# Supplementary material for: The Effect of Pendent Groups upon Flexibility in Coordination Networks with Square Lattice Topology
Source: ACS Mater Lett. 2023 Aug 22;5(9):2567–75. doi: 10.1021/acsmaterialslett.3c00565 (PMC10481394; doi:10.1021/acsmaterialslett.3c00565)
Supplement: Supplementary file 2 — tz3c00565_si_002.cif [file tz3c00565_si_002.cif]

data_a_sq
_audit_creation_date               2023-06-30
_audit_creation_method
;
Olex2 1.5
(compiled 2023.03.06 svn.rbb2c1857 for OlexSys, GUI svn.r6748)
;
_shelx_SHELXL_version_number       '2019/1'
_audit_contact_author_address      ?
_audit_contact_author_email        ?
_audit_contact_author_name         ''
_audit_contact_author_phone        ?
_publ_contact_author_id_orcid      ?
_publ_section_references
;
Dolomanov, O.V., Bourhis, L.J., Gildea, R.J, Howard, J.A.K. & Puschmann, H.
 (2009), J. Appl. Cryst. 42, 339-341.

Sheldrick, G.M. (2008). Acta Cryst. A64, 112-122.

Sheldrick, G.M. (2015). Acta Cryst. A71, 3-8.
;
_chemical_name_common              ?
_chemical_name_systematic          ?
_chemical_formula_moiety           'C19 H16 N4 O4 Zn'
_chemical_formula_sum              'C19 H16 N4 O4 Zn'
_chemical_formula_weight           429.73
_chemical_melting_point            ?
loop_
  _atom_type_symbol
  _atom_type_description
  _atom_type_scat_dispersion_real
  _atom_type_scat_dispersion_imag
  _atom_type_scat_source
 'C' 'C' 0.0033 0.0016 'International Tables Vol C Tables 4.2.6.8 and 6.1.1.4'
 'H' 'H' 0.0000 0.0000 'International Tables Vol C Tables 4.2.6.8 and 6.1.1.4'
 'N' 'N' 0.0061 0.0033 'International Tables Vol C Tables 4.2.6.8 and 6.1.1.4'
 'O' 'O' 0.0106 0.0060 'International Tables Vol C Tables 4.2.6.8 and 6.1.1.4'
 'Zn' 'Zn' 0.2839 1.4301 'International Tables Vol C Tables 4.2.6.8 and 6.1.1.4'

_shelx_space_group_comment
;
The symmetry employed for this shelxl refinement is uniquely defined
by the following loop, which should always be used as a source of
symmetry information in preference to the above space-group names.
They are only intended as comments.
;
_space_group_crystal_system        'monoclinic'
_space_group_IT_number             14
_space_group_name_H-M_alt          'P 1 21/n 1'
_space_group_name_Hall             '-P 2yn'
loop_
  _space_group_symop_operation_xyz
 'x, y, z'
 '-x+1/2, y+1/2, -z+1/2'
 '-x, -y, -z'
 'x-1/2, -y-1/2, z-1/2'

_cell_length_a                     10.1886(9)
_cell_length_b                     11.1985(9)
_cell_length_c                     18.8342(18)
_cell_angle_alpha                  90
_cell_angle_beta                   95.913(3)
_cell_angle_gamma                  90
_cell_volume                       2137.5(3)
_cell_formula_units_Z              4
_cell_measurement_reflns_used      9948
_cell_measurement_temperature      100.00
_cell_measurement_theta_max        27.50
_cell_measurement_theta_min        2.84
_shelx_estimated_absorpt_T_max     0.867
_shelx_estimated_absorpt_T_min     0.693
_exptl_absorpt_coefficient_mu      1.178
_exptl_absorpt_correction_T_max    0.7456
_exptl_absorpt_correction_T_min    0.6439
_exptl_absorpt_correction_type     multi-scan
_exptl_absorpt_process_details
;
SADABS-2016/2 (Bruker,2016/2) was used for absorption correction.
wR2(int) was 0.0847 before and 0.0687 after correction.
The Ratio of minimum to maximum transmission is 0.8636.
The \l/2 correction factor is Not present.
;
_exptl_absorpt_special_details     ?
_exptl_crystal_colour              'clear light colourless'
_exptl_crystal_colour_lustre       clear
_exptl_crystal_colour_modifier     light
_exptl_crystal_colour_primary      colourless
_exptl_crystal_density_diffrn      1.335
_exptl_crystal_density_meas        ?
_exptl_crystal_density_method      ?
_exptl_crystal_description         block
_exptl_crystal_F_000               880
_exptl_crystal_size_max            0.336
_exptl_crystal_size_mid            0.148
_exptl_crystal_size_min            0.125
_exptl_transmission_factor_max     ?
_exptl_transmission_factor_min     ?
_diffrn_reflns_av_R_equivalents    0.0471
_diffrn_reflns_av_unetI/netI       0.0336
_diffrn_reflns_Laue_measured_fraction_full  0.995
_diffrn_reflns_Laue_measured_fraction_max  0.995
_diffrn_reflns_limit_h_max         12
_diffrn_reflns_limit_h_min         -13
_diffrn_reflns_limit_k_max         14
_diffrn_reflns_limit_k_min         -14
_diffrn_reflns_limit_l_max         24
_diffrn_reflns_limit_l_min         -24
_diffrn_reflns_number              30091
_diffrn_reflns_point_group_measured_fraction_full  0.995
_diffrn_reflns_point_group_measured_fraction_max  0.995
_diffrn_reflns_theta_full          25.242
_diffrn_reflns_theta_max           27.522
_diffrn_reflns_theta_min           2.843
_diffrn_ambient_temperature        100.00
_diffrn_detector_area_resol_mean   ?
_diffrn_measured_fraction_theta_full  0.995
_diffrn_measured_fraction_theta_max  0.995
_diffrn_measurement_device_type    'Bruker APEX-II CCD'
_diffrn_measurement_method         '\f and \w scans'
_diffrn_radiation_type             MoK\a
_diffrn_radiation_wavelength       0.71073
_diffrn_source                     ?
_diffrn_source_current             0.0
_diffrn_source_power               0.0
_diffrn_source_voltage             0.0
_diffrn_standards_number           0
_reflns_Friedel_coverage           0.000
_reflns_Friedel_fraction_full      .
_reflns_Friedel_fraction_max       .
_reflns_number_gt                  4351
_reflns_number_total               4897
_reflns_special_details
;
 Reflections were merged by SHELXL according to the crystal
 class for the calculation of statistics and refinement.
 
 Structure factors included contributions from the .fab file.
 
 _reflns_Friedel_fraction is defined as the number of unique
 Friedel pairs measured divided by the number that would be
 possible theoretically, ignoring centric projections and
 systematic absences.
;
_reflns_threshold_expression       'I > 2\s(I)'
_computing_cell_refinement         'SAINT V8.40B (?, 2016)'
_computing_data_collection         ?
_computing_data_reduction          'SAINT V8.40B (?, 2016)'
_computing_molecular_graphics      'Olex2 1.5 (Dolomanov et al., 2009)'
_computing_publication_material    'Olex2 1.5 (Dolomanov et al., 2009)'
_computing_structure_refinement    'XL  (Sheldrick, 2008)'
_computing_structure_solution      'SHELXT 2018/2 (Sheldrick, 2018)'
_refine_diff_density_max           1.236
_refine_diff_density_min           -1.248
_refine_diff_density_rms           0.139
_refine_ls_extinction_coef         .
_refine_ls_extinction_method       none
_refine_ls_goodness_of_fit_ref     1.078
_refine_ls_hydrogen_treatment      constr
_refine_ls_matrix_type             full
_refine_ls_number_parameters       254
_refine_ls_number_reflns           4897
_refine_ls_number_restraints       0
_refine_ls_R_factor_all            0.0690
_refine_ls_R_factor_gt             0.0633
_refine_ls_restrained_S_all        1.078
_refine_ls_shift/su_max            0.003
_refine_ls_shift/su_mean           0.000
_refine_ls_structure_factor_coef   Fsqd
_refine_ls_weighting_details      
 'w=1/[\s^2^(Fo^2^)+(0.0199P)^2^+22.5157P] where P=(Fo^2^+2Fc^2^)/3'
_refine_ls_weighting_scheme        calc
_refine_ls_wR_factor_gt            0.1595
_refine_ls_wR_factor_ref           0.1620
_refine_special_details            ?
_olex2_refinement_description
;
1. Fixed Uiso
 At 1.2 times of:
  All C(H) groups, All N(H) groups
 At 1.5 times of:
  All C(H,H,H) groups
2.a Aromatic/amide H refined with riding coordinates:
 N2(H2), N3(H3), C10(H10), C11(H11), C12(H12), C16(H16), C7(H7), C3(H3A),
 C17(H17), C5(H5), C15(H15), C13(H13), C18(H18)
2.b Idealised Me refined as rotating group:
 C8(H8A,H8B,H8C)
;
_atom_sites_solution_hydrogens     geom
_atom_sites_solution_primary       dual
_atom_sites_solution_secondary     ?
loop_
  _atom_site_label
  _atom_site_type_symbol
  _atom_site_fract_x
  _atom_site_fract_y
  _atom_site_fract_z
  _atom_site_U_iso_or_equiv
  _atom_site_adp_type
  _atom_site_occupancy
  _atom_site_site_symmetry_order
  _atom_site_calc_flag
  _atom_site_refinement_flags_posn
  _atom_site_refinement_flags_adp
  _atom_site_refinement_flags_occupancy
  _atom_site_disorder_assembly
  _atom_site_disorder_group
 Zn1 Zn 0.46573(5) 0.61846(5) 0.58628(3) 0.01251(15) Uani 1 1 d . . . . .
 O3 O 1.3048(3) 0.6514(3) 0.51960(17) 0.0155(6) Uani 1 1 d . . . . .
 O1 O 0.6023(3) 0.6226(3) 0.51848(17) 0.0184(7) Uani 1 1 d . . . . .
 O2 O 0.7381(3) 0.5819(3) 0.61561(17) 0.0171(7) Uani 1 1 d . . . . .
 O4 O 1.2099(3) 0.6401(3) 0.62002(17) 0.0173(7) Uani 1 1 d . . . . .
 N1 N 0.4659(4) 0.4710(3) 0.64726(19) 0.0131(7) Uani 1 1 d . . . . .
 N4 N 0.4990(4) -0.2328(3) 0.6492(2) 0.0149(7) Uani 1 1 d . . . . .
 N2 N 0.4643(4) 0.1648(3) 0.7730(2) 0.0173(8) Uani 1 1 d . . . . .
 H2 H 0.399909 0.155679 0.800313 0.021 Uiso 1 1 calc R U . . .
 N3 N 0.5605(4) 0.0780(3) 0.7715(2) 0.0162(8) Uani 1 1 d . . . . .
 H3 H 0.637335 0.087862 0.796680 0.019 Uiso 1 1 calc R U . . .
 C10 C 0.5437(4) 0.3762(4) 0.6352(2) 0.0164(9) Uani 1 1 d . . . . .
 H10 H 0.597188 0.380678 0.596852 0.020 Uiso 1 1 calc R U . . .
 C14 C 0.4696(4) 0.2640(4) 0.7323(2) 0.0126(8) Uani 1 1 d . . . . .
 C19 C 0.5376(4) -0.0230(4) 0.7313(2) 0.0138(8) Uani 1 1 d . . . . .
 C9 C 1.2025(4) 0.6480(4) 0.5542(2) 0.0137(8) Uani 1 1 d . . . . .
 C11 C 0.5489(4) 0.2736(4) 0.6760(2) 0.0158(9) Uani 1 1 d . . . . .
 H11 H 0.605899 0.209965 0.666055 0.019 Uiso 1 1 calc R U . . .
 C2 C 0.8325(4) 0.6419(4) 0.5110(2) 0.0145(9) Uani 1 1 d . . . . .
 C12 C 0.3912(4) 0.4617(4) 0.7021(2) 0.0158(9) Uani 1 1 d . . . . .
 H12 H 0.337809 0.527820 0.712261 0.019 Uiso 1 1 calc R U . . .
 C1 C 0.7179(4) 0.6091(4) 0.5515(2) 0.0163(9) Uani 1 1 d . . . . .
 C16 C 0.4251(4) -0.0377(4) 0.6819(3) 0.0170(9) Uani 1 1 d . . . . .
 H16 H 0.359916 0.023102 0.675504 0.020 Uiso 1 1 calc R U . . .
 C7 C 0.8173(4) 0.6916(4) 0.4431(2) 0.0167(9) Uani 1 1 d . . . . .
 H7 H 0.731173 0.701929 0.419351 0.020 Uiso 1 1 calc R U . . .
 C3 C 0.9602(4) 0.6252(4) 0.5447(2) 0.0154(8) Uani 1 1 d . . . . .
 H3A H 0.971912 0.589096 0.590556 0.019 Uiso 1 1 calc R U . . .
 C6 C 0.9269(4) 0.7268(4) 0.4089(3) 0.0167(9) Uani 1 1 d . . . . .
 C4 C 1.0689(4) 0.6604(4) 0.5123(2) 0.0156(9) Uani 1 1 d . . . . .
 C17 C 0.6057(5) -0.2191(4) 0.6973(3) 0.0202(10) Uani 1 1 d . . . . .
 H17 H 0.667961 -0.282451 0.703239 0.024 Uiso 1 1 calc R U . . .
 C5 C 1.0531(4) 0.7110(4) 0.4442(2) 0.0167(9) Uani 1 1 d . . . . .
 H5 H 1.128364 0.734737 0.421843 0.020 Uiso 1 1 calc R U . . .
 C15 C 0.4116(5) -0.1425(4) 0.6430(3) 0.0177(9) Uani 1 1 d . . . . .
 H15 H 0.335539 -0.151246 0.609689 0.021 Uiso 1 1 calc R U . . .
 C13 C 0.3884(5) 0.3608(4) 0.7444(2) 0.0184(9) Uani 1 1 d . . . . .
 H13 H 0.331711 0.357408 0.781380 0.022 Uiso 1 1 calc R U . . .
 C18 C 0.6287(5) -0.1181(5) 0.7382(3) 0.0214(10) Uani 1 1 d . . . . .
 H18 H 0.705716 -0.112351 0.771014 0.026 Uiso 1 1 calc R U . . .
 C8 C 0.9072(5) 0.7854(6) 0.3363(3) 0.0285(12) Uani 1 1 d . . . . .
 H8A H 0.883913 0.724491 0.299756 0.043 Uiso 1 1 calc R U . . .
 H8B H 0.988954 0.825308 0.326392 0.043 Uiso 1 1 calc R U . . .
 H8C H 0.835929 0.844296 0.335537 0.043 Uiso 1 1 calc R U . . .

loop_
  _atom_site_aniso_label
  _atom_site_aniso_U_11
  _atom_site_aniso_U_22
  _atom_site_aniso_U_33
  _atom_site_aniso_U_23
  _atom_site_aniso_U_13
  _atom_site_aniso_U_12
 Zn1 0.0080(2) 0.0135(3) 0.0162(3) 0.00106(19) 0.00183(17) -0.00017(19)
 O3 0.0072(14) 0.0196(16) 0.0200(16) -0.0010(13) 0.0034(12) -0.0012(12)
 O1 0.0092(14) 0.0290(18) 0.0169(15) -0.0002(14) 0.0011(12) 0.0007(13)
 O2 0.0083(14) 0.0236(17) 0.0197(16) 0.0025(13) 0.0022(12) 0.0005(12)
 O4 0.0085(14) 0.0222(17) 0.0211(16) 0.0006(13) 0.0008(12) -0.0020(12)
 N1 0.0108(17) 0.0138(18) 0.0145(17) -0.0011(14) 0.0010(14) -0.0008(14)
 N4 0.0129(17) 0.0122(18) 0.0199(19) -0.0013(14) 0.0027(14) -0.0022(14)
 N2 0.0183(19) 0.0139(18) 0.0208(19) 0.0013(15) 0.0063(15) 0.0015(15)
 N3 0.0136(18) 0.0122(18) 0.022(2) -0.0005(15) -0.0012(15) 0.0048(14)
 C10 0.017(2) 0.018(2) 0.014(2) 0.0006(17) 0.0032(16) 0.0022(18)
 C14 0.0114(19) 0.0095(19) 0.016(2) -0.0014(16) -0.0017(16) 0.0006(16)
 C19 0.0074(18) 0.016(2) 0.018(2) 0.0018(17) 0.0010(16) -0.0027(16)
 C9 0.0101(19) 0.0070(19) 0.024(2) -0.0032(16) 0.0022(16) -0.0003(15)
 C11 0.017(2) 0.014(2) 0.018(2) 0.0001(17) 0.0032(17) 0.0039(17)
 C2 0.0109(19) 0.014(2) 0.019(2) -0.0031(16) 0.0030(16) -0.0037(16)
 C12 0.015(2) 0.016(2) 0.016(2) -0.0009(17) 0.0018(17) 0.0009(17)
 C1 0.013(2) 0.016(2) 0.021(2) -0.0034(18) 0.0044(17) -0.0023(17)
 C16 0.013(2) 0.013(2) 0.024(2) 0.0009(18) -0.0012(17) 0.0027(17)
 C7 0.0081(19) 0.021(2) 0.020(2) -0.0022(18) 0.0001(16) 0.0018(17)
 C3 0.014(2) 0.014(2) 0.018(2) -0.0025(17) 0.0026(16) 0.0004(17)
 C6 0.010(2) 0.018(2) 0.021(2) 0.0011(18) 0.0014(17) 0.0051(17)
 C4 0.0084(19) 0.017(2) 0.021(2) -0.0029(17) 0.0012(16) 0.0013(16)
 C17 0.017(2) 0.018(2) 0.026(2) -0.0011(19) 0.0016(18) 0.0053(18)
 C5 0.010(2) 0.020(2) 0.021(2) -0.0008(18) 0.0045(17) -0.0012(17)
 C15 0.017(2) 0.013(2) 0.023(2) 0.0004(17) -0.0019(17) 0.0000(17)
 C13 0.024(2) 0.014(2) 0.018(2) 0.0010(17) 0.0080(18) 0.0047(18)
 C18 0.015(2) 0.024(2) 0.024(2) -0.001(2) -0.0019(18) 0.0036(19)
 C8 0.021(2) 0.045(3) 0.019(2) 0.009(2) 0.0030(19) 0.001(2)

_geom_special_details
;
 All esds (except the esd in the dihedral angle between two l.s. planes)
 are estimated using the full covariance matrix.  The cell esds are taken
 into account individually in the estimation of esds in distances, angles
 and torsion angles; correlations between esds in cell parameters are only
 used when they are defined by crystal symmetry.  An approximate (isotropic)
 treatment of cell esds is used for estimating esds involving l.s. planes.
;
loop_
  _geom_bond_atom_site_label_1
  _geom_bond_atom_site_label_2
  _geom_bond_distance
  _geom_bond_site_symmetry_2
  _geom_bond_publ_flag
 Zn1 O3 1.994(3) 1_455 ?
 Zn1 O1 1.984(3) . ?
 Zn1 N1 2.011(4) . ?
 Zn1 N4 2.052(4) 1_565 ?
 O3 C9 1.286(5) . ?
 O1 C1 1.283(5) . ?
 O2 C1 1.241(6) . ?
 O4 C9 1.238(6) . ?
 N1 C10 1.359(6) . ?
 N1 C12 1.348(6) . ?
 N4 C17 1.351(6) . ?
 N4 C15 1.345(6) . ?
 N2 H2 0.8800 . ?
 N2 N3 1.383(5) . ?
 N2 C14 1.354(6) . ?
 N3 H3 0.8800 . ?
 N3 C19 1.367(6) . ?
 C10 H10 0.9500 . ?
 C10 C11 1.380(6) . ?
 C14 C11 1.401(6) . ?
 C14 C13 1.397(6) . ?
 C19 C16 1.410(6) . ?
 C19 C18 1.409(6) . ?
 C9 C4 1.507(6) . ?
 C11 H11 0.9500 . ?
 C2 C1 1.505(6) . ?
 C2 C7 1.390(6) . ?
 C2 C3 1.399(6) . ?
 C12 H12 0.9500 . ?
 C12 C13 1.385(6) . ?
 C16 H16 0.9500 . ?
 C16 C15 1.383(6) . ?
 C7 H7 0.9500 . ?
 C7 C6 1.401(6) . ?
 C3 H3A 0.9500 . ?
 C3 C4 1.376(6) . ?
 C6 C5 1.397(6) . ?
 C6 C8 1.512(7) . ?
 C4 C5 1.396(6) . ?
 C17 H17 0.9500 . ?
 C17 C18 1.375(7) . ?
 C5 H5 0.9500 . ?
 C15 H15 0.9500 . ?
 C13 H13 0.9500 . ?
 C18 H18 0.9500 . ?
 C8 H8A 0.9800 . ?
 C8 H8B 0.9800 . ?
 C8 H8C 0.9800 . ?

loop_
  _geom_angle_atom_site_label_1
  _geom_angle_atom_site_label_2
  _geom_angle_atom_site_label_3
  _geom_angle
  _geom_angle_site_symmetry_1
  _geom_angle_site_symmetry_3
  _geom_angle_publ_flag
 O3 Zn1 N1 117.63(14) 1_455 . ?
 O3 Zn1 N4 106.84(14) 1_455 1_565 ?
 O1 Zn1 O3 100.13(13) . 1_455 ?
 O1 Zn1 N1 115.31(15) . . ?
 O1 Zn1 N4 105.51(15) . 1_565 ?
 N1 Zn1 N4 110.27(15) . 1_565 ?
 C9 O3 Zn1 109.4(3) . 1_655 ?
 C1 O1 Zn1 110.8(3) . . ?
 C10 N1 Zn1 120.8(3) . . ?
 C12 N1 Zn1 122.3(3) . . ?
 C12 N1 C10 116.9(4) . . ?
 C17 N4 Zn1 123.6(3) . 1_545 ?
 C15 N4 Zn1 119.4(3) . 1_545 ?
 C15 N4 C17 117.0(4) . . ?
 N3 N2 H2 120.2 . . ?
 C14 N2 H2 120.2 . . ?
 C14 N2 N3 119.7(4) . . ?
 N2 N3 H3 119.6 . . ?
 C19 N3 N2 120.8(4) . . ?
 C19 N3 H3 119.6 . . ?
 N1 C10 H10 118.4 . . ?
 N1 C10 C11 123.2(4) . . ?
 C11 C10 H10 118.4 . . ?
 N2 C14 C11 123.5(4) . . ?
 N2 C14 C13 119.0(4) . . ?
 C13 C14 C11 117.5(4) . . ?
 N3 C19 C16 122.9(4) . . ?
 N3 C19 C18 120.1(4) . . ?
 C18 C19 C16 117.1(4) . . ?
 O3 C9 C4 117.9(4) . . ?
 O4 C9 O3 122.7(4) . . ?
 O4 C9 C4 119.3(4) . . ?
 C10 C11 C14 119.5(4) . . ?
 C10 C11 H11 120.2 . . ?
 C14 C11 H11 120.2 . . ?
 C7 C2 C1 123.1(4) . . ?
 C7 C2 C3 118.8(4) . . ?
 C3 C2 C1 118.1(4) . . ?
 N1 C12 H12 118.3 . . ?
 N1 C12 C13 123.4(4) . . ?
 C13 C12 H12 118.3 . . ?
 O1 C1 C2 116.6(4) . . ?
 O2 C1 O1 123.5(4) . . ?
 O2 C1 C2 119.6(4) . . ?
 C19 C16 H16 120.7 . . ?
 C15 C16 C19 118.6(4) . . ?
 C15 C16 H16 120.7 . . ?
 C2 C7 H7 119.4 . . ?
 C2 C7 C6 121.1(4) . . ?
 C6 C7 H7 119.4 . . ?
 C2 C3 H3A 119.5 . . ?
 C4 C3 C2 120.9(4) . . ?
 C4 C3 H3A 119.5 . . ?
 C7 C6 C8 120.0(4) . . ?
 C5 C6 C7 119.0(4) . . ?
 C5 C6 C8 121.0(4) . . ?
 C3 C4 C9 117.8(4) . . ?
 C3 C4 C5 120.1(4) . . ?
 C5 C4 C9 122.0(4) . . ?
 N4 C17 H17 118.4 . . ?
 N4 C17 C18 123.2(4) . . ?
 C18 C17 H17 118.4 . . ?
 C6 C5 C4 120.1(4) . . ?
 C6 C5 H5 119.9 . . ?
 C4 C5 H5 119.9 . . ?
 N4 C15 C16 124.3(4) . . ?
 N4 C15 H15 117.9 . . ?
 C16 C15 H15 117.9 . . ?
 C14 C13 H13 120.3 . . ?
 C12 C13 C14 119.4(4) . . ?
 C12 C13 H13 120.3 . . ?
 C19 C18 H18 120.1 . . ?
 C17 C18 C19 119.9(4) . . ?
 C17 C18 H18 120.1 . . ?
 C6 C8 H8A 109.5 . . ?
 C6 C8 H8B 109.5 . . ?
 C6 C8 H8C 109.5 . . ?
 H8A C8 H8B 109.5 . . ?
 H8A C8 H8C 109.5 . . ?
 H8B C8 H8C 109.5 . . ?

loop_
  _geom_torsion_atom_site_label_1
  _geom_torsion_atom_site_label_2
  _geom_torsion_atom_site_label_3
  _geom_torsion_atom_site_label_4
  _geom_torsion
  _geom_torsion_site_symmetry_1
  _geom_torsion_site_symmetry_2
  _geom_torsion_site_symmetry_3
  _geom_torsion_site_symmetry_4
  _geom_torsion_publ_flag
 Zn1 O3 C9 O4 8.2(5) 1_655 . . . ?
 Zn1 O3 C9 C4 -175.0(3) 1_655 . . . ?
 Zn1 O1 C1 O2 8.6(6) . . . . ?
 Zn1 O1 C1 C2 -164.5(3) . . . . ?
 Zn1 N1 C10 C11 179.1(3) . . . . ?
 Zn1 N1 C12 C13 179.3(4) . . . . ?
 Zn1 N4 C17 C18 178.6(4) 1_545 . . . ?
 Zn1 N4 C15 C16 -179.1(4) 1_545 . . . ?
 O3 C9 C4 C3 162.8(4) . . . . ?
 O3 C9 C4 C5 -20.2(6) . . . . ?
 O4 C9 C4 C3 -20.3(6) . . . . ?
 O4 C9 C4 C5 156.7(4) . . . . ?
 N1 C10 C11 C14 0.9(7) . . . . ?
 N1 C12 C13 C14 2.3(7) . . . . ?
 N4 C17 C18 C19 0.7(8) . . . . ?
 N2 N3 C19 C16 9.3(7) . . . . ?
 N2 N3 C19 C18 -170.8(4) . . . . ?
 N2 C14 C11 C10 177.1(4) . . . . ?
 N2 C14 C13 C12 -178.7(4) . . . . ?
 N3 N2 C14 C11 15.2(7) . . . . ?
 N3 N2 C14 C13 -167.6(4) . . . . ?
 N3 C19 C16 C15 179.1(4) . . . . ?
 N3 C19 C18 C17 -179.5(4) . . . . ?
 C10 N1 C12 C13 -1.6(7) . . . . ?
 C14 N2 N3 C19 -99.7(5) . . . . ?
 C19 C16 C15 N4 0.3(7) . . . . ?
 C9 C4 C5 C6 -176.5(4) . . . . ?
 C11 C14 C13 C12 -1.3(7) . . . . ?
 C2 C7 C6 C5 0.2(7) . . . . ?
 C2 C7 C6 C8 -177.5(5) . . . . ?
 C2 C3 C4 C9 175.5(4) . . . . ?
 C2 C3 C4 C5 -1.5(7) . . . . ?
 C12 N1 C10 C11 0.0(7) . . . . ?
 C1 C2 C7 C6 176.5(4) . . . . ?
 C1 C2 C3 C4 -175.9(4) . . . . ?
 C16 C19 C18 C17 0.3(7) . . . . ?
 C7 C2 C1 O1 4.0(7) . . . . ?
 C7 C2 C1 O2 -169.3(4) . . . . ?
 C7 C2 C3 C4 1.9(7) . . . . ?
 C7 C6 C5 C4 0.2(7) . . . . ?
 C3 C2 C1 O1 -178.3(4) . . . . ?
 C3 C2 C1 O2 8.4(7) . . . . ?
 C3 C2 C7 C6 -1.2(7) . . . . ?
 C3 C4 C5 C6 0.4(7) . . . . ?
 C17 N4 C15 C16 0.7(7) . . . . ?
 C15 N4 C17 C18 -1.2(7) . . . . ?
 C13 C14 C11 C10 -0.2(7) . . . . ?
 C18 C19 C16 C15 -0.8(7) . . . . ?
 C8 C6 C5 C4 177.8(5) . . . . ?

_shelx_res_file
;
TITL a_a.res in P2(1)/n
    a_sq.res
    created by SHELXL-2019/1 at 23:54:52 on 30-Jun-2023
REM Old TITL A in P2(1)/n
REM SHELXT solution in P2(1)/n: R1 0.140, Rweak 0.017, Alpha 0.045
REM <I/s> 1.874 for 231 systematic absences, Orientation as input
REM Formula found by SHELXT: C19 N5 O4 Zn
CELL 0.71073 10.1886 11.1985 18.8342 90 95.913 90
ZERR 4 0.0009 0.0009 0.0018 0 0.003 0
LATT 1
SYMM 0.5-X,0.5+Y,0.5-Z
SFAC C H N O Zn
UNIT 76 64 16 16 4

L.S. 5 0 43
PLAN  4
SIZE 0.125 0.148 0.336
TEMP -173.15
CONF
BOND
MORE -1
BOND $H
ABIN
fmap 2 53
acta
OMIT -8 2 4
OMIT 0 1 2
OMIT -1 8 2
REM <olex2.extras>
REM <HklSrc "%.\\A_sq.hkl">
REM </olex2.extras>

WGHT    0.019900   22.515699
FVAR       0.41979
ZN1   5    0.465732    0.618463    0.586280    11.00000    0.00796    0.01347 =
         0.01624    0.00106    0.00183   -0.00017
O3    4    1.304842    0.651402    0.519603    11.00000    0.00721    0.01957 =
         0.02001   -0.00103    0.00338   -0.00120
O1    4    0.602295    0.622604    0.518480    11.00000    0.00920    0.02899 =
         0.01688   -0.00019    0.00113    0.00067
O2    4    0.738059    0.581868    0.615610    11.00000    0.00826    0.02359 =
         0.01967    0.00245    0.00215    0.00050
O4    4    1.209892    0.640144    0.620018    11.00000    0.00845    0.02221 =
         0.02114    0.00059    0.00084   -0.00201
N1    3    0.465880    0.471023    0.647263    11.00000    0.01083    0.01383 =
         0.01448   -0.00114    0.00098   -0.00077
N4    3    0.499031   -0.232783    0.649167    11.00000    0.01286    0.01219 =
         0.01995   -0.00132    0.00273   -0.00219
N2    3    0.464271    0.164823    0.773010    11.00000    0.01826    0.01388 =
         0.02075    0.00128    0.00625    0.00153
AFIX  43
H2    2    0.399909    0.155679    0.800313    11.00000   -1.20000
AFIX   0
N3    3    0.560452    0.077990    0.771486    11.00000    0.01357    0.01225 =
         0.02228   -0.00053   -0.00116    0.00485
AFIX  43
H3    2    0.637335    0.087862    0.796680    11.00000   -1.20000
AFIX   0
C10   1    0.543738    0.376173    0.635224    11.00000    0.01735    0.01803 =
         0.01424    0.00059    0.00316    0.00225
AFIX  43
H10   2    0.597188    0.380678    0.596852    11.00000   -1.20000
AFIX   0
C14   1    0.469646    0.263984    0.732276    11.00000    0.01136    0.00951 =
         0.01622   -0.00138   -0.00175    0.00065
C19   1    0.537581   -0.022992    0.731328    11.00000    0.00738    0.01551 =
         0.01841    0.00185    0.00101   -0.00266
C9    1    1.202489    0.647962    0.554180    11.00000    0.01007    0.00703 =
         0.02422   -0.00324    0.00221   -0.00027
C11   1    0.548941    0.273608    0.676032    11.00000    0.01652    0.01356 =
         0.01753    0.00009    0.00324    0.00389
AFIX  43
H11   2    0.605899    0.209965    0.666055    11.00000   -1.20000
AFIX   0
C2    1    0.832543    0.641924    0.511042    11.00000    0.01090    0.01379 =
         0.01913   -0.00310    0.00301   -0.00368
C12   1    0.391239    0.461705    0.702112    11.00000    0.01529    0.01593 =
         0.01618   -0.00087    0.00180    0.00089
AFIX  43
H12   2    0.337809    0.527820    0.712261    11.00000   -1.20000
AFIX   0
C1    1    0.717896    0.609092    0.551522    11.00000    0.01250    0.01634 =
         0.02070   -0.00344    0.00441   -0.00229
C16   1    0.425086   -0.037695    0.681921    11.00000    0.01295    0.01293 =
         0.02433    0.00087   -0.00123    0.00275
AFIX  43
H16   2    0.359916    0.023102    0.675504    11.00000   -1.20000
AFIX   0
C7    1    0.817328    0.691648    0.443066    11.00000    0.00811    0.02142 =
         0.02027   -0.00216    0.00010    0.00182
AFIX  43
H7    2    0.731173    0.701929    0.419351    11.00000   -1.20000
AFIX   0
C3    1    0.960161    0.625229    0.544705    11.00000    0.01384    0.01448 =
         0.01817   -0.00252    0.00261    0.00036
AFIX  43
H3A   2    0.971912    0.589096    0.590556    11.00000   -1.20000
AFIX   0
C6    1    0.926871    0.726848    0.408945    11.00000    0.01022    0.01842 =
         0.02144    0.00113    0.00140    0.00510
C4    1    1.068906    0.660426    0.512318    11.00000    0.00838    0.01734 =
         0.02102   -0.00287    0.00118    0.00130
C17   1    0.605726   -0.219145    0.697322    11.00000    0.01652    0.01753 =
         0.02646   -0.00114    0.00157    0.00535
AFIX  43
H17   2    0.667961   -0.282451    0.703239    11.00000   -1.20000
AFIX   0
C5    1    1.053119    0.711026    0.444224    11.00000    0.01000    0.02011 =
         0.02059   -0.00084    0.00447   -0.00122
AFIX  43
H5    2    1.128364    0.734737    0.421843    11.00000   -1.20000
AFIX   0
C15   1    0.411559   -0.142485    0.642975    11.00000    0.01721    0.01260 =
         0.02255    0.00037   -0.00186    0.00005
AFIX  43
H15   2    0.335539   -0.151246    0.609689    11.00000   -1.20000
AFIX   0
C13   1    0.388406    0.360783    0.744420    11.00000    0.02436    0.01364 =
         0.01841    0.00103    0.00796    0.00471
AFIX  43
H13   2    0.331711    0.357408    0.781380    11.00000   -1.20000
AFIX   0
C18   1    0.628651   -0.118072    0.738204    11.00000    0.01492    0.02444 =
         0.02391   -0.00050   -0.00192    0.00356
AFIX  43
H18   2    0.705716   -0.112351    0.771014    11.00000   -1.20000
AFIX   0
C8    1    0.907184    0.785388    0.336260    11.00000    0.02106    0.04523 =
         0.01948    0.00872    0.00298    0.00071
AFIX 137
H8A   2    0.883913    0.724491    0.299756    11.00000   -1.50000
H8B   2    0.988954    0.825308    0.326392    11.00000   -1.50000
H8C   2    0.835929    0.844296    0.335537    11.00000   -1.50000
AFIX   0
HKLF 4


REM  a_a.res in P2(1)/n
REM wR2 = 0.1620, GooF = S = 1.078, Restrained GooF = 1.078 for all data
REM R1 = 0.0633 for 4351 Fo > 4sig(Fo) and 0.0690 for all 4897 data
REM 254 parameters refined using 0 restraints

END

WGHT      0.0000     21.6180

REM Highest difference peak  1.236,  deepest hole -1.248,  1-sigma level  0.139
Q1    1   0.6567  0.1660  0.6466  11.00000  0.05    1.24
Q2    1   0.4573  0.6178  0.5366  11.00000  0.05    0.86
Q3    1   0.4705  0.6206  0.6365  11.00000  0.05    0.80
Q4    1   0.8412  0.5637  0.5857  11.00000  0.05    0.70
;
_shelx_res_checksum                50983
_shelx_hkl_file
;
  -3   0   0   34.40    3.90
  -3   0   0   33.90    4.00
   3   0   0   31.10    4.00
   3   0   0   42.80    4.40
   4   0   0  635.14   29.60
   4   0   0  610.84   28.90
  -4   0   0  606.24   29.40
  -4   0   0  598.14   29.20
  -4   0   0  592.24   29.30
   5   0   0    1.70    2.20
   5   0   0   -0.70    2.80
  -5   0   0    0.40    2.50
  -5   0   0   -3.30    2.50
  -5   0   0   -0.20    2.80
   5   0   0    0.80    2.70
  -6   0   0   92.09    7.70
   6   0   0  100.39    6.90
  -6   0   0   93.59    6.60
  -6   0   0   98.89    7.60
   6   0   0   93.09    7.80
   7   0   0   13.90    3.20
  -7   0   0   23.70    4.70
  -7   0   0   14.20    3.90
  -8   0   0  352.96   19.60
  -8   0   0  346.37   19.80
  -8   0   0  341.87   18.20
   8   0   0  350.26   18.50
  -9   0   0   -2.20    3.60
  -9   0   0    2.30    4.60
   9   0   0    2.30    3.40
  -9   0   0    6.30    4.00
  10   0   0   67.69    7.40
 -10   0   0   76.99    7.50
 -10   0   0   63.39    8.90
 -10   0   0   72.39    8.70
  11   0   0   -2.20    7.00
 -11   0   0   -0.80    4.00
 -11   0   0    6.60    6.40
 -11   0   0   -3.90    4.20
 -12   0   0  595.14   33.60
 -13   0   0   -1.40    6.40
   2  -1   0   77.89    5.30
   2  -1   0   79.69    5.30
  -2  -1   0   72.69    4.90
  -2  -1   0   74.29    4.50
  -2  -1   0   92.09    4.90
   2  -1   0   72.69    5.30
   2   1   0   80.59    4.50
  -2   1   0   84.29    5.30
  -2   1   0   83.19    5.00
   2   1   0   74.19    4.60
   2   1   0   75.99    4.60
  -2   1   0   82.69    5.30
   3  -1   0  157.58    8.70
  -3  -1   0  159.38    8.50
  -3  -1   0  160.38    8.50
   3  -1   0  153.58    9.00
   3  -1   0  141.59    9.00
  -3  -1   0  165.98    8.50
   3   1   0  164.88    8.60
   3   1   0  165.88    8.50
   3   1   0  162.98    8.50
  -3   1   0  145.59    9.10
  -3   1   0  152.78    9.10
   4  -1   0  403.46   20.40
   4  -1   0  403.46   19.80
  -4  -1   0  393.96   20.00
   4  -1   0  415.56   20.60
  -4  -1   0  408.56   19.90
   4   1   0  417.76   20.10
   4   1   0  407.66   19.90
  -4   1   0  405.16   19.90
  -4   1   0  408.76   20.40
   4   1   0  395.66   19.60
  -4   1   0  399.76   20.50
  -5  -1   0   50.29    5.40
   5  -1   0   51.89    5.80
   5  -1   0   61.09    6.30
  -5  -1   0   54.59    4.90
   5  -1   0   59.99    5.50
  -5   1   0   64.09    5.30
   5   1   0   52.19    5.30
   5   1   0   56.79    5.60
   5   1   0   59.09    4.80
  -5   1   0   68.89    6.40
  -5   1   0   62.89    6.10
  -6  -1   0  639.74   30.60
  -6  -1   0  647.34   31.40
   6  -1   0  661.73   31.30
  -6  -1   0  622.94   31.50
   6  -1   0  615.74   31.80
   6  -1   0  660.73   32.10
  -6   1   0  614.74   30.90
   6   1   0  656.53   30.70
  -6   1   0  632.54   32.00
  -6   1   0  618.64   31.90
   6   1   0  660.23   31.40
  -7  -1   0   46.50    5.80
   7  -1   0   47.80    6.20
  -7  -1   0   45.90    6.10
  -7  -1   0   55.99    5.50
   7  -1   0   55.39    5.90
  -7   1   0   48.50    5.60
   7   1   0   48.80    5.90
  -7   1   0   49.99    7.50
  -8  -1   0  976.80   48.80
   8  -1   0 1043.40   49.20
  -8  -1   0 1006.20   48.70
  -8  -1   0  987.70   47.40
  -8   1   0 1007.70   47.80
  -8   1   0  975.40   49.20
  -8   1   0 1035.80   49.50
   8   1   0  963.30   47.50
   8   1   0 1006.40   48.50
   9  -1   0   72.99    7.80
  -9  -1   0   87.79    7.30
   9  -1   0   88.79    9.30
  -9  -1   0   93.69    8.80
  -9  -1   0   87.59    9.40
  -9   1   0   70.49    8.60
  -9   1   0   77.39    9.60
   9   1   0  107.59    8.80
  -9   1   0   72.39    7.80
   9   1   0   85.69    7.30
  10  -1   0  102.19   11.10
 -10  -1   0   86.29    7.70
 -10  -1   0   80.79   10.70
 -10  -1   0   86.29    9.40
  10  -1   0   96.99    9.90
 -10   1   0   89.49    8.20
  10   1   0   92.29    9.20
 -10   1   0   89.09    9.70
 -10   1   0   94.69   11.20
 -11  -1   0  151.38   12.80
 -11  -1   0  169.98   11.10
  11  -1   0  182.08   14.10
 -11  -1   0  169.18   14.00
  11   1   0  154.88   10.80
 -11   1   0  181.48   12.70
 -11   1   0  178.58   15.10
  11   1   0  176.88   13.10
 -11   1   0  159.68   13.10
 -12  -1   0  121.69   12.60
 -12   1   0   89.89    9.10
 -13  -1   0  204.58   20.40
 -13   1   0  227.68   18.10
   0  -2   0   23.90    2.30
   0  -2   0   24.50    2.10
   0   2   0   27.50    2.10
   0   2   0   25.30    2.10
   0   2   0   24.20    2.90
   1  -2   0    0.90    2.20
   1  -2   0    2.60    1.90
   1  -2   0    2.30    1.70
   1   2   0    5.20    2.00
  -1   2   0    3.70    2.70
  -1   2   0    0.80    1.70
   2  -2   0  106.99    6.80
   2  -2   0  110.29    6.70
  -2  -2   0  108.09    5.40
  -2  -2   0  108.49    5.40
  -2  -2   0  101.89    6.30
   2  -2   0  104.19    6.80
  -2   2   0  108.79    6.80
   2   2   0  100.19    6.10
  -2   2   0  112.79    6.70
   2   2   0  107.39    5.40
  -2   2   0  104.89    6.80
   3  -2   0  180.58   10.40
  -3  -2   0  191.08    9.20
  -3  -2   0  177.38    9.10
  -3  -2   0  184.88    9.40
   3  -2   0  184.98   10.00
   3  -2   0  161.18   10.70
  -3  -2   0  191.88    9.70
  -3   2   0  182.48   10.00
   3   2   0  171.28    9.60
  -3   2   0  160.78   10.30
   3   2   0  184.28    9.40
  -3   2   0  175.68   10.20
  -4  -2   0    3.50    2.10
   4  -2   0    5.60    3.40
  -4  -2   0    2.00    2.10
   4  -2   0    4.50    2.90
  -4   2   0    7.10    3.20
  -4   2   0    5.30    3.10
   4   2   0    5.60    2.20
  -4   2   0    7.90    3.40
   5  -2   0 1334.57   60.39
   5  -2   0 1342.87   60.29
   5  -2   0 1305.07   59.49
  -5  -2   0 1145.19   58.89
  -5   2   0 1348.97   60.19
   5   2   0 1220.18   58.79
  -5   2   0 1353.46   59.59
   5   2   0 1092.29   58.99
  -5   2   0 1295.07   60.19
   6  -2   0   10.00    4.20
   6  -2   0   18.80    4.70
  -6  -2   0   19.20    3.60
   6  -2   0   10.70    3.70
  -6  -2   0   20.50    3.70
  -6   2   0   18.60    4.70
  -6   2   0   27.10    4.90
   6   2   0   16.70    3.30
  -6   2   0   19.40    4.00
  -7  -2   0 1870.41   88.09
  -7  -2   0 1906.11   87.99
  -7  -2   0 1886.31   87.19
   7  -2   0 1925.71   88.99
  -7   2   0 1826.12   88.79
   7   2   0 1977.80   88.89
  -7   2   0 1880.81   87.79
  -7   2   0 1801.22   88.89
   8  -2   0   50.89    7.00
   8  -2   0   42.00    6.00
  -8  -2   0   48.40    5.40
  -8  -2   0   33.50    5.10
  -8  -2   0   41.10    5.90
  -8   2   0   45.00    6.00
  -8   2   0   39.70    6.40
  -8   2   0   39.30    6.90
   8   2   0   42.40    5.10
   8   2   0   46.80    5.90
   9  -2   0  366.66   22.50
  -9  -2   0  415.16   22.20
  -9  -2   0  409.96   20.40
  -9  -2   0  412.56   21.80
  -9   2   0  375.66   21.10
  -9   2   0  358.76   22.20
   9   2   0  396.06   21.40
  -9   2   0  384.56   23.00
   9   2   0  413.56   21.10
 -10  -2   0   57.89    6.40
  10  -2   0   76.79    9.70
 -10  -2   0   56.19    8.20
 -10  -2   0   62.89    7.90
  10   2   0   59.39    7.70
 -10   2   0   51.29    7.80
 -10   2   0   67.89    9.10
 -10   2   0   61.19    7.70
  11  -2   0  460.05   26.40
 -11  -2   0  474.85   26.10
 -11  -2   0  448.16   23.10
 -11  -2   0  456.05   25.50
 -11   2   0  403.16   31.80
 -11   2   0  461.25   24.30
  11   2   0  437.46   24.40
  11   2   0  467.95   25.10
 -12  -2   0    9.60    4.10
 -12  -2   0    9.30    5.80
 -13  -2   0   54.39    9.60
 -13   2   0   46.30   10.00
   0  -3   0    2.00    1.50
   0  -3   0    1.90    2.80
   0  -3   0    0.90    1.60
   0   3   0   -1.50    1.30
   0   3   0    1.60    2.90
   0   3   0    1.50    1.50
   1  -3   0   51.99    4.70
   1  -3   0   50.89    4.40
  -1  -3   0   54.89    2.90
  -1  -3   0   51.89    3.10
   1  -3   0   52.89    4.30
  -1  -3   0   57.39    4.30
  -1   3   0   57.59    5.30
  -1   3   0   48.90    4.20
   1   3   0   64.79    5.00
   2  -3   0    9.50    3.00
   2  -3   0   10.50    3.10
   2  -3   0   11.40    3.10
  -2   3   0   12.50    2.80
  -2   3   0    9.30    3.10
  -2   3   0    9.80    2.70
  -3  -3   0  766.92   33.80
  -3  -3   0  727.23   33.10
  -3  -3   0  690.53   33.00
   3   3   0  716.33   32.90
   3   3   0  765.32   32.90
  -3   3   0  623.14   34.20
  -4  -3   0 1129.19   53.39
   4  -3   0 1122.99   54.39
   4  -3   0 1180.88   54.59
  -4  -3   0 1135.39   53.09
  -4  -3   0 1163.48   53.59
   4  -3   0 1160.88   54.19
  -4  -3   0 1134.19   53.19
  -4   3   0 1188.68   54.59
  -4   3   0 1126.19   54.49
   4   3   0 1140.19   53.09
   4   3   0 1145.39   52.99
  -4   3   0 1169.48   54.19
  -5  -3   0   19.80    3.70
   5  -3   0   34.20    7.20
   5  -3   0   18.90    4.10
  -5  -3   0   24.50    3.30
   5  -3   0   23.90    4.70
  -5  -3   0   18.50    3.00
  -5  -3   0   21.50    3.30
  -5   3   0   23.80    4.70
   5   3   0   19.50    2.80
   5   3   0   25.50    3.10
  -5   3   0   25.00    4.50
  -5   3   0   29.10    5.40
   5   3   0   19.50    3.40
  -6  -3   0  822.22   37.70
  -6  -3   0  818.82   37.90
  -6  -3   0  800.32   37.90
   6  -3   0  780.12   38.50
   6  -3   0  797.52   39.40
   6  -3   0  782.62   39.20
  -6  -3   0  792.22   37.80
  -6   3   0  760.42   39.10
   6   3   0  769.32   37.50
   6   3   0  772.02   38.10
  -6   3   0  792.62   38.40
  -7  -3   0    4.60    3.20
   7  -3   0    6.40    4.40
  -7  -3   0    5.90    2.90
   7  -3   0    5.00    3.90
  -7  -3   0    4.90    3.70
  -7  -3   0    5.70    3.10
   7  -3   0    5.90    4.40
   7   3   0    6.70    3.00
  -7   3   0    2.30    3.90
  -7   3   0    1.50    4.40
   7   3   0    5.40    2.90
  -7   3   0    7.10    4.40
  -8  -3   0 1257.37   59.39
  -8  -3   0 1190.08   59.09
  -8  -3   0 1242.48   58.49
   8  -3   0 1339.37   60.99
  -8  -3   0 1188.38   58.19
  -8   3   0 1223.88   59.59
  -8   3   0 1253.37   60.59
   8   3   0 1207.08   58.29
   8   3   0 1260.07   58.89
  -8   3   0 1281.37   60.99
  -9  -3   0   12.80    4.20
   9  -3   0   10.80    5.60
  -9  -3   0   12.10    3.70
  -9  -3   0   17.20    4.80
  -9  -3   0    9.90    3.90
   9   3   0   14.30    3.80
  -9   3   0    8.50    4.90
   9   3   0   20.70    6.90
  -9   3   0    3.70    5.30
 -10  -3   0   40.40    6.70
 -10  -3   0   43.60    6.70
 -10  -3   0   42.80    5.60
 -10   3   0   64.89    8.90
 -10   3   0   61.19    7.70
  10   3   0   37.10    6.10
 -11  -3   0   49.99    7.40
 -11  -3   0   65.49    8.40
  11  -3   0   58.29    8.90
 -11  -3   0   48.90    6.20
 -11   3   0   63.89    9.80
 -11   3   0   62.29    8.10
 -12   3   0   54.59    7.80
 -12   3   0   47.90    9.70
   0  -4   0 4396.26  205.68
   0  -4   0 4546.55  205.78
   0   4   0 4505.15  206.18
   0   4   0 4718.13  206.68
   0   4   0 4423.86  206.98
   1  -4   0  614.64   32.40
   1  -4   0  601.44   31.80
  -1  -4   0  712.53   31.10
   1  -4   0  606.54   31.90
  -1  -4   0  739.33   32.50
  -1  -4   0  719.83   31.10
   1   4   0  739.23   32.50
   1   4   0  743.03   31.00
  -1   4   0  633.04   32.50
  -1   4   0  601.94   31.80
   1   4   0  754.32   31.00
  -1   4   0  619.94   31.90
  -2  -4   0   29.60    3.90
   2  -4   0   29.00    4.10
   2  -4   0   29.20    4.00
   2  -4   0   23.70    4.10
  -2   4   0   24.60    3.50
   2   4   0   27.00    4.00
  -2   4   0   32.80    4.60
  -3  -4   0  137.99    6.40
   3  -4   0  116.79    8.60
  -3  -4   0  143.59    8.50
  -3  -4   0  131.09    6.40
   3  -4   0  123.09    8.70
  -3  -4   0  128.79    7.90
   3  -4   0  127.09    8.80
  -3   4   0  118.99    8.40
  -3   4   0  130.99    8.70
   3   4   0  141.99    8.30
  -3   4   0  133.49    8.80
  -4  -4   0  318.07   14.90
  -4  -4   0  270.67   15.30
   4  -4   0  245.78   15.40
  -4  -4   0  297.97   13.60
  -4  -4   0  304.87   13.60
   4  -4   0  244.58   15.40
   4   4   0  298.47   13.40
  -4   4   0  261.67   15.30
  -4   4   0  247.98   15.20
  -5  -4   0  427.06   21.20
   5  -4   0  453.75   22.70
   5  -4   0  451.45   23.20
  -5  -4   0  444.86   21.90
  -5  -4   0  427.56   22.10
   5  -4   0  449.56   23.10
  -5  -4   0  431.26   21.00
  -5   4   0  448.16   22.70
  -5   4   0  435.86   23.20
  -5   4   0  451.65   23.00
   5   4   0  427.16   20.70
   5   4   0  391.46   21.20
   6  -4   0    8.00    4.80
   6  -4   0   -1.70    3.70
   6  -4   0    3.90    4.20
  -6   4   0    3.40    4.10
  -6   4   0    4.50    4.30
  -6   4   0    1.00    3.80
  -7   4   0  175.58   14.00
  -8  -4   0   71.09    7.40
  -8  -4   0   68.89    6.30
  -8  -4   0   72.29    6.90
   8  -4   0   75.39    9.40
  -8  -4   0   75.09    7.10
  -8   4   0   62.19    8.20
  -8   4   0   62.49    8.30
  -8   4   0   75.69   16.20
  -9  -4   0   32.30    6.10
   9  -4   0   31.80    7.10
  -9  -4   0   31.20    7.50
  -9  -4   0   41.20    5.80
  -9  -4   0   26.10    5.20
  -9   4   0   28.30    6.50
  -9   4   0   28.80    6.30
  -9   4   0   23.70    6.90
 -10  -4   0   39.20    5.50
 -10  -4   0   39.00    6.00
 -10  -4   0   34.30    6.40
  10  -4   0   41.60    8.30
 -10   4   0   45.50    8.20
 -10   4   0   41.20    7.20
 -10   4   0   34.60    8.40
 -11  -4   0    5.30    3.90
 -11  -4   0    0.80    4.60
  11  -4   0    6.40    6.80
 -11  -4   0    3.80    4.50
 -11   4   0    2.50    5.60
 -11   4   0   -1.90    6.10
 -12  -4   0  341.07   22.00
 -12   4   0  331.57   23.20
 -12   4   0  327.37   20.10
   0  -5   0    8.90    2.30
   0  -5   0    6.30    2.10
   0  -5   0    5.40    3.40
   0   5   0   12.40    3.80
   0   5   0    6.20    2.00
   0   5   0   10.10    2.10
   1  -5   0 1167.78   62.19
  -1  -5   0 1438.36   60.99
  -1  -5   0 1429.26   60.99
  -1  -5   0 1449.26   62.49
   1  -5   0 1192.78   61.69
   1  -5   0 1199.78   61.69
  -1   5   0 1244.28   61.69
   1   5   0 1448.46   60.79
  -1   5   0 1202.78   62.39
   1   5   0 1453.45   62.59
  -1   5   0 1250.87   61.59
   1   5   0 1455.15   60.79
   2  -5   0   49.30    6.20
   2  -5   0   51.79    5.40
   2  -5   0   41.10    5.20
  -2   5   0   57.39    6.40
  -3  -5   0  464.75   23.20
   3  -5   0  458.35   24.00
   3  -5   0  468.15   23.80
  -3  -5   0  463.55   23.40
   3  -5   0  472.45   23.80
  -3   5   0  480.45   24.00
  -3   5   0  451.65   24.70
   3   5   0  475.05   23.50
  -3   5   0  462.15   23.70
  -4  -5   0   44.00    5.30
  -4  -5   0   45.90    2.90
   4  -5   0   48.30    6.10
  -4  -5   0   39.70    4.90
   4  -5   0   37.20    5.70
   4  -5   0   47.50    6.10
  -4  -5   0   42.80    2.80
  -4   5   0   41.00    6.10
  -4   5   0   29.90    5.20
   4   5   0   44.10    5.20
  -4   5   0   39.30    5.30
   5  -5   0  160.48   10.80
  -5  -5   0  137.89    9.20
  -5  -5   0  141.89    7.90
  -5  -5   0  146.99    9.80
   5  -5   0  165.48   11.30
  -5  -5   0  140.99    7.90
  -5   5   0  159.38   10.80
  -5   5   0  161.18   10.90
  -5   5   0  152.08   10.90
   6  -5   0  231.18   14.80
  -6  -5   0  230.88   12.00
  -6  -5   0  220.88   12.00
  -6  -5   0  214.18   12.70
   6  -5   0  246.08   15.00
  -6  -5   0  233.68   13.40
  -6   5   0  237.78   14.60
  -6   5   0  229.48   14.40
  -6   5   0  240.58   15.00
   6   5   0  217.98   11.30
   7  -5   0   35.80    6.90
   7  -5   0   30.50    6.40
  -7   5   0   30.00    6.30
  -7   5   0   30.50    6.70
  -7   5   0   25.90    5.80
  -8  -5   0  673.03   35.90
   8  -5   0  761.52   38.40
  -8  -5   0  722.33   35.50
  -8  -5   0  734.93   35.60
  -8  -5   0  722.33   36.10
   8   5   0  695.93   36.30
  -8   5   0  761.52   38.50
  -8   5   0  787.92   37.50
  -9  -5   0   30.70    5.60
  -9  -5   0   32.30    4.90
  -9  -5   0   27.70    4.70
  -9  -5   0   23.40    4.30
   9  -5   0   25.40    7.00
  -9   5   0   21.60    6.50
  -9   5   0   14.10    6.00
 -10  -5   0  148.19   10.70
  10  -5   0  159.38   15.20
 -10  -5   0  128.69    9.20
 -10  -5   0  136.29   10.40
 -10  -5   0  130.39   10.30
 -10   5   0  138.29   13.90
 -10   5   0  152.28   12.50
 -11  -5   0   64.89    8.50
  11  -5   0   83.09   14.00
 -11  -5   0   73.99    8.80
 -11  -5   0   74.19    7.60
 -11   5   0   75.99    9.60
 -11   5   0   85.09   12.20
  12  -5   0   95.09   13.20
 -12  -5   0  138.39   11.70
 -12   5   0  137.29   14.20
 -12   5   0  112.19   15.00
   0  -6   0    4.10    2.30
   0  -6   0    1.00    2.20
   0  -6   0    3.30    3.40
   0   6   0    1.90    3.90
   0   6   0    5.20    2.20
   0   6   0    2.60    2.00
  -1  -6   0  155.58    8.20
  -1  -6   0  147.99    9.80
  -1  -6   0  155.28    8.20
   1   6   0  159.78   10.60
   1   6   0  153.98    7.80
   1   6   0  157.08    7.90
   2  -6   0  387.66   20.70
   2  -6   0  425.06   21.00
   2  -6   0  456.25   21.80
  -2   6   0  402.66   20.80
  -2   6   0  378.46   21.40
  -2   6   0  383.16   20.50
  -3  -6   0   60.29    6.50
  -3  -6   0   61.19    5.90
  -3   6   0   70.69    8.10
   3   6   0   58.49    6.50
  -3   6   0   44.70    5.40
   5  -6   0  609.54   31.50
   5  -6   0  639.74   31.80
  -5  -6   0  580.44   30.40
  -5  -6   0  582.24   30.10
  -5  -6   0  618.94   28.20
  -5  -6   0  592.84   28.10
  -5   6   0  626.84   31.40
  -5   6   0  636.64   31.80
  -6  -6   0   66.29    7.40
   6  -6   0   63.49    8.90
  -6  -6   0   61.49    4.50
  -6  -6   0   61.69    6.30
  -6  -6   0   60.99    4.50
  -6   6   0   68.79    8.70
  -6   6   0   59.29    7.70
  -7  -6   0  904.01   44.10
  -7  -6   0  951.40   43.20
  -7  -6   0  911.11   44.60
  -7  -6   0  956.90   43.10
   7  -6   0  832.32   52.99
   7  -6   0  921.31   46.60
  -7   6   0  912.01   45.80
  -7   6   0  905.01   46.30
  -8  -6   0  110.59    7.90
  -8  -6   0  101.59    9.70
  -8  -6   0  117.19    8.40
   8  -6   0  115.49   12.30
  -8   6   0  118.39   11.90
  -8   6   0  124.79   11.30
  -9  -6   0  284.47   15.40
  -9  -6   0  282.07   16.50
  -9  -6   0  260.87   15.40
  -9  -6   0  267.67   15.30
   9  -6   0  291.97   19.40
  -9   6   0  278.67   19.20
  -9   6   0  266.67   17.70
 -10  -6   0   61.49    8.00
 -10  -6   0   64.19    7.10
  10  -6   0   52.49   10.00
 -10  -6   0   77.89    7.30
 -10   6   0   59.59    8.90
 -10   6   0   52.49   10.30
 -11  -6   0  173.38   14.30
 -11  -6   0  143.39   11.50
 -11  -6   0  166.88   11.70
  11  -6   0  174.18   16.20
 -11   6   0  214.78   20.60
 -11   6   0  159.58   16.20
 -12   6   0   39.30    9.70
   0  -7   0    0.90    2.60
   0  -7   0    0.90    2.30
   0   7   0    6.40    2.20
   1  -7   0  279.37   15.90
  -1  -7   0  318.17   15.00
   1  -7   0  286.57   16.00
   1   7   0  335.07   14.60
  -1   7   0  297.27   15.80
   1   7   0  304.87   17.60
  -1   7   0  273.67   17.00
  -2  -7   0  157.98    8.20
   2  -7   0  156.28   10.30
   2  -7   0  155.78   10.30
  -2  -7   0  164.68    7.90
   2   7   0  157.88   11.10
  -2   7   0  150.08   11.50
  -2   7   0  156.28   10.00
   3  -7   0  179.38   11.60
  -3  -7   0  184.48   11.90
   3  -7   0  167.88   11.40
   3   7   0  178.48   11.80
  -3   7   0  160.68   11.90
   4  -7   0 1524.65   70.29
  -4  -7   0 1341.97   69.59
   4  -7   0 1539.75   70.29
  -4   7   0 1556.74   70.29
   4   7   0 1323.57   69.49
  -4   7   0 1547.85   70.69
   5  -7   0   27.10    6.00
  -5  -7   0   22.70    5.20
   5  -7   0   22.80    5.60
  -5   7   0   21.10    5.50
  -5   7   0   24.30    6.40
   6  -7   0  737.93   38.20
   6  -7   0  744.53   38.30
  -6   7   0  709.43   37.90
  -6   7   0  756.12   38.20
  -7  -7   0   27.40    9.10
   7  -7   0   17.80    6.80
   7  -7   0   16.60    6.10
  -7   7   0   19.00    6.40
  -7   7   0   13.60    6.50
   8  -7   0  764.72   42.00
   8  -7   0  802.42   42.30
  -8  -7   0  786.12   37.90
  -8  -7   0  831.82   39.00
  -8  -7   0  788.92   40.30
  -8   7   0  804.32   41.70
  -8   7   0  863.41   42.70
   9  -7   0   20.20    7.70
  -9  -7   0   17.80    3.70
  -9  -7   0   11.90    5.50
  -9  -7   0   18.80    3.60
  -9   7   0   15.70    7.20
  -9   7   0   12.50    7.40
 -10  -7   0  175.98   11.00
 -10  -7   0  176.88   12.80
 -10  -7   0  184.98   11.40
  11  -7   0   19.30    8.60
 -11   7   0   25.50    7.40
 -11   7   0    4.00    7.00
   0  -8   0 2338.27  108.79
   0  -8   0 2394.76  108.79
   0   8   0 2374.26  110.59
   0   8   0 2327.47  108.49
  -1  -8   0   86.69    5.80
  -1  -8   0   77.89    5.70
   1   8   0   79.49    8.40
   1   8   0   78.39    5.00
  -2  -8   0  972.80   43.10
  -2  -8   0 1027.50   43.20
   2  -8   0  866.61   45.00
   2  -8   0  851.51   45.00
  -2   8   0  877.21   45.00
  -2   8   0  891.71   46.20
   2   8   0 1032.80   46.20
   3  -8   0  499.15   26.50
  -3  -8   0  510.95   26.90
   3  -8   0  508.45   26.50
   3   8   0  511.85   26.90
  -3   8   0  520.05   27.70
  -3   8   0  488.15   26.20
   4  -8   0  235.78   15.90
   4  -8   0  245.48   16.00
  -4  -8   0  298.47   16.50
  -4   8   0  252.07   16.60
   4   8   0  258.87   16.00
   5  -8   0   19.00    6.80
   5  -8   0   28.80    6.70
  -5  -8   0   16.30    5.60
  -5   8   0   29.60    7.50
   5   8   0   14.50    5.60
  -5   8   0   24.50    5.50
  -6  -8   0   81.09    9.00
   6  -8   0   81.09   10.10
   6  -8   0   53.39    8.10
  -6   8   0   67.49    9.80
  -6   8   0   51.79    8.20
   7  -8   0  107.29   11.40
   7  -8   0   95.79   12.10
  -7   8   0  102.09   11.10
  -7   8   0  128.19   11.60
   8  -8   0    2.70    6.20
   8  -8   0   19.40    7.70
  -8   8   0   17.00    6.60
  -9  -8   0   78.19    5.50
  -9  -8   0   88.19   10.00
  -9  -8   0   83.99    5.80
   9  -8   0   92.69   12.50
  -9   8   0   97.59   12.00
  -9   8   0   80.09   11.20
 -10  -8   0   29.40    7.00
 -10  -8   0   24.80    3.70
  10  -8   0   28.40    9.90
 -10   8   0   10.60    7.10
 -10   8   0   16.90    8.00
 -11   8   0   19.30    7.90
   0  -9   0   67.39    6.40
   1  -9   0  624.94   32.00
   1  -9   0  604.04   31.90
  -1  -9   0  698.73   31.10
  -1  -9   0  697.03   31.10
  -1   9   0  599.24   33.30
  -1   9   0  641.04   34.20
   1   9   0  649.14   33.70
   2  -9   0   32.40    5.60
   2  -9   0   33.40    5.80
  -2   9   0   33.10    5.00
  -2   9   0   27.70    7.40
   2   9   0   24.50    6.70
   3  -9   0  340.27   19.70
  -3  -9   0  359.86   20.50
   3  -9   0  329.77   19.30
  -3   9   0  357.86   19.40
  -3   9   0  309.27   20.30
   3   9   0  333.27   19.80
   4  -9   0   68.69    8.50
   4  -9   0   79.09    9.20
  -4   9   0   67.99    8.30
  -4   9   0   60.09    9.80
   5  -9   0  102.79   11.00
   5  -9   0   94.39   10.10
  -5  -9   0   85.29   10.10
  -5   9   0   82.19   10.60
   5   9   0   91.09   10.50
   6  -9   0  133.19   12.20
   6  -9   0  145.49   13.40
  -6   9   0  125.39   15.30
  -6   9   0  134.99   12.20
   7  -9   0  109.99   11.20
   7  -9   0  117.89   13.00
  -7  -9   0   87.39   10.70
  -7   9   0  103.19   11.60
  -7   9   0  107.89   11.70
   8  -9   0   78.69   11.20
  -8  -9   0   54.99    8.80
  -8   9   0   52.99    9.60
  -8   9   0   46.00    8.90
  -9  -9   0   82.29   10.30
   9  -9   0  115.59   15.20
  -9   9   0  102.99   12.80
  -9   9   0   95.19   12.80
  10  -9   0   26.70    9.70
 -10  -9   0   10.10    6.20
 -10   9   0    9.20    6.30
 -10   9   0    8.50    7.50
   0 -10   0   52.99    6.30
   0 -10   0   64.79    6.60
   0  10   0   60.59    5.40
   0  10   0   56.29    8.70
   1 -10   0  112.59    9.00
   1 -10   0  124.59    9.10
  -1  10   0   80.39   11.20
  -1  10   0   98.99    8.00
   2 -10   0   52.09    6.90
  -2 -10   0   62.99    4.50
   2 -10   0   55.99    7.20
  -2  10   0   51.19    6.90
   2  10   0   65.49    9.60
  -2  10   0   63.09    9.60
  -3 -10   0   26.30    7.60
   3 -10   0   52.19    7.60
   3 -10   0   33.80    6.10
  -3  10   0   41.60    6.30
  -3  10   0   41.50    8.40
   3  10   0   31.10    7.80
   4 -10   0   41.60    6.70
   4 -10   0   42.90    7.80
  -4  10   0   38.30    6.40
   5 -10   0  234.78   16.20
  -5 -10   0  220.48   16.30
   5 -10   0  221.48   21.80
  -5  10   0  235.58   17.20
   5  10   0  235.58   16.40
   6 -10   0   19.00    7.50
   6 -10   0    4.70    5.30
  -6 -10   0   18.70    6.80
  -6  10   0    9.30    5.90
  -6  10   0    7.30    7.10
  -7 -10   0  228.18   16.70
   7 -10   0  256.77   18.70
  -7  10   0  263.67   18.00
  -7  10   0  216.68   18.50
   8 -10   0   15.20    8.90
  -8 -10   0   14.00    6.90
  -8  10   0    7.10    8.60
  -8  10   0    0.00    5.10
  -9 -10   0  149.29   13.70
  -9  10   0  181.98   16.20
   0 -11   0   27.20    4.80
   0 -11   0   28.80    7.50
   0  11   0   19.80   13.20
  -1 -11   0  136.49    8.50
  -1 -11   0  111.49    9.30
   1 -11   0  113.29    9.80
   1 -11   0  113.39    9.60
  -1  11   0  132.59   15.20
   1  11   0  126.19   12.20
  -1  11   0  103.49    8.70
   2 -11   0   32.70    5.90
   2 -11   0   24.40    5.40
   2  11   0    7.50    6.70
  -2  11   0   19.40    7.50
  -2  11   0   20.20    4.80
  -3 -11   0   71.79   10.60
   3 -11   0   67.09   12.30
   3 -11   0   68.49    8.70
  -3  11   0   61.79   10.30
   3  11   0   66.09   10.00
  -3  11   0   46.60    6.90
   4 -11   0  223.58   16.10
  -4 -11   0  196.88   16.30
   4 -11   0  219.78   15.50
  -4  11   0  228.78   17.70
  -4  11   0  224.88   14.90
   4  11   0  176.58   15.40
   5 -11   0    0.70    6.30
   5 -11   0    3.40    5.50
  -5  11   0    1.80    8.10
  -5  11   0    8.10    5.30
  -6 -11   0  303.77   21.80
   6 -11   0  335.97   22.00
  -6  11   0  315.77   22.50
   7 -11   0   10.90    7.70
  -7  11   0    9.40    8.00
   8 -11   0  173.08   17.40
  -8  11   0  181.68   16.50
   0 -12   0  619.54   30.80
   0 -12   0  609.74   30.80
   0  12   0  611.54   34.80
  -1 -12   0   49.00    5.80
   1 -12   0   35.00    6.20
   1 -12   0   37.20    6.20
   1  12   0   35.30    9.20
  -1  12   0   21.50    9.20
  -2 -12   0  316.67   15.00
   2 -12   0  278.07   18.30
   2 -12   0  290.77   18.30
  -2 -12   0  309.17   14.90
  -2 -12   0  325.07   21.30
  -2  12   0  263.47   21.10
   2  12   0  327.17   20.70
   3 -12   0  116.79   11.60
  -3 -12   0  123.59   14.10
   3 -12   0  136.59   12.30
  -3  12   0  109.29   14.40
   3  12   0  124.59   13.80
   4 -12   0    9.60    6.70
   4 -12   0    2.30    5.40
  -4 -12   0    8.90    7.20
  -4  12   0    7.20    7.70
   4  12   0    2.50    7.90
  -5 -12   0   25.80    8.70
   5 -12   0   39.00    9.00
   5  12   0   14.50    8.80
  -5  12   0   48.10   10.20
   6 -12   0    0.80    7.20
  -6 -12   0    4.60    7.20
  -6  12   0    6.20    8.10
   7 -12   0   36.20    9.90
  -7 -12   0   18.40    8.10
   0 -13   0   33.40    5.50
   0 -13   0   24.10    5.10
   0  13   0   21.90    9.30
  -1 -13   0  422.56   20.70
   1 -13   0  361.86   22.20
   1 -13   0  393.46   23.10
   1  13   0  446.76   26.10
  -1  13   0  397.36   26.40
  -2 -13   0   15.70    8.50
   2 -13   0   22.10    6.60
   2 -13   0   29.30    6.90
  -2  13   0   22.70    9.90
   2  13   0   20.80    9.80
   3 -13   0  133.49   13.00
  -3 -13   0  156.58   16.20
   3  13   0  131.69   15.40
  -3  13   0  128.09   15.90
   4 -13   0   94.69   12.10
  -4 -13   0   70.09   12.70
   4  13   0   81.89   12.90
  -4  13   0   93.29   13.70
  -5 -13   0   21.10    9.50
   5 -13   0   16.90    9.40
   5  13   0   13.40    8.80
  -5  13   0   16.80   13.60
   0 -14   0   16.20    4.90
   0  14   0   10.20    8.50
   1 -14   0   18.30    5.60
  -1 -14   0   15.90   10.10
  -1 -14   0   13.10    3.90
   1  14   0   13.70    8.40
   2 -14   0   96.79   10.90
  -2 -14   0   93.49   14.50
  -2  14   0  109.39   16.50
   2  14   0   87.39   13.00
  -3 -14   0   14.40    9.30
  -3  14   0   27.60   10.00
 -13   0   1  472.45   29.00
 -12   0   1    0.20    4.60
 -12   0   1    6.10    6.20
 -11   0   1  593.44   32.00
 -11   0   1  573.54   29.40
 -11   0   1  553.64   31.10
 -10   0   1    1.30    4.30
 -10   0   1    7.10    4.80
 -10   0   1   -2.80    4.60
   9   0  -1   35.60    5.90
  -9   0   1   38.50    6.80
  -9   0   1   35.20    5.50
  -9   0   1   45.20    6.80
  -8   0   1  774.22   37.40
  -8   0   1  739.53   38.30
  -8   0   1  792.82   38.70
   7   0  -1  123.79    8.90
  -7   0   1  138.39    8.90
  -7   0   1  127.19    9.40
  -7   0   1  132.89    9.80
   6   0  -1   -1.90    3.00
   6   0  -1    4.30    3.10
   6   0  -1    1.40    2.10
  -6   0   1   -0.70    2.90
  -6   0   1    1.30    3.20
  -6   0   1   -2.00    2.70
   5   0  -1    5.50    3.00
  -5   0   1    1.10    3.10
   5   0  -1    0.70    2.20
  -5   0   1    1.50    2.70
   5   0  -1   -0.80    2.90
  -5   0   1    6.10    3.10
   4   0  -1    0.20    2.70
   4   0  -1   -1.00    2.30
  -4   0   1    3.10    2.70
  -4   0   1   -0.60    2.50
  -4   0   1    0.50    2.40
  -3   0   1  171.78    9.40
   3   0  -1  170.58    9.50
   3   0  -1  184.98    9.60
  -3   0   1  160.38    9.40
  -2   0   1    3.50    1.80
  -2   0   1    7.40    2.10
   2   0  -1    4.70    1.90
  -2   0  -1    4.60    1.30
  -2   0  -1    4.90    2.10
   2   0   1    8.00    1.50
  -2   0  -1    3.20    2.00
   2   0   1    5.30    2.20
  -3   0  -1 3855.71  176.28
   3   0   1 3987.40  176.98
  -3   0  -1 3899.71  176.88
  -3   0  -1 3774.52  176.88
   3   0   1 3849.91  176.28
  -4   0  -1    0.20    1.90
  -4   0  -1    2.40    2.40
   4   0   1   -0.30    2.50
   4   0   1    1.80    2.70
   4   0   1    0.70    1.80
  -4   0  -1   -0.90    2.60
   5   0   1  864.01   41.00
  -5   0  -1  874.21   40.90
  -5   0  -1  861.71   41.90
  -5   0  -1  864.71   41.80
   5   0   1  913.81   42.20
  -6   0  -1   -0.60    2.40
   6   0   1    2.60    3.20
  -6   0  -1   -3.50    3.00
  -6   0  -1    0.40    3.00
   6   0   1    1.40    2.60
   6   0   1    6.20    2.70
  -7   0  -1  347.67   19.50
  -7   0  -1  385.16   19.90
   7   0   1  340.47   19.20
  -7   0  -1  368.46   18.10
   7   0   1  348.37   18.40
   8   0   1  475.55   24.70
   8   0   1  520.75   26.10
  -8   0  -1  496.25   26.30
  -8   0  -1  475.25   24.40
  -8   0  -1  518.35   26.70
   9   0   1   67.19    6.40
  -9   0  -1   59.19    6.30
  -9   0  -1   75.19    8.70
  -9   0  -1   56.29    8.40
 -10   0  -1   -5.00    3.80
 -10   0  -1    0.10    3.50
 -10   0  -1    1.90    5.60
  11   0   1   23.80    5.20
 -11   0  -1   28.50    4.80
 -11   0  -1   39.10    8.30
 -11   0  -1   16.40    5.90
 -12   0  -1   28.10    7.60
 -13   0  -1   32.30   14.10
 -13  -1   1   12.30   10.30
 -13   1   1   22.10    5.90
 -13   1   1   24.90    8.40
 -12  -1   1  448.66   25.10
 -12  -1   1  475.35   28.00
 -12   1   1  494.65   28.70
 -12   1   1  485.85   25.40
  11  -1  -1  220.58   15.50
 -11  -1   1  191.08   14.40
 -11  -1   1  196.98   15.40
 -11   1   1  214.28   16.30
  11   1  -1  208.58   14.60
 -11   1   1  193.18   13.20
 -11   1   1  210.68   15.00
 -10  -1   1  313.87   17.40
  10  -1  -1  311.87   19.40
 -10  -1   1  308.17   19.60
 -10  -1   1  310.77   18.90
 -10   1   1  323.17   18.50
  10   1  -1  309.77   17.60
  10   1  -1  311.37   18.70
 -10   1   1  297.87   19.10
 -10   1   1  324.57   20.10
  -9  -1   1  206.98   12.70
  -9  -1   1  214.58   13.90
  -9  -1   1  218.18   14.40
   9  -1  -1  207.38   14.30
   9   1  -1  223.08   13.90
  -9   1   1  189.98   13.80
   9   1  -1  227.08   13.00
  -9   1   1  197.88   13.00
  -9   1   1  201.98   14.80
   8  -1  -1  933.21   44.60
  -8  -1   1  893.91   44.20
  -8  -1   1  894.31   43.00
  -8  -1   1  884.01   43.90
   8  -1  -1  830.52   43.60
  -8   1   1  921.51   43.40
  -8   1   1  862.31   46.00
   8   1  -1  918.41   43.90
   8   1  -1  924.81   43.40
  -8   1   1  897.71   44.60
   7  -1  -1 1027.40   47.30
  -7  -1   1  957.40   46.60
   7  -1  -1 1085.89   48.10
  -7  -1   1  905.31   47.30
  -7  -1   1  927.21   47.20
  -7   1   1 1053.99   47.00
   7   1  -1  881.51   47.00
  -7   1   1 1070.59   49.70
   7   1  -1  947.11   46.70
   6  -1  -1   13.70    3.90
   6  -1  -1   13.30    4.10
  -6  -1   1   12.10    3.70
  -6  -1   1   17.80    3.80
   6  -1  -1   15.70    4.20
  -6  -1   1   10.90    3.30
   6   1  -1   15.80    4.00
  -6   1   1    8.50    3.40
  -6   1   1    7.60    3.70
  -6   1   1   15.60    4.30
   6   1  -1   12.70    3.30
  -5  -1   1  484.95   25.40
   5  -1  -1  566.94   26.20
  -5  -1   1  520.45   25.20
   5  -1  -1  530.25   25.90
  -5  -1   1  464.45   25.30
   5   1  -1  486.25   25.30
   5   1  -1  477.15   25.40
  -5   1   1  559.74   26.00
  -5   1   1  548.95   26.20
  -5   1   1  539.75   25.40
   5   1  -1  519.75   25.20
  -4  -1   1  103.79    7.10
   4  -1  -1  113.29    7.90
   4  -1  -1  116.89    7.40
  -4  -1   1  120.29    7.20
   4  -1  -1  111.99    7.70
  -4   1   1  111.59    7.60
   4   1  -1  120.89    7.20
  -4   1   1  109.39    7.90
   4   1  -1  115.99    7.10
  -4   1   1  115.19    7.50
   4   1  -1  116.59    7.20
  -3  -1   1   75.89    6.60
   3  -1  -1   81.19    6.40
   3  -1  -1   89.19    6.00
  -3  -1   1   94.89    5.60
  -3  -1   1   92.29    5.60
  -3   1   1   75.39    5.90
   3   1  -1   99.59    5.50
   3   1  -1   84.89    5.50
   3   1  -1   98.49    5.80
   2  -1  -1  178.28    9.40
  -2  -1   1  166.78    8.70
   2  -1  -1  179.08    9.30
  -2  -1   1  176.58    9.20
  -2  -1   1  168.08    8.80
   2  -1  -1  179.38    9.40
   2   1  -1  178.58    8.80
   2   1  -1  174.18    8.70
  -2   1   1  171.48    9.40
   2   1  -1  177.28    9.20
  -2   1   1  172.88    9.30
  -2   1   1  181.98    9.40
   1   1  -1   28.60    1.70
  -1   1  -1   15.40    2.10
   1   1   1   20.70    1.70
   2  -1   1 1147.29   53.29
   2  -1   1 1152.08   53.69
  -2  -1  -1 1148.39   53.29
  -2  -1  -1 1165.28   52.99
   2  -1   1 1149.69   53.69
  -2  -1  -1 1184.48   52.99
  -2  -1  -1 1162.48   53.39
   2   1   1 1146.69   53.29
  -2   1  -1 1154.58   53.79
  -2   1  -1 1174.08   53.39
   2   1   1 1151.78   52.99
  -2   1  -1 1200.18   53.79
   2   1   1 1145.49   53.29
   3  -1   1  153.48    9.00
  -3  -1  -1  145.19    8.20
  -3  -1  -1  147.29    8.30
  -3  -1  -1  153.08    7.60
   3  -1   1  141.29    8.70
   3  -1   1  146.49    8.00
  -3   1  -1  149.29    8.70
   3   1   1  150.88    8.10
  -3   1  -1  144.09    8.70
   3   1   1  153.98    8.30
  -3   1  -1  143.09    7.90
   3   1   1  149.09    7.50
  -4  -1  -1 2929.21  133.29
  -4  -1  -1 2825.52  133.19
   4  -1   1 2917.11  133.69
   4  -1   1 2858.81  132.89
  -4  -1  -1 2913.91  132.59
   4  -1   1 2938.31  133.69
   4   1   1 2901.31  133.19
  -4   1  -1 2970.40  132.89
  -4   1  -1 2914.91  133.59
   4   1   1 2813.52  132.89
  -4   1  -1 2869.21  133.69
   4   1   1 3012.50  133.29
   5  -1   1  853.11   40.90
   5  -1   1  863.11   41.10
  -5  -1  -1  812.42   40.40
  -5  -1  -1  866.01   40.60
   5  -1   1  833.62   40.00
   5   1   1  844.12   40.40
   5   1   1  854.11   40.50
  -5   1  -1  865.41   41.00
   5   1   1  834.82   39.60
  -5   1  -1  857.61   41.10
  -5   1  -1  859.11   40.00
  -6  -1  -1  165.68   10.30
  -6  -1  -1  159.68   10.00
   6  -1   1  128.29   10.30
   6   1   1  170.08   10.10
   6   1   1  165.88    9.00
  -7  -1  -1  529.75   27.60
  -7  -1  -1  540.75   27.80
   7  -1   1  569.14   27.00
  -7  -1  -1  508.55   26.20
   7  -1   1  613.84   28.40
   7   1   1  525.15   26.30
  -7   1  -1  553.94   26.80
   7   1   1  518.15   27.40
  -8  -1  -1  133.89    8.00
  -8  -1  -1  120.09   10.10
   8  -1   1  123.09   10.10
   8  -1   1  116.69    8.80
  -8  -1  -1  129.69    9.90
  -8   1  -1  113.69    8.50
  -8   1  -1  125.69   10.60
   8   1   1  126.59    9.50
  -8   1  -1  116.59   10.00
  -9  -1  -1   75.19    9.00
  -9  -1  -1   70.59    8.30
   9   1   1   61.99    6.10
   9   1   1   74.99    7.90
  10  -1   1   19.00    5.10
  10  -1   1   28.80    6.40
 -10  -1  -1   29.40    6.40
 -10  -1  -1   27.90    4.40
 -10  -1  -1   22.10   10.00
  10   1   1   29.40    6.30
 -10   1  -1   15.50    5.50
 -10   1  -1   32.40    7.70
 -10   1  -1   35.80    5.40
  10   1   1   19.80    4.20
  11  -1   1  178.18   14.10
 -11  -1  -1  166.98   10.60
 -11  -1  -1  157.48   13.20
 -11  -1  -1  178.18   14.30
  11   1   1  181.78   12.20
 -11   1  -1  195.08   15.50
 -11   1  -1  174.98   15.00
  11   1   1  185.58   13.40
 -11   1  -1  168.38   11.40
 -12  -1  -1   61.29    9.20
 -12  -1  -1   63.49    7.50
 -12   1  -1   66.39   10.40
 -13  -1  -1   88.59   13.10
 -13   1  -1   88.39   12.10
 -13   2   1   80.59   12.00
 -13   2   1   71.39    9.00
 -12   2   1   28.10    7.70
 -11  -2   1   10.30    5.50
 -11  -2   1    9.80    6.10
 -11  -2   1   18.90    5.00
  11  -2  -1   11.20    5.90
 -11   2   1    5.80    5.30
  11   2  -1    9.60    4.90
 -10  -2   1    6.80    4.30
 -10  -2   1    6.20    4.50
  10  -2  -1   17.20    6.60
 -10  -2   1    6.10    5.40
  10   2  -1    5.60    4.20
  10   2  -1    2.80    4.00
 -10   2   1    8.10    5.10
 -10   2   1    8.20    5.00
 -10   2   1   13.10    6.40
  -9  -2   1   40.40    6.10
  -9  -2   1   31.40    5.90
   9  -2  -1   29.50    6.30
  -9  -2   1   30.20    5.20
  -9   2   1   26.90    6.00
   9   2  -1   41.10    5.30
  -9   2   1   32.40    6.80
   9   2  -1   29.60    5.30
  -9   2   1   31.70    7.20
   8  -2  -1 1105.29   52.69
  -8  -2   1 1058.29   51.79
  -8  -2   1 1094.89   50.99
  -8  -2   1 1067.59   51.59
   8  -2  -1 1016.50   51.49
   8   2  -1 1100.89   51.49
  -8   2   1 1061.99   52.69
  -8   2   1 1050.19   52.49
  -8   2   1 1090.69   51.49
   8   2  -1 1064.89   50.79
  -7  -2   1   45.80    5.90
  -7  -2   1   56.69    6.00
  -7  -2   1   51.39    5.80
   7   2  -1   41.10    5.50
   7   2  -1   49.30    5.30
   6  -2  -1 1049.70   52.99
   6  -2  -1 1112.29   54.39
  -6  -2   1 1216.48   52.19
   6  -2  -1 1079.79   52.39
  -6   2   1 1058.79   52.29
   6   2  -1 1173.98   53.89
  -6   2   1 1043.00   52.89
   5  -2  -1  101.99    8.00
  -5  -2   1   77.59    6.30
  -5  -2   1   82.59    6.30
  -5  -2   1   83.29    6.90
   5  -2  -1   92.89    8.70
   5  -2  -1   98.49    7.00
  -5   2   1   97.59    7.50
   5   2  -1   86.69    6.40
   5   2  -1   84.79    6.30
  -5   2   1   99.69    7.00
  -5   2   1   88.69    7.70
  -4  -2   1 2780.02  129.79
  -4  -2   1 2735.93  130.09
  -4  -2   1 2827.92  129.79
   4  -2  -1 2923.11  130.79
  -4   2   1 2833.52  130.69
   4   2  -1 2929.61  129.79
  -4   2   1 2817.52  130.29
  -4   2   1 2849.91  130.69
   4   2  -1 2826.62  129.89
  -3  -2   1  104.09    5.90
  -3  -2   1  102.49    6.50
  -3  -2   1  106.79    6.70
  -3  -2   1   99.59    5.80
   3   2  -1  107.39    6.50
   3   2  -1  101.49    5.90
  -2  -2   1   14.70    2.50
  -2  -2   1   14.10    1.90
  -2  -2   1   14.90    1.60
   2   2  -1   18.30    2.90
   2   2  -1   13.60    1.80
   1  -2  -1  572.84   27.00
  -1  -2   1  573.14   27.10
  -1  -2   1  586.44   26.30
  -1  -2   1  568.64   27.00
   1  -2  -1  577.54   27.00
  -1  -2   1  571.84   26.30
   1  -2  -1  594.44   27.20
   1   2  -1  561.04   27.00
   1   2  -1  566.94   26.20
   1   2  -1  565.94   26.20
  -1   2   1  579.74   27.00
   0  -2   1  185.58   10.00
   0  -2   1  189.78    9.60
   0  -2  -1  197.88    9.60
   0  -2  -1  193.78    9.60
   0  -2   1  192.78    9.60
   0   2   1  199.88   10.00
   0   2  -1  202.48    9.60
   0   2  -1  200.38    9.50
   0   2  -1  199.48   10.10
   0   2   1  198.48    9.60
   0   2   1  204.58    9.60
   1  -2   1   63.29    4.80
   1  -2   1   68.49    4.80
   1  -2   1   72.69    4.90
  -1  -2  -1   65.79    4.40
   1   2   1   77.89    3.70
   1   2   1   67.89    4.50
  -1   2  -1   67.19    5.60
   1   2   1   79.89    3.80
  -1   2  -1   67.39    4.70
  -2  -2  -1   18.00    2.20
  -2  -2  -1   15.70    2.30
  -2  -2  -1   16.10    2.30
  -2  -2  -1   17.40    2.20
   2   2   1   17.90    2.10
   2   2   1   21.80    2.40
   2   2   1   17.10    2.20
   3  -2   1   88.69    6.70
  -3   2  -1   81.89    6.30
  -3   2  -1   97.89    6.20
  -3   2  -1   87.59    7.70
   4  -2   1  345.17   20.00
   4  -2   1  376.06   19.20
  -4  -2  -1  369.86   18.20
   4  -2   1  374.36   18.50
  -4  -2  -1  364.16   18.30
  -4  -2  -1  386.96   18.00
  -4  -2  -1  367.26   18.00
  -4   2  -1  371.86   18.50
   4   2   1  391.86   18.30
  -4   2  -1  365.06   19.30
  -4   2  -1  368.76   19.10
   4   2   1  378.56   17.80
   4   2   1  335.37   18.50
   5  -2   1   61.39    6.60
  -5  -2  -1   69.89    5.70
  -5  -2  -1   61.99    5.60
  -5  -2  -1   59.89    5.40
   5  -2   1   63.89    6.60
  -5  -2  -1   70.09    4.60
   5   2   1   70.29    6.30
   5   2   1   58.69    5.30
  -5   2  -1   70.69    6.50
   5   2   1   64.39    4.70
  -5   2  -1   62.29    6.80
   6  -2   1  457.25   24.40
  -6  -2  -1  482.95   23.50
   6  -2   1  451.55   24.50
  -6  -2  -1  488.75   22.70
   6  -2   1  478.25   23.40
  -6  -2  -1  450.45   24.40
  -6   2  -1  470.95   24.40
  -6   2  -1  478.15   23.40
  -6   2  -1  462.05   24.60
   6   2   1  413.26   26.40
   6   2   1  484.85   22.60
   7  -2   1  256.67   13.00
  -7  -2  -1  198.38   11.70
  -7  -2  -1  200.38   12.80
  -7  -2  -1  197.98   12.90
  -7   2  -1  257.07   12.90
   7   2   1  204.38   15.10
   7   2   1  200.18   11.50
  -7   2  -1  237.98   14.40
   8  -2   1 2209.48  104.29
  -8  -2  -1 2214.78  103.19
  -8  -2  -1 2267.67  104.69
  -8  -2  -1 2237.28  104.89
   8  -2   1 2234.88  105.59
  -8   2  -1 2287.97  104.09
   8   2   1 2242.78  103.59
   8   2   1 2287.67  104.69
  -8   2  -1 2194.98  105.69
  -8   2  -1 2226.38  105.59
   9  -2   1   65.99    8.60
  -9  -2  -1   60.79    5.50
   9  -2   1   41.20    6.30
  -9   2  -1   35.30    7.40
  -9   2  -1   43.90    6.10
  10  -2   1  369.06   20.60
 -10  -2  -1  273.57   16.30
 -10  -2  -1  326.17   19.40
 -10  -2  -1  298.87   16.40
 -10  -2  -1  303.87   18.90
 -10   2  -1  341.27   20.70
 -10   2  -1  348.17   18.70
  10   2   1  295.57   16.40
 -10   2  -1  325.07   20.10
  10   2   1  306.57   18.30
  11  -2   1    9.60    6.40
 -11  -2  -1   10.50    4.90
 -11  -2  -1   13.60    3.70
 -11  -2  -1    9.80    5.70
 -11   2  -1    6.20    6.90
 -11   2  -1   12.30    5.00
  11   2   1   13.80    5.20
  11   2   1   17.60    5.80
 -12  -2  -1  360.36   21.40
 -12   2  -1  311.47   21.60
 -12   2  -1  296.07   18.00
 -12  -3   1  186.58   15.60
 -12   3   1  244.28   18.40
 -12   3   1  226.78   15.30
 -11  -3   1   33.50    5.50
  11  -3  -1   36.30    8.00
 -11  -3   1   28.40    5.80
 -11  -3   1   29.10    6.60
 -11   3   1   16.30    6.10
 -11   3   1   32.20    8.30
 -10  -3   1   28.70    5.10
 -10  -3   1   33.20    6.30
  10  -3  -1   33.20    7.20
 -10  -3   1   29.80    5.90
 -10  -3   1   36.30    5.70
 -10   3   1   34.00    7.60
 -10   3   1   39.10    7.70
 -10   3   1   26.00    6.30
  10   3  -1   32.20    5.50
  10   3  -1   30.90    5.40
  -9  -3   1   19.10    4.70
  -9  -3   1   10.00    3.90
  -9  -3   1   13.60    4.60
   9  -3  -1    7.70    5.30
  -9  -3   1   11.80    4.90
  -9   3   1   10.10    6.10
  -9   3   1   -1.80    4.90
   9   3  -1    8.10    6.80
   9   3  -1   10.40    4.10
  -8  -3   1  440.56   22.90
  -8  -3   1  429.66   22.70
  -8  -3   1  449.46   23.00
   8  -3  -1  431.86   24.50
  -8  -3   1  459.05   23.20
  -8   3   1  426.56   24.10
  -8   3   1  467.15   24.60
   8   3  -1  401.96   24.50
   8   3  -1  440.36   22.50
  -8   3   1  423.56   24.60
  -7  -3   1  499.05   24.90
   7  -3  -1  483.35   26.40
  -7  -3   1  552.24   25.30
  -7  -3   1  494.25   24.60
   7  -3  -1  458.95   25.40
   7  -3  -1  469.15   26.20
  -7  -3   1  527.95   25.20
  -7   3   1  486.85   25.60
   7   3  -1  489.15   24.70
   7   3  -1  523.25   24.80
  -7   3   1  484.55   26.40
  -7   3   1  468.15   26.30
  -6  -3   1  301.07   15.20
  -6  -3   1  310.57   15.40
  -6  -3   1  325.87   15.90
   6  -3  -1  254.37   16.30
   6  -3  -1  264.87   16.80
   6  -3  -1  254.67   15.80
  -6  -3   1  314.57   15.20
  -6   3   1  249.48   16.40
  -6   3   1  248.08   15.70
   6   3  -1  306.67   15.20
   6   3  -1  318.17   15.00
  -5  -3   1  647.64   33.40
   5  -3  -1  759.52   34.10
   5  -3  -1  757.82   34.60
   5   3  -1  600.74   32.60
  -5   3   1  756.52   34.10
   5   3  -1  604.24   32.60
  -5   3   1  752.62   34.60
  -4  -3   1  179.78    9.40
   4  -3  -1  162.58   11.00
   4  -3  -1  174.78   11.10
  -4  -3   1  200.58    9.60
   4  -3  -1  174.28   10.90
  -4   3   1  175.08   11.20
  -4   3   1  168.38   10.60
   4   3  -1  207.68    9.40
  -4   3   1  172.58   11.00
   3  -3  -1  773.12   40.30
   3  -3  -1  774.02   40.30
  -3  -3   1  850.91   39.10
  -3  -3   1  898.11   39.10
  -3  -3   1  911.91   40.00
  -3  -3   1  920.81   40.10
   3   3  -1  887.31   39.90
  -3   3   1  805.22   40.40
   3   3  -1  887.11   38.90
   3   3  -1  875.41   38.90
  -3   3   1  789.12   40.30
  -3   3   1  793.42   40.30
  -2  -3   1   40.50    3.90
   2  -3  -1   44.80    4.70
   2  -3  -1   49.60    4.90
   2  -3  -1   43.40    4.70
  -2  -3   1   42.30    2.50
  -2  -3   1   47.00    4.70
  -2  -3   1   43.30    2.40
  -2   3   1   44.80    4.30
  -2   3   1   35.30    4.60
  -2   3   1   52.59    4.70
   2   3  -1   45.80    4.60
   1  -3  -1  108.79    7.00
  -1  -3   1  115.79    5.60
  -1  -3   1  109.59    7.00
   1  -3  -1   98.39    6.50
   1  -3  -1  115.79    6.70
   1   3  -1  107.69    5.30
  -1   3   1  111.79    7.10
  -1   3   1  113.69    6.60
   1   3  -1  110.59    6.90
   1   3  -1  113.39    5.40
   0   3  -1 9999.00  454.05
   1  -3   1   62.99    5.60
   1  -3   1   64.29    5.00
  -1  -3  -1   74.39    3.80
   1  -3   1   68.19    5.10
  -1  -3  -1   79.99    3.90
  -1  -3  -1   69.99    5.00
  -1   3  -1   60.99    4.80
   1   3   1   62.89    4.90
  -1   3  -1   61.89    5.70
   1   3   1   73.79    3.80
   2  -3   1   82.99    6.30
   2  -3   1   87.59    6.40
   2  -3   1   79.09    6.20
  -2   3  -1   89.09    6.50
  -2   3  -1   87.59    6.20
  -2   3  -1   86.39    6.10
  -3  -3  -1   30.70    3.00
  -3  -3  -1   36.60    3.90
  -3  -3  -1   35.90    3.60
  -3  -3  -1   37.70    3.00
   3   3   1   44.30    4.00
   3   3   1   39.90    3.00
  -4  -3  -1  297.57   14.60
   4  -3   1  257.17   15.00
   4  -3   1  256.07   15.40
  -4  -3  -1  285.17   14.30
  -4  -3  -1  288.27   14.20
  -4  -3  -1  296.77   14.30
  -4   3  -1  260.57   15.60
   4   3   1  293.57   14.10
  -4   3  -1  334.07   15.40
   5  -3   1    4.30    4.20
   5  -3   1    0.60    3.70
  -5  -3  -1    4.10    2.30
   5  -3   1    5.70    3.20
  -5  -3  -1    1.60    2.60
  -5  -3  -1    1.00    2.10
  -5  -3  -1    1.00    2.10
   5   3   1    0.70    2.10
  -5   3  -1    0.90    3.10
  -5   3  -1    5.00    4.00
  -5   3  -1    4.40    3.50
  -6   3  -1   62.79    7.70
  -7  -3  -1  387.66   20.30
   7  -3   1  479.15   21.70
  -7  -3  -1  373.46   19.90
  -7  -3  -1  394.06   21.00
  -7  -3  -1  379.56   21.10
   7   3   1  380.26   20.60
  -7   3  -1  462.55   23.20
  -7   3  -1  460.05   21.50
   7   3   1  374.76   20.00
  -8  -3  -1  275.67   14.50
   8  -3   1  257.67   15.80
  -8  -3  -1  269.67   15.80
   8  -3   1  272.17   17.20
  -8  -3  -1  273.07   15.70
  -8  -3  -1  276.57   16.50
  -8   3  -1  269.87   17.00
   8   3   1  259.67   15.10
  -8   3  -1  270.07   15.50
  -8   3  -1  279.17   17.60
   9  -3   1  121.19   11.50
  -9  -3  -1  123.69    9.90
  -9  -3  -1  134.29    8.30
  -9  -3  -1  124.99   10.20
  -9   3  -1  116.19   11.40
  -9   3  -1  111.39   14.20
  -9   3  -1   97.29   10.70
  10  -3   1    8.10    6.20
 -10  -3  -1    3.80    3.20
 -10  -3  -1    6.60    4.70
 -10  -3  -1    6.60    3.20
 -10  -3  -1    5.00    4.30
 -10   3  -1   17.90    5.90
 -10   3  -1   13.80    6.50
 -10   3  -1    4.10    4.80
 -11  -3  -1  367.56   18.80
 -11  -3  -1  374.76   21.70
  11  -3   1  376.36   23.50
 -11  -3  -1  382.96   22.10
 -11   3  -1  373.46   29.50
 -11   3  -1  361.36   20.80
 -12  -3  -1  104.19   11.80
 -12   3  -1  144.29   14.40
 -12   3  -1  128.59   10.50
  12  -4  -1    5.30    5.90
 -12  -4   1    8.30    5.50
 -12   4   1   13.00    7.60
 -12   4   1    1.60    6.20
 -11  -4   1  320.87   18.90
  11  -4  -1  303.47   20.60
 -11  -4   1  305.57   18.50
 -11  -4   1  289.67   21.20
 -11   4   1  307.47   19.00
 -11   4   1  325.47   21.70
  10  -4  -1    8.90    6.70
 -10  -4   1    1.80    3.50
 -10  -4   1    4.30    4.20
 -10  -4   1    2.90    4.50
 -10  -4   1    5.60    4.50
 -10   4   1   -0.40    5.10
 -10   4   1   -0.60    6.10
 -10   4   1    5.90    5.50
   9  -4  -1   53.19    8.50
  -9  -4   1   65.89    7.80
  -9  -4   1   66.09    6.60
  -9  -4   1   82.19    8.00
  -9  -4   1   75.29    7.40
  -9   4   1   59.79    8.20
  -9   4   1   68.69    9.20
  -9   4   1   70.99    9.40
   9   4  -1   64.39    6.80
   8  -4  -1  242.98   16.50
  -8   4   1  285.57   22.60
  -8   4   1  229.48   15.60
  -8   4   1  256.57   17.50
   7  -4  -1  343.57   21.10
  -7  -4   1  415.16   19.50
  -7  -4   1  371.86   19.70
  -7  -4   1  416.46   20.30
   7  -4  -1  374.46   21.30
  -7   4   1  352.16   20.50
  -7   4   1  370.96   21.30
   7   4  -1  414.56   19.00
  -7   4   1  352.56   21.70
   7   4  -1  325.97   20.10
  -6  -4   1    0.40    2.40
  -6  -4   1    3.50    3.70
   6  -4  -1    3.60    4.30
  -6  -4   1    2.20    3.00
   6  -4  -1    4.40    4.80
  -6  -4   1    4.00    2.50
   6  -4  -1    6.30    4.50
   6   4  -1    4.40    3.00
  -6   4   1    4.10    4.00
   6   4  -1    1.90    1.90
  -6   4   1    0.20    4.00
  -6   4   1    4.40    4.20
  -5  -4   1  173.98   10.00
  -5  -4   1  187.88   11.20
   5  -4  -1  204.18   12.40
  -5  -4   1  183.38   10.80
  -5  -4   1  170.08   10.00
   5  -4  -1  221.58   12.50
   5  -4  -1  207.68   11.80
  -5   4   1  206.48   12.30
  -5   4   1  213.08   12.20
  -5   4   1  194.08   11.90
   5   4  -1  162.78   10.00
   4  -4  -1  456.95   23.70
  -4  -4   1  448.96   21.80
   4  -4  -1  485.85   24.00
  -4  -4   1  464.75   23.20
  -4  -4   1  456.25   21.80
  -4  -4   1  446.26   22.90
   4  -4  -1  459.45   24.60
  -4   4   1  482.35   23.80
  -4   4   1  471.25   23.70
  -3  -4   1  111.29    5.20
  -3  -4   1  103.09    7.50
   3  -4  -1   95.79    7.60
  -3  -4   1  100.39    5.10
   3  -4  -1   87.89    7.10
   3  -4  -1  106.29    7.90
  -3  -4   1  114.19    7.50
  -3   4   1   87.79    7.60
  -3   4   1   94.89    7.30
  -3   4   1  100.09    7.90
   3   4  -1  123.59    7.60
   2  -4  -1   17.60    3.40
   2  -4  -1   24.30    3.70
   2  -4  -1   23.40    4.00
  -2  -4   1   10.80    3.40
  -2   4   1   21.90    4.00
  -2   4   1   17.80    3.20
   2   4  -1   12.80    3.70
   1  -4  -1 1076.79   50.49
   1  -4  -1 1088.09   51.09
   1  -4  -1 1061.89   50.49
  -1   4   1 1079.79   50.59
  -1   4   1 1083.79   51.09
   1   4  -1 1125.09   49.80
  -1   4   1 1076.69   50.49
   0  -4  -1    2.20    3.20
   0  -4   1    4.40    2.00
   0  -4   1    1.00    1.80
   0  -4   1    2.90    3.40
   0  -4  -1    3.20    1.90
   0  -4  -1    3.40    1.90
   0   4   1    4.20    2.10
   0   4   1    0.40    1.90
   0   4  -1    4.50    3.50
   0   4  -1    2.10    1.90
   0   4   1    3.40    3.10
   0   4  -1    2.30    1.70
   1  -4   1 1438.06   70.99
   1  -4   1 1410.26   71.39
  -1  -4  -1 1643.14   70.39
  -1  -4  -1 1670.63   71.49
  -1  -4  -1 1675.03   70.39
   1  -4   1 1461.65   71.09
  -1   4  -1 1420.96   70.99
  -1   4  -1 1466.65   71.59
  -1   4  -1 1516.45   71.09
   1   4   1 1677.93   71.49
   2  -4   1   16.90    3.40
  -2  -4  -1   10.50    1.40
  -2  -4  -1    8.50    1.20
  -2  -4  -1    8.70    2.90
   2  -4   1   15.40    3.50
   2   4   1    7.90    3.00
  -2   4  -1   15.30    3.30
  -2   4  -1    5.30    2.40
  -2   4  -1   20.40    4.00
  -3  -4  -1  359.36   16.80
  -3  -4  -1  375.26   16.90
  -3  -4  -1  384.76   18.00
   3  -4   1  335.37   18.70
  -3  -4  -1  382.26   17.90
   3  -4   1  355.96   18.70
   3  -4   1  347.37   18.50
  -3   4  -1  329.67   18.50
  -3   4  -1  336.17   18.40
  -3   4  -1  343.97   18.70
   3   4   1  372.56   18.00
  -4  -4  -1   99.79    5.90
  -4  -4  -1  102.79    5.90
  -4  -4  -1  104.09    7.00
  -4  -4  -1   95.59    6.60
   4   4   1  111.29    5.80
   4   4   1   96.29    5.50
  -4   4  -1  113.59   11.80
  -5  -4  -1   87.69    6.90
  -5  -4  -1   82.59    6.20
  -5  -4  -1   86.69    6.00
   5  -4   1  115.99    8.50
   5  -4   1  116.39    8.60
  -5   4  -1  107.69    8.00
  -5   4  -1   97.59    8.50
  -5   4  -1  109.29    8.30
   5   4   1   84.19    5.60
  -6  -4  -1   24.70    3.80
   6  -4   1   37.20    6.10
   6  -4   1   27.20    5.00
  -6  -4  -1   32.70    4.60
  -6  -4  -1   26.50    4.30
   6  -4   1   29.00    5.70
  -6  -4  -1   25.20    3.70
  -6   4  -1   26.50    5.40
   6   4   1   28.50    3.40
  -6   4  -1   32.30    5.40
   7  -4   1   66.09    8.80
   7  -4   1   66.69    8.50
  -7   4  -1   64.09    7.40
  -7   4  -1   74.89    8.80
  -8  -4  -1  141.29    9.50
  -8  -4  -1  121.19    9.10
  -8  -4  -1  118.79    8.60
  -9  -4  -1    9.00    8.10
  -9  -4  -1   21.90    4.10
  -9  -4  -1   21.60    3.60
   9  -4   1    5.00    5.60
  -9  -4  -1   15.00    4.40
   9   4   1   38.50    8.60
  -9   4  -1    8.20    5.00
  -9   4  -1   11.80    6.30
  -9   4  -1   16.00    5.70
 -10  -4  -1   28.20    5.60
 -10  -4  -1   27.10    4.10
 -10  -4  -1   37.30    6.50
  10  -4   1   32.70    7.60
 -10  -4  -1   35.90    4.70
 -10   4  -1   31.30    7.80
 -10   4  -1   27.70    7.10
  10   4   1   31.50    5.20
 -10   4  -1   37.20    6.60
 -11  -4  -1   14.80    5.20
 -11  -4  -1   15.90    3.50
 -11  -4  -1   10.10    5.10
  11  -4   1   17.60    7.20
 -11   4  -1    9.30    7.00
 -12  -4  -1   52.29   12.90
 -12   4  -1   52.89    9.60
  12  -5  -1   90.89   12.00
 -12   5   1   85.19   10.90
 -12   5   1  101.59   13.50
 -11  -5   1   21.50    5.60
  11  -5  -1   25.50    9.80
 -11  -5   1   36.00    6.40
 -11   5   1   22.30    7.30
 -11   5   1   30.90    8.60
 -10  -5   1   35.60    5.70
 -10  -5   1   27.00    5.60
  10  -5  -1   46.80    9.70
 -10   5   1   48.10    8.00
 -10   5   1   48.10    8.60
  -9  -5   1   54.99    6.70
  -9  -5   1   71.29    7.20
  -9  -5   1   62.79    8.20
  -9  -5   1   78.59    7.00
  -8  -5   1   62.89    8.00
  -8  -5   1   65.99    6.60
  -8  -5   1   65.79    6.40
   8  -5  -1   72.69    9.70
  -8  -5   1   60.79    6.80
  -8   5   1   61.79    8.90
  -8   5   1   67.29    8.60
   8   5  -1   73.19    8.00
  -7  -5   1  364.26   19.80
   7  -5  -1  452.05   23.20
   7  -5  -1  437.96   23.00
  -7  -5   1  343.17   20.90
  -7  -5   1  350.16   19.60
  -7   5   1  441.96   22.70
   7   5  -1  358.76   19.00
  -7   5   1  450.55   23.10
   6  -5  -1   73.89    8.60
  -6  -5   1   59.39    6.70
  -6  -5   1   70.39    5.30
  -6  -5   1   77.99    5.20
   6  -5  -1   54.89    7.60
  -6  -5   1   69.99    7.10
  -6   5   1   68.49    8.00
   6   5  -1   74.09    4.40
  -6   5   1   74.19    8.50
  -6   5   1   71.19    7.60
   5  -5  -1  524.85   25.30
  -5  -5   1  422.96   23.80
   5  -5  -1  519.35   25.20
  -5  -5   1  425.96   22.20
  -5  -5   1  430.06   22.20
  -5  -5   1  464.75   24.80
  -5   5   1  501.65   24.90
  -5   5   1  507.55   25.20
  -4  -5   1   75.59    4.20
  -4  -5   1   72.39    6.30
   4  -5  -1   83.59    7.50
  -4  -5   1   74.49    4.20
   4  -5  -1   85.99    7.20
  -4  -5   1   76.29    6.90
   4  -5  -1   90.79    7.80
  -4   5   1   88.29    7.50
  -4   5   1   83.49    7.00
  -4   5   1   83.69    7.80
   3  -5  -1  124.39    8.60
   3  -5  -1  127.69    8.80
   3  -5  -1  119.79    8.60
  -3   5   1  113.19    9.50
  -3   5   1  109.29    8.60
  -3   5   1  124.29    8.50
   2  -5  -1  128.49    8.70
   2  -5  -1  128.29    8.80
  -2  -5   1  138.29    8.70
   2  -5  -1  146.19    9.80
  -2  -5   1  140.99    9.00
  -2   5   1  133.99    9.30
   2   5  -1  150.78    9.40
  -1  -5   1  685.03   32.50
  -1  -5   1  690.53   33.90
  -1  -5   1  702.33   32.60
   1  -5  -1  720.03   33.50
   1  -5  -1  671.63   34.10
   1  -5  -1  683.63   33.40
   1   5  -1  697.93   32.40
  -1   5   1  761.52   33.50
  -1   5   1  655.33   34.10
   1   5  -1  709.53   32.40
  -1   5   1  767.92   33.60
   1   5  -1  673.93   34.00
   0  -5  -1 1810.52   83.39
   0  -5   1 1792.72   83.39
   0  -5   1 1768.02   84.29
   0  -5  -1 1857.71   84.39
   0  -5   1 1778.52   83.39
   0  -5  -1 1797.82   83.39
   0   5  -1 1850.01   84.49
   0   5   1 1819.42   84.39
   0   5   1 1809.22   83.39
   0   5  -1 1807.12   83.29
   0   5   1 1845.82   83.29
   0   5  -1 1832.72   83.29
  -1  -5  -1  398.16   18.20
  -1  -5  -1  395.36   19.50
   1  -5   1  344.47   19.00
   1   5   1  389.36   19.70
   2  -5   1  630.54   28.00
  -2  -5  -1  510.35   26.10
  -3  -5  -1   24.60    4.00
  -3  -5  -1   15.90    1.60
  -3  -5  -1   24.30    3.70
   3   5   1   15.80    3.70
  -4  -5  -1  697.53   36.50
   4  -5   1  833.52   38.00
  -4  -5  -1  737.13   35.40
   4  -5   1  830.92   38.00
  -4  -5  -1  719.73   36.70
  -4  -5  -1  706.33   35.30
   4  -5   1  761.92   37.50
  -4   5  -1  807.92   37.90
  -4   5  -1  834.32   37.90
   4   5   1  688.23   36.50
  -4   5  -1  840.22   38.00
  -5  -5  -1  516.35   26.00
  -5  -5  -1  539.65   25.20
  -5  -5  -1  524.65   26.30
  -5  -5  -1  535.85   25.30
   5  -5   1  530.05   27.70
   5  -5   1  516.65   27.70
   5   5   1  532.75   24.70
  -5   5  -1  521.05   27.70
  -5   5  -1  563.84   27.60
  -5   5  -1  534.45   27.60
  -6  -5  -1  145.79    8.70
  -6  -5  -1  146.99    9.20
  -6  -5  -1  156.08    9.80
  -6  -5  -1  157.28    8.80
   6   5   1  151.38    8.20
  -7  -5  -1   95.29    6.90
  -7  -5  -1   77.99    6.80
  -7  -5  -1   93.79    6.80
  -7  -5  -1   92.29    7.90
   7   5   1   94.99    6.30
   8  -5   1  340.97   20.70
  -8  -5  -1  323.97   17.70
  -8  -5  -1  306.07   17.10
  -8  -5  -1  329.07   17.80
  -8  -5  -1  330.67   18.00
  -8   5  -1  352.76   21.10
  -8   5  -1  355.46   19.60
   8   5   1  329.47   17.70
   9  -5   1   53.59    9.20
  -9  -5  -1   67.19    6.00
  -9  -5  -1   67.09    7.00
  -9  -5  -1   68.29    7.20
  -9  -5  -1   68.09    7.20
  10  -5   1    8.20   10.00
 -10  -5  -1   10.80    4.30
 -10  -5  -1   16.70    4.60
 -10  -5  -1    5.60    3.90
 -10  -5  -1   12.50    5.10
 -10   5  -1   10.10    5.80
 -10   5  -1   26.40    7.80
 -11  -5  -1  154.98   10.20
 -11  -5  -1  157.48   12.40
 -11  -5  -1  172.88   12.40
  11  -5   1  187.18   16.00
 -11   5  -1  178.28   15.80
 -11   5  -1  186.68   13.40
 -12  -5  -1  110.89   10.60
 -12   5  -1  107.59   13.80
 -12   5  -1   92.39   10.70
  12  -6  -1   16.30    8.50
 -12   6   1   27.60    9.30
 -12   6   1   36.60    8.20
 -11  -6   1   34.30    6.50
 -11  -6   1   33.60    5.90
 -11  -6   1   26.90    5.50
  11  -6  -1   46.40    9.40
 -11   6   1   38.30    9.00
 -11   6   1   53.69    8.90
 -10  -6   1   66.99    7.40
  10  -6  -1   93.29   12.10
 -10  -6   1   57.89    7.90
 -10  -6   1   67.19    7.20
 -10   6   1   71.19   10.20
 -10   6   1   91.99   11.30
   9  -6  -1   30.00    8.10
  -9   6   1   40.80    8.10
  -9   6   1   27.50    7.40
  -8  -6   1  571.44   26.70
   8  -6  -1  514.25   30.00
  -8   6   1  548.65   30.20
  -8   6   1  517.95   29.30
  -7  -6   1   55.59    7.20
  -7  -6   1   55.99    7.60
  -7  -6   1   50.79    4.90
  -7  -6   1   62.19    5.00
  -6  -6   1  960.50   45.80
  -6  -6   1 1039.60   44.10
  -6  -6   1 1011.60   44.10
  -6  -6   1 1019.50   46.50
   6  -6  -1  860.01   48.60
  -6   6   1  834.32   46.80
  -6   6   1  895.61   47.00
  -5  -6   1  231.78   14.00
  -5  -6   1  250.07   14.70
   5  -6  -1  262.07   15.60
   5  -6  -1  242.78   15.40
  -5   6   1  253.87   15.80
  -5   6   1  259.97   15.70
   4  -6  -1 2722.13  122.49
  -4  -6   1 2210.78  121.59
   4  -6  -1 2742.13  122.59
  -4   6   1 2754.62  122.79
  -4   6   1 2734.03  122.49
   3  -6  -1   23.80    4.70
   3  -6  -1   22.10    4.20
  -3  -6   1   22.10    4.60
   3   6  -1   37.30    5.50
  -3   6   1   23.00    4.10
  -3   6   1   14.10    3.50
   2  -6  -1  983.60   47.10
  -2  -6   1  956.50   47.30
   2  -6  -1 1002.70   47.90
  -2  -6   1  960.40   45.20
  -2  -6   1  985.60   45.20
   2  -6  -1  985.40   47.10
  -2   6   1 1029.60   47.10
   2   6  -1  971.50   47.40
  -2   6   1 1000.10   47.00
  -2   6   1 1009.10   47.90
  -1  -6   1  948.91   46.60
   1  -6  -1  987.20   46.90
   1  -6  -1  954.10   45.90
  -1  -6   1  992.10   45.10
  -1  -6   1  972.50   45.00
   1  -6  -1  977.60   45.90
   1   6  -1  947.81   46.80
   1   6  -1  963.60   44.80
  -1   6   1  991.10   47.00
   1   6  -1  989.90   44.80
  -1   6   1  952.30   48.50
  -1   6   1  989.40   45.80
   0  -6  -1 1475.45   73.49
   0  -6   1 1557.74   73.69
   0  -6  -1 1578.34   72.49
   0  -6   1 1571.14   72.49
   0  -6  -1 1528.05   72.49
   0  -6   1 1547.65   72.49
   0   6  -1 1605.14   72.39
   0   6  -1 1572.64   72.29
   0   6  -1 1587.74   73.89
   0   6   1 1567.14   72.29
   0   6   1 1649.04   73.99
   0   6   1 1579.14   72.39
  -1  -6  -1  266.67   14.90
  -1  -6  -1  268.37   13.50
   1   6   1  259.77   13.30
   1   6   1  294.07   13.20
  -2  -6  -1  319.87   14.00
   2  -6   1  301.57   16.00
   2  -6   1  286.97   16.40
   2  -6   1  275.47   15.90
  -2  -6  -1  302.57   16.50
  -2   6  -1  293.17   15.90
  -2   6  -1  289.57   16.60
  -2   6  -1  285.17   15.70
   3  -6   1   69.89    6.80
   3  -6   1   50.09    6.50
   4  -6   1   55.09    6.90
  -4  -6  -1   50.09    6.00
   4  -6   1   57.59    7.00
  -4  -6  -1   58.29    9.20
   4   6   1   49.90    6.00
  -4   6  -1   57.89    7.60
  -4   6  -1   52.49    6.50
  -5  -6  -1   32.40    5.20
  -5  -6  -1   44.10    3.40
  -5  -6  -1   39.90    3.10
  -5  -6  -1   37.80    7.80
  -5   6  -1   62.49    7.80
  -6  -6  -1  446.16   21.30
  -6  -6  -1  461.15   23.30
  -6  -6  -1  439.96   22.90
   6  -6   1  443.76   25.00
  -6  -6  -1  452.55   21.40
  -6   6  -1  430.46   24.20
  -6   6  -1  411.86   24.40
  -7  -6  -1   14.90    3.10
  -7  -6  -1   13.50    4.50
   7  -6   1   26.90    6.80
  -7  -6  -1   13.70    3.00
  -7  -6  -1    8.90    3.90
  -7   6  -1   20.70    6.30
  -7   6  -1   21.50    6.20
  -8  -6  -1 1190.08   58.09
   8  -6   1 1308.37   61.49
  -8  -6  -1 1146.29   58.79
  -8  -6  -1 1203.38   58.59
  -8  -6  -1 1239.48   57.99
  -8   6  -1 1262.07   61.29
  -8   6  -1 1277.47   60.29
  -9  -6  -1   47.50    5.90
  -9  -6  -1   31.80    4.90
  -9  -6  -1   38.00    5.40
   9  -6   1   34.30    8.10
  -9  -6  -1   52.59    6.90
  -9   6  -1   31.10    7.00
  -9   6  -1   25.10    7.70
 -10  -6  -1  256.07   14.60
 -10  -6  -1  233.48   14.10
 -10  -6  -1  235.18   14.50
  11  -6   1   10.60    7.50
 -11  -6  -1    5.40    4.20
 -11  -6  -1   11.50    4.50
 -11   6  -1    6.80    7.30
 -11   6  -1    4.10    7.60
  11  -7  -1   28.60    9.90
 -11  -7   1   44.30    7.20
 -11  -7   1   36.50    5.50
 -11   7   1   38.40    9.20
 -11   7   1   29.00    8.30
  10  -7  -1   24.40    8.10
 -10  -7   1    2.10    5.40
 -10  -7   1    4.10    3.30
 -10   7   1   16.00    7.20
 -10   7   1   10.50    7.10
   9  -7  -1  435.66   26.00
  -9  -7   1  421.86   21.00
  -9  -7   1  411.76   20.90
  -9  -7   1  435.36   23.50
  -9   7   1  373.06   26.40
  -8  -7   1  193.98   10.90
  -8  -7   1  193.38   11.10
  -8  -7   1  186.98   14.10
   8  -7  -1  219.28   15.60
   8  -7  -1  237.98   16.50
  -8   7   1  224.18   16.10
  -8   7   1  219.48   15.80
  -7  -7   1  778.72   32.80
   7  -7  -1  614.14   36.60
  -7  -7   1  785.22   32.90
   7  -7  -1  659.33   37.00
  -7  -7   1  736.23   36.10
  -7   7   1  660.03   36.40
  -7   7   1  643.84   36.80
   6  -7  -1   87.19   10.00
   6  -7  -1   91.49    9.50
  -6   7   1   84.79   10.20
  -6   7   1   81.39    9.30
   5  -7  -1  275.57   16.80
  -5  -7   1  248.48   17.40
   5  -7  -1  284.67   17.10
  -5   7   1  271.97   17.00
  -5   7   1  279.27   16.90
   4  -7  -1   62.79    7.70
   4  -7  -1   64.69    7.90
  -4   7   1   78.99    9.00
  -4   7   1   77.79    7.80
  -3  -7   1  205.08   20.10
   3  -7  -1  244.78   14.30
   3  -7  -1  249.38   14.20
  -3   7   1  239.68   15.30
   3   7  -1  225.28   15.50
   2  -7  -1   94.49    7.40
  -2  -7   1   79.99    5.00
   2  -7  -1   93.49    7.50
  -2   7   1  105.89    7.60
  -2   7   1  109.09    8.80
   2   7  -1   82.09    9.70
  -1  -7   1  216.48   10.40
   1  -7  -1  182.28   11.20
   1  -7  -1  190.98   11.30
  -1   7   1  183.28   12.40
  -1   7   1  193.28   11.10
   0  -7  -1  710.13   34.30
   0  -7   1  718.23   34.30
   0  -7   1  708.13   34.30
   0  -7  -1  720.43   34.40
   0   7  -1  743.13   37.50
   0   7   1  695.73   34.00
   0   7  -1  734.03   34.10
   1  -7   1  346.77   18.60
  -1  -7  -1  360.46   18.30
   1  -7   1  341.87   18.60
  -1  -7  -1  372.56   17.70
  -1   7  -1  357.36   18.50
   1   7   1  376.56   19.70
  -1   7  -1  345.47   19.90
   1   7   1  375.16   17.30
   2  -7   1   70.09    6.80
   2  -7   1   71.69    7.00
  -2   7  -1   64.49    7.50
  -2   7  -1   66.79    6.50
  -3  -7  -1   31.30    5.10
   3  -7   1   32.40    5.30
   3  -7   1   27.10    5.00
   3   7   1   31.00    5.60
  -3   7  -1   32.90    6.20
   4  -7   1  101.79    9.20
   4  -7   1  105.69    9.20
  -4   7  -1   89.49    9.10
  -4   7  -1  101.59    9.00
  -5  -7  -1   55.29    6.60
  -5  -7  -1   78.19    7.40
   5  -7   1   54.99    7.50
   5  -7   1   51.59    7.40
  -5   7  -1   74.29    9.20
   5   7   1   69.29    7.70
  -5   7  -1   62.29    8.10
   6  -7   1  106.09   11.30
  -6  -7  -1  142.69    9.70
   6  -7   1  130.79   11.90
  -6  -7  -1  143.79   10.50
  -6  -7  -1  143.19    7.00
  -6   7  -1  138.99   11.90
  -6   7  -1  122.29   11.60
  -7  -7  -1  221.68   11.90
  -7  -7  -1  219.88   11.70
  -7  -7  -1  200.88   13.40
   7  -7   1  275.77   17.00
  -7  -7  -1  203.08   14.40
  -7   7  -1  276.17   16.70
  -7   7  -1  273.77   17.00
   8  -7   1   88.79   11.60
  -8  -7  -1   69.79    8.70
  -8  -7  -1   64.49    8.30
   8  -7   1   86.99   11.50
  -8   7  -1   86.79   10.50
  -8   7  -1   99.59   11.50
   9  -7   1  131.49   13.90
  -9  -7  -1  113.39    8.30
  -9  -7  -1  105.29   10.20
  -9  -7  -1  120.49    8.20
  -9   7  -1  126.19   14.50
  -9   7  -1  138.09   12.80
  10  -7   1   97.29   13.00
 -10  -7  -1  125.39   10.60
 -10  -7  -1  137.79    9.40
  11  -7   1  152.18   16.50
 -11  -7  -1  172.58   11.50
 -11   7  -1  175.88   14.40
 -11   7  -1  180.18   16.70
  11  -8  -1   79.69   17.50
 -11  -8   1   81.89    6.50
 -11   8   1   81.29   12.00
 -11   8   1   79.79   11.00
 -10  -8   1   28.90    3.70
 -10  -8   1   24.80    7.40
  10  -8  -1   22.60    8.90
 -10   8   1   16.80    8.10
   9  -8  -1   79.19   11.60
  -9  -8   1   81.99   10.00
  -9  -8   1   78.79    4.90
  -9   8   1   61.89    9.80
  -9   8   1   65.49   10.10
   8  -8  -1   64.89   10.20
   8  -8  -1   91.69   10.60
  -8   8   1   87.79   10.90
  -8   8   1   52.49   12.50
  -7  -8   1   61.99    8.60
   7  -8  -1   47.10    7.80
   7  -8  -1   42.70    8.90
  -7   8   1   53.99    9.40
  -7   8   1   41.70    7.80
   6  -8  -1   49.20    7.80
   6  -8  -1   53.69    8.50
  -6   8   1   34.90    8.10
  -6   8   1   42.30    7.20
   5  -8  -1   47.10    8.10
  -5  -8   1   48.80    7.70
   5  -8  -1   41.40    7.20
  -5   8   1   57.09    8.90
  -5   8   1   51.39    7.30
  -4  -8   1  250.07   15.20
   4  -8  -1  219.98   14.50
   4  -8  -1  215.98   14.80
   4   8  -1  217.08   14.90
  -4   8   1  240.98   15.50
  -3  -8   1  254.67   15.20
   3  -8  -1  193.58   13.80
   3  -8  -1  221.78   14.00
   3   8  -1  243.28   15.00
  -3   8   1  227.68   13.90
  -3   8   1  222.68   14.90
   2  -8  -1  249.38   14.20
   2  -8  -1  234.78   14.10
  -2   8   1  245.08   15.40
  -2   8   1  226.98   13.90
   1   8  -1  760.02   38.20
   0  -8   1   79.29    6.30
   0  -8   1   78.69    6.30
   0   8  -1   70.59    5.60
   0   8  -1   54.89    7.90
  -1  -8  -1 1225.98   54.69
   1  -8   1 1128.69   55.59
  -1  -8  -1 1233.78   54.69
   1  -8   1 1102.19   55.49
   1   8   1 1199.38   56.89
  -1   8  -1 1133.19   55.39
  -1   8  -1 1140.29   57.19
   1   8   1 1227.18   54.19
   2  -8   1   11.80    4.20
  -2  -8  -1   23.80    2.90
  -2  -8  -1   23.00    2.60
  -2   8  -1   18.50    4.20
  -2   8  -1   17.80    5.90
   2   8   1   27.00    5.60
   3  -8   1  564.84   29.00
   3  -8   1  575.54   29.10
  -3   8  -1  557.84   28.80
  -3   8  -1  575.44   29.90
   3   8   1  528.55   29.00
   4  -8   1  297.07   18.00
  -4  -8  -1  320.77   17.90
   4  -8   1  293.67   17.90
  -4   8  -1  298.87   18.50
   4   8   1  283.77   17.80
   5  -8   1  332.47   20.10
  -5  -8  -1  321.87   19.00
   5   8   1  307.67   18.90
  -5   8  -1  337.67   19.80
  -5   8  -1  370.76   21.00
   6  -8   1  257.17   17.60
   6  -8   1  273.17   17.90
  -6   8  -1  259.97   17.90
  -6   8  -1  280.87   17.80
  -7  -8  -1  143.09   11.30
   7  -8   1  147.69   13.60
   7  -8   1  138.29   13.60
  -7   8  -1  116.19   12.00
  -7   8  -1  155.38   13.00
   8  -8   1   21.30    7.80
   8  -8   1    7.30    6.40
  -8  -8  -1    8.20    5.40
  -8   8  -1   10.10   10.20
  -8   8  -1   18.80    6.30
  -9  -8  -1   10.40    5.40
  -9  -8  -1    2.60    2.30
  -9  -8  -1    1.90    2.20
   9  -8   1    0.50    6.90
  -9   8  -1    7.00    6.90
  -9   8  -1    4.10    6.20
 -10  -8  -1   12.30    5.50
  10  -8   1    4.40    7.80
 -10   8  -1    0.90    6.50
 -10   8  -1   -2.90    6.20
  10  -9  -1  347.37   24.10
 -10  -9   1  327.57   21.30
 -10   9   1  344.07   23.10
  -9  -9   1   45.20    8.50
   9  -9  -1   70.29   13.20
  -9   9   1   46.00   10.00
  -9   9   1   56.09   10.30
   8  -9  -1  140.49   14.30
  -8  -9   1  110.79   11.90
  -8   9   1  102.39   12.20
  -8   9   1  101.59   13.10
   7  -9  -1   55.49    8.80
  -7  -9   1   35.90    7.70
   7  -9  -1   43.90    9.10
  -7   9   1   44.00    9.40
  -7   9   1   35.40    7.40
  -6  -9   1   78.49   10.10
   6  -9  -1  101.29   11.70
   6  -9  -1   98.19   10.60
  -6   9   1  106.29   10.70
   5  -9  -1   51.59    8.00
  -5  -9   1   53.89    8.20
   5  -9  -1   49.90    7.40
  -5   9   1   66.49   10.20
  -5   9   1   69.09    8.50
   5   9  -1   50.89    8.50
  -4  -9   1    4.90    5.90
   4  -9  -1    2.80    5.00
   4  -9  -1    0.90    4.70
   4   9  -1   -0.20    5.80
  -4   9   1    4.00    5.70
  -4   9   1    6.00    4.30
   3  -9  -1   34.00    6.00
   3  -9  -1   29.50    5.80
  -3  -9   1   48.70    8.00
  -3   9   1   26.80    5.00
  -3   9   1   40.30    8.10
   2  -9  -1  109.59    9.20
   2  -9  -1  107.19    9.10
  -2   9   1  103.89   10.40
  -2   9   1  101.29    8.30
   1  -9  -1  310.47   17.20
   1  -9  -1  320.67   17.30
  -1   9   1  312.27   20.10
  -1   9   1  313.77   19.10
   0  -9  -1  431.26   22.60
   0  -9  -1  441.46   22.70
   0  -9   1  454.05   22.60
   0  -9   1  451.95   22.60
   0   9  -1  485.95   25.50
   0   9   1  423.96   25.10
   1  -9   1   65.59    7.20
  -1  -9  -1   91.39    6.20
  -1  -9  -1   86.89    6.20
   1  -9   1   60.59    7.10
  -1   9  -1   61.89    8.90
  -1   9  -1   52.59    9.30
   1   9   1   94.19   10.00
  -2  -9  -1  777.12   37.20
   2  -9   1  823.42   40.10
   2  -9   1  813.42   39.60
  -2   9  -1  816.72   41.40
  -2   9  -1  803.52   39.20
   2   9   1  767.42   40.40
  -3  -9  -1  155.48   11.40
   3  -9   1  135.69   11.30
   3  -9   1  149.49   11.40
   3   9   1  153.88   12.20
  -3   9  -1  140.69   12.30
  -3   9  -1  141.49   10.70
  -4  -9  -1  421.56   24.40
   4  -9   1  456.55   24.90
   4  -9   1  445.56   24.70
  -4   9  -1  472.85   25.70
   4   9   1  408.76   24.40
  -4   9  -1  452.95   24.70
   5  -9   1  138.89   12.40
   5  -9   1  136.99   12.00
  -5  -9  -1  118.49   11.10
  -5   9  -1  108.99   11.90
  -5   9  -1  144.59   11.80
   5   9   1  118.79   11.10
   6  -9   1   58.79    8.70
   6  -9   1   74.09   10.50
  -6   9  -1   52.39    9.50
  -6   9  -1   82.29   10.00
   7  -9   1   98.69   12.20
   7  -9   1   84.59   10.90
  -7  -9  -1   48.80    8.20
  -7   9  -1   63.89    9.40
  -7   9  -1   72.29   10.80
  -8  -9  -1   38.50    7.80
   8  -9   1   71.39   11.20
  -8   9  -1   50.69    9.80
  -8   9  -1   50.89    9.40
   9  -9   1   26.70    8.90
  -9  -9  -1   24.20    6.60
  -9   9  -1   17.70    7.60
  -9   9  -1   46.10    8.90
 -10  -9  -1   13.90    8.40
  10  -9   1   22.80    9.90
 -10   9  -1   22.40    8.50
 -10   9  -1    5.00    7.40
  -9 -10   1   -0.70    6.70
   9 -10  -1   40.50   10.60
  -9  10   1   17.80    9.10
  -8 -10   1  318.27   19.60
   8 -10  -1  243.68   20.10
  -8  10   1  247.28   20.10
   7 -10  -1   72.09   11.20
  -7 -10   1   43.10    8.80
  -7  10   1   40.80    9.80
  -7  10   1   50.99    8.60
   6 -10  -1  445.56   27.80
  -6 -10   1  473.25   27.00
   6 -10  -1  472.85   27.20
  -6  10   1  482.95   27.30
  -6  10   1  492.25   28.70
   5 -10  -1   50.49   12.10
   5 -10  -1   43.20    7.30
  -5  10   1   57.79   10.40
   4 -10  -1  401.06   22.10
  -4 -10   1  307.77   21.40
   4 -10  -1  383.26   21.60
  -4  10   1  397.06   21.30
   4  10  -1  319.47   21.80
   3 -10  -1   67.99    8.60
  -3 -10   1   53.99    8.90
   3 -10  -1   68.29    8.60
  -3  10   1   76.79   10.70
   3  10  -1   55.59    9.40
  -3  10   1   66.39    7.80
  -2 -10   1   50.89    4.30
  -2 -10   1   56.69    4.30
  -2 -10   1   48.20    8.90
   2  10  -1   33.40    7.50
  -2  10   1   34.50    9.00
  -1 -10   1  251.37   13.80
   1 -10  -1  252.97   15.20
   1 -10  -1  274.77   15.40
  -1 -10   1  267.47   13.90
   1  10  -1  237.48   16.90
  -1  10   1  254.27   14.60
  -1  10   1  261.87   17.50
   0 -10   1  272.17   15.70
   0 -10  -1  275.57   15.70
   0 -10   1  292.07   15.90
   0 -10  -1  290.77   15.70
   0  10  -1  302.37   15.20
   0  10   1  272.97   14.90
   0  10  -1  302.67   18.70
   0  10   1  278.97   18.90
  -1 -10  -1   44.40    5.30
  -1 -10  -1   55.59    5.50
   1  10   1   30.50    7.10
   2 -10   1  253.97   14.70
   2 -10   1  253.67   14.70
  -2 -10  -1  199.48   11.50
   2  10   1  191.48   15.70
  -2  10  -1  234.48   14.30
   3 -10   1   23.00    6.40
   3 -10   1   19.50    5.10
  -3 -10  -1   11.50    6.60
   3  10   1   22.60    7.20
  -3  10  -1   15.70    7.10
  -3  10  -1   17.50    4.80
   4 -10   1  160.58   12.90
   4 -10   1  169.88   12.80
  -4 -10  -1  122.79   12.50
   4  10   1  130.69   12.80
  -4  10  -1  166.38   12.00
   5 -10   1   26.80    6.30
  -5 -10  -1   20.70    6.90
   5  10   1   16.00    6.90
  -5  10  -1   30.50    8.90
  -6 -10  -1   97.99   10.50
   6 -10   1   94.49   12.00
   6 -10   1   90.39   11.10
  -6  10  -1   83.59   11.00
  -6  10  -1   97.19   12.60
   7 -10   1   28.30    8.40
  -7 -10  -1   19.70    6.70
  -7  10  -1   32.60    7.60
  -7  10  -1   31.50    8.60
  -8 -10  -1  309.27   19.70
   8 -10   1  309.97   22.00
  -8  10  -1  299.87   20.90
   9 -10   1   18.40    9.00
  -9 -10  -1    2.30    6.10
  -9  10  -1    3.90    8.00
  -8 -11   1  110.19   13.40
   8 -11  -1  130.49   15.20
  -8  11   1  101.59   13.90
   7 -11  -1  106.49   13.90
  -7 -11   1  102.19   12.20
  -7  11   1   95.29   13.10
   6 -11  -1   54.99    9.80
  -6  11   1   50.59   11.10
  -6  11   1   40.80   10.70
   5 -11  -1  183.48   15.60
   5 -11  -1  200.78   15.00
  -5  11   1  192.88   16.20
   5  11  -1  188.08   18.00
  -5  11   1  202.78   14.70
   4 -11  -1   11.10    5.50
   4 -11  -1   12.60    6.50
  -4 -11   1   21.20    8.50
  -4  11   1    7.70    7.80
  -4  11   1    9.60    5.10
   3 -11  -1  230.58   15.20
   3 -11  -1  221.68   18.40
  -3  11   1  212.48   16.40
   3  11  -1  176.48   15.70
  -3  11   1  232.08   14.50
  -2 -11   1   29.60    9.50
   2 -11  -1   17.10    5.50
   2 -11  -1   12.80    5.30
  -2  11   1   11.70    4.60
   2  11  -1   23.70    7.70
  -2  11   1   13.60    7.40
   1 -11  -1  137.09   11.00
   1 -11  -1  153.38   11.00
  -1  11   1  135.79   20.30
   1  11  -1  185.88   16.10
   0 -11   1  175.98   11.20
   0 -11  -1  149.79   10.90
   0 -11  -1  155.58   14.10
   0 -11   1  186.78   13.40
   0  11   1  169.08   17.40
   1 -11   1  460.55   24.10
   1 -11   1  443.96   23.90
  -1 -11  -1  462.05   22.60
  -1  11  -1  427.16   23.10
   1  11   1  452.05   26.10
  -1  11  -1  446.56   26.60
  -2 -11  -1   94.19    6.40
   2 -11   1  129.09   10.50
   2 -11   1  117.09   10.00
  -2  11  -1  102.19    9.00
   2  11   1   76.39   10.80
  -2  11  -1  124.39   13.20
   3 -11   1   30.40   10.10
   3 -11   1   10.30    5.60
  -3  11  -1    6.80    4.50
   3  11   1   31.30    8.40
  -3  11  -1    6.30    7.60
   4 -11   1   33.20    8.10
  -4 -11  -1   58.99    9.60
   4 -11   1   39.60    7.10
   4  11   1   33.10    8.50
  -4  11  -1   34.10    9.10
  -4  11  -1   30.40    6.40
   5 -11   1   81.19   10.00
  -5 -11  -1   63.79    9.90
   5 -11   1   90.19   11.40
   5  11   1   72.29   10.40
  -5  11  -1   81.49   12.60
  -5  11  -1   70.99    9.60
   6 -11   1   21.70    7.90
  -6 -11  -1    9.30    6.80
  -6  11  -1   -3.50    6.70
  -7 -11  -1  150.88   13.80
   7 -11   1  164.08   16.10
  -7  11  -1  170.18   16.70
  -8 -11  -1   13.40    7.40
   8 -11   1   14.40    9.70
  -8  11  -1   13.60    9.40
  -7 -12   1   13.60    8.20
   7 -12  -1   15.70    8.80
  -6 -12   1   22.70    8.80
   6 -12  -1   44.70    9.80
  -6  12   1   31.10    9.80
  -5 -12   1   42.80    9.80
   5 -12  -1   51.39    9.20
  -5  12   1   48.10   10.30
   5  12  -1   29.30    9.40
   4 -12  -1   31.70    8.10
   4 -12  -1   25.80    7.10
  -4 -12   1   38.00   10.00
  -4  12   1   25.90    9.20
   4  12  -1   18.70    8.70
  -3 -12   1   72.99   11.30
   3 -12  -1   56.79    8.70
   3 -12  -1   47.90    8.40
  -3  12   1   36.20   10.60
  -2 -12   1   80.69    6.00
   2 -12  -1  122.59   10.70
  -2 -12   1   91.29    5.90
  -2 -12   1  110.19   13.40
  -2  12   1  127.99   13.90
   2  12  -1  100.79   12.20
  -2  12   1  111.59    9.20
   1 -12  -1  108.09    9.70
   1 -12  -1  103.59    9.80
   1  12  -1  144.49   14.50
  -1  12   1  107.69   13.70
   0 -12  -1  152.78   10.80
   0 -12  -1  163.68   10.80
   0  12   1  128.19   14.80
   1 -12   1  337.77   18.90
  -1 -12  -1  327.87   17.10
  -1 -12  -1  312.67   17.00
   1 -12   1  333.17   18.80
  -1  12  -1  311.97   22.20
   1  12   1  301.77   21.70
   2 -12   1   60.99    7.90
   2 -12   1   49.99    7.50
  -2 -12  -1   46.50    4.50
   2  12   1   44.30   10.20
  -2  12  -1   61.99   10.90
  -2  12  -1   46.10    6.50
  -3 -12  -1  201.78   17.10
   3 -12   1  230.78   15.30
   3 -12   1  208.68   15.30
  -3  12  -1  204.28   18.00
   3  12   1  211.38   17.40
   4 -12   1   31.10    7.00
   4 -12   1   50.09    8.30
  -4  12  -1   37.50    9.20
  -5 -12  -1   45.50    9.50
   5 -12   1   45.10    9.70
   5  12   1   50.59    9.60
  -5  12  -1   43.00   10.30
   6 -12   1   85.19   11.70
  -6  12  -1   66.09   11.90
   7 -12   1    3.70    8.50
  -7 -12  -1   18.70    8.30
  -5 -13   1   11.30    9.10
   5 -13  -1   33.90   11.50
  -5  13   1   34.70   16.80
   5  13  -1   12.40    9.00
   4 -13  -1    8.40    7.30
  -4 -13   1   12.60    9.40
  -4  13   1    4.90    9.20
   4  13  -1   12.60    8.70
  -3 -13   1   19.80   10.00
   3 -13  -1    7.20    6.30
   3  13  -1   16.10    8.40
  -3  13   1    5.20    8.10
   2 -13  -1  120.29   12.00
   2 -13  -1  138.99   11.90
  -2 -13   1  177.18   16.80
   2  13  -1  170.08   16.10
  -2  13   1  113.89   15.10
  -1 -13   1   41.70    5.20
  -1 -13   1   37.90   11.30
  -1 -13   1   43.50    5.20
  -1  13   1   60.09   10.20
   1  13  -1   33.00    9.50
   0 -13  -1  122.19    9.80
   0 -13  -1  131.39    9.90
   0 -13   1  126.09    9.70
   0  13  -1  110.09   13.70
   0  13   1  112.19   14.80
   1 -13   1   10.40    5.20
   1 -13   1   10.70    5.80
  -1  13  -1   21.40    9.60
   1  13   1   27.30    9.40
   2 -13   1  324.87   20.50
   2 -13   1  339.77   20.50
  -2 -13  -1  383.06   23.80
   2  13   1  340.57   22.90
  -2  13  -1  333.47   24.10
   3 -13   1    2.10    6.30
  -3 -13  -1   14.30    8.60
  -3  13  -1    4.90    8.90
   3  13   1   12.00    8.70
  -4 -13  -1  136.49   15.10
  -4  13  -1  133.29   14.80
   4  13   1  122.89   13.60
  -5 -13  -1   57.19   10.60
   5 -13   1   93.39   15.80
   5  13   1   62.99   11.50
  -5  13  -1   82.99   20.70
   3 -14  -1    6.50    6.50
  -3 -14   1   19.30   11.10
  -3  14   1   10.80    8.70
   3  14  -1   11.30    8.40
   2 -14  -1  227.58   15.80
  -2 -14   1  191.88   18.40
   2  14  -1  199.08   19.30
  -2  14   1  206.58   20.10
   1 -14  -1   93.59   10.00
  -1 -14   1  108.09    8.20
  -1 -14   1  127.09   15.10
   1  14  -1  136.09   16.40
   0 -14   1   33.60    5.80
   0 -14  -1   39.30    5.80
   0 -14  -1   37.30    6.20
   0  14   1   36.30   10.80
   0  14  -1   38.90   11.90
   1 -14   1  105.59   10.30
   1  14   1  131.09   15.80
   2 -14   1   48.90    8.00
  -2 -14  -1   35.40   10.20
   2  14   1   56.49   12.20
  -2  14  -1   47.10   13.00
  -3 -14  -1  121.49   15.40
   3 -14   1  118.29   12.60
  -3  14  -1   96.69   14.20
 -13   0   2    3.40    4.90
 -13   0   2    3.20    6.80
 -12   0   2  143.29   11.60
 -12   0   2  147.09   14.30
 -11   0   2   -2.50    5.70
 -11   0   2   -8.60    4.10
 -11   0   2    1.60    4.70
 -10   0   2  162.58   13.10
 -10   0   2  159.48   12.20
 -10   0   2  144.69   11.00
   9   0  -2   -7.60    4.10
  -9   0   2    0.60    4.10
   9   0  -2    3.50    5.10
  -9   0   2    0.90    4.80
  -9   0   2    5.60    4.10
   8   0  -2 2253.97  108.19
  -8   0   2 2366.76  108.09
  -8   0   2 2323.77  108.89
  -8   0   2 2350.76  108.89
   7   0  -2    0.20    3.90
  -7   0   2    5.80    3.60
  -7   0   2    6.40    3.40
  -7   0   2    4.90    3.80
   7   0  -2    7.10    2.80
  -6   0   2   93.19    7.60
  -6   0   2   84.19    7.00
  -6   0   2   85.69    7.00
   6   0  -2   94.89    7.50
   6   0  -2   99.89    7.70
  -5   0   2    2.70    3.20
  -5   0   2    3.60    2.70
   5   0  -2   -0.90    2.70
  -5   0   2    0.40    2.90
   5   0  -2    4.00    2.50
  -4   0   2  711.23   35.10
  -4   0   2  727.03   35.00
  -4   0   2  719.63   35.00
   4   0  -2  748.43   35.10
   4   0  -2  770.02   35.30
   2   0  -2  814.22   38.10
  -2   0   2  799.22   38.10
  -2   0   2  823.22   38.20
  -2   0   2  802.02   38.00
   2   0  -2  848.72   38.30
  -1   0   2   -1.30    1.10
   1   0  -2   -0.50    0.60
  -1   0  -2    1.70    1.30
   1   0   2    0.40    1.00
   1   0   2    0.10    0.70
   2   0   2 1053.29   48.30
  -2   0  -2 1034.00   49.60
  -2   0  -2 1064.29   49.10
  -2   0  -2 1047.80   48.30
   2   0   2 1094.99   49.10
   4   0   2 3483.25  158.08
  -4   0  -2 3427.26  159.08
  -4   0  -2 3505.65  158.08
  -4   0  -2 3464.25  159.18
   4   0   2 3470.85  159.18
   5   0   2    3.40    2.20
  -5   0  -2    1.60    2.00
  -5   0  -2   -0.50    2.90
   5   0   2    7.00    2.70
  -5   0  -2   -1.60    2.60
   6   0   2  922.31   41.60
  -6   0  -2  863.01   41.30
   6   0   2  791.52   41.00
  -6   0  -2  813.62   41.30
  -6   0  -2  860.71   39.80
   6   0   2  853.51   39.90
  -7   0  -2    4.30    2.50
   7   0   2    4.80    2.60
  -7   0  -2    1.60    3.70
  -8   0  -2  308.47   15.30
   8   0   2  297.37   17.10
  -8   0  -2  286.47   17.60
  -8   0  -2  292.57   17.40
   8   0   2  291.17   15.50
  -9   0  -2    7.30    5.10
   9   0   2    9.60    4.20
   9   0   2    9.90    4.40
  -9   0  -2    1.70    4.50
 -10   0  -2  218.78   15.10
 -10   0  -2  210.98   15.30
 -10   0  -2  225.38   11.80
  10   0   2  187.98   12.00
 -11   0  -2    0.80    4.20
 -11   0  -2   -4.80    5.60
  11   0   2   -0.30    3.60
 -11   0  -2    0.10    3.20
 -12   0  -2  207.88   17.10
 -13  -1   2   60.19   10.30
 -13   1   2   57.29   10.80
 -13   1   2   72.29    9.10
 -12  -1   2   12.60    5.50
 -12  -1   2   16.70    7.20
 -12   1   2   18.70    6.10
 -12   1   2   18.10    8.30
  11  -1  -2  674.63   36.10
 -11  -1   2  675.33   35.60
 -11  -1   2  678.13   34.00
 -11  -1   2  663.53   35.90
  11   1  -2  718.23   35.80
 -11   1   2  651.03   36.40
 -11   1   2  668.13   34.40
 -11   1   2  660.53   36.00
 -10  -1   2  175.18   13.70
  10  -1  -2  176.98   13.60
 -10  -1   2  178.58   13.00
 -10   1   2  186.88   12.60
 -10   1   2  194.78   14.50
 -10   1   2  160.18   13.00
  10   1  -2  176.68   12.80
  -9  -1   2  230.68   14.60
  -9  -1   2  216.18   13.50
   9  -1  -2  207.18   14.50
  -9  -1   2  220.48   14.00
   9   1  -2  219.48   13.90
  -9   1   2  206.58   14.80
  -9   1   2  200.18   14.20
   9   1  -2  210.88   13.30
  -8  -1   2  807.92   40.00
   8  -1  -2  810.82   40.50
  -8  -1   2  832.72   39.50
  -8  -1   2  842.02   40.30
   8  -1  -2  788.02   39.90
   8   1  -2  810.42   39.90
  -8   1   2  819.02   39.60
  -8   1   2  720.93   41.80
  -8   1   2  810.52   40.70
   8   1  -2  831.32   39.60
  -7  -1   2  998.70   48.50
  -7  -1   2  965.90   48.80
   7  -1  -2 1020.20   49.00
   7  -1  -2 1052.79   49.40
  -7  -1   2  971.90   49.00
  -7   1   2 1060.49   48.80
  -7   1   2 1122.69   51.49
   7   1  -2 1002.70   48.60
   7   1  -2  973.40   48.80
   6  -1  -2  395.36   22.40
  -6  -1   2  470.65   22.50
   6  -1  -2  423.96   22.90
  -6  -1   2  469.65   22.70
   6  -1  -2  419.66   22.90
  -6  -1   2  495.55   22.60
   6   1  -2  461.15   22.40
  -6   1   2  429.96   23.00
  -6   1   2  421.76   22.40
   6   1  -2  472.45   22.50
  -6   1   2  383.56   22.60
   5  -1  -2  103.69    7.90
   5  -1  -2  106.99    8.00
  -5  -1   2  112.19    8.10
  -5  -1   2  112.09    7.40
   5  -1  -2  107.99    7.80
  -5  -1   2   98.09    7.50
   5   1  -2  109.19    7.30
   5   1  -2  115.99    7.50
   5   1  -2  109.59    8.50
  -5   1   2  110.79    7.80
  -5   1   2  111.29    7.80
  -5   1   2  121.39    8.30
   4  -1  -2  381.16   19.70
   4  -1  -2  379.96   19.80
   4  -1  -2  405.16   19.70
  -4  -1   2  394.76   19.30
  -4  -1   2  377.96   19.30
   4   1  -2  396.16   19.20
   4   1  -2  409.86   19.40
  -4   1   2  377.66   19.50
  -4   1   2  378.86   19.70
  -4   1   2  393.16   19.90
   3  -1  -2   17.20    3.40
   3  -1  -2   11.40    3.10
  -3   1   2    7.40    2.60
  -3   1   2   13.40    3.20
  -3   1   2   12.00    3.10
   2  -1  -2  451.65   22.90
  -2  -1   2  460.85   22.50
   2  -1  -2  454.85   22.90
  -2  -1   2  457.65   22.50
   2   1  -2  462.55   22.50
   2   1  -2  529.55   23.00
  -2   1   2  492.05   23.00
   2   1  -2  462.75   22.40
  -2   1   2  484.55   22.90
  -2   1   2  534.35   23.60
   1  -1  -2  512.45   26.40
  -1  -1   2  600.74   26.30
   1  -1  -2  558.64   27.10
   1   1  -2  559.44   27.00
   1   1  -2  560.14   26.60
  -1   1   2  581.84   26.60
  -1   1   2  590.34   26.60
   0  -1   2  768.02   35.50
   0  -1   2  763.32   35.30
  -1  -1  -2 1201.78   52.09
  -1  -1  -2 1124.79   52.39
   1  -1   2 1130.39   52.49
  -1  -1  -2 1113.69   52.29
   1  -1   2 1113.29   52.29
   1  -1   2 1114.39   52.89
   1   1   2 1162.88   52.69
   1   1   2 1161.38   51.99
  -1   1  -2 1137.99   52.59
  -1   1  -2 1146.09   52.59
  -1   1  -2 1132.89   52.29
   2  -1   2  195.48   10.60
  -2  -1  -2  205.18   10.20
   2  -1   2  218.18   12.20
   2  -1   2  188.18    9.90
  -2  -1  -2  192.58   10.20
  -2  -1  -2  198.78    9.30
  -2  -1  -2  208.58    9.30
   2   1   2  199.98   10.20
  -2   1  -2  214.38   10.70
  -2   1  -2  193.28   10.70
   2   1   2  191.58   10.20
  -2   1  -2  202.38   10.00
  -3  -1  -2  781.42   34.60
   3  -1   2  741.03   36.00
  -3  -1  -2  814.02   35.60
  -3  -1  -2  761.82   34.60
   3  -1   2  657.13   35.80
  -3  -1  -2  806.02   35.70
   3   1   2  827.72   35.70
   3   1   2  760.02   34.60
   3   1   2  818.12   35.60
  -3   1  -2  660.13   35.10
  -3   1  -2  690.53   35.90
   4  -1   2  881.61   42.50
  -4  -1  -2  936.01   41.00
   4  -1   2  794.52   43.30
   4  -1   2  892.01   41.50
  -4  -1  -2  921.21   42.20
  -4  -1  -2  874.31   42.20
   4   1   2  876.91   42.00
  -4   1  -2  887.51   42.50
  -4   1  -2  904.51   42.70
   4   1   2  903.31   41.00
   4   1   2  936.11   42.20
   5  -1   2  333.97   16.70
  -5   1  -2  334.67   16.60
  -5   1  -2  335.07   18.10
  -6  -1  -2    8.10    3.30
  -6  -1  -2    2.90    3.40
   6  -1   2    5.00    3.50
   6  -1   2    8.10    3.90
   6  -1   2    2.50    2.70
  -6  -1  -2    6.50    3.40
   6   1   2    3.80    2.10
  -6   1  -2    3.60    2.60
   6   1   2    2.90    2.90
  -6   1  -2    3.50    3.70
   7  -1   2  420.66   22.40
  -7  -1  -2  389.36   20.00
  -7  -1  -2  403.36   22.00
  -7  -1  -2  404.86   21.90
  -7   1  -2  418.06   20.60
  -7   1  -2  427.56   25.20
   7   1   2  424.46   21.80
   7   1   2  409.96   20.10
  -7   1  -2  433.26   22.60
   8  -1   2  155.68   10.10
  -8  -1  -2  165.08   11.80
  -8  -1  -2  163.58   11.60
  -8  -1  -2  165.08    9.20
   8  -1   2  159.28   11.90
  -8   1  -2  165.28   12.50
  -8   1  -2  158.58    9.90
   8   1   2  163.28   11.20
   8   1   2  168.18    9.20
  -8   1  -2  167.38   12.20
   9  -1   2  196.18   14.70
  -9  -1  -2  227.38   11.90
  -9  -1  -2  248.08   15.00
  -9  -1  -2  232.98   15.00
   9  -1   2  201.68   16.60
   9   1   2  226.58   11.90
   9   1   2  239.68   14.30
  -9   1  -2  201.38   12.50
  -9   1  -2  199.88   14.80
 -10  -1  -2   58.29    5.40
  10  -1   2   68.69    9.00
 -10  -1  -2   58.89    8.00
 -10   1  -2   58.39    6.30
 -10   1  -2   52.49    8.70
 -10   1  -2   62.79    8.30
  10   1   2   48.70    7.00
  11  -1   2   92.99   10.60
 -11  -1  -2   72.89    5.90
  11  -1   2   78.39    9.90
 -11  -1  -2   76.79    9.70
 -11  -1  -2   67.29    9.00
 -11   1  -2   95.69   11.60
 -11   1  -2   76.99    7.00
  11   1   2   72.99    9.30
 -12  -1  -2  366.46   23.00
 -12   1  -2  356.76   23.60
 -12   1  -2  354.46   18.80
 -13  -2   2  124.79   13.00
 -13   2   2  108.49   11.00
 -13   2   2  121.29   14.30
 -12  -2   2   18.40    5.60
 -12  -2   2   16.60    6.50
 -12   2   2   37.20    8.50
 -11  -2   2   56.49    7.60
  11  -2  -2   77.79   10.20
 -11  -2   2   58.69    8.50
 -11  -2   2   69.09    8.70
  11   2  -2   63.49    8.60
 -11   2   2   69.59    8.60
 -10  -2   2   22.10    6.20
  10  -2  -2   26.50    7.20
 -10  -2   2   17.50    4.90
 -10   2   2   23.30    6.20
 -10   2   2   15.00    5.80
  10   2  -2   11.60    4.50
 -10   2   2   18.70    6.80
  -9  -2   2   51.69    7.00
  -9  -2   2   55.69    7.20
  -9  -2   2   52.19    6.70
   9  -2  -2   53.09    8.10
   9   2  -2   58.39    6.70
  -9   2   2   43.80    7.60
  -9   2   2   51.19    7.20
  -9   2   2   51.39    8.10
   9   2  -2   60.19    7.00
  -8  -2   2  446.56   22.40
  -8  -2   2  408.26   22.40
   8  -2  -2  449.26   23.70
  -8  -2   2  414.16   22.60
   8   2  -2  379.76   21.80
   8   2  -2  428.26   22.30
  -8   2   2  427.56   23.40
  -8   2   2  449.76   24.00
  -7  -2   2  490.55   23.20
  -7  -2   2  445.36   22.90
   7  -2  -2  428.06   23.20
   7  -2  -2  436.56   23.80
  -7   2   2  434.26   23.80
   7   2  -2  467.85   23.00
  -7   2   2  436.36   23.30
  -7   2   2  424.16   24.00
   7   2  -2  445.66   22.90
   6  -2  -2    5.60    3.70
   6  -2  -2    5.40    4.00
  -6  -2   2    4.50    3.80
  -6  -2   2    7.50    3.00
   6  -2  -2    3.90    3.70
  -6   2   2    4.40    3.60
  -6   2   2    2.30    3.30
   6   2  -2   15.40    4.90
  -6   2   2    5.10    4.10
   6   2  -2   15.40    3.60
  -5  -2   2 1115.49   57.69
   5  -2  -2 1316.67   59.99
  -5  -2   2 1095.29   57.59
   5  -2  -2 1323.17   58.49
  -5  -2   2 1195.78   58.19
   5  -2  -2 1348.97   58.89
   5   2  -2 1176.88   57.69
  -5   2   2 1333.47   58.49
  -5   2   2 1308.27   58.69
   5   2  -2 1106.99   58.49
  -5   2   2 1316.47   58.89
  -4  -2   2  242.18   12.80
  -4  -2   2  234.68   12.70
   4  -2  -2  238.78   13.70
   4  -2  -2  246.48   13.60
   4   2  -2  254.37   12.70
  -4   2   2  249.88   13.60
  -4   2   2  246.58   13.70
   4   2  -2  277.77   13.30
  -4   2   2  245.58   13.90
  -3  -2   2  582.64   26.70
  -3  -2   2  556.74   26.70
   3  -2  -2  545.85   27.50
  -3  -2   2  589.34   27.50
   3  -2  -2  551.94   27.60
  -3   2   2  554.34   28.40
  -3   2   2  560.14   27.50
   3   2  -2  619.54   27.20
  -3   2   2  555.24   27.50
   3   2  -2  565.04   27.30
  -2  -2   2  441.36   21.70
   2  -2  -2  467.65   22.70
  -2  -2   2  475.45   22.40
  -2  -2   2  476.05   22.60
  -2  -2   2  460.05   21.70
   2  -2  -2  477.15   22.60
   2  -2  -2  435.16   23.20
  -2   2   2  471.05   22.60
   2   2  -2  459.15   22.40
   2   2  -2  460.55   21.70
  -2   2   2  464.85   22.50
  -2   2   2  469.95   22.60
   2   2  -2  483.45   21.70
  -1  -2   2   75.29    4.20
  -1  -2   2   78.89    5.30
  -1  -2   2   79.39    6.40
   1  -2  -2   72.69    5.40
   1  -2  -2   61.19    5.40
   1  -2  -2   62.79    5.00
  -1  -2   2   77.59    4.40
   1   2  -2   77.09    5.10
   1   2  -2   72.29    4.10
  -1   2   2   62.69    4.70
   1   2  -2   70.99    5.60
   1   2  -2   73.39    4.00
   0  -2  -2   51.79    4.10
   0  -2  -2   52.29    3.70
   0  -2   2   52.19    4.20
   0  -2   2   52.99    3.80
   0   2  -2   49.50    3.60
   0   2   2   47.20    4.20
   0   2   2   46.90    3.60
   0   2   2   51.59    3.60
   0   2  -2   55.09    3.70
   1  -2   2   92.69    6.00
  -1  -2  -2   88.69    5.50
   1  -2   2   87.89    5.70
  -1  -2  -2   96.69    5.40
  -1  -2  -2  100.69    5.40
   1   2   2   99.39    5.30
   1   2   2   90.79    5.50
   1   2   2  100.49    5.30
  -1   2  -2   88.29    5.80
   2  -2   2 1285.37   58.29
  -2  -2  -2 1254.87   57.39
   2  -2   2 1254.87   57.89
  -2  -2  -2 1227.38   57.49
  -2  -2  -2 1233.28   57.49
   2   2   2 1188.98   57.29
  -2   2  -2 1239.38   57.89
   2   2   2 1235.68   57.49
  -2   2  -2 1299.77   58.29
   2   2   2 1254.27   57.49
  -2   2  -2 1302.27   58.29
   3  -2   2   58.69    6.10
  -3  -2  -2   76.29    4.40
  -3  -2  -2   80.19    5.10
  -3  -2  -2   75.69    4.50
  -3  -2  -2   75.99    5.10
   3   2   2   72.69    5.00
   3   2   2   80.99    5.00
  -4  -2  -2  464.05   22.30
   4  -2   2  471.85   24.00
  -4  -2  -2  481.05   22.50
  -4  -2  -2  472.55   23.20
  -4  -2  -2  497.15   23.20
   4  -2   2  480.85   24.20
   4  -2   2  468.15   23.20
  -4   2  -2  469.65   23.20
   4   2   2  484.25   23.20
  -4   2  -2  488.15   24.20
  -4   2  -2  473.45   24.00
   5  -2   2   32.90    4.30
   5  -2   2   36.30    5.20
  -5  -2  -2   27.40    3.90
  -5  -2  -2   32.00    4.20
  -5  -2  -2   26.70    3.00
  -5  -2  -2   28.50    4.00
   5  -2   2   23.30    4.50
   5   2   2   23.40    3.70
  -5   2  -2   38.10    5.40
  -5   2  -2   31.90    4.00
  -5   2  -2   31.70    4.60
  -6  -2  -2   79.69    6.90
   6  -2   2   90.19    8.20
  -6  -2  -2   80.59    6.90
  -6  -2  -2   87.49    6.90
   6  -2   2   80.29    6.40
  -6  -2  -2   84.69    5.20
   6  -2   2   79.19    8.00
   6   2   2   81.09    6.80
  -6   2  -2   82.39    6.40
  -6   2  -2   73.99    7.70
  -6   2  -2   78.19    7.40
   6   2   2   87.29    5.20
  -7  -2  -2   62.39    4.80
  -7  -2  -2   50.49    4.20
  -7  -2  -2   51.19    6.40
  -7  -2  -2   52.99    6.30
  -7   2  -2   58.49    5.60
   7   2   2   51.39    4.40
  -8  -2  -2  399.96   22.60
  -8  -2  -2  436.76   22.70
  -8  -2  -2  391.96   20.30
  -8  -2  -2  392.96   20.30
   8  -2   2  474.25   23.90
  -8   2  -2  407.16   21.50
  -8   2  -2  446.56   23.80
  -8   2  -2  444.06   23.90
   9  -2   2   33.70    5.60
  -9  -2  -2   32.10    6.30
  -9  -2  -2   37.80    4.10
   9  -2   2   40.10    7.00
  -9  -2  -2   35.20    4.00
  -9  -2  -2   40.40    6.70
  -9   2  -2   46.00    8.10
   9   2   2   31.80    5.60
   9   2   2   33.40    4.20
  -9   2  -2   37.90    5.50
  -9   2  -2   31.90    6.80
 -10  -2  -2    0.80    4.90
 -10  -2  -2    4.60    4.70
 -10  -2  -2    0.20    2.20
 -10  -2  -2    4.10    2.70
  10  -2   2   -6.50    4.20
  10  -2   2    6.80    6.20
 -10   2  -2   -3.60    5.30
 -10   2  -2    2.40    6.00
 -10   2  -2    2.80    4.00
  11  -2   2  200.58   15.50
 -11  -2  -2  192.58   14.70
 -11  -2  -2  184.28   10.70
 -11  -2  -2  173.28   13.90
 -11   2  -2  200.78   15.80
 -11   2  -2  186.88   13.60
 -12  -2  -2    9.50    5.70
 -12   2  -2   15.30    8.20
 -12  -3   2   54.59    6.90
 -12  -3   2   59.29    8.70
 -12   3   2   40.90    7.90
 -12   3   2   38.60    9.60
 -11  -3   2  102.39    9.60
 -11  -3   2  118.69   11.10
 -11  -3   2  100.89   10.10
  11  -3  -2  107.59   12.10
 -11   3   2  107.29   10.60
 -11   3   2  111.69   13.00
 -10  -3   2    3.70    4.30
  10  -3  -2    6.70    5.80
 -10   3   2   17.30    6.00
 -10   3   2   15.70    6.80
  10   3  -2   14.40    4.40
 -10   3   2   20.10    6.00
  -9  -3   2   43.40    6.60
  -9  -3   2   48.30    5.90
  -9  -3   2   49.30    6.30
   9  -3  -2   44.50    7.60
  -9  -3   2   44.30    6.50
  -9   3   2   57.99    7.70
  -9   3   2   42.30    7.40
  -9   3   2   51.79    8.60
   9   3  -2   47.60    6.20
  -8  -3   2  160.98   10.30
  -8  -3   2  159.68   10.60
   8  -3  -2  170.58   12.40
  -8  -3   2  166.48   11.30
  -8  -3   2  154.68   10.90
   8   3  -2  142.49   10.20
   8   3  -2  150.68   10.10
  -8   3   2  170.48   12.60
  -8   3   2  176.88   12.30
  -8   3   2  156.48   11.60
   7  -3  -2  195.98   13.40
   7  -3  -2  199.18   13.40
  -7   3   2  193.18   13.60
  -7   3   2  184.48   13.00
  -7   3   2  224.68   13.10
  -6  -3   2  266.27   14.60
  -6  -3   2  273.47   14.50
  -6  -3   2  266.27   14.80
  -6  -3   2  297.07   15.50
   6   3  -2  283.67   14.40
   6   3  -2  257.97   14.80
   5  -3  -2   28.80    5.50
  -5  -3   2   18.50    3.60
  -5  -3   2   18.50    4.50
   5  -3  -2   22.80    4.60
  -5  -3   2   14.80    2.90
   5  -3  -2   25.40    5.00
  -5  -3   2   18.70    3.10
   5   3  -2   17.50    2.70
  -5   3   2   20.00    4.70
  -5   3   2   15.50    4.20
  -5   3   2   18.50    4.50
   5   3  -2   20.10    3.80
   5   3  -2   16.10    2.70
  -4  -3   2  402.66   21.00
   4  -3  -2  475.45   22.60
   4  -3  -2  460.55   22.60
  -4  -3   2  454.25   22.10
  -4  -3   2  404.66   21.00
  -4   3   2  443.36   22.40
   4   3  -2  449.76   22.70
   4   3  -2  428.06   20.80
  -4   3   2  504.65   22.90
   4   3  -2  397.96   21.30
  -4   3   2  425.36   22.20
   3  -3  -2  113.49    8.00
  -3  -3   2  124.19    6.50
   3  -3  -2  112.89    7.90
  -3  -3   2  122.89    8.10
  -3  -3   2  122.09    6.40
  -3  -3   2  121.99    7.50
  -3   3   2  127.29    8.10
  -3   3   2  124.69    8.20
  -3   3   2  113.39    8.00
   3   3  -2  122.69    6.30
   3   3  -2  127.09    7.80
   3   3  -2  118.39    6.20
  -2  -3   2  234.68   12.80
  -2  -3   2  248.18   12.50
  -2  -3   2  227.48   11.40
   2  -3  -2  242.98   12.60
   2  -3  -2  236.18   12.70
  -2  -3   2  227.58   11.30
   2  -3  -2  234.98   13.20
   2   3  -2  233.68   11.10
  -2   3   2  244.78   13.00
   2   3  -2  226.68   12.50
   2   3  -2  247.18   11.10
   2   3  -2  236.28   12.70
  -2   3   2  250.47   12.80
  -2   3   2  231.08   12.50
  -1  -3   2  368.16   17.30
   1  -3  -2  370.76   18.30
  -1  -3   2  371.36   18.30
  -1  -3   2  372.46   17.30
   1  -3  -2  340.57   18.10
   1  -3  -2  364.26   18.00
  -1  -3   2  368.46   18.20
   1   3  -2  373.46   18.20
   1   3  -2  367.66   17.20
  -1   3   2  359.96   18.40
   1   3  -2  368.36   17.10
  -1   3   2  373.86   17.90
   0  -3   2 5807.82  263.17
   0  -3   2 5564.84  263.67
   0  -3  -2 5782.52  263.17
   0  -3   2 5654.73  263.17
   0  -3  -2 6006.00  263.67
   0   3   2 5866.51  263.17
   0   3  -2 5803.82  263.17
   0   3   2 5759.92  263.67
   0   3   2 5827.32  263.17
  -1  -3  -2  114.99    6.10
  -1  -3  -2  117.79    6.10
   1   3   2  105.09    6.90
  -2  -3  -2   52.59    3.90
   2  -3   2   66.69    5.50
   2  -3   2   63.39    5.00
   2  -3   2   64.99    5.40
  -2  -3  -2   57.79    4.00
  -2  -3  -2   54.89    4.20
  -2   3  -2   59.69    5.40
   2   3   2   51.09    3.90
  -2   3  -2   61.69    5.10
   2   3   2   56.19    3.80
  -2   3  -2   74.19    5.70
   3  -3   2   26.40    4.50
  -3  -3  -2   28.40    3.10
   3  -3   2   19.30    3.90
   3  -3   2   26.90    4.70
  -3  -3  -2   28.80    3.20
  -3   3  -2   25.70    4.10
  -3   3  -2   31.00    4.30
   3   3   2   23.10    3.00
  -3   3  -2   20.60    3.60
   3   3   2   23.30    2.80
   3   3   2   28.60    3.70
   4  -3   2   72.89    7.00
   4  -3   2   67.99    6.60
   4  -3   2   74.19    6.10
  -4  -3  -2   82.09    5.00
  -4   3  -2   80.39    6.60
  -4   3  -2   79.69    6.70
  -4   3  -2   83.99    7.40
   5  -3   2  137.09    9.50
  -5  -3  -2  109.69    6.70
  -5  -3  -2  104.49    8.10
  -5  -3  -2  116.09    8.00
   5  -3   2  128.19    9.30
  -5  -3  -2  115.19    7.60
   5  -3   2  136.69    8.20
  -5   3  -2  117.49    9.40
  -5   3  -2  118.89   11.10
   5   3   2  126.19    7.50
   5   3   2  103.69    8.00
  -5   3  -2  135.79    8.30
  -6  -3  -2  331.67   16.50
   6  -3   2  300.97   17.70
  -6  -3  -2  325.07   16.60
  -6  -3  -2  310.37   15.20
   6  -3   2  281.97   16.40
  -6  -3  -2  341.97   15.60
  -6   3  -2  278.37   16.30
   6   3   2  329.67   16.20
  -6   3  -2  270.07   18.10
  -6   3  -2  296.57   17.70
  -7  -3  -2  378.66   17.60
   7  -3   2  345.27   18.80
  -7  -3  -2  384.06   19.10
   7  -3   2  363.36   20.50
  -7  -3  -2  308.97   17.10
  -7  -3  -2  322.47   18.70
   7  -3   2  365.76   20.40
  -7   3  -2  344.17   18.70
  -7   3  -2  363.56   20.60
  -7   3  -2  364.86   20.40
  -8  -3  -2  631.54   30.90
  -8  -3  -2  640.74   30.80
   8  -3   2  627.24   32.40
  -8  -3  -2  652.13   32.80
  -8  -3  -2  669.73   32.90
   8  -3   2  649.83   34.00
  -8   3  -2  675.83   34.50
  -8   3  -2  662.53   32.40
  -8   3  -2  657.73   34.20
   9  -3   2  177.98   14.10
  -9  -3  -2  182.48   10.00
  -9  -3  -2  172.78    9.80
  -9  -3  -2  190.08   12.70
  -9  -3  -2  177.58   12.50
  -9   3  -2  166.88   13.50
  -9   3  -2  195.88   14.60
  -9   3  -2  190.68   12.00
 -10  -3  -2  354.36   21.40
 -10  -3  -2  361.06   21.50
  10  -3   2  412.96   23.60
 -10  -3  -2  354.36   18.60
 -10   3  -2  386.16   20.50
 -10   3  -2  377.26   23.10
 -10   3  -2  414.86   24.00
 -11  -3  -2   34.70    6.60
  11  -3   2   48.10    9.10
 -11  -3  -2   33.60    6.60
 -11   3  -2   35.50    6.20
 -12  -3  -2  185.08   14.50
 -12   3  -2  163.38   15.90
 -12   3  -2  167.48   11.80
 -12  -4   2  335.47   19.50
 -12  -4   2  310.97   17.50
 -12   4   2  278.57   21.30
 -12   4   2  250.37   18.50
 -11  -4   2   21.70    5.80
 -11  -4   2   16.20    5.60
 -11  -4   2   21.50    5.90
  11  -4  -2   21.10    7.60
 -11   4   2   24.60    6.90
 -11   4   2   15.80    7.30
 -10  -4   2   39.40    6.90
 -10  -4   2   37.80    6.40
  10  -4  -2   45.80    8.50
 -10  -4   2   42.80    6.20
  10   4  -2   37.00    5.70
 -10   4   2   50.29    7.90
 -10   4   2   48.50    9.20
 -10   4   2   56.59    8.70
  -9  -4   2  118.99    8.90
  -9  -4   2  114.39    9.50
  -9  -4   2  100.19    9.50
   9  -4  -2   87.79   10.40
  -9   4   2  103.09   10.70
  -9   4   2  108.79   11.50
  -9   4   2   95.79   10.50
   8  -4  -2  839.72   42.40
  -8  -4   2  847.72   40.30
  -8  -4   2  837.92   41.00
  -8  -4   2  797.42   40.30
  -8  -4   2  826.32   40.40
   8   4  -2  822.42   39.80
  -8   4   2  840.82   41.60
   8   4  -2  774.92   40.20
  -8   4   2  899.21   48.50
  -8   4   2  841.62   43.20
  -6  -4   2   57.99    5.10
  -6  -4   2   59.29    7.20
  -6  -4   2   56.89    5.00
   6  -4  -2   63.99    7.80
   6  -4  -2   55.19    7.00
  -6   4   2   66.49    7.30
   6   4  -2   56.79    4.50
  -6   4   2   55.39    7.80
  -6   4   2   52.99    7.30
  -5  -4   2  105.09    6.90
  -5  -4   2  131.59    8.70
  -5  -4   2  107.69    7.70
  -5  -4   2  107.69    6.70
   5   4  -2  124.19    7.90
   5   4  -2  110.39    6.30
  -4  -4   2  170.88   11.00
   4  -4  -2  197.58   11.50
  -4  -4   2  171.08    9.20
  -4  -4   2  175.68   10.50
   4  -4  -2  206.98   11.70
  -4  -4   2  171.48    9.20
   4   4  -2  172.38    8.80
   4   4  -2  171.38   10.60
  -4   4   2  192.78   11.40
  -4   4   2  203.68   11.40
   4   4  -2  179.08    8.90
  -3  -4   2  189.28    8.40
   3  -4  -2  149.09   10.30
   3  -4  -2  175.48   10.50
   3  -4  -2  177.88   10.50
  -3   4   2  162.08   10.20
  -3   4   2  158.68   10.40
  -3   4   2  169.08   10.40
   2  -4  -2   49.20    5.00
  -2  -4   2   43.60    4.80
   2  -4  -2   40.80    4.90
   2  -4  -2   46.10    5.80
  -2  -4   2   47.40    3.00
   2   4  -2   65.49    5.80
  -2   4   2   48.00    4.70
  -2   4   2   48.50    5.40
  -1  -4   2  100.49    5.60
  -1  -4   2  100.79    7.00
   1  -4  -2   84.79    7.00
   1  -4  -2  106.99    6.60
   1  -4  -2  103.69    6.70
  -1  -4   2  106.49    5.70
  -1  -4   2  108.29    7.30
  -1   4   2   92.49    6.60
   1   4  -2  108.19    5.50
  -1   4   2   89.49    6.30
   1   4  -2  102.09    5.40
   1   4  -2  103.69    7.50
   0  -4   2 2735.63  126.29
   0  -4  -2 2746.43  126.19
   0  -4  -2 2697.83  126.19
   0  -4  -2 2565.64  127.59
   0  -4   2 2845.02  126.99
   0  -4   2 2710.63  126.19
   0   4   2 2808.22  126.19
   0   4   2 2774.72  126.99
   0   4  -2 2756.82  126.19
   0   4  -2 2799.12  126.19
   0   4   2 2785.92  126.29
   0   4  -2 2910.41  127.09
  -1  -4  -2   90.89    5.30
   1  -4   2   84.59    6.20
   1  -4   2   80.59    6.60
  -1  -4  -2   97.39    6.20
  -1   4  -2   80.49    6.00
   1   4   2   99.59    5.30
   1   4   2  105.69    6.80
  -1   4  -2   87.39    6.30
  -1   4  -2   88.19    7.20
   1   4   2  105.29    5.30
   2  -4   2  872.41   41.30
   2  -4   2  859.21   41.20
  -2  -4  -2  900.81   40.10
  -2  -4  -2  866.41   40.00
   2  -4   2  862.41   41.20
  -2  -4  -2  848.72   40.80
   2   4   2  846.62   40.80
   2   4   2  884.61   39.80
  -2   4  -2  871.91   41.40
  -2   4  -2  857.31   41.10
   2   4   2  864.91   39.80
  -3  -4  -2  308.97   15.60
   3  -4   2  304.27   16.60
   3  -4   2  305.17   16.50
   3  -4   2  297.07   16.20
  -3  -4  -2  308.07   15.60
  -3  -4  -2  316.97   15.00
  -3  -4  -2  314.17   14.90
  -3   4  -2  288.97   16.30
   3   4   2  305.77   15.70
   3   4   2  311.87   14.70
  -3   4  -2  321.67   16.70
   3   4   2  324.27   14.70
  -3   4  -2  306.47   16.50
   4  -4   2 2690.33  120.19
   4  -4   2 2660.13  120.19
  -4  -4  -2 2486.15  118.69
  -4  -4  -2 2559.14  118.89
  -4  -4  -2 2559.14  118.49
   4  -4   2 2408.86  119.49
  -4  -4  -2 2547.75  118.49
  -4   4  -2 2785.82  119.89
  -4   4  -2 2710.03  120.09
   4   4   2 2454.35  118.69
  -4   4  -2 2607.34  120.39
   4   4   2 2619.04  118.29
  -5  -4  -2    4.00    2.20
  -5  -4  -2    5.40    2.80
   5  -4   2    7.70    3.60
   5  -4   2   11.20    4.30
  -5  -4  -2    1.90    2.30
  -5  -4  -2    3.60    2.50
   5  -4   2    1.40    3.80
  -5   4  -2    3.60    4.00
  -5   4  -2    8.40    4.00
   5   4   2    3.50    2.40
  -5   4  -2    4.70    3.70
  -6  -4  -2  418.66   18.30
   6  -4   2  327.87   20.40
   6  -4   2  342.07   20.60
  -7   4  -2   35.70    6.40
  -8  -4  -2  146.59   10.40
   8  -4   2  153.58   12.90
  -8  -4  -2  149.88    9.20
  -8  -4  -2  145.69   10.50
  -8  -4  -2  153.48    8.80
  -8   4  -2  159.48   16.50
  -8   4  -2  163.58   12.40
  -8   4  -2  149.09   12.30
   8   4   2  155.38   10.10
  -9  -4  -2   61.49    5.50
   9  -4   2   53.99    8.50
  -9  -4  -2   59.19    7.50
  -9  -4  -2   53.09    4.80
  -9   4  -2   53.29    8.00
  -9   4  -2   49.99    7.10
  -9   4  -2   52.59    8.80
   9   4   2   66.69    8.70
  10  -4   2   47.60    8.50
 -10  -4  -2   32.10    3.80
 -10  -4  -2   28.50    6.10
 -10  -4  -2   29.90    5.80
 -10  -4  -2   30.90    3.80
 -10   4  -2   26.50    7.50
 -10   4  -2   42.50    6.70
 -10   4  -2   33.50    7.70
  10   4   2   41.20    6.10
 -11  -4  -2    5.60    5.00
  11  -4   2   18.10    7.00
 -11  -4  -2    3.60    4.30
 -11   4  -2   32.60    7.80
 -11   4  -2   14.10    5.20
 -12   4  -2    5.30    6.80
 -12   4  -2    8.10    5.20
 -12  -5   2  180.88   15.00
 -12  -5   2  160.48   12.40
  12  -5  -2  168.88   15.50
 -12   5   2  198.28   17.00
 -12   5   2  170.88   14.70
 -11  -5   2  173.88   12.80
  11  -5  -2  167.58   20.50
 -11  -5   2  171.38   12.50
 -11  -5   2  189.48   12.90
 -11   5   2  176.78   16.30
 -11   5   2  156.98   13.60
 -10  -5   2    3.40    4.00
 -10  -5   2    1.70    3.80
 -10  -5   2   -3.50    5.10
  10  -5  -2    8.30    6.40
 -10   5   2   -2.80    6.20
 -10   5   2    6.50    6.00
  -9  -5   2  171.98   13.00
  -9  -5   2  188.78   12.10
   9  -5  -2  205.68   15.10
  -9  -5   2  180.08   11.80
  -9   5   2  206.48   15.40
  -9   5   2  189.88   14.40
   8  -5  -2   24.90    6.70
  -8  -5   2   10.00    3.70
  -8  -5   2   13.10    3.60
  -8  -5   2   18.60    6.30
  -8   5   2   15.60    6.10
  -8   5   2   19.60    6.30
  -7  -5   2  531.15   29.70
   7  -5  -2  620.94   31.20
   7  -5  -2  628.54   31.30
  -7  -5   2  557.14   28.30
  -7  -5   2  558.54   28.40
  -7  -5   2  527.75   29.10
  -7   5   2  640.64   31.50
  -7   5   2  613.74   30.80
  -7   5   2  609.54   31.00
  -6  -5   2  133.59    7.60
   6  -5  -2   95.69    9.60
  -6  -5   2  131.39    9.80
   5  -5  -2  105.59    8.60
  -5  -5   2  101.59    7.60
  -5  -5   2   88.29    5.70
  -5  -5   2   85.29    5.80
  -5  -5   2  112.39    8.40
  -5   5   2  117.79    9.30
  -5   5   2  113.79    8.60
  -5   5   2  111.99    9.90
   4  -5  -2   63.19    6.90
   4  -5  -2   54.39    6.30
   4  -5  -2   56.59    6.70
  -4   5   2   57.49    6.90
  -4   5   2   68.49    6.50
  -4   5   2   65.19    7.30
   3  -5  -2  115.39    8.30
   3  -5  -2  126.99    8.60
  -3  -5   2  103.69    8.60
   3  -5  -2  109.59    8.50
  -3  -5   2  115.89    8.40
  -3   5   2  123.49    8.70
  -3   5   2  108.59    9.00
   3   5  -2  126.09    8.70
  -3   5   2  127.09    8.70
  -2  -5   2  598.54   29.10
  -2  -5   2  577.44   30.90
  -2  -5   2  592.64   29.20
   2  -5  -2  723.33   31.60
   2  -5  -2  711.33   31.00
  -2  -5   2  580.64   30.80
  -2   5   2  711.53   31.60
   2   5  -2  579.04   30.80
   1  -5  -2  811.22   39.10
  -1  -5   2  839.42   38.40
   1  -5  -2  820.32   39.90
   1  -5  -2  830.82   39.20
  -1  -5   2  815.52   39.70
  -1   5   2  803.22   39.60
  -1   5   2  823.12   39.90
  -1   5   2  848.82   39.20
   1   5  -2  823.82   39.90
   1   5  -2  832.22   38.20
   1   5  -2  840.82   38.20
   0  -5  -2 1161.08   54.09
   0  -5   2 1145.79   53.19
   0  -5  -2 1158.78   53.19
   0  -5   2 1084.29   53.99
   0  -5  -2 1125.99   53.09
   0  -5   2 1132.79   53.09
   0   5  -2 1151.38   53.09
   0   5   2 1174.18   53.09
   0   5   2 1128.89   53.09
   0   5   2 1178.28   54.19
   0   5  -2 1132.59   54.19
   0   5  -2 1158.68   53.09
  -1  -5  -2  375.86   18.30
  -1  -5  -2  359.96   19.30
  -1  -5  -2  365.86   18.30
   1   5   2  406.86   18.20
   1   5   2  417.36   19.90
   1   5   2  371.26   18.20
   2  -5   2    0.90    2.90
   2  -5   2    3.50    3.00
  -2  -5  -2    1.30    2.80
   2  -5   2    4.90    3.40
   2   5   2    1.20    1.00
  -2   5  -2    5.80    4.00
   2   5   2    2.00    0.90
  -2   5  -2    1.90    3.00
   3  -5   2  300.97   16.50
   3  -5   2  303.47   16.60
  -3  -5  -2  297.07   15.60
  -3  -5  -2  299.27   14.50
   3  -5   2  292.07   16.50
  -3   5  -2  311.97   16.40
  -3   5  -2  308.87   16.80
  -3   5  -2  303.17   16.50
   3   5   2  303.57   15.80
  -4  -5  -2  161.88    9.70
   4   5   2  171.28    8.00
  -5  -5  -2  160.18    9.40
  -5  -5  -2  178.28    9.60
  -5  -5  -2  195.18   10.60
  -5  -5  -2  172.28   10.40
  -6  -5  -2  104.49    8.00
  -6  -5  -2  111.19    7.60
  -6  -5  -2  118.79    7.60
   6  -5   2  147.29   11.00
  -6  -5  -2  114.09    8.00
   6  -5   2  132.79   10.60
   6   5   2  115.39    7.10
  -6   5  -2  134.29   10.30
  -6   5  -2  116.69   10.30
  -7  -5  -2  230.98   13.00
  -7  -5  -2  227.08   13.10
  -7  -5  -2  225.08   12.90
  -7  -5  -2  233.38   12.90
   7   5   2  237.28   12.50
   8  -5   2  525.25   28.00
  -8  -5  -2  497.05   25.10
  -8  -5  -2  487.75   25.10
  -8  -5  -2  483.65   24.60
  -8  -5  -2  504.05   25.50
  -8   5  -2  466.45   27.80
   8   5   2  468.55   24.40
  -8   5  -2  512.95   26.40
  -9  -5  -2   68.69    6.50
  -9  -5  -2   77.29    7.60
   9  -5   2   81.39   10.20
  -9  -5  -2   80.69    7.60
  -9   5  -2   79.29   10.40
  -9   5  -2   65.39    8.40
 -10  -5  -2    4.90    4.10
 -10  -5  -2   12.60    4.60
 -10  -5  -2   10.40    3.30
 -10   5  -2   11.30    6.60
 -10   5  -2    7.50    5.50
 -11  -5  -2   20.70    5.40
 -11   5  -2   34.40    8.70
 -11   5  -2   28.10    6.40
 -12  -5  -2  135.09   12.30
 -12   5  -2  164.48   12.30
  12  -6  -2  120.49   14.60
 -12   6   2  117.59   12.70
 -12   6   2  146.39   16.00
 -11  -6   2    3.70    4.10
 -11  -6   2    0.80    5.50
  11  -6  -2   -0.50    7.00
 -11  -6   2    1.90    4.00
 -11   6   2    4.70    6.70
 -11   6   2   -3.80    7.20
  10  -6  -2   74.59   10.70
 -10  -6   2   45.10    6.10
 -10  -6   2   51.19    8.00
 -10  -6   2   56.59    6.70
 -10   6   2   41.10   10.60
 -10   6   2   71.29   10.60
  -9  -6   2    0.90    5.80
  -9  -6   2    4.20    3.40
   9  -6  -2    8.10    6.20
  -9  -6   2    3.80    3.50
  -9   6   2    1.80    6.10
  -9   6   2   -0.90    5.80
   8  -6  -2  109.99   12.00
  -8   6   2  115.89   11.90
  -7  -6   2  484.05   23.40
  -7  -6   2  478.95   23.40
  -6  -6   2   69.09    8.30
  -6  -6   2   78.59    5.00
  -6  -6   2   78.79    5.10
   5  -6  -2  302.87   16.30
  -5  -6   2  260.17   12.60
  -5  -6   2  257.27   15.10
  -5  -6   2  249.48   15.70
   4  -6  -2   39.10    5.50
   4  -6  -2   35.50    5.40
  -4  -6   2   29.00    5.00
  -4   6   2   37.10    5.50
  -4   6   2   33.80    6.00
   3  -6  -2  821.22   40.00
  -3  -6   2  817.02   39.90
   3  -6  -2  813.52   40.00
  -3  -6   2  830.42   40.10
   3   6  -2  829.22   40.10
  -3   6   2  813.92   40.60
   2  -6  -2  113.69    8.30
   2  -6  -2  116.99    8.30
   2  -6  -2  133.79   10.10
  -2   6   2   99.69    8.00
  -2   6   2  124.39    8.00
  -2   6   2  130.49    9.10
  -1  -6   2  923.01   40.50
   1  -6  -2  750.82   40.20
   1  -6  -2  777.72   39.50
   1  -6  -2  778.82   39.50
   1   6  -2  924.41   38.50
  -1   6   2  767.32   39.30
  -1   6   2  765.52   40.30
   1   6  -2  953.00   40.80
   0  -6   2  171.88    9.80
   0  -6  -2  173.38   10.90
   0  -6  -2  181.68   10.00
   0  -6   2  177.08    9.90
   0  -6  -2  169.48    9.80
   0  -6   2  205.28   11.60
   0   6  -2  174.68    9.50
   0   6   2  183.68    9.60
   0   6   2  172.78    9.80
   0   6  -2  167.18   11.30
   0   6  -2  173.38    9.70
   0   6   2  174.88   11.50
   1  -6   2  763.02   41.90
  -1  -6  -2  921.11   42.00
   1  -6   2  784.62   41.20
   1  -6   2  809.62   41.30
  -1  -6  -2  935.41   40.60
  -1  -6  -2  965.00   40.70
  -1   6  -2  837.52   41.70
  -1   6  -2  806.92   42.20
   1   6   2  953.40   42.30
   1   6   2  974.00   40.40
  -1   6  -2  806.12   41.10
  -2  -6  -2   38.40    3.40
  -2  -6  -2   43.00    3.20
   2   6   2   36.50    5.10
   3  -6   2  896.41   43.90
  -3  -6  -2  934.51   43.40
  -3  -6  -2  933.31   41.60
   3  -6   2  885.01   43.80
  -3   6  -2  799.62   43.50
   3   6   2  975.70   43.50
  -3   6  -2  903.11   45.40
  -4  -6  -2   24.70    4.60
   4  -6   2   39.00    6.10
   4  -6   2   34.90    6.80
  -4  -6  -2   21.40    2.50
  -4  -6  -2   23.80    2.50
  -4  -6  -2   25.80    4.20
  -4   6  -2   34.50    6.10
  -4   6  -2   27.40    4.90
   4   6   2   20.50    4.50
   5  -6   2   12.00    5.00
   5  -6   2    7.50    7.10
  -5  -6  -2    2.80    1.80
  -5  -6  -2    8.30    3.70
  -5  -6  -2    4.90    1.90
  -5  -6  -2    2.70    3.00
  -5   6  -2    7.30    4.40
  -5   6  -2   11.10    5.30
  -6  -6  -2   21.60    3.20
  -6  -6  -2   25.40    3.30
  -6  -6  -2   20.90    4.70
  -6  -6  -2   25.90    4.20
  -6   6  -2   42.70    6.80
  -7  -6  -2   53.09    6.30
  -7  -6  -2   54.89    5.60
  -7  -6  -2   61.69    5.50
   7  -6   2   45.70    7.80
  -7  -6  -2   61.99    5.50
   7  -6   2   54.49    9.90
  -7   6  -2   38.70    7.30
  -7   6  -2   39.20    7.90
  -8  -6  -2  316.57   18.10
  -8  -6  -2  328.87   17.80
  -8  -6  -2  304.07   18.10
  -8  -6  -2  348.27   17.60
  -8   6  -2  395.06   20.50
  -9  -6  -2   42.40    5.20
  -9  -6  -2   34.40    5.20
  -9  -6  -2   50.79    6.20
  -9   6  -2   27.30    7.00
  10  -6   2   -1.20    7.10
 -10   6  -2    4.40    6.50
 -10   6  -2   -1.10    5.80
 -11  -6  -2  175.78   12.60
  11  -6   2  193.58   16.80
 -11  -6  -2  172.78   12.10
 -11   6  -2  154.78   15.50
 -11   6  -2  170.58   13.70
 -11  -7   2   85.79    7.90
  11  -7  -2  115.39   14.20
 -11  -7   2   83.39   10.50
 -11  -7   2   89.49    8.20
 -11   7   2  107.59   13.90
 -11   7   2  102.19   12.00
 -10  -7   2    2.20    3.10
 -10  -7   2    0.30    5.90
 -10  -7   2   -5.50    2.90
  10  -7  -2    5.10    7.30
 -10   7   2   -1.40    6.80
 -10   7   2    7.60    6.90
  -9  -7   2  198.58   11.10
  -9  -7   2  199.98   14.50
  -9  -7   2  204.48   11.20
   9  -7  -2  151.88   15.50
   8  -7  -2  214.58   16.80
   8  -7  -2  205.18   16.40
  -8  -7   2  214.18   15.60
  -8  -7   2  240.38   12.20
  -8  -7   2  258.17   12.10
  -8   7   2  228.68   16.70
  -8   7   2  198.48   16.20
   7  -7  -2  372.36   21.90
   7  -7  -2  335.37   21.30
  -7   7   2  350.26   21.70
  -7   7   2  369.36   21.80
   6  -7  -2  205.78   14.90
   6  -7  -2  222.48   14.90
  -6   7   2  217.48   15.50
  -6   7   2  205.68   14.80
   5  -7  -2  120.99   10.60
   5  -7  -2  105.99    9.80
  -5  -7   2  116.89   10.10
  -5   7   2  111.99   10.30
  -5   7   2  120.99   10.10
   4  -7  -2 1171.08   55.79
   4  -7  -2 1153.98   55.59
  -4   7   2 1143.89   55.59
  -4   7   2 1131.59   56.09
   3  -7  -2  116.49    9.00
  -3  -7   2  101.09    9.50
   3  -7  -2  117.49    8.90
  -3   7   2  105.59    9.40
   3   7  -2  102.69    9.80
  -2  -7   2  364.86   19.90
   2  -7  -2  305.27   17.70
  -2  -7   2  349.87   15.80
   2  -7  -2  303.97   17.70
  -2   7   2  311.47   18.60
  -2   7   2  328.47   17.70
   2   7  -2  354.76   20.00
   1  -7  -2   88.49    7.00
   1  -7  -2   76.69    7.00
  -1  -7   2   98.39    6.10
  -1   7   2   95.99    6.90
   1   7  -2  118.99   10.10
   0  -7  -2  737.43   35.60
   0  -7   2  755.02   35.60
   0  -7   2  707.23   35.50
   0  -7  -2  733.63   35.60
   0   7   2  773.52   41.50
   0   7  -2  742.73   35.40
   0   7  -2  776.52   37.50
   0   7   2  751.52   35.40
  -1  -7  -2  385.86   19.80
  -1  -7  -2  383.66   19.80
  -1   7  -2  481.25   20.90
  -1   7  -2  447.56   22.30
   1   7   2  384.46   19.40
   1   7   2  366.26   21.50
   2  -7   2  192.58   12.60
  -2  -7  -2  218.38   12.80
  -2  -7  -2  218.48   10.70
   2  -7   2  203.88   12.70
  -2   7  -2  208.18   12.50
  -2   7  -2  215.98   13.70
   2   7   2  236.28   13.20
  -3  -7  -2   35.90    2.80
  -3  -7  -2   48.00    5.50
   3   7   2   51.39    6.60
  -3   7  -2   38.00    6.40
   4  -7   2  115.39   10.20
   4  -7   2  107.59    9.70
  -4  -7  -2  146.29    9.10
  -4   7  -2  101.69    9.80
   4   7   2  137.19   10.00
  -4   7  -2  106.59    9.70
   5  -7   2  464.35   24.40
   5  -7   2  458.75   24.50
  -5  -7  -2  408.06   22.40
  -5  -7  -2  413.86   22.70
  -5  -7  -2  429.46   20.20
  -5   7  -2  466.55   24.40
   5   7   2  407.86   22.80
  -5   7  -2  451.05   24.10
  -6  -7  -2    6.70    4.30
   6  -7   2    5.50    5.80
   6  -7   2   15.30    6.80
  -6  -7  -2   16.10    4.10
  -6  -7  -2   12.70    2.30
  -6  -7  -2   10.10    2.20
  -6   7  -2    6.00    5.70
  -6   7  -2    9.50    5.30
  -7  -7  -2  135.09   10.20
  -7  -7  -2  144.79    8.40
  -7  -7  -2  151.18    8.20
  -7  -7  -2  121.09    9.30
  -8  -7  -2   72.79    5.70
  -8  -7  -2   48.20    6.20
   8  -7   2   50.99    8.80
  -8  -7  -2   60.29    5.80
   8  -7   2   58.19    9.60
  -8  -7  -2   63.49    7.30
  -8   7  -2   49.90    8.80
  -8   7  -2   57.79    9.20
  -9  -7  -2   54.59    6.00
  -9  -7  -2   52.79    5.90
  -9  -7  -2   50.09    6.50
  -9   7  -2   56.39    9.40
  10  -7   2   58.09   10.50
 -10  -7  -2   37.30    5.60
 -10  -7  -2   45.00    5.80
 -10  -7  -2   47.30    5.80
 -10   7  -2   68.19   10.80
 -11  -7  -2    9.90    4.20
 -11  -7  -2    6.70    6.90
  11  -7   2    8.00    8.70
 -11   7  -2   10.60    7.40
 -11   7  -2    4.30    6.40
  11  -8  -2   81.09   17.40
 -11  -8   2   68.79    9.50
 -11  -8   2   75.09    6.40
 -11   8   2   74.49   11.40
 -11   8   2   74.99   11.50
 -10  -8   2  124.79    9.40
 -10  -8   2  129.79    8.10
  10  -8  -2  163.88   15.90
 -10  -8   2   98.19   20.20
 -10   8   2  156.88   14.30
 -10   8   2  159.78   14.50
  -9  -8   2  124.89    7.10
  -9  -8   2  124.39   12.60
   9  -8  -2  158.18   15.30
  -9   8   2  147.49   13.70
  -9   8   2  141.79   13.90
   8  -8  -2  526.15   30.30
   8  -8  -2  556.74   31.00
  -8   8   2  545.65   30.40
  -8   8   2  493.95   29.50
   7  -8  -2   28.40    8.10
   7  -8  -2   19.50    6.50
  -7  -8   2   11.10    6.60
  -7   8   2   20.10    6.70
  -7   8   2   15.80    7.50
  -6  -8   2  217.28   14.70
   6  -8  -2  198.18   15.20
   6  -8  -2  198.78   14.80
  -6   8   2  208.98   15.00
  -6   8   2  197.98   14.80
   5  -8  -2   93.89   10.20
   5  -8  -2  103.39   11.70
  -5   8   2  110.79   10.50
  -5   8   2   96.49    9.80
  -4  -8   2  130.69   10.40
   4  -8  -2  112.59   10.10
   4  -8  -2  110.49    9.80
   4   8  -2  114.49   10.50
  -4   8   2   99.89   10.20
   3  -8  -2  114.99    9.50
  -3  -8   2   87.09   10.40
   3  -8  -2  133.79   10.00
  -3   8   2  114.59   10.30
  -3   8   2  123.99    9.20
  -2  -8   2   87.69    5.30
  -2  -8   2   89.49    9.00
  -2  -8   2   81.19    5.20
   2   8  -2   78.29    9.30
   1  -8  -2  293.17   16.20
   1  -8  -2  295.17   16.20
  -1   8   2  304.27   16.00
  -1   8   2  292.57   17.90
   0  -8   2  349.96   18.00
   0  -8  -2  341.27   18.00
   0  -8   2  358.86   18.10
   0  -8  -2  345.77   18.00
   0   8   2  354.26   19.90
   0   8  -2  359.56   20.40
   0   8   2  340.57   17.60
   0   8  -2  347.27   17.70
  -1  -8  -2  601.34   29.80
  -1  -8  -2  604.34   29.80
   1  -8   2  653.33   31.00
   1  -8   2  629.64   30.80
   1   8   2  620.34   32.00
   1   8   2  601.64   29.50
  -1   8  -2  640.84   32.70
  -1   8  -2  643.64   30.60
  -2  -8  -2  302.27   15.10
   2  -8   2  305.07   17.30
   2  -8   2  321.37   17.50
  -2  -8  -2  306.77   15.30
  -2   8  -2  303.07   18.80
  -2   8  -2  322.97   18.30
   2   8   2  306.97   18.10
   3  -8   2   19.30    4.90
   3  -8   2   16.10    4.50
  -3   8  -2   14.40    5.90
  -3   8  -2   21.10    4.50
  -4  -8  -2  409.76   22.70
   4   8   2  418.26   22.50
   5  -8   2   11.90    5.30
   5  -8   2   14.10    5.70
  -5   8  -2   18.10    6.90
  -5   8  -2    7.40    4.70
   6  -8   2  139.39   12.60
   6  -8   2  133.19   12.90
  -6   8  -2  144.99   12.90
  -6   8  -2  141.69   12.50
  -7  -8  -2  527.55   27.40
   7  -8   2  545.45   29.90
   7  -8   2  491.55   29.30
  -7   8  -2  532.15   29.40
  -7   8  -2  497.45   29.00
   8  -8   2  163.48   13.80
  -8  -8  -2  118.09   11.40
  -8  -8  -2  133.59    7.40
   8  -8   2  126.59   13.90
  -8  -8  -2  133.39    7.20
  -8   8  -2  114.19   13.50
  -8   8  -2  111.69   13.00
   9  -8   2  216.48   17.60
  -9  -8  -2  200.88   10.70
  -9  -8  -2  191.68   10.90
  -9   8  -2  187.08   15.60
  -9   8  -2  190.98   17.90
 -10  -8  -2   45.20    5.70
  10  -8   2   62.69   11.30
 -10   8  -2   40.50    9.80
 -10   8  -2   66.49   10.10
  10  -9  -2  122.09   15.50
 -10   9   2   93.99   12.70
 -10   9   2  124.19   14.20
  -9  -9   2   20.10    7.70
   9  -9  -2   19.20    9.50
  -9   9   2   17.40    6.90
  -9   9   2   19.80    8.90
   8  -9  -2   20.30    7.60
  -8  -9   2   15.10    7.20
  -8   9   2   25.10    7.60
  -8   9   2    7.40    6.70
  -7  -9   2   79.69   10.10
   7  -9  -2   81.49   10.80
   7  -9  -2   55.99    9.50
  -7   9   2   73.59   10.00
  -7   9   2   68.29   10.30
   6  -9  -2  155.78   13.00
  -6  -9   2  135.29   13.40
   6  -9  -2  155.58   13.80
  -6   9   2  143.79   12.60
   5  -9  -2  145.89   12.60
  -5  -9   2  161.18   12.70
   5  -9  -2  137.39   12.10
  -5   9   2  138.49   11.60
  -5   9   2  128.69   12.40
   4  -9  -2  131.29   10.90
   4  -9  -2  121.09   11.10
  -4   9   2  129.49   11.90
  -4   9   2  128.99   10.60
   3  -9  -2  212.68   13.90
   3  -9  -2  221.58   14.10
  -3  -9   2  180.88   14.40
  -3   9   2  232.48   15.30
  -3   9   2  230.98   13.80
   3   9  -2  185.08   14.90
   2   9  -2  206.08   16.00
  -2   9   2  268.07   14.40
  -1  -9   2   40.90    4.90
   1  -9  -2   50.89    6.00
   1  -9  -2   39.60    5.40
  -1   9   2   43.60    7.60
   1   9  -2   43.70    7.90
   0  -9  -2  324.17   16.10
   0  -9  -2  306.77   16.00
   0  -9   2  269.07   15.80
   0  -9   2  270.67   15.80
   0   9  -2  268.87   18.50
   0   9   2  339.27   19.20
  -1  -9  -2   40.20    4.90
  -1  -9  -2   45.10    4.70
   1  -9   2   40.80    5.70
   1  -9   2   48.30    5.90
   1   9   2   50.09    7.50
  -1   9  -2   41.40    7.70
  -2   9  -2   30.50    7.20
   2   9   2   47.10    7.60
   3  -9   2  118.39   10.00
   3  -9   2  114.79   10.00
  -3   9  -2  100.29   10.70
  -3   9  -2  104.29    9.00
   3   9   2   77.79    9.70
  -4  -9  -2   94.79    9.30
   4  -9   2   80.19    9.90
   4  -9   2   65.49    9.00
  -4   9  -2   84.69    9.20
   4   9   2   85.69    9.50
  -4   9  -2   60.69    9.40
   5  -9   2  110.79   11.40
  -5  -9  -2   96.79   10.00
   5  -9   2  124.99   11.50
  -5   9  -2  143.09   12.80
   5   9   2   89.29   10.00
  -5   9  -2  131.29   11.00
   6  -9   2   37.60    7.40
   6  -9   2   56.89    9.10
  -6   9  -2   39.00    7.30
  -6   9  -2   35.20    7.90
   7  -9   2  118.99   13.20
   7  -9   2  105.69   12.20
  -7   9  -2  111.49   12.80
  -7   9  -2  107.39   12.10
  -8  -9  -2  251.87   16.60
   8  -9   2  265.17   24.10
  -8   9  -2  249.97   18.50
  -8   9  -2  260.17   18.80
  -9  -9  -2  224.98   15.40
   9  -9   2  244.78   19.70
  -9   9  -2  219.58   17.60
  -9   9  -2  255.57   18.40
  10  -9   2   24.90    9.30
 -10   9  -2   19.10    8.10
 -10   9  -2   10.70    8.10
   9 -10  -2    8.70    8.20
  -9  10   2   -0.10    8.30
  -8 -10   2   31.10    8.70
   8 -10  -2   57.39   11.20
  -8  10   2   27.60    7.00
  -8  10   2   56.29   10.00
   7 -10  -2   88.19   11.30
  -7  10   2   88.89   11.30
  -7  10   2   92.89   11.70
   6 -10  -2  215.08   16.40
   6 -10  -2  246.88   17.60
  -6  10   2  223.88   16.10
  -6  10   2  209.18   17.80
   5 -10  -2   99.89   15.60
   5 -10  -2  105.59   11.10
  -5  10   2   98.09   11.70
   4 -10  -2   12.90    5.30
  -4 -10   2   26.10    7.80
   4 -10  -2    8.80    6.00
  -4  10   2    4.00   11.40
  -4  10   2    6.30    4.40
   4  10  -2   29.30    7.90
   3 -10  -2   78.49    9.30
  -3 -10   2   94.89   10.60
   3 -10  -2   85.09    9.40
  -3  10   2   88.89   10.50
   3  10  -2  104.99   11.50
  -3  10   2   82.99    8.30
   2 -10  -2  196.38   12.90
  -2 -10   2  184.48    9.90
   2 -10  -2  185.58   12.80
  -2 -10   2  170.18    9.70
  -2 -10   2  190.08   15.30
   2  10  -2  187.98   14.30
  -2  10   2  177.28   14.20
  -2  10   2  190.28   12.50
   1 -10  -2    9.60    4.30
   1 -10  -2   17.60    4.70
  -1 -10   2   17.50    3.70
  -1  10   2   20.80    4.20
   1  10  -2   26.50    7.30
  -1  10   2   10.80    6.40
   0 -10  -2  104.19    8.10
   0 -10  -2   98.29    8.10
   0  10   2   90.39    6.90
   0  10   2  105.39   10.90
   1 -10   2   76.39    7.90
   1 -10   2   79.69    8.10
  -1 -10  -2   70.99    6.30
  -1 -10  -2   57.79    6.20
  -1  10  -2   82.99    7.30
  -1  10  -2   89.79   11.00
   1  10   2   67.49    9.30
   2 -10   2  176.78   11.90
  -2 -10  -2  143.69    8.40
  -2 -10  -2  134.19    8.50
  -2  10  -2  145.49   10.80
   2  10   2  153.28   13.10
  -2  10  -2  166.08   13.40
   3 -10   2  149.09   11.90
   3 -10   2  141.99   11.50
  -3  10  -2  137.49   12.80
  -3  10  -2  147.89   11.10
   4 -10   2   98.79   10.70
  -4 -10  -2   73.69   10.10
   4 -10   2  116.99   10.50
   4  10   2   76.79   10.40
  -4  10  -2   91.29    9.70
  -5 -10  -2   10.20    6.10
   5 -10   2   16.50    5.70
  -5  10  -2    5.20    6.90
   5  10   2   25.80    7.10
  -6 -10  -2   46.10    8.10
   6 -10   2   39.40    8.20
   6 -10   2   48.70    9.00
  -6  10  -2   52.89    9.60
  -6  10  -2   46.40    8.40
   7 -10   2   52.39   10.00
  -7 -10  -2   42.30    7.80
  -7  10  -2   49.40   10.20
  -7  10  -2   34.90    8.20
   8 -10   2  110.09   14.20
  -8 -10  -2   89.09   10.90
  -8  10  -2   99.99   13.40
   9 -10   2  180.08   17.10
  -9 -10  -2  145.89   12.40
  -9  10  -2  134.99   14.80
   8 -11  -2   72.09   11.80
  -8  11   2   51.19   10.80
   7 -11  -2    7.60    7.60
  -7 -11   2   -2.90    7.20
  -7  11   2   20.70    8.60
  -6 -11   2  117.19   12.90
   6 -11  -2  105.59   13.10
  -6  11   2  103.19   13.70
  -6  11   2  101.59   15.60
  -5 -11   2   29.60   10.10
   5 -11  -2   49.20    8.10
   5 -11  -2   52.69    9.20
  -5  11   2   42.90    9.30
  -5  11   2   47.00    7.70
   4 -11  -2  252.17   16.70
   4 -11  -2  258.07   17.20
  -4  11   2  237.48   18.00
  -4  11   2  235.48   16.10
   3 -11  -2   27.40    6.50
  -3  11   2   23.50    5.40
  -3  11   2   20.40    7.90
  -2 -11   2  245.98   12.60
   2 -11  -2  237.58   15.50
  -2 -11   2  254.07   12.50
   2 -11  -2  244.18   15.60
  -2  11   2  236.58   14.80
  -2  11   2  226.68   17.30
   1 -11  -2  161.68   10.90
   1 -11  -2  170.48   11.20
  -1  11   2   96.89   18.30
  -1  11   2  127.19    9.70
   0 -11  -2   64.69    7.50
   0 -11  -2   79.19    7.70
   0 -11   2   64.09    7.20
   0  11  -2   75.69   11.90
   0  11   2   86.19   12.80
   1 -11   2    6.50    4.40
  -1 -11  -2   10.00    3.50
   1 -11   2    3.20    4.10
  -1  11  -2   -3.90    6.20
   1  11   2   11.50    6.50
  -1  11  -2    1.70    3.60
   2 -11   2   43.90    7.00
   2 -11   2   51.39    7.50
  -2  11  -2   47.30    9.10
  -2  11  -2   49.70    6.50
   3 -11   2   25.70    6.70
  -3  11  -2    5.60    4.30
  -3  11  -2   14.80    7.50
   3  11   2   16.20    7.50
   4 -11   2   12.20    6.10
  -4 -11  -2   16.20    6.80
   4 -11   2    7.30    6.40
   4  11   2   13.10    7.30
  -4  11  -2   14.10    5.30
  -4  11  -2    7.90    7.20
  -5 -11  -2   25.70    7.70
   5 -11   2   22.70    7.10
   5 -11   2   40.00    8.70
  -5  11  -2   19.10    8.40
   5  11   2   27.40    7.80
  -5  11  -2   27.10    6.70
  -6 -11  -2    1.30    6.30
   6 -11   2    3.40    7.20
  -6  11  -2    2.00    7.20
   7 -11   2   24.20    8.90
  -7  11  -2   25.00   10.00
  -8 -11  -2   39.40    8.50
   8 -11   2   32.60    9.60
  -8  11  -2   54.79   11.70
   7 -12  -2   10.00    8.10
  -7 -12   2    5.20    8.10
  -7  12   2    8.90   16.70
   6 -12  -2   66.99   10.80
  -6 -12   2   54.39   10.90
  -6  12   2   55.19   11.20
   5 -12  -2   77.59   10.40
  -5 -12   2   60.09   11.30
  -5  12   2   60.79   11.10
   4 -12  -2    2.60    5.80
  -4 -12   2    8.70    8.10
   4 -12  -2    0.80    6.30
   4  12  -2    7.60    7.70
  -4  12   2    4.70    7.60
   3 -12  -2   86.19   10.70
  -3 -12   2   55.49   10.40
   3 -12  -2   90.39   10.20
   3  12  -2   58.39   11.10
  -3  12   2   68.29   11.90
  -2 -12   2   65.29    4.90
  -2 -12   2   45.10   10.30
   2 -12  -2   67.79    8.90
  -2 -12   2   57.39    4.50
   2 -12  -2   46.40    7.50
  -2  12   2   56.09   10.90
  -1 -12   2   66.69    6.40
  -1 -12   2   57.69   10.40
  -1 -12   2   60.29    6.40
  -1  12   2   66.39   10.70
   1  12  -2   73.79   11.70
   0 -12  -2   54.89    7.00
   0 -12   2   63.29    7.30
   0 -12  -2   53.29    6.60
   0  12  -2   57.59   11.00
   0  12   2   64.59   11.00
  -1 -12  -2  220.58   12.90
  -1 -12  -2  217.08   12.80
   1 -12   2  240.18   14.60
   1 -12   2  234.08   14.70
   1  12   2  199.68   16.70
  -1  12  -2  218.48   17.30
   2 -12   2  276.27   17.00
   2 -12   2  269.67   16.70
  -2  12  -2  251.27   15.90
  -2  12  -2  259.27   20.00
   3 -12   2    0.60    4.70
   3 -12   2    7.60    6.00
  -3 -12  -2    9.00    7.40
   3  12   2    4.50    7.70
  -3  12  -2   -6.60    7.50
   4 -12   2  434.26   27.20
  -4 -12  -2  385.86   25.00
  -4  12  -2  422.36   26.30
   4  12   2  409.36   25.40
  -5 -12  -2   54.49    9.90
   5 -12   2   66.59   10.50
   5  12   2   57.89   10.30
  -5  12  -2   47.40   10.60
  -6 -12  -2  253.37   19.00
   6 -12   2  264.57   19.80
  -6  12  -2  265.47   21.30
   7 -12   2   13.10    8.50
  -7 -12  -2   -6.40    7.10
   5 -13  -2   88.19   13.90
  -5 -13   2   52.19   11.00
  -5  13   2   86.29   19.70
   4 -13  -2   18.60    7.70
  -4 -13   2   19.00    9.70
   4  13  -2   18.10    9.50
  -4  13   2   29.40   10.70
  -3 -13   2   32.40    9.60
   3 -13  -2   37.70    8.00
   3  13  -2   23.60   10.00
  -3  13   2   37.60    9.90
  -2 -13   2   27.60   10.60
   2 -13  -2   37.10    6.90
   2 -13  -2   45.90    7.30
  -2  13   2   51.09   10.40
   1 -13  -2   40.30    6.80
  -1 -13   2   42.10   10.60
  -1 -13   2   59.79    6.30
  -1 -13   2   55.29    6.30
   1 -13  -2   56.49    9.40
  -1  13   2   41.60    9.80
   1  13  -2   64.29   11.50
   0 -13  -2   41.30    6.00
   0 -13   2   30.20    5.80
   0 -13  -2   46.10    6.20
   0  13   2   38.10    9.90
  -1 -13  -2   86.39    7.70
   1 -13   2  107.89   10.90
  -1 -13  -2   98.89    7.90
   1  13   2  104.49   13.40
  -1  13  -2  104.89   14.10
  -2 -13  -2    2.60    2.90
   2 -13   2   11.10    5.80
   2 -13   2    4.90    5.40
  -2  13  -2    2.20    9.00
   2  13   2    3.20    8.30
  -3 -13  -2  101.89   13.70
   3 -13   2  116.09   12.00
  -3  13  -2  110.19   14.80
   3  13   2   98.49   13.10
  -4 -13  -2   16.90    8.50
   4 -13   2   22.60    7.90
  -4  13  -2   10.80    8.50
   4  13   2   24.00    9.20
  -5 -13  -2  103.79   13.20
   5  13   2   97.29   13.10
  -5  13  -2  117.09   16.30
   3 -14  -2  135.89   13.70
  -3 -14   2  161.58   18.50
   3  14  -2  174.48   20.70
  -3  14   2  138.09   16.90
   2 -14  -2   13.60    6.50
  -2 -14   2    0.50   11.20
  -2  14   2   21.10   11.10
   2  14  -2   -3.00   10.00
   1 -14  -2   92.19    9.80
  -1 -14   2  106.19    9.80
  -1 -14   2   93.79    7.90
  -1 -14   2  128.29   22.90
   1  14  -2   84.99   15.50
  -1  14   2   93.59   21.30
   0 -14  -2    5.20    4.30
   0 -14   2   14.20    7.80
   0 -14  -2   16.10    8.00
   0 -14   2   19.90    5.00
   0  14   2    8.70    8.30
   1 -14   2  198.58   14.00
   1  14   2  212.98   18.80
  -1  14  -2  189.68   24.70
  -2 -14  -2   56.99   12.30
  -2  14  -2   56.59   11.80
   2  14   2   46.40   10.60
  -3 -14  -2   51.69   11.00
   3 -14   2   56.79    9.20
   3  14   2   55.89   11.40
  -3  14  -2   49.10   12.10
 -13   0   3   14.40    8.30
 -13   0   3    9.80    5.70
 -12   0   3    2.00    5.20
 -12   0   3    3.80    6.70
 -11   0   3  227.38   16.60
 -11   0   3  222.48   14.90
 -11   0   3  213.58   15.30
 -10   0   3    1.90    4.90
 -10   0   3   -0.60    4.20
 -10   0   3    3.60    5.60
  -9   0   3   18.00    5.30
  -9   0   3   14.20    5.30
   9   0  -3    6.60    4.60
  -9   0   3   22.10    5.50
   8   0  -3  104.79    9.20
  -8   0   3  108.29    9.10
  -8   0   3  103.89    9.30
  -8   0   3  119.79    9.90
   7   0  -3 1378.96   67.89
  -7   0   3 1457.45   68.19
  -7   0   3 1443.26   68.29
  -7   0   3 1465.85   67.79
  -6   0   3   -0.50    3.50
   6   0  -3    3.30    3.20
  -6   0   3   -0.70    2.90
  -6   0   3   -2.00    3.10
   6   0  -3   -4.20    3.30
   6   0  -3    3.20    2.40
  -5   0   3  583.94   28.60
  -5   0   3  579.64   28.70
   5   0  -3  561.64   28.70
  -5   0   3  626.44   28.80
   5   0  -3  553.64   28.60
  -4   0   3   -0.60    3.00
   4   0  -3   -8.60    3.10
  -4   0   3    2.20    3.00
   4   0  -3    2.30    2.00
  -4   0   3   -1.00    2.50
   4   0  -3    1.40    2.60
  -3   0   3 2109.39   99.99
   3   0  -3 2215.78   99.99
   3   0  -3 2182.98  100.19
  -3   0   3 2169.48  100.09
  -3   0   3 2192.48   99.99
  -2   0   3    1.90    2.10
   2   0  -3    0.30    2.10
   2   0  -3    3.80    1.70
  -1   0   3 4489.65  207.28
   1   0  -3 4610.44  207.68
   0   0  -3    5.70    1.70
   0   0   3    5.20    1.90
   0   0   3    4.60    1.70
  -1   0  -3 1588.54   72.09
   1   0   3 1602.04   72.59
  -1   0  -3 1577.84   72.59
   1   0   3 1590.94   72.59
  -1   0  -3 1565.04   72.59
   1   0   3 1554.44   72.09
  -2   0  -3    3.80    2.30
  -2   0  -3   -0.90    2.10
   2   0   3    6.00    2.20
   2   0   3    2.10    1.10
   2   0   3    1.50    2.40
   3   0   3   53.39    3.10
  -3   0  -3   45.30    5.10
  -3   0  -3   52.19    3.10
   3   0   3   52.79    5.00
   3   0   3   60.69    4.90
  -3   0  -3   49.10    4.90
   4   0   3    2.80    2.90
  -4   0  -3    2.10    1.40
  -4   0  -3    3.60    2.70
  -4   0  -3    2.70    3.10
  -5   0  -3  519.55   25.50
   5   0   3  567.14   27.20
  -5   0  -3  559.34   27.30
   5   0   3  496.35   25.60
  -5   0  -3  561.44   27.40
   5   0   3  589.34   28.60
  -6   0  -3   -0.20    1.90
   6   0   3   -1.30    2.00
   6   0   3   -1.20    3.90
  -6   0  -3   -0.90    3.00
   6   0   3    3.90    3.10
  -6   0  -3   -1.40    3.10
   7   0   3  832.82   41.60
  -7   0  -3  859.81   41.80
   7   0   3  842.62   39.80
  -7   0  -3  860.11   41.90
  -7   0  -3  847.72   39.60
  -8   0  -3    0.90    4.10
  -8   0  -3    6.80    2.50
   8   0   3   14.80    4.10
   8   0   3    4.00    2.60
  -8   0  -3   -3.70    4.00
  -9   0  -3  324.87   20.10
   9   0   3  345.77   19.60
   9   0   3  340.77   16.90
  -9   0  -3  333.77   19.90
  -9   0  -3  325.67   16.70
 -10   0  -3   -1.30    4.80
  10   0   3    2.90    3.20
  10   0   3    4.90    4.30
 -10   0  -3    6.80    5.50
 -10   0  -3    2.30    2.60
 -11   0  -3  392.46   23.30
 -11   0  -3  356.76   18.20
 -12   0  -3   -1.10    5.70
 -13  -1   3  108.39   10.30
 -13   1   3   98.79   13.50
 -13   1   3  125.49   11.20
 -12  -1   3   16.30    5.90
 -12   1   3   17.20    6.20
  11  -1  -3  100.79   11.20
 -11  -1   3  110.09   11.60
 -11  -1   3  107.09   10.40
 -11  -1   3   99.39    9.80
  11   1  -3  105.69   10.50
 -11   1   3  107.79   12.40
 -11   1   3   94.09   10.20
 -11   1   3  120.59   11.10
  10  -1  -3   98.59   10.10
 -10   1   3   86.99    9.70
 -10   1   3   85.89   10.80
  -9  -1   3  190.48   12.70
   9  -1  -3  183.08   13.00
  -9  -1   3  173.78   13.00
  -9   1   3  191.48   13.70
  -9   1   3  178.18   13.00
   9   1  -3  199.28   12.60
  -9   1   3  168.18   12.20
  -8  -1   3 1398.36   67.79
   8  -1  -3 1457.05   68.19
  -8  -1   3 1478.65   67.49
  -8  -1   3 1406.16   67.69
  -8   1   3 1410.66   67.59
  -8   1   3 1431.06   68.39
   8   1  -3 1358.76   67.39
   8   1  -3 1479.25   67.69
  -8   1   3 1361.56   68.39
  -7  -1   3  133.29    9.50
  -7  -1   3  130.79    9.20
   7  -1  -3  133.49    9.80
   7  -1  -3  125.69    9.40
  -7  -1   3  125.39    9.70
   7   1  -3  126.19    9.00
  -7   1   3  128.89    9.40
   7   1  -3  130.69    9.40
   6  -1  -3  525.05   26.30
  -6  -1   3  516.45   25.90
  -6  -1   3  526.15   25.70
   6  -1  -3  509.35   26.10
  -6  -1   3  504.55   25.80
  -6   1   3  509.35   26.30
  -6   1   3  509.15   26.90
   6   1  -3  496.35   25.50
   6   1  -3  522.15   25.90
  -6   1   3  501.75   25.80
   5  -1  -3  288.27   16.20
   5  -1  -3  295.77   16.20
   5  -1  -3  286.17   16.10
  -5   1   3  327.77   16.60
  -5   1   3  314.37   16.20
  -5   1   3  284.87   16.10
  -4  -1   3 1495.35   70.09
  -4  -1   3 1449.85   70.09
   4  -1  -3 1515.05   70.49
   4  -1  -3 1517.75   70.69
  -4  -1   3 1492.85   70.39
   4   1  -3 1509.55   70.09
   4   1  -3 1469.85   70.49
  -4   1   3 1498.35   70.49
   4   1  -3 1497.35   69.99
  -4   1   3 1522.65   70.59
  -4   1   3 1662.43   70.59
  -3  -1   3 1215.58   53.79
   3  -1  -3 1110.79   53.99
   3  -1  -3 1079.49   53.99
   3  -1  -3 1088.09   53.89
  -3  -1   3 1215.68   53.69
  -3  -1   3 1174.48   54.09
  -3   1   3 1118.79   53.99
  -3   1   3 1134.59   54.09
   3   1  -3 1186.18   54.09
   3   1  -3 1205.38   53.69
   3   1  -3 1205.98   53.69
  -3   1   3 1141.29   54.09
   2  -1  -3   39.30    3.90
  -2  -1   3   29.40    3.40
  -2  -1   3   27.40    4.10
  -2  -1   3   29.30    3.50
  -2   1   3   31.00    4.00
   2   1  -3   24.70    3.20
   2   1  -3   36.30    4.10
   2   1  -3   29.50    3.10
   1  -1  -3 2970.80  135.39
  -1  -1   3 2936.01  135.29
   1  -1  -3 2954.90  135.29
  -1  -1   3 2883.31  135.09
  -1  -1   3 3060.59  135.99
   1  -1  -3 3003.80  135.39
   1   1  -3 3057.39  135.19
  -1   1   3 2902.41  135.29
   1   1  -3 3096.39  135.49
  -1   1   3 2868.11  135.79
  -1   1   3 2866.21  135.29
   0  -1  -3    8.60    2.20
   0  -1   3    7.60    2.20
   0  -1  -3    8.80    2.30
   0  -1   3   10.20    2.20
   0  -1   3    6.40    2.00
   0  -1  -3    7.40    2.10
   0   1  -3    6.10    2.40
   0   1   3    6.30    2.40
   0   1   3    9.70    1.90
   1  -1   3 2705.13  132.19
   1  -1   3 2737.03  132.49
   1  -1   3 2805.12  132.49
   1  -1   3 2824.02  132.19
  -1  -1  -3 2954.40  132.49
  -1  -1  -3 3070.39  131.99
  -1   1  -3 2799.72  132.49
  -1   1  -3 2829.72  132.19
   1   1   3 3151.78  132.49
   1   1   3 3123.89  131.99
   2  -1   3  528.15   24.40
   2  -1   3  561.04   25.10
  -2  -1  -3  465.35   24.70
  -2   1  -3  519.95   24.30
   2   1   3  468.65   24.60
  -2   1  -3  520.45   25.10
  -2   1  -3  577.24   25.20
   3  -1   3 1410.46   72.89
  -3  -1  -3 1752.12   72.99
  -3  -1  -3 1739.13   72.89
   3  -1   3 1728.33   73.29
  -3   1  -3 1391.46   72.09
  -3   1  -3 1424.76   72.99
  -3   1  -3 1581.54   73.09
   4  -1   3   14.30    4.20
   4  -1   3   12.30    2.40
  -4  -1  -3   14.40    3.10
   4  -1   3   16.70    3.70
  -4  -1  -3   17.60    3.60
  -4   1  -3   25.70    4.80
  -4   1  -3   18.30    2.60
   4   1   3   14.20    3.20
  -4   1  -3   20.20    4.00
   5  -1   3  154.98    8.70
   5  -1   3  158.08   10.20
  -5  -1  -3  155.68    7.70
  -5  -1  -3  166.48    9.90
  -5  -1  -3  160.78   10.00
   5  -1   3  163.98   10.50
  -5   1  -3  155.48   10.30
  -5   1  -3  151.28    8.60
   5   1   3  160.98    9.90
   5   1   3  158.78    7.70
   5   1   3  151.88    9.80
   6  -1   3  362.66   18.80
  -6  -1  -3  357.06   16.00
   6  -1   3  309.87   18.30
   6  -1   3  334.27   16.80
  -6  -1  -3  346.57   18.20
   6   1   3  326.07   17.90
   6   1   3  333.37   15.90
  -6   1  -3  319.97   16.60
  -6   1  -3  352.06   18.70
  -6   1  -3  320.57   18.60
  -7  -1  -3   25.70    5.20
   7  -1   3   14.40    3.40
  -7  -1  -3   12.00    3.90
  -7  -1  -3   16.70    2.30
   7  -1   3   13.20    4.70
   7   1   3   10.40    3.70
  -7   1  -3   11.70    3.10
  -7   1  -3   19.90    4.80
  -7   1  -3   13.10    4.20
  -8  -1  -3  581.84   30.20
   8  -1   3  594.84   30.70
  -8  -1  -3  593.84   30.50
  -8   1  -3  566.94   30.60
   8   1   3  596.24   27.70
   8   1   3  583.24   30.00
  -8   1  -3  582.84   28.30
  -8   1  -3  580.04   30.90
  -9  -1  -3   25.90    6.30
  -9  -1  -3   31.40    6.20
   9  -1   3   21.40    4.30
   9  -1   3   41.70    6.80
  -9   1  -3   22.70    6.40
   9   1   3   23.20    5.20
   9   1   3   32.00    3.40
  -9   1  -3   18.40    6.70
  -9   1  -3   29.10    4.20
 -10  -1  -3  164.18   15.20
  10  -1   3  184.88   11.20
 -10  -1  -3  184.38   14.00
  10  -1   3  205.18   14.40
 -10   1  -3  204.48   15.20
 -10   1  -3  222.28   15.00
 -10   1  -3  185.28   10.80
  10   1   3  172.68   10.50
 -11  -1  -3   64.89    9.20
  11  -1   3   79.19    9.90
 -11  -1  -3   58.39    9.30
 -11   1  -3   60.19    9.60
 -11   1  -3   55.49    5.80
 -12  -1  -3  156.28   14.00
 -12   1  -3  141.29   14.30
 -13  -2   3   28.10    6.60
 -13   2   3   44.30   10.20
 -13   2   3   44.60    7.80
 -12  -2   3  257.37   18.20
 -12  -2   3  257.67   16.10
 -12   2   3  258.47   19.20
 -12   2   3  246.58   16.70
 -11  -2   3   15.90    6.20
 -11  -2   3    8.30    5.30
 -11  -2   3   11.20    5.10
  11  -2  -3   10.80    6.10
 -11   2   3    7.60    5.90
 -11   2   3    5.30    9.60
  11   2  -3   10.70    4.90
 -10  -2   3   37.50    6.50
 -10  -2   3   39.30    7.90
 -10  -2   3   42.80    6.80
  10  -2  -3   51.79    8.20
 -10   2   3   28.60    6.50
  10   2  -3   47.30    6.60
 -10   2   3   41.30    8.00
 -10   2   3   43.40    7.40
   9  -2  -3  232.78   15.10
  -9   2   3  210.38   14.70
  -9   2   3  212.48   14.50
  -9   2   3  215.28   15.10
   8  -2  -3   27.40    5.70
  -8  -2   3   23.10    5.60
  -8  -2   3   22.00    4.90
  -8  -2   3   22.00    4.50
   8   2  -3   34.60    4.90
  -8   2   3   26.80    5.90
   8   2  -3   15.80    5.00
  -8   2   3   16.70    5.70
  -8   2   3   17.90    5.00
  -7  -2   3   93.89    8.10
  -7  -2   3  125.69    8.40
   7   2  -3  107.39    8.40
   7   2  -3   98.29    8.70
   6  -2  -3  167.58   10.60
   6  -2  -3  162.08   10.10
   6  -2  -3  113.69    9.70
  -6   2   3  139.99   10.00
  -6   2   3  148.29   10.00
  -5  -2   3   34.90    5.50
  -5  -2   3   35.30    4.70
  -5  -2   3   33.30    4.40
   5  -2  -3   48.00    5.80
   5  -2  -3   47.90    5.60
   5  -2  -3   41.80    5.40
   5   2  -3   39.40    5.90
   5   2  -3   42.70    5.30
  -5   2   3   50.29    5.70
   5   2  -3   32.40    4.30
  -5   2   3   42.10    5.20
  -5   2   3   53.39    5.90
  -4  -2   3   53.29    4.80
  -4  -2   3   57.49    4.70
   4  -2  -3   58.99    6.00
   4  -2  -3   47.70    6.50
  -4   2   3   67.39    5.70
  -4   2   3   52.19    5.50
   4   2  -3   51.49    4.60
  -4   2   3   66.29    6.40
   4   2  -3   53.49    4.40
   3  -2  -3  106.29   10.10
  -3  -2   3  112.79    6.40
   3  -2  -3  106.59    7.40
  -3  -2   3  106.19    6.40
  -3  -2   3  112.99    7.70
   3   2  -3  109.59    6.30
   3   2  -3  108.39    6.20
   3   2  -3  112.69    7.40
  -3   2   3   91.19    7.20
  -3   2   3  108.79    7.40
  -2  -2   3  202.78   10.30
  -2  -2   3  211.98   11.20
  -2  -2   3  187.08   10.20
   2   2  -3  212.28   11.10
   2   2  -3  187.98   10.10
   2   2  -3  225.38   10.30
  -1  -2   3  428.46   18.50
  -1  -2   3  408.36   18.90
   1  -2  -3  369.26   19.10
   1  -2  -3  353.06   18.60
  -1  -2   3  387.96   18.30
   1  -2  -3  371.76   18.80
  -1  -2   3  411.36   19.00
   1   2  -3  398.76   18.90
  -1   2   3  353.26   18.60
   1   2  -3  408.86   18.30
  -1   2   3  366.06   18.80
  -1   2   3  349.37   18.60
   1   2  -3  384.06   18.30
   0  -2  -3 5637.74  266.67
   0  -2   3 5701.03  266.77
   0  -2   3 5866.51  266.57
   0  -2   3 6090.49  266.87
   0  -2  -3 6015.20  266.57
   0   2   3 6277.37  266.57
   0   2   3 5422.96  266.97
  -1  -2  -3  317.07   13.90
   1  -2   3  249.08   13.80
  -1  -2  -3  293.97   13.70
   1  -2   3  253.97   14.00
  -1  -2  -3  286.87   13.60
  -1   2  -3  245.38   13.70
  -1   2  -3  258.37   13.90
   1   2   3  306.37   13.60
  -2  -2  -3   31.40    2.80
   2   2   3   29.30    3.40
   2   2   3   30.30    2.90
  -3  -2  -3  479.75   23.10
   3  -2   3  474.25   23.80
  -3  -2  -3  497.75   22.20
   3  -2   3  476.55   23.10
  -3  -2  -3  468.25   22.20
   3  -2   3  481.95   23.90
  -3  -2  -3  470.55   23.00
  -3   2  -3  476.15   23.00
   3   2   3  481.75   23.00
   3   2   3  470.85   23.00
  -3   2  -3  480.85   23.90
  -3   2  -3  485.25   23.80
  -4  -2  -3 1951.10   88.59
   4  -2   3 1959.80   90.49
   4  -2   3 1911.01   90.49
  -4  -2  -3 1988.40   88.59
  -4  -2  -3 1934.11   89.69
  -4  -2  -3 1935.71   89.79
   4  -2   3 1880.31   89.49
  -4   2  -3 1944.41   90.59
   4   2   3 1903.11   89.69
  -4   2  -3 1977.50   89.59
  -4   2  -3 2005.70   90.59
  -5  -2  -3  280.87   15.20
  -5  -2  -3  278.57   15.30
   5  -2   3  278.87   16.10
  -5  -2  -3  292.77   13.50
   5  -2   3  301.57   16.40
   5  -2   3  281.37   14.80
  -5  -2  -3  279.97   13.60
  -5   2  -3  283.67   14.70
  -5   2  -3  297.27   16.40
   5   2   3  298.77   15.30
   5   2   3  287.37   15.10
  -5   2  -3  286.87   16.10
   6  -2   3   20.40    4.70
  -6   2  -3   19.80    4.80
  -6   2  -3    9.80    3.80
  -7  -2  -3  349.47   18.50
  -7  -2  -3  376.16   20.80
  -7  -2  -3  356.66   20.80
  -7  -2  -3  362.06   18.50
   7  -2   3  431.36   20.10
  -7   2  -3  446.66   20.10
  -7   2  -3  446.66   22.60
   8  -2   3   15.40    4.10
  -8  -2  -3   14.20    2.10
  -8  -2  -3   16.20    4.80
  -8  -2  -3    8.30    4.10
   8  -2   3   13.20    5.20
  -8   2  -3   12.40    3.70
  -8   2  -3   20.00    5.70
  -8   2  -3    4.40    4.90
  -9  -2  -3  182.88   12.80
  -9   2  -3  175.08   13.60
  -9   2  -3  142.29   10.20
  -9   2  -3  171.68   13.50
  10  -2   3   11.10    6.40
 -10  -2  -3    5.90    5.30
 -10  -2  -3    3.20    4.70
  10  -2   3    6.30    4.30
 -10   2  -3   11.50   11.60
 -10   2  -3    8.40    6.10
 -10   2  -3    1.30    3.50
  11  -2   3   21.60    7.20
 -11  -2  -3   14.40    5.20
 -11  -2  -3   12.90    6.10
 -11   2  -3   30.30    8.40
 -11   2  -3   14.00    4.20
 -12  -2  -3  470.45   27.60
 -12   2  -3  467.45   28.70
  12  -3  -3   -4.50    4.40
 -12   3   3    9.80    6.30
 -12   3   3    4.10    6.70
 -11  -3   3   92.79    9.60
 -11  -3   3   87.19   10.20
  11  -3  -3   82.29   11.20
 -11  -3   3  101.59    9.80
 -11   3   3   84.89   11.60
 -11   3   3   94.29   10.40
  10  -3  -3   17.10    6.40
 -10  -3   3    7.90    4.50
 -10  -3   3    4.10    5.00
 -10  -3   3    7.20    5.30
 -10   3   3    3.80    5.60
 -10   3   3   11.00    6.60
 -10   3   3   18.20    5.80
  10   3  -3    3.70    3.80
  -9  -3   3   45.00    6.40
  -9  -3   3   50.99    6.90
   9  -3  -3   45.90    7.30
  -9   3   3   41.80    7.10
   9   3  -3   50.29    9.70
  -9   3   3   42.70    7.20
  -9   3   3   57.59    9.00
  -8  -3   3 1120.89   53.69
   8  -3  -3 1186.28   55.39
  -8  -3   3 1092.69   54.09
  -8  -3   3 1116.89   53.79
  -8   3   3 1149.19   55.49
  -8   3   3 1140.79   55.09
   8   3  -3 1062.29   53.49
  -8   3   3 1147.09   54.49
   8   3  -3 1078.69   53.29
   7  -3  -3    3.70    4.60
   7  -3  -3    4.60    4.40
  -7  -3   3   10.90    3.40
  -7  -3   3    3.50    3.10
   7   3  -3    3.00    2.50
  -7   3   3    2.40    5.00
  -7   3   3    6.10    4.10
  -7   3   3    1.80    4.70
   7   3  -3    6.80    3.50
  -6  -3   3  467.95   24.40
   6  -3  -3  450.45   24.70
   6  -3  -3  477.85   25.20
  -6  -3   3  469.65   23.50
  -6  -3   3  485.25   23.60
   6  -3  -3  446.26   24.40
   6   3  -3  480.25   23.20
  -6   3   3  495.25   24.70
  -6   3   3  466.45   25.10
  -5  -3   3   12.00    4.30
  -5  -3   3    6.60    2.60
   5  -3  -3    9.40    4.20
   5  -3  -3   15.30    4.20
   5  -3  -3    6.40    3.70
  -5  -3   3   12.40    2.70
  -5   3   3    7.30    3.90
   5   3  -3    6.00    2.30
   5   3  -3    9.30    2.40
   5   3  -3   12.30    3.60
  -5   3   3    6.50    3.80
  -5   3   3   15.30    4.20
  -4  -3   3 1838.72   86.29
   4  -3  -3 1860.91   86.49
  -4  -3   3 1799.82   85.29
  -4  -3   3 1891.21   86.09
   4  -3  -3 1863.31   86.49
  -4  -3   3 1874.31   85.29
   4  -3  -3 1843.32   86.59
  -4   3   3 1878.91   86.49
   4   3  -3 1867.81   86.09
  -4   3   3 1814.62   86.49
   4   3  -3 1882.71   85.59
  -4   3   3 1835.62   86.39
   4   3  -3 1868.01   85.19
  -3  -3   3   14.50    3.90
  -3  -3   3   16.60    2.50
  -3  -3   3   14.00    2.20
  -3  -3   3    9.60    3.20
   3  -3  -3    8.40    3.40
   3  -3  -3   10.80    4.00
   3  -3  -3   11.70    3.70
   3   3  -3   16.50    2.10
   3   3  -3   10.40    3.50
   3   3  -3   10.70    1.90
  -3   3   3    3.20    3.30
  -3   3   3   11.30    3.50
  -3   3   3    8.50    3.60
   2  -3  -3   66.49    5.40
   2  -3  -3   58.49    6.00
  -2  -3   3   51.39    3.90
  -2  -3   3   58.19    5.40
  -2  -3   3   49.99    3.90
  -2  -3   3   50.59    5.40
  -2   3   3   61.69    5.50
  -2   3   3   61.19    5.40
  -2   3   3   58.09    5.00
   2   3  -3   50.49    3.50
   2   3  -3   48.20    4.90
  -1  -3   3   48.60    3.90
  -1  -3   3   56.79    5.40
  -1  -3   3   46.10    5.00
   1   3  -3   54.19    5.40
   1   3  -3   47.60    3.80
   0  -3   3 3034.30  146.29
   0  -3  -3 3301.37  146.39
   0  -3  -3 3171.28  145.99
   0  -3   3 3038.50  146.29
   0  -3  -3 3105.49  145.89
   0  -3   3 3219.38  145.99
   0  -3   3 3146.09  145.89
   0   3  -3 3297.97  146.49
   0   3  -3 3085.09  145.89
   0   3   3 3183.48  145.99
   0   3   3 3336.07  145.99
   0   3  -3 3355.76  145.99
   0   3   3 3276.37  146.29
   1  -3   3  166.08    9.20
  -1  -3  -3  160.28    8.40
  -1  -3  -3  160.78    8.70
  -1  -3  -3  164.68    8.60
   1  -3   3  157.68    9.00
   1  -3   3  153.38    9.00
   1   3   3  160.68    8.40
   1   3   3  162.88    8.80
  -1   3  -3  146.59    9.10
  -1   3  -3  150.58    8.80
   1   3   3  157.98    8.50
  -2  -3  -3  114.49    6.60
   2  -3   3  116.89    7.60
   2  -3   3  109.99    7.40
  -2  -3  -3  105.09    6.60
  -2  -3  -3  109.09    6.60
   2  -3   3  120.29    7.70
  -2   3  -3  113.59    7.30
   2   3   3  112.59    6.40
  -2   3  -3  125.09    7.80
   2   3   3  119.19    6.80
  -2   3  -3  121.79    7.60
   3  -3   3  774.12   39.40
   3  -3   3  795.72   39.50
  -3  -3  -3  853.91   38.50
  -3  -3  -3  875.41   38.60
   3  -3   3  811.92   39.70
  -3   3  -3  790.32   39.40
  -3   3  -3  783.02   38.90
   3   3   3  883.61   38.50
  -3   3  -3  762.82   39.40
   3   3   3  856.11   38.20
   3   3   3  848.82   38.40
   4  -3   3  281.07   15.00
  -4  -3  -3  255.37   13.60
  -4  -3  -3  249.08   13.90
  -4  -3  -3  252.27   12.90
   4  -3   3  253.47   14.00
   4   3   3  263.47   13.40
   4   3   3  259.07   13.50
  -4   3  -3  266.87   15.00
  -4   3  -3  274.77   15.80
  -4   3  -3  273.87   14.10
   5  -3   3   26.80    5.00
  -5  -3  -3   31.20    6.80
   5  -3   3   29.00    5.00
  -5  -3  -3   25.80    3.80
   5  -3   3   29.00    4.20
  -5  -3  -3   23.90    3.30
  -5   3  -3   36.90    5.70
  -5   3  -3   35.00    4.60
   5   3   3   31.00    3.90
  -6  -3  -3  453.95   21.70
   6  -3   3  401.76   22.70
   6  -3   3  412.76   21.40
   6  -3   3  400.76   27.90
  -6  -3  -3  447.06   20.10
  -6   3  -3  406.96   22.90
  -6   3  -3  413.66   21.40
   6   3   3  432.16   21.30
  -6   3  -3  399.06   22.50
  -7  -3  -3   47.60    4.00
   7  -3   3   66.19   12.80
   7  -3   3   66.29    8.30
  -7  -3  -3   54.49    8.30
  -7  -3  -3   45.30    5.80
  -7   3  -3   49.30    6.90
  -7   3  -3   65.19    8.30
   7   3   3   54.29    6.00
  -7   3  -3   48.30    6.00
  -8  -3  -3  662.93   34.00
   8  -3   3  736.03   35.90
  -8  -3  -3  651.33   36.70
   8  -3   3  811.32   38.20
  -8  -3  -3  673.23   36.30
  -8   3  -3  762.42   38.10
  -8   3  -3  742.13   35.70
   8   3   3  770.62   36.20
  -8   3  -3  781.72   38.00
  -9  -3  -3   27.90    5.60
   9  -3   3   21.50    5.40
   9  -3   3   34.80    6.90
  -9  -3  -3   25.70    5.70
   9   3   3   30.90    5.40
  -9   3  -3   22.70    4.80
  -9   3  -3   16.60    6.50
  -9   3  -3   33.20    7.10
  10  -3   3  395.86   23.30
 -10  -3  -3  373.36   21.60
 -10  -3  -3  371.46   21.50
 -10   3  -3  345.97   23.60
 -10   3  -3  361.66   23.20
  10   3   3  331.97   24.10
 -10   3  -3  435.56   29.60
 -11  -3  -3   41.70    6.80
 -11  -3  -3   40.10    7.40
  11  -3   3   40.20    8.40
 -11   3  -3   36.40    6.40
 -11   3  -3   23.40   11.40
 -12  -3  -3   93.89   10.80
 -12   3  -3   60.79    7.60
 -12  -4   3   27.60    7.10
  12  -4  -3   32.10    7.40
 -12  -4   3   18.80    6.00
 -11  -4   3  208.68   13.80
 -11  -4   3  206.58   14.20
  11  -4  -3  180.38   15.30
 -11  -4   3  186.68   13.60
 -11   4   3  175.88   14.70
 -11   4   3  192.18   16.60
 -10  -4   3    4.50    5.60
  10  -4  -3    8.10    5.90
 -10  -4   3    9.90    4.90
 -10  -4   3    6.30    4.60
 -10   4   3    4.60    6.30
 -10   4   3    4.10    5.90
 -10   4   3   13.30    6.00
  10   4  -3    5.50    3.90
  -9  -4   3   44.70    6.00
  -9  -4   3   52.09    7.20
   9  -4  -3   42.40    7.80
  -9  -4   3   44.60    7.30
  -9   4   3   39.90    7.40
  -9   4   3   56.99    8.50
  -9   4   3   51.49    8.50
  -8  -4   3   10.80    3.80
  -8  -4   3   17.00    4.20
  -8  -4   3   13.90    6.60
   8  -4  -3   14.00    5.60
  -8   4   3   18.90    5.50
   8   4  -3   15.10    3.40
  -8   4   3   11.90    5.70
   7  -4  -3  787.82   40.60
  -7  -4   3  813.02   38.70
  -7  -4   3  798.72   39.20
   7  -4  -3  829.92   40.70
  -7  -4   3  813.12   38.60
  -7  -4   3  804.42   39.90
   7   4  -3  799.82   38.20
  -7   4   3  834.72   43.10
  -7   4   3  791.22   40.10
  -7   4   3  799.52   40.70
   7   4  -3  763.12   39.00
   6  -4  -3    3.70    4.20
  -6  -4   3    8.60    2.80
  -6  -4   3   12.30    2.90
   6  -4  -3    6.30    4.50
  -6  -4   3   12.00    3.80
  -6  -4   3   10.60    4.80
   6   4  -3   11.50    3.90
  -6   4   3    7.80    4.40
  -6   4   3    1.80    4.30
   6   4  -3    8.10    2.30
  -6   4   3    2.80    4.60
  -5  -4   3  123.59    9.60
   5  -4  -3  151.38   10.20
  -5  -4   3  132.89    7.90
   5  -4  -3  136.69    9.90
   5  -4  -3  140.99   10.00
  -5   4   3  150.78   10.00
  -5   4   3  146.79   10.10
   5   4  -3  131.39    7.50
   5   4  -3  123.09    9.80
  -5   4   3  150.18   10.30
  -4  -4   3 1185.38   53.49
   4   4  -3 1131.39   53.19
  -3   4   3  116.39    8.40
   3   4  -3   95.79    5.90
   3   4  -3  107.89    5.40
  -1  -4   3  474.45   22.70
  -1  -4   3  462.15   21.50
  -1  -4   3  414.16   21.70
  -1  -4   3  460.15   22.70
   1   4  -3  484.15   21.50
   1   4  -3  425.16   21.30
   1   4  -3  443.36   22.70
   0  -4   3  215.48   11.40
   0  -4  -3  216.78   11.30
   0  -4  -3  209.58   11.30
   0  -4   3  222.48   12.20
   0   4  -3  209.68   11.10
   0   4   3  219.18   11.30
   0   4   3  211.78   11.10
   0   4  -3  210.78   12.10
   0   4   3  221.28   11.90
   0   4  -3  226.68   11.30
   1  -4   3  905.01   43.90
  -1  -4  -3  975.70   44.00
  -1  -4  -3  950.80   43.30
  -1  -4  -3  970.70   43.40
   1  -4   3  872.81   44.10
   1  -4   3  876.81   43.80
   1   4   3  982.20   44.10
  -1   4  -3  902.01   44.00
  -1   4  -3  896.71   44.30
   1   4   3  977.10   43.30
  -1   4  -3  928.71   43.80
   1   4   3  955.20   43.30
   3  -4   3  145.09   10.50
   3  -4   3  161.18   10.20
  -3  -4  -3  186.38    9.30
  -3  -4  -3  189.68    9.20
  -3   4  -3  147.79   10.20
   3   4   3  189.58    9.40
  -3   4  -3  144.69   10.20
   4  -4   3    9.30    3.50
   4  -4   3    3.30    3.70
   4  -4   3    4.40    3.90
  -4   4  -3    1.00    3.30
  -4   4  -3    5.60    3.50
  -4   4  -3    1.50    3.60
  -5  -4  -3  562.94   29.10
  -5  -4  -3  562.14   28.80
   5  -4   3  663.23   31.20
  -5  -4  -3  568.54   29.20
  -5  -4  -3  548.45   28.60
  -5   4  -3  629.94   30.80
  -5   4  -3  673.33   30.30
  -5   4  -3  676.53   31.40
  -6  -4  -3    4.20    2.60
   6  -4   3   -1.70    3.20
   6  -4   3   -0.50    4.10
  -6  -4  -3   -2.00    2.50
  -6  -4  -3    0.50    2.00
  -6  -4  -3    0.20    2.50
   6  -4   3   -5.10    3.80
   6   4   3    2.20    3.50
  -6   4  -3    2.10    4.30
  -6   4  -3    4.20    5.50
  -6   4  -3    0.90    3.60
   7  -4   3  494.65   26.90
  -7  -4  -3  512.45   25.10
  -7  -4  -3  555.14   25.40
  -7  -4  -3  556.84   26.60
   7  -4   3  497.75   28.30
   7  -4   3  502.75   28.30
  -7  -4  -3  565.24   26.80
  -7   4  -3  512.55   28.40
  -7   4  -3  520.95   28.60
  -7   4  -3  521.05   27.00
   7   4   3  555.34   26.30
  -8  -4  -3    8.50    3.90
  -8  -4  -3    9.20    2.30
  -8  -4  -3   10.50    4.00
   8  -4   3   23.50    6.30
  -8   4  -3   11.90    5.90
  -8   4  -3   21.20    5.80
   8   4   3   13.90    3.70
   9  -4   3  476.75   26.80
  -9  -4  -3  445.16   24.70
  -9  -4  -3  461.35   25.00
  -9   4  -3  496.75   27.20
  -9   4  -3  473.75   27.00
   9   4   3  440.06   24.50
  -9   4  -3  469.15   24.50
 -10  -4  -3   38.50    6.50
 -10  -4  -3   49.50    7.10
  10  -4   3   57.99    9.40
  10   4   3   48.50    6.70
 -10   4  -3   35.50   11.00
 -10   4  -3   61.79   10.00
 -10   4  -3   65.19    7.90
 -11  -4  -3  268.67   16.70
 -11  -4  -3  222.88   16.40
  11  -4   3  272.37   19.20
 -11   4  -3  293.37   22.10
 -11   4  -3  240.48   15.60
 -12  -4  -3   26.80    7.90
 -12   4  -3   13.60    8.50
 -12   4  -3   23.10    5.60
  12  -5  -3  214.98   18.40
 -12  -5   3  246.08   16.00
 -12  -5   3  259.97   17.70
 -12   5   3  237.28   17.70
 -12   5   3  265.07   20.10
 -11  -5   3   67.99    8.60
 -11  -5   3   63.39    7.90
  11  -5  -3   63.39   15.50
 -11  -5   3   73.99    9.30
 -11   5   3   66.19   10.90
 -11   5   3   53.99   10.30
 -10  -5   3   86.19    8.10
 -10  -5   3   76.99    9.70
  10  -5  -3   94.19   11.30
 -10  -5   3   84.19    8.40
 -10   5   3   68.49   10.40
 -10   5   3   79.99   10.30
  -9  -5   3  109.79    8.90
  -9  -5   3   97.19   10.40
  -9  -5   3  107.19    8.50
   9  -5  -3  107.69   11.60
  -9   5   3  110.29   12.10
  -9   5   3  104.79   10.90
  -8  -5   3  519.35   29.70
  -8  -5   3  569.14   28.10
   8  -5  -3  639.54   31.40
  -8  -5   3  532.15   28.10
  -8   5   3  612.14   31.20
  -8   5   3  540.65   30.00
  -7  -5   3   85.49    6.50
  -7  -5   3   76.59    6.10
   7  -5  -3   87.59    9.70
   7  -5  -3   68.79    8.90
   7   5  -3   85.19    5.50
  -7   5   3   61.89    8.40
  -7   5   3   62.09    8.20
  -7   5   3   73.69    9.50
  -6  -5   3  309.07   15.20
  -6  -5   3  294.57   16.50
  -6  -5   3  307.17   15.20
   6  -5  -3  294.27   17.90
  -6  -5   3  308.87   17.40
   6  -5  -3  290.17   17.70
  -6   5   3  301.07   17.50
  -6   5   3  292.77   17.50
   6   5  -3  288.27   16.40
  -6   5   3  300.07   17.80
   6   5  -3  289.67   14.50
   5  -5  -3  158.78   11.40
   5  -5  -3  161.78   11.60
  -5   5   3  142.69   11.10
  -5   5   3  155.38   11.60
  -5   5   3  190.08   11.40
  -4  -5   3  515.35   28.30
  -4  -5   3  502.35   26.20
   4  -5  -3  623.54   28.90
  -4  -5   3  502.55   26.20
  -4   5   3  613.64   28.60
  -4   5   3  647.74   29.10
   3  -5  -3   12.00    3.60
   3  -5  -3   16.90    3.90
   3  -5  -3   24.70    4.70
  -3   5   3   11.30    4.30
  -3   5   3   19.30    3.90
  -3   5   3   12.80    3.40
   2  -5  -3    6.50    4.00
  -2  -5   3    4.10    1.90
  -2  -5   3    2.00    3.60
   2  -5  -3    2.70    2.90
  -2  -5   3    4.20    1.60
   2  -5  -3    1.70    2.90
  -2   5   3   -3.90    3.70
   2   5  -3    4.20    1.20
  -2   5   3    5.10    3.40
   2   5  -3    1.90    3.80
   2   5  -3    3.20    1.10
   1  -5  -3   42.90    5.00
   1  -5  -3   47.60    4.80
  -1   5   3   42.00    5.50
  -1   5   3   56.99    5.20
   0  -5  -3   14.40    2.80
   0  -5   3   11.40    2.70
   0  -5   3   16.20    3.00
   0  -5  -3   15.00    2.90
   0  -5  -3   19.10    4.30
   0   5  -3   14.90    4.40
   0   5   3   15.70    3.20
   0   5   3   18.10    4.40
   0   5  -3   14.00    2.70
   1  -5   3  922.61   42.90
   1  -5   3  896.71   42.80
  -1  -5  -3  930.01   42.20
   1  -5   3  863.21   44.20
  -1  -5  -3  919.71   43.20
  -1  -5  -3  911.21   42.20
   1   5   3  915.51   43.20
   1   5   3  887.41   42.00
  -1   5  -3  909.51   43.50
  -1   5  -3  883.11   43.40
  -1   5  -3  912.81   42.80
  -2  -5  -3    7.30    2.20
   2  -5   3    8.20    3.40
  -2  -5  -3    8.90    2.00
  -2  -5  -3   10.90    3.00
   2  -5   3    7.20    3.40
   2  -5   3   10.20    3.70
  -2   5  -3    7.60    2.90
   2   5   3    7.90    3.50
   2   5   3    7.30    1.90
  -2   5  -3    8.60    4.20
   2   5   3   10.40    1.90
  -3  -5  -3  743.83   33.20
  -3  -5  -3  738.93   31.70
  -3  -5  -3  735.33   31.70
   3  -5   3  606.24   32.90
   3  -5   3  614.94   33.10
   3   5   3  714.93   31.30
  -3   5  -3  632.84   33.20
   3   5   3  686.13   31.30
  -3   5  -3  592.64   32.90
  -3   5  -3  664.03   33.30
   4  -5   3  400.26   21.20
   4  -5   3  443.36   21.80
   4  -5   3  425.26   21.70
  -4   5  -3  342.57   21.00
  -4   5  -3  401.36   21.60
   5  -5   3   34.40    5.60
  -5  -5  -3   34.60    4.10
   5  -5   3   48.80    6.60
  -5  -5  -3   34.80    4.20
  -5  -5  -3   33.50    4.20
  -5  -5  -3   39.60    4.70
   5  -5   3   31.80    5.90
  -5   5  -3   36.90    6.10
  -5   5  -3   39.30    6.00
  -5   5  -3   39.80    6.00
   5   5   3   37.40    4.10
  -6  -5  -3  429.76   20.80
  -6  -5  -3  428.46   20.50
   6  -5   3  391.96   23.20
  -6  -5  -3  454.45   20.90
  -6  -5  -3  438.16   21.00
   6  -5   3  392.36   23.10
  -6   5  -3  367.56   22.70
   6   5   3  404.86   22.90
  -6   5  -3  406.96   23.30
  -7  -5  -3   42.00    4.50
  -7  -5  -3   39.60    5.10
   7  -5   3   29.60    6.60
  -7  -5  -3   40.30    5.00
   7  -5   3   34.50    7.20
  -7  -5  -3   41.20    5.50
   7   5   3   47.90    5.00
  -7   5  -3   41.20    6.50
  -7   5  -3   26.30    6.50
  -8  -5  -3  511.05   25.10
   8  -5   3  533.45   29.10
  -8  -5  -3  528.25   26.20
  -8  -5  -3  502.05   24.80
  -8  -5  -3  519.75   26.40
  -8   5  -3  534.25   27.30
   8   5   3  506.25   25.70
  -8   5  -3  490.25   29.10
  -9  -5  -3   24.00    5.20
  -9  -5  -3   13.50    4.60
  -9  -5  -3   30.20    3.50
  -9  -5  -3   23.80    3.50
   9  -5   3   27.00    8.00
  -9   5  -3   21.40    6.90
  -9   5  -3   17.90    5.80
 -10  -5  -3   64.59    8.10
 -10  -5  -3   74.19    8.40
 -11  -5  -3    8.80    4.90
 -11  -5  -3   12.00    5.30
  11  -5   3   15.10    7.50
 -11   5  -3   12.30    7.50
 -11   5  -3    5.50    5.80
 -12   5  -3   92.09   13.00
 -12   5  -3   67.59    9.20
 -12  -6   3  318.87   19.20
 -12  -6   3  314.87   18.30
  12  -6  -3  296.77   22.00
 -12  -6   3  314.07   18.50
 -12   6   3  300.77   22.90
 -12   6   3  299.47   21.20
 -11  -6   3   16.90    6.80
  11  -6  -3   18.40    8.30
 -11  -6   3   17.70    4.90
 -11  -6   3   13.20    4.60
 -11   6   3    5.80    7.00
 -11   6   3   26.90    8.90
 -10  -6   3  113.19    9.00
  10  -6  -3  122.19   12.90
 -10  -6   3  102.69   11.10
 -10  -6   3  108.89    9.00
 -10   6   3  115.49   12.80
 -10   6   3  115.39   13.10
  -9  -6   3  173.98   10.70
  -9  -6   3  170.98   10.80
  -9  -6   3  151.18   13.30
   8  -6  -3   47.20    8.30
  -8   6   3   47.30    8.00
  -8   6   3   30.90    7.10
   6  -6  -3  147.39   12.50
  -6  -6   3  199.18    9.50
  -6   6   3  164.58   13.00
   5  -6  -3  204.08   13.60
  -5  -6   3  209.98   10.40
  -5  -6   3  199.38   10.30
   5  -6  -3  211.18   13.80
  -5   6   3  206.18   13.70
  -5   6   3  226.88   14.00
   4  -6  -3   66.39    8.50
  -4  -6   3   60.99    7.60
   4  -6  -3   73.39    7.30
  -4  -6   3   61.49    3.60
  -4   6   3   67.19    7.40
  -4   6   3   76.99    7.60
   3  -6  -3  619.14   33.00
  -3  -6   3  735.63   33.60
  -3  -6   3  694.83   30.80
  -3  -6   3  731.53   33.40
  -3  -6   3  681.63   30.80
   3  -6  -3  620.54   33.10
   3   6  -3  735.53   33.60
  -3   6   3  585.74   32.80
  -3   6   3  610.14   33.50
   2  -6  -3  201.58   12.50
   2  -6  -3  196.48   12.40
  -2  -6   3  248.88   10.90
  -2  -6   3  219.48   12.80
   2   6  -3  240.68   13.30
  -2   6   3  212.28   13.50
  -2   6   3  197.78   12.40
  -2   6   3  201.78   12.20
  -1  -6   3  212.98   11.10
  -1  -6   3  203.98   12.80
  -1  -6   3  218.48   12.60
  -1  -6   3  214.48   11.10
   1   6  -3  209.58   11.60
   1   6  -3  211.68   10.70
   1   6  -3  208.08   12.80
   0  -6  -3 3690.23  168.88
   0  -6   3 3664.23  167.88
   0  -6   3 3580.64  168.88
   0  -6   3 3628.04  169.88
   0  -6  -3 3637.74  167.88
   0   6   3 3640.34  168.88
   0   6   3 3674.23  167.78
   0   6   3 3664.43  167.68
   0   6  -3 3643.34  167.68
   0   6  -3 3830.02  167.78
   0   6  -3 3687.03  169.08
   1  -6   3   78.29    6.50
   1  -6   3   74.49    6.90
  -1  -6  -3   71.09    6.30
  -1  -6  -3   74.19    5.30
   1  -6   3   80.19    6.40
  -1  -6  -3   83.99    5.50
   1   6   3   98.59    7.50
  -1   6  -3   70.09    5.90
  -1   6  -3   78.79    6.20
   1   6   3   72.79    5.10
  -2  -6  -3  582.94   27.90
   2  -6   3  561.54   29.30
  -2  -6  -3  609.14   28.00
   2  -6   3  569.74   29.30
   2   6   3  612.84   27.60
   2   6   3  590.34   27.50
   2   6   3  595.04   29.30
  -2   6  -3  592.54   29.90
  -2   6  -3  581.64   29.30
  -2   6  -3  615.94   31.90
  -3  -6  -3  252.27   12.40
   3  -6   3  252.07   14.70
  -3  -6  -3  241.98   13.70
   3  -6   3  251.67   14.60
   3   6   3  234.58   14.00
  -3   6  -3  252.67   14.40
   4  -6   3  529.45   34.90
  -4  -6  -3  551.84   28.90
  -4  -6  -3  572.14   27.90
  -4  -6  -3  590.24   29.20
   4  -6   3  594.34   30.70
  -4  -6  -3  573.14   28.00
  -4   6  -3  674.13   30.80
   4   6   3  595.04   29.30
  -4   6  -3  657.53   30.70
  -5  -6  -3   81.39    6.60
  -5  -6  -3   78.09    5.60
  -5  -6  -3   78.79    5.50
  -5  -6  -3   78.19    7.20
   5   6   3   91.19    7.20
  -6  -6  -3   83.89    6.80
  -6  -6  -3  105.29    6.90
  -6  -6  -3  106.59    7.30
  -6  -6  -3  116.09    8.00
  -8  -6  -3   82.69    7.10
   8  -6   3   93.89   11.20
  -8  -6  -3   80.69    6.60
  -8   6  -3   78.39    9.20
  -8   6  -3   78.99   10.60
   9  -6   3   -0.30    6.50
  -9  -6  -3    1.50    3.40
  -9  -6  -3    5.70    3.30
  -9   6  -3   -4.10    5.20
  -9   6  -3    0.50    5.30
 -10  -6  -3   24.10    4.90
 -10  -6  -3   17.70    4.70
 -10  -6  -3   13.40    4.30
  10  -6   3   14.40    7.50
 -10   6  -3   27.30    7.80
 -10   6  -3   21.20    6.40
 -11  -6  -3    3.50    4.30
 -11  -6  -3    8.40    4.80
  11  -6   3   18.60    7.80
 -11   6  -3    9.60    7.90
 -11   6  -3   14.00    5.90
 -11  -7   3  247.78   17.20
 -11  -7   3  249.08   14.40
 -11  -7   3  224.88   13.90
  11  -7  -3  236.28   19.30
 -11   7   3  227.98   17.90
 -11   7   3  226.08   19.30
 -10  -7   3   73.39    6.80
 -10  -7   3   66.99    6.50
  10  -7  -3   67.89   11.30
 -10  -7   3   77.19   10.20
 -10   7   3   43.10    9.90
   9  -7  -3  140.69   13.60
  -9   7   3  114.49   12.60
  -9   7   3  159.28   18.70
  -8  -7   3  431.46   25.90
   8  -7  -3  522.15   27.90
  -8  -7   3  442.76   22.70
   8  -7  -3  501.25   27.60
  -8  -7   3  440.46   23.20
  -8   7   3  485.85   27.20
  -8   7   3  472.65   26.60
  -7  -7   3  107.19    6.20
  -7  -7   3  104.99   10.80
  -7  -7   3   95.89    5.90
   6  -7  -3  391.46   22.30
   6  -7  -3  385.06   22.30
  -6   7   3  359.56   22.10
  -6   7   3  368.06   21.80
   5  -7  -3   16.20    5.50
   5  -7  -3   16.00    5.20
  -5   7   3   20.50    6.20
  -5   7   3   22.90    6.00
   4  -7  -3  297.87   17.60
  -4  -7   3  315.47   17.80
   4  -7  -3  313.27   17.80
  -4   7   3  302.27   17.70
  -4   7   3  285.27   18.30
   3  -7  -3  231.58   14.30
   3  -7  -3  233.98   14.30
  -3  -7   3  239.38   14.80
   3   7  -3  248.78   15.10
  -3   7   3  240.58   15.00
   2  -7  -3  151.68    9.60
   2  -7  -3  142.19    9.40
  -2  -7   3  125.99   10.60
  -2  -7   3  122.29    7.40
  -2  -7   3  121.09    7.20
  -2   7   3  148.69    9.40
  -2   7   3  141.29   10.20
   2   7  -3  109.99    9.80
  -1  -7   3  711.13   33.30
   1   7  -3  687.83   35.10
   0  -7   3   82.19    6.40
   0  -7  -3   88.09    6.40
   0  -7   3   85.59    6.50
   0  -7  -3   80.69    6.50
   0   7   3   90.59    6.20
   0   7  -3   84.09    6.10
   0   7  -3   72.29    8.00
   1  -7   3 1185.78   58.59
  -1  -7  -3 1294.47   57.89
  -1  -7  -3 1162.08   60.79
  -1  -7  -3 1260.17   57.89
   1  -7   3 1237.58   58.69
   1   7   3 1333.97   57.69
  -1   7  -3 1189.98   59.69
   1   7   3 1315.57   59.59
  -1   7  -3 1205.28   58.49
  -2  -7  -3   42.80    3.90
  -2  -7  -3   25.80    4.90
  -2  -7  -3   41.70    3.60
   2  -7   3   24.50    4.70
   2  -7   3   27.40    4.80
  -2   7  -3   23.70    6.10
  -2   7  -3   25.60    4.40
   2   7   3   37.90    5.60
   3  -7   3  902.81   45.30
  -3  -7  -3  900.71   44.70
  -3  -7  -3  912.61   43.00
  -3  -7  -3  955.10   43.10
   3  -7   3  951.30   45.50
   3   7   3  920.01   45.00
  -3   7  -3  964.50   46.20
  -4  -7  -3  137.09    9.70
  -4  -7  -3  143.99    7.70
   4  -7   3  163.48   11.70
  -4  -7  -3  145.79    7.70
   4  -7   3  154.48   11.50
  -4  -7  -3  143.49   10.40
   4   7   3  155.28   10.40
  -4   7  -3  151.58   11.10
  -4   7  -3  159.08   12.20
   5  -7   3  401.96   21.60
  -5  -7  -3  343.97   19.60
   5  -7   3  406.26   21.70
  -5  -7  -3  337.87   17.50
  -5  -7  -3  331.37   19.00
  -5   7  -3  390.26   21.50
  -5   7  -3  399.56   21.40
   5   7   3  342.37   19.50
  -6  -7  -3  126.79    7.60
  -6  -7  -3  113.89    8.60
  -6  -7  -3  126.29    9.60
  -6  -7  -3  139.79    7.50
   7  -7   3   16.80    7.10
   7  -7   3    2.80    6.20
  -7   7  -3    3.10    5.00
  -7   7  -3    5.30    5.90
  -8  -7  -3   64.59    6.10
  -8  -7  -3   57.79    7.20
  -8  -7  -3   61.79    6.30
   8  -7   3   73.29   10.30
  -8   7  -3   79.19   10.40
  -8   7  -3   81.99    9.90
   9  -7   3    9.00    7.30
  -9  -7  -3   28.00    4.60
  -9  -7  -3   27.60    4.70
 -10  -7  -3    7.70    3.80
  10  -7   3    9.10    8.00
 -10  -7  -3    3.50    3.90
 -10   7  -3    2.80    6.10
 -10   7  -3   13.60    7.60
 -11  -7  -3   19.40    5.30
 -11  -7  -3   21.20    4.90
  11  -7   3   21.70    8.90
 -11   7  -3   18.60    7.20
 -11   7  -3   16.40    7.70
  11  -8  -3   62.19   16.00
 -11  -8   3   24.40    7.80
 -11  -8   3   28.60    4.20
 -11   8   3   51.59    9.90
 -11   8   3   26.40    9.20
  10  -8  -3   68.89   11.70
 -10  -8   3   50.79    9.50
 -10  -8   3   46.20    4.90
 -10  -8   3   56.59    7.00
 -10   8   3   50.79    9.50
 -10   8   3   57.19    9.80
  -9  -8   3   76.09    7.10
  -9  -8   3   82.99    5.10
  -9  -8   3   82.69   10.80
   9  -8  -3   83.69   12.00
  -9   8   3   97.59   11.80
  -9   8   3   81.79   11.00
   8  -8  -3   37.10    8.70
  -8  -8   3   30.80    7.80
   8  -8  -3   33.10    8.50
  -8   8   3   36.80    9.30
  -8   8   3   24.70    7.20
   7  -8  -3  357.26   22.40
  -7  -8   3  379.56   21.90
   7  -8  -3  349.17   22.00
  -7   8   3  353.76   22.10
  -7   8   3  345.17   23.80
   6  -8  -3   17.90    6.20
  -6  -8   3   20.60    6.80
   6  -8  -3   15.80    6.60
  -6   8   3   23.00    7.80
  -6   8   3   16.60    5.80
   5  -8  -3  467.05   25.80
   5  -8  -3  481.15   26.00
  -5  -8   3  425.86   25.40
  -5   8   3  486.75   26.20
  -5   8   3  452.05   25.30
   4  -8  -3   87.99    9.20
  -4  -8   3  119.99   11.00
   4  -8  -3  102.89    9.80
  -4   8   3  106.69   11.10
   4   8  -3  119.49   10.00
  -4   8   3   96.29    9.20
  -3  -8   3  371.26   23.30
   3  -8  -3  442.86   23.20
   3  -8  -3  431.66   23.10
  -3   8   3  449.06   24.10
  -3   8   3  443.46   23.00
  -2  -8   3  152.88    8.00
   2  -8  -3  131.19   10.20
  -2  -8   3  140.99   12.00
  -2  -8   3  157.28    8.20
  -2   8   3  121.59   11.60
   2   8  -3  138.79   11.80
  -1  -8   3  149.69    9.20
  -1  -8   3  150.28   11.70
  -1  -8   3  163.18    9.20
   1   8  -3  166.58   12.30
   1   8  -3  157.48    9.10
   0  -8  -3   45.10    5.40
   0  -8   3   25.30    4.10
   0  -8   3   28.30    4.40
   0   8  -3   35.20    4.30
   0   8  -3   30.90    6.70
   0   8   3   44.80    7.00
   1  -8   3   23.80    4.30
   1  -8   3   20.70    4.10
  -1   8  -3   19.40    3.80
  -1   8  -3   17.30    5.80
   1   8   3   33.90    5.90
  -2  -8  -3  443.16   22.10
   2  -8   3  530.25   24.30
  -2  -8  -3  408.46   21.80
   2   8   3  417.66   24.20
  -2   8  -3  489.15   25.20
  -3  -8  -3   12.90    2.30
  -3  -8  -3   11.70    2.10
   3   8   3   15.80    5.30
  -3   8  -3   24.60    5.90
   4  -8   3  125.19   10.80
   4  -8   3  124.39   11.10
  -4   8  -3  132.69   11.40
  -4   8  -3  131.69   10.10
   5  -8   3  262.87   17.20
  -5  -8  -3  230.28   17.40
   5  -8   3  290.67   17.80
  -5   8  -3  286.77   18.00
   5   8   3  221.18   20.80
  -5   8  -3  306.07   17.50
   6  -8   3   88.39   11.10
   6  -8   3   85.99   10.60
  -6   8  -3   87.69   10.80
  -6   8  -3   99.09   10.30
  -7  -8  -3  140.39    7.30
   7  -8   3  105.49   13.00
   7  -8   3  100.69   12.50
  -7  -8  -3  147.09    7.30
  -7  -8  -3  147.09   12.00
  -7   8  -3  102.99   11.90
  -7   8  -3  107.89   12.10
  -8  -8  -3   61.09    5.10
   8  -8   3   65.59    9.70
   8  -8   3   60.79   10.50
  -8  -8  -3   64.49    5.30
  -8  -8  -3   62.09    8.30
  -8  -8  -3   57.49    7.60
  -8   8  -3   75.89   10.30
  -8   8  -3   79.19   10.60
  -9  -8  -3  361.96   18.90
  -9  -8  -3  376.66   18.70
  -9  -8  -3  355.06   20.10
   9  -8   3  376.56   24.90
  -9   8  -3  397.76   23.20
  -9   8  -3  365.26   32.30
 -10  -8  -3   43.00    7.50
 -10  -8  -3   32.80    4.80
  10  -8   3   25.10    9.80
 -10   8  -3   46.40    8.90
 -10   8  -3   24.30    8.10
  10  -9  -3   80.59   12.50
 -10   9   3   56.59    9.90
 -10   9   3   73.29   11.10
   9  -9  -3   48.90   11.60
  -9  -9   3   23.90    8.60
  -9   9   3   42.90    9.10
  -9   9   3   46.10   10.10
   8  -9  -3   59.49   10.00
  -8  -9   3   41.60    8.80
  -8   9   3   36.40    9.40
  -8   9   3   43.10    8.40
   7  -9  -3  127.09   12.40
  -7  -9   3  113.19   12.20
   7  -9  -3  105.89   13.00
  -7   9   3  117.09   12.20
  -7   9   3  128.79   13.50
   6  -9  -3  337.47   20.80
   6  -9  -3  312.27   20.20
  -6  -9   3  312.17   20.40
  -6   9   3  321.77   20.20
  -6   9   3  324.07   22.20
   5  -9  -3   90.79   10.10
  -5  -9   3   92.59   11.10
   5  -9  -3   87.59   10.60
  -5   9   3   90.99    9.80
  -5   9   3  102.19   11.70
   4  -9  -3  346.87   20.30
   4  -9  -3  342.17   20.10
  -4   9   3  337.47   20.80
  -4   9   3  330.77   20.70
   3  -9  -3   30.10    5.90
   3  -9  -3   28.20    5.70
   3   9  -3   17.80    6.20
  -3   9   3   32.40    5.30
  -3   9   3   33.60    7.90
   2  -9  -3   15.80    4.70
  -2  -9   3    7.60    6.90
  -2  -9   3    8.00    3.00
  -2  -9   3   12.20    2.80
   2  -9  -3   12.70    4.30
   2   9  -3    7.00    5.60
  -2   9   3   22.70    6.30
  -1  -9   3   19.70    3.40
  -1  -9   3   15.00    6.80
   1  -9  -3    5.80    4.00
  -1  -9   3   14.70    3.40
   1  -9  -3   15.90    4.20
  -1   9   3   12.30    6.30
   1   9  -3   16.70    6.20
   0  -9  -3   14.50    3.60
   0   9  -3   13.90    5.70
   0   9   3   14.40    5.70
   1  -9   3   96.99    8.50
  -1  -9  -3   96.99    7.10
   1  -9   3  101.09    8.40
  -1  -9  -3   97.69    7.10
   1   9   3   95.49   10.50
  -1   9  -3   92.39   10.10
   1   9   3   97.69    6.30
  -2  -9  -3   10.60    2.90
  -2  -9  -3   11.00    2.70
   2  -9   3   11.90    4.90
   2  -9   3   14.30    4.60
   2   9   3   10.80    6.20
  -2   9  -3   13.30    3.80
  -2   9  -3   11.50    6.20
  -3  -9  -3  158.48    8.30
   3  -9   3  156.88   11.90
   3  -9   3  146.39   12.10
  -3  -9  -3  171.58    8.50
   3   9   3  169.28   12.40
  -3   9  -3  158.48   11.50
  -3   9  -3  147.29   12.80
   4  -9   3  196.88   13.80
   4  -9   3  199.38   14.30
  -4   9  -3  167.38   14.30
  -4   9  -3  217.68   17.80
   5  -9   3   10.80    5.80
   5  -9   3    7.10    6.40
  -5   9  -3    3.30    4.70
  -5   9  -3    0.70    6.70
  -6  -9  -3  234.48   15.00
   6  -9   3  223.58   16.90
   6  -9   3  212.08   16.20
  -6   9  -3  226.68   17.20
  -6   9  -3  218.78   16.70
  -7  -9  -3   24.50    6.20
   7  -9   3   12.70    6.60
   7  -9   3   16.20    7.60
  -7   9  -3    7.00    7.30
  -7   9  -3    8.80    6.40
  -8  -9  -3  523.15   29.40
  -8   9  -3  587.74   32.10
  -8   9  -3  580.34   32.60
   9  -9   3    4.50    8.30
  -9  -9  -3    9.70    5.40
  -9   9  -3   25.20    7.60
  -9   9  -3    8.90    7.60
  10  -9   3  187.48   18.10
 -10   9  -3  146.29   14.90
  -9 -10   3   99.39   12.60
   9 -10  -3   90.19   12.80
  -9  10   3   93.09   13.50
   8 -10  -3   53.39   10.10
  -8 -10   3   80.99   17.00
  -8  10   3   41.60    9.60
   7 -10  -3   97.99   12.60
  -7 -10   3   64.39   11.70
  -7  10   3   83.59   11.80
  -7  10   3   97.09   11.30
   6 -10  -3   28.30    6.70
   6 -10  -3   37.10    9.00
  -6 -10   3   32.00    8.20
  -6  10   3   20.80    6.20
  -6  10   3   34.00    8.60
  -5 -10   3   73.09   10.70
  -5  10   3   67.89   10.30
   4 -10  -3  118.29   11.30
  -4 -10   3  114.59   12.80
   4 -10  -3  129.79   11.40
   4  10  -3   99.19   12.30
  -4  10   3  123.69   10.50
  -4  10   3  127.09   13.70
   3 -10  -3   79.39    9.50
   3 -10  -3   85.39    9.70
  -3 -10   3  101.69   11.20
  -3  10   3   78.09   10.40
  -3  10   3   81.99    8.40
   3  10  -3   95.39   11.60
  -2 -10   3  551.04   24.40
  -2 -10   3  548.75   24.30
   2 -10  -3  450.95   26.30
  -2 -10   3  517.05   28.50
   2 -10  -3  498.55   26.70
  -2  10   3  450.45   26.00
  -2  10   3  460.85   27.90
   2  10  -3  529.95   28.80
  -1 -10   3  107.69    7.60
   1 -10  -3  100.09    8.90
  -1 -10   3  111.69   11.30
  -1 -10   3   90.69    7.30
   1 -10  -3   92.09    8.60
  -1  10   3   95.99   11.70
  -1  10   3   89.39    9.40
   1  10  -3  106.59   12.10
   0 -10   3  885.81   42.20
   0 -10  -3  869.21   42.10
   0 -10  -3  900.21   42.20
   0  10  -3  858.91   41.60
   0  10   3  840.92   41.40
   0  10  -3  863.71   44.70
   0  10   3  881.21   44.50
   1 -10   3  112.59    9.70
   1 -10   3  125.19   10.00
  -1  10  -3  157.68   12.50
  -1  10  -3  121.09   12.00
  -2 -10  -3  525.65   22.40
   2 -10   3  413.96   24.40
   2 -10   3  408.36   24.40
  -2  10  -3  437.66   26.70
   2  10   3  503.45   26.20
  -2  10  -3  433.26   24.10
   3 -10   3  180.38   13.60
  -3 -10  -3  173.68    8.90
   3 -10   3  163.38   13.30
  -3 -10  -3  193.08    9.10
  -3  10  -3  187.58   12.70
   3  10   3  194.78   14.20
  -3  10  -3  167.48   15.20
   4 -10   3   69.49    9.10
   4 -10   3   90.09   11.70
  -4 -10  -3  110.09   10.40
  -4  10  -3   70.69    9.20
   4  10   3   97.99   11.00
  -4  10  -3   79.49   12.30
   5 -10   3   12.20    5.70
  -5 -10  -3   23.90    6.80
   5 -10   3   20.10    7.90
  -5  10  -3   17.00    8.00
   5  10   3   23.50    6.90
   6 -10   3   23.40    6.90
   6 -10   3   21.50    7.80
  -6 -10  -3   31.90    7.10
  -6  10  -3   26.40    7.40
  -6  10  -3   27.40    8.90
   7 -10   3  116.29   14.10
  -7  10  -3  104.69   13.40
  -7  10  -3  107.49   12.00
   8 -10   3    7.30    8.20
  -8 -10  -3    2.10    5.90
  -8  10  -3   15.50    8.40
   9 -10   3   99.59   13.40
  -9 -10  -3   81.29   12.40
  -9  10  -3  110.19   13.70
  -8 -11   3   51.69   11.00
   8 -11  -3   83.39   11.90
  -8  11   3   63.19   11.80
   7 -11  -3   20.80    8.80
  -7 -11   3   36.70    9.50
  -7  11   3   16.10    8.70
   6 -11  -3  151.78   15.00
  -6  11   3  157.78   16.00
   5 -11  -3   27.80    7.40
  -5 -11   3   15.70    8.30
   5 -11  -3   25.30    7.90
  -5  11   3   13.80    7.90
  -5  11   3   20.90    6.00
   4 -11  -3   12.20    6.50
   4 -11  -3   25.80    6.80
  -4 -11   3   23.40    9.00
  -4  11   3   24.20    8.10
   4  11  -3   17.30    8.40
  -4  11   3   19.70    5.30
   3 -11  -3   72.99    8.90
  -3 -11   3   73.09   11.50
  -3  11   3   48.90    7.10
   3  11  -3   65.39   11.50
  -3  11   3   46.20    9.50
  -2 -11   3   12.70   10.10
  -2 -11   3   16.00    3.00
  -2 -11   3   15.50    3.60
   2 -11  -3   20.30    5.50
   2 -11  -3   18.40    5.60
  -2  11   3   22.10    7.90
  -2  11   3   17.30    4.40
   2  11  -3   18.30    8.60
  -1 -11   3   31.70    8.50
   1 -11  -3   17.60    5.20
   1 -11  -3   19.60    5.20
   1  11  -3   36.30   10.10
  -1  11   3   23.20   11.20
  -1  11   3   18.30    4.40
   0 -11  -3   73.19    7.70
   0 -11  -3   68.89    7.40
   0  11   3   88.89   12.90
   0  11  -3   82.49   10.90
   1 -11   3  179.38   12.50
   1 -11   3  181.98   12.70
  -1 -11  -3  181.48   11.40
  -1 -11  -3  191.98   11.30
  -1  11  -3  179.28   11.80
  -1  11  -3  178.78   15.80
   1  11   3  194.18   14.70
  -2 -11  -3    5.60    2.80
   2 -11   3   12.30    5.10
   2 -11   3   18.40    5.60
   2  11   3    4.70    6.30
  -2  11  -3    0.30    6.60
  -2  11  -3    6.80    4.20
   3 -11   3   35.50    7.20
   3  11   3   37.00    8.50
  -3  11  -3   40.30    8.80
  -3  11  -3   24.30    6.10
   4 -11   3    7.00    5.50
   4 -11   3   14.80    6.50
  -4 -11  -3   12.70    6.70
  -4  11  -3    5.30    8.10
  -4  11  -3    7.70    4.50
   4  11   3    2.90    6.80
   5 -11   3  131.19   13.60
   5 -11   3  139.79   15.30
  -5 -11  -3  146.89   13.40
  -5  11  -3  117.69   14.50
   5  11   3  135.89   13.40
  -5  11  -3  124.49   11.80
  -6 -11  -3   39.50    8.10
   6  11   3   25.90    7.80
   7 -11   3   -3.20    7.50
  -7 -11  -3   27.10    7.50
  -7  11  -3    5.10    8.00
  -8 -11  -3   86.49   11.30
   8 -11   3  124.19   15.30
  -8  11  -3   84.49   12.90
  -7 -12   3  131.29   15.80
   7 -12  -3  115.49   14.80
  -7  12   3  126.99   17.20
  -6 -12   3   23.30    8.80
   6 -12  -3   -4.30    7.00
  -6  12   3    3.10    7.90
  -5 -12   3   64.29   11.70
   5 -12  -3  110.19   12.80
  -5  12   3   94.69   13.00
   4 -12  -3   96.79   12.20
  -4 -12   3  144.69   15.20
   4 -12  -3  104.69   12.30
   4  12  -3  144.59   14.80
  -4  12   3  100.19   13.00
  -3 -12   3   59.79   11.70
   3 -12  -3  107.39   10.20
  -3  12   3   94.79   12.80
   3  12  -3   70.49   12.30
   2 -12  -3  157.78   12.50
   2 -12  -3  144.69   12.10
  -2 -12   3  157.68    8.50
  -2 -12   3  141.69    8.70
  -2 -12   3  153.88   14.90
  -2  12   3  128.09   10.80
   2  12  -3  161.48   15.60
  -2  12   3  151.28   15.70
  -1 -12   3  126.49    9.20
   1 -12  -3  162.98   11.30
  -1 -12   3  126.09    9.10
  -1 -12   3  130.99   14.10
   1  12  -3  114.99   14.60
   0 -12  -3   41.80    6.20
   0 -12   3   50.29    7.10
   0 -12   3   47.20    9.60
   0 -12   3   61.39    7.20
   0 -12  -3   50.39    7.00
   0  12   3   39.90    9.80
   0  12  -3   61.79   11.10
   1 -12   3   28.60    5.90
  -1 -12  -3   32.40    5.00
  -1 -12  -3   36.30    5.00
   1  12   3   25.90    8.00
  -2 -12  -3  193.48   11.20
  -2 -12  -3  198.68   10.90
   2 -12   3  193.88   14.10
   2 -12   3  229.28   14.80
  -2  12  -3  196.88   14.00
  -2  12  -3  208.28   17.60
   2  12   3  193.28   16.60
   3 -12   3   30.50    7.00
   3 -12   3   11.90    5.30
   3  12   3    0.80    7.00
  -3  12  -3    8.50    7.80
   4  12   3   51.29    9.40
   5 -12   3  106.29   12.90
  -5 -12  -3   71.99   11.10
   5  12   3   78.19   11.80
  -5  12  -3  103.79   14.00
  -6 -12  -3   34.20    8.50
   6 -12   3   19.80    8.70
   6  12   3   35.20    8.80
  -6  12  -3   17.10    9.60
   7 -12   3  127.39   15.30
  -7 -12  -3  104.89   12.80
   5 -13  -3   45.10   13.00
  -5 -13   3   42.30   11.10
  -5  13   3   40.00   10.70
  -4 -13   3  195.58   19.00
   4 -13  -3  199.28   16.30
   4  13  -3  178.18   16.90
  -4  13   3  220.38   18.10
  -3 -13   3   18.30   10.20
   3 -13  -3    1.40    6.10
  -3  13   3    2.70    8.90
   3  13  -3   15.60    8.50
  -2 -13   3   48.60   11.10
  -2 -13   3   48.30    4.50
   2  13  -3   61.49   11.90
   1 -13  -3   15.10    7.60
  -1 -13   3   22.30    9.70
   1 -13  -3   15.30    5.50
  -1 -13   3   16.70    4.10
  -1 -13   3   23.20    4.40
  -1  13   3   -1.50    8.40
   1  13  -3   13.30    9.40
   0 -13   3   -6.40    8.80
   0 -13  -3   11.40    4.50
   0 -13   3   10.40    4.60
   0 -13  -3    8.70    4.70
   0 -13   3    5.30    4.50
   0  13   3   17.40    8.10
   0  13  -3   -1.10    7.60
  -1 -13  -3   48.10    5.80
   1 -13   3   71.59   10.10
  -1 -13  -3   49.30    5.90
   1  13   3   63.29   11.20
  -1  13  -3   61.39   12.10
   2 -13   3   34.50    6.70
  -2  13  -3   46.30   10.80
   2  13   3   29.20    9.80
  -3 -13  -3   28.30    8.80
   3 -13   3   34.80    7.70
   3  13   3   55.39   10.70
  -3  13  -3   49.60   11.10
   4 -13   3  247.78   17.50
  -4 -13  -3  193.98   17.50
   4  13   3  208.98   17.80
  -4  13  -3  231.88   22.60
  -5 -13  -3   30.60    8.90
  -5  13  -3    6.80   10.60
   5  13   3    9.10    8.20
   3 -14  -3   63.89    9.20
  -3  14   3   49.70   11.30
   2 -14  -3  141.29   12.90
  -2  14   3  148.69   18.00
   2  14  -3  139.79   25.40
   1 -14  -3   23.80    6.00
   1 -14  -3   22.80    7.20
   0 -14  -3  118.29    9.70
   0 -14   3  101.69    9.60
   0  14   3  134.19   15.60
   1 -14   3    0.30   11.10
   1 -14   3    4.50    4.90
  -1 -14  -3   11.90    4.00
   1 -14   3    6.90    5.70
  -1  14  -3   10.60   10.20
   1  14   3    9.70    9.30
  -2  14  -3  116.09   15.30
   2  14   3  120.99   15.30
   3  14   3    7.70    9.00
  -3  14  -3    2.30    9.40
 -13   0   4  143.89   15.00
 -13   0   4  110.79   11.40
 -11   0   4    0.70    4.90
 -11   0   4   -1.40    6.10
 -11   0   4    1.80    5.10
 -10   0   4  106.19   11.00
 -10   0   4   98.79    9.50
 -10   0   4   96.49    9.90
  -9   0   4   11.70    4.60
   9   0  -4    1.50    3.00
  -9   0   4    3.30    5.20
  -9   0   4   -0.90    4.60
  -8   0   4 1534.75   73.49
  -8   0   4 1542.35   73.29
   7   0  -4    4.50    4.00
   7   0  -4    9.40    3.10
  -7   0   4    3.90    4.20
  -7   0   4    2.80    3.40
  -7   0   4   12.20    4.00
  -6   0   4  776.52   37.00
   6   0  -4  772.52   37.20
  -6   0   4  734.73   36.80
   6   0  -4  708.43   36.60
  -6   0   4  787.22   37.10
   6   0  -4  742.83   36.90
  -5   0   4    2.70    3.60
  -5   0   4   -0.70    3.20
   5   0  -4    4.10    2.40
  -5   0   4    0.30    2.70
   5   0  -4    1.80    3.60
   4   0  -4 5430.36  243.08
  -4   0   4 5202.98  242.98
  -4   0   4 5516.65  243.08
   4   0  -4 4936.11  242.88
   4   0  -4 5459.15  243.38
  -4   0   4 5373.76  243.28
  -3   0   4    5.70    3.50
   3   0  -4    4.20    3.10
   3   0  -4    5.10    2.70
   3   0  -4   11.50    2.50
  -3   0   4    4.70    2.70
  -3   0   4    3.30    2.40
   2   0  -4   48.90    4.60
   2   0  -4   49.00    5.10
  -2   0   4   51.49    4.90
   2   0  -4   64.19    4.60
  -2   0   4   51.29    6.00
  -2   0   4   54.29    4.80
   1   0  -4    0.50    2.70
  -1   0   4   -1.50    2.10
  -1   0   4    1.20    2.40
  -1   0   4   -4.60    2.80
   1   0  -4    1.60    2.10
   0   0   4  165.48    9.00
   0   0  -4  160.08    8.90
   0   0  -4  157.28    9.10
   0   0   4  161.48    9.10
   1   0   4   -0.80    2.40
   1   0   4    3.30    2.60
  -1   0  -4    4.80    2.40
  -1   0  -4    3.70    1.90
  -1   0  -4    0.10    2.30
   1   0   4    0.70    2.00
   2   0   4   41.20    3.00
  -2   0  -4   40.40    4.70
   2   0   4   39.40    4.60
   2   0   4   40.30    2.90
   2   0   4   38.10    4.70
   4   0   4   -0.20    3.00
  -4   0  -4    1.50    1.10
  -4   0  -4    1.30    2.70
   4   0   4    1.60    1.30
  -4   0  -4    2.50    2.90
   5   0   4   -0.20    1.50
   5   0   4    1.50    3.00
   5   0   4    2.70    2.90
  -5   0  -4    0.00    1.30
  -5   0  -4    1.00    3.10
  -5   0  -4    0.30    3.10
  -6   0  -4  594.64   28.90
   6   0   4  662.53   31.40
   6   0   4  602.04   29.10
  -6   0  -4  649.24   31.40
  -6   0  -4  622.54   31.40
  -7   0  -4    6.90    4.40
  -7   0  -4    1.80    3.50
   7   0   4    6.70    4.00
  -8   0  -4  769.52   38.70
  -8   0  -4  761.62   38.40
   8   0   4  765.72   38.30
   8   0   4  747.43   36.30
  -9   0  -4   17.70    5.60
  -9   0  -4    8.60    4.80
 -10   0  -4  530.85   29.30
 -11   0  -4    6.70    6.40
 -12   0  -4   65.99    9.90
 -13  -1   4   24.80   12.50
 -13  -1   4   33.40    7.30
 -13   1   4   37.10    9.90
 -13   1   4   38.10    7.80
 -12  -1   4  358.06   22.40
 -12  -1   4  389.06   24.40
 -12   1   4  432.06   25.50
 -12   1   4  417.46   23.20
  11  -1  -4  263.57   17.80
 -11  -1   4  255.07   17.80
 -11  -1   4  246.18   17.20
 -11  -1   4  257.07   16.70
 -11   1   4  274.37   17.00
  11   1  -4  281.47   17.50
 -11   1   4  266.37   18.70
 -11   1   4  261.77   17.80
 -10  -1   4  203.98   16.20
 -10  -1   4  216.58   14.80
  10  -1  -4  230.78   15.30
 -10  -1   4  221.08   14.70
  10   1  -4  211.78   14.30
 -10   1   4  214.88   14.70
 -10   1   4  214.48   15.70
 -10   1   4  205.28   14.90
  -9  -1   4  181.68   13.50
  -9  -1   4  190.88   13.00
   9  -1  -4  189.98   13.40
  -9  -1   4  195.68   13.40
  -9   1   4  190.98   14.20
   9   1  -4  193.58   12.80
  -9   1   4  178.08   13.20
  -9   1   4  193.68   13.10
   8  -1  -4  198.48   13.20
  -8  -1   4  191.58   12.90
  -8  -1   4  195.98   12.60
  -8  -1   4  206.68   13.20
  -8   1   4  199.58   13.60
  -8   1   4  187.78   13.10
   8   1  -4  191.78   12.40
  -8   1   4  186.08   12.90
   7  -1  -4  667.13   32.80
  -7  -1   4  658.33   32.60
  -7  -1   4  654.73   32.50
  -7  -1   4  645.74   32.30
   7  -1  -4  647.24   32.80
   7   1  -4  616.44   32.10
   7   1  -4  605.94   32.30
  -7   1   4  702.13   32.70
  -7   1   4  622.64   34.50
  -6  -1   4   -2.40    3.70
   6  -1  -4   -1.00    3.70
   6  -1  -4   -1.90    3.10
  -6  -1   4   -2.50    2.50
  -6  -1   4    2.80    3.30
   6  -1  -4   -1.30    3.30
  -6   1   4    4.90    3.90
   6   1  -4   -4.00    2.40
   6   1  -4    1.00    3.80
  -6   1   4    0.50    3.80
  -6   1   4    3.30    5.70
   5  -1  -4  877.31   41.30
   5  -1  -4  860.71   41.20
  -5  -1   4  821.22   40.80
   5  -1  -4  883.01   41.40
  -5  -1   4  852.21   40.80
  -5  -1   4  872.61   41.40
   5   1  -4  813.82   41.10
  -5   1   4  842.72   41.20
   5   1  -4  852.71   40.70
   5   1  -4  850.71   40.70
  -5   1   4  849.72   41.30
  -5   1   4  862.21   41.20
  -4  -1   4 1099.49   52.89
  -4  -1   4 1132.79   52.89
   4  -1  -4 1159.58   53.29
  -4  -1   4 1144.89   53.49
   4  -1  -4 1138.59   53.39
  -4   1   4 1138.59   53.39
   4   1  -4 1150.58   52.89
   4   1  -4 1141.39   52.79
  -4   1   4 1135.99   53.29
  -4   1   4 1082.29   53.29
   4   1  -4 1088.29   53.29
   3  -1  -4 2142.59  100.79
  -3  -1   4 2333.77  100.59
  -3  -1   4 2331.67  101.19
   3  -1  -4 2117.69  100.79
  -3  -1   4 2306.47  100.49
  -3   1   4 2154.48  100.89
  -3   1   4 2127.09  100.89
   3   1  -4 2128.09  101.39
  -3   1   4 2183.58  100.79
   3   1  -4 2036.50  100.79
  -2  -1   4  857.71   41.00
  -2  -1   4  875.71   41.60
   2  -1  -4  937.51   41.50
   2  -1  -4  891.41   41.30
  -2  -1   4  831.72   40.90
   2  -1  -4  868.51   41.30
  -2   1   4  890.51   41.50
   2   1  -4  867.91   41.50
   2   1  -4  862.21   41.00
  -2   1   4  890.01   41.40
  -2   1   4  892.61   41.30
   1  -1  -4 2572.34  117.99
  -1  -1   4 2634.24  118.09
  -1  -1   4 2514.35  117.79
   1  -1  -4 2507.05  117.89
  -1  -1   4 2662.33  118.09
   1  -1  -4 2597.64  117.99
  -1   1   4 2522.35  117.99
  -1   1   4 2519.75  117.99
   1   1  -4 2599.44  118.09
   1   1  -4 2628.14  117.89
   0  -1  -4 1074.79   49.20
   0  -1   4 1102.59   49.30
   0  -1  -4 1102.09   49.30
   0  -1  -4 1020.60   49.40
   0  -1   4 1089.99   49.20
   0   1  -4 1046.40   49.20
   0   1   4 1124.49   49.30
   0   1   4  956.80   49.00
   0   1  -4 1111.19   49.30
   0   1  -4  936.81   49.00
   0   1   4 1092.69   49.30
   1  -1   4 1382.46   64.79
  -1  -1  -4 1473.95   64.79
   1  -1   4 1327.67   64.79
   1  -1   4 1353.76   64.39
   1  -1   4 1366.96   64.39
  -1  -1  -4 1446.06   64.79
   1   1   4 1560.64   64.19
  -1   1  -4 1355.36   65.19
  -1   1  -4 1372.26   64.69
  -1   1  -4 1359.56   64.79
  -2  -1  -4 2219.98  104.69
   2  -1   4 2417.16  105.09
   2  -1   4 2477.75  105.09
   2  -1   4 2500.55  104.29
  -2  -1  -4 2156.58  103.79
  -2  -1  -4 2243.98  104.79
  -2   1  -4 2168.48  105.79
   2   1   4 2112.59  103.69
  -2   1  -4 2408.86  104.29
   2   1   4 2108.89  104.69
  -3  -1  -4  981.70   43.20
  -3  -1  -4 1002.50   43.20
   3  -1   4  863.31   43.30
  -3   1  -4  825.42   42.20
  -3   1  -4  900.61   43.40
  -4  -1  -4 4208.08  194.48
  -4  -1  -4 4267.37  194.58
   4  -1   4 4113.39  193.48
   4  -1   4 4287.67  194.88
   4  -1   4 4189.48  194.78
  -4   1  -4 4283.37  194.88
  -4   1  -4 4333.07  195.88
  -4   1  -4 4259.37  193.48
   4   1   4 4291.37  194.48
   5  -1   4    9.30    4.30
  -5  -1  -4   13.80    3.40
  -5  -1  -4   18.00    4.10
   5  -1   4   16.70    4.00
   5  -1   4   16.50    2.50
   5   1   4   21.00    3.90
  -5   1  -4   12.20    3.70
  -5   1  -4   15.90    4.10
   6  -1   4   78.79    7.50
   6  -1   4   79.39    7.70
  -6  -1  -4   67.69    7.90
   6  -1   4   75.59    5.30
  -6   1  -4   87.79    7.70
  -6   1  -4   57.19    7.30
  -6   1  -4   69.59    5.00
  -7  -1  -4  268.77   15.80
   7  -1   4  272.27   13.70
   7  -1   4  277.67   16.10
  -7  -1  -4  266.67   15.60
  -7   1  -4  250.17   13.30
  -7   1  -4  252.67   16.10
  -7   1  -4  259.97   15.90
  -8  -1  -4   59.29    7.70
   8  -1   4   69.09    8.10
   8  -1   4   59.89    5.40
  -8  -1  -4   64.59    8.10
  -8   1  -4   55.29    7.90
  -8   1  -4   65.99    8.10
  -8   1  -4   63.89    5.10
   9  -1   4  243.28   16.30
  -9  -1  -4  264.07   16.40
   9  -1   4  251.57   13.70
  -9  -1  -4  250.07   16.40
  -9   1  -4  257.47   16.90
  -9   1  -4  246.48   13.20
  -9   1  -4  255.57   17.00
 -10  -1  -4   13.80    5.70
 -10  -1  -4    9.90    5.90
  10  -1   4   12.90    5.80
 -10   1  -4   16.20    6.30
 -10   1  -4   11.40    5.60
 -10   1  -4   18.10    3.20
 -11  -1  -4  326.37   21.30
  11  -1   4  330.37   21.30
 -11   1  -4  339.57   16.90
 -11   1  -4  347.57   22.00
 -12  -1  -4   73.39   10.60
 -12   1  -4   76.79   11.30
 -13  -2   4  201.38   14.60
 -13  -2   4  221.28   17.00
 -13   2   4  215.28   15.60
 -13   2   4  217.68   18.30
 -12  -2   4    4.10    5.60
 -12  -2   4    4.70    6.00
 -12   2   4    9.00    7.30
 -12   2   4    5.60    6.30
  11  -2  -4  486.35   29.60
 -11  -2   4  543.25   28.60
 -11  -2   4  536.15   29.40
 -11  -2   4  551.24   29.10
 -11   2   4  523.05   36.50
 -11   2   4  513.95   28.90
  11   2  -4  550.04   28.60
 -10  -2   4   41.50    7.30
 -10  -2   4   52.09    7.60
  10  -2  -4   53.19    7.90
 -10  -2   4   72.89    9.10
 -10   2   4   58.99    9.20
 -10   2   4   50.29    7.60
  10   2  -4   40.30    6.30
 -10   2   4   46.40    8.00
  -9  -2   4  190.88   12.80
   9  -2  -4  212.78   13.90
  -9  -2   4  173.98   13.30
  -9  -2   4  193.08   13.30
  -9   2   4  163.58   13.80
  -9   2   4  172.18   13.20
  -9   2   4  194.58   13.20
   9   2  -4  178.98   12.20
   8  -2  -4  664.73   36.10
  -8   2   4  694.23   35.80
  -8   2   4  753.22   36.90
  -8   2   4  725.13   36.30
  -7  -2   4  372.56   20.40
   7  -2  -4  418.96   21.50
  -7  -2   4  389.56   21.20
  -7  -2   4  369.76   20.20
   7   2  -4  326.17   21.90
  -7   2   4  416.96   21.40
   7   2  -4  371.76   20.60
  -7   2   4  415.66   21.70
   6  -2  -4   35.60    5.60
   6  -2  -4   33.10    5.50
   6  -2  -4   28.60    4.90
  -6   2   4   29.50    5.20
  -6   2   4   25.10    5.00
  -6   2   4   27.10    4.80
   5  -2  -4   43.70    5.80
   5  -2  -4   51.49    6.10
  -5  -2   4   35.90    4.90
   5  -2  -4   40.90    5.40
  -5  -2   4   31.00    5.50
  -5  -2   4   39.10    4.60
   5   2  -4   42.70    4.50
   5   2  -4   39.50    5.30
   5   2  -4   34.30    4.40
  -5   2   4   42.80    5.90
  -5   2   4   44.70    5.80
  -5   2   4   48.50    5.70
  -4  -2   4   87.89    5.90
   4  -2  -4   75.79    6.60
   4  -2  -4   78.59    6.90
  -4  -2   4   66.39    5.50
  -4   2   4   74.19    6.50
   4   2  -4   72.19    5.30
  -4   2   4   61.89    6.80
   4   2  -4   67.79    5.30
  -3  -2   4  145.29    7.90
  -3  -2   4  135.09    9.30
  -3  -2   4  134.49    7.90
   3   2  -4  128.79    9.60
  -2  -2   4 1659.33   77.09
   2  -2  -4 1666.63   77.59
  -2  -2   4 1703.93   77.79
  -2  -2   4 1657.43   76.99
   2  -2  -4 1682.03   77.69
   2  -2  -4 1683.03   77.59
  -2   2   4 1688.53   77.59
   2   2  -4 1746.63   77.09
   2   2  -4 1647.64   76.99
   2   2  -4 1643.74   77.59
  -2   2   4 1655.53   77.59
  -2   2   4 1676.13   77.69
   1  -2  -4 4275.97  206.58
   1  -2  -4 4294.97  206.58
  -1  -2   4 4880.41  206.58
   1  -2  -4 4371.96  206.68
  -1  -2   4 4967.50  206.88
  -1  -2   4 4678.03  206.48
   1   2  -4 4650.73  206.38
  -1   2   4 4216.68  206.58
   1   2  -4 4908.71  206.88
   1   2  -4 4671.53  206.38
  -1   2   4 4188.48  206.48
  -1   2   4 4242.88  206.68
   0  -2   4   36.40    4.30
   0  -2  -4   38.50    4.10
   0  -2   4   39.10    4.50
   0  -2  -4   33.70    4.00
   0  -2   4   35.40    4.30
   0  -2  -4   35.80    4.00
   0  -2   4   34.70    4.20
   0   2   4   31.20    3.60
   0   2   4   36.30    4.10
   0   2  -4   30.90    4.00
   0   2  -4   34.10    3.80
   0   2  -4   37.30    4.70
   1  -2   4 5635.44  267.97
  -1  -2  -4 5984.50  268.07
   1  -2   4 5714.73  268.17
   1  -2   4 5717.23  268.07
   1  -2   4 5556.94  268.17
   1   2   4 6414.96  268.07
  -1   2  -4 5696.83  268.07
   1   2   4 6240.38  268.27
   1   2   4 6281.37  267.77
  -1   2  -4 5615.04  268.17
   2  -2   4  583.84   24.80
  -2  -2  -4  473.95   24.70
  -2  -2  -4  485.75   24.80
  -2  -2  -4  469.35   24.10
   2   2   4  464.55   24.10
  -2   2  -4  557.24   24.80
  -2   2  -4  557.84   25.50
   2   2   4  497.05   24.90
  -2   2  -4  575.44   25.40
   3  -2   4 1937.01   90.79
   3  -2   4 1942.51   89.99
   3  -2   4 1935.31   90.79
  -3  -2  -4 1981.50   90.29
  -3  -2  -4 1976.10   89.09
  -3   2  -4 1975.80   90.79
  -3   2  -4 2004.00   90.89
   3   2   4 1939.11   90.19
   3   2   4 1879.31   89.09
  -3   2  -4 1961.40   89.99
   3   2   4 2000.50   90.29
   4  -2   4  306.37   17.10
  -4  -2  -4  318.67   16.10
   4  -2   4  303.67   15.50
  -4  -2  -4  312.77   16.00
   4  -2   4  293.37   16.70
  -4   2  -4  306.07   15.50
  -4   2  -4  323.87   17.10
   4   2   4  309.07   16.00
  -4   2  -4  303.37   16.70
  -5  -2  -4  238.18   13.50
   5  -2   4  249.08   14.60
   5  -2   4  256.17   12.90
   5  -2   4  255.47   14.60
  -5  -2  -4  235.58   13.70
  -5   2  -4  261.87   14.80
  -5   2  -4  247.88   12.80
   5   2   4  241.18   13.50
  -5   2  -4  264.97   14.60
   5   2   4  208.38   14.10
   6  -2   4    5.40    4.10
  -6  -2  -4    1.70    2.90
  -6  -2  -4    5.20    3.30
   6  -2   4    2.50    2.70
   6  -2   4    2.70    4.00
  -6   2  -4    1.70    2.60
  -6   2  -4    5.40    4.00
   6   2   4   10.60    3.20
  -6   2  -4    1.50    3.80
   7  -2   4   89.59    7.60
   7  -2   4   93.29    9.30
  -7  -2  -4  100.69    8.40
  -7   2  -4   98.09    6.90
  -7   2  -4  135.19   16.50
   7   2   4   94.89    8.10
  -7   2  -4   84.09    8.90
   8  -2   4   22.50    5.90
   8  -2   4   25.60    4.40
  -8  -2  -4   30.60    5.60
  -8  -2  -4   27.70    5.60
  -8   2  -4   33.70    6.40
  -8   2  -4   33.80    4.40
   8   2   4   26.80    6.10
  -8   2  -4   37.10    6.70
  -9  -2  -4   30.50    6.20
   9  -2   4   26.70    4.80
  -9  -2  -4   31.30    6.00
   9  -2   4   28.60    6.80
   9   2   4   31.50    6.20
  -9   2  -4   33.20    4.50
  -9   2  -4   28.20    7.00
 -10  -2  -4   17.40    6.30
  10  -2   4   16.00    4.80
  10  -2   4   15.50    6.70
 -10  -2  -4   15.30    6.00
 -10   2  -4   21.90    4.00
 -10   2  -4   21.00    7.30
 -10   2  -4   10.80    6.40
  10   2   4    6.30    4.90
 -11  -2  -4    6.70    7.70
  11  -2   4   12.00    6.00
 -11  -2  -4   17.90    6.30
 -11   2  -4   12.70    3.80
 -11   2  -4   19.30    7.30
 -12  -2  -4   26.70    7.20
 -12   2  -4   32.10    8.10
 -12  -3   4  302.47   20.70
 -12  -3   4  325.77   20.90
 -12   3   4  359.76   23.00
  11  -3  -4   16.40    7.10
 -11  -3   4   13.80    5.80
 -11  -3   4   17.40    6.20
 -11  -3   4   25.90    6.50
 -11   3   4   12.60    8.20
 -11   3   4    5.30    5.90
 -10  -3   4  119.89   11.10
 -10  -3   4  121.39   10.60
  10  -3  -4  119.69   11.90
 -10  -3   4  108.99   10.40
 -10   3   4  127.79   11.40
 -10   3   4  118.89   11.40
 -10   3   4  140.99   13.10
  10   3  -4  119.29    9.70
   9  -3  -4   68.19    9.50
  -9  -3   4  101.89    9.80
  -9  -3   4  101.49    8.80
  -9  -3   4  111.89    9.10
  -9   3   4   75.49    9.50
  -9   3   4   93.79    9.60
   9   3  -4   67.69    9.40
  -9   3   4   91.79   10.90
   8  -3  -4  123.49   10.90
  -8  -3   4  129.59    9.30
  -8  -3   4  112.49    9.40
  -8   3   4  109.29   10.30
  -8   3   4  125.49   11.50
   8   3  -4  100.59    8.40
  -8   3   4  140.29   10.70
   7  -3  -4  593.64   29.50
   7  -3  -4  596.54   29.80
  -7  -3   4  531.95   28.00
  -7  -3   4  542.85   28.00
  -7  -3   4  545.95   29.00
  -7   3   4  587.44   29.50
   7   3  -4  554.34   27.70
   7   3  -4  488.45   28.20
  -7   3   4  598.54   29.30
  -7   3   4  582.84   29.80
   6  -3  -4  150.38   14.60
  -6  -3   4  209.98   11.40
   6   3  -4  202.18   12.10
   6   3  -4  207.78   11.20
  -5  -3   4   89.59    7.00
   5  -3  -4   99.09    7.80
   5  -3  -4  117.29    8.60
   5  -3  -4  112.39    8.50
  -5  -3   4   88.99    6.70
  -5  -3   4   95.79    8.60
  -5   3   4  121.49    9.20
  -5   3   4  110.69    8.90
   5   3  -4   84.89    7.00
  -5   3   4  112.79    8.60
   5   3  -4   90.39    6.30
   4  -3  -4   14.20    4.00
   4  -3  -4   26.70    5.60
  -4  -3   4   25.30    5.00
   4  -3  -4   14.30    4.00
  -4   3   4   19.70    4.10
   4   3  -4   28.60    3.30
  -4   3   4   23.20    4.60
   4   3  -4   26.10    3.00
  -4   3   4   26.60    4.70
  -3  -3   4  467.15   24.40
  -3  -3   4  511.95   24.80
  -3  -3   4  549.15   23.90
   3  -3  -4  492.35   24.70
   3  -3  -4  469.45   24.60
   3  -3  -4  449.95   24.60
  -3   3   4  472.65   24.70
   3   3  -4  526.75   23.60
   3   3  -4  498.05   24.50
  -2  -3   4   37.90    5.00
  -2  -3   4   29.70    3.60
  -2  -3   4   31.80    4.40
  -2  -3   4   34.00    3.70
   2   3  -4   30.10    3.30
   2   3  -4   27.60    3.70
   2   3  -4   37.60    4.50
   1  -3  -4  642.74   30.60
  -1  -3   4  649.64   30.30
   1  -3  -4  658.73   30.60
  -1  -3   4  645.84   31.00
   1  -3  -4  663.93   31.00
  -1  -3   4  624.84   30.20
   1   3  -4  630.74   30.90
   1   3  -4  635.54   30.20
  -1   3   4  629.64   30.80
  -1   3   4  622.14   30.50
   0  -3   4 3040.40  142.69
   0  -3  -4 3083.29  142.29
   0  -3  -4 3121.79  142.59
   0  -3   4 3137.59  142.39
   0  -3   4 2958.10  142.69
   0  -3   4 3154.18  142.39
   0  -3  -4 3207.38  142.39
   0   3   4 3053.99  142.49
   0   3  -4 3104.09  142.39
   0   3   4 3100.79  142.29
   0   3  -4 2954.10  142.59
   0   3   4 3263.27  142.39
   0   3  -4 3270.07  142.39
   1  -3   4   20.20    3.40
   1  -3   4   31.00    4.20
  -1   3  -4   24.80    3.40
  -1   3  -4   29.40    4.00
   2  -3   4  635.54   29.00
  -2  -3  -4  586.04   28.10
   2  -3   4  601.84   28.80
  -2  -3  -4  586.74   27.90
  -2  -3  -4  559.74   28.10
   2  -3   4  577.14   28.50
   2   3   4  553.94   28.00
  -2   3  -4  617.94   28.90
   2   3   4  576.14   28.10
  -2   3  -4  612.64   28.60
  -2   3  -4  591.44   28.80
   3  -3   4  211.28   12.80
  -3  -3  -4  239.48   11.90
  -3  -3  -4  246.78   11.90
   3   3   4  208.38   12.30
  -3   3  -4  199.18   12.00
  -4  -3  -4  880.71   41.30
  -4  -3  -4  906.01   40.30
   4  -3   4  838.52   41.40
   4  -3   4  902.51   42.40
  -4  -3  -4  858.91   40.30
  -4  -3  -4  869.81   41.40
   4  -3   4  869.61   42.40
  -4   3  -4  873.81   42.50
   4   3   4  902.51   41.20
   4   3   4  863.41   41.20
  -4   3  -4  839.02   41.40
  -5  -3  -4  141.99    8.70
  -5  -3  -4  139.79    9.80
   5  -3   4  130.99    8.40
  -5  -3  -4  142.49    6.90
   5  -3   4  128.99   10.00
   5  -3   4  133.39   10.10
  -5  -3  -4  132.99    7.00
  -5   3  -4  134.99    8.60
   5   3   4  129.59    8.50
  -5   3  -4  139.19    9.90
  -5   3  -4  137.39   10.10
   6  -3   4   20.60    5.00
   6  -3   4   14.60    4.60
   6  -3   4   11.40    3.50
  -6   3  -4   19.20    5.00
  -6   3  -4   15.20    4.50
  -6   3  -4   11.60    3.70
   7  -3   4  219.58   12.70
  -7  -3  -4  188.38   13.00
  -7   3  -4  250.77   12.80
   8  -3   4   95.79   10.20
  -8  -3  -4   94.89    8.60
   8  -3   4   82.99    8.00
  -8   3  -4  100.59    7.70
  -8   3  -4   83.29   10.30
   8   3   4   94.59    8.50
  -8   3  -4   89.09    9.70
   9  -3   4  241.88   15.60
   9  -3   4  276.57   18.10
  -9  -3  -4  299.47   18.30
  -9   3  -4  309.87   19.00
  -9   3  -4  249.38   15.20
  -9   3  -4  271.97   18.40
   9   3   4  301.07   16.70
 -10  -3  -4   42.80    7.30
  10  -3   4   42.50    6.10
 -10  -3  -4   50.39    7.80
  10  -3   4   35.70    8.10
 -10   3  -4   25.20   13.50
 -10   3  -4   51.09    9.30
 -10   3  -4   39.50    5.60
 -11  -3  -4  249.88   17.20
  11  -3   4  263.17   18.80
 -11  -3  -4  242.48   17.10
 -11   3  -4  269.37   19.50
 -11   3  -4  264.07   16.50
 -12  -3  -4   12.10    8.50
 -12   3  -4   10.40    7.30
 -11  -4   4   20.30    5.70
  11  -4  -4   33.50    8.10
 -11  -4   4   26.40    7.00
 -11  -4   4   18.80    6.00
 -11   4   4   22.10    8.00
 -11   4   4   22.10    7.20
  10  -4  -4   23.50    7.10
 -10  -4   4    7.00    6.10
 -10  -4   4    8.00    4.50
 -10  -4   4    8.10    4.80
  10   4  -4    1.50    3.70
 -10   4   4   11.50    7.20
 -10   4   4    7.10    6.30
 -10   4   4   11.30    5.70
   9  -4  -4   75.69    9.80
  -9  -4   4   73.39    9.70
  -9  -4   4   77.59    9.40
  -9  -4   4   60.99    7.40
  -9   4   4   71.99    9.20
  -9   4   4   73.59   10.30
  -9   4   4   62.59    8.80
  -8  -4   4  729.73   35.80
   8  -4  -4  738.33   37.70
  -8  -4   4  730.73   35.60
  -8  -4   4  717.13   36.90
  -8   4   4  703.73   37.30
   8   4  -4  736.43   35.30
  -8   4   4  718.23   37.20
  -7  -4   4   30.90    4.60
  -7  -4   4   24.80    4.40
   7  -4  -4   40.10    6.40
  -7  -4   4   32.20    7.60
   7  -4  -4   49.60    7.20
  -7   4   4   51.99    7.30
   7   4  -4   33.20    4.20
  -7   4   4   43.30    7.30
   6  -4  -4  614.44   33.40
  -6  -4   4  709.43   33.00
  -6  -4   4  698.93   32.00
  -6  -4   4  697.73   31.90
   6  -4  -4  623.74   33.50
  -6  -4   4  684.83   33.50
  -6   4   4  628.34   33.40
   6   4  -4  660.03   32.80
   6   4  -4  697.43   31.60
  -6   4   4  621.54   33.40
  -6   4   4  609.54   33.60
  -5  -4   4   24.50    4.70
  -5  -4   4   23.60    3.20
  -5  -4   4   21.70    3.30
   5  -4  -4   27.00    5.20
  -5  -4   4   29.60    5.70
   5  -4  -4   30.90    5.30
  -5   4   4   21.20    4.80
   5   4  -4   32.90    5.10
  -5   4   4   25.60    5.20
  -5   4   4   20.10    4.60
   5   4  -4   23.10    3.10
   4  -4  -4 2582.44  110.79
  -4  -4   4 2198.38  108.99
  -4  -4   4 2235.38  108.99
  -4  -4   4 2238.08  110.39
   4  -4  -4 2469.45  110.69
   4  -4  -4 2572.74  110.79
  -4  -4   4 2108.89  110.59
  -4   4   4 2528.35  110.69
   4   4  -4 2281.37  109.29
  -4   4   4 2657.23  110.89
   4   4  -4 2209.98  110.29
  -4   4   4 2668.53  110.99
   4   4  -4 2208.08  108.79
  -3  -4   4  303.77   16.10
  -3  -4   4  325.17   16.20
  -3  -4   4  320.27   14.60
   3  -4  -4  276.77   15.80
   3  -4  -4  283.87   16.10
   3  -4  -4  280.17   15.90
  -3  -4   4  305.17   14.50
   3   4  -4  300.17   14.20
   3   4  -4  270.07   15.50
  -3   4   4  273.37   15.70
  -3   4   4  272.67   15.90
  -3   4   4  287.17   16.10
   3   4  -4  293.47   15.80
  -2  -4   4  323.87   17.90
   2  -4  -4  343.07   18.00
  -2  -4   4  342.87   17.80
  -2  -4   4  342.37   16.60
  -2  -4   4  337.37   16.70
   2  -4  -4  345.07   17.70
   2  -4  -4  339.07   17.70
   2   4  -4  332.57   16.30
  -2   4   4  346.17   17.60
  -2   4   4  344.77   18.00
   2   4  -4  341.87   16.40
  -2   4   4  352.56   17.80
   1  -4  -4   65.19    5.70
   1  -4  -4   69.59    5.60
  -1  -4   4   58.29    4.80
  -1  -4   4   54.39    4.50
  -1  -4   4   52.09    6.10
  -1  -4   4   60.89    6.50
   1   4  -4   57.69    4.60
   1   4  -4   52.99    4.10
   1   4  -4   57.19    5.80
   0  -4   4    3.00    3.20
   0  -4   4    5.10    3.70
   0  -4   4    4.80    2.40
   0  -4  -4    4.10    2.30
   0  -4   4    7.90    2.60
   0  -4  -4    5.00    3.00
   0  -4  -4    4.80    2.20
   0   4   4    4.80    2.50
   0   4   4    2.70    2.20
   0   4  -4    5.30    2.50
   0   4   4    2.80    2.90
   0   4  -4    8.50    2.20
   0   4  -4    3.70    3.60
  -1  -4  -4    7.30    2.30
  -1  -4  -4    6.90    2.90
  -1  -4  -4    5.60    2.20
  -1   4  -4    1.50    3.00
   1   4   4   11.80    3.40
   1   4   4    6.10    3.70
  -2  -4  -4    0.40    4.20
   2  -4   4    4.20    3.00
  -2  -4  -4   -0.20    2.00
  -2  -4  -4    5.00    2.60
   2  -4   4    6.70    3.50
   2  -4   4    3.20    3.30
  -2   4  -4    0.50    2.60
  -2   4  -4    3.50    2.70
   2   4   4    4.20    2.00
   2   4   4    3.60    2.70
  -2   4  -4    3.90    3.20
  -3  -4  -4  532.45   26.00
  -3  -4  -4  545.95   26.00
  -3  -4  -4  587.64   26.00
   3   4   4  497.65   25.60
  -4  -4  -4   15.50    2.70
  -4  -4  -4   14.10    2.70
  -4  -4  -4   12.60    2.80
  -4  -4  -4   11.40    2.70
   4  -4   4   20.00    4.00
   4  -4   4   22.70    4.50
   4   4   4    9.80    2.70
   4   4   4   13.10    2.90
  -4   4  -4   13.40    4.20
   4   4   4    9.70    3.70
   5  -4   4   19.20    5.20
   5  -4   4   19.40    4.40
  -5  -4  -4   11.60    2.90
  -5  -4  -4    7.60    2.80
   5  -4   4   14.40    5.10
  -5  -4  -4    9.50    2.30
  -5   4  -4   16.50    4.10
  -5   4  -4   18.10    4.80
   5   4   4   13.10    3.00
  -5   4  -4   17.00    4.60
   6  -4   4  390.76   21.30
   6  -4   4  392.66   22.80
   6  -4   4  393.06   23.00
  -6  -4  -4  469.75   21.30
  -6  -4  -4  444.36   21.30
  -6   4  -4  400.56   22.70
  -6   4  -4  416.96   26.90
   6   4   4  388.06   22.60
  -6   4  -4  398.36   21.40
  -7  -4  -4   14.90    4.00
  -7  -4  -4   13.30    3.90
   7  -4   4   14.70    5.60
   7  -4   4   22.30    6.20
  -7  -4  -4   16.90    2.30
  -7  -4  -4   18.00    2.90
   7  -4   4   20.40    4.70
  -7   4  -4   13.80    5.50
  -7   4  -4   15.50    5.30
   7   4   4   23.90    4.60
  -7   4  -4   16.10    4.70
  -8  -4  -4  938.81   46.50
   8  -4   4  969.40   48.40
  -8  -4  -4 1001.10   46.90
  -8   4  -4  963.20   46.50
  -8   4  -4  962.70   48.40
  -8   4  -4  954.50   48.60
   8   4   4  926.41   46.20
   9  -4   4   15.30    6.60
  -9   4  -4   23.40    6.90
  -9   4  -4   17.80    5.50
  -9   4  -4   22.90    6.80
 -10  -4  -4  444.16   24.50
 -10  -4  -4  428.16   24.50
  10  -4   4  483.35   26.90
 -10   4  -4  439.36   23.40
  10   4   4  433.26   25.00
 -10   4  -4  432.06   26.80
 -11  -4  -4   36.80    7.00
 -11  -4  -4   40.30    7.20
  11  -4   4   48.40    9.10
 -11   4  -4   32.80    6.10
 -12  -4  -4  279.67   18.60
 -12   4  -4  254.57   20.10
 -12  -5   4   51.39    8.50
  12  -5  -4   33.40    8.80
 -12   5   4   49.00    8.90
 -12   5   4   40.30   10.40
  11  -5  -4   11.30    7.80
 -11  -5   4    5.30    4.50
 -11  -5   4    6.80    6.60
 -11  -5   4    4.70    4.80
 -11   5   4   12.30    7.50
 -11   5   4    6.20    7.00
  10  -5  -4   84.69   11.30
 -10  -5   4   67.19    7.70
 -10  -5   4   62.99    8.00
 -10  -5   4   66.99    9.40
  -9  -5   4  143.79   10.30
   9  -5  -4  133.69   12.60
  -9  -5   4  141.49   12.50
  -9  -5   4  138.69    9.90
  -9   5   4  121.19   12.30
  -9   5   4  155.08   13.40
   8  -5  -4  258.17   17.20
  -8  -5   4  265.47   14.10
  -8  -5   4  224.88   13.90
  -8  -5   4  216.18   16.30
   8   5  -4  238.08   14.50
  -8   5   4  245.18   16.80
  -8   5   4  285.47   16.90
  -7  -5   4  476.45   22.90
  -7  -5   4  437.76   24.80
   7  -5  -4  461.95   25.40
  -7  -5   4  467.25   22.70
   7  -5  -4  440.36   25.00
  -7   5   4  432.66   24.90
  -7   5   4  449.86   25.50
   7   5  -4  460.05   22.10
  -7   5   4  435.96   24.90
   6  -5  -4    5.60    4.60
   6  -5  -4    1.00    4.10
  -6   5   4    7.50    4.70
  -6   5   4   16.10    5.30
  -6   5   4    7.70    4.50
  -5  -5   4  717.53   34.80
   5  -5  -4  748.63   35.50
  -5  -5   4  720.23   33.00
  -5  -5   4  668.13   35.00
   5  -5  -4  707.83   35.30
  -5  -5   4  697.93   33.00
   5   5  -4  626.54   32.90
   5   5  -4  651.73   35.30
  -5   5   4  724.33   35.50
  -5   5   4  718.93   35.30
  -5   5   4  708.33   35.10
  -4  -5   4  207.68   10.10
  -4  -5   4  209.88   12.40
  -4  -5   4  198.18   11.70
   4  -5  -4  183.68   12.20
  -4  -5   4  189.08    9.90
   4  -5  -4  175.78   11.90
   4   5  -4  176.28    9.20
  -4   5   4  186.88   11.90
   4   5  -4  206.68    9.60
  -4   5   4  171.38   12.10
   3  -5  -4 1013.20   48.90
  -3  -5   4 1068.79   49.10
   3  -5  -4  997.60   48.90
  -3  -5   4 1052.49   47.30
   3  -5  -4 1024.20   49.30
  -3  -5   4 1006.00   48.80
  -3  -5   4 1033.50   47.20
   3   5  -4  968.00   46.70
  -3   5   4 1027.50   49.00
  -3   5   4  992.90   48.80
   3   5  -4 1056.89   46.80
  -3   5   4 1002.80   49.20
  -2  -5   4    4.10    3.40
   2  -5  -4    5.30    3.40
   2  -5  -4   14.10    3.70
  -2  -5   4   10.80    2.10
   2  -5  -4    6.80    3.90
  -2   5   4    6.60    3.90
   2   5  -4    7.40    1.80
   2   5  -4    6.50    3.70
  -2   5   4    8.90    3.00
  -1  -5   4  297.37   15.00
  -1  -5   4  300.57   16.40
  -1  -5   4  323.07   15.10
  -1  -5   4  304.87   16.20
   1  -5  -4  284.77   15.60
   1  -5  -4  260.47   15.50
   1   5  -4  304.87   16.40
   1   5  -4  321.67   15.00
   1   5  -4  281.77   14.60
  -1   5   4  329.47   16.40
  -1   5   4  273.87   15.40
   0  -5   4  683.03   32.40
   0  -5   4  681.53   32.50
   0  -5   4  684.13   33.50
   0  -5  -4  687.23   32.50
   0  -5  -4  680.63   32.40
   0  -5   4  694.43   33.30
   0  -5  -4  694.83   33.30
   0   5  -4  694.63   33.40
   0   5   4  701.53   32.30
   0   5  -4  667.73   32.30
   0   5   4  602.94   33.10
   0   5   4  672.73   33.10
  -1  -5  -4  503.15   23.10
   1  -5   4  436.06   24.00
   1  -5   4  441.86   23.50
   1  -5   4  455.55   23.60
  -1  -5  -4  515.35   23.90
  -1  -5  -4  474.75   25.00
  -1   5  -4  453.75   23.50
  -1   5  -4  454.15   24.10
   1   5   4  496.75   23.00
  -1   5  -4  431.46   23.30
   1   5   4  509.65   23.00
   1   5   4  519.95   24.00
  -2  -5  -4  445.66   21.40
  -2  -5  -4  439.26   22.10
  -2  -5  -4  456.45   21.60
   2   5   4  441.16   21.20
   2   5   4  449.66   22.20
   2   5   4  422.06   21.20
   3  -5   4   54.99    6.70
  -3  -5  -4   62.29    4.80
   3  -5   4   59.19    6.60
   3  -5   4   68.89    6.10
  -3  -5  -4   65.79    4.90
  -3   5  -4   58.19    6.80
   3   5   4   55.39    5.60
   3   5   4   57.99    4.30
  -3   5  -4   54.39    6.50
  -3   5  -4   59.39    6.20
   3   5   4   66.89    5.80
  -4  -5  -4 1692.53   74.69
  -4  -5  -4 1666.93   74.69
   4  -5   4 1461.15   75.99
  -4  -5  -4 1696.73   74.69
  -4  -5  -4 1685.53   74.49
   4  -5   4 1540.65   76.09
   4  -5   4 1503.65   75.59
  -4   5  -4 1491.05   75.69
   4   5   4 1748.63   74.29
  -4   5  -4 1485.45   75.79
   4   5   4 1725.83   74.79
  -5  -5  -4   79.09    6.00
  -5  -5  -4   84.49    6.20
  -5  -5  -4   81.59    5.80
  -5  -5  -4   82.29    6.20
   5   5   4   77.09    5.80
  -6  -5  -4   11.20    3.20
   6  -5   4    8.00    5.30
  -6  -5  -4   17.10    3.50
  -6  -5  -4   15.90    3.30
   6  -5   4    8.70    5.30
  -6   5  -4   13.60    5.40
  -6   5  -4    9.20    5.00
   7  -5   4  248.28   15.80
  -7  -5  -4  207.88   11.60
  -7  -5  -4  199.28   11.30
  -7  -5  -4  214.38   12.80
   7  -5   4  252.77   16.00
  -7  -5  -4  217.48   12.80
  -7   5  -4  233.08   15.60
   7   5   4  202.28   12.80
   8  -5   4   34.10    8.10
  -8  -5  -4   18.40    4.50
  -8  -5  -4   23.80    4.70
  -8   5  -4   36.30   10.80
  -8   5  -4   18.80    5.60
   8   5   4   22.20    4.40
   9  -5   4  503.95   35.60
  -9  -5  -4  474.15   25.40
  -9  -5  -4  480.85   25.60
  -9   5  -4  489.05   25.70
  -9   5  -4  474.05   28.20
 -10  -5  -4   26.30    5.60
 -10  -5  -4   44.80    6.60
  10  -5   4   20.00    7.60
 -10   5  -4   38.10    6.50
 -10   5  -4   35.60    8.70
 -11  -5  -4  303.77   18.10
 -11  -5  -4  287.87   18.30
  11  -5   4  307.47   21.50
 -11   5  -4  294.67   17.80
 -11   5  -4  265.17   21.40
 -12  -6   4   30.10    6.00
  12  -6  -4   16.60    7.90
 -12  -6   4   21.40    5.70
 -12   6   4   20.30    9.80
 -11  -6   4  304.47   17.60
  11  -6  -4  313.67   21.40
 -11  -6   4  282.47   19.30
 -11  -6   4  285.47   17.20
 -11   6   4  301.47   20.10
 -11   6   4  295.97   21.40
 -10  -6   4   34.70    7.70
 -10  -6   4   37.20    5.50
  10  -6  -4   15.80    7.80
 -10   6   4   20.40    7.70
  -9  -6   4  133.09   12.50
  -9  -6   4  129.39    9.90
  -9  -6   4  145.29    9.80
  -9   6   4  167.98   13.70
  -9   6   4  171.48   13.90
  -8  -6   4  129.79    8.80
  -7  -6   4  111.79    7.40
  -7  -6   4  110.19    7.30
  -7  -6   4   98.39   10.50
   7  -6  -4  110.49   11.10
  -7   6   4  102.19   11.00
  -7   6   4  115.09   10.60
  -6  -6   4   15.50    5.90
   6  -6  -4   22.10    7.90
  -6  -6   4   21.90    3.10
  -6  -6   4   18.50    3.00
   5  -6  -4   57.99    8.90
  -5  -6   4   58.99    7.90
  -5  -6   4   50.39    4.10
   5  -6  -4   60.69    7.40
  -5  -6   4   49.40    4.00
  -5   6   4   45.10    7.10
  -5   6   4   46.10    7.00
   4  -6  -4  129.59    9.80
  -4   6   4  123.49    9.80
  -4   6   4  121.69    9.90
  -3  -6   4   19.30    5.90
  -3  -6   4   32.70    3.70
  -3  -6   4   34.10    3.10
   3   6  -4   37.90    6.10
  -2  -6   4   40.20    4.00
  -2  -6   4   38.70    3.60
  -2  -6   4   32.20    5.80
   2   6  -4   29.70    2.70
   2   6  -4   38.10    3.00
   2   6  -4   43.70    6.40
  -1  -6   4  307.47   15.10
  -1  -6   4  303.97   15.10
   1  -6  -4  299.37   15.80
  -1  -6   4  298.37   16.80
   1  -6  -4  286.27   15.80
   1  -6  -4  279.17   16.40
  -1  -6   4  284.37   17.40
  -1   6   4  297.07   15.80
   1   6  -4  300.87   14.80
   1   6  -4  312.97   15.00
   1   6  -4  304.77   16.80
  -1   6   4  292.47   16.80
  -1   6   4  278.27   16.20
   0  -6  -4  590.04   28.10
   0  -6  -4  564.34   27.90
   0  -6   4  526.45   28.30
   0  -6   4  544.55   29.70
   0  -6  -4  585.94   28.90
   0   6  -4  584.14   27.80
   0   6   4  578.14   27.80
   0   6  -4  561.24   29.00
   0   6  -4  609.94   28.50
   0   6   4  576.44   28.80
   0   6   4  580.64   28.00
  -1  -6  -4  150.88    8.90
  -1  -6  -4  159.28   10.20
  -1  -6  -4  155.08    9.00
   1   6   4  154.38    8.70
   1   6   4  161.88   10.10
  -2  -6  -4    0.90    2.30
  -2  -6  -4    4.30    3.80
   2  -6   4    9.30    3.40
  -2  -6  -4   -0.70    2.50
   2  -6   4    4.00    3.30
  -2   6  -4   15.20    5.00
   2   6   4    4.10    1.80
  -2   6  -4    4.90    2.90
   2   6   4    2.80    3.50
   3  -6   4  660.13   33.30
  -3  -6  -4  691.13   31.20
   3  -6   4  680.63   33.10
  -3  -6  -4  652.23   31.10
  -3  -6  -4  670.33   32.10
   3   6   4  604.54   30.70
   3   6   4  642.54   32.20
  -3   6  -4  663.73   32.90
  -4  -6  -4  120.89    7.60
   4   6   4  127.39    6.90
   4   6   4  143.99    9.00
   5  -6   4 1003.80   47.40
   5  -6   4  961.10   47.50
  -5  -6  -4  938.11   44.60
  -5  -6  -4  942.61   44.80
  -5  -6  -4  938.81   45.30
  -5  -6  -4  881.41   45.00
   5   6   4  929.51   44.10
  -5   6  -4 1027.20   46.90
   5   6   4  917.01   45.20
  -5   6  -4  998.30   47.40
  -6  -6  -4    3.60    2.80
   6  -6   4   11.40    5.40
  -6  -6  -4    6.00    3.60
  -6  -6  -4    3.80    2.70
   6  -6   4   -1.20    4.50
  -6  -6  -4    1.80    2.80
  -6   6  -4    3.10    4.80
  -6   6  -4    3.60    4.60
  -7  -6  -4  443.16   21.50
  -7  -6  -4  488.25   22.20
   7  -6   4  397.76   24.30
   7  -6   4  391.66   24.70
  -7   6  -4  419.66   24.60
  -7   6  -4  407.26   23.40
  -8  -6  -4   11.40    3.40
   8  -6   4   23.60    7.60
  -8  -6  -4    8.00    3.70
  -8  -6  -4   13.70    3.10
  -8  -6  -4    9.20    3.90
  -8   6  -4   13.10    5.70
  -8   6  -4   12.10    6.20
  -9  -6  -4  123.49   10.00
  -9  -6  -4  135.19   12.30
   9  -6   4  169.68   14.70
  -9   6  -4  151.68   12.00
  -9   6  -4  128.89   13.30
 -10  -6  -4    6.00    4.30
 -10  -6  -4    8.60    4.50
  10  -6   4    3.20    6.80
 -10   6  -4    6.80    5.70
 -10   6  -4    8.70    6.80
  11  -6   4   27.80    8.70
 -11  -6  -4    7.30    4.50
 -11   6  -4    0.80    6.40
 -11   6  -4    6.50    6.00
 -11  -7   4   -2.90    7.00
 -11  -7   4   11.20    4.40
  11  -7  -4    6.00    7.60
 -11  -7   4   11.90    4.10
 -11   7   4    0.00    7.10
 -11   7   4    0.50    7.40
  10  -7  -4  382.16   24.40
 -10  -7   4  354.66   19.30
 -10  -7   4  331.97   22.60
 -10  -7   4  362.46   19.30
 -10   7   4  390.86   24.10
 -10   7   4  386.26   23.50
  -9  -7   4   63.69    9.80
  -9  -7   4   70.29    6.10
   9  -7  -4   48.50    9.80
  -9  -7   4   72.29    6.20
  -9   7   4   54.59   10.10
  -9   7   4   55.29    9.90
   8  -7  -4  337.17   20.90
  -8  -7   4  279.67   20.00
   8  -7  -4  303.57   20.50
  -8  -7   4  293.17   16.10
  -8   7   4  364.26   21.20
  -8   7   4  343.57   20.90
   7  -7  -4  283.57   17.90
  -7  -7   4  242.08   12.80
  -7  -7   4  254.17   17.20
  -7  -7   4  230.18   12.80
   7  -7  -4  267.17   17.10
  -7   7   4  277.97   17.60
  -7   7   4  248.58   17.00
  -6  -7   4   51.69    8.50
  -6  -7   4   37.70    3.70
   6  -7  -4   58.99    8.40
   6  -7  -4   54.59    8.30
  -6  -7   4   42.80    3.60
  -6   7   4   51.39    8.00
  -6   7   4   62.19    8.10
   5  -7  -4  267.57   16.70
   5  -7  -4  247.18   16.10
  -5  -7   4  255.27   16.70
  -5   7   4  240.18   16.10
  -5   7   4  285.07   17.20
   4  -7  -4  112.99   10.00
  -4  -7   4  106.39    6.70
  -4  -7   4  116.99    5.90
   4  -7  -4  117.89    9.80
  -4  -7   4  130.19   10.90
  -4   7   4  118.19   10.00
  -4   7   4  116.59    9.60
   3  -7  -4  454.45   25.10
  -3  -7   4  492.45   22.80
  -3  -7   4  537.85   26.30
   3  -7  -4  418.26   25.00
  -3  -7   4  475.15   22.70
   3   7  -4  539.45   26.20
  -3   7   4  470.25   26.00
   2  -7  -4   46.20    6.20
   2  -7  -4   47.40    6.30
  -2   7   4   54.39    6.20
  -2   7   4   54.59    7.20
  -1  -7   4  150.98   11.10
  -1  -7   4  151.68    8.80
  -1  -7   4  150.58    8.80
   1   7  -4  141.29   10.80
   1   7  -4  152.58    8.50
   0  -7   4  561.84   27.80
   0  -7  -4  558.84   27.90
   0  -7  -4  582.24   27.90
   0   7  -4  576.34   29.60
   0   7  -4  584.64   27.70
   0   7   4  548.25   27.60
  -1  -7  -4   55.19    5.10
  -1  -7  -4   49.99    4.90
   1   7   4   61.09    7.20
   1   7   4   51.99    4.60
  -2  -7  -4  917.31   43.80
  -2  -7  -4  877.51   43.60
   2  -7   4  943.81   45.10
   2  -7   4  982.30   45.30
  -2  -7  -4  884.61   44.90
   2   7   4  907.01   45.20
  -2   7  -4  971.30   45.10
  -2   7  -4  973.90   46.00
  -3  -7  -4  458.65   22.60
   3  -7   4  464.05   24.90
   3  -7   4  461.15   24.80
  -3  -7  -4  458.95   24.10
  -3  -7  -4  501.15   22.80
   3   7   4  459.75   24.30
  -3   7  -4  487.05   25.60
   4  -7   4  976.00   43.80
  -4  -7  -4  759.52   41.80
  -4  -7  -4  792.92   40.60
   4  -7   4  984.00   43.80
  -4   7  -4  907.71   43.60
   4   7   4  803.42   42.10
  -4   7  -4  909.91   43.40
   5  -7   4   14.80    5.40
   5  -7   4   14.40    5.80
  -5   7  -4   17.40    6.40
  -6  -7  -4  167.18   10.60
  -6  -7  -4  173.38    9.50
  -6   7  -4  143.49   12.50
  -6   7  -4  130.29   12.30
   7  -7   4   49.10    8.40
  -7  -7  -4   28.40    4.70
  -7  -7  -4   39.40    4.50
  -7  -7  -4   39.40    4.80
  -7  -7  -4   34.20    5.40
  -7   7  -4   36.70    7.40
  -7   7  -4   42.10    7.40
  -8  -7  -4   12.30    3.50
   8  -7   4   17.50    8.00
  -8  -7  -4    5.70    3.80
  -8  -7  -4   10.60    3.60
  -8   7  -4    8.90    6.20
  -8   7  -4   10.40    5.90
  -9  -7  -4  200.38   12.70
  -9  -7  -4  202.08   11.90
   9  -7   4  259.17   18.30
  -9  -7  -4  210.28   13.10
  -9   7  -4  222.98   17.40
  -9   7  -4  227.18   15.50
 -10  -7  -4    0.50    3.70
 -10  -7  -4    1.20    3.80
  10  -7   4   10.50    7.40
 -10   7  -4    3.20    6.30
 -10   7  -4   -4.20    6.40
  11  -7   4  155.58   16.00
 -11  -7  -4  127.19   10.70
 -11  -7  -4  155.78   11.60
 -11   7  -4  163.68   16.20
 -11   7  -4  160.88   13.50
 -11  -8   4   56.69    7.00
  11  -8  -4   76.99   16.00
  10  -8  -4    3.20    7.60
 -10  -8   4    8.60    7.50
 -10  -8   4    7.50    2.90
 -10   8   4   -3.30    7.00
 -10   8   4   22.40    8.90
   9  -8  -4   24.40    8.40
  -9  -8   4    2.80    7.40
  -9  -8   4    9.60    2.80
  -9  -8   4   13.60    2.50
  -9   8   4   15.20    7.70
  -9   8   4   13.40    8.10
   8  -8  -4   99.89   12.70
  -8  -8   4  108.29   12.20
   8  -8  -4   93.19   11.30
  -8   8   4  108.79   12.60
  -8   8   4  115.69   12.30
   7  -8  -4  336.77   21.30
   7  -8  -4  334.07   20.70
  -7   8   4  317.07   20.80
   6  -8  -4  410.66   23.40
   6  -8  -4  385.46   22.80
  -6  -8   4  371.26   22.90
  -6   8   4  377.76   23.00
  -6   8   4  393.76   22.80
   5  -8  -4   67.29    9.10
  -5  -8   4   90.49    9.50
   5  -8  -4   63.99    8.50
  -5   8   4   78.89    9.70
  -5   8   4   61.09    8.30
  -4  -8   4  798.72   42.00
   4  -8  -4  860.51   41.80
   4  -8  -4  895.21   41.90
  -4   8   4  857.61   42.40
  -4   8   4  738.13   41.20
   3  -8  -4  110.69    9.70
  -3  -8   4  124.59    6.70
  -3  -8   4  129.09   10.90
   3  -8  -4  121.69   10.00
   3   8  -4  123.79   10.40
  -3   8   4  118.09   11.40
  -3   8   4  107.69    9.40
  -2  -8   4  752.82   38.60
  -2  -8   4  721.33   35.60
   2  -8  -4  793.92   37.50
   2  -8  -4  789.12   37.40
  -2  -8   4  722.43   35.50
   2   8  -4  717.63   38.20
  -2   8   4  795.52   38.60
  -1  -8   4  121.19   10.60
  -1  -8   4  127.19    7.90
   1  -8  -4  110.29    8.60
  -1   8   4  108.39    8.30
   1   8  -4  126.79   11.00
   0  -8   4   53.49    5.80
   0  -8  -4   47.10    5.40
   0  -8  -4   46.90    5.70
   0   8   4   60.49    7.70
   0   8  -4   41.00    5.40
   0   8   4   54.19    7.70
   0   8  -4   66.99    8.50
  -1  -8  -4  201.38   11.50
  -1  -8  -4  208.78   11.70
   1  -8   4  228.08   12.70
   1   8   4  216.48   13.90
   1   8   4  182.58   11.30
  -1   8  -4  200.18   13.80
  -1   8  -4  211.58   12.30
   2  -8   4   31.70    5.90
   2  -8   4   35.90    5.80
  -2   8  -4   40.80    7.20
  -2   8  -4   41.70    8.60
  -3  -8  -4  345.77   17.30
   3  -8   4  353.06   20.10
  -3  -8  -4  377.46   17.60
   3  -8   4  334.47   19.90
  -3   8  -4  350.76   21.00
   3   8   4  359.66   20.10
  -3   8  -4  340.17   19.60
  -4  -8  -4   10.80    2.20
   4  -8   4   10.90    5.60
   4  -8   4   -0.30    4.40
  -4   8  -4   11.90    4.00
  -4   8  -4   10.70    6.20
   4   8   4   18.10   10.50
   5  -8   4  297.07   19.60
  -5  -8  -4  330.07   19.70
  -5  -8  -4  331.57   15.60
  -5  -8  -4  345.27   15.70
   5  -8   4  293.07   19.40
  -5   8  -4  304.97   19.30
  -5   8  -4  296.77   19.40
   5   8   4  341.67   18.50
  -6  -8  -4  190.68   12.20
  -6  -8  -4  147.89   11.90
   6  -8   4  174.78   14.30
   6  -8   4  181.08   14.60
  -6  -8  -4  185.48    9.50
  -6  -8  -4  181.78    9.50
  -6   8  -4  188.98   14.10
  -6   8  -4  173.38   13.50
  -7  -8  -4   73.69    8.10
  -7  -8  -4   67.99    5.40
   7  -8   4   93.89   12.20
  -7  -8  -4   71.89    7.10
  -7  -8  -4   70.39    6.20
  -7   8  -4   85.39   10.90
  -7   8  -4   74.59    9.80
   8  -8   4  692.73   37.20
  -8  -8  -4  652.53   32.30
  -8  -8  -4  646.74   33.30
  -8  -8  -4  674.83   32.20
  -8   8  -4  695.43   36.10
  -8   8  -4  681.63   36.90
   9  -8   4  -11.20    6.60
  -9   8  -4   -7.30   10.00
  -9   8  -4    1.60    6.60
 -10  -8  -4  145.39   10.50
  10  -8   4  190.38   19.40
 -10  -8  -4  163.08   11.80
 -10  -9   4   51.89   10.00
 -10   9   4   26.30    7.90
 -10   9   4   39.20    9.80
   9  -9  -4   98.29   13.30
  -9   9   4  112.59   13.30
  -9   9   4  111.99   12.90
  -8  -9   4   54.49    9.90
   8  -9  -4   59.49    9.90
  -8   9   4   53.29   10.60
  -8   9   4   45.50    9.10
  -7  -9   4  235.28   17.10
   7  -9  -4  212.48   16.20
   7  -9  -4  212.78   16.80
  -7   9   4  203.18   16.00
  -7   9   4  210.48   17.30
   6  -9  -4   25.10    6.90
  -6  -9   4    4.50    6.90
   6  -9  -4   16.70    7.30
  -6   9   4   27.10    7.80
  -6   9   4   20.10    6.80
  -5  -9   4  292.27   19.90
   5  -9  -4  329.37   19.60
   5  -9  -4  309.47   19.70
  -5   9   4  314.67   19.00
  -5   9   4  305.67   20.60
   4  -9  -4  165.78   12.90
  -4  -9   4  176.28   14.50
   4  -9  -4  170.98   13.20
  -4   9   4  175.78   14.50
  -4   9   4  175.68   15.20
   4   9  -4  182.98   13.60
   3  -9  -4  271.57   16.50
   3  -9  -4  271.17   16.60
  -3  -9   4  271.07   18.10
  -3  -9   4  268.57   12.90
  -3  -9   4  260.47   12.90
  -3   9   4  256.87   16.00
   3   9  -4  270.07   17.30
  -3   9   4  267.97   17.50
  -2  -9   4   26.40    7.00
   2   9  -4   18.40    6.90
  -1  -9   4   39.60    5.30
  -1  -9   4   24.70    7.20
  -1  -9   4   31.00    4.40
   1  -9  -4   48.50    6.10
   1  -9  -4   54.79    6.60
   1   9  -4   42.80    8.10
  -1   9   4   49.60    7.70
   1   9  -4   40.90    4.50
  -1   9   4   56.89    6.80
   0  -9   4  608.94   28.10
   0  -9  -4  510.95   27.70
   0  -9  -4  525.55   27.70
   0   9   4  494.05   27.20
   0   9   4  522.05   29.70
   0   9  -4  624.64   30.50
   0   9  -4  618.64   27.70
   1  -9   4   93.39    8.30
   1  -9   4   90.99    8.30
  -1  -9  -4   82.49    6.90
  -1  -9  -4   92.89    7.10
  -1   9  -4   97.49   10.00
   1   9   4   78.19    9.10
   1   9   4   81.29    6.00
  -1   9  -4   93.09    8.80
  -2  -9  -4  191.28   10.80
  -2  -9  -4  181.98   10.50
   2   9   4  193.18   13.20
  -3  -9  -4   66.99    5.50
  -3  -9  -4   80.49    5.40
   3   9   4   71.59    9.10
  -3   9  -4   97.99   10.10
  -3   9  -4   90.09    8.40
   4  -9   4  370.56   23.00
  -4  -9  -4  428.96   19.00
   4  -9   4  366.76   22.80
  -4  -9  -4  418.36   19.00
  -4   9  -4  351.66   23.20
   4   9   4  444.46   22.70
  -5  -9  -4   42.30    7.40
   5  -9   4   77.99   11.50
   5  -9   4   48.60    8.10
  -5   9  -4   70.29    9.20
   5   9   4   45.90    7.40
  -5   9  -4   73.69   10.10
  -6  -9  -4   53.49    7.50
   6  -9   4   47.70    8.90
   6  -9   4   38.40    7.70
  -6   9  -4   53.09   12.00
  -6   9  -4   45.70   10.40
   6   9   4   51.59    7.20
   7  -9   4  119.89   13.50
   7  -9   4  106.19   18.50
  -7  -9  -4   84.59    9.60
  -7   9  -4  111.59   12.30
  -7   9  -4  125.49   12.80
  -8  -9  -4   28.20    6.60
   8  -9   4   56.49   10.90
  -8   9  -4   49.99    9.20
  -8   9  -4   26.20    7.60
   9  -9   4  232.98   19.20
  -9   9  -4  189.38   16.80
  -9   9  -4  233.18   17.20
  -9 -10   4   94.09   13.00
   9 -10  -4  142.59   15.50
  -9  10   4  118.89   15.10
   8 -10  -4   10.90    7.90
  -8 -10   4   29.20    8.80
  -8  10   4    9.50    4.90
  -8  10   4   17.40    8.20
   7 -10  -4  111.29   13.30
  -7 -10   4   98.29   14.40
  -7  10   4   87.99   12.30
  -7  10   4  116.69   12.20
  -6 -10   4   47.10   13.10
   6 -10  -4   54.09    9.20
   6 -10  -4   50.39    8.20
  -6  10   4   56.59    9.80
  -6  10   4   62.29    9.00
  -5 -10   4  115.39   13.30
   5 -10  -4  120.49   11.60
  -5  10   4  107.19   12.00
  -4 -10   4  216.78   16.90
   4 -10  -4  217.48   15.80
   4 -10  -4  216.08   15.10
  -4  10   4  183.38   15.60
   4  10  -4  204.18   16.20
  -4  10   4  222.18   14.50
   3 -10  -4  134.39   11.50
  -3 -10   4  167.88   13.80
   3 -10  -4  150.78   12.20
  -3  10   4  148.89   15.40
  -3  10   4  135.39   11.10
   3  10  -4  153.88   13.10
  -2 -10   4   98.79    6.60
  -2 -10   4   88.29    6.90
  -2 -10   4   85.69   11.30
  -2  10   4  115.29   11.40
   2  10  -4   94.29   12.20
   1 -10  -4  316.77   18.10
   1 -10  -4  317.97   18.10
  -1  10   4  340.37   20.90
  -1  10   4  311.37   17.60
   0 -10   4   59.49    9.40
   0 -10   4   58.39    6.80
   0 -10   4   60.49    6.80
   0  10  -4   46.00    9.30
   0  10  -4   47.20    5.80
  -1 -10  -4 1237.88   56.99
  -1 -10  -4 1231.98   56.89
   1 -10   4 1175.28   57.79
  -1  10  -4 1156.08   57.39
  -1  10  -4 1177.98   59.79
   1  10   4 1252.47   59.69
   2 -10   4   38.30    6.60
   2 -10   4   24.50    6.20
  -2 -10  -4   53.29    5.20
  -2 -10  -4   44.10    5.00
   2  10   4   45.20    7.60
  -2  10  -4   32.90    5.80
  -2  10  -4   33.70    7.90
  -3 -10  -4  351.66   17.20
   3 -10   4  339.87   20.50
   3 -10   4  354.26   21.00
  -3 -10  -4  334.77   16.90
  -3  10  -4  361.76   23.90
   3  10   4  363.76   21.10
  -3  10  -4  342.07   20.00
  -4 -10  -4   93.29   10.00
   4 -10   4  105.89   10.50
  -4  10  -4   87.09    9.60
  -4  10  -4  116.29   14.10
   4  10   4   76.29   10.20
  -5 -10  -4  111.39   11.40
   5 -10   4  123.99   11.80
   5 -10   4  124.69   12.90
   5  10   4  125.59   11.80
  -5  10  -4  114.09   12.30
   6 -10   4   24.00    7.70
  -6  10  -4   18.00    8.20
  -6  10  -4   15.90    5.80
   7 -10   4   13.40    7.90
  -7  10  -4    9.40    5.40
  -7  10  -4   18.60    7.60
   8 -10   4   28.40    9.10
  -8 -10  -4   31.90    7.00
  -8  10  -4   30.10    9.10
   9 -10   4   53.79   11.50
  -9  10  -4   32.10    9.10
   8 -11  -4   46.50   10.20
  -8 -11   4    6.80    8.70
   7 -11  -4  111.09   13.60
  -7 -11   4   82.49   12.40
  -7  11   4   80.19   12.40
  -6 -11   4   38.50    9.90
   6 -11  -4   26.80    8.20
  -6  11   4   40.60   10.50
  -5 -11   4   99.29   13.20
   5 -11  -4  102.09   12.00
   5 -11  -4   86.99   11.00
  -5  11   4   90.09   10.20
  -5  11   4  110.39   12.50
  -4 -11   4   31.10    9.40
   4 -11  -4   28.40    6.70
   4 -11  -4   38.70    7.40
   4  11  -4   31.20    8.20
  -4  11   4   30.80    8.60
  -4  11   4   31.30    6.20
   3 -11  -4   19.10    6.20
  -3 -11   4    4.60    7.80
   3 -11  -4   11.10    7.60
   3  11  -4    6.00    7.10
  -3  11   4    9.50    7.00
  -3  11   4    6.20    4.50
  -2 -11   4  167.68   16.50
  -2 -11   4  186.68    9.90
   2  11  -4  146.29   14.20
   1 -11  -4   32.20    5.80
  -1 -11   4   14.10    7.80
  -1  11   4   48.50    6.10
   1  11  -4   18.40    8.20
  -1  11   4   33.00    9.70
   0 -11   4  214.18   13.90
   0 -11   4  221.48   13.70
   0 -11   4  209.18   16.90
   0 -11  -4  242.38   13.90
   0 -11  -4  243.18   13.90
   0  11  -4  206.08   17.50
   0  11   4  223.88   19.70
  -1 -11  -4   26.40    4.70
   1 -11   4   38.70    6.10
  -1 -11  -4   28.90    5.00
  -1  11  -4   27.70    5.10
  -1  11  -4   36.10    8.70
   1  11   4   28.40    7.70
   2 -11   4  585.94   30.90
   2 -11   4  600.94   31.00
  -2 -11  -4  564.04   28.20
  -2 -11  -4  602.64   28.60
  -2  11  -4  575.44   33.10
   2  11   4  556.54   32.00
  -2  11  -4  595.44   30.30
   3 -11   4   13.90    6.00
  -3 -11  -4    2.30    1.90
   3 -11   4    7.30    6.10
   3  11   4    2.20    6.60
  -3  11  -4    2.90    7.60
  -3  11  -4    3.30    4.30
  -4 -11  -4  174.38   14.00
   4 -11   4  180.98   14.60
   4 -11   4  194.48   14.30
  -4  11  -4  184.58   15.60
  -4  11  -4  171.78   13.90
   4  11   4  176.18   14.70
   5 -11   4   55.89    9.40
  -5 -11  -4   51.99    8.80
  -5  11  -4   41.30    8.90
   5  11   4   53.69    9.10
  -5  11  -4   41.80    9.10
  -6 -11  -4   90.09   10.60
   6 -11   4   79.49   11.80
   6  11   4   96.29   11.50
  -6  11  -4   84.39   12.00
   7 -11   4   31.70    9.30
  -7  11  -4   14.70    8.50
   8 -11   4   21.40    8.80
  -8 -11  -4   20.50    6.90
  -8  11  -4   18.00    9.20
  -7 -12   4   -1.30    8.50
   7 -12  -4   -7.10    7.30
  -7  12   4    8.90    8.40
   6 -12  -4  215.18   17.60
  -6 -12   4  187.98   18.30
  -6  12   4  209.78   19.00
   5 -12  -4   29.80    8.40
  -5 -12   4   38.90   10.50
  -5  12   4   29.30    9.40
  -4 -12   4  400.96   27.30
   4 -12  -4  466.15   26.20
   4  12  -4  408.56   26.40
  -4  12   4  464.75   28.00
   2 -12  -4  391.76   21.90
  -2 -12   4  369.26   18.60
   2 -12  -4  365.76   21.70
  -2 -12   4  383.56   24.50
  -2 -12   4  346.87   18.70
   2  12  -4  352.36   24.50
  -2  12   4  394.36   22.00
  -2  12   4  387.76   24.70
  -1 -12   4   27.70    4.90
  -1 -12   4   29.00    9.40
  -1 -12   4   20.10    4.60
   1 -12  -4   25.20    5.80
   1 -12  -4   24.60    5.70
   1  12  -4   14.50    8.80
  -1  12   4   29.40    8.70
   0 -12   4  115.29   13.30
   0 -12   4  101.99    9.40
   0 -12   4  115.49   12.00
   0 -12  -4  135.89    9.80
   0  12   4  120.99   12.80
   0  12  -4  117.69   14.50
  -1 -12  -4   22.20    4.60
  -1 -12  -4   14.80    4.20
   1 -12   4   17.80    5.50
  -1  12  -4   14.90    8.00
   1  12   4   22.00    8.30
  -2 -12  -4  160.08    9.20
  -2 -12  -4  138.79    9.40
   2  12   4  146.29   14.50
   3 -12   4   14.20    5.70
  -3  12  -4   23.50    8.70
   3  12   4    1.70    7.60
   4 -12   4   12.80    7.30
  -4 -12  -4    4.60    7.00
  -4  12  -4   14.50    9.10
   4  12   4    6.80    7.60
  -5 -12  -4  104.29   12.10
   5 -12   4  103.79   13.10
  -5  12  -4   99.19   14.20
   5  12   4  111.29   14.50
  -6 -12  -4  107.59   12.70
   6 -12   4  140.69   15.20
  -6  12  -4  112.09   14.30
   6  12   4   92.79   19.50
  -5 -13   4  174.48   18.10
  -5  13   4  185.48   17.30
   4 -13  -4   18.90    7.60
  -4 -13   4   11.20    9.00
   4  13  -4   30.40   10.70
  -4  13   4   12.90   10.10
   3 -13  -4  170.58   14.00
  -3 -13   4  151.38   17.10
  -3  13   4  161.68   16.80
   3  13  -4  138.29   16.50
  -2 -13   4    6.10    3.00
   2 -13  -4    3.50    5.70
   2 -13  -4    0.40    5.10
  -2 -13   4    0.80    8.70
   2  13  -4    3.60    8.60
  -2  13   4    5.30    9.10
  -1 -13   4   91.89    8.20
  -1 -13   4   82.89   13.30
  -1 -13   4   93.89    7.90
   1 -13  -4   87.59    9.70
   1  13  -4  112.59   14.80
  -1  13   4   70.19   12.50
   0 -13   4   34.70   10.00
   0 -13  -4   14.70    5.20
   0  13  -4   25.20    9.40
   1 -13   4  140.09   12.10
   1 -13   4  158.18   16.10
  -1 -13  -4  156.78   10.50
   1 -13   4  140.99   15.50
  -1 -13  -4  160.08   10.50
   1  13   4  154.18   15.90
  -1  13  -4  150.48   16.90
  -2 -13  -4   33.80    4.10
   2 -13   4   46.80    7.30
  -2  13  -4   41.80   11.10
   2  13   4   28.90    9.70
   3  13   4   34.50    9.50
  -3  13  -4   33.70   10.00
  -4 -13  -4   92.49   12.10
   4 -13   4   62.39   13.50
   4  13   4   77.59   11.60
   5 -13   4    4.90    8.70
  -5 -13  -4   13.90    8.20
  -5  13  -4   10.40    9.80
   5  13   4    5.00    8.40
   3 -14  -4   47.00    8.60
   3  14  -4   61.79   18.90
  -3  14   4   55.69   12.60
  -2 -14   4   19.00   11.60
   2 -14  -4   17.30    6.60
   2  14  -4   19.80   15.40
  -2  14   4   21.20    9.50
  -1 -14   4   16.80    5.30
   1 -14  -4   11.60    5.60
   1 -14  -4   20.30    5.50
  -1 -14   4   31.60   12.90
   1  14  -4   23.00   15.80
   0 -14   4   14.30   12.40
   0 -14   4   14.40    4.90
   0 -14  -4   15.90    6.90
   0 -14   4    6.60    6.80
   0 -14  -4   27.50    5.40
   0  14   4   26.40    9.00
   0  14  -4   -0.90    9.30
   1 -14   4   76.99    9.80
   1 -14   4   77.39    9.70
   1 -14   4  104.69   15.50
   1  14   4   85.29   13.00
  -1  14  -4   83.99   13.60
   2 -14   4   55.99   13.50
   2 -14   4   51.39    8.50
   2  14   4   42.10   10.70
  -2  14  -4   59.59   12.20
 -13   0   5    2.30    7.70
 -12   0   5   15.00    6.60
 -12   0   5   23.20    7.30
 -11   0   5   93.89   11.00
 -11   0   5   72.59    9.90
 -11   0   5   75.39    9.70
 -10   0   5    0.50    5.10
 -10   0   5    0.90    5.60
 -10   0   5   -1.10    5.10
   9   0  -5   55.39    7.50
  -9   0   5   70.89    8.60
  -9   0   5   59.49    7.60
  -9   0   5   63.89    8.30
  -8   0   5   92.69    9.50
  -8   0   5   93.99    9.20
  -8   0   5   98.19    8.70
  -7   0   5  401.36   21.90
  -7   0   5  405.36   22.20
   7   0  -5  413.26   21.70
  -7   0   5  414.96   22.20
   6   0  -5    1.90    3.80
   6   0  -5   -0.80    3.10
   6   0  -5    3.30    2.90
  -6   0   5   -1.80    3.60
  -6   0   5    1.40    3.10
  -6   0   5    2.20    3.70
  -5   0   5  773.22   37.10
  -5   0   5  762.82   37.20
   5   0  -5  738.13   37.10
   5   0  -5  733.33   36.90
  -5   0   5  815.42   37.70
  -4   0   5    4.60    3.20
  -4   0   5    1.30    4.00
  -4   0   5    5.30    2.90
   4   0  -5    6.20    2.70
   4   0  -5    5.20    3.20
   4   0  -5    0.40    3.80
  -3   0   5  881.21   42.10
   3   0  -5  906.81   42.60
   3   0  -5  913.11   42.20
  -3   0   5  877.01   42.20
   3   0  -5  907.91   42.20
  -3   0   5  859.31   42.50
  -2   0   5   -0.70    3.30
   2   0  -5    1.20    3.20
  -2   0   5    1.40    2.60
   2   0  -5    1.70    2.70
   2   0  -5    2.10    2.30
  -2   0   5   -0.10    2.60
   1   0  -5   28.80    4.00
   1   0  -5   28.70    3.60
  -1   0   5   28.80    3.90
  -1   0   5   25.70    3.60
  -1   0   5   23.40    4.10
   1   0  -5   29.70    3.80
   0   0  -5    0.20    2.60
   0   0   5    0.60    3.30
   0   0  -5    1.30    2.30
   0   0  -5    3.90    2.90
   0   0   5    0.00    3.00
   0   0   5   -0.80    2.60
  -1   0  -5  190.88   10.80
   1   0   5  204.58   11.00
   1   0   5  192.18   10.20
   1   0   5  194.38   11.00
  -2   0  -5    3.10    1.60
   2   0   5    4.30    2.80
   2   0   5    2.60    2.60
  -2   0  -5    3.40    2.50
   2   0   5    4.50    1.80
   2   0   5    3.00    1.90
  -2   0  -5    4.60    2.70
   3   0   5 2781.82  123.79
   3   0   5 2371.76  126.39
  -3   0  -5 2678.03  123.69
   3   0   5 2814.62  122.29
  -3   0  -5 2764.22  123.79
   3   0   5 2685.63  122.19
  -4   0  -5    2.10    2.90
   4   0   5   -0.80    3.00
  -4   0  -5    0.90    3.00
   4   0   5    3.20    1.20
   4   0   5    0.50    3.00
   5   0   5  439.26   22.00
  -5   0  -5  412.06   21.90
   5   0   5  395.76   21.70
  -5   0  -5  433.66   22.00
  -6   0  -5    2.20    3.40
  -6   0  -5    0.70    4.20
  -7   0  -5  145.79   10.80
  -7   0  -5  120.49   10.10
  -8   0  -5   84.49    9.40
  -8   0  -5   93.09    9.40
  -9   0  -5  663.13   34.90
  -9   0  -5  657.23   34.60
 -10   0  -5   -7.70    4.50
 -10   0  -5    1.10    6.50
 -11   0  -5  448.26   26.20
  11   0   5  409.46   27.70
 -12   0  -5    1.70    6.30
 -13  -1   5  219.38   15.90
 -13  -1   5  233.68   21.50
 -13   1   5  222.28   16.30
 -13   1   5  223.28   18.30
 -12  -1   5   96.89   10.70
 -12  -1   5  108.39   12.40
 -12   1   5   97.59   10.70
 -12   1   5   86.09   11.50
 -11  -1   5  540.15   29.90
 -11  -1   5  554.54   29.30
  11  -1  -5  534.25   29.90
 -11  -1   5  536.95   29.60
 -11   1   5  521.05   29.20
 -11   1   5  521.15   30.40
 -11   1   5  515.55   30.80
  11   1  -5  554.54   29.40
 -10  -1   5   33.20    6.50
 -10  -1   5   38.80   13.10
  10  -1  -5   46.70    7.80
 -10  -1   5   40.40    7.40
 -10   1   5   32.00    7.40
 -10   1   5   36.10    7.40
 -10   1   5   37.40    7.30
  10   1  -5   37.30    6.10
  -9  -1   5  543.65   28.10
  -9  -1   5  514.95   27.60
  -9  -1   5  537.85   27.80
   9  -1  -5  504.55   28.00
   9   1  -5  530.05   27.50
  -9   1   5  535.95   28.60
  -9   1   5  487.75   27.80
  -9   1   5  492.85   27.80
  -8  -1   5  103.99    9.60
  -8  -1   5  107.89    9.20
   8  -1  -5  111.19    9.60
  -8  -1   5  121.49   10.20
  -8   1   5  107.09    9.90
   8   1  -5  111.59    8.90
  -8   1   5   95.29    9.30
  -8   1   5  116.29   10.50
  -7  -1   5  248.28   15.10
  -7  -1   5  265.07   16.00
  -7  -1   5  256.07   15.40
   7  -1  -5  271.17   15.70
  -7   1   5  282.07   17.10
   7   1  -5  245.68   15.00
  -7   1   5  281.37   16.10
  -6  -1   5  239.18   15.80
  -6  -1   5  251.27   13.50
   6  -1  -5  222.18   13.70
  -6  -1   5  251.17   14.50
   6  -1  -5  233.48   13.90
   6  -1  -5  220.18   13.90
   6   1  -5  246.38   13.40
  -6   1   5  207.98   13.80
   6   1  -5  233.28   13.90
  -6   1   5  199.68   15.10
   5  -1  -5   26.30    4.60
   5   1  -5   23.10    3.80
  -5   1   5   34.80    5.40
   4  -1  -5 2788.12  129.39
  -4  -1   5 2803.92  128.89
   4  -1  -5 2832.52  129.29
  -4  -1   5 2893.01  129.59
  -4  -1   5 2737.93  128.89
   4  -1  -5 2805.42  129.19
   4   1  -5 2818.62  128.89
  -4   1   5 2757.02  129.29
  -4   1   5 2813.82  129.39
   4   1  -5 2773.12  129.29
   3  -1  -5 1394.76   62.79
   3  -1  -5 1394.66   62.69
  -3  -1   5 1420.96   62.39
  -3  -1   5 1304.47   62.89
  -3  -1   5 1420.86   62.49
   3  -1  -5 1271.97   62.69
  -3   1   5 1375.66   62.79
   3   1  -5 1243.38   62.69
  -3   1   5 1288.57   62.79
  -3   1   5 1216.18   65.09
   3   1  -5 1394.96   62.39
  -2  -1   5 2576.74  119.59
  -2  -1   5 2451.15  119.59
   2  -1  -5 2706.23  119.89
   2  -1  -5 2709.53  119.89
   2  -1  -5 2782.32  120.09
  -2  -1   5 2457.35  119.99
   2   1  -5 2566.84  119.59
  -2   1   5 2729.43  120.89
  -2   1   5 2628.94  119.99
   2   1  -5 2476.05  119.89
  -1  -1   5  429.96   21.00
   1  -1  -5  450.25   21.20
  -1  -1   5  430.16   21.30
   1  -1  -5  417.26   21.10
   1  -1  -5  428.16   21.00
  -1  -1   5  432.16   21.20
   1   1  -5  423.86   21.00
  -1   1   5  428.56   21.20
  -1   1   5  417.36   21.00
  -1   1   5  431.96   21.20
   1   1  -5  426.16   21.10
   0  -1   5  802.82   40.10
   0  -1  -5  791.32   40.00
   0  -1   5  875.81   40.30
   0  -1  -5  874.01   40.30
   0  -1  -5  803.82   40.90
   0  -1   5  893.91   40.60
   0   1  -5  908.91   40.40
   0   1   5  799.62   40.50
   0   1  -5  847.62   40.30
   0   1   5  893.91   40.40
   0   1   5  955.50   40.50
   0   1  -5  826.22   40.10
   1  -1   5   45.00    5.70
   1  -1   5   46.30    6.00
   1  -1   5   43.20    4.20
   1  -1   5   39.30    4.80
  -1   1  -5   39.40    4.90
  -1   1  -5   50.79    4.10
  -1   1  -5   41.90    4.80
   2  -1   5   85.89    5.80
   2  -1   5   97.79    7.00
   2  -1   5   98.39    5.90
  -2  -1  -5   93.79    6.60
   2  -1   5   97.99    6.90
  -2  -1  -5   95.09    5.20
  -2  -1  -5   95.89    6.70
   2   1   5   84.39    6.60
  -2   1  -5  104.19    7.20
   2   1   5   90.89    5.20
  -2   1  -5   91.59    6.70
   3  -1   5  190.18    9.80
   3  -1   5  185.98    9.80
   3  -1   5  183.48   11.30
  -3  -1  -5  194.98   11.00
   3  -1   5  187.28   11.30
   3   1   5  197.78   10.90
  -3   1  -5  189.58    9.80
  -3   1  -5  187.48   11.10
  -3   1  -5  196.18   11.40
  -4  -1  -5  336.17   17.20
  -4  -1  -5  325.47   17.20
   4  -1   5  316.27   17.40
   4  -1   5  313.57   15.80
  -4   1  -5  323.87   15.70
  -4   1  -5  329.17   17.70
  -4   1  -5  334.37   17.60
   5  -1   5  184.48    9.70
  -5  -1  -5  186.88   11.60
   5  -1   5  189.48   12.90
  -5  -1  -5  180.88   11.30
  -5   1  -5  193.28   12.00
   5   1   5  165.18   11.20
  -5   1  -5  210.38   11.00
  -5   1  -5  203.48   12.00
  -6  -1  -5   67.19    7.10
   6  -1   5   65.99    4.90
  -6  -1  -5   72.09    7.10
   6  -1   5   75.79    7.50
   6  -1   5   75.39    9.40
  -6   1  -5   66.89    7.60
  -6   1  -5   64.79    7.20
   7  -1   5   34.90    6.30
  -7  -1  -5   36.20    5.70
  -7  -1  -5   32.40    5.60
   7  -1   5   39.60    4.20
  -7   1  -5   39.90    3.80
  -7   1  -5   43.70    6.60
  -7   1  -5   32.20    6.00
  -8  -1  -5  101.69    9.70
   8  -1   5  111.09    7.00
  -8  -1  -5  105.29   10.00
   8  -1   5  119.59   10.20
  -8   1  -5  112.19    6.70
  -8   1  -5  118.39   10.50
  -8   1  -5  111.09   10.60
   8   1   5  125.99   11.70
   9  -1   5   55.29    5.10
  -9  -1  -5   71.19    8.50
  -9   1  -5   64.39    8.60
   9   1   5   76.49    8.80
  -9   1  -5   47.70    7.50
  -9   1  -5   59.39    4.90
 -10  -1  -5  221.68   15.50
 -10  -1  -5  219.88   15.70
  10  -1   5  220.68   11.40
  10   1   5  206.38   15.20
 -10   1  -5  221.58   16.30
 -10   1  -5  202.58   15.80
 -11  -1  -5   53.09    8.70
 -11   1  -5   85.19   11.30
 -12  -1  -5   90.19   12.10
 -12   1  -5  113.49   13.10
 -13  -2   5    6.00    6.00
 -13  -2   5    7.20    6.40
 -13   2   5    3.80    6.70
 -13   2   5   16.30    7.90
 -12  -2   5  376.26   22.50
 -12  -2   5  352.46   21.10
 -12   2   5  356.56   23.20
 -12   2   5  296.77   22.60
 -11  -2   5   52.59    8.50
 -11  -2   5   37.50    7.50
  11  -2  -5   54.89    9.20
 -11  -2   5   46.90    8.00
 -11   2   5   34.90    7.90
  11   2  -5   59.19    7.50
 -11   2   5   40.40    9.90
 -10  -2   5  350.06   21.70
  10  -2  -5  387.16   22.60
 -10  -2   5  374.16   21.70
 -10  -2   5  341.07   21.40
  10   2  -5  337.17   20.80
 -10   2   5  405.76   22.80
 -10   2   5  401.16   23.40
 -10   2   5  400.76   22.20
  -9  -2   5   18.70    6.50
  -9  -2   5   13.50    5.20
  -9  -2   5   17.70    5.10
   9  -2  -5   14.60    5.80
  -9   2   5   10.10    5.90
  -9   2   5   16.50    5.80
   9   2  -5   13.10    4.20
  -9   2   5   12.00    6.00
   8  -2  -5 1252.17   60.89
  -8  -2   5 1244.08   60.29
  -8  -2   5 1259.27   60.19
  -8  -2   5 1293.87   60.79
  -8   2   5 1245.88   60.59
   8   2  -5 1292.17   60.19
  -8   2   5 1212.18   61.19
  -8   2   5 1238.78   60.89
  -7  -2   5  468.55   23.20
  -7  -2   5  448.26   22.90
   7  -2  -5  435.16   23.60
  -7  -2   5  424.16   23.70
  -7   2   5  446.86   23.80
  -7   2   5  430.96   23.60
  -7   2   5  415.36   23.90
  -6  -2   5  207.18   12.70
   6  -2  -5  225.98   13.90
   6  -2  -5  219.68   17.40
  -6  -2   5  232.18   13.20
   6  -2  -5  225.78   13.80
  -6  -2   5  228.18   14.20
  -6   2   5  232.08   13.70
   6   2  -5  222.58   13.50
  -6   2   5  223.28   14.10
  -6   2   5  215.68   13.90
   6   2  -5  234.48   12.80
   5  -2  -5   92.09    7.80
   5  -2  -5  104.79    8.30
   5  -2  -5   98.99    8.20
  -5   2   5   90.89    8.00
  -5   2   5  121.19    8.80
  -5   2   5  107.29    8.20
  -4  -2   5  973.90   46.50
   4  -2  -5 1038.80   47.40
  -4  -2   5 1025.00   47.70
   4  -2  -5 1130.49   48.80
   4  -2  -5  972.30   47.30
  -4  -2   5  955.30   46.60
   4   2  -5  966.70   47.20
   4   2  -5  958.90   47.10
  -4   2   5  967.10   47.20
   4   2  -5  960.90   46.50
  -4   2   5  948.41   47.30
   3  -2  -5  178.28   11.60
   3  -2  -5  226.28   12.00
   3   2  -5  205.38   11.70
  -2  -2   5  705.13   34.50
   2  -2  -5  775.52   35.10
  -2  -2   5  726.83   35.20
   2  -2  -5  737.33   35.80
  -2  -2   5  703.13   34.60
  -2   2   5  793.12   35.20
  -2   2   5  742.23   35.10
   2   2  -5  684.63   35.70
   2   2  -5  708.93   35.00
   2   2  -5  682.03   34.30
  -2   2   5  778.62   35.00
  -1  -2   5  139.49    8.10
   1  -2  -5  118.19    8.10
   1  -2  -5  129.39    8.10
   1  -2  -5  131.09    8.00
  -1  -2   5  144.59    8.70
  -1  -2   5  138.19    8.00
  -1   2   5  119.69    8.00
   1   2  -5  129.29    8.20
   1   2  -5  125.89    7.80
  -1   2   5  125.09    8.20
   0  -2   5 2116.79   93.69
   0  -2   5 2063.29   93.59
   0  -2  -5 2010.10   93.59
   0  -2  -5 1921.51   93.29
   0  -2  -5 2103.79   93.59
   0  -2   5 2139.99   93.59
   0  -2   5 2022.80   93.69
   0   2  -5 1987.80   93.49
   0   2  -5 1913.31   93.49
   0   2   5 2154.68   93.59
   0   2   5 1913.61   93.39
  -1  -2  -5  240.48   11.80
   1  -2   5  227.68   12.60
   1  -2   5  218.78   12.10
  -1  -2  -5  235.78   12.40
   1  -2   5  224.78   12.10
  -1  -2  -5  239.98   12.50
   1  -2   5  227.28   12.50
   1   2   5  234.08   12.30
  -1   2  -5  233.28   12.60
  -1   2  -5  225.68   12.20
   1   2   5  229.28   12.20
   2  -2   5 2052.69   97.29
  -2  -2  -5 2110.19   96.79
   2  -2   5 2171.68   98.19
   2  -2   5 2114.29   97.39
  -2  -2  -5 2068.09   97.59
  -2  -2  -5 2129.79   97.59
   2  -2   5 2133.79   97.89
  -2   2  -5 2138.99   97.39
   2   2   5 2163.38   97.79
   2   2   5 2106.09   97.49
  -2   2  -5 2167.08   97.99
   2   2   5 2097.19   96.79
  -2   2  -5 2083.19   97.89
   3  -2   5  310.37   15.70
  -3   2  -5  262.47   14.30
   4  -2   5 4835.22  220.38
   4  -2   5 4809.02  221.58
  -4  -2  -5 4778.92  220.98
  -4  -2  -5 4936.81  221.08
   4   2   5 4718.43  220.88
  -4   2  -5 4865.41  221.68
  -4   2  -5 4847.51  220.38
   4   2   5 4775.72  220.88
  -4   2  -5 4907.11  221.58
  -5  -2  -5  299.37   17.70
   5  -2   5  354.46   17.10
   5  -2   5  364.06   18.90
  -5  -2  -5  307.47   18.10
  -5   2  -5  357.16   17.10
   5   2   5  300.87   17.80
  -5   2  -5  362.16   19.00
  -5   2  -5  382.06   18.90
   6  -2   5  295.97   16.90
   6  -2   5  280.27   16.60
  -6  -2  -5  291.67   15.90
   6  -2   5  275.27   14.60
  -6  -2  -5  281.37   15.90
  -6   2  -5  265.37   16.40
  -6   2  -5  276.37   14.50
  -6   2  -5  260.47   16.50
   6   2   5  300.67   15.90
   7  -2   5   55.99    7.60
  -7  -2  -5   69.09    7.30
  -7  -2  -5   58.99    7.20
   7  -2   5   71.19    8.70
  -7   2  -5   58.49    7.90
   7   2   5   58.69    6.90
  -7   2  -5   76.19    9.50
  -7   2  -5   61.79    5.40
   8  -2   5   70.79    9.10
   8  -2   5   72.39    8.90
  -8  -2  -5   68.89    8.20
  -8  -2  -5   77.19    8.40
  -8   2  -5   65.39    5.80
  -8   2  -5   69.29    9.40
   8   2   5   67.99    7.90
  -8   2  -5   87.09   10.30
  -9  -2  -5    2.00    4.70
   9  -2   5    4.90    3.50
   9  -2   5   -1.10    5.20
  -9  -2  -5    2.00    4.70
  -9   2  -5   -0.20    2.90
  -9   2  -5    9.00    6.50
  -9   2  -5    1.50    5.50
 -10  -2  -5   74.39    9.60
  10  -2   5   70.59    6.50
  10  -2   5   70.59   10.10
 -10  -2  -5   70.79    9.60
 -10   2  -5   70.69    9.70
 -10   2  -5   76.89   10.00
 -10   2  -5   80.49    6.20
  10   2   5   54.89    7.60
 -11  -2  -5   -4.50    5.00
 -11   2  -5    2.50    3.00
 -11   2  -5   -2.50    5.60
 -12  -2  -5    5.90    5.90
 -12   2  -5    4.70    6.80
 -12  -3   5  104.29   11.50
 -12  -3   5   95.89   10.90
 -12   3   5   77.89   11.50
 -12   3   5   90.59   11.30
 -11  -3   5  241.28   15.90
 -11  -3   5  239.28   16.40
  11  -3  -5  216.18   17.00
 -11  -3   5  239.18   16.50
 -11   3   5  244.58   16.80
 -11   3   5  242.88   20.70
  10  -3  -5   20.00    6.70
 -10  -3   5   35.60    7.80
 -10   3   5   28.00    6.80
 -10   3   5   25.00    6.90
  10   3  -5   29.00    5.80
 -10   3   5   18.40    7.00
   9  -3  -5   29.80    6.50
  -9   3   5   21.30    6.60
   9   3  -5   30.20    6.10
  -9   3   5   19.10    5.70
  -9   3   5   20.90    6.50
  -8  -3   5  336.77   21.10
  -8  -3   5  393.06   20.10
  -8  -3   5  354.26   20.10
   8  -3  -5  371.36   21.40
  -8   3   5  390.96   21.40
   8   3  -5  318.17   19.20
  -8   3   5  400.96   22.10
  -8   3   5  384.56   21.40
   7  -3  -5  237.48   15.60
  -7  -3   5  195.58   13.10
   7  -3  -5  257.57   15.20
  -7   3   5  260.37   15.50
   7   3  -5  191.78   12.70
  -7   3   5  255.87   14.70
   6   3  -5  212.28   12.50
   6   3  -5  242.38   11.80
  -6   3   5  176.68   13.10
  -6   3   5  180.58   13.40
   5  -3  -5   21.20    4.60
  -5  -3   5   22.90    5.60
   5  -3  -5   16.90    4.40
   5  -3  -5   31.30    5.20
  -5  -3   5   19.10    4.00
   5   3  -5   21.30    3.20
   5   3  -5   29.80    4.60
  -5   3   5   37.70    5.90
  -5   3   5   21.00    5.10
   4  -3  -5  518.55   26.40
  -4  -3   5  571.04   25.40
   4  -3  -5  496.45   26.30
  -4  -3   5  490.15   25.20
   4  -3  -5  529.25   26.40
  -4   3   5  482.35   29.80
  -4   3   5  514.25   26.30
  -4   3   5  506.35   26.50
   4   3  -5  560.84   25.20
   4   3  -5  512.75   25.10
   3  -3  -5  368.86   20.20
  -3  -3   5  408.16   19.20
  -3  -3   5  399.16   20.60
  -3  -3   5  391.46   20.10
  -3  -3   5  413.06   19.20
   3  -3  -5  393.36   20.10
   3  -3  -5  378.66   20.10
  -3   3   5  377.66   20.30
  -3   3   5  337.97   20.50
  -3   3   5  382.96   20.60
   3   3  -5  402.96   19.00
   3   3  -5  395.16   20.10
   3   3  -5  393.06   19.10
  -2  -3   5  190.18   10.50
  -2  -3   5  199.98   11.30
  -2  -3   5  182.88   11.70
  -2  -3   5  193.78   10.40
   2   3  -5  191.48   10.10
   2   3  -5  186.08   11.00
   2   3  -5  192.28   10.20
   1  -3  -5    0.30    2.50
   1  -3  -5    3.90    2.70
   1  -3  -5    5.40    3.40
  -1   3   5    4.40    3.10
  -1   3   5    7.00    5.00
  -1   3   5    8.60    2.70
   0  -3  -5   16.60    3.10
   0  -3   5    7.40    3.60
   0  -3  -5    5.10    3.00
   0  -3   5    8.10    3.90
   0  -3   5    6.90    2.70
   0  -3  -5    6.80    2.60
   0  -3   5   11.10    3.00
   0   3   5   10.50    3.20
   0   3  -5   10.40    3.40
   0   3   5   13.50    3.00
  -1  -3  -5  492.65   24.70
   1  -3   5  518.45   25.10
   1  -3   5  529.45   25.10
  -1  -3  -5  523.85   24.60
  -1  -3  -5  515.45   24.80
   1  -3   5  501.95   25.00
   1   3   5  515.35   24.70
  -1   3  -5  501.15   25.00
   1   3   5  500.95   24.70
   1   3   5  510.05   24.50
  -1   3  -5  517.15   25.10
  -1   3  -5  486.05   25.60
  -2  -3  -5    5.90    2.70
  -2  -3  -5    4.20    2.70
   2  -3   5   12.40    3.40
  -2  -3  -5    8.60    2.40
   2   3   5    9.10    2.90
   2   3   5    5.90    2.50
  -2   3  -5   11.10    3.40
   2   3   5    4.60    2.70
  -3  -3  -5 2066.89   92.99
  -3  -3  -5 2070.89   92.99
   3  -3   5 2075.89   93.79
   3  -3   5 1926.01   93.59
   3  -3   5 1972.20   93.69
   3   3   5 2111.69   93.09
  -3   3  -5 1770.42   96.79
   3   3   5 2075.99   92.89
   3   3   5 2159.78   92.19
  -3   3  -5 1908.11   92.89
  -3   3  -5 1979.50   93.69
   4  -3   5   14.90    4.40
   4  -3   5   12.40    4.10
   4  -3   5   16.30    3.50
  -4   3  -5   12.90    4.10
   4   3   5   23.50    5.10
  -4   3  -5   18.10    4.20
  -4   3  -5   10.20    3.40
  -5  -3  -5  988.20   48.70
   5  -3   5 1057.39   49.90
   5  -3   5 1020.80   49.80
   5  -3   5 1040.10   48.50
  -5  -3  -5 1001.30   48.90
  -5   3  -5 1044.60   49.99
   5   3   5  997.40   48.70
  -5   3  -5 1052.99   49.80
  -5   3  -5 1038.80   48.50
   6  -3   5   41.70    6.60
   6  -3   5   45.00    6.50
  -6  -3  -5   48.20    6.10
  -6  -3  -5   48.20    6.00
   6  -3   5   39.00    5.30
  -6   3  -5   50.89    7.10
  -6   3  -5   46.40    5.30
  -6   3  -5   41.70    6.60
   6   3   5   54.49    6.00
  -7  -3  -5  888.61   42.00
  -7  -3  -5  869.31   42.20
   7  -3   5  871.11   43.30
   7  -3   5  825.52   41.10
   7   3   5  875.21   41.80
  -7   3  -5  848.52   43.10
  -7   3  -5  845.72   43.30
  -7   3  -5  842.72   41.10
   8  -3   5   14.00    6.10
  -8  -3  -5   22.50    5.20
  -8  -3  -5   16.20    4.70
   8   3   5   19.90    4.50
  -8   3  -5   19.00    6.00
  -8   3  -5   13.10    5.80
  -8   3  -5   18.70    4.40
   9  -3   5  340.07   21.50
  -9  -3  -5  371.66   22.00
  -9   3  -5  353.56   18.70
  -9   3  -5  318.27   28.60
  -9   3  -5  374.66   22.40
 -10  -3  -5  104.19   10.80
  10  -3   5  133.69   12.20
  10  -3   5  104.79    8.70
 -10  -3  -5   98.99   11.10
  10   3   5  132.29   16.40
 -10   3  -5  112.39   12.40
 -10   3  -5  130.29   13.20
 -10   3  -5  124.59    8.60
 -11  -3  -5   54.39    9.00
 -11   3  -5   69.09   10.60
 -11   3  -5   70.39    6.90
 -12  -3  -5  130.69   15.70
 -12   3  -5  121.19   14.20
 -12  -4   5   51.29    9.70
  12  -4  -5   27.80    8.40
 -12  -4   5   49.20    8.50
  11  -4  -5   89.49   11.20
 -11  -4   5   95.49   11.10
 -11  -4   5   84.69    9.80
 -11  -4   5   63.49    8.90
 -11   4   5   88.39   11.50
 -10  -4   5   24.80    5.70
 -10  -4   5   22.70    7.30
 -10  -4   5   23.30    5.60
  10  -4  -5   21.70    6.80
 -10   4   5   28.80    6.80
 -10   4   5   29.10    7.60
 -10   4   5   19.40    7.40
  10   4  -5   21.50    4.80
  -9  -4   5   89.79    8.20
  -9  -4   5   94.69   11.00
   9  -4  -5   90.19   10.90
  -9   4   5   63.69    9.60
  -9   4   5   79.59    9.80
  -9   4   5   77.79   10.20
  -8  -4   5   39.60    7.80
   8  -4  -5   75.09    9.10
  -8  -4   5   43.20    5.90
   8   4  -5   49.99    5.80
  -8   4   5   52.09    7.80
  -8   4   5   62.69    9.70
  -8   4   5   57.19    7.90
  -7  -4   5  338.97   18.80
  -7  -4   5  331.67   16.70
  -7  -4   5  353.86   17.00
   7  -4  -5  269.47   18.30
   7  -4  -5  283.57   18.50
  -7   4   5  283.87   18.70
   7   4  -5  317.67   16.30
  -7   4   5  277.07   18.30
  -6  -4   5   -3.10    4.80
  -6  -4   5    0.80    2.60
   6  -4  -5    1.70    4.20
  -6  -4   5   -0.40    2.80
   6  -4  -5    3.10    4.00
  -6   4   5    4.40    4.40
   6   4  -5    5.30    2.40
  -6   4   5    5.70    4.50
  -6   4   5    8.20    4.30
  -5  -4   5  581.14   29.40
  -5  -4   5  548.05   28.10
  -5  -4   5  588.44   28.20
   5  -4  -5  641.24   30.10
  -5  -4   5  553.44   29.70
   5   4  -5  550.04   29.40
  -5   4   5  667.13   30.30
   5   4  -5  541.45   29.20
   4  -4  -5    3.40    3.70
  -4  -4   5    4.80    3.70
  -4  -4   5    7.60    2.40
   4  -4  -5    5.40    3.80
   4  -4  -5    4.60    3.70
  -4  -4   5    4.80    2.30
  -4  -4   5    5.10    4.60
   4   4  -5    1.80    3.70
  -4   4   5    7.20    4.50
   4   4  -5    3.90    1.90
   4   4  -5    4.80    2.00
  -4   4   5    3.40    3.40
  -4   4   5    3.60    4.00
   3  -4  -5 1944.21   91.09
  -3  -4   5 1976.50   91.19
  -3  -4   5 1985.20   89.99
  -3  -4   5 1976.40   91.29
   3  -4  -5 1939.51   91.29
  -3  -4   5 1962.40   89.99
  -3   4   5 1918.91   91.09
   3   4  -5 1955.30   89.69
   3   4  -5 1919.01   89.79
  -3   4   5 1941.31   90.99
  -3   4   5 1982.30   91.39
   3   4  -5 1963.30   91.09
   2  -4  -5   11.00    3.40
  -2  -4   5   15.60    4.50
  -2  -4   5   13.80    2.90
  -2  -4   5   10.70    4.10
   2  -4  -5   11.20    3.60
  -2   4   5   15.30    3.70
   2   4  -5   14.80    2.60
  -2   4   5   12.80    3.50
  -2   4   5   11.80    4.00
   1  -4  -5 2498.75  127.09
   1  -4  -5 2630.24  127.49
   1  -4  -5 2550.84  127.09
  -1  -4   5 2981.90  126.89
  -1  -4   5 2848.71  127.59
  -1  -4   5 3085.99  127.89
  -1   4   5 2520.15  127.39
  -1   4   5 2495.95  126.99
   1   4  -5 2974.90  127.69
   1   4  -5 3071.69  127.79
   0  -4   5   49.20    5.70
   0  -4  -5   36.50    4.60
   0  -4   5   41.90    4.80
   0  -4  -5   42.10    4.50
   0  -4   5   41.40    5.60
   0  -4   5   39.20    4.80
   0  -4  -5   40.00    5.20
   0   4   5   38.60    4.70
   0   4   5   41.10    5.30
   0   4  -5   46.00    5.30
   0   4  -5   46.30    4.60
   0   4  -5   34.70    4.30
   0   4   5   38.40    4.50
  -1  -4  -5 3082.09  127.89
  -1  -4  -5 3095.99  127.69
   1  -4   5 2512.35  127.59
   1  -4   5 2474.95  127.79
   1  -4   5 2497.25  127.59
  -1  -4  -5 2893.01  127.49
  -1   4  -5 2517.65  127.49
   1   4   5 3092.79  127.69
  -1   4  -5 2524.35  127.79
   1   4   5 3073.39  127.49
  -2  -4  -5  165.58    9.50
  -2  -4  -5  159.58    9.40
  -2  -4  -5  154.08    9.20
   2   4   5  160.48    9.30
   2   4   5  161.28    9.30
   2   4   5  170.38    9.40
  -3  -4  -5  673.83   31.50
   3  -4   5  622.24   32.30
  -3  -4  -5  682.53   31.10
   3  -4   5  656.23   32.50
   3  -4   5  617.74   31.80
   3   4   5  655.33   31.30
  -3   4  -5  652.93   32.50
   3   4   5  664.73   31.10
   3   4   5  643.94   31.10
  -3   4  -5  666.43   32.40
  -3   4  -5  653.43   32.00
   4  -4   5   66.39    7.10
   4  -4   5   50.89    6.90
   4  -4   5   54.09    6.70
  -4   4  -5   52.09    6.60
  -4   4  -5   48.40    5.80
  -4   4  -5   61.09    7.10
   5  -4   5   45.60    6.50
   5  -4   5   44.30    6.10
  -5  -4  -5   41.10    3.80
  -5  -4  -5   37.40    5.00
   5  -4   5   44.50    6.40
  -5  -4  -5   42.60    5.00
  -5   4  -5   45.50    5.60
  -5   4  -5   43.90    6.20
   5   4   5   45.30    5.00
  -6  -4  -5   41.80    5.20
   6  -4   5   47.30   11.90
  -6  -4  -5   32.40    4.70
   6  -4   5   31.30    5.00
   6  -4   5   41.70    6.90
  -6   4  -5   40.70    5.50
  -6   4  -5   23.80    5.30
  -6   4  -5   29.40    5.90
   6   4   5   31.80    4.70
   7  -4   5  189.28   12.30
   7  -4   5  200.88   14.60
  -7  -4  -5  205.38   12.50
  -7  -4  -5  207.88   12.70
  -7   4  -5  201.28   12.50
  -7   4  -5  194.28   14.60
  -7   4  -5  203.28   14.00
  -8  -4  -5   56.59    7.50
  -8  -4  -5   54.29    7.30
   8  -4   5   43.80    6.40
  -8   4  -5   55.59    8.20
   8   4   5   66.89    7.30
  -8   4  -5   74.59    9.40
  -9  -4  -5  558.74   29.70
   9  -4   5  612.14   31.90
  -9  -4  -5  552.14   29.90
   9   4   5  524.15   29.30
  -9   4  -5  588.14   32.00
  -9   4  -5  605.64   33.50
 -10  -4  -5    7.00    4.70
 -10  -4  -5    5.40    5.00
  10  -4   5    9.00    6.50
 -10   4  -5   -2.00    4.00
 -10   4  -5    1.70    6.10
 -11  -4  -5  343.47   21.10
  11  -4   5  362.96   23.00
 -11   4  -5  329.57   18.70
 -11   4  -5  334.47   23.90
 -12  -4  -5   26.60    6.90
 -12   4  -5   36.20    9.40
 -12  -5   5   79.99    9.90
  12  -5  -5   52.59   10.50
 -12  -5   5   69.89   10.00
 -12   5   5   66.09   10.70
 -12   5   5   76.99   12.20
 -11  -5   5   30.10    5.90
 -11  -5   5   23.60    5.60
  11  -5  -5   23.60    8.20
 -11  -5   5   19.60    7.60
 -11   5   5   23.80    7.90
 -11   5   5   16.60    7.20
 -10  -5   5   65.69    8.00
 -10  -5   5   94.79   11.00
  10  -5  -5   82.09   12.60
 -10  -5   5   67.69    8.30
 -10   5   5   69.69   10.10
  -9  -5   5   43.60    8.40
  -9  -5   5   37.10    5.50
  -9  -5   5   40.80    5.80
   9  -5  -5   29.40    7.20
  -9   5   5   31.80    7.90
   8  -5  -5  164.68   12.60
  -8  -5   5  116.29    9.20
  -8  -5   5  117.19   11.80
  -8  -5   5  147.69    9.40
   8   5  -5  118.39    8.40
  -7  -5   5   56.79    6.30
  -7  -5   5   69.59    9.20
   7  -5  -5   93.29    9.40
  -7  -5   5   75.29    6.30
   7   5  -5   65.19    5.30
  -6  -5   5  370.26   19.40
   6  -5  -5  293.27   18.70
   6  -5  -5  289.07   18.50
   6   5  -5  344.57   16.10
  -6   5   5  300.17   18.50
  -6   5   5  309.87   19.00
  -5  -5   5   32.70    4.20
  -5  -5   5   34.90    4.30
   5  -5  -5   39.20    6.00
   5  -5  -5   43.10    6.40
   5   5  -5   35.10    4.10
  -5   5   5   46.60    7.20
  -5   5   5   48.40    6.60
  -5   5   5   36.30    5.60
  -4  -5   5 1580.54   66.69
   4  -5  -5 1359.76   68.19
   4  -5  -5 1373.06   68.19
  -4  -5   5 1605.04   66.89
  -4   5   5 1325.47   67.99
  -4   5   5 1315.17   68.29
  -4   5   5 1393.26   69.59
   4   5  -5 1525.65   66.09
  -3  -5   5   18.90    4.80
   3  -5  -5   24.30    4.50
  -3  -5   5   22.10    5.00
  -3  -5   5   25.10    3.10
  -3  -5   5   24.30    3.10
   3  -5  -5   25.20    4.70
  -3   5   5   15.00    4.60
  -3   5   5   24.70    4.60
  -3   5   5   20.60    4.50
   3   5  -5   22.20    2.90
  -2  -5   5  879.51   46.10
  -2  -5   5  929.01   45.10
  -2  -5   5  915.31   46.40
  -2  -5   5  960.00   45.00
   2  -5  -5 1016.90   46.20
   2  -5  -5 1034.20   46.70
   2  -5  -5 1021.40   46.20
   2   5  -5  952.00   46.50
  -2   5   5 1016.30   46.60
   2   5  -5  879.71   44.60
  -2   5   5 1030.10   46.10
   2   5  -5  933.61   44.80
  -1  -5   5    5.90    3.10
   1  -5  -5    6.40    2.90
   0  -5   5  344.07   17.90
   0  -5  -5  360.16   18.50
   0  -5  -5  338.57   17.80
   0  -5   5  336.27   18.50
   0  -5   5  353.16   17.90
   0  -5  -5  366.66   18.00
   0  -5   5  330.07   18.70
   0   5  -5  362.96   18.90
   0   5   5  341.97   18.30
   0   5  -5  369.86   17.90
   0   5   5  357.76   17.80
   0   5   5  352.06   17.80
   0   5  -5  337.57   17.60
  -1  -5  -5  157.38    9.80
   1  -5   5  178.58   10.30
   1  -5   5  173.28   10.00
  -1  -5  -5  143.89    9.00
  -1  -5  -5  148.39    9.30
   1   5   5  142.69    9.80
  -1   5  -5  170.18    9.60
  -1   5  -5  172.98   10.80
  -1   5  -5  168.98    9.80
   1   5   5  137.59    9.00
  -2  -5  -5   11.50    3.00
  -2  -5  -5   12.50    2.70
   2  -5   5    5.70    3.50
   2  -5   5    5.30    3.20
   2  -5   5    3.40    3.50
  -2   5  -5    2.10    3.50
  -2   5  -5    9.50    2.90
  -2   5  -5    7.00    3.10
  -3  -5  -5   28.70    6.20
   3  -5   5   21.60    4.70
   3  -5   5   28.40    4.80
  -3   5  -5   25.70    5.10
  -3   5  -5   16.50    3.80
  -3   5  -5   21.80    4.30
   4  -5   5  229.58   14.30
  -4  -5  -5  288.27   13.70
   4  -5   5  235.28   14.90
  -4   5  -5  236.78   14.50
   4   5   5  279.47   13.50
  -4   5  -5  237.58   14.80
  -4   5  -5  209.38   19.10
   5  -5   5  432.46   23.70
  -5  -5  -5  420.66   21.30
  -5  -5  -5  427.76   20.80
   5  -5   5  428.86   23.30
  -5  -5  -5  426.56   20.90
  -5  -5  -5  436.86   21.60
   5  -5   5  380.26   24.10
  -5   5  -5  430.26   23.40
  -5   5  -5  428.56   22.50
   5   5   5  419.46   21.10
  -5   5  -5  431.76   23.20
   6  -5   5   -0.60    4.40
  -6  -5  -5    1.40    2.90
  -6  -5  -5   -1.20    2.70
   6  -5   5    3.60    5.00
  -6  -5  -5    3.30    2.40
  -6  -5  -5   -1.00    2.10
  -6   5  -5    1.80    4.40
   6   5   5   -0.60    2.80
  -7  -5  -5  138.49    9.60
  -7  -5  -5  142.59    9.70
  -7  -5  -5  126.99    8.60
  -8  -5  -5   80.49    7.90
   8  -5   5   74.89   11.80
   8   5   5   82.39    7.60
  -8   5  -5   82.09    8.50
  -8   5  -5   68.09   10.50
  -9  -5  -5  164.88   11.90
  -9  -5  -5  203.58   12.40
   9  -5   5  135.39   16.70
  -9   5  -5  160.88   14.40
  -9   5  -5  145.79   11.80
  10  -5   5  227.18   17.70
 -10  -5  -5  223.28   14.80
 -10  -5  -5  221.98   15.00
 -10   5  -5  223.88   14.40
 -10   5  -5  213.78   17.30
  11  -5   5   11.70    7.00
 -11  -5  -5   10.00    5.20
 -11  -5  -5    5.80    6.10
 -11   5  -5   -0.60    4.80
 -11   5  -5    8.30    8.50
 -11  -6   5   10.10    4.50
 -11  -6   5   11.70    7.80
 -11  -6   5   17.30    5.30
  11  -6  -5    7.90    6.70
 -11   6   5   13.20    7.50
 -11   6   5   25.40    8.50
 -10  -6   5  385.76   21.40
 -10  -6   5  375.96   21.10
 -10  -6   5  357.16   23.60
  10  -6  -5  421.56   25.10
 -10   6   5  414.96   25.30
 -10   6   5  434.16   24.80
   9  -6  -5  155.78   13.40
  -9  -6   5  141.79    9.90
  -9  -6   5  119.49   12.60
  -9  -6   5  139.39   10.10
  -9   6   5  117.59   13.00
   8  -6  -5 1035.70   51.79
  -8  -6   5 1017.70   49.70
  -8  -6   5  998.20   51.09
  -8  -6   5 1029.80   48.80
  -8   6   5 1013.60   51.49
  -8   6   5 1026.20   51.79
   7  -6  -5    9.30    5.50
   7  -6  -5    8.30    5.70
  -7  -6   5    7.90    3.20
  -7  -6   5   10.70    3.20
  -7  -6   5    5.20    6.20
  -7   6   5   14.50    6.90
  -7   6   5   18.60    6.20
   6  -6  -5  359.76   20.80
   6  -6  -5  356.46   21.20
  -6  -6   5  360.76   17.90
  -6  -6   5  358.86   17.90
  -6  -6   5  356.36   21.00
  -6   6   5  345.87   21.10
  -6   6   5  353.96   21.10
   5  -6  -5  306.07   19.30
  -5  -6   5  382.46   16.90
  -5  -6   5  369.76   20.10
  -5  -6   5  330.27   16.80
  -5   6   5  320.07   19.90
  -5   6   5  313.67   19.50
  -4  -6   5  439.86   24.10
   4  -6  -5  541.95   27.80
  -4   6   5  566.64   27.50
   3  -6  -5   12.10    4.00
   3  -6  -5   20.50    4.30
  -3   6   5   12.40    4.70
   2  -6  -5   44.20    6.10
   2  -6  -5   43.50    6.10
  -2  -6   5   59.69    4.80
   2   6  -5   65.89    4.40
  -2   6   5   50.69    6.80
   1  -6  -5   97.79    7.30
  -1  -6   5   68.49    8.90
   1  -6  -5   93.39    8.00
  -1  -6   5   79.39    7.00
   1  -6  -5   91.29    7.20
  -1  -6   5   82.59    6.20
  -1   6   5  102.89    8.20
   1   6  -5   74.89    9.30
  -1   6   5   97.89    7.20
   1   6  -5   71.39    5.90
   0  -6   5 1205.08   57.89
   0  -6   5 1239.88   59.29
   0  -6  -5 1204.98   57.99
   0  -6   5 1259.27   58.09
   0  -6  -5 1271.07   58.79
   0  -6  -5 1232.68   57.89
   0   6  -5 1300.27   57.89
   0   6   5 1209.08   57.69
   0   6   5 1239.98   58.69
   0   6  -5 1167.48   59.59
  -1  -6  -5   26.50    4.40
  -1  -6  -5   16.40    3.10
   1  -6   5   16.10    3.70
  -1   6  -5   13.20    5.70
   1   6   5   15.40    4.20
   1   6   5   16.00    2.90
  -1   6  -5   11.00    3.10
  -2  -6  -5  257.37   14.10
  -2  -6  -5  242.38   15.50
   2  -6   5  300.37   18.50
   2  -6   5  278.17   15.30
  -2  -6  -5  259.37   13.80
   2   6   5  275.67   14.90
  -3  -6  -5  130.59    7.60
  -3  -6  -5  107.09    7.30
   3   6   5   99.99    6.70
   3   6   5  131.59    8.40
  -4  -6  -5 1163.68   58.29
  -4  -6  -5 1175.88   57.99
   4  -6   5 1368.86   60.29
  -4   6  -5 1295.77   60.09
   4   6   5 1158.28   58.29
  -4   6  -5 1308.57   59.79
   5  -6   5   24.80    6.10
   5  -6   5   29.60    6.20
  -5  -6  -5   26.30    4.30
  -5  -6  -5   22.70    3.60
  -5   6  -5   18.90    5.60
  -5   6  -5   23.00    5.70
   5   6   5   31.70    3.90
  -6  -6  -5  312.37   16.00
  -6  -6  -5  314.27   16.30
  -6  -6  -5  295.27   15.80
   6  -6   5  313.47   19.10
   6  -6   5  264.07   18.40
   6   6   5  304.27   16.10
  -6   6  -5  314.47   19.00
  -6   6  -5  282.87   17.60
   7  -6   5   16.80    6.70
  -7  -6  -5   13.00    3.20
   7  -6   5   14.80    6.40
  -7  -6  -5   20.40    4.10
  -7  -6  -5   17.50    4.00
  -7  -6  -5   18.30    3.10
  -7   6  -5   15.90    6.00
  -7   6  -5   19.40    5.80
  -8  -6  -5   90.39    8.40
  -8  -6  -5   87.39    8.40
   8  -6   5  121.09   12.60
  -8   6  -5  105.39    9.80
  -8   6  -5  117.59   11.80
  -9  -6  -5   37.10    5.50
   9  -6   5   19.00    7.70
  -9   6  -5   24.70    6.40
  -9   6  -5   14.40    6.80
 -10  -6  -5  119.39   10.40
 -10  -6  -5  123.29   10.70
 -10   6  -5  129.49   11.40
 -10   6  -5  153.38   14.70
 -11  -6  -5    8.90    4.80
  11  -6   5   16.00    8.30
 -11  -6  -5   10.20    5.50
 -11   6  -5   10.20    7.40
 -11   6  -5   11.70    5.80
 -11  -7   5  219.98   13.10
 -11  -7   5  216.98   19.10
 -11  -7   5  210.78   16.70
  11  -7  -5  182.88   17.70
 -11   7   5  193.98   17.80
 -11   7   5  204.78   17.10
 -10  -7   5   42.70    5.30
 -10  -7   5   27.70    5.10
  10  -7  -5   56.99    9.70
 -10  -7   5   45.90    9.40
 -10   7   5   38.60    8.70
 -10   7   5   38.10    9.30
   9  -7  -5  126.69   13.00
  -9  -7   5  107.79    8.00
  -9  -7   5  102.69    7.70
  -9  -7   5   92.79   12.00
  -9   7   5  100.49   11.40
  -9   7   5  113.39   12.70
  -8  -7   5    4.40    2.80
  -8  -7   5    3.10    3.00
   8  -7  -5    5.90    6.20
   8  -7  -5    5.70    6.80
  -8  -7   5    0.90    6.70
  -8   7   5    5.40    5.80
  -7  -7   5  570.24   27.60
  -7  -7   5  565.24   27.70
   7  -7  -5  610.24   32.00
   7  -7  -5  603.04   31.90
  -7  -7   5  570.64   31.40
  -7   7   5  539.55   31.30
  -7   7   5  592.44   31.90
   6  -7  -5   40.00    7.80
  -6  -7   5   55.39    4.50
  -6  -7   5   45.20    4.10
  -6  -7   5   40.90    8.00
  -6   7   5   38.60    7.10
   5  -7  -5  594.54   30.40
   5  -7  -5  585.44   30.40
  -5  -7   5  546.05   26.80
  -5  -7   5  542.85   30.10
  -5   7   5  599.54   32.40
  -5   7   5  563.94   30.40
   4  -7  -5  142.49   11.40
   4  -7  -5  155.58   11.60
  -4   7   5  149.99   11.80
  -4   7   5  159.48   11.40
  -3  -7   5  446.06   22.50
  -3  -7   5  450.45   25.10
  -3  -7   5  440.86   22.30
   3  -7  -5  512.25   25.00
   3  -7  -5  477.25   24.70
   3   7  -5  439.06   24.90
  -3   7   5  510.35   25.50
   2  -7  -5  658.43   29.20
  -2  -7   5  525.75   27.20
  -2  -7   5  540.15   27.40
  -2  -7   5  539.75   29.50
  -2   7   5  634.94   29.80
   2   7  -5  518.45   29.20
   1   7  -5   27.70    5.50
  -1   7   5    5.80    4.40
   0  -7  -5   16.40    3.60
   0  -7  -5   12.70    3.30
   0  -7   5    6.10    5.00
   0  -7   5   10.40    3.50
   0  -7   5   11.20    3.60
   0   7   5   12.10    5.30
   0   7  -5   14.00    3.40
   0   7   5   18.00    3.50
   0   7  -5    4.30    4.70
  -1  -7  -5  203.58   12.10
  -1  -7  -5  211.38   12.10
   1  -7   5  233.18   13.10
   1   7   5  213.98   13.60
  -1   7  -5  235.18   14.20
  -1   7  -5  226.18   13.70
  -2  -7  -5  126.39    7.90
  -2  -7  -5  119.29    8.20
   2  -7   5  122.99    9.60
  -2  -7  -5  127.79    9.20
   2  -7   5  128.29    9.70
   2   7   5  156.08   10.10
  -2   7  -5  126.79   10.20
  -2   7  -5  130.89    9.40
   3  -7   5  373.86   20.70
  -3  -7  -5  389.46   18.80
  -3  -7  -5  376.76   18.60
  -3  -7  -5  371.36   19.80
   3  -7   5  369.16   20.70
   3   7   5  394.26   22.20
   3   7   5  351.76   18.00
  -3   7  -5  363.56   20.90
   4  -7   5  174.48   15.00
   4  -7   5  185.08   13.30
  -4   7  -5  200.88   13.10
  -4   7  -5  183.38   12.90
  -5  -7  -5  230.08   13.20
  -5  -7  -5  230.08   13.00
   5  -7   5  271.77   16.60
  -5  -7  -5  248.98   14.30
   5  -7   5  270.87   16.60
  -5   7  -5  268.37   16.20
   5   7   5  243.38   14.30
  -5   7  -5  229.48   19.60
   6  -7   5   81.09   10.70
  -6  -7  -5   85.59    7.00
  -6  -7  -5   85.69    7.40
  -6  -7  -5   85.09    6.80
  -6  -7  -5   80.89    6.70
   6  -7   5   77.69    9.70
  -6   7  -5   71.89    9.60
  -6   7  -5   79.49    9.50
   7  -7   5  217.18   16.70
  -7  -7  -5  212.08   12.50
  -7  -7  -5  224.98   12.70
   7  -7   5  217.08   16.30
  -7  -7  -5  204.68   12.00
  -7   7  -5  197.38   15.50
  -7   7  -5  221.08   15.10
  -8  -7  -5    0.80    3.40
   8  -7   5   -0.90    6.90
  -8  -7  -5    1.50    3.30
  -8  -7  -5    0.90    3.40
  -8   7  -5    2.70    5.40
  -8   7  -5    8.60    5.90
   9  -7   5  110.19   13.80
  -9  -7  -5  136.59    9.50
  -9  -7  -5  128.79    9.80
  -9   7  -5  106.89   13.10
  -9   7  -5  117.19   11.80
  10  -7   5   69.39   11.80
 -10  -7  -5   62.69    8.00
 -10  -7  -5   63.29    7.40
 -10   7  -5   51.09    8.50
 -10   7  -5   49.90    9.40
 -10  -8   5   10.20    3.10
  10  -8  -5   17.30    8.50
 -10   8   5    2.40    8.00
 -10   8   5   -1.80    6.70
  -9  -8   5   38.10    3.90
   9  -8  -5   12.10    8.10
  -9  -8   5   29.60    4.00
  -9  -8   5   27.60    8.90
  -9   8   5   16.40    7.40
  -9   8   5   12.20    7.90
   8  -8  -5   15.30    6.50
   8  -8  -5    7.20    6.90
  -8  -8   5   13.40    2.30
  -8  -8   5   10.90    2.20
  -8  -8   5   11.20    7.50
  -8   8   5   28.40    7.00
  -8   8   5   14.00    6.90
   7  -8  -5  307.67   20.40
   7  -8  -5  349.96   21.30
  -7   8   5  291.97   20.20
  -7   8   5  334.07   20.60
  -6  -8   5   43.20    8.70
   6  -8  -5   47.10    8.40
   6  -8  -5   55.99    8.30
  -6   8   5   35.90    7.90
  -6   8   5   38.80    7.10
  -5  -8   5  382.26   22.20
   5  -8  -5  381.16   21.70
   5  -8  -5  336.67   21.20
  -5   8   5  354.36   21.90
  -5   8   5  353.66   21.20
  -4  -8   5   64.99    4.20
  -4  -8   5   79.09   10.00
  -4  -8   5   66.09    4.20
  -3  -8   5  571.24   30.20
  -3  -8   5  571.44   26.30
   3  -8  -5  517.95   28.60
  -3  -8   5  568.94   26.50
   3  -8  -5  554.54   29.00
  -3   8   5  547.15   29.60
   3   8  -5  561.44   29.80
  -3   8   5  529.15   28.60
  -2  -8   5   15.70    3.10
  -2  -8   5   16.50    6.20
  -2  -8   5   19.20    3.50
   2  -8  -5   27.50    5.30
   2  -8  -5   27.20    5.40
   2   8  -5   15.00    2.60
  -2   8   5   21.60    4.40
  -2   8   5   20.60    6.60
   2   8  -5   20.10    6.70
  -1  -8   5  197.58   13.20
  -1  -8   5  191.28   10.40
   1  -8  -5  147.19   12.20
   1  -8  -5  154.48   11.10
  -1   8   5  168.78   10.80
   1   8  -5  167.38    9.90
   1   8  -5  202.38   13.70
  -1   8   5  147.69   12.50
   0  -8   5   13.10    5.80
   0  -8  -5    5.70    3.40
   0  -8   5   11.50    3.60
   0  -8   5    8.90    3.40
   0  -8  -5    6.60    3.20
   0   8  -5    7.30    5.70
   0   8   5   11.60    5.40
   0   8   5   10.50    5.10
   1  -8   5  472.35   25.80
  -1  -8  -5  478.65   23.90
  -1  -8  -5  484.85   24.00
   1   8   5  485.15   23.50
  -1   8  -5  473.25   26.00
  -1   8  -5  465.75   24.40
   1   8   5  488.05   25.70
   2  -8   5   19.20    4.70
   2  -8   5   22.20    4.80
  -2   8  -5   38.70    6.80
  -3  -8  -5   45.60    4.90
   3  -8   5   34.80    6.60
   3  -8   5   37.90    6.70
  -3  -8  -5   44.00    4.50
  -3   8  -5   40.00    7.40
   3   8   5   41.90    8.00
  -3   8  -5   49.90    6.70
   4  -8   5   17.20    5.60
   4  -8   5   15.90    5.90
  -4  -8  -5   29.20    3.40
   4   8   5   34.80    7.10
  -4   8  -5   29.40    5.30
  -4   8  -5   25.80    6.70
   5  -8   5    5.00    5.90
   5  -8   5    6.20    5.20
  -5  -8  -5    9.10    2.70
  -5  -8  -5   11.90    2.70
  -5  -8  -5   13.20    5.20
  -5  -8  -5    9.00    4.80
   5   8   5   12.70    5.30
  -5   8  -5   12.90    6.60
  -5   8  -5    6.60    5.00
   6  -8   5  199.38   14.90
  -6  -8  -5  156.78    9.50
  -6  -8  -5  153.28   10.70
  -6  -8  -5  148.99   11.00
  -6  -8  -5  152.58    9.40
   6  -8   5  203.98   14.80
  -6   8  -5  187.98   14.00
  -6   8  -5  178.98   13.80
  -7  -8  -5   21.70    4.30
  -7  -8  -5   22.60    3.50
   7  -8   5   16.00    7.60
   7  -8   5   16.30    7.40
  -7  -8  -5   19.60    5.00
  -7  -8  -5   21.50    3.70
  -7   8  -5   15.60    6.30
  -7   8  -5   16.00    6.90
   8  -8   5  181.78   15.50
  -8  -8  -5  152.88   10.20
  -8  -8  -5  144.39    9.80
  -8  -8  -5  145.99    9.50
  -8   8  -5  154.68   13.20
  -8   8  -5  160.38   14.40
  -9  -8  -5  153.48   10.10
  -9  -8  -5  159.98   10.70
  -9   8  -5  150.48   13.50
  -9   8  -5  176.48   15.00
 -10   8  -5    7.50    6.30
 -10   8  -5    9.00    6.90
 -10  -9   5    8.60    8.20
  10  -9  -5   12.70    9.10
 -10   9   5    8.40    7.10
 -10   9   5    7.30    8.20
   9  -9  -5  108.19   13.90
  -9  -9   5  117.09   14.10
  -9   9   5  107.69   14.00
  -9   9   5  120.69   13.30
   8  -9  -5  214.68   21.30
  -8   9   5  191.08   17.00
  -8   9   5  191.08   15.90
   7  -9  -5   56.39    9.00
   7  -9  -5   43.50    8.90
  -7  -9   5   61.79   10.60
  -7   9   5   52.29    8.90
  -7   9   5   62.99   10.90
   6  -9  -5  245.68   17.60
   6  -9  -5  234.48   16.90
  -6  -9   5  242.08   17.80
  -6   9   5  233.68   17.10
  -6   9   5  216.08   16.90
  -5  -9   5   17.70    7.60
   5  -9  -5   20.70    6.60
   5  -9  -5   10.90    6.40
   4  -9  -5  446.36   24.80
  -4  -9   5  478.95   26.30
   4  -9  -5  425.26   24.90
  -4   9   5  431.86   25.90
  -3  -9   5   20.00    2.80
   3  -9  -5   31.50    5.70
  -3  -9   5   17.70    7.80
   3  -9  -5   30.60    5.70
  -3  -9   5   19.70    3.10
  -3   9   5   29.20    5.10
  -3   9   5   32.90    7.20
   3   9  -5   27.00    7.80
  -2  -9   5  748.83   35.60
   2  -9  -5  743.63   37.20
  -2  -9   5  748.93   35.40
  -2  -9   5  759.02   39.00
   2  -9  -5  743.13   37.30
  -2   9   5  737.13   36.90
  -2   9   5  717.33   38.30
   2   9  -5  729.83   38.50
  -1  -9   5   91.99    7.30
   1  -9  -5   85.59    8.30
  -1  -9   5   89.09    7.40
   1  -9  -5   76.99    8.10
  -1  -9   5  103.89   11.60
   1   9  -5   92.19   10.10
  -1   9   5   88.29    9.70
   1   9  -5   78.29    6.50
  -1   9   5   99.59    7.90
   0  -9  -5 1077.49   50.69
   0  -9   5 1041.10   50.69
   0  -9   5 1043.70   50.59
   0  -9   5 1012.60   52.59
   0  -9  -5 1084.49   50.69
   0   9  -5 1069.29   52.99
   0   9  -5 1028.80   50.19
   0   9   5 1096.59   52.59
   0   9   5 1071.29   50.29
  -1  -9  -5  111.39    8.40
   1  -9   5  115.49    9.30
  -1  -9  -5  115.59    8.30
   1   9   5  117.39   11.00
  -1   9  -5  107.39    8.80
  -1   9  -5  111.59   11.90
   1   9   5  119.59    7.70
   2  -9   5  192.58   13.30
  -2   9  -5  199.08   12.90
  -2   9  -5  194.78   14.50
  -3  -9  -5   62.29    7.60
  -3  -9  -5   62.49    5.60
   3  -9   5   74.49    9.20
   3  -9   5   68.59    8.90
  -3   9  -5   67.79    9.90
  -3   9  -5   81.69    8.60
   3   9   5   80.69    9.10
   4  -9   5   36.60    7.10
  -4  -9  -5   28.80    3.40
   4  -9   5   26.50    6.20
  -4   9  -5   40.10    8.00
   4   9   5   34.10    6.70
  -5  -9  -5   79.79    5.10
   5  -9   5   68.79    9.60
  -5  -9  -5   69.39    8.90
   5  -9   5   66.89   15.20
  -5  -9  -5   79.59    5.10
   5   9   5   87.39    9.50
  -5   9  -5   79.59   10.90
  -5   9  -5   60.49    9.00
   6  -9   5  152.78   13.80
   6  -9   5  107.89   12.50
  -6  -9  -5  137.19   11.10
  -6  -9  -5  128.59    7.10
  -6   9  -5  151.58   20.00
   6   9   5  125.59   10.50
   7  -9   5   42.10   12.90
  -7  -9  -5   27.40    3.40
  -7  -9  -5   19.20    2.70
  -7  -9  -5   10.60    5.50
  -7   9  -5   30.50    6.90
  -7   9  -5   25.60    8.20
   8  -9   5  410.46   25.10
  -8  -9  -5  339.37   22.30
  -8  -9  -5  378.86   18.30
  -8   9  -5  378.56   23.90
  -8   9  -5  370.56   23.50
  -9  -9  -5   54.39    5.40
   9  -9   5   73.69   11.50
  -9  -9  -5   64.09    5.20
  -9   9  -5   78.29   10.60
   9 -10  -5   21.70    9.10
  -9 -10   5   23.40    9.20
  -9  10   5    2.60   10.00
  -8 -10   5   71.09   11.70
   7 -10  -5    9.00    7.20
  -7 -10   5    5.50    8.10
  -7  10   5    7.70    7.60
  -7  10   5    6.10    6.00
  -6 -10   5   50.69   10.10
   6 -10  -5   55.89    9.00
   6 -10  -5   50.69    9.20
  -6  10   5   54.69   10.00
  -6  10   5   48.90    8.70
   5 -10  -5   30.20    8.60
   5 -10  -5   23.40    6.50
  -5  10   5   33.30    8.40
   4 -10  -5   20.60    9.40
  -4 -10   5   19.70    8.60
   4 -10  -5   33.40    6.70
  -4  10   5   24.50    7.70
  -4  10   5   19.60    5.30
  -3 -10   5   17.70    8.20
  -3 -10   5   30.00    3.80
   3 -10  -5   38.20    6.50
  -3 -10   5   32.50    3.40
   3 -10  -5   22.80    5.90
  -3  10   5   66.39   15.50
  -3  10   5   28.70    5.50
   3  10  -5   39.80    8.10
   2 -10  -5   11.30    5.10
   2 -10  -5   10.60    4.80
  -2 -10   5   27.90    8.60
  -2  10   5   16.50    6.60
  -2  10   5   11.30    4.10
   2  10  -5   22.20    7.30
  -1 -10   5   23.70    4.50
  -1 -10   5   24.50    7.90
  -1 -10   5   24.80    4.40
   1  10  -5   25.90    8.50
   0 -10   5   96.59    8.30
   0 -10  -5   65.59    7.70
   0 -10   5  101.99   12.50
   0 -10  -5   82.69    8.00
   0 -10   5   87.99    8.10
   0  10   5   94.59   11.30
   0  10  -5   84.59    7.10
   0  10   5   83.29    7.00
   0  10  -5   88.59   10.80
  -1 -10  -5  100.99    8.20
   1 -10   5  100.69    9.60
   1 -10   5  106.99   11.50
   1 -10   5  101.09    9.40
  -1 -10  -5  102.59    8.10
   1  10   5  106.39   11.60
  -1  10  -5   96.39    8.40
  -1  10  -5  104.29   11.50
   2 -10   5  228.48   16.60
  -2 -10  -5  234.28   13.00
  -2 -10  -5  248.68   14.90
  -2  10  -5  236.18   16.90
  -2  10  -5  225.98   14.60
   2  10   5  226.88   16.20
   3 -10   5   18.50    9.60
  -3 -10  -5   17.20    3.40
   3 -10   5    6.60    5.30
  -3 -10  -5   13.10    3.00
   3  10   5    7.60    6.50
  -3  10  -5    7.00    4.30
  -4 -10  -5  592.54   29.10
   4 -10   5  624.74   33.40
   4 -10   5  670.33   35.20
  -4  10  -5  632.24   33.10
  -4  10  -5  628.44   34.30
   4  10   5  600.84   32.70
   5 -10   5   25.30    7.20
  -5 -10  -5   34.00    7.20
   5 -10   5   29.30    7.70
   5  10   5   21.70    6.70
  -5  10  -5   20.80    7.70
   6 -10   5  205.08   16.70
  -6 -10  -5  222.78   15.00
   6  10   5  206.28   14.30
  -6  10  -5  189.98   16.60
  -6  10  -5  186.88   15.30
  -7 -10  -5   17.70    6.30
   7 -10   5   11.70    7.50
  -7  10  -5   16.00    6.50
  -7  10  -5    6.50    7.90
  -8 -10  -5   31.60    6.90
   8 -10   5   40.20   10.00
  -8  10  -5   58.29   10.50
   8 -11  -5   -1.70    7.60
  -8 -11   5    3.70    9.20
  -7 -11   5  136.49   15.20
   7 -11  -5  156.08   15.70
  -7  11   5  159.98   16.30
  -6 -11   5    7.70    7.60
   6 -11  -5    5.20    7.20
  -6  11   5    1.30    8.30
   5 -11  -5   88.29   12.50
  -5 -11   5   89.49   12.70
   5 -11  -5   84.59   10.70
  -5  11   5   84.49    9.80
  -5  11   5   79.39   12.20
   4 -11  -5   50.69    8.30
  -4 -11   5   54.99   10.00
   4 -11  -5   46.10    8.20
  -4  11   5   55.69   10.80
  -4  11   5   45.70    7.30
   3 -11  -5   34.20    7.60
   3 -11  -5   30.80    7.30
  -3  11   5   22.10    5.50
  -3  11   5   38.50    8.90
   2 -11  -5  251.27   15.30
  -2 -11   5  200.08   12.10
  -2 -11   5  203.68   18.20
   2  11  -5  203.58   16.80
  -2  11   5  265.87   17.40
   1 -11  -5  116.59   10.00
   1 -11  -5  113.09   10.00
  -1  11   5  117.69    9.10
  -1  11   5  106.69   12.70
   0 -11  -5   23.70    4.80
   0  11   5   52.79   14.50
   0  11  -5    7.70    7.20
   1 -11   5  677.13   34.50
  -1 -11  -5  675.03   33.30
   1 -11   5  675.53   37.40
   1 -11   5  680.83   34.50
  -1  11  -5  654.73   33.80
   1  11   5  668.13   36.10
  -1  11  -5  703.53   37.10
   2 -11   5   13.60    5.70
  -2  11  -5    9.30    7.50
  -2  11  -5    5.70    4.70
   2  11   5   23.30    7.80
  -3 -11  -5  432.96   22.60
   3 -11   5  492.55   26.90
  -3 -11  -5  443.86   22.80
   3  11   5  438.06   26.70
  -3  11  -5  527.75   26.30
  -3  11  -5  509.65   28.20
   4 -11   5    8.40    6.60
   4 -11   5   -1.70    5.20
   4  11   5    2.10    6.50
  -4  11  -5    0.70    5.40
  -4  11  -5   12.40    8.20
   5 -11   5  470.15   26.70
  -5 -11  -5  415.86   24.90
   5  11   5  407.56   25.20
  -5  11  -5  451.35   27.50
   6 -11   5   68.39   10.80
  -6 -11  -5   60.59    9.30
  -6  11  -5   78.69   12.10
   6  11   5   68.19    9.60
  -7 -11  -5   84.09   10.60
   7 -11   5   67.59   11.00
  -7  11  -5   72.99   12.20
   7 -12  -5   50.09   10.00
  -7 -12   5   61.69   11.60
  -7  12   5   34.50   11.50
  -6 -12   5  107.59   15.30
   6 -12  -5  151.48   15.20
  -6  12   5  135.89   16.10
  -5 -12   5  137.89   16.10
   5 -12  -5  151.28   14.20
  -5  12   5  129.79   15.80
   4 -12  -5   10.20    6.60
  -4 -12   5    2.40    8.00
  -4  12   5   10.90    8.70
   3 -12  -5  133.59   12.50
   3 -12  -5  142.49   13.00
  -3 -12   5  122.29   15.70
   3  12  -5  144.89   14.50
  -3  12   5  140.59   14.30
  -2 -12   5   26.60    4.20
  -2 -12   5   24.50    9.40
  -2 -12   5   24.10    3.80
   2 -12  -5   35.70    6.50
   2 -12  -5   25.60    6.40
  -2  12   5   37.40    9.20
   2  12  -5   15.50    9.50
   1 -12  -5    4.60    4.60
   1 -12  -5    4.80    4.80
  -1 -12   5    8.60    3.80
  -1 -12   5    5.80    8.20
  -1 -12   5    5.80    4.10
  -1  12   5    3.80    7.50
   1  12  -5    6.20    8.40
   0 -12   5   -0.60    7.60
   0 -12  -5   11.50    4.70
   0 -12   5   15.10    4.70
   0  12  -5    8.40    8.30
   0  12   5    5.50    7.80
   1 -12   5  100.59   13.80
   1 -12   5   77.89    9.50
   1 -12   5   90.59    9.50
  -1 -12  -5   86.89    7.80
  -1 -12  -5   74.39    7.80
  -1  12  -5   94.79   12.80
   1  12   5   89.09   12.10
   2 -12   5   91.09   10.20
  -2 -12  -5   83.59    7.30
  -2 -12  -5   80.69    6.90
   2  12   5  104.79   12.50
  -2  12  -5   92.89   12.50
  -3 -12  -5  119.09    6.70
   3 -12   5   91.29   11.30
  -3 -12  -5  115.39    8.40
  -3  12  -5  110.69   14.70
   3  12   5  123.89   12.90
  -4 -12  -5   12.60    7.10
   4  12   5    7.80    8.70
  -4  12  -5   15.10    8.30
  -5 -12  -5  136.29   14.70
   5 -12   5  109.89   13.90
   5  12   5  117.29   19.90
  -5  12  -5  147.29   14.80
   6 -12   5   23.80    9.10
   6  12   5   28.80    9.90
  -6  12  -5   30.20   10.40
  -5 -13   5   -0.40    9.30
  -5  13   5   11.40    9.90
   4 -13  -5  289.77   19.80
  -4 -13   5  247.88   21.70
  -3 -13   5    2.70    8.60
   3 -13  -5    6.50    6.10
   3  13  -5    0.90    8.90
  -3  13   5    6.30    8.20
  -2 -13   5  243.88   21.10
  -2 -13   5  248.38   13.30
   2 -13  -5  237.88   16.60
   2 -13  -5  246.18   16.60
  -2  13   5  223.18   18.70
   2  13  -5  258.37   20.90
  -1 -13   5   32.40    5.20
   1 -13  -5   39.20    6.60
  -1 -13   5   33.60   10.90
  -1 -13   5   43.80    5.90
   1  13  -5   26.60   10.40
  -1  13   5   31.40    9.30
   0 -13  -5  262.57   16.20
   0 -13   5  265.87   20.70
   0 -13   5  268.67   16.00
   0 -13   5  257.27   16.20
   0 -13  -5  261.37   16.10
   0  13  -5  287.87   21.50
   0  13   5  258.57   19.50
  -1 -13  -5   41.70    5.80
   1 -13   5   32.00   10.70
  -1 -13  -5   35.20    5.50
   1 -13   5   35.80    6.90
  -1  13  -5   40.40   11.40
   1  13   5   24.90    8.90
  -2 -13  -5  221.48   12.10
  -2 -13  -5  236.88   13.80
   2 -13   5  193.28   18.20
   2 -13   5  193.08   15.40
   2 -13   5  208.98   15.70
   2  13   5  232.78   18.30
  -2  13  -5  184.48   19.10
  -3  13  -5   37.30   10.60
   3  13   5   52.59   10.00
  -4 -13  -5   13.60    7.60
   4  13   5   34.80    9.50
  -2 -14   5    8.90   10.50
   2 -14  -5    8.90    6.20
   2  14  -5    6.90    8.90
  -2  14   5   20.00   10.30
   1 -14  -5   12.80    5.80
   1 -14  -5   10.90    5.70
  -1 -14   5   21.10   11.00
   1  14  -5   13.90   10.50
   0 -14  -5   -2.90    4.30
   0 -14   5    1.90   10.80
   0 -14  -5    6.50    5.00
   0 -14   5    3.20    4.60
   0 -14   5    5.80    5.20
   0  14   5    5.20    9.10
   0  14  -5   13.00    9.60
  -1 -14  -5   27.30    6.20
   1 -14   5   44.30    9.90
   1 -14   5   48.60   12.00
   1 -14   5   38.00    7.10
  -1  14  -5   35.20   10.90
   1  14   5   38.60   11.20
   2 -14   5   99.39   11.10
  -2 -14  -5   79.79    6.50
   2  14   5   65.49   11.70
  -2  14  -5   86.59   14.00
 -13   0   6   10.90    9.80
 -13   0   6    8.40    7.20
 -12   0   6  925.61   47.30
 -12   0   6  873.91   45.90
 -11   0   6   -0.50    5.90
 -11   0   6    0.60    5.20
 -11   0   6    2.90    6.00
 -10   0   6  490.55   27.90
 -10   0   6  498.05   27.50
 -10   0   6  496.25   27.50
   9   0  -6   15.50    4.30
  -9   0   6   11.40    5.80
  -9   0   6   30.20    5.70
  -8   0   6    1.30    3.90
  -8   0   6    8.50    5.50
  -8   0   6    7.90    5.30
  -7   0   6   -1.40    4.80
  -7   0   6    9.30    3.90
  -6   0   6  426.26   22.00
  -6   0   6  378.66   21.40
   6   0  -6  388.36   21.50
  -6   0   6  450.05   22.60
   5   0  -6   -2.90    2.90
   5   0  -6    4.70    4.10
  -5   0   6   -1.20    3.40
  -5   0   6   -0.90    2.80
  -5   0   6    1.10    4.10
   5   0  -6    1.40    2.80
  -4   0   6  702.13   34.60
   4   0  -6  741.83   35.10
  -4   0   6  722.83   35.10
  -4   0   6  692.33   34.40
   4   0  -6  690.83   34.40
   4   0  -6  715.03   34.50
   2   0  -6  169.78   11.00
   2   0  -6  157.58    9.60
  -2   0   6  155.98   10.50
  -2   0   6  168.08    9.80
   2   0  -6  170.48    9.80
  -2   0   6  176.68   10.10
   1   0  -6   -0.80    2.60
   1   0  -6    2.40    3.00
  -1   0   6    0.50    3.10
  -1   0   6   -0.90    2.90
   1   0  -6    2.70    2.80
  -1   0   6    0.20    3.20
   0   0  -6  908.31   44.80
   0   0  -6  952.30   45.20
   0   0  -6  981.30   45.30
   0   0   6 1022.90   45.30
   0   0   6 1004.20   45.40
   0   0   6  882.41   44.90
  -1   0  -6    3.90    2.40
   1   0   6    1.70    3.30
  -1   0  -6    0.60    2.80
  -1   0  -6    0.10    3.30
   1   0   6    0.90    2.90
   2   0   6  755.52   35.00
   2   0   6  755.72   36.00
  -2   0  -6  730.93   35.90
  -2   0  -6  749.62   36.00
   2   0   6  751.32   36.00
   4   0   6  847.92   41.50
  -4   0  -6  883.21   41.50
   4   0   6  826.82   39.30
   4   0   6  844.22   41.60
  -4   0  -6  863.41   41.60
   4   0   6  887.81   39.40
   5   0   6    1.70    3.20
  -5   0  -6    1.10    3.20
  -5   0  -6   -5.10    2.80
   5   0   6    0.80    3.60
  -6   0  -6    1.10    3.90
  -6   0  -6    8.50    3.70
   6   0   6    9.70    3.70
  -7   0  -6    2.00    3.90
  -7   0  -6    5.10    4.40
   7   0   6    7.50    3.80
  -8   0  -6    4.10    4.80
  -8   0  -6    4.40    4.50
   8   0   6    2.90    4.70
  -9   0  -6   15.10    5.70
  10   0   6  220.08   16.10
 -10   0  -6  236.48   16.80
 -11   0  -6    0.30    5.70
 -12   0  -6  222.58   17.80
 -13  -1   6   14.10    6.90
 -13  -1   6   13.30    8.00
 -13   1   6   31.40    7.80
 -13   1   6   27.10    8.50
 -12  -1   6   58.59    8.90
 -12   1   6   54.89   10.30
 -11  -1   6   37.50    7.90
 -11  -1   6   45.00    8.40
  11  -1  -6   50.59    8.50
 -11  -1   6   43.10    7.40
  11   1  -6   41.50    6.80
 -11   1   6   48.40    8.70
 -11   1   6   52.49    8.80
 -10  -1   6   11.80    6.50
  10  -1  -6   20.80    6.20
 -10  -1   6   19.10    6.30
 -10   1   6   23.60    6.50
 -10   1   6   25.10    6.80
  10   1  -6   19.60    5.50
 -10   1   6   19.30    7.00
   9  -1  -6   41.90    7.20
  -9  -1   6   31.40    6.50
  -9  -1   6   34.40    7.60
  -9  -1   6   18.80    5.70
  -9   1   6   19.90    6.10
  -9   1   6   36.00    6.90
  -9   1   6   32.10    7.40
   9   1  -6   21.20    5.70
   8  -1  -6  383.66   22.40
  -8  -1   6  417.46   22.30
  -8  -1   6  417.96   23.00
  -8  -1   6  415.96   22.60
   8   1  -6  386.16   21.70
  -8   1   6  426.16   23.10
  -8   1   6  395.26   22.40
  -8   1   6  407.36   22.70
   7  -1  -6    8.80    4.20
  -7  -1   6    9.90    4.10
  -7  -1   6   10.60    5.70
  -7  -1   6    7.50    4.50
  -7   1   6   11.90    5.40
   7   1  -6    6.70    3.60
  -7   1   6    7.50    4.70
  -7   1   6   10.20    4.60
   6  -1  -6  217.28   13.10
  -6  -1   6  203.08   14.10
  -6  -1   6  198.58   13.20
  -6  -1   6  207.48   12.50
   6  -1  -6  203.58   12.90
  -6   1   6  201.38   13.40
  -6   1   6  213.38   13.30
   6   1  -6  208.68   12.90
   6   1  -6  208.38   12.50
  -6   1   6  210.48   12.90
   5  -1  -6    8.20    5.80
  -5  -1   6   -4.40    4.60
  -5  -1   6    4.00    3.50
  -5  -1   6    4.20    3.10
   5  -1  -6    3.90    3.70
   5  -1  -6    4.60    3.20
   5   1  -6    4.80    3.60
  -5   1   6    6.00    3.60
  -5   1   6    0.30    3.20
   5   1  -6    1.10    2.90
  -5   1   6    5.60    4.70
   4  -1  -6 1138.29   54.19
   4  -1  -6 1170.78   54.29
  -4  -1   6 1137.59   53.79
  -4  -1   6 1117.09   54.49
  -4  -1   6 1114.29   53.89
  -4   1   6 1180.18   54.49
   4   1  -6 1133.49   55.39
   4   1  -6 1119.39   54.69
  -4   1   6 1132.59   54.29
  -4   1   6 1181.38   54.49
  -3  -1   6  107.99    7.00
   3  -1  -6   81.49    7.20
   3  -1  -6   86.59    7.10
  -3  -1   6  103.39    7.90
   3  -1  -6   89.39    7.20
  -3   1   6  106.49    7.40
   3   1  -6   94.09    6.70
   3   1  -6   90.39    7.20
  -3   1   6  112.09    7.80
  -3   1   6   78.29    7.40
  -2  -1   6   63.69    6.10
   2  -1  -6   76.39    6.60
   2  -1  -6   77.39    6.20
   2  -1  -6   79.49    6.20
  -2  -1   6   74.79    7.30
  -2  -1   6   74.29    5.90
  -2   1   6   70.09    6.60
  -2   1   6   79.29    6.80
   2   1  -6   66.49    6.20
   2   1  -6   71.19    6.00
  -2   1   6   84.99    6.30
   1  -1  -6  640.54   30.30
  -1  -1   6  621.64   29.60
  -1  -1   6  599.64   29.40
   1  -1  -6  628.04   29.50
  -1  -1   6  611.34   29.60
   1  -1  -6  577.04   30.00
   1   1  -6  612.04   29.40
  -1   1   6  623.64   29.60
  -1   1   6  609.54   29.50
   1   1  -6  583.64   29.30
   1   1  -6  605.64   29.50
  -1   1   6  599.04   29.40
   0  -1  -6   68.19    5.80
   0  -1   6   65.79    6.30
   0  -1   6   60.69    5.80
   0  -1  -6   58.59    5.30
   0  -1   6   67.49    5.90
   0  -1  -6   61.59    5.50
   0   1  -6   67.09    5.70
   0   1   6   58.79    5.50
   0   1   6   65.99    5.90
   0   1  -6   61.79    5.40
   0   1   6   59.29    5.90
   0   1  -6   54.39    5.00
  -1  -1  -6   93.49    6.80
   1  -1   6   68.89    6.90
  -1  -1  -6   97.79    6.80
   1  -1   6   78.09    6.70
   1  -1   6   77.89    6.00
   1  -1   6   80.69    5.80
  -1   1  -6   85.49    5.80
   1   1   6   95.39    6.70
  -1   1  -6   72.89    6.30
  -1   1  -6   76.39    6.60
  -2  -1  -6   22.10    2.50
   2  -1   6   12.40    3.50
  -2  -1  -6   14.70    3.30
  -2  -1  -6   18.20    3.80
   2  -1   6   23.30    4.60
   2   1   6   14.80    3.90
  -2   1  -6   15.60    3.70
   2   1   6   14.90    2.40
   2   1   6   26.70    4.10
   3  -1   6  487.45   23.40
   3  -1   6  544.75   25.20
   3  -1   6  431.06   25.10
  -3  -1  -6  483.45   22.80
  -3  -1  -6  526.45   24.80
  -3   1  -6  456.05   24.60
  -3   1  -6  512.55   25.10
   3   1   6  456.85   22.80
   3   1   6  461.45   24.50
   3   1   6  542.05   24.80
   3   1   6  534.95   22.80
   4  -1   6   80.99    5.30
  -4  -1  -6   75.89    6.50
   4  -1   6   76.39    5.10
   4  -1   6   80.39    7.50
   4  -1   6  100.09   11.80
  -4  -1  -6   76.29    7.00
  -4   1  -6   72.59    6.90
  -4   1  -6   81.49    5.50
   4   1   6   90.49    7.20
  -4   1  -6   78.09    7.20
   5  -1   6  111.39    6.60
   5  -1   6  107.79    6.40
  -5  -1  -6  114.59    8.50
   5  -1   6  118.69    9.00
  -5  -1  -6  115.69    8.60
  -5   1  -6  113.79    6.60
  -5   1  -6  117.79    9.20
  -5   1  -6  117.29    8.70
   6  -1   6   47.70    4.40
  -6  -1  -6   64.39    7.10
  -6  -1  -6   73.09    7.10
   6  -1   6   60.99    4.50
  -6   1  -6   58.19    7.20
  -6   1  -6   67.79    7.70
  -6   1  -6   53.29    5.20
  -7  -1  -6   68.89    7.80
  -7  -1  -6   64.19    7.80
   7  -1   6   68.19    5.40
  -7   1  -6   66.89    8.50
  -7   1  -6   67.29    8.10
  -8  -1  -6   68.39    8.50
  -8  -1  -6   69.09    8.60
  -8   1  -6   68.59    9.10
  -8   1  -6   63.69    8.40
  -9  -1  -6   14.90    5.50
  -9  -1  -6   10.90    5.10
  -9   1  -6   15.70    3.20
   9   1   6   20.60    6.00
  -9   1  -6    7.50    6.10
  -9   1  -6   10.60    5.50
 -10  -1  -6   26.00    6.60
 -10  -1  -6   35.50    7.60
 -10   1  -6   40.50   13.40
 -10   1  -6   36.70    7.30
  10   1   6   34.60    6.90
  11  -1   6   33.00    7.90
 -11  -1  -6   27.50    7.10
 -11   1  -6   28.00    7.60
 -12  -1  -6    3.70    5.60
 -12   1  -6    1.20    5.90
 -12  -2   6    0.40    6.60
 -12  -2   6    5.60    6.30
 -12   2   6   16.60    7.70
 -12   2   6    7.90    6.20
 -11  -2   6  102.69   11.10
 -11  -2   6  104.99   11.10
 -11  -2   6   97.69   10.40
 -11   2   6  100.89   11.40
 -11   2   6   98.79   12.50
 -10  -2   6   16.80    6.90
 -10  -2   6    5.50    4.90
 -10  -2   6    9.20    5.50
  10  -2  -6    3.70    5.50
 -10   2   6    6.20    6.30
 -10   2   6    5.40    6.00
  10   2  -6    4.10    4.00
 -10   2   6    4.50    5.90
  -9  -2   6  381.36   20.70
   9  -2  -6  363.46   21.40
  -9  -2   6  384.16   21.90
  -9  -2   6  351.56   20.80
  -9   2   6  344.27   21.60
  -9   2   6  359.26   21.30
  -9   2   6  315.17   21.00
   9   2  -6  374.36   20.30
   8  -2  -6   27.10    6.00
  -8  -2   6   32.30    7.20
  -8  -2   6   28.70    5.70
  -8  -2   6   26.90    5.40
  -8   2   6   22.80    6.00
  -8   2   6   21.90    5.60
  -8   2   6   21.80    6.20
   8   2  -6   20.10    5.20
  -7  -2   6  982.00   50.59
  -7  -2   6  967.70   49.80
   7  -2  -6 1054.99   50.69
  -7  -2   6  970.40   49.60
  -7   2   6 1031.30   50.69
  -7   2   6 1109.39   52.29
   7   2  -6 1102.59   50.49
  -7   2   6 1059.99   50.69
  -6  -2   6   44.70    5.90
   6  -2  -6   55.19    6.90
  -6  -2   6   42.30    7.10
  -6  -2   6   42.30    5.40
   6  -2  -6   52.99    7.00
   6   2  -6   47.20    7.50
  -6   2   6   35.20    5.60
  -6   2   6   55.79    8.30
   6   2  -6   40.90    5.30
  -6   2   6   44.00    6.40
  -5  -2   6  161.18   11.10
  -5  -2   6  185.28   12.80
  -5  -2   6  194.88   11.20
   5  -2  -6  211.98   12.20
   5  -2  -6  199.48   12.30
   5  -2  -6  220.18   12.40
  -5   2   6  180.08   12.00
   5   2  -6  173.28   10.80
   5   2  -6  168.38   11.50
  -5   2   6  211.98   12.50
   5   2  -6  165.58   11.90
  -5   2   6  213.98   12.20
   4  -2  -6    3.70    3.30
  -4  -2   6    5.10    3.10
   4  -2  -6    5.50    3.70
  -4   2   6    4.50    3.40
  -4   2   6    5.20    3.90
   4   2  -6    2.50    2.60
  -4   2   6    6.50    4.30
   3  -2  -6 1652.63   75.29
   3  -2  -6 1586.34   75.19
  -3  -2   6 1610.74   74.79
   3  -2  -6 1565.34   75.29
  -3  -2   6 1645.44   75.59
  -3  -2   6 1597.44   74.69
  -3   2   6 1613.64   75.19
  -3   2   6 1603.64   75.39
   3   2  -6 1629.44   74.69
  -3   2   6 1630.34   75.39
   3   2  -6 1587.54   74.59
   3   2  -6 1607.84   75.39
  -2  -2   6   93.59    8.10
  -2  -2   6  108.59    7.60
   2   2  -6  115.59    7.30
   2   2  -6  120.29    7.90
   2   2  -6  122.79    7.40
   1  -2  -6   74.99    5.90
   1  -2  -6   72.99    6.10
  -1  -2   6   72.29    6.50
   1  -2  -6   62.49    6.60
  -1  -2   6   74.89    6.40
  -1  -2   6   74.89    6.20
  -1   2   6   68.69    6.40
  -1   2   6   77.19    6.10
  -1   2   6   79.89    6.20
   1   2  -6   79.99    6.10
   0  -2  -6   68.29    5.90
   0  -2  -6   68.89    5.90
   0  -2   6   74.79    6.00
   0  -2   6   75.69    6.20
   0  -2   6   67.09    5.70
   0  -2  -6   67.69    5.50
   0  -2   6   71.59    6.40
   0   2   6   66.69    5.70
   0   2  -6   68.39    5.60
   0   2   6   65.29    6.10
   0   2  -6   67.59    6.00
   0   2   6   75.99    5.90
  -1  -2  -6    8.00    3.10
   1  -2   6    0.70    3.10
   1  -2   6    3.70    3.20
  -1  -2  -6    1.10    2.30
  -1  -2  -6    7.20    3.00
   1  -2   6    5.10    3.00
   1  -2   6    4.30    3.10
  -1   2  -6    3.90    3.00
   1   2   6    3.70    3.30
  -1   2  -6    6.00    2.90
   1   2   6    3.40    2.50
  -1   2  -6    2.70    2.80
  -2  -2  -6   75.39    6.10
   2   2   6   62.49    4.40
   2   2   6   50.29    5.70
  -3  -2  -6  167.58    8.30
  -3  -2  -6  192.28   10.30
   3  -2   6  160.08    9.50
   3  -2   6  170.98   10.80
  -3  -2  -6  192.68   10.40
   3  -2   6  155.38    9.30
   3  -2   6  191.58   11.00
  -3   2  -6  165.48   10.50
  -3   2  -6  146.09    9.30
  -3   2  -6  152.58   10.30
   3   2   6  152.18   10.50
   4  -2   6    7.10    4.00
  -4  -2  -6   11.00    3.10
   4  -2   6    7.00    3.80
  -4  -2  -6   11.50    3.60
   4  -2   6    6.60    3.00
   4  -2   6    8.80    2.80
  -4   2  -6    7.10    3.70
  -4   2  -6    6.40    3.70
  -4   2  -6    5.00    2.60
  -5  -2  -6  715.03   37.90
  -5  -2  -6  751.72   36.70
   5  -2   6  785.82   40.30
   5  -2   6  748.93   35.60
   5   2   6  741.63   36.60
  -5   2  -6  761.82   35.60
  -5   2  -6  761.32   37.30
  -5   2  -6  750.72   37.50
   6  -2   6   69.39    8.10
  -6  -2  -6   71.79    7.10
  -6  -2  -6   83.09    7.50
   6  -2   6   66.59    5.40
  -6   2  -6   68.89    7.70
  -6   2  -6   65.19    7.80
   6   2   6   73.19    7.20
  -6   2  -6   67.29    5.30
  -7  -2  -6  275.17   16.20
  -7  -2  -6  265.07   16.30
   7  -2   6  274.17   14.40
  -7   2  -6  261.47   18.30
  -7   2  -6  280.07   14.20
  -7   2  -6  294.27   17.50
   7   2   6  269.17   16.20
   8  -2   6  100.29    7.60
  -8  -2  -6  110.79    9.80
  -8  -2  -6  106.29    9.70
  -8   2  -6   85.69   11.70
  -8   2  -6   98.99    6.90
   8   2   6  111.49    9.80
  -8   2  -6  115.49   10.80
  -9  -2  -6  642.84   33.10
  -9  -2  -6  648.74   39.30
  -9   2  -6  605.84   33.50
   9   2   6  593.34   33.90
  -9   2  -6  635.54   30.00
  -9   2  -6  636.44   34.20
 -10  -2  -6   12.40    5.40
  10  -2   6   11.10    5.20
 -10  -2  -6   24.00    6.10
  10   2   6   12.90    5.50
 -10   2  -6   19.80    6.80
 -10   2  -6   13.80    3.10
 -10   2  -6   11.60    6.40
 -11  -2  -6  423.86   25.40
 -11   2  -6  422.86   26.20
 -12   2  -6    0.60    6.30
 -12  -3   6  194.58   15.20
 -12  -3   6  175.38   15.00
 -12   3   6  196.38   16.70
 -12   3   6  194.68   15.30
 -11  -3   6   77.69    9.50
 -11  -3   6   74.09   10.10
 -11  -3   6   68.69    9.10
  11  -3  -6   79.09   10.30
 -10  -3   6  308.27   21.00
 -10  -3   6  330.87   20.20
 -10  -3   6  326.47   20.50
  10  -3  -6  376.26   22.10
 -10   3   6  377.66   21.70
 -10   3   6  386.86   22.40
  10   3  -6  321.27   19.90
 -10   3   6  386.76   22.90
  -9  -3   6   95.19   10.90
  -9  -3   6   95.39    9.10
  -9  -3   6   91.09    9.20
   9  -3  -6  112.89   11.00
   9   3  -6   91.79    8.50
  -9   3   6   96.99   10.90
  -9   3   6   93.09   10.60
  -9   3   6  106.59   10.80
  -8  -3   6 1165.28   56.69
  -8  -3   6 1154.48   55.59
  -8  -3   6 1140.59   55.59
   8  -3  -6 1120.99   56.69
  -8   3   6 1151.38   56.99
   8   3  -6 1162.48   55.19
  -8   3   6 1149.48   56.79
  -8   3   6 1179.98   56.69
  -7  -3   6   89.49   10.00
  -7  -3   6   91.29    8.00
   7  -3  -6   92.99    9.40
  -7  -3   6   99.09   11.20
  -7   3   6   90.39   10.00
  -7   3   6   89.29    9.50
   7   3  -6   87.89    7.20
  -7   3   6   91.99    9.20
   6  -3  -6  341.67   19.50
  -6  -3   6  357.76   19.60
  -6  -3   6  338.07   18.30
   6  -3  -6  344.67   19.60
  -6   3   6  356.66   19.90
  -6   3   6  356.86   19.80
   6   3  -6  343.77   17.90
  -6   3   6  321.47   19.30
   5  -3  -6   36.60    5.70
   5  -3  -6   54.79    6.70
  -5  -3   6   42.10    5.10
  -5   3   6   45.20    7.10
  -5   3   6   49.60    6.10
  -4  -3   6  797.72   40.50
   4  -3  -6  828.42   40.30
   4  -3  -6  858.51   40.40
  -4  -3   6  765.52   39.10
   4  -3  -6  846.92   40.40
  -4  -3   6  785.52   39.20
   4   3  -6  785.42   39.00
  -4   3   6  854.41   40.40
  -4   3   6  888.81   40.70
   4   3  -6  785.42   40.10
  -4   3   6  929.51   41.20
   4   3  -6  796.52   39.10
   3  -3  -6 1127.19   54.29
   3  -3  -6 1107.99   54.29
   3  -3  -6 1123.49   54.49
  -3  -3   6 1163.58   54.59
   3   3  -6 1149.78   54.29
  -3   3   6 1114.39   55.49
   3   3  -6 1218.88   53.59
  -2  -3   6   93.19    7.80
  -2  -3   6   98.59    6.70
  -2  -3   6   95.29    6.90
   2  -3  -6  101.89    7.90
  -2  -3   6   84.69    7.90
   2  -3  -6  104.89    7.50
   2  -3  -6   92.89    7.10
  -2   3   6  101.19    7.70
  -2   3   6   95.19    7.30
   2   3  -6   86.79    6.40
  -2   3   6   99.29    7.90
   2   3  -6   79.69    7.30
   2   3  -6   93.29    6.40
  -1  -3   6  478.45   22.60
  -1  -3   6  503.25   23.10
  -1  -3   6  484.15   23.20
   1  -3  -6  437.46   22.50
   1  -3  -6  448.86   22.80
   1  -3  -6  424.56   22.50
  -1  -3   6  453.55   22.30
  -1   3   6  447.16   22.70
   1   3  -6  451.05   22.70
   1   3  -6  441.26   22.10
  -1   3   6  440.16   22.60
   1   3  -6  456.35   22.30
  -1   3   6  415.16   22.40
   0  -3  -6  526.85   25.30
   0  -3   6  540.35   25.70
   0  -3  -6  514.85   25.20
   0  -3   6  537.75   25.30
   0  -3  -6  492.05   25.10
   0  -3   6  493.55   25.30
   0  -3   6  546.75   25.40
   0   3  -6  489.95   25.00
   0   3   6  489.05   25.10
   0   3   6  531.85   25.20
   0   3  -6  485.95   25.20
  -1  -3  -6  361.26   17.50
   1  -3   6  325.67   17.60
   1  -3   6  312.67   17.60
   1  -3   6  308.57   17.40
   1  -3   6  341.47   17.70
  -1  -3  -6  344.77   17.50
   1   3   6  378.16   17.60
  -1   3  -6  329.87   17.50
   1   3   6  366.96   17.10
  -1   3  -6  333.67   17.50
  -1   3  -6  321.77   17.50
   2  -3   6 1068.29   48.80
  -2  -3  -6  996.30   48.80
  -2  -3  -6  945.41   48.70
   2  -3   6 1107.79   49.50
   2  -3   6 1126.39   49.00
  -2  -3  -6  957.80   48.10
  -2   3  -6 1060.79   49.40
  -2   3  -6 1127.89   49.40
   2   3   6  968.50   48.70
  -2   3  -6 1086.29   48.90
   2   3   6  954.10   48.10
   3  -3   6  407.06   22.00
  -3  -3  -6  456.15   21.50
  -3  -3  -6  483.75   21.60
   3  -3   6  401.56   21.10
   3  -3   6  391.56   22.00
   3   3   6  441.26   21.30
  -3   3  -6  406.06   21.90
  -3   3  -6  412.66   21.20
  -3   3  -6  405.56   22.10
  -4  -3  -6 1336.67   62.09
  -4  -3  -6 1278.17   60.29
   4  -3   6 1310.67   61.69
   4  -3   6 1270.27   62.99
  -4  -3  -6 1336.17   60.39
  -4   3  -6 1371.26   63.09
   4   3   6 1267.17   60.29
   4   3   6 1300.77   61.99
  -4   3  -6 1328.37   61.69
  -4   3  -6 1406.06   62.99
   5   3   6   77.99   10.50
  -5   3  -6   88.09    8.80
  -5   3  -6  111.99    8.80
  -5   3  -6  110.39    7.40
   6  -3   6  995.80   49.70
  -6  -3  -6 1050.19   48.70
   6  -3   6  992.60   47.80
   6  -3   6  978.70   49.70
  -6  -3  -6 1044.40   48.90
  -6   3  -6 1024.40   47.80
  -6   3  -6  969.90   49.50
  -6   3  -6  995.60   49.70
   6   3   6 1034.40   48.60
   7  -3   6   13.80    5.40
  -7  -3  -6    4.70    3.60
   7  -3   6   13.40    3.70
  -7  -3  -6    8.60    4.30
  -7   3  -6   11.40    6.80
   7   3   6    3.80    3.50
  -7   3  -6   14.70    3.70
  -7   3  -6    3.70    4.70
   8  -3   6  180.58   11.50
   8  -3   6  185.48   14.20
  -8  -3  -6  171.38   12.80
  -8  -3  -6  189.18   13.20
  -8   3  -6  206.18   14.70
  -8   3  -6  188.88   14.50
  -8   3  -6  205.38   11.50
   8   3   6  181.28   12.60
  -9   3  -6    4.80    5.70
  -9   3  -6   -4.40    5.30
  -9   3  -6    4.20    3.60
 -10  -3  -6   93.79   10.90
 -10   3  -6  102.69   12.30
 -10   3  -6  118.19    8.00
  10   3   6   92.19   11.40
 -11  -3  -6   59.89    9.20
 -11   3  -6   37.80    8.70
 -11   3  -6   49.60    6.00
 -12  -3  -6   24.60    7.30
 -12  -4   6  290.57   19.50
 -12   4   6  274.37   21.60
 -12   4   6  306.27   20.30
 -11  -4   6   28.60    8.20
 -11  -4   6   25.30    6.00
 -11  -4   6   18.40    6.10
  11  -4  -6   21.00    7.00
 -11   4   6   28.60    8.20
 -11   4   6   22.60    8.50
 -10  -4   6   52.69    7.50
 -10  -4   6   56.79    9.70
 -10  -4   6   63.29    8.00
  10  -4  -6   87.19   11.10
 -10   4   6   52.29    8.90
 -10   4   6   53.99    9.50
  10   4  -6   58.89    7.30
 -10   4   6   53.29   10.10
  -9   4   6   17.90    6.70
   9   4  -6   35.60    7.00
  -9   4   6   27.10    6.90
  -8  -4   6  108.79    8.70
   8  -4  -6  102.39   10.80
  -8  -4   6   90.29   11.20
  -8  -4   6  120.89    9.00
  -8   4   6   98.29   10.50
   8   4  -6  100.99    7.90
  -8   4   6   85.59   10.60
  -8   4   6  106.29   10.90
  -7  -4   6    3.10    5.70
  -6  -4   6  325.67   15.90
  -6  -4   6  327.77   16.00
   6  -4  -6  261.57   17.30
  -6   4   6  265.07   17.50
  -6   4   6  272.67   17.70
   5  -4  -6   75.29    7.80
   5  -4  -6   64.89    7.60
  -5  -4   6   70.09    5.90
  -5  -4   6   60.69    8.50
  -5  -4   6   59.49    5.70
  -5   4   6   80.59    8.40
  -5   4   6   66.39    7.30
  -5   4   6   62.09    7.40
   5   4  -6   67.69    5.20
  -4  -4   6  274.17   16.00
   4  -4  -6  268.47   15.50
  -4  -4   6  278.67   15.60
  -4  -4   6  263.97   14.80
   4  -4  -6  265.97   15.60
  -4  -4   6  279.77   14.30
   4   4  -6  266.37   13.90
  -4   4   6  280.07   16.00
  -4   4   6  273.47   15.90
  -4   4   6  270.47   15.50
   4   4  -6  273.47   15.50
   3  -4  -6   94.39    8.00
   3  -4  -6   92.29    8.10
   3   4  -6  105.29    6.50
  -3   4   6  106.09    8.60
  -3   4   6  113.69    8.80
  -3   4   6  104.69    8.10
   2  -4  -6  992.20   46.30
  -2  -4   6  967.90   45.40
  -2  -4   6  927.81   45.20
  -2  -4   6 1002.90   46.50
   2  -4  -6  963.50   46.00
  -2  -4   6  954.40   46.10
   2  -4  -6  973.90   46.00
   2   4  -6  923.81   45.00
   2   4  -6  946.01   45.10
  -2   4   6  966.60   46.20
  -2   4   6  971.20   46.00
  -2   4   6  952.40   45.80
   2   4  -6  960.40   46.20
  -1  -4   6  106.09    9.20
  -1  -4   6  110.89    7.30
  -1  -4   6  106.69    7.50
  -1  -4   6  107.89    8.20
   1   4  -6  101.69    7.40
   1   4  -6   89.89    7.10
   1   4  -6  105.79    8.50
   0  -4   6 1771.22   82.39
   0  -4   6 1737.63   82.79
   0  -4   6 1859.21   82.39
   0  -4  -6 1818.02   82.39
   0  -4  -6 1787.62   82.39
   0  -4  -6 1819.52   82.59
   0  -4   6 1802.02   83.89
   0   4   6 1671.13   82.99
   0   4   6 1711.13   82.39
   0   4  -6 1749.43   83.99
   0   4   6 1801.92   82.29
   0   4  -6 1812.32   82.29
   0   4  -6 1725.13   82.69
   1  -4   6   14.20    4.10
  -1  -4  -6   14.90    3.20
   1  -4   6    9.30    3.40
   1  -4   6   13.30    4.20
   1  -4   6    5.70    3.40
  -1  -4  -6   13.70    3.10
   1   4   6   19.50    3.50
   1   4   6   21.60    3.70
  -1   4  -6   16.20    4.30
  -1   4  -6   13.40    3.80
   1   4   6   14.60    3.20
   2  -4   6 1282.07   61.59
   2  -4   6 1271.47   61.79
  -2  -4  -6 1325.17   61.29
   2  -4   6 1271.87   61.79
  -2  -4  -6 1336.67   60.99
   2  -4   6 1283.87   61.59
  -2  -4  -6 1307.77   61.19
   2   4   6 1310.47   61.09
  -2   4  -6 1367.56   62.79
  -2   4  -6 1315.77   61.59
  -2   4  -6 1306.37   61.79
   2   4   6 1325.57   60.89
  -3  -4  -6  408.36   20.70
  -3  -4  -6  426.66   20.00
  -3  -4  -6  411.16   20.70
   3  -4   6  417.66   22.00
   3  -4   6  392.46   21.60
  -3   4  -6  411.46   20.90
   3   4   6  407.86   21.20
   3   4   6  385.76   20.50
   3   4   6  405.86   20.00
  -3   4  -6  424.26   21.70
  -4  -4  -6  820.32   38.50
   4  -4   6  796.32   39.50
  -4  -4  -6  808.12   37.30
   4   4   6  786.12   38.20
  -4   4  -6  749.23   40.50
  -4   4  -6  813.92   38.60
  -4   4  -6  802.62   39.60
  -5  -4  -6   44.50    3.30
  -5  -4  -6   48.20    3.40
  -5  -4  -6   43.90    5.70
  -5  -4  -6   38.80    5.00
   5   4   6   57.79    5.90
  -6  -4  -6   13.70    3.90
   6  -4   6    6.40    4.70
   6  -4   6    7.00    4.90
   6  -4   6    2.20    3.60
  -6  -4  -6    8.50    3.50
  -6   4  -6    5.70    4.70
   6   4   6    9.70    3.60
  -6   4  -6    9.60    4.00
  -6   4  -6   11.80    5.10
  -7  -4  -6   80.39    8.10
  -7  -4  -6   88.39    8.20
   7   4   6   76.49    8.30
   8  -4   6   11.50    4.30
  -8  -4  -6   13.50    4.30
   8  -4   6   11.00    5.50
  -8  -4  -6    7.70    4.40
  -8   4  -6    6.80    5.00
  -8   4  -6   12.40    5.60
   8   4   6    4.70    4.10
  -8   4  -6   19.80    4.50
   9  -4   6   11.80    5.80
  -9   4  -6   16.80    6.40
  10  -4   6   59.49    9.50
 -10  -4  -6   84.59    9.40
 -10  -4  -6   75.29    9.50
 -10   4  -6   65.79    9.90
 -11  -4  -6    5.20    5.40
 -11   4  -6    2.20    6.60
 -12  -5   6   30.60    6.60
 -12   5   6   19.10    8.50
 -12   5   6   23.00    9.70
 -11  -5   6  320.97   19.60
 -11  -5   6  332.87   19.40
 -11  -5   6  313.67   21.40
  11  -5  -6  337.57   22.10
 -11   5   6  306.77   22.40
 -11   5   6  338.47   21.50
 -10  -5   6   72.49    8.30
 -10  -5   6   79.69   10.90
 -10  -5   6   71.19    8.40
 -10   5   6   74.69   11.20
 -10   5   6   84.99   11.40
  -9  -5   6   44.60    9.10
  -9  -5   6   49.20    6.60
   9  -5  -6   65.49    9.30
  -9  -5   6   45.90    6.30
  -9   5   6   55.19    9.00
  -9   5   6   54.59    8.80
  -8  -5   6  136.79   13.20
  -8  -5   6  151.38   10.50
  -8  -5   6  173.78   10.60
   8   5  -6  135.09    9.30
  -8   5   6  182.98   14.80
  -7  -5   6   85.69    6.90
  -7  -5   6   83.19   10.40
   7  -5  -6   65.49    8.70
  -7  -5   6   79.79    7.00
   7  -5  -6   62.59    9.00
  -7   5   6   62.59    9.00
   7   5  -6   76.39    5.90
  -7   5   6   65.09    9.20
  -6  -5   6   68.49    9.10
   6  -5  -6   78.79    9.00
  -6  -5   6   56.59    6.00
   6  -5  -6   86.09    9.00
  -6   5   6   75.59    8.20
  -6   5   6   87.39    8.80
  -6   5   6   80.09    8.70
  -5  -5   6  218.08   12.20
  -5  -5   6  220.38   14.50
  -5  -5   6  232.78   12.30
   5  -5  -6  233.98   14.70
   5  -5  -6  225.28   14.20
  -5   5   6  219.88   14.30
  -5   5   6  229.78   14.10
  -5   5   6  212.78   14.60
   5   5  -6  223.38   11.70
  -4  -5   6  393.96   19.40
  -4  -5   6  386.36   23.30
  -4  -5   6  384.66   19.40
   4   5  -6  388.46   19.00
  -3  -5   6  241.58   15.30
   3  -5  -6  251.97   14.70
  -3  -5   6  249.68   13.20
  -3  -5   6  264.27   14.70
   3  -5  -6  237.18   14.60
  -3   5   6  244.78   14.40
   3   5  -6  261.07   13.20
  -3   5   6  239.98   14.60
  -2  -5   6    2.80    2.70
  -2  -5   6    1.20    4.10
   2  -5  -6    1.40    3.10
   2  -5  -6    5.30    4.10
  -2  -5   6    4.90    3.80
   2  -5  -6    3.80    3.30
  -2  -5   6    4.30    2.60
   2   5  -6    0.90    2.10
  -2   5   6    8.10    3.00
  -2   5   6    2.40    3.80
  -2   5   6   -0.90    3.00
   1  -5  -6  457.65   23.20
   1  -5  -6  468.65   23.70
   1  -5  -6  462.05   23.20
  -1   5   6  444.66   23.00
  -1   5   6  459.95   23.60
  -1   5   6  456.95   23.20
   0  -5   6  134.29    9.50
   0  -5  -6  145.59    9.00
   0  -5   6  142.89    9.00
   0  -5   6  150.08    9.30
   0  -5  -6  138.29    8.90
   0  -5   6  132.19    9.80
   0   5  -6  145.39   10.10
   0   5  -6  148.69    8.90
   0   5  -6  138.69    8.60
   0   5   6  142.89    9.50
   0   5   6  135.79    8.90
   0   5   6  137.79    8.80
   1  -5   6 1374.96   70.39
   1  -5   6 1467.05   70.19
   1  -5   6 1489.05   70.69
  -1  -5  -6 1510.05   69.89
  -1  -5  -6 1591.44   70.09
   1  -5   6 1464.05   70.29
  -1  -5  -6 1602.64   70.39
   1   5   6 1526.05   69.79
   1   5   6 1538.55   69.89
  -1   5  -6 1437.96   70.09
  -1   5  -6 1439.36   70.59
  -1   5  -6 1499.95   70.39
   1   5   6 1548.15   70.19
  -2  -5  -6    0.50    2.80
  -2  -5  -6    5.00    2.70
   2  -5   6    2.10    4.30
   2  -5   6    2.80    3.20
   2  -5   6    1.70    3.60
   2  -5   6    1.90    3.60
  -2   5  -6    8.70    3.10
  -2   5  -6    2.80    3.60
   2   5   6    2.30    3.10
   2   5   6   -1.30    2.30
  -2   5  -6    3.50    3.00
  -3  -5  -6  773.22   35.30
  -3  -5  -6  765.72   35.30
   3  -5   6  632.04   39.30
   3  -5   6  682.23   35.80
  -3   5  -6  723.73   36.00
   3   5   6  757.52   35.00
  -3   5  -6  685.03   36.00
  -3   5  -6  737.93   36.40
   3   5   6  802.82   35.20
  -4  -5  -6  693.83   33.30
   4  -5   6  709.33   35.30
  -4  -5  -6  707.13   33.90
   4  -5   6  716.13   35.30
   4  -5   6  657.63   34.40
  -4   5  -6  732.13   35.50
  -4   5  -6  727.93   34.70
   4   5   6  667.13   33.20
  -4   5  -6  678.83   35.20
  -5  -5  -6  139.49    9.10
  -5  -5  -6  143.09    8.00
  -5  -5  -6  141.19    8.10
  -5  -5  -6  144.49    9.30
   5  -5   6  130.79   12.40
   5  -5   6  136.49   11.20
  -5   5  -6  139.79   10.10
  -5   5  -6  128.99   11.10
   5   5   6  139.69    9.00
   5   5   6  131.49    8.10
  -6  -5  -6  192.48   11.70
   6  -5   6  208.68   14.30
   6  -5   6  179.88   13.70
  -6  -5  -6  178.28   11.50
  -6   5  -6  195.18   14.00
   6   5   6  177.28   11.30
   7  -5   6   -3.20    5.30
   7  -5   6    5.10    5.70
  -7   5  -6    0.80    4.80
  -7   5  -6    2.30    4.30
   8  -5   6  198.58   22.90
  -8  -5  -6  202.28   13.20
  -8  -5  -6  206.18   13.20
   8   5   6  204.48   13.10
  -8   5  -6  205.88   15.50
  -8   5  -6  202.48   13.20
   9  -5   6  135.29   13.40
  -9  -5  -6  116.39   10.70
  -9  -5  -6  130.09   10.90
  -9   5  -6  141.99   10.50
   9   5   6  134.89   10.60
  -9   5  -6  137.99   13.30
 -10  -5  -6   45.30    7.20
  10  -5   6   63.49    9.80
 -10  -5  -6   52.49    7.30
 -11   5  -6    6.40    4.70
 -11   5  -6   11.50   12.90
 -11  -6   6   63.19   12.10
 -11  -6   6   64.79    8.10
 -11  -6   6   65.39    8.30
  11  -6  -6   58.89    9.90
 -11   6   6   48.90    9.90
 -11   6   6   57.29   10.20
 -10  -6   6   23.90    5.30
 -10  -6   6   18.50    5.20
 -10  -6   6   19.60    8.00
  10  -6  -6   19.30    7.70
 -10   6   6    6.80    6.90
 -10   6   6   20.20    8.10
  -9  -6   6   20.80    6.70
  -9  -6   6   25.30    8.20
   9  -6  -6   23.40    7.60
  -9  -6   6   20.30    4.70
  -9   6   6   25.60    7.60
  -9   6   6   17.60    7.00
  -8  -6   6   12.20    7.10
   8  -6  -6    8.60    6.60
  -8  -6   6   11.70    3.80
  -8   6   6   25.90    7.10
  -8   6   6   21.60    7.30
   7  -6  -6  597.74   32.90
  -7  -6   6  659.63   30.30
   7  -6  -6  575.94   32.90
  -7  -6   6  668.13   30.30
  -7  -6   6  659.83   33.50
  -7   6   6  567.94   33.00
  -7   6   6  576.14   33.00
   6  -6  -6   25.90    6.20
  -6  -6   6   19.40    7.10
  -6  -6   6   20.20    3.70
   6  -6  -6   24.50    6.60
  -6  -6   6   25.30    3.80
  -6   6   6   27.90    6.80
  -6   6   6   28.70    6.70
  -5  -6   6  583.34   30.20
  -5  -6   6  572.74   30.00
   5  -6  -6  701.43   32.90
   5  -6  -6  693.53   33.50
  -5  -6   6  558.14   32.40
  -5   6   6  695.53   33.10
   5   6  -6  569.94   29.50
  -5   6   6  708.33   33.20
   4  -6  -6  137.99   10.50
   4  -6  -6  136.49   16.90
  -4   6   6  147.99   10.90
  -4   6   6  143.59   11.00
   3  -6  -6  782.82   39.60
  -3  -6   6  806.72   38.10
  -3  -6   6  800.22   38.20
  -3  -6   6  783.32   40.10
   3   6  -6  795.12   37.60
  -3   6   6  836.32   40.30
  -3   6   6  835.12   39.80
  -2  -6   6   65.69    5.90
  -2  -6   6   66.69    5.50
  -2  -6   6   70.19    7.80
   2   6  -6   65.39    7.40
  -1  -6   6  178.78   10.60
  -1  -6   6  199.78   12.60
   1   6  -6  183.48   10.60
   1   6  -6  184.38   12.20
   0  -6   6  380.36   23.40
   0  -6   6  414.06   21.70
   0  -6  -6  415.56   21.60
   0  -6  -6  421.86   21.60
   0  -6   6  413.56   20.80
   0  -6  -6  412.96   20.90
   0   6   6  402.56   21.20
   0   6  -6  407.96   20.70
   0   6   6  411.06   21.50
   0   6  -6  369.16   22.90
  -1  -6  -6  338.57   16.90
  -1  -6  -6  344.27   17.60
   1  -6   6  295.87   19.50
   1  -6   6  304.17   17.30
  -1  -6  -6  313.77   17.10
   1  -6   6  304.17   18.30
  -1   6  -6  295.27   19.10
   1   6   6  348.17   17.70
   1   6   6  338.27   16.70
  -1   6  -6  311.67   17.20
  -2  -6  -6    0.40    2.80
  -2  -6  -6    2.90    2.60
   2   6   6    2.80    2.40
   2   6   6    7.50    3.90
  -3  -6  -6  181.58   10.60
   3  -6   6  183.18   12.00
  -3  -6  -6  174.68   10.40
  -3  -6  -6  180.08   10.70
  -3   6  -6  166.18   11.80
   3   6   6  180.88   10.00
   3   6   6  177.28   11.00
  -3   6  -6  178.18   12.20
   4  -6   6   74.59    8.80
   4  -6   6   74.99    8.50
  -4   6  -6   75.79    8.40
  -4   6  -6   74.69    8.30
   5  -6   6   52.79    7.40
  -5  -6  -6   55.59    6.10
   5  -6   6   54.09    8.20
  -5  -6  -6   45.10    5.60
  -5  -6  -6   59.29    5.70
  -5   6  -6   60.49    8.10
   5   6   6   50.59    5.80
   5   6   6   53.79    5.50
  -5   6  -6   67.99    8.00
   6  -6   6  114.09   11.20
  -6  -6  -6  125.79    7.90
   6  -6   6  106.59   11.20
  -6  -6  -6  133.39    7.80
  -6  -6  -6  116.99    9.00
  -6  -6  -6  135.59    8.90
  -6   6  -6  117.59   10.20
  -6   6  -6  123.89   11.30
   6   6   6  121.09    8.20
  -7  -6  -6   58.69    6.60
  -7  -6  -6   46.80    4.20
  -7  -6  -6   53.69    6.10
   7  -6   6   51.49    7.70
   7  -6   6   50.39    8.10
  -7   6  -6   45.30    7.20
  -7   6  -6   54.19    8.50
  -8  -6  -6   85.79    8.20
   8  -6   6   90.99   11.10
  -8  -6  -6   70.59    7.90
  -8   6  -6   81.39    9.30
  -8   6  -6   81.59   12.60
  -9  -6  -6  403.26   21.90
   9  -6   6  381.66   24.60
  -9  -6  -6  400.76   22.10
  -9   6  -6  392.76   22.40
  -9   6  -6  417.66   25.30
  10  -6   6   25.50    8.10
 -10  -6  -6   21.70    5.60
 -10  -6  -6   29.20    8.90
 -10   6  -6   31.10    8.10
 -10   6  -6   20.60    6.50
 -11  -6  -6  125.19   11.50
 -11   6  -6  125.29   11.20
 -11   6  -6  125.09   16.10
  11  -7  -6   58.89   10.60
 -11  -7   6   39.30    9.60
 -11  -7   6   40.30    6.20
 -11   7   6   39.30    9.80
 -11   7   6   40.90    9.90
 -10  -7   6   14.40    4.20
 -10  -7   6   22.90   10.00
  10  -7  -6   26.50    8.10
 -10  -7   6   24.70    4.80
 -10   7   6   15.10    8.00
 -10   7   6   20.80    8.70
   9  -7  -6  232.58   17.50
  -9  -7   6  216.88   12.70
  -9  -7   6  212.38   12.50
  -9  -7   6  193.28   17.20
  -9   7   6  213.78   16.50
  -9   7   6  207.78   16.20
  -8  -7   6  153.38    9.60
   8  -7  -6  154.08   13.90
  -8  -7   6  151.58    9.70
  -8  -7   6  168.98   14.50
  -8   7   6  171.98   14.50
  -8   7   6  143.69   14.00
  -7  -7   6    8.10    7.10
   7  -7  -6    0.30    5.60
  -7  -7   6    5.50    2.80
  -7  -7   6    1.80    2.70
   7  -7  -6   12.00   10.30
  -7   7   6    2.00    6.00
  -7   7   6   -5.00    5.00
  -6  -7   6  491.45   23.80
   6  -7  -6  493.25   26.90
   6  -7  -6  428.66   27.80
  -6  -7   6  476.15   23.20
  -6  -7   6  462.85   26.90
  -6   7   6  470.15   26.70
  -6   7   6  501.85   26.90
   5  -7  -6   20.60    5.40
  -5  -7   6   13.50    2.80
  -5  -7   6    3.10    5.60
   5  -7  -6    9.20    5.40
  -5   7   6   12.40    6.00
   4  -7  -6  963.50   47.60
   4  -7  -6 1073.09   48.00
  -4  -7   6  890.41   47.80
  -4  -7   6  879.71   44.90
  -4  -7   6  870.71   44.90
  -4   7   6 1004.70   48.10
  -4   7   6 1079.79   47.80
  -3  -7   6  372.06   18.80
  -3  -7   6  367.26   21.80
   3  -7  -6  416.86   21.30
   3  -7  -6  371.76   20.90
  -3  -7   6  372.06   19.10
  -3   7   6  403.86   22.00
   3   7  -6  367.96   18.20
  -2  -7   6  335.87   17.50
  -2  -7   6  331.87   17.70
   2  -7  -6  350.16   19.00
  -2  -7   6  324.87   19.70
   2  -7  -6  352.26   19.00
  -2   7   6  356.66   19.90
  -2   7   6  362.66   19.00
   2   7  -6  350.76   20.10
   2   7  -6  336.37   17.10
  -1  -7   6  198.28   11.80
   1  -7  -6  196.58   12.40
  -1  -7   6  231.38   12.20
   1  -7  -6  189.08   12.30
  -1  -7   6  225.78   14.50
   1   7  -6  209.98   13.70
  -1   7   6  202.38   13.60
  -1   7   6  196.58   14.70
   0  -7   6   77.29    9.30
   0  -7  -6   86.19    6.90
   0  -7   6   80.49    7.20
   0  -7   6   73.79   10.70
   0   7   6   80.39    8.30
   0   7   6   77.99    6.60
   0   7  -6   76.29    8.20
   0   7  -6   71.29    6.40
  -1  -7  -6  381.96   19.90
   1  -7   6  421.96   21.90
  -1  -7  -6  391.76   20.10
   1  -7   6  411.26   20.80
   1  -7   6  393.26   20.60
  -1   7  -6  326.17   23.30
   1   7   6  387.66   19.80
  -1   7  -6  384.06   21.80
   1   7   6  387.66   21.20
  -2  -7  -6    8.60    3.10
   2  -7   6    4.20    3.90
  -2   7  -6   11.00    5.50
  -2   7  -6   13.40    4.20
   3  -7   6    4.50    4.10
  -3  -7  -6   16.20    3.20
  -3   7  -6   11.90    3.80
  -3   7  -6   13.20    5.40
   3   7   6    9.40    3.60
  -4  -7  -6   79.09    6.80
  -4  -7  -6   82.19    6.60
   4  -7   6   88.39   14.50
   4  -7   6   93.59    9.70
  -4  -7  -6   84.19    6.60
  -4   7  -6   80.99    8.80
  -4   7  -6   77.49    9.30
   4   7   6   78.59    7.90
   4   7   6   76.39    5.50
  -5  -7  -6   67.19    6.30
  -5  -7  -6   63.49    6.00
   5  -7   6   77.79    9.30
   5  -7   6   66.49    9.10
  -5  -7  -6   64.89    6.90
  -5  -7  -6   70.49    7.40
  -5   7  -6   63.89    8.70
  -5   7  -6   68.39    8.20
   5   7   6   69.89    7.10
   6  -7   6  200.78   14.50
  -6  -7  -6  169.78   10.50
   6  -7   6  168.48   13.80
  -6  -7  -6  149.39   10.10
  -6  -7  -6  163.38   10.50
  -6  -7  -6  173.68   10.90
  -6   7  -6  199.08   14.20
  -6   7  -6  174.38   13.00
  -7  -7  -6   72.79    6.60
   7  -7   6   83.89   11.10
  -7  -7  -6   87.99    7.60
   7  -7   6   82.59   10.80
  -7   7  -6   66.19    9.20
  -7   7  -6   74.59    9.40
  -8  -7  -6  190.68   11.70
   8  -7   6  191.78   16.10
  -8  -7  -6  200.38   12.30
  -8  -7  -6  165.88    9.70
  -8   7  -6  188.48   15.50
  -8   7  -6  180.08   13.50
  -9  -7  -6   47.50    6.20
   9  -7   6   38.20    8.90
  -9  -7  -6   53.99    6.70
  -9   7  -6   37.90    8.20
  -9   7  -6   45.30    8.00
 -10  -7  -6   84.19    8.80
  10  -7   6  115.89   14.10
 -10  -7  -6   81.29    9.40
 -10   7  -6  108.89   13.40
 -10   7  -6  107.49   11.10
  10  -8  -6   87.79   12.40
 -10  -8   6   98.49   13.10
 -10  -8   6   77.09    6.50
 -10   8   6   84.79   12.30
 -10   8   6   68.49   11.30
  -9  -8   6   64.79    5.60
   9  -8  -6   65.99   10.50
  -9  -8   6   66.49    5.40
  -9   8   6   28.30   12.50
  -9   8   6   48.60    9.30
   8  -8  -6   46.90    8.50
   8  -8  -6   49.80    9.80
  -8   8   6   27.00    8.10
  -8   8   6   37.60    8.20
   7  -8  -6   19.00    6.40
  -7  -8   6   -0.10    7.10
   7  -8  -6   28.90    7.40
  -7   8   6   21.80    6.80
  -7   8   6   17.20    7.30
  -6  -8   6   73.69    4.80
  -6  -8   6   87.69   11.10
  -6  -8   6   74.99    4.70
   6  -8  -6   75.89   10.20
   6  -8  -6   66.49    9.40
  -6   8   6   74.49    9.70
  -6   8   6   63.89    9.80
  -5  -8   6   42.30    8.90
  -5  -8   6   40.70    3.60
  -5  -8   6   38.00    3.70
  -4  -8   6   60.29    9.50
   4  -8  -6   67.39    8.80
  -4  -8   6   61.79    5.80
   4  -8  -6   57.59    7.70
  -4  -8   6   54.69    4.90
  -4   8   6   63.69    7.80
  -4   8   6   56.39    9.00
  -3  -8   6   53.59    8.30
  -3  -8   6   53.19    5.30
  -3  -8   6   57.89    5.10
   2  -8  -6  256.87   16.40
   2  -8  -6  248.18   16.40
  -2  -8   6  316.57   15.10
  -2  -8   6  324.17   15.50
  -2   8   6  261.17   16.20
  -2   8   6  242.68   17.10
   2   8  -6  303.17   14.50
   2   8  -6  299.27   17.80
  -1  -8   6   43.70    5.40
  -1  -8   6   38.60    5.00
  -1  -8   6   33.80    8.00
   1   8  -6   47.00    5.10
   1   8  -6   42.40    7.40
   0  -8  -6  278.97   15.70
   0  -8   6  272.67   15.70
   0  -8   6  280.07   17.70
   0  -8  -6  268.67   15.60
   0  -8   6  287.87   15.80
   0   8  -6  282.67   15.60
   0   8   6  293.27   17.40
   0   8   6  278.67   15.40
   0   8  -6  292.27   17.90
  -1  -8  -6   14.60    3.60
   1  -8   6   12.60    4.50
  -1  -8  -6    5.90    3.30
   1  -8   6    7.80    5.90
   1  -8   6   13.00    4.00
   1   8   6   13.90    3.50
  -1   8  -6   12.70    3.90
  -1   8  -6    2.40    5.10
   1   8   6   10.70    5.00
  -2  -8  -6  421.66   21.10
  -2  -8  -6  426.36   21.30
   2  -8   6  407.46   22.50
  -2   8  -6  394.96   22.10
   2   8   6  439.26   22.80
   2   8   6  421.96   20.50
  -2   8  -6  386.36   23.60
  -3  -8  -6    0.40    2.70
  -3  -8  -6    1.00    2.90
   3  -8   6    4.90    4.60
   3   8   6    0.40    5.30
  -3   8  -6    4.30    4.60
  -3   8  -6    1.90    5.10
  -4  -8  -6  229.98   12.60
  -4  -8  -6  239.28   12.80
   4  -8   6  229.78   15.60
   4  -8   6  221.78   15.70
   4   8   6  239.58   14.80
  -4   8  -6  239.78   15.60
  -4   8  -6  214.08   15.20
  -5  -8  -6   33.80    4.30
  -5  -8  -6   33.80    6.10
  -5  -8  -6   38.50    4.90
  -5  -8  -6   39.20    5.40
   5   8   6   40.50    6.30
   6  -8   6   -2.50    9.60
  -6  -8  -6   23.50    5.10
  -6  -8  -6   15.00    6.10
   6  -8   6    8.50    6.40
  -6  -8  -6   25.20    4.40
  -6   8  -6    4.80    5.90
  -6   8  -6    4.60    5.10
   6   8   6   14.40    4.40
  -7  -8  -6    3.90    3.10
  -7  -8  -6    5.70    4.10
  -7  -8  -6    5.00    3.30
   8  -8   6   47.10   10.10
  -8  -8  -6   44.00    5.50
  -8  -8  -6   42.90    5.80
  -8  -8  -6   48.80    6.30
  -8   8  -6   36.30    8.30
  -8   8  -6   40.70    8.90
  -9  -8  -6   19.40    4.70
  -9  -8  -6   19.40    4.50
   9  -8   6   16.80    8.40
  -9   8  -6   18.30    7.20
  -9   8  -6    7.40    7.00
 -10  -8  -6   39.70    5.80
 -10  -8  -6   45.00    6.40
  10  -8   6   51.99   10.90
 -10   8  -6   56.79    9.20
  10  -9  -6  128.99   15.80
 -10  -9   6   98.89   13.50
 -10   9   6   96.79   20.70
   9  -9  -6   38.00    8.90
  -9   9   6   48.00   10.90
  -9   9   6   41.80    8.10
  -8   9   6  168.38   14.40
  -8   9   6  155.98   14.90
   7  -9  -6    9.10    7.10
   7  -9  -6    5.60    5.90
  -7   9   6    2.50    7.70
  -7   9   6    0.60    5.50
   6  -9  -6   22.40    6.70
   6  -9  -6   32.40    6.90
  -6  -9   6    6.60    7.90
  -6   9   6   40.00    8.40
  -6   9   6   13.70    8.90
  -5  -9   6  181.18   14.90
   5  -9  -6  191.58   14.60
  -5   9   6  194.78   21.40
  -5   9   6  171.88   13.70
   4  -9  -6  102.69   10.50
   4  -9  -6  109.89   10.90
  -4   9   6  120.99   12.60
  -3  -9   6  330.07   20.00
   3  -9  -6  293.47   18.80
  -3  -9   6  302.47   15.80
   3  -9  -6  311.37   18.80
  -3  -9   6  309.57   16.00
  -3   9   6  304.67   19.60
   3   9  -6  324.57   20.30
  -3   9   6  316.67   18.30
   2  -9  -6   30.90    5.70
   2  -9  -6   40.00    6.10
  -2  -9   6   24.10    7.40
  -2  -9   6   21.00    3.80
  -2   9   6   41.00    7.50
   2   9  -6   22.10    7.60
  -2   9   6   28.70    5.20
  -1  -9   6  112.69    7.90
  -1  -9   6  105.29    8.30
   1  -9  -6   73.19    8.60
  -1  -9   6  113.89   11.30
   1   9  -6  102.29    7.30
  -1   9   6   78.89    8.00
   1   9  -6  112.59   10.80
   0  -9   6  180.78   14.10
   0  -9   6  174.58   11.50
   0  -9  -6  199.88   11.90
   0  -9   6  172.28   11.70
   0   9  -6  159.28   14.30
   1  -9   6  404.86   21.80
   1  -9   6  380.76   21.90
  -1  -9  -6  411.06   21.10
   1  -9   6  418.46   23.70
  -1  -9  -6  411.46   21.10
  -1   9  -6  407.56   21.60
   1   9   6  397.86   20.40
  -1   9  -6  390.46   23.90
   1   9   6  400.96   23.00
  -2  -9  -6   57.49    6.30
   2  -9   6   63.49    8.20
  -2  -9  -6   58.39    6.50
  -2   9  -6   72.29    9.40
   2   9   6   61.99    8.70
  -2   9  -6   77.39    7.80
   3  -9   6  327.67   18.90
  -3  -9  -6  307.57   16.70
  -3  -9  -6  289.07   15.90
   3   9   6  309.97   18.40
  -3   9  -6  297.27   19.80
  -3   9  -6  307.27   18.40
  -4  -9  -6  150.38    9.20
  -4  -9  -6  143.19    8.90
   4   9   6  166.68   11.80
  -5  -9  -6  565.04   29.50
  -5  -9  -6  577.94   27.20
   5  -9   6  566.24   31.20
   5  -9   6  540.15   31.20
   5   9   6  561.24   29.50
  -5   9  -6  554.04   30.90
  -5   9  -6  585.84   31.60
   6  -9   6   42.90    8.50
  -6  -9  -6   40.60    6.70
   6  -9   6   28.80    8.00
  -6  -9  -6   31.80    4.20
   6   9   6   28.50    6.90
  -6   9  -6   42.80    8.30
  -7  -9  -6  101.29    6.90
  -7  -9  -6  113.79    7.00
  -7  -9  -6  107.09   14.00
  -7   9  -6  103.39   12.40
  -7   9  -6   81.09   11.10
  -8  -9  -6    8.40    3.30
   8  -9   6   14.50    7.90
  -8  -9  -6    8.20    3.10
  -8  -9  -6    8.20    4.40
  -8   9  -6   18.70    6.70
  -8   9  -6   20.50    7.70
   9  -9   6    1.50    7.90
  -9   9  -6    0.10    6.80
   9 -10  -6   97.09   13.40
  -9 -10   6   76.69   12.70
   8 -10  -6   14.20    7.80
  -8 -10   6   20.50    8.90
  -8  10   6   19.60    9.80
  -7 -10   6  326.57   22.50
   7 -10  -6  317.87   22.00
  -7  10   6  316.17   21.80
  -7  10   6  315.27   20.80
  -6 -10   6   17.10    8.70
   6 -10  -6   11.60    7.70
   6 -10  -6   38.10    9.90
  -6  10   6   13.30    8.50
  -6  10   6    9.20    5.50
  -5 -10   6  107.99   13.70
   5 -10  -6  113.59   11.60
   5 -10  -6  125.99   12.20
  -5  10   6   84.49   15.40
  -5  10   6  128.19   12.70
   4 -10  -6  131.29   17.40
   4 -10  -6  140.69   12.30
  -4  10   6  133.29   11.40
  -4  10   6  129.49   12.80
  -3 -10   6  121.09    8.10
  -3 -10   6  126.99   19.10
  -3 -10   6  127.89    7.80
  -3  10   6  154.28   11.10
   3  10  -6  104.99   13.80
  -3  10   6  153.88   20.00
  -2 -10   6    7.20    3.60
  -2 -10   6   13.90    4.40
   2 -10  -6   19.60    5.80
  -2 -10   6    8.70    8.20
   2 -10  -6   24.00    8.40
  -2  10   6   26.00    4.90
  -2  10   6   28.40    7.60
   2  10  -6   -1.90    6.30
   1 -10  -6   68.59    8.20
   1 -10  -6   60.89    7.80
  -1 -10   6   45.90    9.40
  -1 -10   6   53.79    6.40
  -1 -10   6   50.29    6.40
   1  10  -6   51.39    9.20
  -1  10   6   58.79    7.10
  -1  10   6   63.39    9.80
   0 -10   6  144.49   13.90
   0 -10  -6  169.68   11.30
   0 -10   6  154.28   11.00
   0 -10  -6  168.88   11.40
   0 -10   6  168.28   11.40
   0  10   6  175.48   14.00
   0  10   6  161.58   10.50
   0  10  -6  141.39   10.30
   0  10  -6  168.38   14.90
  -1 -10  -6   87.09    7.90
   1 -10   6  100.49   13.50
  -1 -10  -6   86.49    7.90
   1 -10   6   87.79   10.10
   1 -10   6   78.79    8.90
   1  10   6  100.89   11.00
  -1  10  -6   86.99    8.30
  -1  10  -6   86.19   12.70
  -2 -10  -6   78.89   10.40
   2 -10   6   75.19   13.90
  -2 -10  -6   71.19    7.70
   2 -10   6   85.79   17.00
   2  10   6   78.49   10.00
  -2  10  -6   95.59    8.70
  -3 -10  -6  133.09   11.70
  -3 -10  -6  123.19    8.40
   3  10   6  116.29   11.70
   4 -10   6    0.50    5.60
  -5 -10  -6  221.88   12.00
   5 -10   6  248.58   17.50
  -5 -10  -6  249.28   16.10
  -5 -10  -6  229.08   12.00
   5 -10   6  243.68   17.80
   5  10   6  239.48   16.10
  -5  10  -6  261.77   18.20
  -5  10  -6  252.87   16.90
   6 -10   6    8.60    7.20
  -6 -10  -6    8.20    5.90
  -6  10  -6   10.70    5.50
  -6  10  -6   10.00    6.90
   6  10   6    9.20    5.70
  -7 -10  -6   73.99    9.40
   7 -10   6  105.29   13.10
  -7  10  -6   96.49   12.60
   8 -10   6   47.40   10.10
  -8  10  -6   65.89   10.90
   8 -11  -6   56.39   11.50
  -8 -11   6   60.79   12.10
  -8  11   6   70.89   14.40
   7 -11  -6   -1.30    7.00
  -7 -11   6   -1.50    8.40
  -7  11   6    5.10    8.70
  -6 -11   6  264.87   20.70
   6 -11  -6  263.27   19.30
  -6  11   6  248.98   19.40
   5 -11  -6    5.30    6.40
  -5  11   6    0.30    5.00
  -5  11   6   14.30    8.80
   4 -11  -6   60.79    9.00
   4 -11  -6   81.99   10.70
  -4 -11   6   41.90    9.90
  -4  11   6   75.39   11.60
  -3 -11   6   64.99    4.90
   3 -11  -6   57.29    8.50
  -3 -11   6   64.99    5.40
   3 -11  -6   57.09    8.50
  -3 -11   6   51.99   10.30
  -3  11   6   65.09    8.10
  -3  11   6   51.79    9.90
   3  11  -6   63.99   11.20
  -2 -11   6   50.79   11.00
  -2 -11   6   45.70    5.60
  -2 -11   6   46.10    5.80
   2 -11  -6   53.49    7.70
  -2  11   6   61.09    9.90
  -2  11   6   60.19    7.60
   2  11  -6   44.00    9.60
   1 -11  -6  171.38   12.30
   1 -11  -6  171.98   12.30
  -1  11   6  133.99   10.90
  -1  11   6  197.08   15.20
   0 -11  -6   27.40    5.30
   0 -11   6   20.20    5.20
   0 -11   6   19.30    9.40
   0 -11  -6   20.30    5.10
   0 -11   6   18.70    5.20
   0  11  -6   18.80    8.10
   1 -11   6  107.79   10.20
   1 -11   6  130.29   13.50
  -1 -11  -6   85.79    8.60
   1 -11   6  117.59   10.30
  -1  11  -6  105.19   13.60
  -1  11  -6  103.99    9.20
   1  11   6   86.79   12.00
  -2 -11  -6   55.29    6.70
   2 -11   6   55.69    8.00
   2 -11   6   85.69   10.00
  -2 -11  -6   61.49    6.70
  -2  11  -6   68.99    8.30
   2  11   6   56.79    9.80
  -2  11  -6   84.89   12.10
  -3 -11  -6   25.90    3.90
   3  11   6   47.50    8.60
  -3  11  -6   21.70    8.70
   4 -11   6   47.70    7.80
  -4 -11  -6   45.00    4.20
   4  11   6   57.49    9.10
  -4  11  -6   71.59   10.50
  -5  11  -6   45.00    9.70
  -6 -11  -6  119.39   12.30
  -6  11  -6  117.99   14.60
   6  11   6  125.69   12.00
  -7 -11  -6   83.09    9.90
   7 -11   6   75.59   12.10
  -7  11  -6   68.29   11.10
   7 -12  -6   94.49   13.00
  -7  12   6   97.99   14.30
  -6 -12   6   61.89   12.50
   6 -12  -6   73.99   10.90
   5 -12  -6  162.78   14.70
  -5 -12   6  135.09   16.60
  -5  12   6  121.69   15.00
   4 -12  -6  100.39   12.10
  -4 -12   6  114.19   13.90
  -4  12   6  113.09   13.40
  -3 -12   6  197.68   17.30
   3 -12  -6  170.98   14.70
   3 -12  -6  184.88   14.30
  -3  12   6  190.18   17.30
   3  12  -6  191.98   16.70
  -2 -12   6  101.89    8.50
  -2 -12   6  123.89    8.20
  -2 -12   6  111.19   13.90
   2 -12  -6  124.19   11.50
   2 -12  -6  104.69   10.90
  -2  12   6  129.89   14.40
   2  12  -6  116.69   14.70
  -1 -12   6    8.70    8.30
   1 -12  -6    5.80    5.00
   1 -12  -6   14.60    5.40
  -1 -12   6    2.80    4.20
  -1 -12   6    9.00    4.40
  -1  12   6   16.40    8.80
   1  12  -6    7.40    8.70
   0 -12  -6  104.69   11.80
   0 -12   6  106.39   13.70
   0 -12  -6   93.79    9.30
   0 -12   6   97.69    9.70
   0  12   6  113.59   13.90
   0  12  -6  114.39   13.30
   1 -12   6   33.40    6.70
  -1 -12  -6   44.10    6.00
  -1 -12  -6   52.09    6.40
   1 -12   6   54.59   11.10
   1 -12   6   51.39    7.60
  -1  12  -6   58.69   11.80
   1  12   6   44.10    9.10
  -2 -12  -6   67.69    7.20
   2 -12   6   73.39    9.30
   2 -12   6   64.89    8.80
   2 -12   6   78.09   12.40
  -2 -12  -6   79.79    7.00
  -2  12  -6   87.39   13.20
   2  12   6   58.19    9.70
  -3 -12  -6  121.79    7.60
   3 -12   6  111.69   12.70
   3 -12   6  115.59   14.10
  -3 -12  -6  112.29    7.60
   3 -12   6  115.19   13.60
  -3  12  -6  123.29   15.20
   3  12   6  140.29   13.50
   4  12   6   23.90    9.30
  -4  12  -6    4.20    9.00
  -5  12  -6  133.09   15.90
   5  12   6  115.69   21.90
  -6 -12  -6   26.40    9.10
  -6  12  -6   23.70   11.00
   6  12   6    6.60    7.00
  -5 -13   6   -8.20   10.50
   5 -13  -6    5.10    8.00
  -5  13   6   -6.40    7.70
  -4 -13   6   17.40    9.90
   4 -13  -6   23.90   12.60
  -3 -13   6  142.39   17.00
   3 -13  -6   89.79   12.00
  -3  13   6  124.79   15.50
   3  13  -6  111.59   14.30
  -2 -13   6    3.90    4.80
   2 -13  -6   17.20    6.40
  -2 -13   6    0.60    3.50
  -2 -13   6    4.50   10.30
   2 -13  -6    9.10    6.30
  -2  13   6    7.30    9.00
   2  13  -6    3.90    8.50
  -1 -13   6   54.39   12.70
   1 -13  -6   65.69    8.40
  -1 -13   6   56.09    7.00
  -1 -13   6   72.69    8.30
   1  13  -6   59.39   11.80
  -1  13   6   48.30   11.10
   0 -13   6   15.50    5.40
   0 -13   6   11.50    5.30
   0 -13   6   11.00    9.90
   0  13   6   41.10   10.00
   0  13  -6    1.00    8.60
  -1 -13  -6  170.58   11.70
   1 -13   6  164.58   17.10
  -1 -13  -6  168.88   12.80
   1 -13   6  173.58   13.40
   1  13   6  184.48   16.40
  -1  13  -6  163.68   17.90
  -2 -13  -6   22.30    4.30
   2 -13   6   24.40   10.30
   2 -13   6   10.00    6.30
  -2 -13  -6   24.00    4.70
  -2  13  -6   10.60    9.80
   2  13   6   29.20    9.30
   3 -13   6   91.49   20.60
   3 -13   6   66.29   14.40
   3  13   6   84.69   12.20
  -4 -13  -6    2.90    7.00
   4 -13   6   -2.10   10.60
   4 -13   6    7.50    7.40
  -4  13  -6   -2.60    9.20
   4  13   6   -1.00    7.60
   1 -14  -6    1.30    5.30
  -1 -14   6   15.70   11.00
  -1 -14   6    8.30    4.60
  -1  14   6   -8.40   12.80
   1  14  -6    5.90    8.90
   0 -14  -6   41.10    6.80
   0 -14   6   41.30    7.00
   0 -14   6   46.10    6.80
   0 -14  -6   46.10    6.80
   0 -14   6   32.70   11.70
   0  14   6   35.60   12.40
   0  14  -6   51.29   11.50
  -1 -14  -6   60.39    8.70
  -1 -14  -6   48.60    6.30
   1 -14   6   58.99    8.50
   1  14   6   39.70   10.60
  -1  14  -6   42.10   12.30
 -12   0   7   -0.30    6.90
 -12   0   7   -7.10    6.40
 -11   0   7  566.54   32.30
 -11   0   7  585.34   31.80
 -10   0   7    2.10    5.00
 -10   0   7   -2.10    5.90
  10   0  -7    9.10    4.80
 -10   0   7    2.40    6.40
   9   0  -7  282.27   16.40
  -9   0   7  263.57   17.10
  -9   0   7  255.67   17.20
  -9   0   7  235.58   16.40
   7   0  -7  168.18   11.80
  -7   0   7  188.78   12.20
  -7   0   7  175.98   12.70
  -7   0   7  180.18   12.40
  -6   0   7   -3.70    3.20
   6   0  -7   -0.20    3.10
  -6   0   7   -0.80    4.00
   5   0  -7  448.16   23.50
   5   0  -7  458.15   23.50
  -5   0   7  470.35   24.20
  -5   0   7  464.15   23.80
  -5   0   7  480.45   23.60
   5   0  -7  422.66   23.80
  -4   0   7    1.50    4.10
  -4   0   7    1.40    3.40
   4   0  -7    1.00    2.90
   4   0  -7    1.30    2.80
   4   0  -7   -0.50    3.90
  -4   0   7    0.70    3.00
   3   0  -7  513.75   25.80
  -3   0   7  522.05   25.80
   3   0  -7  513.35   26.10
  -3   0   7  510.55   26.00
   3   0  -7  528.95   25.80
  -3   0   7  521.15   26.40
  -2   0   7    2.00    3.80
   1   0  -7   15.00    3.60
  -1   0   7   23.30    4.80
  -1   0   7   17.00    4.40
   1   0  -7   16.00    3.50
  -1   0   7   18.20    3.90
   0   0  -7   -0.30    2.80
   0   0   7    3.20    3.20
   0   0   7    2.80    3.20
   0   0   7   -1.10    4.30
   0   0  -7    0.80    3.00
   1   0   7   13.40    3.90
   1   0   7   13.30    3.20
  -1   0  -7    3.50    2.90
  -1   0  -7    8.30    3.40
  -1   0  -7   17.10    3.10
   1   0   7    7.80    3.40
  -2   0  -7    1.40    2.10
   2   0   7   -1.30    3.20
  -2   0  -7    0.70    3.10
  -2   0  -7    1.50    3.10
   2   0   7   -0.70    3.00
   3   0   7  640.14   31.20
  -3   0  -7  635.24   31.40
   3   0   7  633.74   29.70
   3   0   7  620.34   31.30
  -4   0  -7    2.90    3.60
   4   0   7   -1.90    1.60
  -4   0  -7    2.70    3.70
   4   0   7   -2.60    3.10
   4   0   7    2.60    1.40
   4   0   7    3.50    3.70
  -5   0  -7  363.96   21.50
   5   0   7  349.57   20.40
  -5   0  -7  399.56   20.70
   5   0   7  405.06   20.80
  -6   0  -7    0.20    3.80
   6   0   7   -3.30    3.90
  -7   0  -7  500.05   26.90
   7   0   7  490.95   26.60
  -8   0  -7   19.40    6.00
   8   0   7   18.50    5.20
   9   0   7  177.58   14.00
  -9   0  -7  182.08   14.20
  -9   0  -7  168.28   15.40
 -10   0  -7    3.40    6.00
 -10   0  -7    7.20    5.40
  10   0   7    5.00    5.50
 -11   0  -7    2.60    5.90
 -12   0  -7    9.60    6.60
 -12  -1   7  123.29   12.90
 -12   1   7  106.19   12.00
 -12   1   7  119.59   13.60
 -11  -1   7   44.70    8.70
 -11  -1   7   39.00    8.10
 -11  -1   7   42.50    7.40
  11  -1  -7   43.20    7.80
 -11   1   7   38.20    8.30
 -11   1   7   37.90    9.00
  11   1  -7   36.90    6.80
 -10  -1   7  100.99   11.30
 -10  -1   7   90.49   10.00
  10  -1  -7   92.59   10.40
 -10   1   7   95.59   10.30
 -10   1   7   99.19   11.40
  10   1  -7   71.39    9.10
 -10   1   7   86.79   10.60
   9  -1  -7   29.90    6.30
  -9  -1   7   28.00    7.60
  -9   1   7   26.10    7.20
  -9   1   7   21.30    5.80
  -9   1   7   37.60    7.60
  -8  -1   7  112.29   11.40
  -8  -1   7  119.59   10.00
   8  -1  -7  109.69    9.90
  -8  -1   7  123.39   10.50
  -8   1   7  110.09   11.00
  -8   1   7  116.19   10.30
  -8   1   7  128.89   11.10
   8   1  -7  119.29    9.40
  -7  -1   7  279.97   17.70
  -7  -1   7  253.27   16.50
  -7  -1   7  287.27   16.40
   7  -1  -7  293.47   16.80
  -7   1   7  312.67   17.10
  -7   1   7  296.47   17.40
  -7   1   7  283.47   17.50
   7   1  -7  257.87   16.30
  -6  -1   7   57.49    6.40
   6  -1  -7   57.99    7.00
  -6  -1   7   52.59    6.80
   6  -1  -7   55.29    6.60
  -6   1   7   56.29    7.40
  -6   1   7   51.49    7.20
  -6   1   7   49.70    6.60
   5  -1  -7  172.88   11.60
  -5  -1   7  170.88   11.40
  -5  -1   7  189.18   12.80
   5  -1  -7  179.18   11.60
   5  -1  -7  187.68   11.50
  -5  -1   7  181.78   11.10
   5   1  -7  167.98   11.70
  -5   1   7  187.38   12.10
  -5   1   7  195.78   11.60
  -5   1   7  182.68   12.00
   5   1  -7  163.18   10.80
  -4  -1   7  160.38   10.30
  -4  -1   7  160.98   11.20
   4  -1  -7  164.48   10.40
   4  -1  -7  169.28   10.80
  -4  -1   7  158.08   10.00
   4  -1  -7  161.68   10.50
   4   1  -7  159.78   10.00
  -4   1   7  166.28   10.50
  -4   1   7  170.88   11.00
  -4   1   7  148.69   10.90
   4   1  -7  157.28   10.50
  -3  -1   7  749.82   34.60
   3  -1  -7  685.13   35.00
  -3  -1   7  760.32   34.80
   3  -1  -7  680.73   35.90
  -3  -1   7  729.33   35.30
   3  -1  -7  714.93   34.80
  -3   1   7  705.43   34.80
  -3   1   7  682.53   35.10
   3   1  -7  724.23   34.50
   3   1  -7  696.33   35.00
  -3   1   7  729.93   34.80
  -2  -1   7  144.69    8.90
   2  -1  -7  135.99    9.70
  -2  -1   7  133.89    9.50
   2  -1  -7  147.19    9.40
  -2  -1   7  133.79    9.00
   2  -1  -7  131.69    8.80
   2   1  -7  130.99    9.00
  -2   1   7  137.79    9.00
   2   1  -7  141.59    8.60
   2   1  -7  141.89    8.90
  -2   1   7  142.29    9.50
  -2   1   7  140.19    9.40
  -1  -1   7   40.80    5.40
   1  -1  -7   32.00    4.50
  -1  -1   7   44.60    5.40
   1  -1  -7   44.70    5.50
  -1  -1   7   45.60    5.80
  -1   1   7   37.70    5.10
  -1   1   7   33.50    5.40
   1   1  -7   41.20    5.00
  -1   1   7   46.80    5.50
   1   1  -7   37.90    4.90
   1   1  -7   45.30    5.30
   0  -1  -7  264.67   14.60
   0  -1  -7  270.97   14.90
   0  -1   7  301.77   15.50
   0  -1   7  275.87   15.00
   0  -1   7  312.47   15.80
   0  -1  -7  263.97   16.10
   0   1  -7  278.37   15.00
   0   1   7  256.57   14.70
   0   1  -7  296.37   15.10
   0   1   7  300.77   15.40
   0   1   7  295.87   15.30
   0   1  -7  262.07   14.60
   1  -1   7   75.29    6.90
  -1  -1  -7   85.19    7.00
   1  -1   7   78.69    6.10
   1  -1   7   80.59    7.10
  -1  -1  -7   83.09    5.80
  -1  -1  -7   81.69    6.90
   1  -1   7   79.19    6.20
  -1   1  -7   81.69    6.10
  -1   1  -7   84.29    6.60
   1   1   7   80.89    5.90
   1   1   7   81.49    7.20
   1   1   7   78.89    6.90
   2  -1   7 1198.38   57.19
   2  -1   7 1283.37   57.39
  -2  -1  -7 1199.28   57.09
  -2  -1  -7 1205.08   55.99
   2  -1   7 1243.08   56.29
   2  -1   7 1253.37   56.19
  -2  -1  -7 1180.78   57.09
  -2   1  -7 1202.98   57.19
   2   1   7 1168.38   55.99
  -2   1  -7 1241.78   56.19
   2   1   7 1141.19   56.99
   2   1   7 1207.48   57.19
  -2   1  -7 1217.68   57.19
   3  -1   7  231.98   13.10
  -3  -1  -7  207.68   10.50
  -3  -1  -7  217.08   12.40
  -3  -1  -7  221.28   12.60
  -3   1  -7  211.98   12.70
  -3   1  -7  204.68   12.60
   4  -1   7  946.61   45.30
  -4  -1  -7  990.00   47.10
   4  -1   7  982.00   47.30
   4  -1   7  954.30   47.30
  -4  -1  -7  973.90   46.90
   4   1   7  989.00   47.00
  -4   1  -7  999.20   47.40
  -4   1  -7  958.00   47.10
   4   1   7 1005.20   47.00
   5  -1   7   19.80    4.90
  -5  -1  -7   36.60    6.50
   5  -1   7   29.70    5.10
   5  -1   7   31.80    3.20
  -5  -1  -7   38.20    5.30
   5  -1   7   34.90    3.80
   5   1   7   43.80    5.70
  -5   1  -7   35.40    5.40
  -5   1  -7   30.70    5.70
  -6  -1  -7   57.39    6.70
   6  -1   7   48.30    7.30
  -6  -1  -7   54.39    7.00
   6  -1   7   43.70    3.90
  -6   1  -7   59.49    8.90
  -6   1  -7   63.69    7.50
   6   1   7   37.20    5.80
  -7  -1  -7   64.19    8.00
  -7  -1  -7   59.49    7.30
   7  -1   7   81.99    9.60
   7  -1   7   71.89    4.50
  -7   1  -7   61.89    8.40
  -7   1  -7   67.69    8.70
  -8  -1  -7   29.00    5.90
   8  -1   7   29.10    6.60
  -8  -1  -7   32.20    6.10
  -8   1  -7   35.30    7.00
  -8   1  -7   33.00    6.90
  -9  -1  -7  549.74   29.30
   9  -1   7  478.15   32.10
  -9  -1  -7  528.25   28.90
  -9   1  -7  550.54   29.80
  -9   1  -7  518.15   29.30
 -10  -1  -7   -4.00    5.30
  10  -1   7    7.30    9.20
 -10  -1  -7    6.90    5.00
 -10   1  -7   -3.00    6.60
 -10   1  -7    2.60    5.90
  10   1   7    9.40    6.00
 -11  -1  -7  179.68   15.00
 -11   1  -7  163.58   15.50
 -12  -1  -7   12.10    7.90
 -12   1  -7   19.40    8.40
 -12   2   7    8.40    7.00
 -12   2   7    2.90    7.10
 -11  -2   7    4.20    5.10
  11  -2  -7    0.30    6.20
 -11  -2   7    2.30    6.10
 -11  -2   7   -0.40    6.40
 -11   2   7    1.10    6.20
 -10  -2   7    3.30    6.70
  10  -2  -7    2.20    5.70
 -10  -2   7    8.70    5.50
 -10  -2   7    5.80    5.20
 -10   2   7    6.60    6.60
 -10   2   7    7.20    6.40
  10   2  -7   10.90    5.00
  -9  -2   7   40.00    6.60
   9  -2  -7   49.30    7.90
  -9  -2   7   24.80    7.70
  -9  -2   7   32.50    6.40
  -9   2   7   30.70    6.80
  -9   2   7   35.00    7.90
  -9   2   7   40.20    8.10
   9   2  -7   49.99    6.90
  -8  -2   7   75.59    8.80
  -8  -2   7   89.79   10.50
  -8  -2   7   83.79    8.20
   8  -2  -7   81.99    9.10
  -8   2   7   78.29    8.90
  -8   2   7   72.79    8.90
  -8   2   7   75.89    9.40
   7  -2  -7   15.10    5.10
  -7  -2   7   -0.30    5.30
  -7  -2   7    5.90    3.60
  -7  -2   7    3.20    4.10
   7   2  -7    5.30    3.40
  -7   2   7    9.10    5.20
  -6  -2   7  271.57   14.30
   6  -2  -7  213.88   14.70
  -6  -2   7  286.87   16.30
   6  -2  -7  221.58   14.60
  -6  -2   7  259.87   14.50
   6   2  -7  254.97   13.80
  -6   2   7  208.38   14.70
  -6   2   7  234.98   15.20
  -6   2   7  231.58   14.70
  -5  -2   7  576.24   28.70
   5  -2  -7  601.74   29.50
  -5  -2   7  561.54   29.60
   5  -2  -7  585.54   29.40
  -5  -2   7  523.75   29.70
  -5   2   7  588.34   29.80
  -5   2   7  610.74   29.50
  -5   2   7  604.84   29.70
   5   2  -7  574.44   28.60
   5   2  -7  559.54   29.40
  -4  -2   7 3973.10  188.28
   4  -2  -7 4269.37  189.08
   4  -2  -7 4185.98  188.98
  -4  -2   7 4047.89  189.18
  -4  -2   7 4006.60  188.28
   4  -2  -7 4152.48  188.98
  -4   2   7 4228.58  189.18
   4   2  -7 4005.50  188.18
  -4   2   7 4158.88  188.88
  -4   2   7 4151.28  188.98
   4   2  -7 4175.38  188.28
   4   2  -7 3938.31  188.88
   3  -2  -7  363.56   19.20
  -3  -2   7  379.96   18.90
  -3  -2   7  358.06   19.70
   3  -2  -7  358.36   19.20
  -3  -2   7  364.36   18.70
   3  -2  -7  366.06   20.50
   3   2  -7  344.87   20.20
   3   2  -7  368.66   18.50
  -3   2   7  385.36   19.50
  -3   2   7  351.36   19.00
  -3   2   7  357.16   19.60
   2  -2  -7 1402.96   64.29
   2  -2  -7 1329.87   64.19
  -2  -2   7 1368.76   63.89
  -2  -2   7 1335.57   64.49
  -2  -2   7 1411.16   64.09
   2  -2  -7 1339.47   64.19
   2   2  -7 1370.86   63.89
  -2   2   7 1370.96   64.19
   2   2  -7 1372.66   64.39
  -2   2   7 1376.26   64.39
   1  -2  -7  293.17   15.90
  -1  -2   7  291.47   16.00
  -1  -2   7  300.57   16.10
  -1  -2   7  303.07   15.80
   1  -2  -7  313.67   16.00
   1  -2  -7  276.97   15.80
   1   2  -7  301.47   15.80
  -1   2   7  298.57   16.00
   1   2  -7  302.27   15.70
  -1   2   7  292.37   15.80
  -1   2   7  297.97   16.00
   0  -2   7    1.80    3.40
   0  -2  -7    4.10    3.10
   0  -2  -7    3.80    3.10
   0  -2  -7   -0.60    2.70
   0  -2   7    1.70    3.30
   0  -2   7    4.30    3.40
   0  -2   7    2.60    3.00
   0   2  -7    3.40    3.30
   0   2  -7    2.20    3.00
   0   2   7   -1.30    5.20
   0   2   7    3.50    3.20
   0   2   7    2.10    3.10
  -1  -2  -7   11.80    3.30
  -1  -2  -7   12.30    3.40
   1  -2   7    9.30    3.70
   1  -2   7    8.80    3.70
   1   2   7   19.80    3.80
  -1   2  -7    7.00    3.00
  -1   2  -7    8.10    3.30
   2  -2   7   61.69    6.60
  -2  -2  -7   61.69    6.10
   2  -2   7   58.09    6.80
   2  -2   7   60.29    5.50
  -2  -2  -7   65.09    6.00
   2  -2   7   67.79    5.70
  -2  -2  -7   70.09    4.90
   2   2   7   60.39    6.10
  -2   2  -7   63.39    6.00
  -2   2  -7   56.39    6.50
   3  -2   7  394.96   20.60
  -3  -2  -7  394.06   19.80
   3   2   7  444.26   19.80
  -3   2  -7  448.76   22.30
  -4  -2  -7   46.10    5.50
  -4  -2  -7   34.80    4.90
   4  -2   7   47.40    6.40
   4  -2   7   33.40    4.50
   4  -2   7   53.09    4.90
   4  -2   7   31.90    5.50
  -4   2  -7   40.80    5.70
   4   2   7   44.60    6.10
  -4   2  -7   40.00    5.50
   4   2   7   45.90    6.00
  -4   2  -7   40.70    4.50
  -5  -2  -7  115.09    8.70
   5  -2   7  112.09    7.20
   5  -2   7  103.89    9.10
   5  -2   7  106.19    9.10
  -5  -2  -7  103.69    8.30
   5  -2   7  106.39    7.00
   5   2   7  101.79    8.60
  -5   2  -7  107.69    9.50
  -5   2  -7  105.89    7.00
  -5   2  -7  119.09    9.60
   6  -2   7   98.79    6.90
  -6  -2  -7  104.89    8.70
   6  -2   7   96.19    9.90
  -6  -2  -7  109.99    9.00
   6  -2   7   93.59    6.60
  -6   2  -7  107.59    9.60
  -6   2  -7   96.79    6.60
   6   2   7   99.09    8.60
   7  -2   7    3.80    2.70
  -7  -2  -7    4.10    3.90
  -7  -2  -7    4.90    4.20
   7   2   7    4.70    4.00
  -7   2  -7    6.70    4.60
  -7   2  -7    3.80    2.50
  -7   2  -7    5.10    4.30
   8  -2   7  189.28   10.30
  -8  -2  -7  181.78   13.30
   8  -2   7  168.38   10.10
  -8  -2  -7  183.08   13.10
  -8   2  -7  177.68   13.50
  -8   2  -7  173.48   14.00
   8   2   7  192.98   13.10
  -8   2  -7  183.88   10.10
   9  -2   7   32.00    4.00
  -9  -2  -7   43.40    8.20
   9  -2   7   25.90    3.70
   9  -2   7   25.90    7.40
  -9   2  -7   37.60    7.40
  -9   2  -7   37.60    7.50
  -9   2  -7   34.70    4.20
  10  -2   7  435.36   25.30
 -10  -2  -7  399.26   24.30
 -10  -2  -7  396.26   23.80
 -10   2  -7  406.76   26.50
  10   2   7  393.86   29.00
 -11  -2  -7   14.40    6.90
 -11   2  -7   27.80    8.20
 -12  -2  -7   70.59   11.60
 -12   2  -7   70.39   11.40
 -12  -3   7  169.48   16.20
 -12  -3   7  176.88   15.00
 -12   3   7  176.98   15.00
 -12   3   7  181.18   16.30
 -11  -3   7    1.60    6.80
 -11  -3   7   -2.20    5.40
  11  -3  -7   13.40    7.00
 -11  -3   7    4.80    4.50
 -11   3   7    7.20    7.00
 -11   3   7   -5.10    8.60
  10  -3  -7  327.47   20.50
 -10  -3   7  273.47   18.80
 -10  -3   7  274.87   18.40
 -10  -3   7  287.27   20.00
 -10   3   7  351.26   23.60
 -10   3   7  342.37   21.00
 -10   3   7  338.87   20.50
   9  -3  -7  129.99   12.50
  -9  -3   7  186.58   12.10
  -9  -3   7  174.28   13.80
  -9  -3   7  179.48   14.20
  -9   3   7  144.79   13.00
  -9   3   7  155.58   13.80
  -9   3   7  149.59   13.40
   9   3  -7  155.98   11.30
  -8  -3   7   94.89    8.80
  -8  -3   7   80.09   11.90
  -8  -3   7   70.59    9.60
   8  -3  -7   71.19    9.30
   8   3  -7   66.99    7.20
  -8   3   7   80.39   10.30
  -8   3   7   82.09    9.10
  -8   3   7   84.09   10.10
   7  -3  -7  595.44   32.40
  -7  -3   7  642.84   31.50
  -7  -3   7  636.74   33.00
  -7  -3   7  659.63   32.80
  -7   3   7  633.24   32.90
   7   3  -7  608.24   30.90
  -7   3   7  603.64   32.20
  -7   3   7  604.34   32.40
   6  -3  -7   74.49    7.60
   6  -3  -7   60.69    8.00
  -6  -3   7   72.19    7.10
  -6  -3   7   72.69    6.80
  -6  -3   7   71.29    9.40
  -6   3   7   54.59    7.60
  -6   3   7   66.19    8.50
  -6   3   7   55.79    7.50
   6   3  -7   70.09    6.20
   5  -3  -7  708.63   34.30
  -5  -3   7  609.84   35.50
  -5  -3   7  590.94   33.00
   5  -3  -7  718.03   34.30
  -5  -3   7  640.84   33.00
  -5   3   7  750.82   34.60
  -5   3   7  695.83   34.40
  -5   3   7  733.73   34.40
   4  -3  -7  198.28   12.80
   4  -3  -7  212.38   13.90
   4  -3  -7  225.78   13.10
  -4   3   7  206.78   12.70
  -4   3   7  208.38   13.50
  -4   3   7  224.18   13.50
   4   3  -7  196.28   12.50
   3  -3  -7  688.93   33.70
   3  -3  -7  644.94   33.60
  -3  -3   7  707.03   33.00
  -3  -3   7  659.03   33.90
  -3  -3   7  705.63   33.10
   3  -3  -7  684.73   33.70
   3   3  -7  657.53   33.60
  -3   3   7  690.63   34.00
   3   3  -7  698.63   32.80
   3   3  -7  684.83   32.80
  -3   3   7  682.63   33.80
  -3   3   7  676.43   33.50
  -2  -3   7  816.62   39.40
  -2  -3   7  784.52   39.50
  -2  -3   7  782.72   40.70
   2  -3  -7  930.41   40.10
  -2  -3   7  823.62   40.30
   2   3  -7  772.92   41.00
  -2   3   7  883.21   40.20
   2   3  -7  807.02   39.20
  -1  -3   7  678.53   32.10
  -1  -3   7  650.13   32.30
   1  -3  -7  660.83   32.00
  -1  -3   7  672.13   32.30
   1  -3  -7  659.03   32.10
  -1  -3   7  617.34   31.70
   1  -3  -7  660.13   32.10
  -1   3   7  666.23   32.10
  -1   3   7  651.73   32.10
   1   3  -7  655.53   32.20
   1   3  -7  658.23   31.70
  -1   3   7  648.94   31.90
   0  -3  -7  840.52   39.80
   0  -3   7  852.21   39.90
   0  -3   7  791.42   39.80
   0  -3  -7  831.12   39.70
   0  -3   7  881.01   39.90
   0  -3   7  834.52   39.80
   0  -3  -7  841.12   39.80
   0   3   7  817.82   39.60
   0   3  -7  821.02   39.80
   0   3   7  833.62   39.70
   0   3  -7  788.62   39.50
   1  -3   7   87.99    7.30
   1  -3   7   84.39    7.50
   1  -3   7   85.09    7.00
   1  -3   7   78.29    7.00
  -1   3  -7   86.99    7.10
   2  -3   7 1283.07   55.89
   2  -3   7 1252.07   56.39
  -2  -3  -7 1075.19   55.69
  -2  -3  -7 1025.60   54.89
  -2  -3  -7 1028.20   55.59
   2  -3   7 1280.17   55.79
  -2   3  -7 1220.48   56.19
  -2   3  -7 1217.68   56.29
  -2   3  -7 1283.37   55.79
  -3  -3  -7   91.49    6.80
  -3  -3  -7   90.99    6.90
  -3  -3  -7   73.99    5.00
   3  -3   7   79.89    7.40
   3  -3   7   59.79    6.60
   3   3   7   78.69    6.60
  -3   3  -7   59.89    6.90
  -3   3  -7   73.29    7.60
  -4  -3  -7  703.43   37.60
   4  -3   7  719.93   36.20
   4  -3   7  766.72   36.30
   4  -3   7  687.43   38.10
  -4  -3  -7  770.42   34.80
   4  -3   7  765.22   37.70
  -4   3  -7  737.33   37.40
   4   3   7  819.02   34.70
  -4   3  -7  722.13   37.50
  -4   3  -7  741.63   36.20
   4   3   7  844.72   37.00
  -5  -3  -7    4.70    3.30
   5  -3   7    9.40    4.20
  -5  -3  -7    4.00    3.50
   5   3   7    5.70    3.70
  -5   3  -7   14.40    4.10
  -5   3  -7   21.10    3.70
  -5   3  -7   16.80    4.80
   6  -3   7   19.10    3.90
  -6   3  -7   28.60    4.20
  -6   3  -7   15.40    5.20
  -7  -3  -7   25.70    5.20
   7  -3   7   31.60    4.70
  -7  -3  -7   46.60    6.40
   7   3   7   32.90    5.30
  -7   3  -7   33.20    7.10
  -7   3  -7   33.50    4.60
  -7   3  -7   29.50    6.70
  -8  -3  -7   11.60    5.30
   8  -3   7   13.70    3.90
  -8  -3  -7   11.80    4.70
   8   3   7   16.40    4.70
  -8   3  -7   23.00    4.00
  -8   3  -7   17.70    6.40
  -8   3  -7   17.60    6.90
  -9  -3  -7  190.98   13.80
   9  -3   7  175.28   11.20
  -9  -3  -7  192.48   14.00
   9   3   7  172.08   13.20
  -9   3  -7  193.38   14.80
  -9   3  -7  188.58   10.90
  -9   3  -7  195.08   15.30
 -10  -3  -7    1.20    5.10
 -10  -3  -7    4.70    5.30
  10  -3   7    1.00    3.60
 -10   3  -7    3.60    3.20
 -10   3  -7   -6.10    5.10
 -11  -3  -7  187.48   15.10
  11  -3   7  157.28   15.00
 -11   3  -7  189.68   16.20
 -12  -4   7    9.20    7.30
 -12  -4   7    3.00    8.40
 -12   4   7   12.40    8.90
 -12   4   7   13.90    7.80
 -11  -4   7  472.85   27.60
 -11  -4   7  463.05   25.90
 -11  -4   7  458.25   25.70
  11  -4  -7  456.65   27.80
 -11   4   7  473.35   27.50
 -11   4   7  449.16   29.50
 -10  -4   7   69.59   10.60
  10  -4  -7   80.59   10.70
 -10  -4   7  103.29    9.50
 -10  -4   7   85.29    9.50
 -10   4   7   64.59   10.40
 -10   4   7   81.69   13.00
 -10   4   7   61.49   15.00
  10   4  -7   72.49    7.90
  -9  -4   7  290.47   17.40
  -9  -4   7  263.37   17.40
   9  -4  -7  297.27   19.40
  -9  -4   7  263.87   19.90
  -9   4   7  324.37   20.20
   9   4  -7  317.47   17.60
  -9   4   7  299.27   19.60
  -9   4   7  329.37   19.80
   8  -4  -7  301.87   18.10
  -8  -4   7  271.07   15.70
  -8  -4   7  265.27   16.00
  -8  -4   7  245.48   18.80
  -8   4   7  263.17   17.40
   7  -4  -7   25.40    6.40
  -7  -4   7   14.10    4.10
  -7  -4   7    4.80    6.10
   7  -4  -7   20.70    5.80
  -7  -4   7   17.40    4.00
  -7   4   7   10.10    6.10
  -7   4   7   25.30    7.10
   7   4  -7   17.70    3.70
  -7   4   7    9.10    4.90
   6  -4  -7   42.90    6.70
  -6  -4   7   46.00    8.10
  -6  -4   7   47.10    6.00
  -6  -4   7   51.39    5.70
  -6   4   7   61.99    8.40
  -6   4   7   70.19    9.00
   6   4  -7   43.30    5.30
  -6   4   7   55.99    7.50
  -5  -4   7   33.30    4.50
   5  -4  -7   45.60    6.30
  -5  -4   7   25.40    6.60
  -5  -4   7   36.60    4.40
   5  -4  -7   30.10    5.40
  -5   4   7   34.30    6.20
   5   4  -7   32.00    4.30
  -5   4   7   33.70    6.10
   4  -4  -7   75.89    8.00
   4  -4  -7   96.29    8.20
  -4   4   7   74.39   10.90
  -4   4   7   70.99    7.60
  -4   4   7   88.29    8.40
  -3  -4   7   49.70    5.50
   3  -4  -7   56.79    6.60
   3  -4  -7   51.69    6.40
  -3  -4   7   72.29    7.40
   3  -4  -7   44.30    6.40
  -3   4   7   49.60    6.50
  -3   4   7   56.59    6.70
   3   4  -7   53.49    6.10
   3   4  -7   52.59    4.80
  -2  -4   7    5.80    4.60
  -2  -4   7    3.60    3.00
  -2  -4   7    6.20    3.90
   2   4  -7    4.90    3.70
   2   4  -7    3.40    2.20
   1  -4  -7  139.39   10.00
  -1   4   7  147.89   10.10
   1   4  -7  185.28   10.50
   1   4  -7  177.68    9.50
   0  -4  -7  266.97   14.40
   0  -4   7  270.07   14.70
   0  -4   7  249.58   14.60
   0  -4   7  285.97   15.50
   0  -4   7  275.17   14.60
   0  -4  -7  261.87   14.40
   0  -4  -7  271.47   14.60
   0   4   7  222.38   16.60
   0   4  -7  266.17   14.90
   0   4   7  262.97   14.50
   0   4  -7  265.67   14.70
   0   4   7  264.67   14.40
  -1  -4  -7  594.34   27.50
   1  -4   7  563.74   28.00
  -1  -4  -7  596.14   27.80
   1  -4   7  529.25   27.90
   1  -4   7  551.44   27.90
  -1  -4  -7  559.74   27.60
   1  -4   7  528.25   27.90
  -1   4  -7  557.14   28.00
   1   4   7  587.24   27.60
  -1   4  -7  519.05   27.60
  -1   4  -7  528.35   27.60
   1   4   7  569.94   27.60
   1   4   7  577.14   27.40
   2  -4   7   12.40    4.30
   2  -4   7    7.00    4.20
   2  -4   7   13.00    4.20
  -2  -4  -7    8.90    3.20
  -2  -4  -7   14.30    3.10
  -2  -4  -7   10.50    3.30
   2  -4   7   16.20    4.60
   2   4   7   14.20    3.30
  -2   4  -7   13.40    4.00
   2   4   7   15.30    3.60
  -2   4  -7    9.30    3.60
   2   4   7   10.50    3.30
  -2   4  -7    5.90    3.20
   3  -4   7  966.80   46.90
  -3  -4  -7 1003.40   46.20
   3  -4   7  857.51   46.80
   3  -4   7  955.40   46.20
  -3  -4  -7  985.40   45.20
   3  -4   7  981.90   46.90
  -3   4  -7  930.81   46.60
   3   4   7 1022.30   46.90
  -3   4  -7  948.81   46.10
   3   4   7  993.90   45.20
   4  -4   7   33.40    5.20
  -4  -4  -7   31.50    3.50
   4  -4   7   24.40    4.70
  -4  -4  -7   27.60    4.20
   4  -4   7   34.30    5.90
  -4  -4  -7   31.50    4.70
  -4   4  -7   36.20    5.70
  -4   4  -7   38.80    5.20
  -4   4  -7   31.20    5.50
   4   4   7   42.40    5.00
   5  -4   7  915.81   44.10
  -5  -4  -7  902.51   47.30
  -5  -4  -7  904.41   44.30
   5  -4   7  968.60   45.70
  -5  -4  -7  863.31   42.00
  -5   4  -7  958.70   45.80
  -5   4  -7  913.51   45.40
   5   4   7  854.11   44.00
  -5   4  -7  977.00   44.20
  -6  -4  -7  393.26   21.20
   6  -4   7  385.36   20.20
  -6  -4  -7  364.16   20.40
   6  -4   7  352.36   21.80
   6   4   7  389.06   20.40
  -6   4  -7  385.26   22.00
  -6   4  -7  376.36   21.60
  -6   4  -7  388.66   20.00
  -7  -4  -7  304.87   17.10
  -7  -4  -7  313.97   17.10
   7  -4   7  268.97   16.00
   7   4   7  326.97   16.90
  -7   4  -7  278.67   18.40
  -7   4  -7  256.47   18.00
  -7   4  -7  268.57   15.90
  -8  -4  -7  201.68   13.60
   8  -4   7  184.38   12.30
  -8   4  -7  213.88   15.20
  -8   4  -7  200.28   12.00
   8   4   7  184.18   17.00
  -9  -4  -7   15.50    5.50
   9  -4   7    3.00    4.40
  -9  -4  -7    2.20    4.50
  -9   4  -7   10.00    6.10
  -9   4  -7    2.80    3.80
   9   4   7   10.40    5.20
 -10  -4  -7   49.80    7.90
 -10  -4  -7   49.70    7.90
 -10   4  -7   44.40    5.80
 -10   4  -7   63.99   10.50
 -11  -4  -7   -3.00    5.10
 -11   4  -7   -1.40    6.00
 -12  -5   7  255.97   17.40
 -12  -5   7  253.07   19.20
 -12   5   7  263.97   19.50
 -12   5   7  260.27   20.70
 -11  -5   7   16.00    5.80
  11  -5  -7   15.90    7.40
 -11  -5   7    5.50    4.90
 -11   5   7    9.80    8.20
 -11   5   7    6.40    8.00
 -10  -5   7  235.68   18.70
 -10  -5   7  243.58   15.40
 -10  -5   7  255.37   15.70
  10  -5  -7  237.58   24.00
 -10   5   7  245.28   18.30
 -10   5   7  254.87   19.00
   9  -5  -7   11.40    7.20
  -9   5   7   21.90    7.30
  -9   5   7    9.80    7.40
  -8  -5   7   68.39   10.20
  -8  -5   7   51.49    6.60
  -8  -5   7   51.69    7.00
   8  -5  -7   64.19    9.00
   8   5  -7   49.40    5.60
  -8   5   7   58.89    9.50
   7  -5  -7  253.87   16.60
  -7  -5   7  218.58   16.90
  -7  -5   7  235.28   14.20
  -7  -5   7  240.18   14.20
   7  -5  -7  277.27   16.90
   7   5  -7  231.28   13.40
  -7   5   7  271.07   17.20
  -7   5   7  269.07   17.20
  -6  -5   7    3.30    5.90
   6  -5  -7   -3.90    4.30
  -6  -5   7    3.60    3.20
   6  -5  -7    4.50    4.90
  -6  -5   7    5.70    3.10
   6   5  -7    2.50    2.50
  -6   5   7    0.80    5.00
  -6   5   7    2.80    4.90
  -5  -5   7   95.19    7.10
  -5  -5   7   92.09    7.10
  -5  -5   7   93.79   10.30
   5   5  -7   82.39    6.20
   4  -5  -7    8.90    4.20
  -4   5   7   13.50    4.10
  -3  -5   7  735.83   34.50
   3  -5  -7  676.13   35.40
  -3  -5   7  741.03   36.20
  -3  -5   7  760.22   34.40
   3   5  -7  719.13   34.00
  -3   5   7  703.53   35.30
  -3   5   7  679.53   35.40
  -3   5   7  687.83   35.70
   2  -5  -7   24.40    4.60
  -2  -5   7   18.40    4.30
   2  -5  -7   26.00    4.80
  -2  -5   7   13.00    6.40
  -2   5   7   17.70    4.10
   2   5  -7   28.00    3.70
  -2   5   7   28.10    5.20
  -2   5   7   22.50    4.30
  -1  -5   7   72.69    6.20
  -1  -5   7   72.39    6.70
  -1  -5   7   79.69    7.60
   1   5  -7   68.29    8.00
   0  -5  -7   75.19    6.60
   0  -5   7   72.19    7.00
   0  -5   7   81.09    7.00
   0  -5   7   67.79    7.40
   0  -5  -7   82.29    6.60
   0  -5  -7   84.29    7.10
   0  -5   7   75.99    6.70
   0   5   7   74.39    6.60
   0   5  -7   79.89    6.50
   0   5   7   74.29    6.60
   0   5  -7   77.19    7.20
   0   5   7   77.39    7.10
   0   5  -7   73.29    6.10
  -1  -5  -7  112.59    7.70
  -1  -5  -7  102.59    7.50
   1  -5   7   90.39    8.70
   1  -5   7   91.19    8.00
   1  -5   7   97.69    7.90
   1  -5   7   95.29    8.20
  -1  -5  -7  101.19    7.40
   1   5   7   94.79    8.00
  -1   5  -7   89.89    7.30
  -1   5  -7   86.19    7.80
   1   5   7  114.69    7.70
   2  -5   7 1010.80   49.70
  -2  -5  -7 1002.20   49.30
   2  -5   7 1104.99   50.09
   2  -5   7 1073.69   49.99
  -2  -5  -7 1008.10   49.30
  -2  -5  -7 1016.10   49.00
   2  -5   7 1076.19   50.09
  -2   5  -7 1069.99   49.99
   2   5   7  967.60   48.90
   2   5   7  991.10   49.00
  -2   5  -7 1089.89   50.09
  -2   5  -7 1043.20   49.90
  -3  -5  -7   15.10    3.60
   3  -5   7    3.50    4.20
  -3  -5  -7   14.50    3.70
[truncated: 710,472 more chars]
