# Supplementary material for: The Effect of Pendent Groups upon Flexibility in Coordination Networks with Square Lattice Topology
Source: ACS Mater Lett. 2023 Aug 22;5(9):2567–75. doi: 10.1021/acsmaterialslett.3c00565 (PMC10481394; doi:10.1021/acsmaterialslett.3c00565)
Supplement: Supplementary file 3 — tz3c00565_si_004.cif [file tz3c00565_si_004.cif]

data_a_sq
_audit_creation_date               2023-07-12
_audit_creation_method
;
Olex2 1.3
(compiled 2020.11.12 svn.r5f609507 for OlexSys, GUI svn.r6408)
;
_shelx_SHELXL_version_number       '2018/3'
_audit_contact_author_address      ?
_audit_contact_author_email        ?
_audit_contact_author_name         ''
_audit_contact_author_phone        ?
_publ_contact_author_id_orcid      ?
_publ_section_references
;
Dolomanov, O.V., Bourhis, L.J., Gildea, R.J, Howard, J.A.K. & Puschmann, H.
 (2009), J. Appl. Cryst. 42, 339-341.

Sheldrick, G.M. (2015). Acta Cryst. A71, 3-8.

Sheldrick, G.M. (2015). Acta Cryst. C71, 3-8.
;
_chemical_name_common              ?
_chemical_name_systematic          ?
_chemical_formula_moiety           'C19 H16 N4 O5 Zn'
_chemical_formula_sum              'C19 H16 N4 O5 Zn'
_chemical_formula_weight           445.73
_chemical_melting_point            ?
loop_
  _atom_type_symbol
  _atom_type_description
  _atom_type_scat_dispersion_real
  _atom_type_scat_dispersion_imag
  _atom_type_scat_source
 'C' 'C' 0.0033 0.0016 'International Tables Vol C Tables 4.2.6.8 and 6.1.1.4'
 'H' 'H' 0.0000 0.0000 'International Tables Vol C Tables 4.2.6.8 and 6.1.1.4'
 'N' 'N' 0.0061 0.0033 'International Tables Vol C Tables 4.2.6.8 and 6.1.1.4'
 'O' 'O' 0.0106 0.0060 'International Tables Vol C Tables 4.2.6.8 and 6.1.1.4'
 'Zn' 'Zn' 0.2839 1.4301 'International Tables Vol C Tables 4.2.6.8 and 6.1.1.4'

_shelx_space_group_comment
;
The symmetry employed for this shelxl refinement is uniquely defined
by the following loop, which should always be used as a source of
symmetry information in preference to the above space-group names.
They are only intended as comments.
;
_space_group_crystal_system        'monoclinic'
_space_group_IT_number             14
_space_group_name_H-M_alt          'P 1 21/n 1'
_space_group_name_Hall             '-P 2yn'
loop_
  _space_group_symop_operation_xyz
 'x, y, z'
 '-x+1/2, y+1/2, -z+1/2'
 '-x, -y, -z'
 'x-1/2, -y-1/2, z-1/2'

_cell_length_a                     10.2107(4)
_cell_length_b                     11.1061(5)
_cell_length_c                     19.6495(9)
_cell_angle_alpha                  90
_cell_angle_beta                   91.3490(10)
_cell_angle_gamma                  90
_cell_volume                       2227.66(17)
_cell_formula_units_Z              4
_cell_measurement_reflns_used      9480
_cell_measurement_temperature      136.00
_cell_measurement_theta_max        27.48
_cell_measurement_theta_min        3.38
_shelx_estimated_absorpt_T_max     0.835
_shelx_estimated_absorpt_T_min     0.811
_exptl_absorpt_coefficient_mu      1.137
_exptl_absorpt_correction_T_max    0.7456
_exptl_absorpt_correction_T_min    0.6446
_exptl_absorpt_correction_type     multi-scan
_exptl_absorpt_process_details
;
SADABS-2016/2 (Bruker,2016/2) was used for absorption correction.
wR2(int) was 0.0660 before and 0.0327 after correction.
The Ratio of minimum to maximum transmission is 0.8645.
The \l/2 correction factor is Not present.
;
_exptl_absorpt_special_details     ?
_exptl_crystal_colour              'clear light colourless'
_exptl_crystal_colour_lustre       clear
_exptl_crystal_colour_modifier     light
_exptl_crystal_colour_primary      colourless
_exptl_crystal_density_diffrn      1.329
_exptl_crystal_density_meas        ?
_exptl_crystal_density_method      ?
_exptl_crystal_description         block
_exptl_crystal_F_000               912
_exptl_crystal_size_max            0.192
_exptl_crystal_size_mid            0.183
_exptl_crystal_size_min            0.165
_exptl_transmission_factor_max     ?
_exptl_transmission_factor_min     ?
_diffrn_reflns_av_R_equivalents    0.0175
_diffrn_reflns_av_unetI/netI       0.0100
_diffrn_reflns_Laue_measured_fraction_full  0.991
_diffrn_reflns_Laue_measured_fraction_max  0.993
_diffrn_reflns_limit_h_max         13
_diffrn_reflns_limit_h_min         -13
_diffrn_reflns_limit_k_max         14
_diffrn_reflns_limit_k_min         -14
_diffrn_reflns_limit_l_max         25
_diffrn_reflns_limit_l_min         -25
_diffrn_reflns_number              41503
_diffrn_reflns_point_group_measured_fraction_full  0.991
_diffrn_reflns_point_group_measured_fraction_max  0.993
_diffrn_reflns_theta_full          25.242
_diffrn_reflns_theta_max           27.498
_diffrn_reflns_theta_min           2.919
_diffrn_ambient_temperature        136.00
_diffrn_detector_area_resol_mean   ?
_diffrn_measured_fraction_theta_full  0.991
_diffrn_measured_fraction_theta_max  0.993
_diffrn_measurement_device_type    'Bruker APEX-II CCD'
_diffrn_measurement_method         '\f and \w scans'
_diffrn_radiation_type             MoK\a
_diffrn_radiation_wavelength       0.71073
_diffrn_source                     ?
_diffrn_source_current             0.0
_diffrn_source_power               0.0
_diffrn_source_voltage             0.0
_diffrn_standards_number           0
_reflns_Friedel_coverage           0.000
_reflns_Friedel_fraction_full      .
_reflns_Friedel_fraction_max       .
_reflns_number_gt                  4791
_reflns_number_total               5082
_reflns_special_details
;
 Reflections were merged by SHELXL according to the crystal
 class for the calculation of statistics and refinement.
 
 Structure factors included contributions from the .fab file.
 
 _reflns_Friedel_fraction is defined as the number of unique
 Friedel pairs measured divided by the number that would be
 possible theoretically, ignoring centric projections and
 systematic absences.
;
_reflns_threshold_expression       'I > 2\s(I)'
_computing_cell_refinement         'SAINT V8.40B (?, 2016)'
_computing_data_collection         ?
_computing_data_reduction          'SAINT V8.40B (?, 2016)'
_computing_molecular_graphics      'Olex2 1.3 (Dolomanov et al., 2009)'
_computing_publication_material    'Olex2 1.3 (Dolomanov et al., 2009)'
_computing_structure_refinement    'SHELXL 2018/3 (Sheldrick, 2015)'
_computing_structure_solution      'SHELXT 2018/2 (Sheldrick, 2018)'
_refine_diff_density_max           1.248
_refine_diff_density_min           -0.432
_refine_diff_density_rms           0.054
_refine_ls_extinction_coef         .
_refine_ls_extinction_method       none
_refine_ls_goodness_of_fit_ref     1.046
_refine_ls_hydrogen_treatment      constr
_refine_ls_matrix_type             full
_refine_ls_number_parameters       263
_refine_ls_number_reflns           5082
_refine_ls_number_restraints       0
_refine_ls_R_factor_all            0.0279
_refine_ls_R_factor_gt             0.0262
_refine_ls_restrained_S_all        1.046
_refine_ls_shift/su_max            0.001
_refine_ls_shift/su_mean           0.000
_refine_ls_structure_factor_coef   Fsqd
_refine_ls_weighting_details      
 'w=1/[\s^2^(Fo^2^)+(0.0386P)^2^+1.6495P] where P=(Fo^2^+2Fc^2^)/3'
_refine_ls_weighting_scheme        calc
_refine_ls_wR_factor_gt            0.0729
_refine_ls_wR_factor_ref           0.0740
_refine_special_details            ?
_olex2_refinement_description
;
1. Uiso/Uaniso restraints and constraints
O5 \\sim O1 \\sim O2 \\sim O4 \\sim O3: within 2A with sigma of 0.01 and sigma
for terminal atoms of 0.02 within 2A
2.a Aromatic/amide H refined with riding coordinates:
 N3(H3), N2(H2), C7(H7), C16(H16), C17(H17), C12(H12), C13(H13), C18(H18),
 C3(H3A), C5(H5), C00Q(H00Q), C19(H19), C10(H10)
2.b Idealised Me refined as rotating group:
 C9(H9A,H9B,H9C)
;
_atom_sites_solution_hydrogens     geom
_atom_sites_solution_primary       dual
_atom_sites_solution_secondary     ?
loop_
  _atom_site_label
  _atom_site_type_symbol
  _atom_site_fract_x
  _atom_site_fract_y
  _atom_site_fract_z
  _atom_site_U_iso_or_equiv
  _atom_site_adp_type
  _atom_site_occupancy
  _atom_site_site_symmetry_order
  _atom_site_calc_flag
  _atom_site_refinement_flags_posn
  _atom_site_refinement_flags_adp
  _atom_site_refinement_flags_occupancy
  _atom_site_disorder_assembly
  _atom_site_disorder_group
 Zn1 Zn 0.01599(2) 0.38217(2) 0.40903(2) 0.01597(6) Uani 1 1 d . . . . .
 O5 O 0.87039(10) 0.37628(10) 0.47362(6) 0.0209(2) Uani 1 1 d . . . . .
 O1 O 0.17009(10) 0.34777(10) 0.46858(5) 0.0200(2) Uani 1 1 d . . . . .
 O2 O 0.27902(10) 0.36438(11) 0.37225(6) 0.0228(2) Uani 1 1 d . . . . .
 O4 O 0.75236(10) 0.42721(10) 0.38148(5) 0.0219(2) Uani 1 1 d . . . . .
 N4 N -0.01035(12) 1.23412(12) 0.34810(6) 0.0193(2) Uani 1 1 d . . . . .
 N1 N 0.02542(12) 0.53390(11) 0.35343(6) 0.0181(2) Uani 1 1 d . . . . .
 O3 O 0.52088(12) 0.23854(13) 0.64004(6) 0.0324(3) Uani 1 1 d . . . . .
 N3 N -0.06907(13) 0.92508(12) 0.23041(7) 0.0210(3) Uani 1 1 d . . . . .
 H3 H -0.144251 0.917463 0.208004 0.025 Uiso 1 1 calc R U . . .
 N2 N 0.02449(13) 0.83441(12) 0.22655(7) 0.0220(3) Uani 1 1 d . . . . .
 H2 H 0.087873 0.840768 0.197183 0.026 Uiso 1 1 calc R U . . .
 C1 C 0.27630(13) 0.35280(13) 0.43529(7) 0.0170(3) Uani 1 1 d . . . . .
 C7 C 0.51839(14) 0.37728(13) 0.44474(7) 0.0170(3) Uani 1 1 d . . . . .
 H7 H 0.515490 0.410365 0.400149 0.020 Uiso 1 1 calc R U . . .
 C2 C 0.40262(13) 0.34248(13) 0.47541(7) 0.0164(3) Uani 1 1 d . . . . .
 C16 C 0.05917(15) 1.03584(14) 0.31553(8) 0.0227(3) Uani 1 1 d . . . . .
 H16 H 0.120541 0.972128 0.321178 0.027 Uiso 1 1 calc R U . . .
 C15 C -0.04540(14) 1.02560(13) 0.26857(7) 0.0184(3) Uani 1 1 d . . . . .
 C8 C 0.76093(14) 0.39315(13) 0.44172(8) 0.0177(3) Uani 1 1 d . . . . .
 C17 C 0.07179(15) 1.13976(14) 0.35348(8) 0.0227(3) Uani 1 1 d . . . . .
 H17 H 0.142892 1.145049 0.385397 0.027 Uiso 1 1 calc R U . . .
 C14 C 0.01913(14) 0.73648(13) 0.26747(7) 0.0182(3) Uani 1 1 d . . . . .
 C6 C 0.63770(13) 0.36384(13) 0.47900(7) 0.0170(3) Uani 1 1 d . . . . .
 C12 C -0.04930(14) 0.63071(13) 0.36715(8) 0.0194(3) Uani 1 1 d . . . . .
 H12 H -0.099996 0.629224 0.407066 0.023 Uiso 1 1 calc R U . . .
 C13 C -0.05607(14) 0.73147(13) 0.32649(7) 0.0194(3) Uani 1 1 d . . . . .
 H13 H -0.110968 0.797001 0.338141 0.023 Uiso 1 1 calc R U . . .
 C18 C -0.13174(15) 1.12389(14) 0.26237(8) 0.0228(3) Uani 1 1 d . . . . .
 H18 H -0.204090 1.120949 0.231123 0.027 Uiso 1 1 calc R U . . .
 C3 C 0.40650(14) 0.29707(14) 0.54118(7) 0.0199(3) Uani 1 1 d . . . . .
 H3A H 0.327732 0.274215 0.562486 0.024 Uiso 1 1 calc R U . . .
 C5 C 0.64292(14) 0.31768(14) 0.54509(7) 0.0194(3) Uani 1 1 d . . . . .
 H5 H 0.724533 0.308596 0.568750 0.023 Uiso 1 1 calc R U . . .
 C4 C 0.52628(14) 0.28509(14) 0.57586(7) 0.0209(3) Uani 1 1 d . . . . .
 C00Q C 0.09434(16) 0.63492(15) 0.25234(8) 0.0246(3) Uani 1 1 d . . . . .
 H00Q H 0.144184 0.632757 0.212141 0.030 Uiso 1 1 calc R U . . .
 C19 C -0.11027(15) 1.22427(15) 0.30205(8) 0.0232(3) Uani 1 1 d . . . . .
 H19 H -0.168821 1.290280 0.296833 0.028 Uiso 1 1 calc R U . . .
 C10 C 0.09545(16) 0.53842(15) 0.29610(8) 0.0240(3) Uani 1 1 d . . . . .
 H10 H 0.148516 0.471086 0.285395 0.029 Uiso 1 1 calc R U . . .
 C9 C 0.63837(19) 0.2402(2) 0.67932(9) 0.0420(5) Uani 1 1 d . . . . .
 H9A H 0.700901 0.183424 0.660043 0.063 Uiso 1 1 calc R U . . .
 H9B H 0.620146 0.216875 0.726254 0.063 Uiso 1 1 calc R U . . .
 H9C H 0.675651 0.321519 0.678939 0.063 Uiso 1 1 calc R U . . .

loop_
  _atom_site_aniso_label
  _atom_site_aniso_U_11
  _atom_site_aniso_U_22
  _atom_site_aniso_U_33
  _atom_site_aniso_U_23
  _atom_site_aniso_U_13
  _atom_site_aniso_U_12
 Zn1 0.01113(9) 0.01962(10) 0.01718(10) 0.00102(6) 0.00088(6) -0.00053(6)
 O5 0.0103(5) 0.0301(6) 0.0222(5) -0.0002(4) 0.0008(4) 0.0000(4)
 O1 0.0097(4) 0.0298(5) 0.0207(5) -0.0007(4) 0.0015(4) 0.0009(4)
 O2 0.0136(5) 0.0352(6) 0.0196(5) -0.0008(4) -0.0005(4) 0.0006(4)
 O4 0.0137(5) 0.0300(6) 0.0222(5) 0.0028(4) 0.0020(4) -0.0014(4)
 N4 0.0165(6) 0.0213(6) 0.0201(6) -0.0007(5) -0.0004(5) 0.0003(5)
 N1 0.0157(5) 0.0201(6) 0.0186(6) 0.0009(5) 0.0018(4) -0.0009(5)
 O3 0.0226(6) 0.0539(8) 0.0205(6) 0.0108(5) -0.0003(4) -0.0044(5)
 N3 0.0202(6) 0.0202(6) 0.0225(6) -0.0013(5) -0.0026(5) 0.0028(5)
 N2 0.0237(6) 0.0204(6) 0.0223(6) 0.0030(5) 0.0070(5) 0.0039(5)
 C1 0.0112(6) 0.0186(6) 0.0213(7) -0.0025(5) 0.0003(5) 0.0001(5)
 C7 0.0133(6) 0.0207(7) 0.0171(6) -0.0021(5) 0.0014(5) 0.0002(5)
 C2 0.0107(6) 0.0191(6) 0.0194(7) -0.0039(5) 0.0006(5) 0.0001(5)
 C16 0.0207(7) 0.0198(7) 0.0274(8) 0.0016(6) -0.0048(6) 0.0033(6)
 C15 0.0175(6) 0.0201(7) 0.0176(6) 0.0018(5) 0.0015(5) -0.0010(5)
 C8 0.0112(6) 0.0188(7) 0.0232(7) -0.0031(5) 0.0018(5) -0.0009(5)
 C17 0.0197(7) 0.0234(7) 0.0247(7) 0.0013(6) -0.0056(6) 0.0014(6)
 C14 0.0172(6) 0.0195(7) 0.0179(6) -0.0008(5) 0.0004(5) -0.0016(5)
 C6 0.0115(6) 0.0189(6) 0.0208(7) -0.0027(5) 0.0021(5) -0.0007(5)
 C12 0.0170(7) 0.0225(7) 0.0191(7) -0.0016(5) 0.0045(5) -0.0012(5)
 C13 0.0180(7) 0.0194(7) 0.0210(7) -0.0023(5) 0.0044(5) 0.0007(5)
 C18 0.0184(7) 0.0267(8) 0.0231(7) -0.0022(6) -0.0045(6) 0.0032(6)
 C3 0.0127(6) 0.0262(7) 0.0211(7) -0.0011(6) 0.0035(5) -0.0009(5)
 C5 0.0116(6) 0.0253(7) 0.0211(7) -0.0023(6) -0.0013(5) 0.0013(5)
 C4 0.0176(7) 0.0269(8) 0.0183(7) 0.0014(6) 0.0022(5) 0.0008(6)
 C00Q 0.0261(8) 0.0267(8) 0.0214(7) 0.0021(6) 0.0089(6) 0.0047(6)
 C19 0.0180(7) 0.0262(8) 0.0251(7) -0.0022(6) -0.0024(6) 0.0054(6)
 C10 0.0253(7) 0.0240(7) 0.0229(7) 0.0008(6) 0.0069(6) 0.0063(6)
 C9 0.0289(9) 0.0710(15) 0.0259(9) 0.0110(9) -0.0016(7) 0.0090(9)

_geom_special_details
;
 All esds (except the esd in the dihedral angle between two l.s. planes)
 are estimated using the full covariance matrix.  The cell esds are taken
 into account individually in the estimation of esds in distances, angles
 and torsion angles; correlations between esds in cell parameters are only
 used when they are defined by crystal symmetry.  An approximate (isotropic)
 treatment of cell esds is used for estimating esds involving l.s. planes.
;
loop_
  _geom_bond_atom_site_label_1
  _geom_bond_atom_site_label_2
  _geom_bond_distance
  _geom_bond_site_symmetry_2
  _geom_bond_publ_flag
 Zn1 O5 1.9785(11) 1_455 ?
 Zn1 O1 1.9759(10) . ?
 Zn1 N4 2.0481(13) 1_545 ?
 Zn1 N1 2.0119(12) . ?
 O5 C8 1.2823(18) . ?
 O1 C1 1.2809(17) . ?
 O2 C1 1.2462(18) . ?
 O4 C8 1.2439(19) . ?
 N4 C17 1.345(2) . ?
 N4 C19 1.3520(19) . ?
 N1 C12 1.3493(19) . ?
 N1 C10 1.3493(19) . ?
 O3 C4 1.3654(18) . ?
 O3 C9 1.411(2) . ?
 N3 H3 0.8800 . ?
 N3 N2 1.3913(18) . ?
 N3 C15 1.3632(19) . ?
 N2 H2 0.8800 . ?
 N2 C14 1.3545(19) . ?
 C1 C2 1.5001(19) . ?
 C7 H7 0.9500 . ?
 C7 C2 1.3941(19) . ?
 C7 C6 1.386(2) . ?
 C2 C3 1.387(2) . ?
 C16 H16 0.9500 . ?
 C16 C15 1.399(2) . ?
 C16 C17 1.378(2) . ?
 C15 C18 1.407(2) . ?
 C8 C6 1.5062(19) . ?
 C17 H17 0.9500 . ?
 C14 C13 1.407(2) . ?
 C14 C00Q 1.400(2) . ?
 C6 C5 1.396(2) . ?
 C12 H12 0.9500 . ?
 C12 C13 1.376(2) . ?
 C13 H13 0.9500 . ?
 C18 H18 0.9500 . ?
 C18 C19 1.375(2) . ?
 C3 H3A 0.9500 . ?
 C3 C4 1.392(2) . ?
 C5 H5 0.9500 . ?
 C5 C4 1.396(2) . ?
 C00Q H00Q 0.9500 . ?
 C00Q C10 1.374(2) . ?
 C19 H19 0.9500 . ?
 C10 H10 0.9500 . ?
 C9 H9A 0.9800 . ?
 C9 H9B 0.9800 . ?
 C9 H9C 0.9800 . ?

loop_
  _geom_angle_atom_site_label_1
  _geom_angle_atom_site_label_2
  _geom_angle_atom_site_label_3
  _geom_angle
  _geom_angle_site_symmetry_1
  _geom_angle_site_symmetry_3
  _geom_angle_publ_flag
 O5 Zn1 N4 104.96(5) 1_455 1_545 ?
 O5 Zn1 N1 114.99(5) 1_455 . ?
 O1 Zn1 O5 102.33(4) . 1_455 ?
 O1 Zn1 N4 106.42(5) . 1_545 ?
 O1 Zn1 N1 115.84(5) . . ?
 N1 Zn1 N4 111.24(5) . 1_545 ?
 C8 O5 Zn1 109.94(9) . 1_655 ?
 C1 O1 Zn1 111.17(9) . . ?
 C17 N4 Zn1 120.44(10) . 1_565 ?
 C17 N4 C19 116.68(13) . . ?
 C19 N4 Zn1 122.87(10) . 1_565 ?
 C12 N1 Zn1 121.63(10) . . ?
 C12 N1 C10 116.77(13) . . ?
 C10 N1 Zn1 121.17(10) . . ?
 C4 O3 C9 116.60(13) . . ?
 N2 N3 H3 119.7 . . ?
 C15 N3 H3 119.7 . . ?
 C15 N3 N2 120.64(13) . . ?
 N3 N2 H2 119.6 . . ?
 C14 N2 N3 120.76(12) . . ?
 C14 N2 H2 119.6 . . ?
 O1 C1 C2 117.14(12) . . ?
 O2 C1 O1 123.44(13) . . ?
 O2 C1 C2 119.42(12) . . ?
 C2 C7 H7 119.8 . . ?
 C6 C7 H7 119.8 . . ?
 C6 C7 C2 120.32(13) . . ?
 C7 C2 C1 118.62(13) . . ?
 C3 C2 C1 121.52(12) . . ?
 C3 C2 C7 119.84(13) . . ?
 C15 C16 H16 120.5 . . ?
 C17 C16 H16 120.5 . . ?
 C17 C16 C15 119.01(14) . . ?
 N3 C15 C16 123.50(14) . . ?
 N3 C15 C18 119.03(13) . . ?
 C16 C15 C18 117.45(14) . . ?
 O5 C8 C6 117.34(13) . . ?
 O4 C8 O5 123.41(13) . . ?
 O4 C8 C6 119.19(13) . . ?
 N4 C17 C16 124.04(14) . . ?
 N4 C17 H17 118.0 . . ?
 C16 C17 H17 118.0 . . ?
 N2 C14 C13 123.47(14) . . ?
 N2 C14 C00Q 119.39(13) . . ?
 C00Q C14 C13 117.11(14) . . ?
 C7 C6 C8 118.38(13) . . ?
 C7 C6 C5 120.34(13) . . ?
 C5 C6 C8 121.18(13) . . ?
 N1 C12 H12 118.2 . . ?
 N1 C12 C13 123.57(13) . . ?
 C13 C12 H12 118.2 . . ?
 C14 C13 H13 120.3 . . ?
 C12 C13 C14 119.34(14) . . ?
 C12 C13 H13 120.3 . . ?
 C15 C18 H18 120.4 . . ?
 C19 C18 C15 119.27(14) . . ?
 C19 C18 H18 120.4 . . ?
 C2 C3 H3A 120.1 . . ?
 C2 C3 C4 119.76(13) . . ?
 C4 C3 H3A 120.1 . . ?
 C6 C5 H5 120.5 . . ?
 C6 C5 C4 118.94(13) . . ?
 C4 C5 H5 120.5 . . ?
 O3 C4 C3 115.73(13) . . ?
 O3 C4 C5 123.48(14) . . ?
 C3 C4 C5 120.78(14) . . ?
 C14 C00Q H00Q 120.3 . . ?
 C10 C00Q C14 119.47(14) . . ?
 C10 C00Q H00Q 120.3 . . ?
 N4 C19 C18 123.55(14) . . ?
 N4 C19 H19 118.2 . . ?
 C18 C19 H19 118.2 . . ?
 N1 C10 C00Q 123.70(14) . . ?
 N1 C10 H10 118.2 . . ?
 C00Q C10 H10 118.2 . . ?
 O3 C9 H9A 109.5 . . ?
 O3 C9 H9B 109.5 . . ?
 O3 C9 H9C 109.5 . . ?
 H9A C9 H9B 109.5 . . ?
 H9A C9 H9C 109.5 . . ?
 H9B C9 H9C 109.5 . . ?

loop_
  _geom_torsion_atom_site_label_1
  _geom_torsion_atom_site_label_2
  _geom_torsion_atom_site_label_3
  _geom_torsion_atom_site_label_4
  _geom_torsion
  _geom_torsion_site_symmetry_1
  _geom_torsion_site_symmetry_2
  _geom_torsion_site_symmetry_3
  _geom_torsion_site_symmetry_4
  _geom_torsion_publ_flag
 Zn1 O5 C8 O4 -10.60(18) 1_655 . . . ?
 Zn1 O5 C8 C6 166.32(10) 1_655 . . . ?
 Zn1 O1 C1 O2 -7.52(19) . . . . ?
 Zn1 O1 C1 C2 173.25(10) . . . . ?
 Zn1 N4 C17 C16 178.48(12) 1_565 . . . ?
 Zn1 N4 C19 C18 -177.79(12) 1_565 . . . ?
 Zn1 N1 C12 C13 -173.09(12) . . . . ?
 Zn1 N1 C10 C00Q 172.82(13) . . . . ?
 O5 C8 C6 C7 -177.75(13) . . . . ?
 O5 C8 C6 C5 -1.4(2) . . . . ?
 O1 C1 C2 C7 -164.06(13) . . . . ?
 O1 C1 C2 C3 17.3(2) . . . . ?
 O2 C1 C2 C7 16.7(2) . . . . ?
 O2 C1 C2 C3 -161.95(14) . . . . ?
 O4 C8 C6 C7 -0.7(2) . . . . ?
 O4 C8 C6 C5 175.68(14) . . . . ?
 N1 C12 C13 C14 -0.7(2) . . . . ?
 N3 N2 C14 C13 -16.5(2) . . . . ?
 N3 N2 C14 C00Q 165.29(14) . . . . ?
 N3 C15 C18 C19 178.30(14) . . . . ?
 N2 N3 C15 C16 -12.4(2) . . . . ?
 N2 N3 C15 C18 169.37(14) . . . . ?
 N2 C14 C13 C12 -176.12(14) . . . . ?
 N2 C14 C00Q C10 175.91(15) . . . . ?
 C1 C2 C3 C4 177.80(14) . . . . ?
 C7 C2 C3 C4 -0.8(2) . . . . ?
 C7 C6 C5 C4 0.2(2) . . . . ?
 C2 C7 C6 C8 175.06(13) . . . . ?
 C2 C7 C6 C5 -1.3(2) . . . . ?
 C2 C3 C4 O3 -179.38(14) . . . . ?
 C2 C3 C4 C5 -0.3(2) . . . . ?
 C16 C15 C18 C19 0.0(2) . . . . ?
 C15 N3 N2 C14 96.18(18) . . . . ?
 C15 C16 C17 N4 -0.5(2) . . . . ?
 C15 C18 C19 N4 -0.8(2) . . . . ?
 C8 C6 C5 C4 -176.12(13) . . . . ?
 C17 N4 C19 C18 1.0(2) . . . . ?
 C17 C16 C15 N3 -177.61(15) . . . . ?
 C17 C16 C15 C18 0.6(2) . . . . ?
 C14 C00Q C10 N1 1.3(3) . . . . ?
 C6 C7 C2 C1 -176.99(13) . . . . ?
 C6 C7 C2 C3 1.7(2) . . . . ?
 C6 C5 C4 O3 179.61(15) . . . . ?
 C6 C5 C4 C3 0.7(2) . . . . ?
 C12 N1 C10 C00Q 0.2(2) . . . . ?
 C13 C14 C00Q C10 -2.4(2) . . . . ?
 C00Q C14 C13 C12 2.1(2) . . . . ?
 C19 N4 C17 C16 -0.3(2) . . . . ?
 C10 N1 C12 C13 -0.5(2) . . . . ?
 C9 O3 C4 C3 -171.98(16) . . . . ?
 C9 O3 C4 C5 9.0(2) . . . . ?

_shelx_res_file
;
TITL a_a.res in P2(1)/n
    a_sq.res
    created by SHELXL-2018/3 at 05:04:08 on 01-Jul-2023
REM Old TITL A in P2(1)/n
REM SHELXT solution in P2(1)/n: R1 0.113, Rweak 0.003, Alpha 0.018
REM <I/s> 1.738 for 250 systematic absences, Orientation as input
REM Formula found by SHELXT: C19 N5 O4 Zn
CELL 0.71073 10.2107 11.1061 19.6495 90 91.349 90
ZERR 4 0.0004 0.0005 0.0009 0 0.001 0
LATT 1
SYMM 0.5-X,0.5+Y,0.5-Z
SFAC C H N O Zn
UNIT 76 64 16 20 4
SIMU 0.01 0.02 2 O5 O1 O2 O4 O3

L.S. 10 0 33
PLAN  10
SIZE 0.165 0.183 0.192
TEMP -137.15
CONF
BOND
MORE -1
BOND $H
ABIN
fmap 2 53
acta
OMIT 1 1 0
OMIT 0 2 0
REM <olex2.extras>
REM <HklSrc "%.\\A_sq.hkl">
REM </olex2.extras>

WGHT    0.038600    1.649500
FVAR       0.70310
ZN1   5    0.015988    0.382174    0.409030    11.00000    0.01113    0.01962 =
         0.01718    0.00102    0.00088   -0.00053
O5    4    0.870386    0.376283    0.473625    11.00000    0.01032    0.03012 =
         0.02221   -0.00022    0.00085   -0.00003
O1    4    0.170088    0.347771    0.468578    11.00000    0.00967    0.02977 =
         0.02071   -0.00072    0.00145    0.00095
O2    4    0.279020    0.364379    0.372251    11.00000    0.01359    0.03517 =
         0.01960   -0.00076   -0.00048    0.00061
O4    4    0.752364    0.427212    0.381476    11.00000    0.01373    0.02996 =
         0.02221    0.00277    0.00199   -0.00138
N4    3   -0.010349    1.234115    0.348096    11.00000    0.01646    0.02128 =
         0.02012   -0.00072   -0.00040    0.00029
N1    3    0.025418    0.533904    0.353426    11.00000    0.01570    0.02013 =
         0.01863    0.00089    0.00179   -0.00091
O3    4    0.520876    0.238541    0.640044    11.00000    0.02263    0.05393 =
         0.02050    0.01079   -0.00034   -0.00438
N3    3   -0.069069    0.925079    0.230411    11.00000    0.02024    0.02016 =
         0.02252   -0.00129   -0.00257    0.00276
AFIX  43
H3    2   -0.144251    0.917463    0.208004    11.00000   -1.20000
AFIX   0
N2    3    0.024488    0.834414    0.226549    11.00000    0.02365    0.02035 =
         0.02230    0.00299    0.00699    0.00390
AFIX  43
H2    2    0.087873    0.840768    0.197183    11.00000   -1.20000
AFIX   0
C1    1    0.276303    0.352800    0.435287    11.00000    0.01122    0.01861 =
         0.02127   -0.00248    0.00030    0.00006
C7    1    0.518393    0.377280    0.444744    11.00000    0.01330    0.02072 =
         0.01706   -0.00208    0.00137    0.00015
AFIX  43
H7    2    0.515490    0.410365    0.400149    11.00000   -1.20000
AFIX   0
C2    1    0.402618    0.342481    0.475410    11.00000    0.01074    0.01907 =
         0.01941   -0.00391    0.00061    0.00013
C16   1    0.059165    1.035842    0.315532    11.00000    0.02072    0.01979 =
         0.02742    0.00157   -0.00479    0.00326
AFIX  43
H16   2    0.120541    0.972128    0.321178    11.00000   -1.20000
AFIX   0
C15   1   -0.045404    1.025599    0.268570    11.00000    0.01746    0.02006 =
         0.01759    0.00176    0.00154   -0.00101
C8    1    0.760926    0.393152    0.441725    11.00000    0.01116    0.01882 =
         0.02320   -0.00308    0.00178   -0.00092
C17   1    0.071788    1.139758    0.353477    11.00000    0.01970    0.02341 =
         0.02473    0.00131   -0.00565    0.00136
AFIX  43
H17   2    0.142892    1.145049    0.385397    11.00000   -1.20000
AFIX   0
C14   1    0.019129    0.736480    0.267468    11.00000    0.01723    0.01950 =
         0.01788   -0.00085    0.00038   -0.00163
C6    1    0.637702    0.363844    0.478997    11.00000    0.01146    0.01893 =
         0.02081   -0.00269    0.00212   -0.00073
C12   1   -0.049300    0.630714    0.367150    11.00000    0.01697    0.02245 =
         0.01909   -0.00165    0.00448   -0.00119
AFIX  43
H12   2   -0.099996    0.629224    0.407066    11.00000   -1.20000
AFIX   0
C13   1   -0.056067    0.731466    0.326486    11.00000    0.01797    0.01945 =
         0.02096   -0.00230    0.00439    0.00072
AFIX  43
H13   2   -0.110968    0.797001    0.338141    11.00000   -1.20000
AFIX   0
C18   1   -0.131744    1.123886    0.262375    11.00000    0.01845    0.02667 =
         0.02312   -0.00220   -0.00449    0.00321
AFIX  43
H18   2   -0.204090    1.120949    0.231123    11.00000   -1.20000
AFIX   0
C3    1    0.406505    0.297067    0.541179    11.00000    0.01266    0.02618 =
         0.02105   -0.00111    0.00353   -0.00089
AFIX  43
H3A   2    0.327732    0.274215    0.562486    11.00000   -1.20000
AFIX   0
C5    1    0.642918    0.317683    0.545092    11.00000    0.01158    0.02531 =
         0.02111   -0.00228   -0.00126    0.00134
AFIX  43
H5    2    0.724533    0.308596    0.568750    11.00000   -1.20000
AFIX   0
C4    1    0.526279    0.285094    0.575860    11.00000    0.01761    0.02690 =
         0.01831    0.00139    0.00222    0.00080
C00Q  1    0.094336    0.634915    0.252340    11.00000    0.02608    0.02670 =
         0.02142    0.00213    0.00892    0.00468
AFIX  43
H00Q  2    0.144184    0.632757    0.212141    11.00000   -1.20000
AFIX   0
C19   1   -0.110272    1.224269    0.302054    11.00000    0.01803    0.02619 =
         0.02513   -0.00218   -0.00242    0.00542
AFIX  43
H19   2   -0.168821    1.290280    0.296833    11.00000   -1.20000
AFIX   0
C10   1    0.095449    0.538423    0.296100    11.00000    0.02526    0.02405 =
         0.02290    0.00076    0.00694    0.00627
AFIX  43
H10   2    0.148516    0.471086    0.285395    11.00000   -1.20000
AFIX   0
C9    1    0.638369    0.240218    0.679321    11.00000    0.02890    0.07099 =
         0.02593    0.01096   -0.00163    0.00899
AFIX 137
H9A   2    0.700901    0.183424    0.660043    11.00000   -1.50000
H9B   2    0.620146    0.216875    0.726254    11.00000   -1.50000
H9C   2    0.675651    0.321519    0.678939    11.00000   -1.50000
AFIX   0
HKLF 4


REM  a_a.res in P2(1)/n
REM wR2 = 0.0740, GooF = S = 1.046, Restrained GooF = 1.046 for all data
REM R1 = 0.0262 for 4791 Fo > 4sig(Fo) and 0.0279 for all 5082 data
REM 263 parameters refined using 0 restraints

END

WGHT      0.0386      1.6495

REM Highest difference peak  1.248,  deepest hole -0.432,  1-sigma level  0.054
Q1    1   0.1342  0.6023  0.1755  11.00000  0.05    1.25
Q2    1   0.4384  0.1560  0.6591  11.00000  0.05    0.48
Q3    1   0.6998  0.3764  0.4613  11.00000  0.05    0.37
Q4    1  -0.1179  0.9377  0.1842  11.00000  0.05    0.36
Q5    1  -0.0125  0.7360  0.2954  11.00000  0.05    0.35
Q6    1   0.3405  0.3465  0.4572  11.00000  0.05    0.35
Q7    1   0.1449  0.6599  0.2751  11.00000  0.05    0.32
Q8    1  -0.0673  0.6754  0.3404  11.00000  0.05    0.32
Q9    1   0.0478  0.6782  0.2578  11.00000  0.05    0.31
Q10   1   0.4637  0.3610  0.4611  11.00000  0.05    0.30
;
_shelx_res_checksum                57658
_shelx_hkl_file
;
  -3   0   0    1.90    1.20
   3   0   0    4.70    1.30
   3   0   0    1.60    1.40
  -3   0   0    1.90    1.20
   4   0   0 4157.08   77.89
  -4   0   0 4270.27   77.79
   4   0   0 4246.88   77.79
  -4   0   0 4317.97   77.89
  -5   0   0    2.00    1.70
   5   0   0    5.10    1.80
  -5   0   0    2.70    1.50
  -5   0   0    2.50    1.60
   5   0   0    0.70    1.60
   6   0   0 1700.13   33.10
  -6   0   0 1719.53   33.10
  -6   0   0 1735.23   33.20
  -6   0   0 1737.03   32.90
   6   0   0 1730.23   33.00
  -7   0   0    0.40    2.20
  -7   0   0    0.60    2.10
   7   0   0    3.90    2.30
   7   0   0    1.10    2.20
  -7   0   0    1.80    1.90
   8   0   0 3557.84   66.39
  -8   0   0 3545.25   66.59
   8   0   0 3495.55   66.49
  -8   0   0 3562.84   66.79
   9   0   0    0.70    2.80
   9   0   0    3.60    2.90
  -9   0   0    8.30    3.00
 -10   0   0   48.40    4.40
  10   0   0   49.40    4.40
 -10   0   0   55.69    4.60
  10   0   0   50.59    4.30
  11   0   0    3.80    3.50
 -11   0   0    0.50    3.50
 -11   0   0    9.00    3.80
  11   0   0    2.60    3.70
  11   0   0   -0.90    1.70
 -12   0   0   84.39    6.40
 -12   0   0   77.29    6.90
  12   0   0   74.99    6.80
 -13   0   0    5.30    4.30
 -13   0   0    5.10    4.20
  13   0   0   -4.20    4.10
   1  -1   0    0.70    0.30
   2  -1   0   49.30    1.40
   2  -1   0   38.40    2.60
   2  -1   0   49.00    1.40
  -2  -1   0   49.10    1.90
   2  -1   0   44.50    2.20
  -2  -1   0   44.30    1.80
  -2  -1   0   46.40    1.60
   2   1   0   43.30    1.50
   2   1   0   50.29    1.50
  -2   1   0   48.80    2.10
  -2   1   0   49.80    2.20
   2   1   0   47.50    1.80
   2   1   0   47.20    1.60
  -3  -1   0  762.72   14.70
  -3  -1   0  776.12   14.80
   3  -1   0  795.12   15.10
   3  -1   0  762.82   15.40
  -3  -1   0  770.42   14.80
   3   1   0  761.22   14.70
  -3   1   0  764.62   15.00
   3   1   0  787.32   14.20
   3   1   0  775.32   14.80
   3   1   0  794.32   14.20
  -3   1   0  745.63   15.10
  -4  -1   0  529.15   10.60
  -4  -1   0  518.25   10.40
   4  -1   0  504.35   10.90
  -4  -1   0  517.25   10.50
   4  -1   0  504.15   10.80
  -4   1   0  515.55   10.90
   4   1   0  507.55   10.40
   4   1   0  515.95   10.50
  -5  -1   0 1076.59   21.20
   5  -1   0 1078.59   21.60
  -5  -1   0 1112.59   21.20
  -5  -1   0 1093.09   21.70
   5  -1   0 1091.09   21.50
  -5   1   0 1083.19   21.30
   5   1   0 1099.49   21.10
  -5   1   0 1086.29   22.40
   5   1   0 1098.89   21.10
   6  -1   0 1116.89   22.70
  -6  -1   0 1145.79   22.30
  -6  -1   0 1125.59   22.10
   6  -1   0 1144.29   22.60
  -6  -1   0 1122.19   22.10
  -6   1   0 1121.49   22.30
   6   1   0 1147.19   22.10
   6   1   0 1123.19   22.10
  -6   1   0 1124.59   22.60
  -7  -1   0 1766.82   34.60
   7  -1   0 1933.21   38.70
  -7  -1   0 1762.12   35.20
  -7  -1   0 1794.22   34.50
   7  -1   0 1817.72   34.90
   7   1   0 1749.43   34.50
   7   1   0 1796.32   34.50
  -7   1   0 1777.42   34.70
   8  -1   0 3324.47   65.39
  -8  -1   0 3342.37   63.59
  -8  -1   0 3387.66   64.19
  -8  -1   0 3451.35   63.99
   8  -1   0 3352.76   64.29
   8   1   0 3421.96   62.09
   8   1   0 3465.25   63.79
   8   1   0 3426.16   61.99
  -8   1   0 3466.85   64.69
  -8   1   0 3356.56   64.59
   8   1   0 3444.06   63.79
  -9  -1   0  348.27    9.60
   9  -1   0  342.37    7.10
  -9  -1   0  351.86   10.70
   9  -1   0  343.07    7.20
   9  -1   0  354.96    9.90
   9  -1   0  342.07   10.10
  -9   1   0  355.26   10.10
   9   1   0  337.37    7.20
   9   1   0  349.07    9.50
  -9   1   0  344.97   10.30
  10  -1   0   10.10    1.50
  10  -1   0    9.60    3.50
 -10  -1   0    7.80    3.20
  10  -1   0   10.30    1.50
 -10  -1   0   12.20    3.40
  10  -1   0    9.60    3.60
  10   1   0    7.20    1.60
 -10   1   0   11.20    3.60
 -10   1   0   14.30    3.70
  10   1   0    8.90    3.20
 -11  -1   0  344.57   10.50
  11  -1   0  348.67    7.60
  11  -1   0  342.47   11.20
  11  -1   0  349.27   10.80
 -11  -1   0  348.77   10.40
  11   1   0  356.46    7.70
 -11   1   0  343.67   12.50
 -11   1   0  364.26   11.10
  11   1   0  345.07   10.50
  11   1   0  338.77    7.60
  12  -1   0   30.60    4.70
 -12  -1   0   36.80    4.70
  12  -1   0   27.60    4.90
 -12  -1   0   33.80    4.50
  12  -1   0   35.60    2.70
  12   1   0   34.90    3.00
  12   1   0   32.40    4.50
  12   1   0   35.00    2.90
 -12   1   0   24.00    4.80
 -12   1   0   37.10    5.10
  13  -1   0    5.00    4.50
 -13  -1   0    9.00    4.10
 -13  -1   0   -4.50    3.70
  13  -1   0    2.90    4.30
 -13   1   0    6.60    4.40
 -13   1   0   -0.80    4.10
  13   1   0    0.80    2.20
  13   1   0    2.50    4.00
   0  -2   0  325.17    6.40
   0  -2   0  323.57    6.60
   0  -2   0  324.37    6.70
   0   2   0  326.87    6.40
   0   2   0  320.27    6.70
   0   2   0  340.07    6.70
   1  -2   0    1.20    1.00
  -1  -2   0    5.60    0.90
   1  -2   0    2.00    1.20
  -1  -2   0    4.40    1.10
  -1  -2   0    4.00    1.10
   1  -2   0    2.40    1.00
   1  -2   0    3.40    1.00
  -1   2   0    3.80    1.10
   1   2   0    2.30    1.00
  -1   2   0    3.70    1.20
  -1   2   0    3.80    1.10
  -1   2   0    5.10    1.00
   1   2   0    4.60    1.10
   1   2   0    3.10    0.90
  -2  -2   0 1011.70   18.50
   2  -2   0  998.80   18.50
  -2  -2   0 1002.10   18.10
   2  -2   0  971.70   19.00
  -2  -2   0  999.30   18.50
   2  -2   0  980.90   19.00
  -2  -2   0  981.70   18.50
  -2   2   0 1019.50   18.40
  -2   2   0 1001.20   19.00
  -2   2   0  994.70   18.50
   2   2   0  992.00   18.60
   2   2   0  941.51   18.80
  -3  -2   0   11.70    1.10
   3  -2   0   11.10    1.10
  -3  -2   0    9.60    1.00
   3  -2   0    9.70    1.10
   3  -2   0    8.60    1.80
   3  -2   0    7.50    1.70
  -3  -2   0    9.50    1.30
  -3   2   0    8.20    1.90
   3   2   0    8.20    1.00
   3   2   0    8.30    1.20
  -3   2   0    9.60    1.60
  -3   2   0   10.50    0.90
   3   2   0    9.30    1.20
   3   2   0    8.70    1.30
  -3   2   0   10.80    0.90
  -4  -2   0    5.60    1.20
   4  -2   0    7.90    1.90
  -4  -2   0    6.70    1.40
   4  -2   0    6.50    1.10
   4  -2   0    6.70    1.90
   4  -2   0    8.40    1.90
   4   2   0    8.70    1.40
   4   2   0    7.50    1.20
   4   2   0    7.40    1.30
  -4   2   0    6.40    1.80
   4   2   0    6.40    1.20
  -4   2   0    9.20    1.90
   5  -2   0  875.31   16.60
   5  -2   0  865.91   17.90
   5  -2   0  893.11   18.10
  -5  -2   0  889.51   17.30
   5  -2   0  886.61   16.60
  -5  -2   0  891.81   17.10
  -5  -2   0  870.71   17.20
  -5   2   0  871.41   18.00
   5   2   0  895.81   16.70
   5   2   0  864.81   17.10
   5   2   0  883.11   16.70
   6  -2   0  540.65   12.30
   6  -2   0  535.75   10.50
   6  -2   0  533.35   12.20
  -6  -2   0  547.65   11.30
   6  -2   0  545.05   10.50
  -6  -2   0  540.45   11.50
  -6  -2   0  533.15   11.30
   6   2   0  540.95   10.60
  -6   2   0  519.65   11.90
   6   2   0  531.35   11.30
   6   2   0  546.05   10.70
   7  -2   0 2247.98   43.70
   7  -2   0 2282.37   41.60
  -7  -2   0 2264.87   43.40
  -7  -2   0 2283.37   42.90
  -7  -2   0 2286.07   42.80
   7  -2   0 2237.58   41.60
  -7  -2   0 2275.27   42.80
   7  -2   0 2233.18   43.60
   7   2   0 2252.57   42.60
   7   2   0 2265.17   41.80
   7   2   0 2276.17   41.80
   8  -2   0  208.18    4.90
  -8  -2   0  201.28    6.20
  -8  -2   0  192.78    6.10
   8  -2   0  202.68    5.00
  -8  -2   0  208.98    6.60
   8  -2   0  202.88    7.20
   8  -2   0  199.68    7.40
  -8  -2   0  212.08    6.60
   8   2   0  209.08    6.50
   8   2   0  210.18    5.20
   8   2   0  211.28    5.10
  -8   2   0  209.88    7.70
   9  -2   0  214.18    5.20
   9  -2   0  218.08    8.00
  -9  -2   0  204.58    8.10
   9  -2   0  207.28    8.00
   9  -2   0  208.98    5.10
  -9  -2   0  218.58    7.10
  -9   2   0  215.58    8.20
   9   2   0  208.18    5.30
   9   2   0  220.18    5.40
  10  -2   0  109.09    6.50
 -10  -2   0  110.89    5.70
  10  -2   0  108.69    3.70
  10  -2   0  109.89    7.10
 -10  -2   0  111.69    5.70
  10  -2   0  114.29    3.80
  10   2   0  103.09    3.90
  10   2   0  105.39    5.60
 -10   2   0  103.49    6.80
 -10   2   0  105.99    6.40
  10   2   0  108.19    3.80
  11  -2   0 1273.27   24.50
 -11  -2   0 1293.57   26.60
  11  -2   0 1270.07   27.60
 -11  -2   0 1287.37   26.70
  11  -2   0 1293.57   27.90
  11  -2   0 1275.67   24.30
 -11   2   0 1312.07   27.90
  11   2   0 1247.98   26.40
 -11   2   0 1329.07   28.30
  11   2   0 1262.87   24.50
  11   2   0 1268.17   24.60
  12  -2   0    5.50    4.40
  12  -2   0    0.20    4.30
 -12  -2   0   -1.90    3.50
 -12  -2   0    2.50    3.50
  12  -2   0    1.60    2.00
  12  -2   0    0.90    1.90
  12   2   0    4.60    2.10
  12   2   0    7.80    2.10
 -12   2   0    0.60    4.30
  12   2   0    2.90    3.50
 -12   2   0    0.60    4.20
  13  -2   0  433.86   13.70
  13  -2   0  486.85   14.40
  13  -2   0  448.66   11.00
 -13  -2   0  460.55   12.70
 -13  -2   0  488.95   13.20
  13  -2   0  458.75    9.90
 -13   2   0  469.05   14.30
  13   2   0  454.95   10.20
 -13   2   0  455.65   14.10
   0  -3   0   34.70    2.30
   0  -3   0   24.70    2.30
   0   3   0   31.30    2.40
   1  -3   0  348.77    7.60
   1  -3   0  361.96    7.70
  -1  -3   0  360.06    7.60
   1  -3   0  360.26    7.70
  -1  -3   0  358.46    7.60
   1  -3   0  344.07    7.50
  -1  -3   0  356.66    6.80
   1   3   0  360.46    6.80
  -1   3   0  350.86    7.70
   1   3   0  360.26    7.30
  -1   3   0  347.77    7.50
   1   3   0  359.46    6.80
   1   3   0  349.87    7.70
   1   3   0  371.76    7.60
  -1   3   0  357.96    7.60
  -1   3   0  350.86    7.50
  -2  -3   0   50.99    2.40
   2  -3   0   55.19    2.50
   2  -3   0   49.40    2.80
   2  -3   0   52.89    2.90
  -2  -3   0   53.99    2.40
  -2   3   0   52.29    2.40
   2   3   0   49.80    2.70
   2   3   0   56.29    2.30
  -2   3   0   51.79    2.80
  -2   3   0   45.00    3.80
   3  -3   0 1750.82   33.20
  -3  -3   0 1776.02   32.40
   3  -3   0 1741.03   33.20
  -3  -3   0 1719.43   32.80
   3  -3   0 1732.13   32.50
  -3  -3   0 1752.42   32.40
   3  -3   0 1667.03   32.60
  -3   3   0 1756.72   33.20
  -3   3   0 1769.62   33.10
   3   3   0 1731.93   32.70
   3   3   0 1770.82   32.50
  -3   3   0 1806.02   32.30
  -4  -3   0 1303.57   24.40
  -4  -3   0 1275.87   24.10
   4  -3   0 1226.08   25.20
   4  -3   0 1285.77   25.30
   4  -3   0 1284.27   24.40
  -4  -3   0 1288.07   23.90
  -4  -3   0 1295.47   23.90
   4  -3   0 1285.07   24.30
  -4   3   0 1333.67   23.70
   4   3   0 1279.17   24.50
   4   3   0 1299.07   23.90
   4   3   0 1294.17   24.50
  -4   3   0 1317.27   25.40
  -4   3   0 1283.97   23.70
   4   3   0 1312.57   24.40
  -5  -3   0  793.32   15.60
   5  -3   0  809.42   16.60
   5  -3   0  764.62   16.60
  -5  -3   0  795.82   15.10
  -5  -3   0  785.62   15.60
   5  -3   0  794.22   15.30
  -5  -3   0  777.72   15.40
   5   3   0  789.42   15.50
  -5   3   0  790.82   16.40
   5   3   0  783.92   15.50
  -5   3   0  778.32   16.70
   5   3   0  791.52   15.60
  -6  -3   0  631.04   12.40
  -6  -3   0  629.34   12.80
   6  -3   0  603.84   12.80
   6  -3   0  603.64   13.80
  -6  -3   0  616.24   12.70
   6  -3   0  628.14   12.40
   6  -3   0  571.44   13.90
  -6  -3   0  625.74   12.50
   6   3   0  612.64   12.60
   6   3   0  610.04   12.40
   6   3   0  626.64   12.40
  -7  -3   0  326.97    7.70
  -7  -3   0  316.77    7.40
  -7  -3   0  321.57    7.60
  -7  -3   0  322.77    7.90
   7  -3   0  313.97    9.10
   7  -3   0  315.77    7.10
   7  -3   0  317.17    9.20
   7  -3   0  311.87    7.20
   7   3   0  308.47    7.20
   7   3   0  310.57    7.50
   7   3   0  311.97    7.30
  -8  -3   0  533.85   13.40
   8  -3   0  596.04   11.90
   8  -3   0  595.34   14.10
  -8  -3   0  575.04   12.70
   8  -3   0  585.94   14.20
  -8  -3   0  570.44   12.60
   8  -3   0  580.64   11.90
  -8  -3   0  583.24   12.80
   8   3   0  582.74   12.10
  -8   3   0  583.04   14.50
   8   3   0  582.34   12.50
   8   3   0  592.54   12.00
  -9  -3   0  206.18    6.70
  -9  -3   0  221.88    6.70
   9  -3   0  224.08    8.20
   9  -3   0  216.18    8.30
   9  -3   0  218.38    5.60
  -9  -3   0  195.38    6.20
  -9  -3   0  201.18    7.30
   9  -3   0  212.98    5.70
   9   3   0  202.08    5.60
   9   3   0  211.18    6.50
   9   3   0  216.98    5.90
  -9   3   0  217.48    8.50
 -10  -3   0   13.80    3.00
  10  -3   0   16.40    4.80
 -10  -3   0    9.60    2.90
  10  -3   0   17.40    2.20
  10  -3   0   16.70    4.00
  10   3   0   15.10    2.60
  10   3   0   14.00    2.90
  11  -3   0   48.90    5.50
  11  -3   0   51.29    3.50
  11  -3   0   45.80    3.50
  11  -3   0   48.40    6.20
 -11  -3   0   47.90    4.10
 -11  -3   0   48.80    4.20
  11   3   0   45.90    3.60
 -11   3   0   47.40    5.60
  11   3   0   51.19    4.70
  11   3   0   44.70    3.80
  12  -3   0  663.73   13.70
  12  -3   0  652.93   17.60
  12  -3   0  652.63   13.90
 -12  -3   0  682.53   15.60
  12  -3   0  673.83   17.30
 -12  -3   0  644.94   17.30
 -12   3   0  659.83   17.80
  12   3   0  661.73   14.10
 -12   3   0  662.23   17.40
  12   3   0  658.33   13.90
  -1  -4   0 2749.43   50.89
   1  -4   0 2754.82   50.89
  -1  -4   0 2780.12   50.79
   1  -4   0 2699.23   50.79
  -1  -4   0 2741.73   50.49
   1  -4   0 2452.25   51.89
   1  -4   0 2732.53   50.59
  -1  -4   0 2793.72   49.90
  -1   4   0 2752.22   50.79
   1   4   0 2798.12   50.79
   1   4   0 2749.92   49.90
   1   4   0 2780.72   50.99
   1   4   0 2802.32   49.99
  -1   4   0 2759.82   50.89
  -1   4   0 2737.43   51.09
   1   4   0 2719.43   50.49
  -1   4   0 2771.42   50.59
  -2  -4   0   67.79    2.70
  -2  -4   0   67.59    3.10
   2  -4   0   72.19    3.40
  -2  -4   0   67.79    3.00
   2  -4   0   68.19    3.50
   2  -4   0   65.99    3.20
   2  -4   0   69.89    3.30
  -2   4   0   66.29    3.10
   2   4   0   64.89    3.40
  -2   4   0   59.29    3.20
   2   4   0   69.39    2.70
   2   4   0   66.19    3.00
  -2   4   0   71.09    2.90
   3  -4   0  203.08    5.40
   3  -4   0  202.88    5.90
  -3  -4   0  202.98    5.20
  -3  -4   0  204.88    6.80
   3  -4   0  204.88    5.80
  -3  -4   0  207.68    5.00
  -3   4   0  216.58    5.20
   3   4   0  207.68    5.60
   3   4   0  209.08    5.10
  -3   4   0  205.78    6.50
  -4  -4   0  708.63   13.90
   4  -4   0  704.03   14.20
   4  -4   0  713.73   14.40
   4  -4   0  710.23   15.10
  -4  -4   0  724.43   14.00
   4  -4   0  680.03   15.00
  -4  -4   0  719.33   14.00
   4   4   0  691.23   14.30
  -4   4   0  707.83   15.00
  -4   4   0  717.03   13.80
   4   4   0  701.63   14.40
  -4   4   0  712.43   13.80
   4   4   0  714.93   14.20
  -4   4   0  703.13   14.80
  -5  -4   0  906.11   16.70
   5  -4   0  891.51   18.70
   5  -4   0  859.71   19.70
  -5  -4   0  887.71   16.80
  -5  -4   0  892.91   16.60
   5  -4   0  907.31   17.60
  -5  -4   0  890.01   17.30
  -5  -4   0  890.71   17.20
   5  -4   0  832.42   18.00
   5   4   0  853.51   18.40
   5   4   0  916.21   17.60
  -6  -4   0  282.27    6.80
   6  -4   0  280.87    8.30
  -6  -4   0  277.07    6.80
   6  -4   0  281.87    6.70
   6  -4   0  269.07    8.00
   6  -4   0  282.17    6.90
  -6  -4   0  272.17    6.30
  -6  -4   0  283.07    6.00
   6   4   0  272.67    7.00
   6   4   0  274.57    8.00
   6   4   0  270.77    6.80
  -7  -4   0  193.78    5.70
   7  -4   0  200.28    7.20
   7  -4   0  198.98    5.40
  -7  -4   0  189.38    5.10
  -7  -4   0  190.98    5.60
   7  -4   0  197.18    5.60
  -7  -4   0  190.98    4.90
   7  -4   0  189.78    7.30
   7   4   0  191.58    5.00
   7   4   0  187.38    5.70
   7   4   0  185.68    5.50
   8  -4   0 1063.29   23.10
   8  -4   0 1049.49   21.10
  -8  -4   0 1070.79   20.80
   8  -4   0 1063.79   23.20
  -8  -4   0 1081.69   21.40
  -8  -4   0 1040.30   21.30
   8  -4   0 1077.29   21.00
  -8  -4   0 1082.99   21.00
   8   4   0 1048.90   20.80
   8   4   0 1077.39   21.30
  -8   4   0 1115.09   23.60
   8   4   0 1061.79   21.10
   9  -4   0   58.49    3.70
   9  -4   0   55.79    3.70
  -9  -4   0   54.39    4.10
   9  -4   0   62.09    5.30
  -9  -4   0   60.29    4.00
  -9  -4   0   61.49    4.30
   9  -4   0   71.39    6.10
  -9  -4   0   61.59    3.90
   9   4   0   64.29    4.10
  -9   4   0   61.79    5.30
   9   4   0   60.29    3.70
 -10  -4   0   68.39    4.40
 -10  -4   0   63.99    4.30
  10  -4   0   57.79    5.50
  10  -4   0   64.69    3.90
  10  -4   0   66.79    5.50
  10  -4   0   61.79    4.00
  10   4   0   64.29    3.90
 -10   4   0   54.99    5.60
  10   4   0   61.49    4.20
 -11  -4   0   39.90    3.50
  11  -4   0   42.10    3.90
  11  -4   0   38.30    3.80
 -11  -4   0   50.79    4.70
  11  -4   0   34.60    5.30
  11  -4   0   39.50    5.50
  11   4   0   39.80    3.40
 -11   4   0   40.50    5.60
  11   4   0   45.20    3.80
  12  -4   0   69.59    4.40
 -12  -4   0   72.79    5.10
  12  -4   0   57.29    6.20
 -12  -4   0   82.09    5.40
  12  -4   0   71.99    4.40
  12  -4   0   66.69    6.50
 -12   4   0   79.89    6.90
  12   4   0   69.49    4.70
  12   4   0   68.49    4.50
 -12   4   0   81.79    7.90
   0  -5   0    6.80    2.00
   0  -5   0    5.10    1.80
   0  -5   0    5.30    1.50
   0  -5   0    6.30    1.90
   0   5   0    4.90    1.40
   0   5   0    6.90    2.00
   0   5   0    3.10    1.70
   0   5   0    5.40    1.50
   0   5   0    6.00    1.60
   1  -5   0 2807.42   51.59
  -1  -5   0 2786.12   50.49
  -1  -5   0 2756.82   51.49
  -1  -5   0 2767.72   51.19
   1  -5   0 2770.62   51.19
   1  -5   0 2794.52   51.49
  -1  -5   0 2776.52   51.59
   1  -5   0 2751.52   51.59
   1   5   0 2707.73   51.09
   1   5   0 2749.52   51.69
  -1   5   0 2757.02   51.39
  -1   5   0 2724.33   51.59
  -1   5   0 2782.32   51.49
  -1   5   0 2742.43   51.29
   1   5   0 2758.42   51.49
   1   5   0 2737.13   50.49
   1   5   0 2767.12   50.49
  -2  -5   0   -0.50    1.60
  -2  -5   0    0.90    1.50
   2  -5   0    1.80    1.80
   2  -5   0    2.90    1.90
   2  -5   0    0.70    1.80
  -2   5   0    2.40    1.90
  -2   5   0    2.10    1.70
  -2   5   0    2.50    1.70
   2   5   0    2.40    1.40
   2   5   0    1.30    1.80
  -2   5   0    1.80    2.60
   2   5   0    3.10    2.00
  -3  -5   0 1971.00   36.50
   3  -5   0 1968.70   37.10
   3  -5   0 2004.10   37.00
  -3  -5   0 1928.81   36.90
   3  -5   0 1918.61   37.30
  -3  -5   0 1979.80   36.90
   3  -5   0 1904.11   37.50
  -3   5   0 1962.40   36.90
   3   5   0 2002.30   37.20
   3   5   0 1935.81   37.20
   3   5   0 1932.21   37.00
  -3   5   0 1923.71   37.30
  -3   5   0 1956.10   37.30
  -3   5   0 1949.41   36.70
   4  -5   0   29.40    3.00
  -4  -5   0   26.90    2.50
   4  -5   0   30.80    3.10
   4  -5   0   33.00    3.00
  -4   5   0   33.60    2.60
   4   5   0   26.60    2.60
   4   5   0   27.00    2.60
   5  -5   0  707.13   15.70
   5  -5   0  698.53   14.50
  -5  -5   0  699.73   14.00
   5  -5   0  687.03   14.60
  -5  -5   0  686.13   14.00
   5  -5   0  690.93   15.50
   5   5   0  684.83   14.30
   5   5   0  698.63   14.80
   5   5   0  706.93   14.50
  -6  -5   0   87.39    3.70
   6  -5   0   96.09    4.20
   6  -5   0   83.39    5.40
  -6  -5   0   91.19    3.80
   6  -5   0   87.19    4.20
  -6  -5   0   85.39    2.50
   6  -5   0   96.89    5.40
   6   5   0   80.19    3.70
   6   5   0   84.09    4.40
   6   5   0   85.99    4.10
   7  -5   0  845.62   19.20
  -7  -5   0  884.51   17.30
   7  -5   0  839.72   19.10
   7  -5   0  842.52   17.60
  -7  -5   0  841.22   17.50
  -7  -5   0  853.81   16.20
   7  -5   0  861.11   17.50
   7   5   0  857.51   18.20
  -7   5   0  872.41   19.60
   7   5   0  865.21   17.90
   8  -5   0 1170.18   25.30
  -8  -5   0 1160.18   22.20
  -8  -5   0 1115.89   23.10
   8  -5   0 1164.78   23.30
  -8  -5   0 1163.88   22.10
   8  -5   0 1171.48   25.30
  -8  -5   0 1193.68   23.10
   8  -5   0 1177.58   23.20
   8   5   0 1190.18   23.60
  -8   5   0 1177.58   25.60
   8   5   0 1160.78   23.30
  -9  -5   0  527.35   11.00
   9  -5   0  510.95   19.00
  -9  -5   0  491.55   11.70
   9  -5   0  536.65   12.10
  -9  -5   0  530.85   11.90
  -9  -5   0  521.65   11.10
   9  -5   0  530.95   14.20
   9  -5   0  511.35   14.30
   9   5   0  548.45   13.50
   9   5   0  530.95   12.00
  -9   5   0  542.35   16.20
  10  -5   0   28.50    4.90
  10  -5   0   31.60    3.10
  10  -5   0   31.60    3.10
  10  -5   0   28.80    4.80
 -10  -5   0   31.40    2.60
  10   5   0   32.60    3.10
 -10   5   0   28.50    5.10
  10   5   0   27.20    3.30
  11  -5   0   60.59    6.20
  11  -5   0   60.79    4.60
 -11  -5   0   63.29    4.70
  11  -5   0   66.69    4.80
  11  -5   0   63.59    6.50
 -11  -5   0   68.79    4.00
  11   5   0   54.39    4.40
 -11   5   0   82.89    6.90
  11   5   0   68.09    5.00
  12  -5   0  424.66   14.20
  12  -5   0  413.16   14.10
 -12  -5   0  433.96   10.90
  12  -5   0  393.86   10.40
  12  -5   0  444.66   11.30
  12   5   0  429.26   14.70
 -12   5   0  467.85   16.60
   0  -6   0   40.20    3.60
   0  -6   0   43.90    3.60
   0  -6   0   47.90    3.50
   0  -6   0   44.70    2.80
   0   6   0   38.90    3.40
   0   6   0   51.69    3.30
   0   6   0   44.20    2.70
   0   6   0   51.79    4.10
   0   6   0   44.60    2.90
  -1  -6   0  166.98    7.70
  -1  -6   0  162.48    5.70
  -1  -6   0  168.38    5.10
   1  -6   0  169.18    5.00
  -1  -6   0  166.98    4.20
   1  -6   0  162.58    5.60
   1  -6   0  170.38    5.60
   1  -6   0  178.88    5.60
   1   6   0  157.88    5.30
  -1   6   0  159.98    4.90
   1   6   0  172.68    4.20
  -1   6   0  166.28    5.30
  -1   6   0  169.48    8.30
   1   6   0  173.58    5.90
  -1   6   0  168.78    5.20
   1   6   0  158.48    5.10
   1   6   0  163.58    4.20
   2  -6   0  630.44   13.40
   2  -6   0  614.54   13.60
  -2  -6   0  612.94   13.30
   2  -6   0  600.64   13.10
   2  -6   0  624.84   13.50
  -2  -6   0  616.54   13.30
  -2  -6   0  612.44   12.80
  -2   6   0  601.44   13.10
   2   6   0  626.24   11.60
   2   6   0  598.44   13.60
   2   6   0  599.84   13.30
  -2   6   0  610.04   13.30
  -2   6   0  606.04   14.30
   2   6   0  617.84   11.60
   2   6   0  619.04   12.80
  -2   6   0  602.24   13.00
  -2   6   0  612.54   13.30
   3  -6   0   29.90    2.80
  -3  -6   0   30.90    3.00
   3  -6   0   23.10    3.10
  -3  -6   0   30.10    2.60
   3  -6   0   30.50    2.90
   3   6   0   28.30    2.70
  -3   6   0   25.00    2.50
  -3   6   0   31.20    3.30
   3   6   0   24.80    2.70
   3   6   0   32.10    3.00
  -4  -6   0 1349.56   26.40
   4  -6   0 1336.17   26.80
   4  -6   0 1362.06   26.70
  -4  -6   0 1379.56   26.10
   4  -6   0 1331.97   27.30
   4  -6   0 1363.16   27.20
   4   6   0 1380.26   27.00
   4   6   0 1356.36   26.30
   4   6   0 1344.67   26.70
  -4   6   0 1339.27   26.90
   5  -6   0 1080.29   23.60
   5  -6   0 1156.58   22.90
  -5  -6   0 1152.28   22.40
  -5  -6   0 1151.88   22.20
   5  -6   0 1137.29   23.90
   5   6   0 1152.38   23.20
  -5   6   0 1134.69   22.10
   5   6   0 1142.29   22.50
   6  -6   0   47.40    3.90
  -6  -6   0   50.29    3.50
   6  -6   0   41.60    4.10
   6  -6   0   55.89    5.30
   6  -6   0   39.20    3.90
   6   6   0   54.39    3.80
   6   6   0   45.10    4.50
   6   6   0   43.70    3.60
  -6   6   0   42.30    4.10
  -6   6   0   48.60    2.40
   7  -6   0 1390.36   28.90
   7  -6   0 1357.76   27.30
  -7  -6   0 1369.46   26.70
   7  -6   0 1391.06   27.50
   7  -6   0 1417.86   29.00
  -7  -6   0 1362.76   27.60
   7   6   0 1354.06   27.30
  -7   6   0 1357.16   29.10
   7   6   0 1393.16   27.30
   7   6   0 1375.66   27.70
   8  -6   0  349.87    9.30
   8  -6   0  353.66   11.20
   8  -6   0  337.27    9.20
   8  -6   0  365.26   11.30
  -8  -6   0  361.36    8.60
  -8  -6   0  320.37    8.60
   8   6   0  338.77   10.10
   8   6   0  356.86    9.70
  -8   6   0  370.36   11.70
  -9  -6   0  533.15   11.90
   9  -6   0  542.75   14.80
   9  -6   0  531.55   12.50
  -9  -6   0  504.95   12.20
   9  -6   0  528.85   12.40
   9  -6   0  500.25   15.10
   9   6   0  523.75   12.40
  -9   6   0  517.15   15.00
   9   6   0  545.65   12.90
  10  -6   0   10.80    4.80
  10  -6   0    4.00    4.60
  10  -6   0    3.60    2.70
  10  -6   0   -2.40    2.70
  10   6   0    4.60    2.70
  10   6   0    4.20    3.00
 -10   6   0    8.80    4.80
 -11  -6   0  374.86    9.40
  11  -6   0  363.26    9.90
  11  -6   0  372.76   13.10
  11  -6   0  339.47   13.00
  11   6   0  359.36   10.30
 -11   6   0  388.66   13.50
  12  -6   0   40.80    6.20
  12  -6   0   46.60    4.10
  12  -6   0   48.30    6.50
 -12   6   0   45.10    6.70
  12   6   0   48.00    4.50
   0  -7   0   10.10    2.40
   0  -7   0    6.90    3.90
   0  -7   0    7.50    2.50
   0  -7   0    3.70    1.70
   0   7   0    6.20    2.70
   0   7   0    5.40    1.80
   0   7   0   10.70    2.80
   0   7   0    4.70    1.70
   0   7   0    4.50    2.30
   1  -7   0  810.22   17.20
  -1  -7   0  800.82   17.30
   1  -7   0  804.72   16.50
   1  -7   0  775.52   17.20
   1  -7   0  817.62   17.40
  -1  -7   0  832.02   16.80
  -1  -7   0  824.92   17.20
   1   7   0  813.52   17.50
  -1   7   0  821.82   17.40
  -1   7   0  803.52   16.70
   1   7   0  790.52   16.60
   1   7   0  799.82   15.80
  -1   7   0  797.22   16.90
   1   7   0  822.62   15.80
   1   7   0  799.32   17.00
   2  -7   0  107.89    5.00
  -2  -7   0  110.49    4.60
   2  -7   0  100.19    4.50
   2  -7   0  104.39    5.20
  -2  -7   0  112.79    4.80
   2  -7   0  113.29    5.20
   2   7   0  101.19    5.00
  -2   7   0  110.09    4.90
   2   7   0  101.69    2.90
  -2   7   0  112.49    4.60
   2   7   0  107.09    2.80
   2   7   0  105.29    4.10
   2   7   0  108.19    5.30
  -2   7   0  102.09    4.80
  -3  -7   0  187.88    6.20
   3  -7   0  209.28    8.30
  -3  -7   0  190.98    5.80
   3  -7   0  187.68    6.60
   3  -7   0  199.28    7.00
   3   7   0  183.78    5.60
  -3   7   0  184.38    6.20
   3   7   0  186.98    6.40
   3   7   0  185.18    8.00
  -4  -7   0 1633.54   32.10
   4  -7   0 1659.33   32.80
   4  -7   0 1644.44   33.10
   4  -7   0 1650.13   33.60
   4  -7   0 1676.23   32.50
  -4  -7   0 1651.83   31.60
  -4   7   0 1642.44   32.90
   4   7   0 1666.63   32.70
   4   7   0 1614.14   32.30
  -4   7   0 1653.83   32.00
   4   7   0 1631.94   31.80
  -5  -7   0   15.10    2.40
   5  -7   0   10.70    3.40
   5  -7   0   10.80    2.80
   5  -7   0   16.80    3.00
  -5  -7   0   14.00    2.30
   5  -7   0   12.50    3.30
   5   7   0   15.50    2.80
  -5   7   0   10.60    2.20
   5   7   0   10.10    2.30
   5   7   0   12.10    3.00
  -5   7   0    7.70    3.30
  -6  -7   0 1041.00   21.20
  -6  -7   0 1074.39   21.20
   6  -7   0 1100.19   23.50
   6  -7   0 1062.09   23.20
   6  -7   0 1063.59   22.10
  -6   7   0 1097.79   23.50
   6   7   0 1039.20   21.50
   6   7   0 1049.00   22.50
   7  -7   0  253.77    8.10
   7  -7   0  252.97    9.50
  -7  -7   0  237.18    7.00
   7  -7   0  258.37    9.70
  -7  -7   0  259.27    7.10
   7  -7   0  253.47    8.00
   7   7   0  268.67    7.80
   7   7   0  248.58    7.20
  -7   7   0  271.77    9.80
   7   7   0  260.27    8.50
  -8  -7   0  604.44   13.90
   8  -7   0  656.23   18.50
   8  -7   0  661.73   14.80
   8  -7   0  638.64   16.60
   8  -7   0  626.84   14.80
  -8  -7   0  659.33   13.80
   8   7   0  644.24   15.20
   8   7   0  648.94   14.70
   8   7   0  607.44   13.90
  -8   7   0  629.94   16.80
  -9  -7   0    1.10    2.50
   9  -7   0   -2.80    4.30
   9  -7   0    4.20    2.90
   9  -7   0    3.50    3.10
   9  -7   0    0.60    4.60
   9   7   0    2.90    2.80
  -9   7   0   -0.70    4.30
   9   7   0    5.00    3.20
  10  -7   0  367.56   12.90
  10  -7   0  376.96   13.00
  10  -7   0  365.16   10.30
 -10   7   0  394.86   13.40
  10   7   0  356.86   10.80
  11  -7   0  272.37   13.40
  11  -7   0  317.57   18.20
  11  -7   0  276.67   11.80
   0  -8   0 7024.40  130.19
   0  -8   0 6957.00  130.59
   0  -8   0 7125.49  130.49
   0  -8   0 7171.98  129.29
   0   8   0 7151.28  129.29
   0   8   0 7119.39  129.39
   0   8   0 7012.50  130.59
   0   8   0 7038.70  130.29
  -1  -8   0  166.38    6.50
   1  -8   0  159.78    5.50
   1  -8   0  168.98    6.60
   1  -8   0  163.68    6.40
   1   8   0  157.68    6.30
   1   8   0  157.28    6.60
  -1   8   0  159.58    6.60
  -1   8   0  154.68    5.70
   1   8   0  162.08    4.70
  -1   8   0  151.18    5.30
   2  -8   0 2819.02   53.59
  -2  -8   0 2768.12   54.19
   2  -8   0 2797.22   53.09
   2  -8   0 2766.52   53.59
   2  -8   0 2758.02   53.49
  -2  -8   0 2835.92   52.79
   2   8   0 2797.52   53.29
  -2   8   0 2777.42   53.09
   2   8   0 2792.02   51.19
   2   8   0 2825.02   53.69
  -2   8   0 2815.62   53.49
  -3  -8   0  729.53   15.50
   3  -8   0  721.63   16.10
   3  -8   0  719.53   16.50
   3  -8   0  742.63   16.50
  -3  -8   0  711.43   16.00
   3  -8   0  725.43   16.70
   3   8   0  735.33   16.70
  -3   8   0  729.33   16.10
  -3   8   0  727.13   16.40
   4  -8   0 1351.56   27.80
   4  -8   0 1362.66   27.70
  -4  -8   0 1390.56   26.80
   4  -8   0 1340.17   28.20
  -4  -8   0 1338.37   27.30
   4  -8   0 1370.26   27.90
   4   8   0 1367.76   27.60
   4   8   0 1383.36   28.10
  -4   8   0 1331.07   27.20
  -4   8   0 1382.36   28.10
   4   8   0 1337.57   27.00
  -5  -8   0   16.90    2.60
   5  -8   0   16.10    4.00
   5  -8   0   10.00    3.60
  -5  -8   0   12.50    3.10
   5  -8   0   15.20    3.30
   5   8   0   11.40    2.60
  -5   8   0   17.70    3.80
   5   8   0   17.40    3.50
   5   8   0    8.20    2.90
  -5   8   0   13.10    2.50
  -6  -8   0 1187.98   25.40
   6  -8   0 1213.38   26.30
   6  -8   0 1186.48   25.10
  -6  -8   0 1215.18   23.90
   6  -8   0 1240.68   25.20
   6  -8   0 1230.28   26.00
   6   8   0 1184.38   24.90
  -6   8   0 1154.18   23.80
   6   8   0 1186.18   24.80
  -6   8   0 1215.48   26.30
   6   8   0 1229.88   25.60
  -7  -8   0    8.20    2.60
   7  -8   0    8.80    4.10
   7  -8   0    7.30    4.50
   7  -8   0    9.70    4.50
  -7   8   0    4.10    4.50
   7   8   0   -2.60    5.00
  -8  -8   0  769.32   16.30
   8  -8   0  768.22   17.70
   8  -8   0  777.52   19.50
   8  -8   0  797.92   19.40
   8  -8   0  774.92   17.80
   8   8   0  765.52   18.10
  -8   8   0  767.02   19.60
   8   8   0  779.22   17.50
   9  -8   0   -1.10    4.60
   9  -8   0    9.40    4.80
   9  -8   0    4.80    3.40
   9   8   0    1.80    2.10
  -9   8   0    9.70    5.00
   9   8   0    4.00    3.50
  10  -8   0  134.09    7.10
  10  -8   0  127.59    9.70
  10  -8   0  148.79    9.50
  10   8   0  137.79    7.50
 -10   8   0  138.19    9.60
  11  -8   0   65.59    6.20
  11  -8   0   64.09    9.20
  11  -8   0   62.39    6.90
  11   8   0   59.39    5.30
 -11   8   0   54.49    7.00
   0  -9   0   13.60    2.30
   0  -9   0   12.90    3.40
   0  -9   0   11.40    3.10
   0   9   0   12.50    3.40
   0   9   0    8.80    2.10
   1  -9   0 1644.64   31.30
  -1  -9   0 1616.04   32.00
   1  -9   0 1621.34   32.40
   1  -9   0 1572.94   32.50
   1  -9   0 1623.04   32.50
  -1  -9   0 1585.74   32.30
   1   9   0 1496.65   34.10
   1   9   0 1589.64   30.40
  -1   9   0 1611.64   31.40
   1   9   0 1605.94   30.50
   1   9   0 1643.14   32.70
  -1   9   0 1644.94   32.60
   2  -9   0   49.20    4.40
   2  -9   0   49.99    5.80
   2  -9   0   35.40    3.50
   2  -9   0   35.90    4.30
  -2  -9   0   40.40    3.90
  -2  -9   0   38.00    3.60
  -2   9   0   32.50    3.60
   2   9   0   37.00    4.30
  -2   9   0   38.40    3.90
   2   9   0   38.10    3.80
   2   9   0   41.40    2.30
   2   9   0   42.70    2.40
  -3  -9   0  979.90   20.30
   3  -9   0  975.80   21.50
   3  -9   0  939.91   21.20
  -3  -9   0  947.91   20.70
   3  -9   0  982.90   20.80
   3  -9   0  955.50   21.20
  -3   9   0  977.30   21.00
   3   9   0 1005.20   21.60
  -3   9   0  972.50   20.90
   3   9   0  958.30   20.90
  -4  -9   0   25.60    3.30
   4  -9   0   21.20    3.80
  -4  -9   0   23.90    3.20
   4  -9   0   23.20    4.40
   4  -9   0   25.10    3.80
   4  -9   0   26.70    3.80
  -4   9   0   24.90    3.80
   4   9   0   26.20    4.20
  -4   9   0   27.40    3.40
   4   9   0   18.40    3.60
  -5  -9   0  462.25   14.20
   5  -9   0  483.35   12.90
   5  -9   0  480.65   12.70
   5  -9   0  476.75   13.50
  -5  -9   0  471.75   11.40
   5  -9   0  476.55   12.70
   5   9   0  468.85   13.10
   5   9   0  471.25   12.20
  -5   9   0  472.45   11.60
  -5   9   0  475.55   13.10
   6  -9   0   32.50    4.70
   6  -9   0   29.80    7.60
  -6  -9   0   26.60    3.20
   6  -9   0   34.90    6.60
  -6   9   0   30.30    3.00
  -6   9   0   31.50    7.40
   6   9   0   35.30    4.60
   6   9   0   27.00    3.70
   7  -9   0  133.29    7.10
   7  -9   0  109.79    6.50
   7  -9   0  105.59    8.10
   7  -9   0  116.59    7.90
  -7  -9   0  117.09    5.20
  -7   9   0  111.79    8.00
   7   9   0  110.99    6.40
   7   9   0  117.39    7.40
  -8  -9   0  179.78    6.40
   8  -9   0  183.18    9.80
   8  -9   0  188.18    8.10
   8  -9   0  184.88    9.50
  -8   9   0  187.48    9.80
   8   9   0  210.68    8.80
  -9  -9   0  107.19    5.20
   9  -9   0  103.09    7.10
   9  -9   0  121.29    8.90
   9  -9   0  103.29    8.80
   9   9   0  103.89    7.50
  -9   9   0   98.49    9.40
  10  -9   0   30.50    4.70
  10  -9   0   25.30    5.80
 -10   9   0   23.70    6.00
  10   9   0   30.90    5.10
   0 -10   0  193.78    8.20
   0 -10   0  195.18    7.70
   0  10   0  193.78    6.20
   0  10   0  215.48    8.30
   0  10   0  193.98    6.00
  -1 -10   0  133.59    6.40
  -1 -10   0  132.39    7.00
   1 -10   0  143.39    5.80
   1 -10   0  137.59    6.90
   1 -10   0  129.79    7.10
   1  10   0  128.59    4.50
  -1  10   0  131.09    6.70
   1  10   0  130.19    4.50
  -1  10   0  129.89    7.20
   1  10   0  129.49    7.40
   2 -10   0   43.10    4.50
  -2 -10   0   37.70    4.00
   2 -10   0   48.40    4.80
   2 -10   0   45.00    5.20
   2 -10   0   45.50    3.90
  -2 -10   0   40.30    4.20
  -2  10   0   40.90    4.30
  -2  10   0   39.80    3.90
   2  10   0   42.20    2.50
   2  10   0   37.50    4.50
   2  10   0   42.00    2.50
  -3 -10   0    7.60    3.60
  -3 -10   0    7.80    3.00
   3 -10   0    8.00    3.50
   3 -10   0   14.30    4.10
   3 -10   0    9.20    3.80
   3 -10   0    8.40    3.30
   3  10   0    8.70    4.00
  -3  10   0    7.70    3.30
  -3  10   0    4.50    3.20
   3  10   0    7.70    3.30
  -4 -10   0  104.99    5.60
   4 -10   0  101.69    6.70
  -4 -10   0   90.39    5.90
   4 -10   0   97.59    6.80
   4 -10   0  103.59    6.40
  -4  10   0   99.19    6.80
   4  10   0  101.09    7.10
  -4  10   0   96.39    5.80
  -5 -10   0  273.67    8.20
   5 -10   0  271.87    9.60
  -5 -10   0  266.67    8.70
   5 -10   0  275.07   10.60
   5 -10   0  260.77    9.50
  -5  10   0  281.87   10.00
   5  10   0  276.27    9.40
   5  10   0  272.17   10.30
  -5  10   0  262.87    8.80
   6 -10   0   60.59    6.20
  -6 -10   0   65.99    5.10
   6 -10   0   68.59    5.80
  -6 -10   0   66.59    6.80
   6 -10   0   74.09    6.90
   6 -10   0   64.69    6.10
   6  10   0   63.99    5.80
  -6  10   0   61.69    4.90
   6  10   0   63.29    5.60
  -6  10   0   64.59    6.00
   7 -10   0  134.29    8.40
  -7 -10   0  129.09    6.00
   7 -10   0  134.29    8.00
   7 -10   0  143.69    9.20
  -7  10   0  132.89    8.70
   7  10   0  134.59    8.30
   8 -10   0   99.19    7.70
   8 -10   0  111.19    8.60
  -8 -10   0  105.19    5.50
   8 -10   0   98.19    8.80
  -8  10   0  105.49    9.30
   8  10   0   98.39    7.80
  -9 -10   0  199.58   10.20
   0 -11   0    2.80    3.80
   0 -11   0    7.30    3.90
   0  11   0    3.50    4.00
   0  11   0    0.50    2.50
  -1 -11   0  233.68    9.10
   1 -11   0  245.48    9.30
  -1 -11   0  234.18    8.60
   1 -11   0  234.08    9.40
  -1  11   0  217.68    7.60
   1  11   0  248.18    9.90
   1  11   0  228.58    7.20
   1  11   0  229.68    6.40
  -1  11   0  231.08    9.30
   2 -11   0   69.49    5.70
  -2 -11   0   62.99    6.20
  -2 -11   0   57.89    4.90
   2 -11   0   54.99    4.40
  -2  11   0   61.19    5.40
  -2  11   0   63.09    6.20
   2  11   0   55.59    2.90
   2  11   0   50.59    5.30
   3 -11   0  145.09    8.10
  -3 -11   0  133.49    6.90
   3 -11   0  142.79    8.20
   3 -11   0  142.39    7.10
  -3 -11   0  135.39    7.40
   3  11   0  142.79    8.30
  -3  11   0  134.99    7.20
  -3  11   0  151.48    7.30
   4 -11   0  123.19    8.30
  -4 -11   0  110.39    6.30
   4 -11   0  120.49    7.40
   4 -11   0  115.79    7.50
   4 -11   0  109.19    7.90
  -4 -11   0  113.99    6.70
  -4  11   0  117.19    6.60
  -4  11   0  108.49    7.30
   4  11   0  119.69    8.00
   4  11   0  122.19    7.80
   5 -11   0    5.10    4.20
   5 -11   0    2.90    5.00
  -5 -11   0    6.60    3.30
   5 -11   0    3.40    4.10
   5  11   0    6.60    4.40
  -5  11   0    0.00    4.10
  -6 -11   0  363.36   10.20
   6 -11   0  381.06   13.20
   6 -11   0  362.76   12.40
   6 -11   0  358.76   12.10
   6  11   0  357.26   12.60
  -6  11   0  369.86   12.50
  -7 -11   0   74.39    5.40
   7 -11   0   61.19    6.80
   7 -11   0   69.49    6.40
   7 -11   0   75.29    7.50
   7  11   0   73.29    6.50
  -7  11   0   66.29    6.60
   8 -11   0  191.38   13.00
   8 -11   0  224.88   13.90
   8 -11   0  235.78   11.50
  -8 -11   0  211.88    7.40
   8  11   0  195.48   10.00
  -8  11   0  209.58   12.10
   0 -12   0 1264.87   27.80
   0 -12   0 1278.37   28.80
   0  12   0 1236.88   25.50
   1 -12   0   57.39    5.70
  -1 -12   0   64.69    5.80
   1 -12   0   53.79    5.70
  -1 -12   0   65.29    5.80
  -1  12   0   49.10    5.60
   1  12   0   64.79    3.70
   1  12   0   60.69    3.80
  -1  12   0   52.69    4.20
   1  12   0   51.49    5.70
   2 -12   0  624.14   16.80
   2 -12   0  636.74   16.90
  -2 -12   0  645.64   16.00
  -2 -12   0  639.44   16.50
  -2  12   0  633.14   15.40
   2  12   0  641.24   12.70
   2  12   0  640.24   17.40
  -2  12   0  608.64   16.50
   3 -12   0   34.70    5.50
  -3 -12   0   38.50    4.70
   3 -12   0   44.10    4.60
   3 -12   0   35.80    5.30
  -3 -12   0   36.10    4.80
  -3  12   0   41.40    4.70
   3  12   0   34.30    5.50
   4 -12   0  115.09    7.40
   4 -12   0  116.39    8.80
  -4 -12   0  109.09    6.80
   4 -12   0  120.09    8.70
  -4  12   0  108.69    7.60
   4  12   0  115.19   11.30
  -5 -12   0   21.30    3.90
   5 -12   0   13.40    5.00
   5 -12   0   24.00    5.70
   5 -12   0   20.00    4.70
  -5  12   0   30.00    5.00
   5  12   0   20.40    5.20
   6 -12   0  108.29    8.60
   6 -12   0   95.49    9.00
   6 -12   0  101.59    8.40
  -6 -12   0   89.09    6.30
  -6  12   0  124.19    8.80
   6  12   0   87.99    8.80
   7 -12   0   40.50    5.70
  -7 -12   0   42.10    4.30
   7 -12   0   53.49    6.90
   7 -12   0   44.70    6.10
  -7  12   0   34.50    6.00
   7  12   0   35.20    5.80
   0 -13   0    3.20    4.60
   0 -13   0    2.70    4.50
   0  13   0    4.80    4.90
   0  13   0    7.60    2.80
   1 -13   0  560.94   16.60
   1 -13   0  577.64   16.20
  -1 -13   0  582.54   15.60
  -1 -13   0  568.64   21.60
  -1  13   0  589.04   14.10
   1  13   0  609.54   17.20
  -1  13   0  593.54   16.60
   1  13   0  593.84   12.60
  -2 -13   0    5.10    4.30
  -2 -13   0   -0.40    4.30
   2 -13   0    0.70    4.70
   2 -13   0    6.20    4.90
  -2  13   0    1.20    4.40
   2  13   0   -2.80    4.90
  -2  13   0    2.80    3.50
   3 -13   0  374.06   13.40
  -3 -13   0  375.46   12.00
   3 -13   0  386.26   13.40
   3  13   0  382.16   16.40
  -3  13   0  383.26   13.40
   4 -13   0  116.39    9.10
  -4 -13   0  120.39    9.00
   4 -13   0  118.89    9.50
   4 -13   0  117.49    7.90
   4  13   0  135.99    9.90
  -4  13   0  112.69    7.90
   5 -13   0  155.38    8.90
   5 -13   0  124.59   11.30
   5 -13   0  145.59    9.80
   5  13   0  161.28   10.10
  -5  13   0  154.98    9.20
   0 -14   0   62.89    6.50
   0 -14   0   55.49    6.40
   0  14   0   59.79    6.60
  -1 -14   0   16.60    5.10
   1 -14   0   20.60    5.50
   1 -14   0   24.90    5.70
  -1  14   0   19.50    3.60
   1  14   0   21.60    5.90
   2 -14   0  294.17   11.90
   2 -14   0  258.27   18.00
  -2 -14   0  282.27   10.70
   2  14   0  272.97   12.30
  -2  14   0  264.27   10.90
  -3 -14   0   19.20    4.90
   3 -14   0   12.70    5.70
   3 -14   0   15.80    7.10
   3  14   0   15.50    5.90
  -3  14   0   17.80    4.60
  13   0  -1  388.76    8.80
 -13   0   1  404.36   12.80
  13   0  -1  396.76   12.50
  12   0  -1    3.30    1.90
  12   0  -1    1.10    4.00
 -12   0   1    3.70    3.60
 -12   0   1    4.50    3.90
  11   0  -1  237.38    5.90
  11   0  -1  238.28    8.50
  11   0  -1  234.28    6.00
 -11   0   1  235.18    8.70
 -11   0   1  245.68    9.20
  11   0  -1  236.48    9.00
  10   0  -1    1.80    1.50
 -10   0   1    2.20    3.30
  10   0  -1    0.60    2.90
  10   0  -1    1.90    3.30
  10   0  -1    0.30    1.50
 -10   0   1    1.70    3.00
   9   0  -1  230.98    5.30
   9   0  -1  224.58    8.30
  -9   0   1  231.58    7.60
   9   0  -1  231.68    7.90
   9   0  -1  231.18    5.40
  -8   0   1    6.50    2.20
  -8   0   1    9.40    2.70
   8   0  -1    9.80    2.90
   8   0  -1    6.30    2.60
   8   0  -1    7.00    1.30
   8   0  -1    8.90    1.30
  -7   0   1    0.60    1.80
  -7   0   1    2.10    2.20
   7   0  -1    4.00    2.10
  -7   0   1    3.00    2.10
   7   0  -1    3.00    2.30
   7   0  -1    3.80    1.00
  -6   0   1    0.50    1.50
   6   0  -1    2.10    1.90
   6   0  -1    2.20    0.80
  -6   0   1    2.90    1.70
   6   0  -1    0.60    1.80
   5   0  -1  599.44   12.60
   5   0  -1  608.94   12.40
  -5   0   1  591.84   12.50
   4   0  -1    3.90    1.50
   4   0  -1    1.20    1.40
  -4   0   1    0.30    1.30
  -4   0   1   -0.50    1.20
  -3   0   1 2202.78   40.70
   3   0  -1 2211.58   41.00
  -3   0   1 2242.28   41.00
   3   0  -1 2230.48   40.80
   3   0  -1 2194.88   40.20
   2   0  -1    9.50    0.80
   2   0  -1    8.40    0.90
   2   0  -1    5.90    1.10
   2   0  -1    9.20    0.80
  -2   0  -1    4.20    1.10
  -2   0  -1    6.20    1.20
   2   0   1    7.20    1.00
  -2   0  -1    4.10    1.20
   2   0   1    4.50    1.20
  -2   0  -1    4.60    1.10
  -4   0  -1    0.60    1.50
  -4   0  -1   -2.00    1.30
  -4   0  -1    0.90    1.30
  -4   0  -1    1.20    1.40
   4   0   1    1.70    1.60
   4   0   1    1.20    1.50
  -5   0  -1 3553.64   66.59
   5   0   1 3588.14   66.49
   5   0   1 3584.74   66.49
  -5   0  -1 3629.24   66.49
  -5   0  -1 3599.04   66.69
  -5   0  -1 3625.34   66.49
   6   0   1    2.80    1.90
  -6   0  -1    1.50    1.90
   6   0   1    3.90    2.10
  -6   0  -1    2.30    1.70
  -6   0  -1    3.10    2.00
  -7   0  -1 3952.90   75.29
  -7   0  -1 3938.41   74.49
   7   0   1 4026.50   74.39
  -7   0  -1 3992.90   74.29
  -7   0  -1 4015.50   74.59
   7   0   1 4045.30   74.39
   8   0   1    0.60    2.60
   8   0   1    1.00    3.10
  -8   0  -1    8.80    2.80
   9   0   1  294.07    8.70
   9   0   1  306.37    8.80
  -9   0  -1  290.57    8.90
  -9   0  -1  306.07    8.90
 -10   0  -1    1.80    3.20
  10   0   1    2.20    3.10
 -10   0  -1   -3.50    3.10
  10   0   1    1.30    3.20
 -11   0  -1 1557.94   32.10
  11   0   1 1505.35   31.70
 -11   0  -1 1564.14   32.10
 -12   0  -1   13.30    4.20
 -12   0  -1    6.10    4.20
  12   0   1    5.30    4.10
 -13   0  -1  505.45   14.40
  13   0   1  474.95   14.00
 -13   0  -1  500.55   14.30
  13  -1  -1  259.57   10.60
 -13  -1   1  253.47    9.30
 -13  -1   1  268.27   10.10
  13  -1  -1  258.37    6.50
  13  -1  -1  254.97    9.80
  13   1  -1  240.78    7.70
 -13   1   1  276.97   10.20
 -13   1   1  253.07   10.70
  13   1  -1  255.07    6.70
  13   1  -1  265.97    9.90
  12  -1  -1  136.19    8.00
  12  -1  -1  139.89    7.60
 -12  -1   1  153.28    7.10
 -12  -1   1  149.59    8.80
  12  -1  -1  144.39    4.60
  12  -1  -1  138.09    4.60
  12   1  -1  139.89    7.50
 -12   1   1  154.48    8.50
  12   1  -1  142.49    4.70
 -12   1   1  139.39    7.70
  12   1  -1  142.29    4.70
  11  -1  -1  159.68    4.80
  11  -1  -1  162.58    8.20
  11  -1  -1  159.48    4.70
 -11  -1   1  163.38    7.10
  11  -1  -1  179.58    7.70
 -11  -1   1  174.28    7.80
 -11   1   1  154.98    7.60
  11   1  -1  164.68    4.90
  11   1  -1  167.58    7.50
  11   1  -1  161.38    4.90
 -11   1   1  171.68   11.80
  10  -1  -1   31.40    4.30
  10  -1  -1   29.90    2.70
 -10  -1   1   31.70    3.80
  10  -1  -1   28.00    4.00
 -10  -1   1   27.30    3.80
  10  -1  -1   27.60    2.70
 -10   1   1   29.70    4.30
 -10   1   1   29.70    4.10
  10   1  -1   29.50    2.80
  10   1  -1   25.60    3.80
  -9  -1   1   24.60    3.30
  -9  -1   1   26.50    3.50
   9  -1  -1   28.70    2.30
   9  -1  -1   20.80    3.50
   9  -1  -1   25.90    3.40
   9  -1  -1   24.80    2.30
   9   1  -1   31.60    3.30
  -9   1   1   33.60    3.70
   9   1  -1   25.60    2.00
   9   1  -1   25.00    3.30
   9   1  -1   27.00    2.40
   8  -1  -1  429.76   10.80
   8  -1  -1  443.66   11.20
  -8  -1   1  421.26   10.40
   8  -1  -1  441.06    8.80
  -8  -1   1  428.96   10.10
   8  -1  -1  435.36    8.80
   8   1  -1  425.76   10.30
   8   1  -1  433.86   10.70
   8   1  -1  428.16    8.80
   8   1  -1  433.66    8.90
  -7  -1   1 2809.32   52.89
  -7  -1   1 2865.71   52.99
   7  -1  -1 2810.72   51.59
  -7  -1   1 2799.62   52.69
   7  -1  -1 2820.42   51.89
   7  -1  -1 2828.12   53.19
  -7   1   1 2834.52   52.99
   7   1  -1 2842.02   52.79
   7   1  -1 2814.12   51.69
   7   1  -1 2835.72   51.69
   7   1  -1 2791.82   52.99
   6  -1  -1  455.55   10.20
  -6  -1   1  451.25    9.90
   6  -1  -1  431.66   10.50
   6  -1  -1  439.26    8.70
  -6  -1   1  446.06    9.70
   6  -1  -1  456.65    8.70
  -6  -1   1  454.05    9.90
   6   1  -1  434.76   10.00
   6   1  -1  448.56    8.80
  -6   1   1  456.35   10.40
   6   1  -1  453.15    8.80
   6   1  -1  449.16    9.80
   5  -1  -1 1544.25   27.90
  -5  -1   1 1518.05   28.90
   5  -1  -1 1500.35   27.90
  -5  -1   1 1527.45   28.80
  -5  -1   1 1531.05   28.60
   5  -1  -1 1530.85   29.10
   5  -1  -1 1492.25   29.30
   5   1  -1 1520.45   28.90
  -5   1   1 1438.76   30.50
   5   1  -1 1523.85   27.90
   5   1  -1 1544.45   28.00
  -5   1   1 1505.55   28.90
   5   1  -1 1557.04   28.70
  -4  -1   1  969.80   18.70
   4  -1  -1  963.90   18.00
   4  -1  -1  983.40   19.00
  -4  -1   1  982.00   18.50
   4  -1  -1  975.30   18.00
   4  -1  -1  972.50   19.20
   4   1  -1 1011.50   18.20
   4   1  -1  954.70   18.70
  -4   1   1  944.21   19.10
   4   1  -1  964.20   18.10
  -4   1   1  987.70   18.90
   3  -1  -1   40.30    1.60
  -3  -1   1   40.50    2.00
   3  -1  -1   41.90    3.00
   3  -1  -1   42.90    1.60
   3  -1  -1   39.60    2.40
  -3  -1   1   45.80    2.20
  -3  -1   1   43.60    2.00
   3   1  -1   40.20    2.10
   3   1  -1   43.20    2.00
   3   1  -1   42.50    1.90
  -3   1   1   38.90    2.20
  -3   1   1   41.10    2.50
   3   1  -1   42.20    1.70
  -2  -1   1  427.06    8.10
  -2  -1   1  436.86    8.10
   2  -1  -1  422.36    8.60
  -2  -1   1  426.96    8.30
  -2  -1   1  443.16    8.20
   2  -1  -1  421.46    8.20
  -2  -1   1  434.76    8.10
   2  -1  -1  433.86    8.90
  -2   1   1  423.96    8.50
   2   1  -1  395.06    9.00
  -2   1   1  435.46    8.10
  -2   1   1  441.86    8.70
   2   1  -1  434.16    8.30
  -2   1   1  429.26    8.10
   1  -1   1  578.64   11.10
   1  -1   1  491.45   10.00
   1   1   1  511.65   10.40
   2  -1   1 3123.89   60.19
  -2  -1  -1 3235.78   59.89
  -2  -1  -1 3393.96   59.39
   2   1   1 3308.27   59.29
  -2   1  -1 3340.17   59.79
  -2   1  -1 3193.68   59.79
  -3  -1  -1   91.19    2.80
   3  -1   1   92.99    3.40
  -3  -1  -1   98.59    3.00
  -3  -1  -1   97.59    2.90
   3  -1   1   89.59    3.30
  -3  -1  -1   92.59    3.20
  -3   1  -1  100.09    3.30
  -3   1  -1   95.49    3.30
   3   1   1   92.09    2.80
   3   1   1   94.09    3.10
  -4  -1  -1 6645.74  119.19
   4  -1   1 6454.65  119.59
  -4  -1  -1 6560.44  119.29
   4  -1   1 6364.26  119.59
   4   1   1 6591.04  119.29
  -4   1  -1 6587.84  119.59
  -4   1  -1 6668.43  119.59
   4   1   1 6522.05  119.09
  -5  -1  -1  112.19    3.90
  -5  -1  -1  115.79    3.90
  -5  -1  -1  115.99    4.20
   5  -1   1  110.59    4.30
  -5  -1  -1  116.19    4.30
   5  -1   1  117.79    4.40
  -5   1  -1  105.49    4.00
  -5   1  -1  115.39    4.80
   5   1   1  115.59    3.90
   5   1   1  111.29    4.10
  -5   1  -1  112.49    4.40
  -6  -1  -1  495.25   10.80
   6  -1   1  494.45   11.20
  -6  -1  -1  498.15   11.10
  -6  -1  -1  495.85   10.70
   6  -1   1  483.45   11.20
  -6  -1  -1  489.65   10.80
   6   1   1  492.85   10.70
  -6   1  -1  489.25   11.20
  -6   1  -1  495.35   11.40
   6   1   1  492.95   10.90
  -6   1  -1  484.45   11.00
  -7  -1  -1  349.87    8.60
  -7  -1  -1  355.76    9.00
   7  -1   1  360.36    9.30
  -7  -1  -1  371.16    8.90
  -7  -1  -1  352.16    8.70
   7   1   1  353.56    8.90
  -7   1  -1  346.57    9.40
   7   1   1  348.87    8.70
   8  -1   1 3104.59   58.89
  -8  -1  -1 3132.49   58.69
  -8  -1  -1 3068.99   58.69
   8  -1   1 3084.99   58.79
   8   1   1 3069.59   58.29
  -8   1  -1 3146.59   59.09
  -8   1  -1 3094.49   59.09
  -9  -1  -1  845.52   18.40
   9  -1   1  829.92   18.80
   9  -1   1  827.92   18.70
  -9  -1  -1  859.91   18.60
  -9   1  -1  863.81   19.10
   9   1   1  849.12   18.20
  -9   1  -1  853.11   19.00
 -10  -1  -1  322.57    9.70
 -10  -1  -1  315.17    9.60
  10  -1   1  321.77   10.20
  10  -1   1  315.57   10.00
  10   1   1  333.47    9.50
 -10   1  -1  315.17   10.30
 -10   1  -1  337.37   10.30
  11  -1   1    7.50    4.00
 -11  -1  -1    1.10    3.30
 -11  -1  -1    7.80    3.60
  11  -1   1    6.30    3.90
 -11   1  -1    3.00    3.80
 -11   1  -1    7.40    5.90
  11   1   1    3.70    3.50
 -12  -1  -1  618.54   15.70
  12  -1   1  620.44   16.30
 -12  -1  -1  614.64   15.80
 -12   1  -1  625.44   16.50
  12   1   1  630.34   15.50
 -12   1  -1  621.14   18.10
 -13  -1  -1  160.48    8.20
 -13  -1  -1  174.28    8.50
  13  -1   1  147.39    8.80
 -13   1  -1  152.28    8.90
 -13   1  -1  157.58    9.00
  13  -2  -1   -3.30    4.20
  13  -2  -1    0.20    2.90
 -13  -2   1    2.60    3.60
 -13  -2   1    3.50    3.80
  13  -2  -1    8.70    4.60
  13  -2  -1    0.90    2.10
 -13   2   1    3.10    4.40
 -13   2   1    1.30    4.60
  13   2  -1    2.30    2.20
  13   2  -1    4.60    2.40
  12  -2  -1 1049.09   20.70
  12  -2  -1 1076.79   24.40
 -12  -2   1 1058.49   23.10
  12  -2  -1 1059.89   20.60
 -12  -2   1 1063.39   22.60
 -12   2   1 1046.10   26.00
 -12   2   1 1070.99   24.60
  12   2  -1 1026.60   20.80
  12   2  -1 1037.00   22.80
  12   2  -1 1055.49   20.80
 -11  -2   1   33.10    4.10
  11  -2  -1   30.70    4.60
 -11  -2   1   25.20    3.60
  11  -2  -1   22.60    4.60
  11  -2  -1   27.60    2.40
  11  -2  -1   30.20    2.40
  11   2  -1   30.30    2.60
 -11   2   1   23.90    4.70
  11   2  -1   29.30    3.90
 -11   2   1   32.00    4.60
  11   2  -1   29.70    2.50
 -10  -2   1  556.44   14.10
  10  -2  -1  553.14   11.60
 -10  -2   1  556.04   13.60
  10  -2  -1  563.74   14.50
  10  -2  -1  554.04   11.50
  10  -2  -1  576.04   14.30
 -10   2   1  550.34   14.40
  10   2  -1  566.64   13.40
 -10   2   1  576.44   14.80
  10   2  -1  550.04   11.70
   9  -2  -1  447.56    9.50
  -9  -2   1  476.65   11.00
  -9  -2   1  464.95   11.50
  -9  -2   1  441.16   10.50
   9  -2  -1  447.16   12.10
   9  -2  -1  450.95    9.60
   9  -2  -1  463.45   11.90
   9   2  -1  453.15    9.70
   9   2  -1  455.15    9.70
  -8  -2   1 6473.55  120.09
   8  -2  -1 6583.54  120.99
   8  -2  -1 6654.13  119.09
  -8  -2   1 6441.86  120.69
  -8  -2   1 6608.44  120.19
   8  -2  -1 6496.25  119.19
   8  -2  -1 6519.45  121.29
   8   2  -1 6569.14  119.29
   8   2  -1 6561.74  119.29
   8   2  -1 6566.24  120.19
   7  -2  -1  156.98    6.10
  -7  -2   1  143.39    4.70
   7  -2  -1  143.19    4.00
   7  -2  -1  149.19    4.00
  -7  -2   1  161.68    5.10
   7  -2  -1  141.79    5.70
   7   2  -1  152.88    5.10
   7   2  -1  149.79    4.20
   7   2  -1  152.18    4.20
  -6  -2   1 2444.46   45.20
  -6  -2   1 2462.65   45.20
   6  -2  -1 2466.55   44.60
   6  -2  -1 2389.36   44.60
   6  -2  -1 2430.16   46.00
   6  -2  -1 2386.16   46.20
   6   2  -1 2413.76   44.70
   6   2  -1 2430.16   44.70
  -6   2   1 2412.36   45.80
   6   2  -1 2405.46   45.20
   5  -2  -1  268.77    7.10
   5  -2  -1  274.87    5.80
  -5  -2   1  276.07    6.20
  -5  -2   1  269.17    6.30
   5  -2  -1  264.87    5.90
   5  -2  -1  264.57    7.30
  -5  -2   1  274.77    6.20
   5   2  -1  269.77    6.00
  -5   2   1  276.97    7.20
   5   2  -1  264.87    6.30
  -5   2   1  273.27    6.90
   5   2  -1  267.57    6.00
   4  -2  -1 7198.38  133.99
   4  -2  -1 7367.86  133.79
  -4  -2   1 7403.36  133.09
  -4  -2   1 7353.36  132.99
   4   2  -1 7428.16  133.09
  -4   2   1 7384.16  133.69
  -4   2   1 7189.68  133.89
   3  -2  -1   28.90    1.80
  -3  -2   1   27.80    1.70
  -3  -2   1   25.40    1.80
   3  -2  -1   27.40    1.90
  -3  -2   1   27.50    2.00
  -3  -2   1   28.00    1.70
   3  -2  -1   27.30    2.10
   3  -2  -1   25.80    2.40
  -3   2   1   24.20    2.30
  -3   2   1   26.70    1.60
  -3   2   1   31.60    2.10
   3   2  -1   28.10    1.90
  -3   2   1   29.70    1.50
   3   2  -1   25.40    2.00
   3   2  -1   28.40    1.60
   3   2  -1   28.90    1.90
  -2  -2   1   23.90    1.70
  -2  -2   1   26.70    1.10
   2  -2  -1   27.20    2.30
   2  -2  -1   31.50    1.80
  -2  -2   1   25.10    1.80
  -2  -2   1   29.50    1.30
   2  -2  -1   28.00    2.20
  -2   2   1   23.60    1.60
   2   2  -1   27.20    1.20
   2   2  -1   23.80    1.50
  -2   2   1   23.80    2.20
   2   2  -1   24.40    1.90
  -2   2   1   24.70    1.70
   1  -2  -1 2100.69   38.50
   1  -2  -1 2117.69   38.60
  -1  -2   1 2060.49   38.50
   1  -2  -1 2040.70   38.50
  -1  -2   1 2121.09   38.50
  -1  -2   1 2138.39   38.20
   1  -2  -1 1978.00   38.90
   1   2  -1 2163.18   38.20
   1   2  -1 2086.99   38.50
   1   2  -1 2102.69   38.60
  -1   2   1 2074.09   38.50
  -1   2   1 2099.99   38.50
  -1   2   1 2159.28   38.60
  -1   2   1 2074.49   38.40
   0  -2  -1 1201.48   22.10
   0  -2  -1 1189.58   22.00
   0  -2  -1 1174.58   21.80
   0  -2  -1 1128.09   22.00
   0  -2   1 1191.68   21.80
   0  -2   1 1182.18   22.00
   0  -2   1 1170.28   21.90
   0  -2   1 1192.48   22.10
   0  -2   1 1173.08   22.10
   0   2   1 1213.78   22.00
   0   2  -1 1169.28   21.90
   0   2  -1 1212.78   21.90
   0   2  -1 1224.08   22.10
   0   2   1 1199.18   21.80
   0   2   1 1206.28   22.10
   0   2  -1 1116.99   22.20
   1  -2   1  318.77    7.00
  -1  -2  -1  332.17    6.80
  -1  -2  -1  334.47    6.70
   1  -2   1  326.57    6.70
  -1  -2  -1  333.07    6.70
   1  -2   1  329.27    6.80
  -1  -2  -1  335.27    6.20
   1   2   1  315.27    6.80
  -1   2  -1  322.17    6.90
   1   2   1  309.67    7.10
   1   2   1  347.47    6.80
  -1   2  -1  333.07    6.70
  -1   2  -1  336.87    6.90
   1   2   1  334.37    6.10
  -1   2  -1  338.77    6.80
  -1   2  -1  321.47    6.90
  -2  -2  -1  106.09    2.80
  -2  -2  -1  107.29    2.30
   2  -2   1  108.89    2.80
  -2  -2  -1  102.89    3.00
   2  -2   1   97.99    2.80
  -2  -2  -1  107.29    2.70
   2  -2   1  106.19    3.50
  -2  -2  -1  112.19    2.30
   2   2   1   95.49    2.70
   2   2   1  107.89    3.10
  -2   2  -1  105.59    3.40
   2   2   1  102.99    3.00
  -2   2  -1  113.89    2.70
  -2   2  -1  112.09    2.80
  -3  -2  -1  955.70   18.00
   3  -2   1  936.61   17.60
  -3  -2  -1  934.31   17.50
   3  -2   1  961.70   17.60
   3  -2   1  917.91   18.40
  -3  -2  -1  953.10   17.30
  -3  -2  -1  954.60   17.50
   3  -2   1  881.91   18.30
   3   2   1  950.10   17.50
  -3   2  -1  911.91   18.50
   3   2   1  934.61   17.70
   3   2   1  945.91   18.10
   3   2   1  977.90   17.70
   4  -2   1 2925.31   54.79
   4  -2   1 2899.01   53.89
  -4  -2  -1 2979.20   53.89
   4  -2   1 2779.92   54.69
  -4  -2  -1 2995.00   54.29
   4  -2   1 2957.30   53.59
  -4  -2  -1 2964.50   54.29
   4   2   1 2989.40   54.39
  -4   2  -1 2877.91   54.59
   4   2   1 2977.40   53.69
   4   2   1 2968.60   53.99
  -4   2  -1 2975.80   54.79
   5  -2   1    0.00    1.90
   5  -2   1    2.80    1.00
   5  -2   1    3.00    1.00
  -5  -2  -1    3.70    1.50
  -5  -2  -1    1.70    1.30
  -5  -2  -1    3.60    1.70
  -5  -2  -1    0.40    1.50
   5  -2   1    1.80    2.10
   5   2   1    1.70    1.10
   5   2   1    3.00    1.40
   5   2   1    3.00    1.10
  -5   2  -1    2.70    1.80
  -5   2  -1    1.60    1.80
   6  -2   1    0.40    1.00
  -6  -2  -1    3.30    1.70
  -6  -2  -1    3.00    1.70
   6  -2   1    4.50    1.00
  -6  -2  -1   -1.80    1.80
  -6  -2  -1    1.40    1.50
   6  -2   1   -1.20    2.20
   6  -2   1    6.30    2.40
  -6   2  -1    1.40    1.90
   6   2   1    3.00    1.10
   6   2   1    2.50    1.10
  -6   2  -1    5.30    2.40
   6   2   1    2.80    1.60
  -7  -2  -1   21.40    2.60
  -7  -2  -1   26.00    2.60
  -7  -2  -1   22.70    2.50
   7  -2   1   24.50    1.90
   7  -2   1   24.00    1.80
  -7  -2  -1   24.40    2.70
   7  -2   1   24.10    3.20
  -7   2  -1   26.00    3.30
   7   2   1   31.50    2.10
   7   2   1   25.30    2.00
   7   2   1   23.60    2.40
   8  -2   1 1319.57   24.30
   8  -2   1 1316.97   26.90
  -8  -2  -1 1312.17   26.20
  -8  -2  -1 1283.07   25.70
   8  -2   1 1301.37   24.40
  -8  -2  -1 1314.57   25.90
  -8  -2  -1 1283.07   25.90
   8  -2   1 1302.77   26.80
   8   2   1 1339.17   24.50
   8   2   1 1291.27   24.50
   8   2   1 1303.67   25.70
  -8   2  -1 1304.87   27.10
   9  -2   1   30.00    4.00
   9  -2   1   21.50    3.80
   9  -2   1   24.10    2.20
   9  -2   1   29.50    3.20
  -9  -2  -1   20.50    3.30
  -9  -2  -1   22.20    3.70
  -9   2  -1   27.60    4.10
   9   2   1   25.20    2.40
  -9   2  -1   23.90    3.80
   9   2   1   27.10    2.50
  10  -2   1   45.00    2.60
  10  -2   1   40.60    4.70
  10  -2   1   42.00    2.60
  10  -2   1   37.70    4.60
 -10  -2  -1   49.80    4.20
 -10  -2  -1   52.39    4.20
 -10   2  -1   46.20    4.90
 -10   2  -1   33.20    4.50
  10   2   1   44.10    3.90
  10   2   1   43.10    2.70
  10   2   1   41.20    2.80
  11  -2   1   10.20    1.80
  11  -2   1   12.50    4.30
  11  -2   1    7.60    1.70
  11  -2   1    7.10    4.00
 -11  -2  -1   11.90    3.50
 -11  -2  -1    9.30    3.40
  11   2   1    9.90    3.30
  11   2   1    8.60    1.90
  11   2   1    7.70    1.90
 -11   2  -1   12.00    4.20
 -11   2  -1    4.80    3.90
  12  -2   1  236.38    9.80
 -12  -2  -1  229.88    8.60
  12  -2   1  230.58   10.00
  12  -2   1  231.48    5.80
 -12  -2  -1  228.48    8.70
  12   2   1  231.68    6.00
  12   2   1  222.38    5.80
 -12   2  -1  239.48   10.20
 -12   2  -1  230.38   10.00
  13  -2   1    2.00    1.80
  13  -2   1    3.80    4.40
 -13  -2  -1   -1.80    3.60
  13  -2   1   -6.10    4.40
 -13  -2  -1    3.70    3.80
 -13   2  -1    2.10    4.30
 -13   2  -1    0.10    4.50
  13   2   1    1.80    2.00
  13   2   1    2.10    2.40
  12  -3  -1   92.49    8.00
  12  -3  -1   79.09    4.30
 -12  -3   1   86.29    5.60
 -12  -3   1   83.89    8.20
  12  -3  -1   92.59    7.50
  12  -3  -1   90.79    4.40
 -12   3   1   75.59    6.40
 -12   3   1   87.19    7.80
  12   3  -1   79.19    4.40
  12   3  -1   77.89    5.80
  12   3  -1   82.99    4.60
  11  -3  -1  445.16   10.00
 -11  -3   1  450.45   11.50
  11  -3  -1  428.46   12.70
  11  -3  -1  436.56   10.10
 -11  -3   1  438.06   11.10
  11  -3  -1  451.65   13.60
  11   3  -1  436.86   10.10
 -11   3   1  475.75   14.00
  11   3  -1  442.56   11.30
 -11   3   1  434.86   13.00
  11   3  -1  445.56   10.30
 -10  -3   1    4.40    2.70
 -10  -3   1    4.30    2.60
  10  -3  -1    1.50    2.20
  10  -3  -1    1.70    3.70
  10  -3  -1   -4.30    4.20
  10   3  -1    2.30    2.40
  10   3  -1    3.20    2.00
  10   3  -1   -0.40    2.50
  -9  -3   1   97.09    4.40
   9  -3  -1  111.99    6.20
   9  -3  -1  105.99    4.10
  -9  -3   1  112.99    5.20
   9  -3  -1  108.79    4.10
  -9  -3   1   98.49    4.70
   9  -3  -1  100.19    6.60
  -9  -3   1  105.69    5.00
   9   3  -1  106.39    4.90
   9   3  -1  107.09    4.30
   9   3  -1  106.69    4.10
  -8  -3   1  214.68    6.50
   8  -3  -1  237.58    8.00
  -8  -3   1  209.98    6.50
  -8  -3   1  217.08    6.40
  -8  -3   1  209.38    6.00
   8  -3  -1  228.98    8.10
   8  -3  -1  217.28    5.70
   8  -3  -1  224.48    5.80
   8   3  -1  220.28    6.00
   8   3  -1  224.88    6.30
   8   3  -1  216.58    5.90
  -7  -3   1 2441.86   45.60
  -7  -3   1 2422.06   45.60
   7  -3  -1 2427.56   45.40
   7  -3  -1 2449.05   47.20
   7  -3  -1 2446.56   45.30
  -7  -3   1 2489.45   45.80
   7  -3  -1 2434.56   47.00
   7   3  -1 2442.16   45.50
   7   3  -1 2416.16   45.60
   7   3  -1 2467.75   45.50
   6  -3  -1 2200.08   41.40
   6  -3  -1 2176.88   41.40
   6  -3  -1 2223.08   42.70
  -6  -3   1 2254.17   41.30
  -6  -3   1 2239.58   41.60
  -6  -3   1 2258.47   41.50
   6  -3  -1 2192.38   43.00
   6   3  -1 2233.28   41.40
   6   3  -1 2228.08   41.50
   6   3  -1 2244.38   41.50
  -5  -3   1 1274.57   24.00
  -5  -3   1 1284.77   23.80
   5  -3  -1 1271.87   25.30
   5  -3  -1 1278.57   24.00
   5  -3  -1 1277.27   25.10
  -5  -3   1 1285.67   24.00
   5  -3  -1 1262.97   24.20
   5   3  -1 1252.27   24.00
  -5   3   1 1252.07   25.30
   5   3  -1 1275.07   24.20
   5   3  -1 1256.97   24.10
   5   3  -1 1239.58   23.90
  -5   3   1 1269.77   24.90
  -4  -3   1  243.88    5.30
  -4  -3   1  248.68    5.50
   4  -3  -1  241.08    5.70
   4  -3  -1  237.08    5.70
   4  -3  -1  236.58    6.70
   4  -3  -1  237.78    6.50
   4   3  -1  252.37    5.80
   4   3  -1  238.18    5.90
  -4   3   1  252.57    5.20
  -4   3   1  244.08    5.10
   4   3  -1  239.48    5.20
   4   3  -1  242.88    5.50
  -4   3   1  236.28    6.30
   3  -3  -1 1704.23   32.70
  -3  -3   1 1753.02   32.00
  -3  -3   1 1752.22   31.70
  -3  -3   1 1749.72   31.30
  -3  -3   1 1722.03   32.00
   3  -3  -1 1667.73   32.60
   3  -3  -1 1743.93   32.10
  -3   3   1 1748.43   32.50
   3   3  -1 1738.43   31.40
  -3   3   1 1727.13   31.90
   3   3  -1 1728.83   31.80
  -3   3   1 1691.63   31.80
  -3   3   1 1638.34   32.50
   3   3  -1 1691.63   32.20
  -2  -3   1  441.86    9.20
  -2  -3   1  452.75    8.70
   2  -3  -1  442.46    9.50
   2  -3  -1  431.46    9.40
   2  -3  -1  453.45    9.20
  -2  -3   1  449.16    8.30
   2   3  -1  444.66    9.30
   2   3  -1  465.05    8.80
  -2   3   1  394.36   10.40
  -2   3   1  438.26    9.10
   2   3  -1  456.65    8.20
   2   3  -1  445.16    9.30
   1  -3  -1 1066.09   20.50
  -1  -3   1 1084.89   19.90
  -1  -3   1 1070.59   20.50
   1  -3  -1 1100.39   20.50
   1  -3  -1 1073.89   20.60
  -1  -3   1 1084.39   20.20
   1  -3  -1 1086.99   20.60
  -1   3   1 1074.99   20.40
   1   3  -1 1052.49   20.50
   1   3  -1 1106.39   19.90
   1   3  -1 1080.69   19.80
  -1   3   1 1056.09   20.40
   1   3  -1 1073.59   20.10
  -1   3   1 1101.69   20.60
  -1   3   1 1075.39   20.60
   1   3  -1 1056.19   20.60
  -1  -3  -1  132.19    3.50
   1  -3   1  121.49    3.80
  -1  -3  -1  123.49    3.70
   1  -3   1  130.29    3.60
   1  -3   1  130.79    3.70
  -1  -3  -1  126.89    3.60
  -1  -3  -1  126.09    2.80
   1  -3   1  135.39    3.90
  -1   3  -1  128.39    3.60
   1   3   1  118.09    3.80
  -1   3  -1  132.19    3.70
   1   3   1  130.99    3.70
  -1   3  -1  122.49    3.70
   1   3   1  134.09    3.50
  -1   3  -1  124.69    3.70
   1   3   1  131.39    2.80
   2  -3   1   45.90    2.40
   2  -3   1   44.50    2.90
   2  -3   1   49.10    2.80
  -2  -3  -1   49.60    2.40
  -2  -3  -1   48.40    2.40
  -2   3  -1   46.60    3.60
  -2   3  -1   50.09    2.90
  -2   3  -1   53.69    2.40
   2   3   1   49.80    2.40
  -2   3  -1   48.00    3.20
   2   3   1   51.59    2.60
  -3  -3  -1   29.10    1.90
   3  -3   1   27.50    2.10
  -3  -3  -1   28.40    2.40
   3  -3   1   31.50    2.20
  -3  -3  -1   28.80    2.20
   3  -3   1   20.50    2.10
   3   3   1   26.60    2.30
   3   3   1   24.60    2.30
  -3   3  -1   29.30    2.70
  -3   3  -1   24.60    2.10
  -3   3  -1   28.80    2.10
  -3   3  -1   25.40    1.70
  -4  -3  -1    8.30    0.90
  -4  -3  -1    7.70    1.00
   4  -3   1    6.50    1.40
   4  -3   1    5.40    2.00
   4  -3   1    4.70    1.90
   4  -3   1    8.00    1.30
  -4  -3  -1    5.80    1.60
  -4  -3  -1    7.10    1.10
  -4   3  -1    8.80    2.40
   4   3   1    9.50    1.50
   4   3   1    7.50    1.40
   4   3   1    7.10    1.60
  -4   3  -1    9.20    2.00
   5  -3   1   38.60    3.30
   5  -3   1   35.50    2.20
   5  -3   1   37.70    3.70
  -5  -3  -1   38.00    2.50
   5  -3   1   37.20    2.40
  -5  -3  -1   37.60    2.60
  -5  -3  -1   40.60    2.80
  -5  -3  -1   39.00    2.10
  -5   3  -1   34.10    3.10
  -5   3  -1   40.20    3.50
   5   3   1   38.20    2.70
   5   3   1   36.80    2.50
  -5   3  -1   36.60    3.30
   6  -3   1   60.79    4.50
  -6  -3  -1   65.19    3.60
   6  -3   1   61.29    4.40
   6  -3   1   59.39    3.10
  -6  -3  -1   66.49    3.00
  -6  -3  -1   69.39    2.90
   6  -3   1   67.59    2.80
  -6  -3  -1   69.09    3.40
   6   3   1   70.59    2.90
   6   3   1   69.59    3.00
  -6   3  -1   73.19    4.70
   6   3   1   67.79    3.10
   6   3   1   68.19    3.40
   7  -3   1  814.92   18.10
   7  -3   1  838.92   16.10
  -7  -3  -1  837.12   16.50
  -7  -3  -1  829.02   16.60
  -7  -3  -1  830.92   17.10
   7  -3   1  828.32   16.20
   7  -3   1  832.12   18.20
  -7  -3  -1  822.32   17.10
  -7   3  -1  822.82   18.40
   7   3   1  825.42   16.20
   7   3   1  832.22   16.30
   7   3   1  821.82   16.50
  -8  -3  -1  725.43   15.80
   8  -3   1  768.42   17.20
  -8  -3  -1  734.63   16.70
   8  -3   1  749.33   17.20
  -8  -3  -1  769.12   16.10
   8  -3   1  749.73   14.80
   8  -3   1  736.63   14.90
  -8  -3  -1  753.62   15.60
  -8   3  -1  740.43   17.40
   8   3   1  755.62   15.50
   8   3   1  771.82   15.10
   8   3   1  746.43   14.90
   9  -3   1  256.07    9.00
  -9  -3  -1  243.08    7.00
  -9  -3  -1  251.17    7.40
   9  -3   1  265.47    6.20
   9  -3   1  259.67    6.30
   9  -3   1  260.07    9.10
   9   3   1  253.07    7.10
   9   3   1  256.57    6.40
   9   3   1  263.17    6.60
  -9   3  -1  261.47    9.50
  10  -3   1   82.89    6.50
  10  -3   1   98.89    9.60
  10  -3   1   83.79    3.70
 -10  -3  -1   84.29    5.00
 -10  -3  -1   85.19    5.30
 -10   3  -1   83.09    6.40
  10   3   1   76.39    4.20
  11  -3   1  502.45   17.30
  11  -3   1  536.15   14.70
  11  -3   1  511.25   11.10
 -11  -3  -1  516.25   13.10
 -11  -3  -1  506.65   12.60
  11  -3   1  519.85   11.00
  11   3   1  524.95   11.40
 -11   3  -1  535.65   15.20
  11   3   1  526.95   11.20
 -11   3  -1  535.45   14.90
 -12  -3  -1  186.88   12.30
  12  -3   1  208.08    9.40
 -12  -3  -1  196.38    8.30
  12  -3   1  195.08    5.80
  12  -3   1  210.08    9.70
  12  -3   1  198.58    5.70
  12   3   1  198.88    6.00
  12   3   1  208.48    5.90
 -12   3  -1  209.28   10.20
 -12   3  -1  198.78    9.40
  12  -4  -1  165.18    9.50
  12  -4  -1  193.78    6.40
 -12  -4   1  183.18    7.00
 -12  -4   1  198.08    6.90
  12  -4  -1  198.98   10.00
  12  -4  -1  193.98    6.40
  12   4  -1  197.58    6.40
 -12   4   1  206.08   10.20
 -12   4   1  196.98    9.70
  12   4  -1  193.78    6.70
 -11  -4   1   -0.40    4.20
  11  -4  -1    2.10    4.00
 -11  -4   1    0.80    2.60
  11  -4  -1   -0.10    2.30
  11  -4  -1    0.70    4.30
  11  -4  -1    1.00    2.20
 -11   4   1    6.70    4.60
  11   4  -1    2.20    2.60
  11   4  -1    1.70    2.60
 -10  -4   1    1.20    2.40
 -10  -4   1    1.10    2.40
  10  -4  -1    2.50    2.20
  10  -4  -1    3.30    3.70
  10  -4  -1    0.60    2.10
 -10  -4   1    0.10    2.20
  10  -4  -1    2.10    3.90
 -10   4   1   -0.40    3.90
  10   4  -1    2.20    2.40
  10   4  -1    0.60    2.30
  10   4  -1    3.70    2.30
   9  -4  -1   61.89    3.90
   9  -4  -1   70.29    3.90
   9  -4  -1   53.39    4.80
  -9  -4   1   60.49    4.00
  -9  -4   1   60.09    3.40
  -9  -4   1   60.39    3.70
  -9  -4   1   57.59    3.90
   9  -4  -1   70.99    6.40
   9   4  -1   61.29    4.10
   9   4  -1   63.19    3.80
  -9   4   1   72.69    6.60
   9   4  -1   61.89    3.90
  -8  -4   1   57.79    3.10
  -8  -4   1   60.79    3.80
   8  -4  -1   57.49    3.70
   8  -4  -1   48.10    4.70
   8  -4  -1   48.70    4.40
  -8  -4   1   57.89    3.50
   8  -4  -1   62.69    3.70
  -8  -4   1   63.49    3.60
   8   4  -1   56.19    3.90
   8   4  -1   60.89    3.40
   8   4  -1   57.39    3.70
   7  -4  -1  574.94   13.90
  -7  -4   1  582.04   12.00
  -7  -4   1  577.14   12.10
   7  -4  -1  585.24   12.40
  -7  -4   1  577.84   12.10
   7  -4  -1  585.44   12.30
  -7  -4   1  588.34   12.10
   7  -4  -1  588.74   14.10
   7   4  -1  569.54   12.50
   7   4  -1  587.74   12.40
   7   4  -1  579.14   11.90
   6  -4  -1   30.70    3.40
  -6  -4   1   36.20    3.10
  -6  -4   1   36.90    2.60
  -6  -4   1   40.50    2.20
   6  -4  -1   41.30    3.00
  -6  -4   1   38.10    2.40
   6  -4  -1   30.50    3.30
   6   4  -1   35.20    3.40
   6   4  -1   38.40    3.00
   6   4  -1   39.00    3.20
   6   4  -1   33.60    2.20
  -5  -4   1   47.00    2.60
   5  -4  -1   42.20    4.00
   5  -4  -1   47.20    3.50
   5  -4  -1   43.60    4.00
   5  -4  -1   46.50    3.00
  -5  -4   1   46.60    2.50
   5   4  -1   42.00    3.00
  -5   4   1   47.60    1.90
   5   4  -1   47.20    2.00
   5   4  -1   42.50    3.90
   5   4  -1   45.60    2.60
  -5   4   1   48.20    2.00
  -4  -4   1  151.98    4.20
   4  -4  -1  153.08    4.50
  -4  -4   1  157.58    4.30
  -4  -4   1  159.68    4.10
   4  -4  -1  151.08    4.50
   4  -4  -1  153.08    5.40
   4  -4  -1  158.58    5.40
   4   4  -1  154.58    4.80
  -4   4   1  152.28    4.90
  -4   4   1  155.58    4.20
  -4   4   1  144.59    5.10
   4   4  -1  156.18    4.20
  -4   4   1  161.08    4.10
   3  -4  -1  692.73   14.70
   3  -4  -1  708.33   14.30
  -3  -4   1  716.33   14.20
  -3  -4   1  703.73   13.70
  -3  -4   1  713.73   14.80
   3  -4  -1  697.63   14.80
  -3   4   1  699.83   14.60
  -3   4   1  700.03   15.50
  -3   4   1  713.43   14.10
   3   4  -1  722.53   14.50
   3   4  -1  724.63   13.90
   2  -4  -1  179.48    5.10
  -2  -4   1  183.58    4.50
  -2  -4   1  183.28    4.90
   2  -4  -1  177.88    5.20
   2  -4  -1  182.58    5.00
   2  -4  -1  178.48    5.10
  -2  -4   1  176.88    5.00
   2   4  -1  183.98    3.70
   2   4  -1  184.08    3.70
   2   4  -1  189.58    4.50
  -2   4   1  185.78    5.00
  -2   4   1  188.08    5.20
   2   4  -1  185.08    5.20
  -2   4   1  189.68    5.10
  -2   4   1  182.18    4.80
   2   4  -1  178.48    5.00
   1  -4  -1 3997.50   73.69
  -1  -4   1 3991.30   73.29
  -1  -4   1 4022.60   73.69
  -1  -4   1 4091.69   73.69
   1  -4  -1 4034.00   73.59
   1  -4  -1 3971.50   73.39
   1  -4  -1 3913.31   73.59
  -1   4   1 3947.00   73.59
  -1   4   1 4029.90   73.59
   1   4  -1 3991.50   73.69
  -1   4   1 4068.19   73.39
   1   4  -1 4045.90   73.19
   1   4  -1 3998.30   73.59
  -1   4   1 3978.80   73.69
   0  -4  -1   42.40    2.70
   0  -4   1   43.00    3.00
   0  -4   1   43.60    2.90
   0  -4   1   40.10    2.60
   0  -4   1   43.30    2.60
   0  -4  -1   43.70    3.00
   0   4   1   44.30    2.20
   0   4  -1   41.00    3.00
   0   4  -1   40.40    2.70
   0   4  -1   46.50    2.80
   0   4  -1   39.90    2.50
   0   4  -1   43.20    2.20
   0   4   1   45.80    2.80
   1  -4   1 5377.66   97.09
  -1  -4  -1 5379.56   96.39
  -1  -4  -1 5167.58   97.89
   1   4   1 5007.50   97.39
  -1   4  -1 5440.96   97.19
   1   4   1 5403.56   96.39
  -1   4  -1 5436.16   97.09
  -2  -4  -1   13.00    1.60
   2  -4   1   11.70    1.90
  -2  -4  -1   14.70    1.70
  -2  -4  -1   16.40    1.80
   2  -4   1   16.10    1.80
   2  -4   1   17.60    1.90
   2  -4   1   13.70    1.90
  -2   4  -1   15.10    1.90
  -2   4  -1   14.70    2.00
   2   4   1   17.80    1.70
   2   4   1   12.00    1.70
  -2   4  -1   15.00    1.80
  -2   4  -1   13.60    1.90
   2   4   1   17.80    2.00
  -2   4  -1   14.20    1.60
   3  -4   1 1088.89   21.60
  -3  -4  -1 1090.39   21.60
   3  -4   1 1094.59   21.10
   3  -4   1 1080.99   21.70
  -3  -4  -1 1092.29   20.90
  -3  -4  -1 1092.29   20.90
  -3   4  -1 1119.09   21.30
   3   4   1 1092.89   21.30
  -3   4  -1 1102.19   20.90
   3   4   1 1104.99   21.10
  -3   4  -1 1081.99   21.70
  -3   4  -1 1043.20   22.20
   4  -4   1   93.09    3.60
   4  -4   1   87.29    4.30
  -4  -4  -1   92.39    3.10
   4  -4   1   90.49    4.50
  -4  -4  -1   93.59    3.10
  -4  -4  -1   89.49    3.50
   4  -4   1   92.09    3.50
  -4   4  -1   87.89    4.10
  -4   4  -1   93.59    2.90
   4   4   1   97.69    3.50
  -4   4  -1   97.39    4.30
   4   4   1   93.79    4.10
  -4   4  -1   84.79    4.20
  -4   4  -1   92.59    2.80
   4   4   1   95.19    3.80
   5  -4   1 2070.89   42.70
   5  -4   1 2049.09   38.40
   5  -4   1 1920.91   38.80
  -5  -4  -1 2075.09   38.40
  -5  -4  -1 2079.69   37.50
   5  -4   1 2039.70   39.50
  -5  -4  -1 2078.09   37.40
  -5  -4  -1 2072.69   37.40
   5   4   1 1978.30   39.30
   5   4   1 2040.20   38.60
   5   4   1 2078.39   38.40
  -6  -4  -1   84.19    2.80
   6  -4   1   84.89    3.60
   6  -4   1   89.49    5.20
  -6  -4  -1   89.09    3.90
   6  -4   1   88.19    3.70
  -6  -4  -1   85.49    3.50
  -6  -4  -1   85.79    3.80
   6  -4   1   88.09    5.10
   6   4   1   82.69    3.80
  -6   4  -1   85.09    5.20
   6   4   1   88.59    3.80
   6   4   1   84.89    4.60
  -7  -4  -1 1716.73   33.20
   7  -4   1 1759.72   34.70
  -7  -4  -1 1737.73   33.30
  -7  -4  -1 1723.43   32.40
   7  -4   1 1707.43   32.70
  -7  -4  -1 1701.63   32.30
   7  -4   1 1743.43   32.80
   7  -4   1 1683.23   34.50
   7   4   1 1725.73   32.80
  -7   4  -1 1762.92   34.90
   7   4   1 1750.22   33.00
  -8  -4  -1  381.16    8.60
   8  -4   1  371.46   11.00
  -8  -4  -1  394.26    8.70
  -8  -4  -1  379.86    9.40
  -8  -4  -1  388.76    9.50
   8  -4   1  383.26   11.10
   8  -4   1  383.96    8.80
   8  -4   1  381.76    8.90
  -8   4  -1  381.36   11.30
   8   4   1  385.36    9.10
   8   4   1  388.76    8.90
  -9  -4  -1   18.70    2.50
   9  -4   1   21.90    2.40
   9  -4   1   24.40    2.50
  -9  -4  -1   20.20    4.80
   9  -4   1   17.10    4.20
   9  -4   1   22.00    4.20
   9   4   1   19.90    2.60
   9   4   1   20.50    2.40
  -9   4  -1   18.90    4.20
  10  -4   1    1.70    2.50
 -10  -4  -1    2.00    2.10
 -10  -4  -1    3.40    2.40
  10  -4   1    4.50    4.20
 -10  -4  -1    4.90    2.90
  10  -4   1   -0.50    3.90
  10  -4   1    1.50    2.10
  10   4   1    0.00    2.20
 -10   4  -1    2.00    4.00
  10   4   1    0.40    2.10
 -11  -4  -1  448.86   11.50
  11  -4   1  445.96   10.20
  11  -4   1  459.75   13.70
  11  -4   1  458.35   13.80
  11  -4   1  444.96   10.40
 -11  -4  -1  463.85   10.90
  11   4   1  451.25   10.70
 -11   4  -1  447.66   13.70
 -11   4  -1  438.06   13.90
  11   4   1  455.35   10.40
 -12  -4  -1    3.30    3.30
  12  -4   1    4.60    2.40
  12  -4   1    1.80    4.90
  12  -4   1    8.80    4.90
  12  -4   1    3.80    2.40
 -12  -4  -1    5.50    2.90
 -12   4  -1   -1.50    4.50
  12   4   1    5.30    2.60
 -12   4  -1    1.60    4.80
  12   4   1    1.30    2.40
  12  -5  -1    7.20    5.10
  12  -5  -1    7.80    2.20
  12  -5  -1    7.00    5.10
  12  -5  -1   10.70    3.90
 -12   5   1   15.20    6.00
 -11  -5   1  480.45   12.00
  11  -5  -1  490.75   14.60
 -11  -5   1  465.55   10.80
  11  -5  -1  445.36   14.60
  11  -5  -1  458.95   14.00
  11  -5  -1  467.25   11.30
  11   5  -1  477.85   11.80
 -11   5   1  487.85   14.90
  11   5  -1  465.05   11.40
  10  -5  -1    0.70    2.50
  10  -5  -1    2.70    2.40
 -10  -5   1    2.60    2.10
 -10  -5   1    1.00    2.30
  10  -5  -1    4.50    4.40
 -10  -5   1    2.60    2.30
  10  -5  -1    4.50    4.60
 -10   5   1    5.10    4.30
  10   5  -1    2.90    2.70
  10   5  -1    0.00    2.30
  -9  -5   1   27.70    2.80
  -9  -5   1   31.00    3.00
   9  -5  -1   21.10    4.40
   9  -5  -1   31.00    3.90
  -9  -5   1   31.10    2.80
   9  -5  -1   28.70    6.10
   9  -5  -1   29.20    3.10
  -9  -5   1   31.60    2.60
   9   5  -1   32.80    3.80
   9   5  -1   32.60    3.00
  -9   5   1   33.90    5.30
   8  -5  -1  223.38    8.70
  -8  -5   1  226.48    5.50
  -8  -5   1  221.48    6.20
   8  -5  -1  238.58    6.90
   8  -5  -1  240.68    8.80
  -8  -5   1  230.38    5.70
   8  -5  -1  240.08    6.90
  -8  -5   1  228.98    6.20
   8   5  -1  232.48    6.80
   8   5  -1  235.08    7.20
  -7  -5   1  579.24   11.30
   7  -5  -1  592.14   12.80
   7  -5  -1  575.94   14.30
  -7  -5   1  592.24   12.20
   7  -5  -1  605.14   14.50
   7  -5  -1  579.24   13.60
  -7  -5   1  570.74   12.20
   7   5  -1  579.64   13.10
   7   5  -1  573.14   12.80
  -6  -5   1  271.37    6.80
  -6  -5   1  278.17    6.50
   6  -5  -1  273.17    8.50
   6  -5  -1  275.37    7.30
   6  -5  -1  271.17    8.50
   6  -5  -1  278.47    7.20
   6   5  -1  269.37    7.20
   6   5  -1  259.97    6.70
   6   5  -1  280.37    7.60
   5  -5  -1 1161.68   22.90
   5  -5  -1 1160.88   23.10
  -5  -5   1 1202.08   22.50
   5  -5  -1 1178.78   24.00
   5  -5  -1 1152.28   23.90
  -5  -5   1 1191.28   22.30
   5   5  -1 1173.88   23.20
   5   5  -1 1088.19   22.90
   5   5  -1 1171.38   23.10
  -5   5   1 1168.58   23.10
   4  -5  -1 1411.56   27.00
   4  -5  -1 1397.76   27.60
  -4  -5   1 1407.46   26.80
   4  -5  -1 1373.06   27.60
  -4  -5   1 1403.96   26.30
   4   5  -1 1413.26   26.50
  -4   5   1 1383.06   28.60
   4   5  -1 1428.96   27.30
   4   5  -1 1296.17   28.00
  -3  -5   1   38.70    3.00
   3  -5  -1   33.30    3.20
   3  -5  -1   32.00    2.80
  -3  -5   1   38.40    2.50
   3  -5  -1   33.90    3.20
  -3  -5   1   42.20    3.00
   3  -5  -1   39.50    3.30
  -3   5   1   41.10    2.70
  -3   5   1   36.40    3.30
  -3   5   1   36.70    3.00
  -3   5   1   42.80    3.30
   3   5  -1   40.80    3.50
   3   5  -1   39.70    2.50
   3   5  -1   41.00    3.20
   2  -5  -1  413.76    9.80
  -2  -5   1  434.46    9.00
   2  -5  -1  421.26    9.50
   2  -5  -1  420.16    9.50
   2  -5  -1  423.06   10.60
  -2  -5   1  418.36    9.50
   2   5  -1  421.96    9.60
   2   5  -1  426.16    9.00
   2   5  -1  420.86    9.70
  -2   5   1  407.16    9.40
   2   5  -1  427.86    8.10
  -2   5   1  407.06    9.50
   2   5  -1  432.36    8.10
  -2   5   1  426.36    9.60
   1  -5  -1 1236.08   24.00
   1  -5  -1 1223.98   24.00
  -1  -5   1 1219.88   23.50
   1  -5  -1 1265.17   24.00
   1  -5  -1 1221.18   23.60
  -1  -5   1 1233.98   24.00
  -1  -5   1 1222.98   24.00
  -1   5   1 1207.38   23.60
   1   5  -1 1240.78   24.10
   1   5  -1 1205.08   23.90
  -1   5   1 1193.78   23.80
  -1   5   1 1206.48   23.80
   1   5  -1 1212.98   22.90
   1   5  -1 1241.08   23.50
  -1   5   1 1247.68   24.10
   1   5  -1 1242.98   22.90
   0  -5  -1 5381.06   97.49
   0  -5   1 5386.86   97.49
   0  -5   1 5435.96   98.19
   0  -5  -1 5409.26   97.99
   0  -5   1 5358.16   97.89
   0  -5  -1 5154.48   97.99
   0  -5  -1 5297.47   98.29
   0  -5   1 5420.36   98.29
   0   5   1 5292.47   98.29
   0   5  -1 5272.47   98.19
   0   5  -1 5359.16   97.79
   0   5  -1 5304.07  100.09
   0   5   1 5320.17   97.99
   0   5   1 5365.46   97.49
   0   5  -1 5390.96   97.49
   0   5  -1 5441.66   97.49
   0   5   1 5278.57   97.89
   1  -5   1  827.02   16.90
   1  -5   1  835.52   17.00
  -1  -5  -1  838.02   15.80
  -1  -5  -1  849.81   16.90
   1  -5   1  832.02   16.90
  -1  -5  -1  828.52   17.00
  -1  -5  -1  839.22   16.70
   1  -5   1  838.92   16.60
   1   5   1  842.32   15.80
   1   5   1  851.01   17.10
   1   5   1  831.32   16.60
   1   5   1  848.02   16.80
  -1   5  -1  823.92   16.70
  -1   5  -1  834.82   16.60
  -1   5  -1  817.82   16.90
  -1   5  -1  824.22   16.80
  -1   5  -1  837.12   16.70
   2  -5   1  947.51   19.30
   2  -5   1  927.11   19.30
  -2  -5  -1  959.40   18.70
   2  -5   1  966.80   19.10
  -2  -5  -1  974.40   20.50
   2  -5   1  966.10   19.10
  -2  -5  -1  953.00   19.00
  -2   5  -1  967.70   19.10
  -2   5  -1  941.01   19.10
   2   5   1  942.61   18.70
  -2   5  -1  980.50   19.00
  -2   5  -1  901.91   19.00
   2   5   1  980.30   19.30
  -2   5  -1  953.30   19.10
  -3  -5  -1    7.70    1.70
   3  -5   1    5.20    2.20
   3  -5   1    6.30    1.90
   3  -5   1    7.30    2.00
  -3  -5  -1    4.40    1.70
   3  -5   1    5.10    2.40
  -3  -5  -1    6.40    1.80
  -3   5  -1    4.70    1.70
   3   5   1    5.30    1.70
  -3   5  -1    6.30    2.00
  -3   5  -1    7.30    2.10
  -3   5  -1    8.90    2.30
  -3   5  -1    7.50    1.60
   3   5   1    9.10    1.90
   3   5   1    4.90    2.00
   4  -5   1 3259.27   63.09
   4  -5   1 3285.87   62.89
  -4  -5  -1 3392.86   62.79
   4  -5   1 3393.76   62.19
  -4  -5  -1 3443.46   61.99
   4   5   1 3318.37   62.19
  -4   5  -1 3275.47   63.09
   4   5   1 3372.26   62.49
  -4   5  -1 3433.26   61.89
   5  -5   1 1471.35   28.00
   5  -5   1 1440.76   29.00
  -5  -5  -1 1458.25   27.80
   5  -5   1 1429.06   28.10
   5  -5   1 1424.26   29.00
  -5   5  -1 1424.66   29.20
   5   5   1 1478.55   28.30
  -5   5  -1 1478.75   27.10
   5   5   1 1439.26   28.10
   5   5   1 1434.66   28.00
   6  -5   1  986.80   19.50
   6  -5   1  967.40   19.60
  -6  -5  -1  979.00   19.40
   6  -5   1  991.90   21.00
   6  -5   1  957.50   20.80
  -6   5  -1  955.70   20.90
   6   5   1  966.50   19.50
   6   5   1  970.50   19.80
  -7  -5  -1   63.99    2.70
  -7  -5  -1   66.79    3.90
   7  -5   1   67.59    4.00
   7  -5   1   68.59    4.00
  -7  -5  -1   61.89    3.90
   7  -5   1   61.79    5.70
  -7  -5  -1   63.29    2.40
   7  -5   1   66.59    5.70
  -7   5  -1   73.69    5.90
   7   5   1   62.69    4.30
   7   5   1   67.09    3.80
   7   5   1   62.29    3.90
   8  -5   1 2094.99   39.30
  -8  -5  -1 1966.00   39.50
   8  -5   1 2095.39   41.40
   8  -5   1 2067.29   41.40
  -8  -5  -1 2075.29   38.30
  -8  -5  -1 2056.69   38.20
   8  -5   1 2061.29   39.40
  -8  -5  -1 2098.99   39.50
  -8   5  -1 2029.40   41.60
   8   5   1 2086.39   39.60
   8   5   1 2084.29   39.40
  -9  -5  -1  107.69    3.90
   9  -5   1  119.39   11.50
   9  -5   1  116.99    4.90
   9  -5   1  107.89    7.30
  -9  -5  -1  103.89    4.50
   9  -5   1  109.79    7.20
   9   5   1  104.79    4.80
   9   5   1  113.99    6.00
  -9   5  -1  123.79    7.80
  10  -5   1  159.08    8.70
 -10  -5  -1  150.48    6.10
  10  -5   1  155.38    5.70
  10  -5   1  152.88    5.70
 -10  -5  -1  150.38    4.90
  10  -5   1  158.68    8.60
  10   5   1  175.48    6.30
  10   5   1  152.08    5.70
 -10   5  -1  162.88    8.90
  11  -5   1   25.70    5.10
  11  -5   1   33.30    5.50
  11  -5   1   25.50    3.10
  11  -5   1   28.00    3.10
 -11  -5  -1   26.50    2.70
 -11  -5  -1   34.70    3.60
  11   5   1   27.10    3.40
 -11   5  -1   32.90    5.60
  12  -5   1  114.19    5.90
  12  -5   1  123.79    5.30
  12  -5   1  122.99    9.10
 -12  -5  -1  111.49    5.90
  12  -5   1  108.19    9.00
  12   5   1  113.29    7.50
  12   5   1   98.29    4.90
 -12   5  -1  145.89   12.10
 -12   5  -1  109.59    8.80
  12  -6  -1  656.33   15.40
  12  -6  -1  666.53   18.80
  12  -6  -1  673.23   18.70
 -12   6   1  679.93   19.60
  12   6  -1  678.03   16.00
  11  -6  -1  127.69    9.20
  11  -6  -1  144.49    8.80
  11  -6  -1  118.49    6.20
 -11  -6   1  130.79    5.10
  11   6  -1  140.09    6.60
 -11   6   1  134.59    9.30
 -10  -6   1  446.46   10.20
  10  -6  -1  445.46   11.20
  10  -6  -1  446.76   11.30
  10  -6  -1  460.15   13.80
  10  -6  -1  439.56   13.90
  10   6  -1  447.26   11.60
 -10   6   1  441.56   14.20
  10   6  -1  439.26   11.20
   9  -6  -1  116.79   10.80
   9  -6  -1  106.19    5.50
  -9  -6   1   98.39    4.40
  -9  -6   1   95.49    4.40
   9  -6  -1  104.19    5.40
   9  -6  -1  101.79    7.70
  -9   6   1  103.99    8.30
   9   6  -1  103.29    5.30
   9   6  -1  102.09    5.80
   8  -6  -1 1842.82   35.70
  -8  -6   1 1754.72   36.10
  -8  -6   1 1865.51   34.80
   8  -6  -1 1855.41   35.80
   8  -6  -1 1847.42   37.50
   8  -6  -1 1839.82   37.50
   8   6  -1 1847.42   36.00
  -8   6   1 1846.12   38.20
   8   6  -1 1786.82   36.90
   7  -6  -1   74.79    6.00
  -7  -6   1   69.49    3.70
   7  -6  -1   72.69    4.60
  -7  -6   1   69.49    3.60
   7  -6  -1   67.19    6.10
   7  -6  -1   70.69    4.60
   7   6  -1   70.49    4.80
   7   6  -1   66.09    3.60
   7   6  -1   66.09    4.50
   6  -6  -1 1713.13   34.30
   6  -6  -1 1683.53   33.20
  -6  -6   1 1730.03   32.30
   6  -6  -1 1716.83   34.40
   6  -6  -1 1748.13   33.20
   6   6  -1 1731.13   32.50
   6   6  -1 1597.44   33.00
   6   6  -1 1717.63   33.50
   5  -6  -1  199.08    7.00
   5  -6  -1  192.58    6.30
   5  -6  -1  198.88    7.10
  -5  -6   1  212.68    5.90
  -5  -6   1  206.98    5.50
   5   6  -1  204.48    5.70
   5   6  -1  173.98    7.00
  -5   6   1  200.18    5.50
   5   6  -1  196.28    6.70
  -4  -6   1 4721.33   86.39
   4  -6  -1 4677.13   87.69
   4  -6  -1 4698.33   87.89
  -4  -6   1 4808.32   86.99
   4  -6  -1 4644.24   87.29
   4  -6  -1 4754.52   87.19
  -4   6   1 4804.12   86.89
   4   6  -1 4744.83   87.69
   4   6  -1 4665.63   87.19
   4   6  -1 4614.74   86.59
  -3  -6   1   35.20    2.80
   3  -6  -1   35.70    3.60
   3  -6  -1   25.60    2.80
  -3  -6   1   32.30    3.30
   3   6  -1   30.50    3.00
  -3   6   1   33.70    3.30
  -3   6   1   31.30    3.20
   3   6  -1   27.70    2.70
   3   6  -1   33.00    2.60
   2  -6  -1 2652.63   49.40
  -2  -6   1 2614.64   49.40
  -2  -6   1 2591.04   49.30
   2  -6  -1 2608.84   49.50
  -2  -6   1 2636.14   48.80
   2  -6  -1 2602.14   49.30
   2  -6  -1 2627.34   49.60
   2   6  -1 2595.34   49.60
  -2   6   1 2615.74   49.20
  -2   6   1 2616.54   49.20
   2   6  -1 2625.24   49.40
   2   6  -1 2655.53   47.80
  -2   6   1 2631.84   49.40
   2   6  -1 2600.34   48.70
   1  -6  -1 2374.06   44.60
   1  -6  -1 2449.55   45.20
  -1  -6   1 2392.36   45.10
   1  -6  -1 2426.06   45.10
  -1  -6   1 2397.36   44.70
   1  -6  -1 2398.96   45.20
  -1  -6   1 2415.16   46.20
   1   6  -1 2342.77   44.50
   1   6  -1 2371.16   45.30
   1   6  -1 2424.36   44.00
  -1   6   1 2499.25   48.00
  -1   6   1 2396.16   44.60
   1   6  -1 2152.38   46.40
   1   6  -1 2363.36   43.90
  -1   6   1 2325.67   44.90
   0  -6  -1 3619.24   66.89
   0  -6  -1 3649.44   66.79
   0  -6   1 3633.24   66.69
   0  -6  -1 3629.24   66.09
   0  -6   1 3545.95   66.99
   0  -6   1 3537.45   66.89
   0  -6   1 3642.44   66.09
   0  -6  -1 3609.44   66.99
   0   6   1 3602.04   67.09
   0   6   1 3546.15   66.09
   0   6   1 3554.84   66.59
   0   6  -1 3653.33   66.79
   0   6  -1 3542.05   66.99
   0   6  -1 3502.45   67.09
   0   6   1 3595.84   66.79
   0   6  -1 3609.24   66.09
  -1  -6  -1   26.90    2.50
   1  -6   1   24.40    2.60
  -1  -6  -1   23.90    3.20
   1  -6   1   27.70    2.70
  -1  -6  -1   32.00    2.20
   1  -6   1   28.10    2.80
   1  -6   1   29.10    2.40
  -1   6  -1   26.60    2.80
   1   6   1   21.70    2.60
  -1   6  -1   29.40    2.80
  -1   6  -1   34.00    3.10
   1   6   1   32.50    3.20
  -1   6  -1   24.50    2.20
  -1   6  -1   32.10    3.20
   1   6   1   30.60    2.00
   1   6   1   34.10    3.20
   1   6   1   28.40    2.40
   2  -6   1 1227.88   24.50
   2  -6   1 1227.68   24.20
   2  -6   1 1235.08   24.40
  -2  -6  -1 1238.78   23.90
  -2  -6  -1 1227.98   24.30
   2  -6   1 1256.57   24.70
  -2  -6  -1 1256.27   24.30
  -2   6  -1 1240.88   24.20
   2   6   1 1258.07   25.30
  -2   6  -1 1184.18   24.40
   2   6   1 1224.68   22.60
   2   6   1 1201.28   22.60
   2   6   1 1232.48   24.30
   2   6   1 1229.98   24.60
  -2   6  -1 1210.08   24.00
  -2   6  -1 1228.08   24.30
  -2   6  -1 1221.08   24.40
   3  -6   1   14.20    2.50
  -3  -6  -1   15.40    2.20
   3  -6   1   20.90    2.50
   3  -6   1   14.30    2.40
  -3  -6  -1   15.70    2.20
  -3   6  -1   17.60    2.30
   3   6   1   12.90    2.50
  -3   6  -1   12.10    3.80
   3   6   1   20.40    2.50
  -3   6  -1   13.00    2.50
   4  -6   1  237.58    6.90
  -4  -6  -1  235.78    6.40
   4  -6   1  230.78    7.30
  -4  -6  -1  234.68    6.40
   4  -6   1  254.07    7.80
   4  -6   1  239.58    6.90
  -4   6  -1  225.08    7.50
   4   6   1  235.18    6.80
   4   6   1  232.28    7.00
  -5  -6  -1  104.39    4.30
   5  -6   1   99.59    5.50
   5  -6   1  103.39    4.80
  -5  -6  -1  104.29    4.00
   5  -6   1  110.19    5.90
  -5   6  -1   96.19    5.60
   5   6   1  104.89    5.10
   5   6   1   85.99    4.90
  -5   6  -1   96.89    4.40
   6  -6   1    2.30    2.20
  -6  -6  -1    6.80    2.20
   6  -6   1   -0.30    3.10
   6  -6   1    2.90    3.10
   6  -6   1    0.90    2.30
   6   6   1    2.60    2.50
  -6   6  -1    3.60    3.10
   6   6   1    2.80    2.20
  -6   6  -1    3.10    1.20
   6   6   1   -0.20    2.00
  -7  -6  -1  124.59    5.00
   7  -6   1  124.49    5.40
   7  -6   1  123.49    5.40
   7  -6   1  121.69    6.90
   7  -6   1  127.29    7.10
  -7  -6  -1  117.79    5.00
   7   6   1  138.59    5.90
   7   6   1  123.79    5.20
  -7   6  -1  128.89    7.10
   7   6   1  111.09    5.00
  -8  -6  -1  246.78    7.20
   8  -6   1  268.57    9.80
   8  -6   1  253.17    7.60
   8  -6   1  249.08    7.60
   8  -6   1  246.18    9.60
   8   6   1  242.08    7.40
   8   6   1  253.17    8.00
  -8   6  -1  256.77   10.40
   9  -6   1  557.54   12.70
   9  -6   1  517.85   12.60
   9  -6   1  546.95   15.00
   9  -6   1  549.15   15.10
   9   6   1  524.65   12.90
   9   6   1  537.55   12.60
  -9   6  -1  548.55   15.30
  10  -6   1    6.30    4.60
  10  -6   1   -1.00    2.50
 -10  -6  -1    3.40    2.70
  10  -6   1    5.10    2.90
  10  -6   1    3.50    4.60
  10   6   1    0.00    2.80
  10   6   1    3.50    2.60
 -10   6  -1    6.00    4.60
  11  -6   1   35.40    5.80
  11  -6   1   44.70    6.10
  11  -6   1   35.40    3.80
  11  -6   1   36.20    3.70
 -11  -6  -1   39.60    3.70
 -11   6  -1   47.20    6.40
  11   6   1   41.80    4.10
  12  -6   1  484.25   16.00
  12  -6   1  539.55   12.70
  12  -6   1  502.85   16.30
  12   6   1  523.15   13.10
 -12   6  -1  535.45   16.90
  11  -7  -1  497.55   21.80
  11  -7  -1  447.66   14.70
 -10  -7   1   23.70    2.70
  10  -7  -1   27.20    5.40
  10  -7  -1   25.50    5.30
  10  -7  -1   24.20    3.70
 -10   7   1   28.10    5.50
  10   7  -1   25.60    3.90
  -9  -7   1 1156.28   22.70
   9  -7  -1 1174.18   26.30
   9  -7  -1 1128.89   24.20
   9  -7  -1 1133.09   26.20
   9  -7  -1 1158.48   24.10
   9   7  -1 1158.78   24.60
  -9   7   1 1162.38   26.60
   8  -7  -1    7.10    3.20
  -8  -7   1   10.60    2.90
  -8  -7   1    5.90    2.30
   8  -7  -1    6.40    4.20
   8  -7  -1   12.30    3.10
  -8   7   1   14.70    4.60
   8   7  -1   11.80    3.40
   8   7  -1    6.00    2.30
   8   7  -1    9.50    3.00
   7  -7  -1 2162.78   41.90
   7  -7  -1 2198.08   42.10
  -7  -7   1 2184.88   40.60
   7  -7  -1 2175.78   43.20
   7  -7  -1 2212.78   43.40
   7   7  -1 1939.11   41.60
   7   7  -1 2192.38   42.30
  -7   7   1 2202.58   43.60
   6  -7  -1  716.13   17.20
  -6  -7   1  697.13   15.10
  -6  -7   1  728.63   14.80
   6  -7  -1  704.13   16.90
   6  -7  -1  720.23   15.90
  -6   7   1  725.33   14.90
   6   7  -1  717.43   15.80
   6   7  -1  740.83   16.40
   6   7  -1  704.43   16.30
   5  -7  -1 1088.59   23.00
   5  -7  -1 1057.49   22.90
   5  -7  -1 1063.39   22.30
   5  -7  -1 1093.39   22.20
  -5  -7   1 1068.59   21.10
  -5  -7   1 1082.29   21.70
  -5   7   1 1081.19   21.50
   5   7  -1 1042.00   21.40
   5   7  -1 1098.09   22.60
   5   7  -1 1051.19   22.10
   4  -7  -1  217.38    7.40
  -4  -7   1  215.28    6.70
   4  -7  -1  216.68    7.10
   4  -7  -1  217.28    7.30
  -4  -7   1  218.88    6.10
   4   7  -1  227.58    7.40
  -4   7   1  215.98    6.60
   4   7  -1  212.08    6.80
   4   7  -1  218.38    6.70
  -3  -7   1  720.13   15.60
   3  -7  -1  708.93   16.00
   3  -7  -1  729.93   16.00
  -3  -7   1  734.73   15.00
   3  -7  -1  718.63   19.60
   3   7  -1  732.63   17.10
  -3   7   1  724.43   15.60
   3   7  -1  711.13   15.70
  -2  -7   1  358.26    9.10
   2  -7  -1  343.07    8.90
   2  -7  -1  353.76    9.20
   2  -7  -1  364.86    9.30
   2  -7  -1  362.66    9.50
  -2  -7   1  364.76    8.60
   2   7  -1  357.76    7.30
   2   7  -1  357.36    7.30
   2   7  -1  357.96    8.40
  -2   7   1  346.07    8.80
  -2   7   1  354.66    9.30
   2   7  -1  354.46    9.50
   1  -7  -1  522.55   12.20
  -1  -7   1  519.85   12.20
   1  -7  -1  529.55   11.50
   1  -7  -1  537.85   12.30
  -1  -7   1  527.45   11.70
  -1  -7   1  525.25   12.30
   1   7  -1  519.85   10.70
   1   7  -1  528.85   12.50
   1   7  -1  524.85   12.00
  -1   7   1  528.55   12.30
   1   7  -1  498.35   11.40
  -1   7   1  512.25   11.80
   1   7  -1  534.75   10.80
   0  -7   1 1388.16   26.50
   0  -7   1 1432.66   27.70
   0  -7   1 1371.76   27.30
   0  -7  -1 1413.06   26.60
   0  -7  -1 1377.16   27.40
   0  -7   1 1389.56   28.50
   0  -7  -1 1369.66   27.50
   0   7  -1 1396.66   27.10
   0   7  -1 1385.76   26.60
   0   7  -1 1384.46   27.70
   0   7   1 1366.16   26.60
   0   7   1 1388.76   27.80
   0   7  -1 1371.36   26.60
   0   7   1 1382.66   26.50
   0   7  -1 1382.46   27.50
  -1  -7  -1 1516.85   30.40
  -1  -7  -1 1546.25   30.30
   1  -7   1 1545.95   30.50
   1  -7   1 1573.44   30.50
   1  -7   1 1564.14   30.40
  -1  -7  -1 1560.34   28.90
  -1  -7  -1 1553.84   30.10
   1  -7   1 1564.04   29.70
  -1   7  -1 1551.54   29.80
  -1   7  -1 1571.84   30.50
  -1   7  -1 1468.35   30.50
   1   7   1 1551.24   30.70
  -1   7  -1 1514.15   30.10
   1   7   1 1547.15   29.00
   1   7   1 1561.94   28.90
   1   7   1 1541.75   30.30
   1   7   1 1485.45   29.90
   2  -7   1    1.60    2.40
  -2  -7  -1    0.80    2.20
   2  -7   1    4.00    2.40
   2  -7   1    2.00    2.60
   2  -7   1    4.60    2.30
  -2  -7  -1    1.00    2.10
  -2   7  -1    1.90    2.30
  -2   7  -1    6.00    2.40
   2   7   1    3.70    1.20
   2   7   1    4.60    1.00
   2   7   1    3.30    1.90
   2   7   1    4.60    2.60
  -2   7  -1    6.00    2.10
   2   7   1    4.80    2.20
   3  -7   1  156.88    6.00
  -3  -7  -1  161.18    5.40
  -3  -7  -1  168.08    5.70
   3  -7   1  144.69    7.10
   3  -7   1  163.78    6.20
   3  -7   1  153.58    6.00
  -3   7  -1  148.79    7.60
   3   7   1  157.48    5.30
  -3   7  -1  156.38    5.60
   3   7   1  162.08    5.70
  -4  -7  -1   10.70    2.40
   4  -7   1   10.30    3.40
   4  -7   1    8.90    2.60
  -4  -7  -1    8.50    2.30
   4  -7   1   10.10    2.70
   4  -7   1   13.20    3.00
   4   7   1    5.10    3.10
  -4   7  -1    8.10    2.30
   4   7   1   11.70    2.90
   4   7   1   12.20    2.30
  -4   7  -1   15.50    3.20
  -5  -7  -1   36.10    3.50
   5  -7   1   31.00    3.20
  -5  -7  -1   38.10    3.60
   5  -7   1   32.80    3.30
   5  -7   1   33.90    4.20
   5  -7   1   38.10    4.00
  -5   7  -1   36.10    4.00
  -5   7  -1   33.00    2.70
   5   7   1   38.80    3.20
   5   7   1   33.30    3.20
   5   7   1   36.90    3.60
   6  -7   1  473.55   11.60
   6  -7   1  482.95   13.00
   6  -7   1  468.85   12.60
  -6  -7  -1  467.45   10.90
  -6  -7  -1  476.15   10.50
   6   7   1  444.56   11.10
  -6   7  -1  479.15   12.90
   6   7   1  478.55   12.10
   7  -7   1   14.20    3.10
   7  -7   1   15.50    2.90
  -7  -7  -1   11.50    2.60
   7  -7   1   15.70    4.20
   7  -7   1   14.70    4.00
   7   7   1   18.80    2.90
  -7   7  -1    9.80    4.00
   7   7   1   13.50    3.30
   8  -7   1  632.44   17.00
   8  -7   1  618.84   16.30
   8  -7   1  641.24   16.80
   8  -7   1  631.54   14.60
  -8   7  -1  622.54   16.70
   8   7   1  633.44   15.10
   8   7   1  631.14   14.50
   9  -7   1   87.09    7.80
   9  -7   1   76.29    5.20
   9  -7   1   64.79    5.40
   9  -7   1   64.39    6.10
  -9  -7  -1   88.19    4.80
  -9   7  -1   85.59    7.90
   9   7   1   80.59    5.30
   9   7   1   70.29    5.80
 -10  -7  -1   72.09    4.90
  10  -7   1   67.69    6.60
  10  -7   1   67.49    6.50
  10  -7   1   72.29    5.60
 -10   7  -1   77.09    6.90
  10   7   1   74.39    5.80
 -11  -7  -1   15.20    3.20
  11  -7   1    8.00    5.20
  11  -8  -1   -2.10    3.50
  11  -8  -1   -0.20    5.40
  11   8  -1    2.20    3.70
 -11   8   1    2.30    5.30
  10  -8  -1   62.89    6.60
  10  -8  -1   65.79    6.90
  10  -8  -1   77.29    6.30
  10   8  -1   63.99    5.40
 -10   8   1   53.29    6.50
   9  -8  -1   23.60    5.20
  -9  -8   1   20.00    2.70
   9  -8  -1   17.40    3.80
   9  -8  -1   16.90    5.20
   9   8  -1   15.00    3.90
   9   8  -1   15.50    2.70
  -9   8   1   21.40    5.30
   8  -8  -1   15.40    4.90
  -8  -8   1   20.40    2.70
  -8  -8   1   24.30    2.70
   8  -8  -1   21.20    3.50
   8  -8  -1   16.00    4.80
   8  -8  -1   18.40    3.80
   8   8  -1   16.20    2.50
   8   8  -1   29.70    3.40
  -8   8   1   19.10    4.80
   8   8  -1   24.40    4.10
   7  -8  -1  229.78   10.70
  -7  -8   1  235.38    6.60
   7  -8  -1  229.18   10.40
   7  -8  -1  235.48   10.50
   7   8  -1  227.08    7.90
  -7   8   1  233.68   11.00
   7   8  -1  233.18    6.80
   6  -8  -1  107.99    6.20
  -6  -8   1  114.39    4.70
   6  -8  -1  105.79    7.30
   6  -8  -1  116.79    6.00
   6  -8  -1  109.99    6.90
  -6   8   1  107.39    4.60
   6   8  -1  122.89    6.70
   6   8  -1   96.09    4.60
  -6   8   1  109.19    7.40
   6   8  -1  111.49    5.90
   5  -8  -1    2.70    3.00
   5  -8  -1   -3.20    3.40
   5  -8  -1   -3.10    3.10
  -5  -8   1    6.10    2.30
   5  -8  -1   -0.70    4.40
  -5   8   1    4.30    3.40
   5   8  -1    3.80    2.10
   5   8  -1    5.20    2.80
  -5   8   1    5.50    2.30
   5   8  -1   -1.50    2.90
   4  -8  -1  468.65   12.00
  -4  -8   1  467.05   11.40
   4  -8  -1  459.85   11.80
   4  -8  -1  483.25   12.60
   4  -8  -1  448.76   11.80
  -4  -8   1  477.85   10.80
   4   8  -1  475.15   12.30
   4   8  -1  455.55   11.70
   4   8  -1  460.15   10.80
  -4   8   1  466.95   12.20
  -4   8   1  465.55   11.40
  -3  -8   1  826.62   18.00
   3  -8  -1  851.91   18.20
   3  -8  -1  834.12   18.60
  -3  -8   1  844.32   17.30
   3  -8  -1  849.41   18.30
   3  -8  -1  829.82   18.40
  -3   8   1  827.82   18.00
   3   8  -1  854.21   18.70
  -3   8   1  831.72   18.30
   3   8  -1  829.52   17.30
   3   8  -1  798.62   19.50
   2  -8  -1  187.88    7.00
  -2  -8   1  188.78    6.70
  -2  -8   1  177.38    5.90
   2  -8  -1  176.38    6.80
   2  -8  -1  176.68    6.30
   2  -8  -1  184.88    6.70
  -2   8   1  182.48    8.40
   2   8  -1  182.28    4.50
   2   8  -1  181.18    7.00
   2   8  -1  168.98    5.00
   2   8  -1  187.28    6.60
  -2   8   1  173.38    6.40
   2   8  -1  176.18    6.60
   1  -8  -1 1160.08   26.50
   1  -8  -1 1170.88   23.00
  -1  -8   1 1144.79   23.40
  -1  -8   1 1192.68   23.90
   1  -8  -1 1150.18   23.80
   1  -8  -1 1154.48   23.90
   1   8  -1 1153.18   22.20
  -1   8   1 1133.69   22.90
   1   8  -1 1166.28   24.10
  -1   8   1 1156.68   23.10
  -1   8   1 1122.39   23.90
   1   8  -1 1153.38   23.70
   1   8  -1 1144.59   22.60
   0  -8  -1  302.17    8.50
   0  -8  -1  282.27    8.60
   0  -8   1  304.67    8.90
   0  -8   1  286.07    8.70
   0  -8  -1  302.67    8.70
   0  -8  -1  295.77    7.30
   0  -8   1  285.47    8.30
   0   8  -1  292.37    7.40
   0   8  -1  297.47    8.90
   0   8   1  306.47    7.30
   0   8  -1  278.27    8.70
   0   8  -1  282.07    7.30
   0   8   1  288.37    8.40
   0   8   1  288.47    7.40
   0   8   1  299.67    8.90
  -1  -8  -1 2677.03   50.09
   1  -8   1 2700.03   50.89
  -1  -8  -1 2752.82   51.79
   1  -8   1 2685.33   51.79
  -1  -8  -1 2716.53   51.49
   1  -8   1 2823.02   52.99
   1  -8   1 2714.43   51.69
   1   8   1 2712.73   52.09
   1   8   1 2684.03   50.19
   1   8   1 2706.33   52.79
  -1   8  -1 2700.23   51.89
  -1   8  -1 2655.63   50.99
  -1   8  -1 2683.63   51.09
   2  -8   1  110.99    5.80
   2  -8   1  108.19    5.80
   2  -8   1  106.19    6.70
   2  -8   1  103.39    5.60
  -2   8  -1   94.69    5.20
  -2   8  -1  103.29    5.60
   2   8   1  101.89    6.10
   2   8   1  110.99    3.70
   2   8   1  112.09    5.50
   2   8   1  104.99    3.00
  -3  -8  -1  833.62   17.90
   3  -8   1  822.22   17.90
  -3  -8  -1  821.72   17.50
   3  -8   1  846.52   18.30
   3  -8   1  792.02   18.30
   3  -8   1  846.92   18.40
   3   8   1  837.22   18.50
   3   8   1  833.62   19.10
  -3   8  -1  826.32   17.90
  -3   8  -1  827.52   18.10
   4  -8   1  288.47    8.90
   4  -8   1  279.77    9.10
  -4  -8  -1  284.77    8.20
  -4  -8  -1  299.67    8.10
   4  -8   1  296.97    9.00
   4  -8   1  292.07    8.80
   4   8   1  305.97    9.20
   4   8   1  288.87    8.70
  -4   8  -1  292.07    9.10
  -4   8  -1  309.47    8.30
   5  -8   1  736.83   17.80
  -5  -8  -1  758.92   16.00
   5  -8   1  732.03   17.40
   5  -8   1  752.32   17.10
  -5  -8  -1  748.53   16.20
   5  -8   1  744.63   16.80
  -5   8  -1  743.13   17.60
  -5   8  -1  734.43   15.90
   5   8   1  764.82   17.30
   5   8   1  754.92   16.90
   6  -8   1  452.95   11.70
  -6  -8  -1  445.46   10.50
   6  -8   1  444.36   12.90
   6  -8   1  446.46   11.70
   6  -8   1  450.65   12.50
   6   8   1  432.96   11.40
  -6   8  -1  460.35   13.00
  -6   8  -1  426.06   11.60
   6   8   1  440.26   12.10
   7  -8   1  517.65   15.00
   7  -8   1  525.35   13.90
  -7  -8  -1  532.95   13.10
   7  -8   1  540.15   14.90
  -7   8  -1  548.75   15.70
   7   8   1  536.35   16.10
  -8  -8  -1   17.90    3.00
   8  -8   1   17.30    3.40
   8  -8   1   11.20    4.50
   8  -8   1   12.70    3.50
   8  -8   1    8.60    4.50
   8   8   1   12.70    3.80
  -8   8  -1   19.60    4.80
   8   8   1   18.20    3.20
   9  -8   1  135.59    9.20
   9  -8   1  133.69    6.90
   9  -8   1  123.39    8.80
  -9  -8  -1  131.49    5.70
  -9   8  -1  140.19    9.00
   9   8   1  139.09    7.30
  10  -8   1  258.77   11.50
  10  -8   1  272.07   11.90
 -10  -8  -1  260.47    7.90
  10  -8   1  252.47    9.00
 -10   8  -1  285.97   11.90
  10   8   1  252.87    9.50
  11  -8   1  160.38   10.90
  11  -8   1  169.78    7.90
  11  -8   1  145.69   10.60
  11   8   1  177.98    8.20
  10  -9  -1  141.39    7.90
  10  -9  -1  149.69   10.50
  10   9  -1  138.99    8.60
 -10   9   1  116.79    9.70
  -9  -9   1   27.20    3.00
   9  -9  -1   27.20    5.70
   9  -9  -1   23.80    5.50
   9  -9  -1   29.60    4.40
  -9   9   1   23.30    5.70
   9   9  -1   30.30    4.70
  -8  -9   1    0.00    2.40
   8  -9  -1    3.40    3.60
   8  -9  -1    1.70    4.60
   8  -9  -1    2.90    4.60
   8   9  -1    0.90    3.70
  -8   9   1    3.50    4.60
   8   9  -1    3.10    3.30
   7  -9  -1  145.99    8.60
   7  -9  -1  140.59    8.50
   7  -9  -1  133.19    6.80
   7  -9  -1  141.59    7.40
  -7  -9   1  129.99    5.40
   7   9  -1  145.69    7.80
  -7   9   1  137.09    8.70
   7   9  -1  138.39    7.50
  -6  -9   1  145.89    5.60
   6  -9  -1  164.48   12.60
   6  -9  -1  133.29    7.20
   6  -9  -1  140.79    8.50
   6  -9  -1  130.49    7.50
  -6  -9   1  143.69    7.10
   6   9  -1  161.38    7.80
  -6   9   1  128.09    5.50
  -6   9   1  161.48   12.30
   6   9  -1  158.78    6.90
  -5  -9   1  246.68    8.10
   5  -9  -1  247.78    9.20
   5  -9  -1  253.47    8.70
   5  -9  -1  264.27    9.00
  -5  -9   1  261.07    7.50
   5  -9  -1  260.77    9.20
   5   9  -1  257.07    9.30
  -5   9   1  268.57    8.40
   5   9  -1  255.37    8.50
  -5   9   1  244.98    9.20
   4  -9  -1  435.36   11.80
  -4  -9   1  422.56   11.70
   4  -9  -1  441.36   12.00
  -4  -9   1  435.06   11.40
   4  -9  -1  447.16   12.20
   4   9  -1  443.86   11.70
  -4   9   1  431.66   11.30
  -4   9   1  442.16   12.00
   4   9  -1  451.75   12.20
   3  -9  -1    4.60    3.30
   3  -9  -1    3.20    3.50
  -3  -9   1    3.60    2.80
   3  -9  -1    4.60    3.00
  -3  -9   1   10.80    3.20
   3  -9  -1    1.90    3.00
   3   9  -1    5.30    3.10
   3   9  -1   11.70    3.50
  -3   9   1    3.80    2.80
  -3   9   1    3.60    3.10
  -2  -9   1  357.36   10.20
   2  -9  -1  360.96   10.50
   2  -9  -1  365.66    9.60
   2  -9  -1  365.36   10.40
   2  -9  -1  347.57   10.30
  -2  -9   1  361.66    9.60
  -2   9   1  351.76   10.20
   2   9  -1  357.76    7.70
   2   9  -1  338.27   10.00
   2   9  -1  359.76    7.60
  -2   9   1  367.96    9.70
   2   9  -1  344.97   10.80
  -1  -9   1  404.36   11.10
   1  -9  -1  397.36   11.10
   1  -9  -1  411.16   11.10
  -1  -9   1  412.36   10.70
   1  -9  -1  402.26   10.00
   1  -9  -1  397.96   11.10
   1   9  -1  409.26   11.40
  -1   9   1  421.36   10.20
   1   9  -1  410.76    9.10
  -1   9   1  422.26   11.30
   1   9  -1  409.16    9.10
   0  -9  -1  631.84   14.90
   0  -9   1  623.14   14.50
   0  -9  -1  623.24   14.60
   0  -9  -1  621.64   13.30
   0  -9   1  632.14   14.90
   0   9   1  622.84   13.40
   0   9   1  622.74   13.30
   0   9  -1  616.24   13.30
   0   9  -1  631.84   15.10
   0   9  -1  618.94   13.40
   0   9   1  606.14   15.10
   1  -9   1   10.00    2.60
   1  -9   1   14.10    3.30
  -1  -9  -1   10.80    3.20
   1  -9   1   17.20    3.40
  -1  -9  -1   17.20    3.20
   1  -9   1   10.10    3.30
   1   9   1   12.60    1.90
   1   9   1   12.80    3.50
  -1   9  -1   12.10    2.70
   1   9   1    8.10    3.00
  -1   9  -1   16.20    3.40
   1   9   1   16.90    2.00
  -2  -9  -1 1630.34   32.50
  -2  -9  -1 1643.94   32.10
   2  -9   1 1620.64   32.00
   2  -9   1 1660.23   32.90
   2  -9   1 1637.24   32.90
   2   9   1 1597.04   30.10
   2   9   1 1604.44   32.50
  -2   9  -1 1615.14   32.20
   2   9   1 1661.53   33.20
   2   9   1 1610.94   30.40
  -2   9  -1 1537.85   34.70
   3  -9   1  346.67   10.50
   3  -9   1  318.67    9.90
   3  -9   1  331.57   10.10
  -3  -9  -1  341.87    9.70
   3  -9   1  349.17    9.80
  -3  -9  -1  339.17    9.30
  -3   9  -1  345.47    9.70
   3   9   1  350.16   10.70
  -3   9  -1  338.27    9.90
   3   9   1  334.67    9.70
  -4  -9  -1 1363.86   27.70
   4  -9   1 1350.16   28.20
   4  -9   1 1371.16   28.10
   4  -9   1 1380.26   28.20
  -4  -9  -1 1364.06   27.20
   4  -9   1 1345.37   28.60
   4   9   1 1377.36   28.70
   4   9   1 1322.17   31.50
  -4   9  -1 1308.37   27.50
  -4   9  -1 1373.96   28.30
   5  -9   1  166.58    7.30
   5  -9   1  176.98    7.50
   5  -9   1  180.08    8.50
  -5  -9  -1  176.68    6.60
   5  -9   1  167.38    7.70
   5   9   1  174.08    7.20
   5   9   1  174.78    8.10
  -5   9  -1  177.58    6.40
  -5   9  -1  175.78    8.00
   6  -9   1  502.85   15.40
  -6  -9  -1  527.25   12.00
   6  -9   1  521.15   14.50
  -6  -9  -1  469.25   14.00
  -6   9  -1  484.65   11.90
   6   9   1  510.65   13.00
   6   9   1  516.85   14.70
   7  -9   1    1.40    3.20
   7  -9   1    7.30    4.70
   7  -9   1    1.00    3.50
  -7  -9  -1    2.80    2.80
   7  -9   1    6.90    4.40
   7   9   1    3.90    3.00
   7   9   1    1.00    3.70
  -7   9  -1    5.00    4.40
  -8  -9  -1  723.83   15.80
   8  -9   1  717.53   19.00
   8  -9   1  673.53   17.00
   8  -9   1  713.53   18.80
   8   9   1  707.63   17.60
  -8   9  -1  754.12   19.10
   9  -9   1   49.50    6.70
   9  -9   1   43.20    4.90
  -9  -9  -1   42.60    3.80
   9  -9   1   41.60    6.00
  -9   9  -1   41.60    6.00
   9   9   1   47.50    5.20
  10  -9   1  471.25   15.60
  10  -9   1  498.85   13.70
  10  -9   1  453.85   22.50
 -10   9  -1  476.75   15.80
  10   9   1  498.65   14.30
   9  10  -1  112.89   11.10
   8 -10  -1  814.12   20.90
   8 -10  -1  799.92   19.60
   8 -10  -1  830.52   21.20
  -8 -10   1  801.92   20.10
   8  10  -1  807.32   20.00
  -8  10   1  833.02   21.40
  -7 -10   1    2.90    2.70
   7 -10  -1    3.00    4.50
   7 -10  -1    1.80    3.90
   7 -10  -1    2.50    4.60
  -7  10   1    3.10    4.40
   7  10  -1    4.70    4.20
  -6 -10   1 1115.39   22.60
   6 -10  -1 1111.39   24.40
   6 -10  -1 1119.49   24.90
   6 -10  -1 1125.79   25.60
  -6 -10   1 1054.89   23.50
   6 -10  -1 1075.79   24.40
   6  10  -1 1129.49   25.00
  -6  10   1 1048.40   23.80
  -6  10   1 1108.89   25.30
   6  10  -1 1163.28   26.60
  -5 -10   1  165.28    7.10
  -5 -10   1  185.28    6.60
   5 -10  -1  179.08    8.50
   5 -10  -1  177.18    8.30
   5 -10  -1  169.28    8.80
   5 -10  -1  172.18    8.90
  -5  10   1  179.38    8.30
   5  10  -1  178.78    7.80
   5  10  -1  174.38    8.70
   4 -10  -1  663.03   16.10
  -4 -10   1  627.74   15.60
   4 -10  -1  683.33   16.40
   4 -10  -1  644.64   16.10
  -4 -10   1  670.73   15.00
   4  10  -1  646.54   16.60
  -4  10   1  670.03   16.40
  -4  10   1  654.53   15.60
  -3 -10   1  167.98    6.80
   3 -10  -1  161.38    7.60
   3 -10  -1  166.18    7.40
   3 -10  -1  163.68    7.20
   3 -10  -1  165.38    8.10
  -3  10   1  169.68    7.40
   3  10  -1  158.48    7.90
   3  10  -1  158.18    7.10
  -3  10   1  168.78    7.40
  -2 -10   1   47.80    4.50
   2 -10  -1   42.80    4.80
   2 -10  -1   43.20    4.50
   2 -10  -1   38.50    3.80
  -2 -10   1   40.60    4.00
   2  10  -1   39.90    2.60
  -2  10   1   29.50    4.10
   2  10  -1   41.40    2.70
  -2  10   1   41.10    4.00
   2  10  -1   52.89    5.10
  -1 -10   1  261.57    8.90
  -1 -10   1  249.08    8.60
   1 -10  -1  237.88   12.30
   1 -10  -1  252.07    8.90
   1 -10  -1  258.07    8.30
  -1  10   1  276.87    9.80
   1  10  -1  273.77    9.40
   1  10  -1  253.67    7.00
   1  10  -1  239.98    6.50
  -1  10   1  245.98    9.00
   0 -10  -1  527.15   13.70
   0 -10  -1  517.15   13.50
   0 -10   1  552.04   13.50
   0 -10   1  538.75   13.80
   0 -10  -1  527.65   11.90
   0  10  -1  546.05   14.00
   0  10  -1  525.45   12.00
   0  10   1  525.75   14.00
   0  10  -1  519.15   11.90
   0  10   1  535.05   11.80
   0  10   1  528.85   12.00
  -1 -10  -1   12.10    3.60
   1 -10   1   18.20    3.80
   1 -10   1   25.70    4.30
  -1 -10  -1   19.60    3.80
   1  10   1   19.60    7.10
   1  10   1   19.20    2.30
  -1  10  -1   15.80    3.00
   1  10   1   17.60    2.40
  -1  10  -1   23.40    4.00
   2 -10   1  159.88    7.60
   2 -10   1  161.18    7.60
   2 -10   1  152.58    6.40
   2 -10   1  143.59    7.30
  -2 -10  -1  154.18    7.00
  -2 -10  -1  164.68    7.00
   2  10   1  149.79    4.10
   2  10   1  155.38    4.20
   2  10   1  161.48    8.10
  -2  10  -1  163.78    7.40
  -2  10  -1  152.68    6.60
   3 -10   1   11.70    3.90
  -3 -10  -1   18.70    3.60
   3 -10   1   18.90    4.30
   3 -10   1   14.40    3.50
  -3 -10  -1   14.20    3.40
   3 -10   1   17.60    4.10
   3  10   1   18.30    4.20
   3  10   1   15.10    3.50
  -3  10  -1   15.30    3.60
  -3  10  -1   16.00    3.60
   4 -10   1   27.10    4.30
   4 -10   1   29.60    4.20
   4 -10   1   32.00    4.30
  -4 -10  -1   42.40    4.00
  -4 -10  -1   33.60    3.80
   4  10   1   30.90    4.70
   4  10   1   36.30    4.70
  -4  10  -1   34.30    3.80
  -4  10  -1   32.90    4.40
   5 -10   1   65.09    5.40
  -5 -10  -1   64.59    5.20
   5 -10   1   64.39    7.60
  -5 -10  -1   60.09    5.80
   5 -10   1   58.29    5.20
   5 -10   1   55.69    5.80
   5  10   1   64.39    5.70
  -5  10  -1   53.99    4.90
   5  10   1   60.79    5.50
  -5  10  -1   63.49    5.60
   6 -10   1   13.80    4.30
   6 -10   1    7.50    3.70
   6 -10   1    4.40    4.20
   6 -10   1   11.50    4.10
  -6 -10  -1   12.40    3.20
   6  10   1    9.80    4.20
  -6  10  -1   19.10    4.50
  -6  10  -1    9.40    2.80
   6  10   1   11.10    3.50
  -7 -10  -1   99.79    5.80
   7 -10   1  102.69    7.40
   7 -10   1  104.09    8.00
   7 -10   1  113.69    8.60
  -7  10  -1  112.89    8.40
   7  10   1  105.99    7.80
   8 -10   1   29.60    5.90
   8 -10   1   32.50    4.80
  -8 -10  -1   23.70    3.60
   8 -10   1   23.10    5.40
  -8  10  -1   23.60    5.50
   8  10   1   27.90    4.80
   9 -10   1  279.97   20.30
  -9 -10  -1  274.97    8.50
   8 -11  -1    8.50    6.60
   8 -11  -1    9.30    4.70
   8 -11  -1   -2.20    5.90
  -8  11   1   17.60    6.20
   8  11  -1    6.40    4.60
  -7 -11   1  182.98    6.90
   7 -11  -1  186.48    9.90
   7 -11  -1  170.38   10.20
   7 -11  -1  211.08    9.60
  -7  11   1  197.38   10.50
   7  11  -1  169.08    9.60
   6 -11  -1  207.68   10.40
  -6 -11   1  198.98    7.40
   6 -11  -1  216.58    9.60
   6 -11  -1  187.58    9.60
   6  11  -1  208.48   10.10
  -6  11   1  197.38    9.70
  -5 -11   1  377.66   10.30
   5 -11  -1  361.86   12.20
   5 -11  -1  373.46   11.80
   5 -11  -1  379.66   12.90
   5  11  -1  381.36   12.70
  -5  11   1  366.66   12.10
   5  11  -1  405.66   16.30
   4 -11  -1   44.10    4.90
   4 -11  -1   47.90    4.90
  -4 -11   1   49.10    4.60
   4 -11  -1   40.70    5.50
  -4 -11   1   45.00    4.20
   4 -11  -1   38.30    5.10
   4  11  -1   43.30    5.30
  -4  11   1   36.70    4.90
  -4  11   1   46.40    4.50
  -3 -11   1  412.56   12.10
  -3 -11   1  414.76   11.30
   3 -11  -1  400.76   12.70
   3 -11  -1  404.06   11.60
   3 -11  -1  414.76   12.70
   3  11  -1  421.46   13.00
  -3  11   1  422.96   11.90
  -3  11   1  429.46   14.30
  -2 -11   1   15.60    4.10
   2 -11  -1   13.20    3.40
   2 -11  -1   13.40    4.30
  -2 -11   1   20.00    3.90
   2  11  -1   13.60    1.80
   2  11  -1   12.20    4.40
  -2  11   1   12.10    3.50
  -2  11   1   20.30    4.20
  -1 -11   1  267.77    9.40
   1 -11  -1  274.47   10.00
   1 -11  -1  270.07    8.20
  -1 -11   1  278.57    9.80
   1 -11  -1  276.47    9.90
   1  11  -1  267.47    7.10
   1  11  -1  273.97   10.50
  -1  11   1  268.57    9.90
   1  11  -1  277.07    7.10
  -1  11   1  265.67    8.30
   0 -11  -1  300.77   10.40
   0 -11   1  291.57    9.90
   0 -11   1  312.27   12.30
   0 -11  -1  320.37   10.20
   0  11  -1  301.67    8.30
   0  11   1  301.97   10.80
   0  11  -1  307.17   10.90
   0  11   1  299.07    8.20
  -1 -11  -1  847.62   19.50
   1 -11   1  846.82   20.10
  -1 -11  -1  844.12   20.00
   1 -11   1  889.01   20.50
   1  11   1  842.32   17.40
  -1  11  -1  876.71   18.60
   1  11   1  868.41   20.50
  -1  11  -1  870.11   20.20
   2 -11   1  166.18    8.30
   2 -11   1  152.08    9.30
  -2 -11  -1  160.08    7.80
  -2 -11  -1  162.88    7.60
   2  11   1  164.88    8.50
   2  11   1  163.58    4.60
  -2  11  -1  162.18    7.80
   2  11   1  160.08    4.40
  -2  11  -1  157.58    7.00
  -3 -11  -1  139.19    7.00
  -3 -11  -1  112.99   10.40
   3 -11   1  126.29    6.90
   3 -11   1  130.49    8.20
   3 -11   1  143.59    8.30
  -3  11  -1  136.59    7.20
  -3  11  -1  128.49    7.10
   3  11   1  147.39    8.30
  -4 -11  -1   59.89    5.80
   4 -11   1   57.79    5.10
   4 -11   1   61.59    6.20
   4 -11   1   46.10    5.10
  -4 -11  -1   62.59    5.70
   4 -11   1   59.19    5.60
   4  11   1   64.39    5.90
   4  11   1   47.60    4.80
  -4  11  -1   57.99    4.70
  -4  11  -1   52.59    5.10
   5 -11   1   -4.00    3.70
   5 -11   1   -3.70    4.10
  -5 -11  -1   -2.00    3.10
   5 -11   1    2.50    4.80
   5  11   1    4.60    4.30
  -5  11  -1    3.60    4.00
   6 -11   1    6.20    4.40
   6 -11   1   -1.60    4.20
   6 -11   1    0.80    5.00
  -6 -11  -1    2.50    3.20
   6  11   1    2.80    4.30
  -6  11  -1    8.90    4.70
   7 -11   1   10.90    5.40
   7 -11   1    7.40    4.40
  -7 -11  -1   10.60    3.80
   7 -11   1   13.50    4.90
   7  11   1    5.60    4.60
  -7  11  -1    6.50    4.70
  -8 -11  -1   85.29    5.90
   8 -11   1   85.39    8.20
   8 -11   1   80.59    8.90
   8 -11   1   89.79    9.20
  -8  11  -1   86.49    8.30
   8  11   1  111.19    8.60
   7 -12  -1   41.50    6.40
   7 -12  -1   30.40    5.70
  -7 -12   1   40.90    4.20
   7 -12  -1   27.60    5.40
   7  12  -1   29.90    5.80
  -7  12   1   34.90    6.00
   6 -12  -1   86.89    8.20
  -6 -12   1   97.69    6.40
   6 -12  -1   96.39    8.40
   6 -12  -1   85.29    7.70
   6  12  -1   93.29    8.90
  -6  12   1   76.69    6.80
  -5 -12   1   31.50    4.10
   5 -12  -1   23.10    5.10
   5 -12  -1   28.10    5.00
   5 -12  -1   21.80    5.70
  -5  12   1   23.10    5.00
   5  12  -1   21.80    5.30
   4 -12  -1   48.20    6.10
   4 -12  -1   59.39    6.10
   4 -12  -1   44.30    5.10
  -4 -12   1   53.89    4.90
  -4  12   1   49.99    5.30
   3 -12  -1  109.19    8.30
  -3 -12   1  125.99    7.00
   3 -12  -1  101.09    8.50
  -3 -12   1  130.79    7.70
   3 -12  -1  112.49    7.00
  -3  12   1  115.79    8.90
   3  12  -1  123.49    8.90
  -3  12   1   97.69    7.30
   2 -12  -1  197.68    7.70
  -2 -12   1  194.48    8.40
  -2 -12   1  194.78    8.90
   2 -12  -1  191.18    9.40
   2 -12  -1  178.98    9.70
   2  12  -1  181.98    9.60
   2  12  -1  193.38    5.00
  -2  12   1  172.68    7.70
  -2  12   1  186.68    9.10
  -1 -12   1  306.27   10.60
  -1 -12   1  318.27   11.10
   1 -12  -1  320.57   11.10
   1 -12  -1  297.97   11.10
   1  12  -1  310.67   11.50
  -1  12   1  299.47    9.10
   1  12  -1  300.37    7.80
   1  12  -1  305.97    7.80
  -1  12   1  302.07   11.00
   0 -12   1   37.10    5.30
   0 -12  -1   42.30    5.20
   0 -12  -1   40.80    5.40
   0  12  -1   43.80    6.30
   0  12  -1   45.50    4.40
   0  12   1   47.20    9.50
   0  12   1   39.00    4.40
   1 -12   1  532.75   14.90
   1 -12   1  517.25   15.00
  -1 -12  -1  501.95   14.60
   1  12   1  532.35   15.20
   1  12   1  528.55   11.50
  -1  12  -1  535.45   12.90
   1  12   1  496.75   11.30
  -1  12  -1  528.15   14.80
   2 -12   1  150.28    8.80
   2 -12   1  151.98    8.80
  -2 -12  -1  141.99    8.20
  -2 -12  -1  162.88    8.20
   2  12   1  160.78    4.30
  -2  12  -1  159.58    7.30
   2  12   1  162.98    9.30
  -2  12  -1  145.79    8.30
  -3 -12  -1  345.67   11.30
   3 -12   1  334.57   12.00
  -3 -12  -1  344.77   10.80
   3 -12   1  348.57   12.30
  -3  12  -1  348.57   11.00
  -3  12  -1  333.17   13.10
   3  12   1  336.07   12.40
   4 -12   1   15.90    4.30
   4 -12   1   18.80    5.00
  -4 -12  -1   12.10    4.00
   4 -12   1   14.00    5.40
  -4  12  -1   19.90    4.50
   4  12   1    5.30    5.30
  -5 -12  -1  354.96   11.00
   5 -12   1  380.76   13.40
   5 -12   1  362.46   12.10
   5 -12   1  352.36   12.60
  -5  12  -1  369.96   12.50
   5  12   1  374.96   13.00
   6 -12   1   -0.10    4.20
   6 -12   1   -1.50    4.50
   6 -12   1   -0.90    5.00
  -6 -12  -1   -4.50    3.30
  -6  12  -1    4.70    4.60
   6  12   1    1.20    4.60
   7 -12   1  114.89    8.80
   7 -12   1   98.79    9.50
  -7 -12  -1  111.59    6.70
   7 -12   1  121.59    8.70
   7  12   1  113.29    9.10
  -7  12  -1  115.69    9.20
  -5 -13   1   69.09    6.50
   5 -13  -1   52.29    6.40
   5 -13  -1   48.90    5.70
   5 -13  -1   58.29    8.00
   5  13  -1   64.19    6.90
  -5  13   1   62.09    6.20
   4 -13  -1  125.29    9.50
   4 -13  -1  124.09    9.10
  -4 -13   1  127.59    8.30
   4 -13  -1  116.59    7.80
   4  13  -1  121.69    9.40
  -4  13   1  109.19    8.10
   3 -13  -1    1.20    5.60
   3 -13  -1   -2.50    3.70
   3 -13  -1    1.20    4.70
  -3 -13   1    2.10    5.30
   3  13  -1    0.20    5.10
  -3  13   1   -1.60    4.80
  -2 -13   1  451.35   13.70
   2 -13  -1  436.76   14.30
   2 -13  -1  410.06   13.80
  -2 -13   1  429.86   12.80
   2  13  -1  451.65   14.70
  -2  13   1  432.66   12.10
  -2  13   1  415.86   14.40
   1 -13  -1   34.50    5.50
  -1 -13   1   38.20    5.30
  -1  13   1   40.90    5.70
   1  13  -1   48.50    3.70
  -1  13   1   36.00    4.00
   1  13  -1   32.60    5.60
   0 -13  -1  394.96   12.90
   0 -13   1  373.66   13.10
   0 -13  -1  390.36   12.90
   0 -13   1  377.46   12.30
   0  13   1  373.66   13.30
   0  13   1  368.16    9.80
   0  13  -1  380.36   13.20
   0  13  -1  393.86    9.90
  -1 -13  -1    0.90    4.50
   1 -13   1    3.90    4.80
   1 -13   1   -0.10    4.60
  -1 -13  -1    3.60    4.60
  -1  13  -1    2.90    4.70
   1  13   1    7.20    5.00
  -1  13  -1    3.10    3.10
   2 -13   1  662.23   18.10
   2 -13   1  674.03   18.30
  -2 -13  -1  650.73   17.20
  -2 -13  -1  690.13   18.00
  -2  13  -1  659.43   16.20
   2  13   1  663.33   18.50
  -2  13  -1  751.52   25.00
   3 -13   1   18.80    5.50
   3 -13   1   26.50    5.80
  -3 -13  -1   22.10    4.70
  -3  13  -1   23.20    4.80
   4 -13   1  403.26   13.80
  -4 -13  -1  394.16   12.10
   4 -13   1  390.16   14.40
   4  13   1  400.46   14.40
  -4  13  -1  408.36   12.80
  -5 -13  -1   38.30    4.90
   5 -13   1   30.70    9.90
   5 -13   1   36.20    6.00
  -5  13  -1   41.10    5.40
   5  13   1   29.10    6.00
   3 -14  -1    6.10    5.50
  -3 -14   1   10.00    4.70
   3 -14  -1    8.50    5.50
   3  14  -1    7.30    5.50
  -3  14   1    4.50    4.10
   2 -14  -1  161.78   10.70
  -2 -14   1  158.78    9.00
  -2  14   1  135.69    7.60
   2  14  -1  161.48   10.50
   1 -14  -1  116.79    9.40
  -1 -14   1  112.79    8.50
   1 -14  -1  105.39    9.30
   1  14  -1  117.89    9.80
  -1  14   1  119.89    6.40
   0 -14  -1   89.59    8.50
   0 -14  -1   70.89    6.80
   0 -14   1   71.29    6.50
   0 -14   1   86.69    8.70
   0  14   1   75.39    7.00
   0  14  -1   76.39    4.20
   0  14  -1   76.69    7.30
   1 -14   1  244.28   11.30
  -1 -14  -1  217.38   10.10
   1 -14   1  226.48   11.00
  -1  14  -1  232.48    8.20
   1  14   1  234.28   11.50
  -2 -14  -1   84.49    8.10
   2 -14   1   68.69    7.00
   2 -14   1   82.89    7.90
   2  14   1   78.89    7.80
   3 -14   1  332.37   13.20
  -3 -14  -1  344.17   11.90
  -3  14  -1  336.07   11.30
   3  14   1  325.57   13.80
  13   0  -2    1.60    2.20
 -13   0   2    2.10    4.20
  13   0  -2    3.50    4.40
 -13   0   2    5.00    4.00
  12   0  -2  453.75   13.10
 -12   0   2  461.75   13.30
  12   0  -2  425.86    9.80
 -12   0   2  431.66   12.30
  11   0  -2    1.40    2.00
  11   0  -2    2.70    2.00
  11   0  -2    0.90    3.70
  11   0  -2    1.70    3.10
 -11   0   2    0.70    3.20
 -11   0   2    2.40    3.50
  10   0  -2   33.10    4.10
 -10   0   2   33.40    3.90
  10   0  -2   29.40    3.50
  10   0  -2   32.60    2.90
  10   0  -2   28.40    2.80
   9   0  -2   -0.60    2.70
   9   0  -2    1.10    1.60
   9   0  -2    2.00    1.60
   8   0  -2    5.40    1.50
  -8   0   2    7.00    2.60
  -8   0   2    7.00    2.20
   8   0  -2    5.40    1.50
   8   0  -2    1.60    2.60
   8   0  -2    7.00    2.50
   7   0  -2    2.80    2.10
  -7   0   2    4.50    2.10
   7   0  -2    4.00    2.30
   7   0  -2    3.60    1.30
   7   0  -2    1.30    1.20
  -6   0   2  454.45   10.50
   6   0  -2  466.35    9.30
   6   0  -2  469.75   10.70
  -6   0   2  471.85   10.10
   6   0  -2  482.95    9.30
   6   0  -2  469.45   10.20
   5   0  -2    1.50    1.00
   5   0  -2    0.60    1.50
   5   0  -2    1.10    1.70
  -5   0   2    2.40    1.30
   5   0  -2    1.20    1.00
  -5   0   2    0.50    1.50
   4   0  -2 1402.16   26.50
   4   0  -2 1404.96   26.90
  -4   0   2 1432.46   26.40
   4   0  -2 1398.66   26.00
   3   0  -2    3.50    1.10
   3   0  -2    4.40    1.00
  -3   0   2    2.10    1.00
   3   0  -2    2.80    0.90
  -3   0   2    2.20    1.20
   3   0  -2    3.40    1.30
  -2   0   2 1234.48   22.70
   2   0  -2 1219.78   23.10
   2   0  -2 1243.18   22.80
  -2   0   2 1207.58   23.00
   2   0  -2 1203.38   23.50
  -2   0   2 1241.48   22.70
   2   0  -2 1272.77   22.80
  -2   0   2 1266.07   22.70
   1   0  -2   -0.20    0.30
   1   0  -2   -0.40    0.60
  -1   0  -2    1.90    1.00
   1   0   2    0.10    0.90
   1   0   2    0.40    0.30
   1   0   2   -0.50    0.50
   1   0   2    0.40    0.70
   3   0   2   -0.60    1.20
  -3   0  -2    1.80    1.50
   3   0   2   -1.10    1.40
  -3   0  -2    2.60    1.20
  -3   0  -2    1.40    1.40
  -3   0  -2    1.60    1.20
  -4   0  -2 2399.26   44.70
   4   0   2 2390.26   44.70
  -4   0  -2 2405.66   44.80
  -4   0  -2 2376.56   44.60
   4   0   2 2393.26   44.50
  -5   0  -2    2.00    1.70
   5   0   2    0.60    1.80
  -5   0  -2    2.30    1.90
   5   0   2    4.30    1.80
  -5   0  -2    0.60    1.60
  -5   0  -2    1.60    1.60
  -6   0  -2 2286.17   43.60
   6   0   2 2316.07   43.60
  -6   0  -2 2320.37   43.60
  -6   0  -2 2294.47   43.80
   6   0   2 2279.17   43.40
  -6   0  -2 2301.77   43.50
   7   0   2   -1.00    2.30
  -7   0  -2    5.60    2.40
   7   0   2    5.70    2.40
  -7   0  -2   -0.30    3.20
  -7   0  -2    0.60    2.40
   8   0   2 2931.91   55.69
  -8   0  -2 2952.40   55.99
   8   0   2 2908.51   55.49
  -8   0  -2 2931.41   55.69
   9   0   2    5.00    3.00
  -9   0  -2    3.00    2.90
  -9   0  -2    1.90    3.00
   9   0   2   -0.50    3.00
 -10   0  -2   53.09    4.70
  10   0   2   39.10    4.30
  10   0   2   49.10    4.40
 -10   0  -2   45.70    4.30
  11   0   2    0.50    3.60
 -11   0  -2    0.20    3.60
 -11   0  -2    1.90    3.50
  12   0   2 1538.75   32.10
 -12   0  -2 1539.45   32.30
 -13   0  -2    2.30    4.20
 -13   0  -2    9.70    4.20
  13  -1  -2  269.97    7.10
  13  -1  -2  270.47   10.90
 -13  -1   2  267.27    9.40
  13  -1  -2  272.17    7.30
 -13  -1   2  281.67   10.40
  13   1  -2  265.97    7.20
 -13   1   2  269.57   10.40
 -13   1   2  268.97   11.00
  13   1  -2  261.77    7.20
  13   1  -2  289.27   10.30
  12  -1  -2  868.41   17.60
 -12  -1   2  854.71   19.50
  12  -1  -2  906.31   21.00
  12  -1  -2  863.01   17.50
  12  -1  -2  882.11   20.10
 -12  -1   2  836.62   25.00
  12   1  -2  860.81   20.20
 -12   1   2  891.31   20.50
 -12   1   2  903.31   21.30
  12   1  -2  869.51   17.60
  12   1  -2  870.71   17.60
  11  -1  -2 1317.07   25.20
 -11  -1   2 1342.07   27.90
  11  -1  -2 1281.97   27.40
  11  -1  -2 1336.57   29.70
  11  -1  -2 1289.97   25.30
 -11  -1   2 1311.87   27.00
  11   1  -2 1316.67   25.40
 -11   1   2 1334.47   27.90
  11   1  -2 1305.07   27.50
  11   1  -2 1305.97   25.40
  10  -1  -2 1216.28   23.40
  10  -1  -2 1211.78   23.50
 -10  -1   2 1224.18   25.10
  10  -1  -2 1222.58   26.00
  10  -1  -2 1210.68   25.40
 -10  -1   2 1238.98   25.70
  10   1  -2 1202.68   25.30
 -10   1   2 1238.08   25.70
  10   1  -2 1191.88   23.40
  -9  -1   2  511.05   11.80
   9  -1  -2  519.15   10.80
  -9  -1   2  533.75   12.30
   9  -1  -2  519.05   13.20
   9  -1  -2  511.95   12.60
   9  -1  -2  525.75   10.90
   9   1  -2  521.45   12.10
   9   1  -2  523.95   11.00
   9   1  -2  529.85   10.90
   9   1  -2  537.35   12.70
  -9   1   2  538.85   12.90
   8  -1  -2 3968.20   73.19
   8  -1  -2 4044.70   73.19
   8  -1  -2 4065.59   74.69
  -8  -1   2 3939.91   74.09
   8  -1  -2 3958.40   75.09
  -8  -1   2 4065.19   74.39
   8   1  -2 4012.80   74.19
   8   1  -2 3987.20   73.19
   8   1  -2 4021.00   73.29
   8   1  -2 3934.41   74.79
   7  -1  -2  512.95   10.20
  -7  -1   2  507.05   11.20
  -7  -1   2  499.55   10.80
  -7  -1   2  505.85   11.30
   7  -1  -2  513.15   11.60
   7  -1  -2  494.15   10.20
   7   1  -2  494.85   10.20
   7   1  -2  513.85   11.50
   7   1  -2  511.35   10.30
  -7   1   2  489.75   11.20
   7   1  -2  507.35   11.00
  -6  -1   2  668.83   13.90
  -6  -1   2  638.14   14.40
   6  -1  -2  681.63   12.90
   6  -1  -2  682.33   14.50
   6  -1  -2  662.33   14.10
   6  -1  -2  674.73   13.00
  -6  -1   2  672.43   13.70
   6   1  -2  674.23   13.00
   6   1  -2  660.93   14.00
  -6   1   2  662.43   13.80
   6   1  -2  674.43   13.00
  -6   1   2  658.13   14.30
   6   1  -2  671.13   13.50
   5  -1  -2  117.49    4.50
  -5  -1   2  114.49    3.40
  -5  -1   2  115.39    3.80
  -5  -1   2  112.19    3.60
   5  -1  -2  118.89    3.10
   5  -1  -2  111.39    4.00
   5  -1  -2  114.09    3.10
   5   1  -2  113.59    3.20
   5   1  -2  111.79    3.10
   5   1  -2  116.19    3.50
  -5   1   2  113.49    3.70
   5   1  -2  116.49    4.00
   4  -1  -2 2029.50   37.00
   4  -1  -2 1986.90   37.60
   4  -1  -2 1981.20   37.90
  -4  -1   2 2014.00   37.40
  -4  -1   2 2008.90   37.20
   4  -1  -2 2010.60   37.00
  -4  -1   2 2027.60   37.10
   4   1  -2 2011.60   37.00
  -4   1   2 2052.59   37.90
   4   1  -2 2015.40   37.50
   4   1  -2 1962.10   37.00
  -4   1   2 2012.80   37.50
   4   1  -2 2049.59   37.10
  -3  -1   2   83.19    2.40
  -3  -1   2   82.09    2.30
  -3  -1   2   87.49    2.60
  -3  -1   2   83.39    2.10
   3  -1  -2   82.49    3.30
   3  -1  -2   80.69    2.50
   3  -1  -2   84.79    3.00
  -3  -1   2   84.79    2.10
   3  -1  -2   87.89    2.50
  -3   1   2   80.79    2.80
  -3   1   2   83.79    3.20
   3   1  -2   82.79    2.60
   3   1  -2   84.59    2.30
  -3   1   2   82.49    2.00
   3   1  -2   81.39    2.50
  -3   1   2   83.79    2.00
   2  -1  -2  315.27    6.60
  -2  -1   2  321.17    6.00
  -2  -1   2  319.07    6.40
  -2  -1   2  323.77    6.00
   2  -1  -2  315.77    6.50
  -2  -1   2  327.17    6.50
   2   1  -2  325.87    6.50
  -2   1   2  321.37    6.80
  -2   1   2  321.67    6.40
  -2   1   2  326.27    6.40
   2   1  -2  308.47    6.60
  -2   1   2  322.67    6.60
   1  -1  -2 1676.53   33.30
  -1   1   2 1909.41   34.20
  -1   1   2 1952.10   33.70
  -1   1   2 1731.63   33.80
   1  -1   2 1599.94   30.20
   1  -1   2 1625.54   30.40
   1  -1   2 1651.13   30.00
  -1  -1  -2 1652.03   30.20
  -1  -1  -2 1562.04   29.90
  -1  -1  -2 1644.54   30.00
  -1   1  -2 1679.63   30.20
  -1   1  -2 1658.63   29.90
   1   1   2 1648.94   30.00
   2  -1   2  682.13   13.30
   2  -1   2  672.53   12.80
   2  -1   2  694.33   12.70
  -2  -1  -2  686.23   12.90
  -2  -1  -2  650.13   13.60
   2  -1   2  669.73   13.30
  -2  -1  -2  676.33   12.90
   2   1   2  679.73   12.80
  -2   1  -2  681.23   13.30
   2   1   2  675.93   12.90
  -2   1  -2  679.83   13.30
  -2   1  -2  719.83   13.40
   2   1   2  670.33   13.30
   2   1   2  696.53   12.70
  -3  -1  -2  664.93   13.20
  -3  -1  -2  647.54   13.20
  -3  -1  -2  664.63   13.30
  -3  -1  -2  675.13   12.90
   3  -1   2  652.13   13.30
   3  -1   2  653.33   13.70
  -3   1  -2  672.43   13.40
  -3   1  -2  649.24   13.30
  -3   1  -2  674.93   13.30
   3   1   2  666.43   13.30
   3   1   2  679.13   12.50
   3   1   2  670.43   12.30
  -4  -1  -2 2780.42   50.89
   4  -1   2 2747.93   51.29
   4  -1   2 2755.42   51.49
  -4  -1  -2 2813.52   51.29
  -4  -1  -2 2746.33   50.89
  -4  -1  -2 2651.14   51.79
  -4   1  -2 2800.72   51.39
  -4   1  -2 2727.73   51.39
  -4   1  -2 2794.32   51.39
   4   1   2 2796.52   50.89
  -5  -1  -2  395.66    9.10
  -5  -1  -2  395.26    8.90
   5  -1   2  393.96    9.20
  -5  -1  -2  387.86    8.70
   5  -1   2  390.46    9.30
  -5  -1  -2  383.66    8.70
  -5   1  -2  401.66    9.30
   5   1   2  386.96    8.70
  -5   1  -2  431.26   11.70
  -6  -1  -2   23.30    2.60
  -6  -1  -2   21.50    2.30
   6  -1   2   24.00    2.70
  -6  -1  -2   22.40    2.70
   6  -1   2   25.10    2.70
  -6   1  -2   19.60    2.40
  -6   1  -2   25.20    2.50
  -6   1  -2   22.80    2.70
  -6   1  -2   26.80    2.70
   6   1   2   21.70    2.20
  -7  -1  -2 1403.16   27.70
  -7  -1  -2 1399.56   27.30
  -7  -1  -2 1385.06   27.40
   7  -1   2 1389.46   28.00
  -7  -1  -2 1376.26   27.30
   7   1   2 1409.96   27.20
  -7   1  -2 1414.86   29.20
  -7   1  -2 1348.77   29.10
   8  -1   2   30.20    3.50
   8  -1   2   27.30    3.50
  -8  -1  -2   29.60    3.50
   8   1   2   27.40    3.10
  -8   1  -2   32.90    3.60
  -8   1  -2   25.50    3.50
  -9  -1  -2  139.09    6.40
   9  -1   2  136.29    6.50
   9  -1   2  125.69    6.60
  -9  -1  -2  138.69    6.00
  -9   1  -2  135.49    6.70
  -9   1  -2  141.79    9.70
   9   1   2  129.99    5.90
 -10  -1  -2    0.60    3.10
  10  -1   2    3.90    3.60
 -10  -1  -2   -0.30    2.90
  10  -1   2   -0.20    3.30
  10   1   2    1.60    3.00
 -10   1  -2    0.40    3.40
 -10   1  -2   -0.60    3.30
  11  -1   2  661.53   16.80
  11  -1   2  667.83   16.60
 -11  -1  -2  651.73   15.90
 -11  -1  -2  675.63   16.40
  11   1   2  665.73   15.80
 -11   1  -2  670.03   16.90
  12  -1   2   28.40    5.00
 -12  -1  -2   20.60    4.50
  12  -1   2   28.80    4.80
 -12  -1  -2   24.60    4.80
 -12   1  -2   24.60    4.80
 -12   1  -2   26.30    4.90
 -13  -1  -2  247.58    9.80
 -13  -1  -2  243.68    9.70
 -13   1  -2  255.77   10.50
 -13   1  -2  259.87   10.40
 -13  -2   2  622.84   15.50
  13  -2  -2  567.34   16.50
 -13  -2   2  586.54   14.70
  13  -2  -2  615.34   13.60
  13  -2  -2  577.14   12.80
  13  -2  -2  595.54   15.70
  13   2  -2  574.94   12.70
  13   2  -2  602.74   16.60
 -13   2   2  560.14   16.70
  13   2  -2  556.94   15.60
 -13   2   2  573.24   16.00
 -12  -2   2   60.49    5.10
  12  -2  -2   55.99    5.50
 -12  -2   2   49.70    4.40
  12  -2  -2   60.09    6.00
  12  -2  -2   59.89    3.90
  12  -2  -2   52.99    3.90
 -12   2   2   55.19    6.00
  12   2  -2   53.89    4.80
  12   2  -2   59.89    4.20
 -12   2   2   55.99    8.40
  12   2  -2   61.99    4.00
  11  -2  -2  380.86   12.10
  11  -2  -2  391.36    9.00
  11  -2  -2  403.56   11.70
 -11  -2   2  385.16   10.30
 -11  -2   2  398.46   11.20
  11  -2  -2  391.86    9.20
  11   2  -2  392.36    9.20
  11   2  -2  396.36    9.30
  11   2  -2  402.76   11.00
 -11   2   2  408.96   12.50
 -11   2   2  399.06   11.80
 -10  -2   2  153.18    6.00
  10  -2  -2  156.28    5.00
 -10  -2   2  157.48    6.70
  10  -2  -2  162.48    7.30
  10  -2  -2  156.28    7.00
  10  -2  -2  150.88    7.60
  10   2  -2  161.58    6.00
  10   2  -2  171.28    6.60
  10   2  -2  154.58    5.00
   9  -2  -2   67.29    3.30
  -9  -2   2   65.19    4.20
   9  -2  -2   65.09    5.70
  -9  -2   2   58.99    3.70
   9  -2  -2   70.79    5.40
   9  -2  -2   65.49    3.30
   9   2  -2   65.29    3.50
   9   2  -2   66.89    3.50
   9   2  -2   66.49    5.60
  -8  -2   2   10.40    2.00
   8  -2  -2   12.10    1.80
  -8  -2   2   13.50    2.40
   8  -2  -2   11.80    1.80
   8  -2  -2   10.80    3.00
   8  -2  -2   14.90    3.30
  -8  -2   2   13.20    2.30
   8   2  -2   15.10    2.60
   8   2  -2   13.50    2.00
   8   2  -2   10.80    1.90
  -7  -2   2 4000.00   73.79
  -7  -2   2 3940.81   74.69
   7  -2  -2 3957.70   75.09
   7  -2  -2 4051.49   74.69
  -7  -2   2 3940.21   73.59
   7  -2  -2 3993.20   73.39
   7  -2  -2 4068.89   73.29
   7   2  -2 4030.10   73.39
   7   2  -2 4034.80   73.49
   7   2  -2 4009.60   74.09
   6  -2  -2    7.10    2.40
  -6  -2   2   11.70    1.60
  -6  -2   2    9.70    1.70
   6  -2  -2   13.40    1.60
   6  -2  -2    7.10    2.20
   6  -2  -2   10.70    1.50
  -6  -2   2   10.50    1.80
   6   2  -2   13.50    1.80
  -6   2   2   13.30    2.10
   6   2  -2    9.20    1.90
   6   2  -2   11.70    1.60
  -5  -2   2 4057.19   73.69
  -5  -2   2 4023.50   73.99
   5  -2  -2 4066.59   73.79
   5  -2  -2 4097.49   74.99
   5  -2  -2 3978.00   74.59
  -5  -2   2 3915.61   74.19
   5  -2  -2 4049.99   74.59
  -5   2   2 4077.29   74.49
   5   2  -2 4079.09   73.89
   5   2  -2 4052.69   74.09
  -5   2   2 4020.90   74.89
  -4  -2   2  350.46    7.10
   4  -2  -2  335.77    8.30
  -4  -2   2  356.56    6.70
  -4  -2   2  349.17    6.70
  -4  -2   2  340.77    7.20
   4  -2  -2  339.87    7.30
   4  -2  -2  349.37    8.00
   4  -2  -2  348.67    7.30
  -4   2   2  347.67    8.20
   4   2  -2  349.96    7.50
   4   2  -2  343.57    7.40
  -4   2   2  339.87    7.80
   4   2  -2  352.96    7.40
   3  -2  -2 2313.57   43.20
   3  -2  -2 2386.16   43.20
   3  -2  -2 2371.86   43.60
   3  -2  -2 2224.78   43.70
  -3  -2   2 2367.26   42.90
  -3  -2   2 2369.06   43.10
  -3  -2   2 2365.86   42.70
  -3  -2   2 2348.97   43.00
  -3  -2   2 2382.66   42.70
  -3   2   2 2314.67   43.70
   3   2  -2 2354.66   43.00
  -3   2   2 2370.06   43.50
   3   2  -2 2310.27   43.30
   3   2  -2 2346.67   43.30
   3   2  -2 2349.36   42.70
  -3   2   2 2356.76   43.00
  -2  -2   2 1669.13   30.30
  -2  -2   2 1675.53   30.90
   2  -2  -2 1679.23   30.90
  -2  -2   2 1676.13   31.00
   2  -2  -2 1633.64   31.20
  -2  -2   2 1697.23   30.50
   2  -2  -2 1608.84   31.10
  -2   2   2 1662.03   31.20
   2   2  -2 1640.24   31.00
  -2   2   2 1661.03   30.90
   2   2  -2 1684.63   30.60
  -2   2   2 1696.53   31.10
   2   2  -2 1701.23   30.40
  -2   2   2 1671.03   30.90
   1  -2  -2  231.58    5.30
   1  -2  -2  218.78    5.60
   1  -2  -2  236.98    5.20
  -1  -2   2  233.98    4.70
  -1  -2   2  242.78    5.30
  -1  -2   2  231.08    5.20
   1  -2  -2  218.38    5.20
  -1  -2   2  236.28    4.70
   1   2  -2  225.68    5.20
  -1   2   2  240.28    5.10
   1   2  -2  230.68    5.30
   1   2  -2  231.58    4.60
  -1   2   2  236.48    5.20
  -1   2   2  233.98    5.20
   1   2  -2  234.18    4.70
   0  -2  -2  361.56    7.10
   0  -2   2  357.26    7.40
   0  -2  -2  346.27    7.40
   0  -2   2  354.76    7.20
   0   2  -2  359.36    7.20
   0   2  -2  345.27    8.80
   0   2   2  367.96    7.40
   0   2  -2  363.66    7.50
   0   2   2  372.46    7.40
   0   2   2  366.96    7.50
   0   2   2  351.96    7.10
  -1  -2  -2  322.87    6.10
  -1  -2  -2  316.87    6.60
  -1  -2  -2  321.47    6.60
  -1  -2  -2  312.57    7.00
   1  -2   2  313.27    8.00
   1  -2   2  313.77    6.80
   1   2   2  305.77    7.10
   1   2   2  323.37    6.70
  -1   2  -2  318.77    6.50
  -1   2  -2  323.37    6.80
   1   2   2  324.77    6.10
  -1   2  -2  315.87    6.60
   1   2   2  309.77    6.80
  -2  -2  -2 2658.53   47.30
  -2  -2  -2 2623.14   47.70
  -2  -2  -2 2638.74   47.00
   2  -2   2 2566.54   47.80
   2  -2   2 2259.97   47.30
  -2  -2  -2 2588.94   47.30
   2  -2   2 2597.14   47.30
   2  -2   2 2500.05   47.80
  -2   2  -2 2602.04   47.90
   2   2   2 2628.44   47.50
  -2   2  -2 2572.54   47.80
   2   2   2 2650.93   47.10
   2   2   2 2648.73   47.70
  -2   2  -2 2629.84   47.20
  -2   2  -2 2632.34   47.30
  -2   2  -2 2607.94   47.90
  -3  -2  -2  141.39    4.00
   3  -2   2  139.79    3.40
  -3  -2  -2  141.09    3.30
   3  -2   2  137.99    3.40
  -3  -2  -2  146.69    3.10
  -3  -2  -2  143.09    2.90
   3  -2   2  135.39    4.30
   3  -2   2  144.99    4.50
  -3   2  -2  135.19    4.30
   3   2   2  137.29    3.40
   3   2   2  141.29    4.10
  -3   2  -2  141.29    4.30
  -3   2  -2  127.69    4.30
   3   2   2  136.29    3.50
  -4  -2  -2 2986.10   54.39
   4  -2   2 2938.21   53.49
   4  -2   2 2908.51   54.69
  -4  -2  -2 2949.21   53.79
   4  -2   2 2929.01   54.59
  -4  -2  -2 2860.91   54.19
   4  -2   2 2907.61   53.39
  -4   2  -2 2976.60   54.59
  -4   2  -2 2949.21   54.79
   4   2   2 2829.02   54.99
  -4   2  -2 2978.60   54.69
   4   2   2 2958.00   53.59
  -5  -2  -2  101.29    4.00
   5  -2   2   98.19    4.40
  -5  -2  -2  100.29    3.40
   5  -2   2  101.59    2.60
   5  -2   2  100.69    2.70
  -5  -2  -2   99.79    3.30
  -5  -2  -2   97.09    3.80
   5  -2   2   94.99    4.50
  -5   2  -2   96.09    4.20
   5   2   2   91.79    3.90
  -5   2  -2   97.69    4.50
   5   2   2   98.99    2.90
   5   2   2   99.09    2.80
   5   2   2  101.09    3.40
  -5   2  -2   97.69    4.20
  -6  -2  -2 1436.36   28.30
   6  -2   2 1453.05   26.70
   6  -2   2 1428.06   28.60
   6  -2   2 1490.65   26.80
  -6  -2  -2 1433.16   27.80
  -6  -2  -2 1454.75   27.70
   6  -2   2 1461.55   28.80
  -6   2  -2 1431.16   28.80
   6   2   2 1456.95   27.70
   6   2   2 1456.25   26.90
   6   2   2 1469.25   27.00
  -7  -2  -2 1572.34   31.40
   7  -2   2 1629.44   32.20
  -7  -2  -2 1628.34   31.20
  -7  -2  -2 1616.74   31.70
   7  -2   2 1642.74   29.80
   7  -2   2 1634.34   29.90
   7  -2   2 1641.74   32.10
  -7   2  -2 1618.04   32.40
   7   2   2 1639.24   30.10
   7   2   2 1610.54   30.00
   7   2   2 1605.34   31.00
  -8  -2  -2 1017.90   20.50
   8  -2   2 1012.90   18.90
   8  -2   2 1005.80   21.50
   8  -2   2 1007.00   18.80
  -8  -2  -2  992.20   20.40
   8  -2   2  990.70   21.60
  -8  -2  -2  997.00   21.20
  -8   2  -2 1024.60   21.80
  -8   2  -2  999.00   21.70
   8   2   2  991.80   19.00
   8   2   2 1004.20   20.40
   8   2   2 1015.60   19.10
   9  -2   2 1629.64   33.20
   9  -2   2 1623.94   30.20
  -9  -2  -2 1606.34   32.50
   9  -2   2 1626.74   30.30
   9  -2   2 1633.04   33.20
  -9  -2  -2 1654.73   32.30
  -9   2  -2 1652.93   33.40
  -9   2  -2 1619.74   33.40
   9   2   2 1643.44   30.40
  10  -2   2  465.95   13.10
 -10  -2  -2  476.15   12.40
  10  -2   2  468.65   13.00
 -10  -2  -2  485.75   11.90
  10   2   2  478.65    9.80
  10   2   2  465.35    9.70
 -10   2  -2  493.05   13.30
 -10   2  -2  481.75   13.40
 -11  -2  -2  230.18    8.20
  11  -2   2  242.48    9.40
 -11  -2  -2  230.28    8.60
  11  -2   2  235.28    9.30
 -11   2  -2  238.68   13.60
  11   2   2  233.98    5.80
 -11   2  -2  235.38    9.50
  11   2   2  231.88    5.60
 -12  -2  -2   33.20    4.30
  12  -2   2   40.60    5.30
 -12  -2  -2   36.40    4.50
  12  -2   2   30.20    5.20
 -12   2  -2   37.90    5.20
  12   2   2   30.70    2.40
  12   2   2   30.10    2.90
 -12   2  -2   35.40    5.30
 -13  -2  -2  292.07   10.30
  13  -2   2  284.07   11.20
  13  -2   2  292.17   11.30
 -13  -2  -2  286.97    9.90
  13   2   2  288.97    6.70
 -13   2  -2  281.37   11.40
 -13   2  -2  305.17   11.60
  12  -3  -2  311.17   11.10
  12  -3  -2  324.07    8.20
  12  -3  -2  329.97    8.40
 -12  -3   2  319.27    9.00
 -12  -3   2  291.57   13.10
  12  -3  -2  325.87   11.70
 -12   3   2  322.77   12.20
  12   3  -2  321.97    8.50
 -12   3   2  316.47   11.20
  12   3  -2  316.57    9.60
  12   3  -2  315.57    8.30
  11  -3  -2   67.79    5.70
  11  -3  -2   70.69    4.10
  11  -3  -2   76.69    7.20
  11  -3  -2   69.09    4.00
 -11  -3   2   62.89    5.40
  11   3  -2   70.09    4.10
  11   3  -2   66.89    4.30
  11   3  -2   68.69    5.10
 -11   3   2   72.29    6.30
 -10  -3   2   31.10    3.10
  10  -3  -2   21.50    4.10
  10  -3  -2   25.80    2.60
 -10  -3   2   27.70    2.70
  10  -3  -2   26.10    2.80
 -10  -3   2   30.40    3.50
  10   3  -2   32.90    2.80
  10   3  -2   30.90    2.90
  10   3  -2   25.00    3.20
   9  -3  -2  116.99    4.40
   9  -3  -2  114.39    4.40
   9  -3  -2  104.09    6.70
  -9  -3   2  108.59    5.20
   9  -3  -2  101.59    6.10
  -9  -3   2  123.99    4.80
   9   3  -2  114.79    5.10
   9   3  -2  122.79    4.70
   9   3  -2  122.19    4.50
  -8  -3   2 1712.13   32.10
  -8  -3   2 1658.63   32.00
   8  -3  -2 1644.24   32.00
  -8  -3   2 1696.23   32.20
   8  -3  -2 1669.23   34.00
   8  -3  -2 1700.53   33.70
   8  -3  -2 1705.93   31.90
   8   3  -2 1675.63   32.10
   8   3  -2 1694.33   32.10
   8   3  -2 1684.13   32.40
  -7  -3   2  146.49    4.50
   7  -3  -2  138.89    4.50
   7  -3  -2  132.09    4.40
   7  -3  -2  136.69    6.00
   7  -3  -2  138.69    6.20
  -7  -3   2  136.49    4.40
   7   3  -2  140.59    4.50
   7   3  -2  142.69    4.60
   7   3  -2  137.69    4.60
   6  -3  -2  384.66    9.90
  -6  -3   2  372.76    8.20
  -6  -3   2  394.16    8.20
   6  -3  -2  393.66    8.40
   6  -3  -2  382.36    9.50
   6  -3  -2  379.76    8.50
   6   3  -2  371.06    9.10
   6   3  -2  373.26    8.60
   6   3  -2  381.76    8.40
  -5  -3   2  447.16    9.00
   5  -3  -2  429.36   10.50
   5  -3  -2  450.65    9.40
   5  -3  -2  455.95   10.40
  -5  -3   2  449.26    9.10
   5  -3  -2  456.35    9.50
  -5  -3   2  444.26    8.50
   5   3  -2  448.26    9.60
  -5   3   2  430.36   11.30
   5   3  -2  453.65    9.20
  -5   3   2  441.26   10.20
   5   3  -2  438.96    9.50
   4  -3  -2 3553.74   68.09
  -4  -3   2 3712.83   66.99
  -4  -3   2 3681.13   66.99
   4  -3  -2 3643.44   67.29
   4  -3  -2 3567.24   67.89
  -4  -3   2 3686.83   67.29
   4  -3  -2 3700.63   67.29
  -4  -3   2 3714.43   66.69
  -4  -3   2 3713.23   66.69
   4   3  -2 3673.23   66.89
  -4   3   2 3657.43   66.89
   4   3  -2 3738.93   67.09
  -4   3   2 3616.54   67.99
   4   3  -2 3669.93   67.39
   4   3  -2 3627.24   67.39
  -4   3   2 3713.13   67.29
  -4   3   2 3621.44   67.89
   3  -3  -2  822.72   16.80
  -3  -3   2  845.72   15.70
  -3  -3   2  857.91   16.30
  -3  -3   2  846.82   16.30
   3  -3  -2  838.02   16.40
  -3  -3   2  853.31   15.70
   3  -3  -2  793.62   16.80
   3   3  -2  855.61   15.80
  -3   3   2  833.72   16.70
   3   3  -2  832.32   16.50
  -3   3   2  833.42   16.20
  -3   3   2  857.71   16.20
  -3   3   2  841.72   16.90
   3   3  -2  840.52   15.70
  -2  -3   2 1862.61   33.40
  -2  -3   2 1806.42   34.20
   2  -3  -2 1833.62   34.20
   2  -3  -2 1832.92   34.40
   2  -3  -2 1847.42   34.20
  -2  -3   2 1832.82   33.50
   2  -3  -2 1818.82   34.40
   2   3  -2 1854.61   34.30
   2   3  -2 1836.02   34.20
   2   3  -2 1882.01   33.50
  -2   3   2 1682.73   35.50
   2   3  -2 1884.51   33.60
  -2   3   2 1821.42   34.20
   1  -3  -2 1523.45   29.10
   1  -3  -2 1472.95   29.00
  -1  -3   2 1562.54   29.10
   1  -3  -2 1558.94   29.00
   1  -3  -2 1546.85   29.00
  -1  -3   2 1547.55   28.60
  -1  -3   2 1522.95   28.50
   1   3  -2 1508.35   29.00
  -1   3   2 1536.15   28.90
   1   3  -2 1587.24   28.40
   1   3  -2 1571.64   29.20
   1   3  -2 1553.54   28.50
  -1   3   2 1579.04   29.00
  -1   3   2 1563.54   28.90
  -1   3   2 1547.85   29.10
  -1  -3  -2   38.70    1.60
   1  -3   2   32.80    2.40
   1  -3   2   37.00    2.50
  -1  -3  -2   39.10    2.40
  -1  -3  -2   40.80    2.30
   1  -3   2   39.90    2.50
  -1  -3  -2   39.50    2.40
   1  -3   2   34.70    2.50
   1   3   2   39.40    2.30
   1   3   2   36.40    2.70
  -1   3  -2   38.90    2.40
  -1   3  -2   35.40    2.50
   1   3   2   38.10    1.50
  -1   3  -2   36.00    2.40
   1   3   2   38.00    2.30
  -1   3  -2   34.30    2.20
  -1   3  -2   35.20    2.40
  -2  -3  -2  353.66    7.50
   2  -3   2  335.27    7.80
   2  -3   2  331.97    7.70
  -2  -3  -2  349.57    7.30
   2  -3   2  354.66    7.40
  -2  -3  -2  349.07    6.50
  -2  -3  -2  347.67    7.50
  -2   3  -2  349.57    7.40
   2   3   2  339.57    7.60
  -2   3  -2  345.77    7.30
   2   3   2  347.97    7.60
  -2   3  -2  334.07    8.10
   2   3   2  351.76    6.50
  -2   3  -2  345.47    7.80
  -3  -3  -2  315.57    6.70
   3  -3   2  320.47    7.00
  -3  -3  -2  310.77    6.10
  -3  -3  -2  311.97    6.10
  -3  -3  -2  329.67    7.20
   3  -3   2  311.37    7.70
   3  -3   2  310.67    6.80
   3   3   2  314.47    7.00
  -3   3  -2  320.57    6.60
   3   3   2  311.97    7.30
  -3   3  -2  312.77    6.50
  -3   3  -2  315.47    7.50
   3   3   2  318.17    6.90
  -3   3  -2  306.67    7.60
  -3   3  -2  312.17    7.50
  -4  -3  -2 3094.29   60.59
   4  -3   2 3328.27   60.99
   4  -3   2 3347.87   61.09
  -4  -3  -2 3392.56   60.49
  -4  -3  -2 3333.07   61.49
   4  -3   2 3328.37   61.99
  -4  -3  -2 3402.76   60.59
   4  -3   2 3197.18   61.99
   4   3   2 3424.76   61.69
   4   3   2 3340.07   61.19
  -4   3  -2 3296.37   62.09
  -4   3  -2 3337.67   61.99
   4   3   2 3375.66   61.09
  -4   3  -2 3397.26   62.09
  -5  -3  -2 1213.78   22.50
   5  -3   2 1205.38   24.10
  -5  -3  -2 1192.18   23.30
   5  -3   2 1167.78   23.90
   5  -3   2 1213.48   22.60
  -5  -3  -2 1206.28   23.30
   5  -3   2 1216.48   22.70
  -5  -3  -2 1206.48   22.60
   5   3   2 1219.58   23.20
  -5   3  -2 1182.88   23.80
   5   3   2 1183.48   23.40
  -5   3  -2 1164.28   24.00
   5   3   2 1197.68   22.80
  -5   3  -2 1180.78   25.80
   6  -3   2  212.78    7.00
  -6  -3  -2  221.98    6.30
   6  -3   2  220.38    5.30
  -6  -3  -2  219.98    5.50
   6  -3   2  214.68    5.30
  -6  -3  -2  221.58    5.50
  -6   3  -2  215.58    7.20
   6   3   2  222.58    5.50
   6   3   2  221.68    5.30
  -7  -3  -2 1069.09   21.40
  -7  -3  -2 1054.49   20.60
   7  -3   2 1040.70   22.20
   7  -3   2 1041.50   20.00
  -7  -3  -2 1032.20   21.20
   7  -3   2 1043.30   20.10
   7  -3   2 1041.70   22.10
  -7  -3  -2 1058.99   20.60
  -7   3  -2 1072.59   22.40
   7   3   2 1045.20   20.20
   7   3   2 1064.09   20.30
   8  -3   2  252.77    8.60
  -8  -3  -2  233.58    7.20
   8  -3   2  244.68    5.90
  -8  -3  -2  248.88    7.60
  -8  -3  -2  255.67    6.80
   8  -3   2  240.68    8.50
   8  -3   2  248.28    6.00
   8   3   2  247.18    6.00
  -8   3  -2  247.28    8.70
   8   3   2  247.68    6.20
  -9  -3  -2  365.36    9.80
   9  -3   2  363.06   10.80
   9  -3   2  345.07   10.80
   9  -3   2  352.56    7.90
  -9  -3  -2  357.96    9.00
  -9  -3  -2  358.36    9.10
   9  -3   2  357.66    8.00
  -9   3  -2  367.86   11.10
   9   3   2  370.36    8.30
   9   3   2  364.76    8.10
 -10  -3  -2   41.80    4.00
  10  -3   2   32.40    3.70
 -10  -3  -2   29.90    3.20
  10  -3   2   30.60    2.90
  10  -3   2   36.00    4.70
  10   3   2   31.50    3.00
 -10   3  -2   33.10    4.80
 -11  -3  -2  452.75   11.50
  11  -3   2  463.85   13.70
  11  -3   2  441.16    9.80
  11  -3   2  465.25   13.80
  11  -3   2  448.26    9.70
 -11  -3  -2  448.76   12.20
  11   3   2  454.85   10.10
 -11   3  -2  448.46   13.70
 -11   3  -2  473.45   14.00
  11   3   2  444.56    9.90
 -12  -3  -2    4.50    3.60
  12  -3   2   11.40    4.90
  12  -3   2    4.20    2.00
  12  -3   2   -1.40    4.40
  12  -3   2    5.20    2.00
 -12  -3  -2    3.50    3.70
 -12   3  -2    0.00    4.40
 -12   3  -2    7.10    4.80
  12   3   2    2.10    2.10
  12   3   2    7.80    2.30
  12  -4  -2  794.82   20.00
  12  -4  -2  795.72   16.80
  12  -4  -2  781.72   20.30
  12  -4  -2  789.62   17.00
 -12  -4   2  802.22   17.60
  12   4  -2  774.72   17.20
  12   4  -2  799.12   17.00
 -12   4   2  821.52   20.80
  12   4  -2  797.12   17.30
  11  -4  -2    2.50    2.70
  11  -4  -2    8.20    2.60
 -11  -4   2    3.80    2.50
  11  -4  -2   10.20    4.50
 -11  -4   2    6.30    2.90
  11  -4  -2    5.80    4.10
  11   4  -2    5.20    2.70
  11   4  -2    4.10    2.50
 -11   4   2    8.50    4.70
  11   4  -2    2.80    2.70
  10  -4  -2  282.37   10.40
  10  -4  -2  289.77    7.70
 -10  -4   2  265.67    7.20
  10  -4  -2  283.67    7.70
 -10  -4   2  289.07    8.10
 -10  -4   2  291.97    7.50
  10  -4  -2  279.77    9.80
  10   4  -2  287.07    8.00
  10   4  -2  284.77    7.80
  10   4  -2  284.87    7.80
   9  -4  -2  444.56   12.50
   9  -4  -2  446.56   10.30
   9  -4  -2  450.75   10.40
  -9  -4   2  456.05   10.00
  -9  -4   2  426.16    9.90
  -9  -4   2  426.36    9.90
   9  -4  -2  465.15   12.80
  -9  -4   2  453.05   10.40
   9   4  -2  446.16   10.60
   9   4  -2  452.35   10.40
   9   4  -2  444.06   10.30
   8  -4  -2  369.76   10.70
  -8  -4   2  383.66    8.70
  -8  -4   2  385.16    8.60
  -8  -4   2  381.86    8.70
   8  -4  -2  396.76   11.30
   8  -4  -2  383.06    9.20
   8  -4  -2  383.26    9.10
   8   4  -2  388.66    8.90
   8   4  -2  392.76    9.20
   8   4  -2  388.56    9.40
  -7  -4   2   83.89    3.50
   7  -4  -2   81.99    4.00
  -7  -4   2   84.19    3.40
   7  -4  -2   93.29    4.00
   7  -4  -2   88.19    5.30
   7  -4  -2   86.79    5.60
   7   4  -2   84.99    4.00
   7   4  -2   91.39    3.60
   7   4  -2   93.79    4.30
  -6  -4   2   56.09    2.60
   6  -4  -2   46.70    4.30
   6  -4  -2   50.29    3.30
  -6  -4   2   53.69    2.70
   6  -4  -2   49.60    3.30
  -6  -4   2   59.69    2.50
   6  -4  -2   51.89    4.20
   6   4  -2   56.99    3.60
   6   4  -2   55.29    3.30
   6   4  -2   55.39    2.60
  -5  -4   2  415.26    8.70
  -5  -4   2  409.66    8.40
   5  -4  -2  406.56    9.20
  -5  -4   2  401.76    8.40
   5  -4  -2  400.66   10.00
  -5  -4   2  422.86    8.20
   5  -4  -2  406.96   11.50
   5   4  -2  402.66    9.20
   5   4  -2  407.76    8.30
   5   4  -2  413.26    8.50
   4  -4  -2   76.79    4.20
  -4  -4   2   84.49    3.20
  -4  -4   2   77.89    2.20
  -4  -4   2   85.99    3.20
   4  -4  -2   79.69    3.50
   4  -4  -2   72.89    4.20
   4   4  -2   81.39    2.40
   4   4  -2   79.89    2.80
  -4   4   2   81.19    3.90
  -4   4   2   77.39    3.10
  -4   4   2   76.29    3.90
  -4   4   2   79.19    3.00
   4   4  -2   79.69    3.80
  -3  -4   2  791.92   16.60
   3  -4  -2  754.52   17.00
   3  -4  -2  802.52   16.80
  -3  -4   2  822.32   16.40
   3  -4  -2  844.92   16.90
  -3  -4   2  836.62   15.70
   3  -4  -2  840.32   16.40
  -3  -4   2  833.42   15.30
  -3   4   2  837.62   16.30
  -3   4   2  851.41   16.30
  -3   4   2  804.62   17.30
   3   4  -2  842.62   16.50
   3   4  -2  835.32   15.30
   3   4  -2  815.22   16.60
   3   4  -2  835.92   15.70
   2  -4  -2  284.97    7.00
   2  -4  -2  286.87    7.00
   2  -4  -2  288.27    6.90
  -2  -4   2  289.97    6.90
  -2  -4   2  288.87    5.80
  -2  -4   2  291.77    6.90
   2   4  -2  288.07    5.80
  -2   4   2  283.67    6.90
  -2   4   2  291.17    6.70
   2   4  -2  290.67    7.10
  -2   4   2  293.07    7.00
   2   4  -2  298.37    7.00
  -2   4   2  288.07    7.00
   2   4  -2  293.97    6.20
   1  -4  -2   61.19    3.20
  -1  -4   2   62.89    3.10
  -1  -4   2   64.29    2.30
  -1  -4   2   67.09    3.30
   1  -4  -2   63.19    2.90
   1  -4  -2   62.99    3.20
   1  -4  -2   60.99    3.20
  -1  -4   2   54.49    2.60
   1   4  -2   62.69    3.10
   1   4  -2   59.59    2.50
   1   4  -2   57.69    3.30
  -1   4   2   63.49    2.70
  -1   4   2   51.19    3.10
  -1   4   2   61.99    3.20
   1   4  -2   64.09    2.20
  -1   4   2   63.89    3.10
   1   4  -2   64.19    2.20
   1  -4   2  105.49    6.10
  -1  -4  -2  110.59    2.80
   1  -4   2  102.29    3.90
   1  -4   2  107.09    3.60
  -1  -4  -2  103.39    3.60
  -1  -4  -2  110.59    3.70
   1  -4   2  105.29    3.80
  -1   4  -2  106.09    3.80
   1   4   2  113.29    4.00
  -1   4  -2  110.29    3.70
  -1   4  -2   99.39    3.70
   1   4   2  105.89    4.10
   1   4   2  119.49    5.10
  -1   4  -2  105.79    3.50
  -1   4  -2   97.69    4.00
  -2  -4  -2 2439.96   45.60
   2  -4   2 2422.36   45.80
  -2  -4  -2 2499.35   45.60
  -2  -4  -2 2440.86   45.70
   2  -4   2 2404.26   46.00
   2  -4   2 2430.46   45.80
   2  -4   2 2419.96   45.70
  -2  -4  -2 2472.25   44.60
   2   4   2 2513.55   45.70
  -2   4  -2 2436.76   45.60
  -2   4  -2 2415.56   45.50
  -2   4  -2 2489.85   45.90
   2   4   2 2470.55   45.90
  -2   4  -2 2459.85   45.90
  -2   4  -2 2444.26   45.90
   2   4   2 2520.55   46.20
  -3  -4  -2  384.36    8.20
   3  -4   2  389.86    9.20
   3  -4   2  383.26    9.00
  -3  -4  -2  380.56    8.40
   3  -4   2  384.46    8.40
  -3  -4  -2  371.16    8.20
  -3   4  -2  385.76    8.00
  -3   4  -2  391.76    8.20
  -3   4  -2  377.36    8.80
   3   4   2  378.76    8.60
  -3   4  -2  353.86   10.20
  -3   4  -2  374.16    9.00
   3   4   2  381.56    8.50
   4  -4   2 3238.48   59.89
  -4  -4  -2 3306.67   59.49
   4  -4   2 3275.97   59.79
  -4  -4  -2 3261.57   59.99
  -4  -4  -2 3254.37   59.49
   4  -4   2 3188.78   60.79
   4  -4   2 3108.89   60.59
  -4   4  -2 3235.98   60.59
  -4   4  -2 3130.29   60.59
   4   4   2 3297.17   59.89
   4   4   2 3247.18   59.99
  -4   4  -2 3200.58   60.79
   4   4   2 3222.28   60.19
  -4   4  -2 3343.27   59.39
  -4   4  -2 3294.47   59.29
   5  -4   2    6.00    1.70
  -5  -4  -2    4.80    1.90
  -5  -4  -2    6.50    1.00
   5  -4   2    3.00    2.90
   5   4   2    7.70    1.90
   5   4   2    7.60    1.70
   6  -4   2 2131.99   40.20
  -6  -4  -2 2106.89   40.80
  -6  -4  -2 2184.68   39.50
   6  -4   2 2131.09   41.70
  -6  -4  -2 2200.18   39.60
  -6  -4  -2 2174.88   40.60
   6  -4   2 2142.59   40.00
   6  -4   2 2113.79   41.60
   6   4   2 2133.79   40.20
   6   4   2 2140.69   40.30
  -6   4  -2 2119.59   41.80
   6   4   2 2114.39   40.90
  -7  -4  -2   26.20    2.40
   7  -4   2   25.80    3.80
  -7  -4  -2   24.90    2.00
  -7  -4  -2   29.80    2.90
  -7  -4  -2   27.90    2.80
   7  -4   2   29.60    3.70
   7  -4   2   25.50    2.20
   7  -4   2   24.30    2.30
   7   4   2   29.60    2.50
  -7   4  -2   25.60    3.60
   7   4   2   24.00    2.20
   7   4   2   30.40    2.80
   8  -4   2 3928.31   76.29
  -8  -4  -2 4020.00   73.99
  -8  -4  -2 4012.20   73.99
  -8  -4  -2 4013.40   74.99
   8  -4   2 3993.80   73.99
   8  -4   2 4035.90   74.19
   8  -4   2 4038.80   76.19
   8   4   2 4021.50   74.09
   8   4   2 4054.89   74.29
  -8   4  -2 4085.89   76.59
   9  -4   2   -2.80    3.60
  -9  -4  -2    0.00    2.30
   9  -4   2    3.00    3.80
   9  -4   2    1.70    1.90
  -9  -4  -2    2.40    2.70
  -9  -4  -2    2.30    2.00
   9  -4   2    2.20    2.00
   9   4   2    3.00    2.00
   9   4   2    5.20    2.20
  -9   4  -2    1.20    3.70
  10  -4   2  309.87    7.70
 -10  -4  -2  316.67    9.10
  10  -4   2  299.17   10.60
 -10  -4  -2  317.47    8.80
  10  -4   2  315.67   10.90
 -10  -4  -2  304.47    8.00
  10   4   2  308.37    8.10
 -10   4  -2  318.47   11.10
  10   4   2  310.87    7.80
 -11  -4  -2   13.70    2.80
  11  -4   2   15.30    2.50
  11  -4   2   10.00    4.80
  11  -4   2   15.60    2.50
 -11  -4  -2    8.70    3.30
  11  -4   2   14.40    4.80
 -11   4  -2   13.80    4.80
  11   4   2   14.40    2.50
  11   4   2   16.10    2.70
 -11   4  -2    8.80    4.50
  12  -4   2  872.91   18.00
 -12  -4  -2  889.01   18.90
  12  -4   2  889.01   21.90
  12  -4   2  896.51   22.10
  12  -4   2  883.41   18.10
 -12  -4  -2  877.11   19.80
 -12   4  -2  901.51   22.40
  12   4   2  888.51   18.20
  12   4   2  879.21   18.40
 -12   4  -2  932.31   22.40
  12  -5  -2   17.60    5.70
  12  -5  -2   11.40    5.20
 -12   5   2    7.40    6.40
 -11  -5   2  211.98    6.70
 -11  -5   2  226.88    6.30
  11  -5  -2  227.08    9.70
  11  -5  -2  230.58   10.40
  11  -5  -2  216.28    7.10
  11  -5  -2  205.88    7.20
  11   5  -2  224.98    7.60
  11   5  -2  221.58    7.20
 -11   5   2  229.38   11.00
  10  -5  -2  103.09    5.20
  10  -5  -2  101.49    8.20
 -10  -5   2  108.49    4.30
  10  -5  -2  112.09    5.30
 -10  -5   2   97.99    4.50
  10   5  -2  106.09    4.40
  10   5  -2  104.99    5.60
  10   5  -2  107.69    5.20
 -10   5   2  107.89    8.00
  -9  -5   2   36.20    2.70
   9  -5  -2   45.10    4.90
   9  -5  -2   38.70    3.30
  -9  -5   2   38.70    3.20
  -9  -5   2   35.30    2.70
   9  -5  -2   27.00    5.10
   9  -5  -2   39.30    3.50
  -9  -5   2   32.00    3.10
   9   5  -2   43.60    3.40
   9   5  -2   32.70    3.10
   9   5  -2   39.80    3.60
  -8  -5   2 1165.28   22.90
  -8  -5   2 1170.78   22.70
   8  -5  -2 1203.58   25.40
   8  -5  -2 1170.98   23.80
   8  -5  -2 1192.18   25.60
   8  -5  -2 1208.18   23.70
  -8  -5   2 1194.78   22.80
   8   5  -2 1174.08   22.60
   8   5  -2 1174.18   24.00
   8   5  -2 1172.78   23.70
   7  -5  -2   91.99    5.70
  -7  -5   2   97.09    3.30
  -7  -5   2   95.29    3.00
   7  -5  -2   92.89    4.50
   7  -5  -2   89.79    5.00
  -7  -5   2   83.19    5.00
  -7  -5   2   95.69    3.50
   7  -5  -2   87.59    6.00
   7   5  -2   99.19    3.20
   7   5  -2   92.49    4.40
   7   5  -2   94.39    4.80
   6  -5  -2  844.12   18.60
   6  -5  -2  844.52   17.30
  -6  -5   2  868.51   16.10
  -6  -5   2  829.02   16.50
  -6  -5   2  849.32   17.20
   6  -5  -2  842.92   17.40
  -6  -5   2  854.51   16.40
   6  -5  -2  842.82   18.50
   6   5  -2  865.61   17.70
   6   5  -2  814.92   16.50
   6   5  -2  829.22   15.90
  -6   5   2  832.62   16.10
   6   5  -2  829.52   17.40
   5  -5  -2    2.30    1.90
  -5  -5   2    1.30    1.30
   5  -5  -2    5.10    2.70
   5  -5  -2    5.80    2.50
   5   5  -2    5.00    1.50
  -5   5   2    1.80    1.50
   5   5  -2    3.70    2.10
   5   5  -2   -1.40    1.40
  -4  -5   2  656.03   12.80
  -4  -5   2  640.84   13.60
   4  -5  -2  662.23   14.50
   4  -5  -2  674.23   13.80
   4  -5  -2  632.84   14.40
  -4   5   2  642.54   14.10
   4   5  -2  657.53   13.90
   4   5  -2  663.43   14.10
   4   5  -2  642.74   13.00
   3  -5  -2   18.10    2.50
  -3  -5   2   17.70    1.60
   3  -5  -2   17.30    2.20
  -3  -5   2   16.40    2.20
   3  -5  -2   20.10    2.30
  -3  -5   2   18.20    2.10
   3  -5  -2   18.00    2.40
  -3   5   2   16.00    2.20
   3   5  -2   13.90    2.10
  -3   5   2   18.40    2.10
  -3   5   2   19.60    1.90
   3   5  -2   20.70    2.40
   3   5  -2   20.50    1.70
  -3   5   2   18.50    2.40
   2  -5  -2 2806.12   53.09
   2  -5  -2 2819.12   52.99
   2  -5  -2 2833.32   52.89
   2  -5  -2 2860.41   52.99
  -2  -5   2 2894.71   52.99
  -2  -5   2 2847.92   52.29
   2   5  -2 2857.11   52.19
   2   5  -2 2800.72   53.09
  -2   5   2 2732.43   53.89
  -2   5   2 2838.92   52.99
   2   5  -2 2858.61   52.99
   2   5  -2 2865.21   51.69
  -2   5   2 2825.72   52.89
  -2   5   2 2837.32   52.99
  -1  -5   2 1459.45   27.20
   1  -5  -2 1426.16   27.60
  -1  -5   2 1336.47   28.40
   1  -5  -2 1452.15   27.30
   1  -5  -2 1442.06   27.70
   1  -5  -2 1468.55   27.80
  -1  -5   2 1451.15   27.80
  -1   5   2 1421.46   27.20
   1   5  -2 1366.46   27.30
   1   5  -2 1421.36   27.80
   1   5  -2 1444.76   27.60
   1   5  -2 1446.26   26.70
  -1   5   2 1465.55   27.80
  -1   5   2 1424.16   27.50
   0  -5   2 4238.38   78.69
   0  -5  -2 4340.87   78.29
   0  -5   2 4297.57   78.99
   0  -5   2 4195.38   78.99
   0  -5  -2 4348.17   78.89
   0  -5  -2 4180.58   78.79
   0   5  -2 3994.00   79.99
   0   5  -2 4300.07   78.39
   0   5   2 4338.47   79.09
   0   5  -2 4364.46   79.09
   0   5   2 4436.66   78.89
   0   5   2 4164.28   78.69
   0   5  -2 4349.67   78.39
   0   5   2 4335.37   78.29
   0   5  -2 4313.77   78.59
  -1  -5  -2  214.08    6.00
   1  -5   2  224.78    6.10
  -1  -5  -2  219.28    5.80
   1  -5   2  225.38    6.20
   1  -5   2  223.28    6.10
  -1  -5  -2  212.68    6.00
   1  -5   2  223.98    5.70
  -1  -5  -2  215.38    4.90
   1   5   2  221.88    4.90
   1   5   2  220.58    6.00
   1   5   2  212.78    5.70
   1   5   2  228.08    6.40
  -1   5  -2  214.78    5.80
  -1   5  -2  219.28    6.10
  -1   5  -2  216.68    5.70
  -1   5  -2  217.38    5.80
  -1   5  -2  222.68    5.80
   2  -5   2  138.99    4.70
   2  -5   2  142.19    4.90
  -2  -5  -2  144.49    4.70
  -2  -5  -2  142.19    3.20
  -2  -5  -2  146.69    4.50
   2  -5   2  143.89    4.70
  -2  -5  -2  145.99    4.80
   2  -5   2  150.18    5.20
  -2   5  -2  145.79    4.70
  -2   5  -2  133.29    4.70
  -2   5  -2  151.28    4.90
   2   5   2  149.09    3.10
  -2   5  -2  142.49    4.50
   2   5   2  156.08    5.10
  -2   5  -2  145.59    4.90
   2   5   2  145.69    4.50
  -3  -5  -2  108.89    4.00
   3  -5   2  116.59    4.30
   3  -5   2  112.69    4.20
  -3  -5  -2  115.59    4.10
   3  -5   2  112.99    4.90
   3  -5   2  115.99    4.60
  -3  -5  -2  116.19    4.10
   3   5   2  110.19    4.00
   3   5   2  113.09    4.30
  -3   5  -2  117.39    4.60
  -3   5  -2  109.89    3.70
   3   5   2  117.19    4.50
  -3   5  -2  105.79    4.70
  -3   5  -2  120.89    4.00
  -3   5  -2  112.19    4.50
   4  -5   2  989.80   19.90
   4  -5   2  996.20   20.50
  -4  -5  -2 1019.60   19.80
  -4  -5  -2 1005.60   19.50
   4  -5   2  997.80   21.80
  -4   5  -2 1013.30   19.40
   4   5   2 1000.40   20.20
  -4   5  -2  976.40   20.70
   4   5   2  985.20   20.00
   5  -5   2  105.39    5.30
   5  -5   2  114.39    5.60
   5  -5   2  100.69    4.20
  -5  -5  -2  104.69    4.20
   5  -5   2  104.19    4.30
   5   5   2  103.19    4.20
  -5   5  -2  103.49    5.40
  -5   5  -2  105.69    3.10
   5   5   2  105.79    4.50
  -6  -5  -2  427.26   10.20
   6  -5   2  426.56   10.00
  -6  -5  -2  442.66   10.20
   6  -5   2  446.86   11.70
   6  -5   2  445.96   11.40
   6  -5   2  446.66   10.00
   6   5   2  455.75   10.40
  -6   5  -2  439.96   11.40
   6   5   2  437.06   10.00
   6   5   2  426.96   10.30
  -7  -5  -2  999.00   20.40
   7  -5   2 1014.20   22.10
   7  -5   2 1010.50   21.70
  -7  -5  -2  979.10   20.40
   7  -5   2 1003.20   20.20
  -7  -5  -2 1012.50   18.80
   7  -5   2 1005.20   20.10
   7   5   2  974.80   20.60
   7   5   2 1001.30   20.10
   7   5   2 1016.00   20.50
  -7   5  -2 1007.40   22.10
   8  -5   2   53.29    5.00
  -8  -5  -2   56.69    2.80
  -8  -5  -2   44.90    4.10
   8  -5   2   54.09    4.10
   8  -5   2   67.09    6.40
   8  -5   2   59.29    4.10
  -8  -5  -2   52.19    2.80
  -8   5  -2   48.30    4.90
   8   5   2   59.39    4.50
   8   5   2   54.49    3.90
   9  -5   2  247.48    9.60
  -9  -5  -2  243.88    5.90
  -9  -5  -2  229.18    6.40
   9  -5   2  228.78    7.80
  -9  -5  -2  245.58    7.50
   9  -5   2  264.77   11.00
   9  -5   2  237.28    6.90
  -9   5  -2  226.78    9.50
   9   5   2  238.98    7.70
   9   5   2  225.98    6.80
 -10  -5  -2  195.78    7.20
  10  -5   2  203.08    6.60
 -10  -5  -2  213.18    5.80
  10  -5   2  206.38    6.50
  10  -5   2  218.58    9.50
  10  -5   2  211.58    9.90
  10   5   2  207.78    6.50
 -10   5  -2  212.68    9.70
  10   5   2  214.98    7.00
  11  -5   2  316.57   11.80
  11  -5   2  314.07   11.60
  11  -5   2  305.07    8.30
  11  -5   2  311.97    8.30
 -11  -5  -2  308.47    7.70
 -11  -5  -2  294.87    9.10
 -11   5  -2  312.87   12.20
  11   5   2  302.77    9.20
  11   5   2  296.67    8.70
 -12  -5  -2   19.40    3.70
  12  -5   2   18.40    2.90
  12  -5   2   17.70    5.90
  12  -5   2   18.20    5.50
  12  -5   2   16.10    3.40
  12   5   2   23.10    2.80
 -12   5  -2    9.10    6.70
 -12   5  -2   17.60    5.10
  12  -6  -2   24.70    3.70
  12  -6  -2   26.30    6.10
 -12   6   2   17.00    5.80
  12   6  -2   29.70    4.00
  11  -6  -2  370.06   10.30
  11  -6  -2  380.16   13.40
  11  -6  -2  366.26   12.70
 -11   6   2  387.86   13.70
  11   6  -2  374.36   10.70
  10  -6  -2   27.60    5.10
  10  -6  -2   33.00    5.50
 -10  -6   2   33.00    2.60
  10  -6  -2   30.00    3.50
  10  -6  -2   32.10    3.60
 -10  -6   2   34.80    2.70
 -10   6   2   33.70    5.60
  10   6  -2   36.60    3.90
  10   6  -2   28.80    3.40
   9  -6  -2  219.68    9.60
   9  -6  -2  228.08    7.40
  -9  -6   2  223.88    5.90
  -9  -6   2  202.98    5.90
   9  -6  -2  214.78    7.30
  -9  -6   2  218.38    6.40
  -9  -6   2  216.98    5.00
   9   6  -2  222.98    7.70
   9   6  -2  224.58    7.30
   8  -6  -2   19.30    4.20
  -8  -6   2   18.70    2.10
   8  -6  -2   16.30    4.10
   8  -6  -2   18.40    3.10
  -8  -6   2   21.70    2.20
   8   6  -2   15.10    2.80
   8   6  -2   18.00    3.20
  -7  -6   2 2564.94   48.90
   7  -6  -2 2536.55   49.20
   7  -6  -2 2633.84   50.69
   7  -6  -2 2565.04   50.39
  -7  -6   2 2602.34   47.80
   7  -6  -2 2609.14   49.10
   7   6  -2 2525.85   48.40
   7   6  -2 2564.04   49.10
   7   6  -2 2621.14   49.50
   6  -6  -2   13.60    3.40
  -6  -6   2   12.50    1.90
   6  -6  -2   17.10    2.50
  -6  -6   2   13.20    2.00
   6  -6  -2   14.60    2.70
   6  -6  -2   10.80    3.50
  -6   6   2   12.40    2.10
   6   6  -2   15.00    2.90
   5  -6  -2 1945.81   39.20
   5  -6  -2 1990.30   38.40
   5  -6  -2 1975.40   39.20
  -5  -6   2 2046.40   38.10
  -5  -6   2 2020.00   37.30
  -5   6   2 2038.80   37.90
   5   6  -2 1995.40   38.70
   5   6  -2 1990.20   38.50
  -4  -6   2  822.12   16.20
  -4  -6   2  829.22   17.00
   4  -6  -2  817.62   17.30
   4  -6  -2  827.02   17.20
   4  -6  -2  816.32   17.70
   4  -6  -2  805.32   17.70
   4   6  -2  826.52   17.70
  -4   6   2  835.42   16.90
   4   6  -2  807.12   17.20
  -3  -6   2 2746.43   51.09
   3  -6  -2 2767.92   51.99
   3  -6  -2 2715.83   52.09
  -3  -6   2 2783.02   51.89
   3  -6  -2 2718.13   52.09
   3   6  -2 2801.62   51.19
   3   6  -2 2728.03   52.19
  -3   6   2 2800.52   51.89
   3   6  -2 2754.62   51.99
   2  -6  -2  119.09    5.00
  -2  -6   2  111.89    4.00
  -2  -6   2  125.89    4.80
   2  -6  -2  115.39    4.90
  -2  -6   2  119.19    4.80
   2  -6  -2  112.39    4.80
   2  -6  -2  111.89    4.70
  -2   6   2  125.19    5.00
  -2   6   2  107.09    4.30
   2   6  -2  116.99    3.20
   2   6  -2  119.29    3.10
  -2   6   2  114.09    4.50
   2   6  -2  122.19    4.70
   2   6  -2  122.39    3.90
   2   6  -2  118.09    5.00
  -1  -6   2 1726.53   34.80
  -1  -6   2 1789.12   34.20
   1  -6  -2 1712.43   34.00
   1  -6  -2 1693.03   35.00
  -1  -6   2 1794.52   33.60
   1  -6  -2 1755.72   33.60
   1  -6  -2 1749.72   34.10
   1   6  -2 1790.72   33.50
   1   6  -2 1769.22   32.90
  -1   6   2 1743.43   33.50
   1   6  -2 1807.12   33.00
  -1   6   2 1760.32   33.90
  -1   6   2 1787.92   34.30
   1   6  -2 1863.91   35.90
   1   6  -2 1779.22   34.30
   0  -6   2  915.11   18.70
   0  -6  -2  896.71   18.60
   0  -6   2  902.21   18.30
   0  -6  -2  923.01   18.50
   0  -6   2  892.71   18.70
   0  -6  -2  881.11   18.50
   0  -6  -2  908.61   17.70
   0   6  -2  915.31   18.70
   0   6   2  933.01   18.50
   0   6   2  882.21   18.80
   0   6  -2  910.61   18.50
   0   6   2  883.11   18.60
   0   6   2  909.91   18.30
   0   6  -2  897.61   17.90
   0   6  -2  913.71   17.80
  -1  -6  -2 3173.58   60.39
   1  -6   2 3193.48   60.29
  -1  -6  -2 3205.08   58.99
   1  -6   2 3246.08   60.29
   1  -6   2 3263.47   60.19
  -1  -6  -2 3176.48   59.89
   1  -6   2 3250.27   59.69
  -1   6  -2 3201.98   59.99
   1   6   2 3247.68   59.89
   1   6   2 3195.58   58.89
  -1   6  -2 3195.88   59.79
  -1   6  -2 3262.17   60.29
   1   6   2 3259.57   60.09
  -1   6  -2 3191.78   59.99
   1   6   2 3251.37   60.39
  -1   6  -2 3187.28   59.79
  -2  -6  -2    4.30    1.90
  -2  -6  -2    3.80    2.00
   2  -6   2    4.00    2.00
   2  -6   2    1.80    2.10
   2  -6   2    2.70    2.10
  -2  -6  -2    3.80    1.90
  -2  -6  -2    4.40    0.90
   2  -6   2    4.00    2.40
  -2   6  -2    3.40    1.80
   2   6   2    3.80    0.90
  -2   6  -2    1.20    1.90
   2   6   2    2.50    1.80
   2   6   2    6.00    1.00
  -2   6  -2    4.20    2.00
   2   6   2    1.50    2.30
  -2   6  -2    3.60    1.80
  -2   6  -2    3.70    1.90
   2   6   2    3.40    2.00
  -3  -6  -2 3144.59   59.09
   3  -6   2 3155.28   59.49
   3  -6   2 3218.58   59.69
   3  -6   2 3129.59   59.59
  -3  -6  -2 3188.68   59.29
  -3   6  -2 3156.08   59.79
   3   6   2 3212.28   59.79
   3   6   2 3219.88   59.29
  -3   6  -2 3184.68   59.29
   4  -6   2  328.47    8.30
   4  -6   2  318.37    8.40
  -4  -6  -2  317.37    7.90
   4  -6   2  334.97    9.20
   4  -6   2  329.27    8.80
  -4  -6  -2  317.57    8.00
   4   6   2  317.77    8.20
   4   6   2  323.57    8.60
  -4   6  -2  312.37    8.70
  -4   6  -2  323.27    9.00
   4   6   2  305.87    8.10
  -5  -6  -2  349.96    8.20
   5  -6   2  358.76    9.80
   5  -6   2  361.96    9.00
   5  -6   2  347.87   10.10
  -5  -6  -2  351.16    8.70
   5   6   2  365.86    9.30
  -5   6  -2  360.26   10.00
   5   6   2  348.37    8.90
  -6  -6  -2   23.60    2.80
  -6  -6  -2   21.30    2.10
   6  -6   2   22.20    2.80
   6  -6   2   21.30    2.70
   6  -6   2   18.70    3.60
   6  -6   2   28.10    4.10
   6   6   2   23.30    3.00
   6   6   2   20.30    2.70
  -6   6  -2   23.60    3.80
   6   6   2   22.50    2.70
   7  -6   2  313.97    9.50
   7  -6   2  314.77   10.30
   7  -6   2  310.87    8.40
   7  -6   2  323.27   10.10
  -7  -6  -2  324.57    8.40
   7   6   2  316.67    8.40
   7   6   2  314.07    8.90
  -7   6  -2  298.97   10.20
   8  -6   2    6.70    2.60
  -8  -6  -2    0.60    2.70
   8  -6   2   10.30    4.40
   8  -6   2   12.30    4.20
   8  -6   2   11.00    2.90
   8   6   2    4.40    2.50
  -8   6  -2    7.70    4.70
   8   6   2    6.20    3.10
  -9  -6  -2  206.78    7.00
   9  -6   2  204.28    6.80
   9  -6   2  216.08    6.90
   9  -6   2  199.98    9.20
   9  -6   2  199.78    9.40
  -9   6  -2  189.38    9.30
   9   6   2  206.98    7.30
   9   6   2  193.58    6.70
  10  -6   2   14.90    5.10
  10  -6   2   20.60    3.00
  10  -6   2   11.80    3.00
  10  -6   2   14.60    4.90
 -10  -6  -2   15.60    3.30
 -10   6  -2   12.70    5.00
  10   6   2   16.40    3.00
  10   6   2   17.50    3.30
  11  -6   2   41.90    6.00
 -11  -6  -2   37.30    4.00
  11  -6   2   39.10    6.00
  11  -6   2   37.20    3.70
 -11   6  -2   36.80    6.00
  11   6   2   37.80    4.00
  11  -7  -2   21.40    5.60
  10  -7  -2  516.65   13.10
  10  -7  -2  537.75   15.70
  10  -7  -2  543.75   15.60
 -10  -7   2  520.85   11.30
 -10   7   2  531.95   16.30
  10   7  -2  503.85   13.50
   9  -7  -2  182.18    7.30
  -9  -7   2  182.58    5.30
   9  -7  -2  174.48    9.30
   9  -7  -2  178.78    7.20
   9  -7  -2  181.88    9.10
   9   7  -2  172.28    6.90
  -9   7   2  176.08    9.50
   9   7  -2  181.58    7.60
   8  -7  -2  957.50   20.70
  -8  -7   2  975.50   18.80
  -8  -7   2  895.41   18.90
   8  -7  -2  988.80   22.40
   8  -7  -2  965.50   20.50
   8   7  -2  938.91   20.50
   8   7  -2  984.40   21.00
   7  -7  -2  179.18    6.50
   7  -7  -2  152.38    6.60
   7  -7  -2  150.28    7.90
  -7  -7   2  158.18    4.90
  -7  -7   2  147.39    4.90
   7  -7  -2  163.28    7.90
   7   7  -2  157.18    6.90
   7   7  -2  156.58    5.00
   6  -7  -2  860.91   18.50
   6  -7  -2  853.71   19.40
   6  -7  -2  858.81   19.60
  -6  -7   2  844.82   16.90
  -6   7   2  852.41   17.20
   6   7  -2  840.32   17.20
   6   7  -2  852.51   18.80
   6   7  -2  866.81   18.50
  -5  -7   2    5.30    1.90
  -5  -7   2    4.20    2.40
   5  -7  -2    4.90    2.60
   5  -7  -2    3.50    2.70
   5  -7  -2    5.40    3.40
   5  -7  -2    1.20    3.10
   5   7  -2    2.40    1.80
   5   7  -2    7.10    2.60
  -5   7   2    4.20    2.10
   5   7  -2    7.40    2.90
   4  -7  -2 1778.32   35.70
   4  -7  -2 1853.41   35.60
  -4  -7   2 1828.52   34.40
  -4  -7   2 1817.82   35.30
   4  -7  -2 1827.42   36.20
   4  -7  -2 1801.02   35.90
   4   7  -2 1814.22   35.50
   4   7  -2 1817.22   35.80
   4   7  -2 1822.02   34.60
  -4   7   2 1822.92   35.20
   3  -7  -2  501.55   12.40
  -3  -7   2  524.45   12.30
  -3  -7   2  533.25   11.40
   3  -7  -2  573.64   15.70
   3  -7  -2  544.35   12.90
   3   7  -2  530.95   12.90
   3   7  -2  528.45   11.40
   3   7  -2  522.85   12.30
  -3   7   2  523.15   12.20
   2  -7  -2  639.04   14.80
   2  -7  -2  634.94   16.50
   2  -7  -2  664.33   14.80
  -2  -7   2  704.33   17.80
   2  -7  -2  671.53   14.40
  -2  -7   2  675.43   13.90
  -2   7   2  652.23   14.20
   2   7  -2  665.13   15.30
   2   7  -2  681.33   15.00
   2   7  -2  673.03   12.90
  -2   7   2  677.63   14.80
   2   7  -2  615.94   14.00
  -1  -7   2    4.30    2.40
   1  -7  -2    5.30    2.60
  -1  -7   2    3.90    2.10
  -1  -7   2    3.10    2.40
   1  -7  -2    6.20    2.40
   1  -7  -2    5.50    2.00
   1  -7  -2    5.10    2.40
  -1   7   2    6.30    2.50
   1   7  -2    6.40    2.50
   1   7  -2    7.70    1.60
  -1   7   2    3.50    2.20
   1   7  -2    5.10    2.40
   1   7  -2    5.40    1.50
   0  -7  -2 1796.52   35.40
   0  -7  -2 1821.12   34.20
   0  -7   2 1803.22   35.50
   0  -7   2 1826.22   34.90
   0  -7  -2 1790.52   35.00
   0  -7  -2 1790.32   35.10
   0  -7   2 1826.22   35.30
   0   7   2 1836.92   35.40
   0   7  -2 1809.52   35.40
   0   7  -2 1793.32   34.20
   0   7  -2 1828.02   34.30
   0   7   2 1788.52   34.10
   0   7  -2 1792.12   35.00
   0   7  -2 1802.62   34.70
   1  -7   2 1211.88   25.30
   1  -7   2 1233.38   25.30
   1  -7   2 1278.17   24.60
  -1  -7  -2 1229.18   25.20
   1  -7   2 1271.87   25.20
  -1  -7  -2 1256.17   25.00
  -1  -7  -2 1262.57   25.20
  -1  -7  -2 1258.17   23.80
  -1   7  -2 1217.28   25.40
   1   7   2 1279.57   25.20
  -1   7  -2 1261.67   25.30
  -1   7  -2 1253.67   24.60
  -1   7  -2 1274.27   24.70
   1   7   2 1273.87   25.60
   1   7   2 1260.27   23.70
   2  -7   2 1129.49   22.90
  -2  -7  -2 1117.09   22.60
  -2  -7  -2 1126.19   20.80
   2  -7   2 1106.39   22.90
   2  -7   2 1128.69   22.40
   2  -7   2 1135.89   23.00
  -2  -7  -2 1099.29   22.30
  -2   7  -2 1129.99   22.60
   2   7   2 1095.09   20.70
   2   7   2 1091.39   22.60
   2   7   2 1104.59   23.00
  -2   7  -2 1137.09   22.70
  -2   7  -2 1135.69   22.60
   2   7   2 1089.29   22.40
   2   7   2 1096.09   20.80
   3  -7   2  159.98    6.20
  -3  -7  -2  159.78    5.70
   3  -7   2  157.28    6.50
   3  -7   2  157.48    6.00
  -3  -7  -2  158.88    5.60
   3  -7   2  164.18    6.10
  -3   7  -2  161.78    5.70
   3   7   2  163.68    5.90
  -3   7  -2  146.59    6.10
   3   7   2  150.08    5.40
   3   7   2  173.58    7.60
  -4  -7  -2  757.52   16.10
   4  -7   2  749.62   16.70
   4  -7   2  785.32   17.50
   4  -7   2  770.32   16.70
  -4  -7  -2  770.52   16.20
   4  -7   2  756.32   16.90
   4   7   2  772.02   16.50
  -4   7  -2  777.22   17.20
  -4   7  -2  769.42   16.30
   4   7   2  774.22   17.10
   5  -7   2 1076.69   22.00
  -5  -7  -2 1048.00   21.20
   5  -7   2 1050.39   23.00
   5  -7   2 1077.99   22.60
  -5  -7  -2 1068.79   21.50
   5  -7   2 1018.60   22.00
   5   7   2 1076.59   21.90
  -5   7  -2 1066.59   22.90
  -5   7  -2 1041.40   21.00
   5   7   2 1065.99   22.30
   6  -7   2  376.86    9.90
   6  -7   2  379.76   11.30
   6  -7   2  380.96   11.00
  -6  -7  -2  377.26    9.40
  -6  -7  -2  370.56    9.50
  -6   7  -2  366.16    8.30
  -6   7  -2  355.46   11.00
   6   7   2  369.06   10.20
   7  -7   2  201.58    8.40
   7  -7   2  191.78    7.00
  -7  -7  -2  204.58    7.50
   7  -7   2  199.98    7.20
   7  -7   2  185.28    8.40
   7   7   2  199.98    7.50
  -7   7  -2  201.38    8.70
   7   7   2  201.68    6.80
   8  -7   2  817.12   17.60
   8  -7   2  807.72   19.70
  -8  -7  -2  797.32   17.10
   8  -7   2  783.42   19.20
  -8   7  -2  788.72   19.60
   8   7   2  794.12   17.90
   8   7   2  776.72   17.30
   9  -7   2   14.00    4.70
   9  -7   2   11.30    3.20
  -9  -7  -2   20.60    3.20
   9  -7   2   10.60    4.70
   9  -7   2   16.80    3.20
   9   7   2    9.80    3.00
  -9   7  -2   17.30    5.00
   9   7   2   17.40    3.60
  10  -7   2  112.79    6.20
  10  -7   2  117.59    8.80
  10  -7   2  100.79    8.60
 -10  -7  -2  117.59    5.80
  10   7   2  102.09    6.40
 -10   7  -2  109.39    8.70
 -11  -7  -2   11.50    3.30
  11  -7   2    8.00    5.40
  11  -8  -2    0.20    3.60
  11  -8  -2    4.70    5.50
  11   8  -2    7.60    3.90
  10  -8  -2   85.79    8.30
  10  -8  -2   76.79    6.30
  10  -8  -2   72.39    6.70
  10   8  -2   76.09    6.60
 -10   8   2   72.69    7.10
   9  -8  -2  237.68   10.60
  -9  -8   2  235.48    6.30
   9  -8  -2  257.67   10.60
   9  -8  -2  249.48    8.90
   9   8  -2  243.18    9.00
  -9   8   2  243.48   11.00
   8  -8  -2  163.58    6.90
  -8  -8   2  155.88    5.50
   8  -8  -2  169.68    8.90
   8  -8  -2  161.98    8.90
   8  -8  -2  173.18    7.40
  -8  -8   2  158.28    5.10
   8   8  -2  167.18    6.00
  -8   8   2  154.38    9.00
   8   8  -2  155.88    7.50
  -7  -8   2   40.20    3.40
  -7  -8   2   42.30    3.50
  -7  -8   2   40.30    3.60
   7  -8  -2   42.90    5.40
   7  -8  -2   42.40    5.30
   7  -8  -2   45.40    6.20
   7   8  -2   45.00    4.60
   7   8  -2   55.19    5.00
   6  -8  -2    6.00    3.00
   6  -8  -2   -0.30    3.20
  -6  -8   2    3.50    2.10
   6  -8  -2    9.80    3.70
  -6  -8   2    4.40    2.50
   6  -8  -2    1.80    3.40
   6   8  -2    3.50    3.30
  -6   8   2    6.80    2.30
   6   8  -2    3.70    3.60
   5  -8  -2  174.68    7.70
  -5  -8   2  168.68    5.40
   5  -8  -2  167.18    7.30
   5  -8  -2  177.08    7.10
   5  -8  -2  157.78    6.70
  -5  -8   2  161.68    6.50
   5   8  -2  160.88    6.50
  -5   8   2  160.28    6.00
   5   8  -2  169.78    7.40
   5   8  -2  155.08    5.80
   4  -8  -2   57.99    5.70
  -4  -8   2   65.69    4.80
   4  -8  -2   65.99    5.60
   4  -8  -2   66.49    5.20
   4  -8  -2   77.79    5.60
  -4  -8   2   61.59    3.90
  -4   8   2   63.89    4.60
   4   8  -2   68.89    5.70
   4   8  -2   62.39    4.80
   4   8  -2   60.49    3.70
   3  -8  -2  272.17    8.30
  -3  -8   2  265.57    8.20
   3  -8  -2  292.07    8.80
   3  -8  -2  292.07    9.00
  -3  -8   2  279.17    7.50
  -3   8   2  287.97    8.40
   3   8  -2  274.27    7.30
   3   8  -2  268.47    8.80
   3   8  -2  281.47    8.30
   2  -8  -2  302.77    8.80
   2  -8  -2  288.07    8.80
   2  -8  -2  283.17    8.60
  -2  -8   2  291.67    7.80
  -2  -8   2  287.67    8.60
   2  -8  -2  288.17    8.30
   2   8  -2  297.47    8.60
  -2   8   2  310.77   12.60
   2   8  -2  287.57    7.50
   2   8  -2  288.97    6.50
   2   8  -2  288.67    9.00
   2   8  -2  293.27    6.40
  -1  -8   2   45.30    4.20
   1  -8  -2   43.10    3.80
   1  -8  -2   45.30    4.60
   1  -8  -2   50.29    4.70
  -1  -8   2   50.69    4.80
   1  -8  -2   52.09    4.70
   1   8  -2   50.29    3.00
   1   8  -2   51.49    4.40
  -1   8   2   45.40    3.60
  -1   8   2   48.10    4.90
   1   8  -2   45.50    4.10
   1   8  -2   47.70    2.90
   0  -8  -2  498.95   12.30
   0  -8   2  513.25   12.50
   0  -8   2  511.45   12.40
   0  -8   2  472.55   13.50
   0  -8  -2  497.85   12.30
   0  -8  -2  507.15   12.20
   0  -8  -2  507.85   11.10
   0   8   2  506.05   10.90
   0   8  -2  506.95   12.60
   0   8  -2  504.15   11.10
   0   8   2  515.15   12.10
   0   8   2  504.55   11.10
   0   8   2  528.45   12.70
  -1  -8  -2 1364.86   27.70
  -1  -8  -2 1377.06   26.10
   1  -8   2 1371.56   27.70
   1  -8   2 1364.56   27.90
  -1  -8  -2 1390.66   27.50
   1  -8   2 1372.06   28.80
  -1   8  -2 1333.87   26.90
  -1   8  -2 1382.56   27.00
   1   8   2 1404.26   28.10
   1   8   2 1357.96   26.10
   1   8   2 1342.37   30.80
  -1   8  -2 1385.66   27.90
   2  -8   2  125.09    6.10
  -2  -8  -2  129.29    5.50
   2  -8   2  140.29    6.00
  -2  -8  -2  111.69    8.20
   2   8   2  125.29    6.50
   2   8   2  129.59    3.40
  -2   8  -2  137.89    5.80
   2   8   2  134.39    5.70
   3  -8   2  228.78    7.70
   3  -8   2  217.48    8.10
   3  -8   2  240.78    7.70
  -3  -8  -2  232.98    7.20
  -3  -8  -2  225.28    7.20
  -3   8  -2  233.08    7.30
   3   8   2  219.58    7.70
   3   8   2  223.78    8.00
  -3   8  -2  230.18    7.80
   4  -8   2  690.43   15.60
   4  -8   2  661.83   15.60
   4  -8   2  664.73   16.10
   4  -8   2  673.13   15.70
  -4  -8  -2  691.93   15.10
  -4  -8  -2  692.03   15.00
   4   8   2  675.63   15.40
  -4   8  -2  690.83   16.10
  -4   8  -2  683.83   15.00
   4   8   2  667.33   15.90
   5  -8   2   78.89    6.50
   5  -8   2   68.99    5.20
   5  -8   2   80.19    5.50
   5  -8   2   72.29    5.90
  -5  -8  -2   77.39    4.70
  -5  -8  -2   71.59    4.40
   5   8   2   82.29    6.00
  -5   8  -2   71.99    4.30
   5   8   2   62.59    5.50
  -5   8  -2   69.89    6.00
   6  -8   2  378.56   10.60
   6  -8   2  384.86   10.60
   6  -8   2  365.96   11.40
  -6  -8  -2  369.66    9.30
   6  -8   2  380.66   11.40
  -6  -8  -2  399.46    9.90
   6   8   2  388.66   11.10
   6   8   2  371.86   10.30
  -6   8  -2  387.46   11.70
  -7  -8  -2  188.88    6.80
   7  -8   2  207.88    9.10
   7  -8   2  196.48    9.30
   7  -8   2  220.58    7.90
   7  -8   2  209.58    7.30
  -7   8  -2  210.18    9.30
   7   8   2  208.28    8.70
   8  -8   2  838.92   20.60
   8  -8   2  831.72   18.60
   8  -8   2  806.32   18.50
  -8  -8  -2  816.42   17.70
   8  -8   2  837.72   20.30
   8   8   2  823.42   18.40
  -8   8  -2  839.32   20.50
   8   8   2  816.52   19.00
   9  -8   2   -0.40    3.40
   9  -8   2    7.60    4.70
  -9  -8  -2    1.20    3.00
   9  -8   2    5.50    5.00
  -9   8  -2    4.50    4.90
   9   8   2   -1.00    2.00
   9   8   2    1.00    3.50
  10  -8   2  188.78    7.90
  10  -8   2  180.68   10.40
 -10  -8  -2  179.38    7.00
  10  -8   2  166.78    9.90
 -10   8  -2  172.58   10.50
  10   8   2  188.78    8.20
  10  -9  -2   93.89    7.40
  10  -9  -2   88.89    7.70
  10   9  -2  105.19    8.20
 -10   9   2   98.39    9.40
   9  -9  -2    2.10    4.90
   9  -9  -2    7.80    3.90
   9  -9  -2    3.90    4.90
   9   9  -2    1.40    3.90
  -9   9   2    2.20    5.00
   8  -9  -2   69.89    6.30
   8  -9  -2   62.39    6.30
  -8  -9   2   63.09    4.00
   8  -9  -2   62.39    6.30
   8   9  -2   59.39    5.40
  -8   9   2   49.50    5.90
   7  -9  -2   13.30    4.70
   7  -9  -2   11.70    4.50
   7  -9  -2   11.70    3.50
  -7  -9   2   17.80    2.60
   7  -9  -2   19.60    4.20
  -7   9   2   20.10    4.90
   7   9  -2   13.80    2.40
   7   9  -2   15.90    4.10
   6  -9  -2  156.28    7.90
   6  -9  -2  158.28    7.20
   6  -9  -2  174.38    8.90
  -6  -9   2  166.68    5.70
  -6  -9   2  157.98    6.30
   6   9  -2  160.78    7.00
  -6   9   2  154.18    8.50
   6   9  -2  163.58    5.80
   6   9  -2  164.78    8.10
  -5  -9   2  195.48    7.20
   5  -9  -2  223.08    8.90
   5  -9  -2  206.78    8.40
   5  -9  -2  232.68    8.60
   5  -9  -2  208.38    7.90
  -5  -9   2  207.88    6.50
   5   9  -2  199.68    6.50
   5   9  -2  209.48    7.90
   5   9  -2  201.88    8.40
  -5   9   2  208.18    8.50
  -4  -9   2  205.88    7.50
  -4  -9   2  202.88    6.60
   4  -9  -2  185.38    9.40
   4  -9  -2  193.88    8.50
   4  -9  -2  204.88    7.90
   4  -9  -2  209.88    8.10
  -4   9   2  211.58    7.40
   4   9  -2  202.58    8.50
   4   9  -2  210.78    7.80
   3  -9  -2   74.99    6.10
   3  -9  -2   80.59    5.60
  -3  -9   2   78.49    5.50
   3  -9  -2   77.99    5.40
  -3  -9   2   72.79    4.60
   3  -9  -2   75.79    6.00
  -3   9   2   74.09    5.40
   3   9  -2   77.79    7.60
   3   9  -2   85.59    6.40
  -2  -9   2  342.27    9.90
   2  -9  -2  337.27   10.10
   2  -9  -2  323.07    9.80
  -2  -9   2  343.07    9.20
   2  -9  -2  340.57    9.30
   2  -9  -2  345.57   10.00
   2   9  -2  317.07    9.70
   2   9  -2  337.37   11.50
  -2   9   2  332.57    9.40
  -2   9   2  330.07    9.80
   2   9  -2  345.67    7.40
   2   9  -2  336.07    7.50
   1  -9  -2  112.59    6.00
  -1  -9   2  109.69    5.60
   1  -9  -2   92.59    5.00
   1  -9  -2  100.79    6.00
  -1  -9   2  109.29    6.20
   1  -9  -2   94.69    8.40
   1   9  -2  109.69    6.30
   1   9  -2  100.39    4.00
  -1   9   2  101.29    6.40
   1   9  -2  104.49    4.00
  -1   9   2   96.29    5.10
   0  -9  -2  558.14   13.60
   0  -9   2  559.34   13.30
   0  -9  -2  545.65   13.40
   0  -9   2  566.24   13.80
   0  -9  -2  576.24   12.20
   0   9   2  554.14   12.00
   0   9  -2  547.45   12.20
   0   9  -2  533.15   13.70
   0   9  -2  551.34   12.20
   0   9   2  568.64   14.00
   0   9   2  537.15   12.20
   1  -9   2    3.30    3.10
   1  -9   2    9.60    3.20
  -1  -9  -2   10.90    3.10
  -1  -9  -2    8.90    1.90
  -1  -9  -2    5.10    3.00
   1  -9   2    8.80    3.30
   1   9   2    6.60    3.40
   1   9   2    9.10    3.00
  -1   9  -2    6.80    3.20
   1   9   2   10.80    1.80
   1   9   2    8.60    1.90
  -1   9  -2   11.40    2.70
  -2  -9  -2   26.80    3.50
  -2  -9  -2   42.00    3.90
   2  -9   2   29.20    3.90
   2  -9   2   27.60    3.80
   2  -9   2   34.40    3.50
  -2   9  -2   38.00    3.60
   2   9   2   32.20    3.70
   2   9   2   32.30    2.10
   2   9   2   30.60    4.00
   2   9   2   41.50    2.40
   3  -9   2    5.40    3.60
   3  -9   2    9.40    3.20
  -3  -9  -2   12.10    3.10
  -3  -9  -2    5.30    2.80
   3  -9   2   15.20    3.60
   3  -9   2    7.30    3.10
   3   9   2    9.70    3.70
  -3   9  -2    8.20    3.00
  -3   9  -2    7.20    3.10
   3   9   2   11.80    3.10
   4  -9   2   43.30    4.90
   4  -9   2   45.00    4.30
   4  -9   2   42.70    4.30
   4  -9   2   48.50    4.40
  -4  -9  -2   40.60    3.80
  -4  -9  -2   46.90    3.90
   4   9   2   43.20    4.70
  -4   9  -2   37.70    4.30
  -4   9  -2   46.30    4.60
   5  -9   2  113.89    6.90
  -5  -9  -2  131.19    5.90
   5  -9   2  112.19    6.50
   5  -9   2  124.69    6.90
   5  -9   2  118.49    6.90
  -5  -9  -2  120.79    5.80
   5   9   2  128.79    6.40
  -5   9  -2  115.89    5.40
   5   9   2  137.49    7.40
  -5   9  -2  122.09    7.10
   6  -9   2   22.40    3.70
  -6  -9  -2   27.60    3.50
  -6  -9  -2   25.80    3.00
   6  -9   2   31.50    5.10
   6   9   2   40.60    7.40
   6   9   2   27.50    3.70
   7  -9   2  446.96   13.40
  -7  -9  -2  442.86   11.30
   7  -9   2  431.86   12.40
   7  -9   2  457.05   14.00
   7  -9   2  446.16   12.40
  -7   9  -2  447.06   13.70
   7   9   2  463.35   12.10
   7   9   2  438.36   12.80
  -8  -9  -2    2.30    3.10
   8  -9   2    5.00    3.70
   8  -9   2    1.50    4.90
   8  -9   2   -2.20    4.50
  -8   9  -2   -0.90    4.50
   8   9   2    5.50    3.90
   9  -9   2  815.42   19.40
  -9  -9  -2  820.72   18.20
   9  -9   2  857.31   21.30
   9  -9   2  837.12   21.70
   9   9   2  834.62   19.90
  -9   9  -2  844.02   21.60
  10  -9   2   28.20    6.00
  10  -9   2   40.20    4.80
 -10  -9  -2   32.20    3.90
  10  -9   2   38.50    7.60
 -10   9  -2   40.10    6.40
  10   9   2   31.90    4.70
   8 -10  -2   13.40    5.20
  -8 -10   2   12.60    2.80
   8 -10  -2    4.70    4.20
   8 -10  -2    9.90    5.20
  -8  10   2   15.90    5.40
   8  10  -2   10.30    4.40
   7 -10  -2  651.33   16.70
   7 -10  -2  656.83   17.40
   7 -10  -2  673.43   18.00
  -7 -10   2  643.64   14.20
  -7  10   2  639.24   17.70
   7  10  -2  655.23   17.30
   6 -10  -2   85.19    7.20
   6 -10  -2   82.39    7.40
   6 -10  -2   88.19    6.50
   6 -10  -2   83.89    6.90
  -6 -10   2   78.09    5.60
  -6  10   2   97.69    7.60
   6  10  -2   83.09    7.30
  -5 -10   2  544.85   13.70
   5 -10  -2  536.85   14.50
   5 -10  -2  554.14   14.70
   5 -10  -2  559.34   15.00
   5 -10  -2  553.74   15.30
  -5 -10   2  552.04   12.80
   5  10  -2  535.45   14.20
  -5  10   2  542.55   16.90
   5  10  -2  562.84   15.00
  -5  10   2  554.54   15.10
  -4 -10   2   85.79    6.00
  -4 -10   2   92.79    5.30
   4 -10  -2   91.19    6.90
   4 -10  -2   88.89    6.70
   4 -10  -2   93.39    6.80
   4 -10  -2   85.69    8.30
  -4  10   2   74.89    5.90
   4  10  -2   74.39    7.20
  -4  10   2   95.49    6.80
   4  10  -2   86.99    6.10
   3 -10  -2  143.59    7.40
  -3 -10   2  137.69    7.40
   3 -10  -2  144.99    6.70
   3 -10  -2  148.59    7.20
  -3 -10   2  154.38    6.30
   3 -10  -2  144.39    7.10
   3  10  -2  141.29    6.90
  -3  10   2  148.39    7.10
   3  10  -2  150.08    8.10
  -3  10   2  142.49    6.80
  -2 -10   2  508.35   13.60
   2 -10  -2  509.25   13.80
   2 -10  -2  530.65   12.80
  -2 -10   2  529.05   12.80
   2 -10  -2  527.65   13.90
  -2  10   2  510.85   13.60
   2  10  -2  536.35   10.80
  -2  10   2  533.95   13.00
   2  10  -2  522.45   14.10
   1 -10  -2    6.30    2.70
   1 -10  -2    5.60    3.80
  -1 -10   2   11.50    3.40
  -1 -10   2    8.20    3.60
   1  10  -2    6.90    3.80
  -1  10   2    6.50    3.20
   1  10  -2    8.70    2.10
  -1  10   2    6.50    3.60
   0 -10   2  416.56   11.90
   0 -10  -2  420.06   11.60
   0 -10  -2  410.56    9.90
   0 -10   2  411.06   11.40
   0 -10  -2  426.76   12.00
   0  10   2  392.06    9.70
   0  10  -2  409.66   10.90
   0  10  -2  429.56   12.20
   0  10   2  412.66   10.00
   0  10   2  401.36   12.20
   0  10  -2  406.96    9.90
   1 -10   2  193.48    7.80
   1 -10   2  185.18    8.10
  -1 -10  -2  192.68    5.50
  -1 -10  -2  192.78    7.50
  -1 -10  -2  192.78    8.00
   1  10   2  192.98   13.50
   1  10   2  179.38    5.50
   1  10   2  177.48    5.50
  -1  10  -2  183.98    8.00
  -1  10  -2  182.58    6.70
  -2 -10  -2  426.56   11.90
   2 -10   2  427.36   12.20
   2 -10   2  416.16   12.10
   2 -10   2  444.76   12.40
  -2 -10  -2  421.46   11.60
  -2  10  -2  445.86   11.30
   2  10   2  419.86    8.90
   2  10   2  446.16   12.80
   2  10   2  417.96    8.80
  -2  10  -2  418.86   11.90
  -3 -10  -2  412.36   11.40
   3 -10   2  424.96   12.10
   3 -10   2  423.76   11.30
  -3 -10  -2  396.06   11.10
   3 -10   2  418.86   11.90
   3 -10   2  406.96   13.20
  -3  10  -2  431.96   11.60
   3  10   2  403.36   12.30
  -3  10  -2  410.06   11.50
   3  10   2  389.76   11.40
   4 -10   2  202.38    8.40
  -4 -10  -2  201.58    7.50
  -4 -10  -2  188.58    7.50
   4 -10   2  193.08    7.90
   4 -10   2  195.18    8.60
   4  10   2  202.58    7.80
  -4  10  -2  191.38    7.40
  -4  10  -2  206.08    8.20
   4  10   2  192.08    8.80
   5 -10   2   51.89    5.90
   5 -10   2   61.09    5.80
  -5 -10  -2   54.09    5.20
   5 -10   2   46.90    5.20
   5 -10   2   44.90    5.70
  -5  10  -2   60.59    5.00
   5  10   2   53.49    5.40
  -5  10  -2   65.59    5.80
   5  10   2   58.59    5.40
   6 -10   2   64.79    6.20
   6 -10   2   75.49    7.00
  -6 -10  -2   80.69    5.60
   6 -10   2   75.49    7.00
   6 -10   2   62.19    5.70
  -6  10  -2   87.99    7.70
   6  10   2   82.89    7.30
  -6  10  -2   71.09    5.70
   6  10   2   70.69    6.00
   7 -10   2   59.89    5.90
   7 -10   2   78.49    6.90
   7 -10   2   55.09    6.10
  -7 -10  -2   76.49    5.60
   7  10   2   74.29    7.50
   8 -10   2   82.79    7.40
   8 -10   2   78.19    7.20
   8 -10   2   84.59    8.30
  -8 -10  -2   81.49    5.70
   8  10   2   70.19    6.10
  -8  10  -2   86.29    7.30
   9 -10   2   86.69   11.40
  -9 -10  -2  113.89    6.40
   9 -10   2  107.49   10.20
   9 -10   2   95.59    9.20
  -9  10  -2  105.39   12.80
   8 -11  -2  220.18   12.80
   8 -11  -2  225.08   10.80
   8 -11  -2  242.18   14.30
   8  11  -2  210.18   10.40
  -8  11   2  228.38   14.20
   7 -11  -2   67.19    6.30
  -7 -11   2   59.29    4.90
   7 -11  -2   59.59    5.80
   7 -11  -2   48.80    6.60
  -7  11   2   58.39    6.40
   7  11  -2   48.70    5.90
   6 -11  -2  729.93   19.60
  -6 -11   2  719.63   16.30
   6 -11  -2  763.92   19.10
   6 -11  -2  756.02   18.80
  -6  11   2  767.82   19.50
   6  11  -2  746.43   19.20
   5 -11  -2   18.30    4.60
   5 -11  -2   29.70    4.90
  -5 -11   2   24.10    3.60
   5 -11  -2   20.10    5.10
   5  11  -2   25.30    5.10
  -5  11   2   15.20    4.50
   4 -11  -2  766.52   18.60
   4 -11  -2  781.52   19.00
  -4 -11   2  781.42   17.40
  -4 -11   2  764.82   18.40
   4 -11  -2  794.42   19.60
   4 -11  -2  774.12   19.10
   4  11  -2  789.02   19.60
  -4  11   2  785.62   18.40
  -4  11   2  789.32   18.90
   3 -11  -2   21.00    4.50
  -3 -11   2   29.90    3.90
  -3 -11   2   26.60    4.20
   3 -11  -2   23.40    4.80
   3 -11  -2   21.90    4.00
   3  11  -2   30.30    4.80
  -3  11   2   26.90    4.20
  -2 -11   2  799.22   18.90
   2 -11  -2  746.93   19.30
   2 -11  -2  797.72   19.10
  -2 -11   2  785.62   17.90
   2 -11  -2  788.52   17.70
  -2  11   2  794.22   18.80
   2  11  -2  792.02   19.50
  -2  11   2  769.42   17.90
   2  11  -2  808.82   15.60
   2  11  -2  790.72   15.90
  -1 -11   2   65.59    6.10
   1 -11  -2   67.79    5.10
   1 -11  -2   74.29    6.70
  -1 -11   2   66.99    6.80
   1 -11  -2   70.99    6.60
   1  11  -2   65.09    3.80
  -1  11   2   59.29    5.10
   1  11  -2   60.79    5.50
  -1  11   2   65.19    6.50
   1  11  -2   65.59    3.90
   0 -11   2  346.27   17.50
   0 -11  -2  375.56   11.40
   0 -11  -2  363.96   11.20
   0 -11  -2  367.26    9.30
   0 -11   2  359.76   11.00
   0  11   2  372.56    9.30
   0  11  -2  366.06   11.80
   0  11   2  356.96   11.60
  -1 -11  -2    9.50    3.80
   1 -11   2    7.30    4.10
   1 -11   2    9.50    4.00
  -1 -11  -2    8.90    3.80
  -1  11  -2    9.10    3.00
  -1  11  -2    8.70    4.00
   1  11   2   10.10    4.30
   1  11   2    4.00    2.10
  -2 -11  -2  314.27   10.30
   2 -11   2  325.37   11.00
   2 -11   2  307.27   11.30
  -2 -11  -2  324.97   10.00
  -2  11  -2  319.87    9.70
   2  11   2  334.17   11.30
  -2  11  -2  316.27   10.60
   2  11   2  321.07    7.30
   2  11   2  311.67    7.00
   3 -11   2  164.78    8.50
  -3 -11  -2  166.18    7.50
   3 -11   2  162.48    8.50
  -3  11  -2  162.28    7.60
   3  11   2  161.88    9.00
  -3  11  -2  161.28    7.60
  -4 -11  -2   41.90    4.40
   4 -11   2   44.00    5.60
   4 -11   2   40.00    4.80
  -4 -11  -2   40.50    4.30
   4 -11   2   35.90    5.00
   4 -11   2   39.00    4.70
  -4  11  -2   39.10    4.20
  -4  11  -2   37.70    4.70
   4  11   2   38.40    4.50
   4  11   2   38.30    5.30
   5 -11   2   22.50    5.40
   5 -11   2   17.10    4.30
  -5 -11  -2   19.80    3.90
   5 -11   2   17.40    4.60
   5  11   2   13.70    4.80
  -5  11  -2   21.20    4.40
   6 -11   2  223.48    9.50
   6 -11   2  193.68   10.20
   6 -11   2  206.78    9.40
  -6 -11  -2  210.68    8.20
  -6  11  -2  213.18    9.70
   6  11   2  200.78    9.90
   7 -11   2    6.00    4.60
   7 -11   2   10.00    4.80
   7 -11   2   13.90    5.30
  -7 -11  -2   14.20    3.70
   7  11   2   11.90    4.70
  -7  11  -2   18.60    5.20
  -8 -11  -2   85.99    6.30
   8 -11   2   96.59    9.30
   8 -11   2   99.79   10.70
  -8  11  -2   89.39   11.60
   8  11   2   99.59    8.40
   7 -12  -2   32.10    6.50
   7 -12  -2   33.80    5.70
   7 -12  -2   35.90    5.80
   7  12  -2   31.30    5.70
  -7  12   2   24.70    5.80
  -6 -12   2    5.40    3.30
   6 -12  -2    7.50    4.70
   6 -12  -2    3.20    4.70
   6 -12  -2    8.00    5.90
  -6  12   2    1.90    4.70
   6  12  -2    4.90    4.80
   5 -12  -2   51.09    5.80
  -5 -12   2   65.99    5.70
   5 -12  -2   60.99    5.80
   5 -12  -2   62.19    6.70
  -5  12   2   65.89    6.00
   5  12  -2   59.69    6.40
  -4 -12   2    4.10    3.60
   4 -12  -2    4.10    4.60
   4 -12  -2    4.20    4.00
   4 -12  -2    0.90    4.30
  -4  12   2    2.70    4.10
   3 -12  -2  158.38    9.20
  -3 -12   2  154.88    8.50
  -3 -12   2  155.08    7.40
   3 -12  -2  163.68    7.70
   3 -12  -2  165.28    9.20
  -3  12   2  163.78    8.50
   3  12  -2  164.78    9.30
  -3  12   2  162.98    7.90
   2 -12  -2   31.30    5.30
   2 -12  -2   33.50    4.10
  -2 -12   2   38.10    4.60
  -2 -12   2   34.30    5.00
   2 -12  -2   32.30    5.20
  -2  12   2   32.30    4.90
  -2  12   2   28.60    4.10
   2  12  -2   38.60    5.50
   2  12  -2   33.30    2.80
   2  12  -2   34.60    3.80
   1 -12  -2  274.17   10.80
   1 -12  -2  277.47   10.50
  -1 -12   2  272.17   10.70
   1 -12  -2  280.37    8.50
  -1 -12   2  255.17    9.80
  -1  12   2  258.27   10.80
   1  12  -2  275.17    7.70
  -1  12   2  278.87    8.60
   1  12  -2  291.97   10.90
   1  12  -2  279.97    7.40
   0 -12   2  128.09   10.40
   0 -12  -2  115.29    7.80
   0 -12   2  120.79    8.10
   0 -12  -2  124.69    8.00
   0  12   2  131.29    8.30
   0  12  -2  135.19    8.60
   0  12  -2  127.69    5.50
   0  12   2  121.79    7.00
  -1 -12  -2  812.02   19.40
   1 -12   2  788.42   19.20
  -1 -12  -2  787.72   19.50
   1 -12   2  809.02   19.90
  -1  12  -2  788.22   17.50
   1  12   2  752.62   16.10
   1  12   2  790.02   20.00
  -1  12  -2  796.12   19.50
   1  12   2  784.02   16.30
   2 -12   2  432.26   13.70
  -2 -12  -2  435.46   13.10
   2 -12   2  443.46   13.90
  -2  12  -2  436.06   13.00
  -2  12  -2  432.96   11.80
   2  12   2  435.36   14.00
   2  12   2  431.46    9.00
  -3 -12  -2   40.80    5.50
   3 -12   2   29.10    5.60
   3 -12   2   33.30    5.60
  -3 -12  -2   34.80    4.70
  -3  12  -2   33.10    4.60
   3  12   2   35.60    5.70
  -3  12  -2   32.00    4.60
   4 -12   2  748.03   19.60
   4 -12   2  747.53   19.20
  -4 -12  -2  737.43   17.90
  -4  12  -2  758.42   18.60
   4  12   2  751.32   19.70
  -5 -12  -2   74.89    6.50
   5 -12   2   91.59    8.50
   5 -12   2   90.39    8.70
   5  12   2   90.69    8.80
  -5  12  -2   81.69    7.50
   6 -12   2  447.56   14.00
   6 -12   2  467.25   14.50
  -6 -12  -2  467.35   12.60
   6 -12   2  467.35   15.50
   6  12   2  462.25   15.00
  -6  12  -2  469.15   14.40
  -7 -12  -2    5.00    3.70
   7 -12   2    3.60    5.00
   7 -12   2    4.10    4.90
   7 -12   2    5.60    5.60
  -7  12  -2    1.80    5.10
   7  12   2    5.20    4.70
   5 -13  -2    5.50    4.50
   5 -13  -2   -1.20    4.80
   5 -13  -2    6.60    5.60
  -5 -13   2    2.30    3.70
  -5  13   2    7.70    4.80
   5  13  -2   -1.20    5.00
   4 -13  -2   -2.20    5.00
   4 -13  -2    1.70    5.00
   4 -13  -2   -0.90    4.10
  -4 -13   2    0.10    3.80
   4  13  -2    8.20    5.20
  -4  13   2    5.40    4.30
   3 -13  -2    0.60    6.20
   3 -13  -2    5.90    4.00
  -3 -13   2   -2.10    4.30
   3 -13  -2    6.50    5.00
  -3  13   2    1.70    4.50
   3  13  -2    6.70    5.10
  -2 -13   2   -1.60    4.00
   2 -13  -2    3.80    3.50
   2 -13  -2    5.60    4.80
   2 -13  -2    5.80    5.00
  -2 -13   2    9.90    4.70
   2  13  -2    2.00    4.80
  -2  13   2    4.30    4.60
   2  13  -2    0.90    0.90
  -2  13   2    4.50    3.60
   1 -13  -2   26.90    5.20
   1 -13  -2   28.90    5.20
  -1 -13   2   45.10    6.00
  -1 -13   2   38.20    5.10
  -1  13   2   39.10    5.60
   1  13  -2   35.50    5.80
   1  13  -2   37.60    3.60
  -1  13   2   37.00    3.90
   0 -13  -2   56.09    6.00
   0 -13   2   51.99    6.00
   0 -13   2   52.39    5.80
   0 -13  -2   55.19    5.90
   0  13  -2   49.99    6.00
   0  13   2   63.69    4.80
   0  13   2   53.99    6.10
   0  13  -2   60.69    4.70
  -1 -13  -2   78.69    7.90
  -1 -13  -2   63.09    6.00
   1 -13   2   61.19    6.20
   1 -13   2   68.59    6.70
  -1  13  -2   74.29    6.70
  -1  13  -2   64.89    5.40
   1  13   2   77.59    3.70
   1  13   2   72.59    6.80
   2 -13   2   10.40    5.00
  -2 -13  -2   10.30    4.50
  -2 -13  -2    6.40    4.70
   2 -13   2   11.50    5.10
  -2  13  -2    6.90    3.60
   2  13   2    9.30    5.10
   3 -13   2  172.48   10.00
  -3 -13  -2  202.68    9.20
   3 -13   2  208.88   10.40
  -3  13  -2  196.98    8.60
   3  13   2  202.38   17.70
   4 -13   2   16.10    5.50
   4 -13   2   16.40    5.60
  -4 -13  -2   18.00    4.60
   4  13   2   13.70    5.50
  -4  13  -2   20.10    4.60
  -5 -13  -2  264.87   10.00
   5 -13   2  288.97   17.60
   5 -13   2  288.77   12.00
  -5  13  -2  255.07   10.90
   5  13   2  251.07   11.70
   3 -14  -2  345.27   13.30
   3 -14  -2  336.27   13.30
  -3 -14   2  324.57   11.50
   3 -14  -2  336.97   11.20
   3  14  -2  350.56   13.70
   2 -14  -2    8.90    6.60
   2 -14  -2    1.90    9.50
  -2 -14   2    8.70    4.60
   2  14  -2   11.50    5.60
  -2  14   2   -1.40    3.60
   1 -14  -2  201.98   10.80
   1 -14  -2  214.78   11.10
  -1 -14   2  218.68   10.00
   1  14  -2  220.68   11.50
  -1  14   2  212.48    8.00
   0 -14  -2    4.70    4.90
   0 -14  -2   11.60    5.20
   0 -14   2    5.50    5.00
   0 -14   2    0.40    4.70
   0  14  -2   10.10    5.50
   0  14   2    1.90    4.90
   1 -14   2  456.55   15.30
   1 -14   2  448.56   14.60
  -1 -14  -2  445.06   14.00
  -1  14  -2  430.06   11.70
   1  14   2  436.66   15.30
  -2 -14  -2    6.80    4.90
   2 -14   2   12.00    5.40
   2 -14   2    5.80    5.50
   2  14   2    2.60    6.40
  -3 -14  -2  141.09    8.70
   3  14   2  126.09   10.40
 -13   0   3   82.39    7.90
 -13   0   3   86.89    6.80
  13   0  -3   97.49    4.70
  13   0  -3   84.69    7.60
  12   0  -3    6.10    4.30
 -12   0   3    2.10    4.10
  12   0  -3   -2.70    2.20
 -12   0   3    2.10    3.60
  12   0  -3    1.10    3.40
  12   0  -3    1.10    2.30
  11   0  -3  997.60   21.30
 -11   0   3  998.90   21.60
  11   0  -3 1000.00   20.00
  11   0  -3 1000.20   22.40
  11   0  -3 1003.40   19.90
  10   0  -3   -0.20    1.90
  10   0  -3    1.30    1.90
 -10   0   3    2.10    2.90
  10   0  -3    2.40    3.40
  10   0  -3   -0.20    2.70
   9   0  -3  720.33   15.50
   9   0  -3  719.13   14.40
   9   0  -3  710.23   14.40
   9   0  -3  692.73   16.30
  -9   0   3  709.93   15.70
   8   0  -3    2.10    2.80
   8   0  -3   -1.00    2.30
   8   0  -3    1.60    1.60
  -8   0   3    3.20    2.00
   8   0  -3    1.50    1.60
  -8   0   3    4.00    2.40
   7   0  -3 1726.93   32.20
   7   0  -3 1720.23   32.20
  -7   0   3 1710.13   32.70
   7   0  -3 1702.63   32.90
   7   0  -3 1743.63   33.60
   6   0  -3    0.70    1.90
  -6   0   3    3.00    1.80
   6   0  -3   -0.60    1.60
   6   0  -3    1.90    1.30
  -6   0   3    1.50    1.50
   6   0  -3    0.70    1.30
  -5   0   3   61.29    2.70
   5   0  -3   59.09    2.90
  -5   0   3   60.29    3.20
   5   0  -3   67.19    2.60
   5   0  -3   63.39    3.40
   5   0  -3   62.59    2.50
   4   0  -3    0.00    1.10
  -4   0   3   -0.20    1.30
   4   0  -3    3.30    1.60
  -4   0   3    0.50    1.10
   4   0  -3    3.40    1.20
  -3   0   3 5792.82  104.79
  -3   0   3 5736.63  104.99
  -2   0   3    3.30    1.00
  -2   0   3    6.90    1.00
   2   0  -3    5.30    0.80
  -2   0   3    4.00    0.80
   2   0  -3    3.70    1.10
  -2   0   3    5.30    1.10
   0   0   3    4.10    0.80
   0   0  -3    3.40    0.80
   0   0  -3    4.90    0.90
   0   0  -3    4.40    0.80
   2   0   3    9.70    0.80
  -2   0  -3    5.00    1.50
   2   0   3   12.10    1.60
   2   0   3    6.60    1.20
   2   0   3    7.30    0.90
  -2   0  -3    5.10    1.50
   2   0   3    8.30    1.50
  -3   0  -3 1410.66   26.50
  -3   0  -3 1385.46   26.80
  -3   0  -3 1407.76   26.50
   3   0   3 1386.66   26.70
   3   0   3 1390.96   26.50
  -3   0  -3 1446.46   26.70
   4   0   3    0.80    1.80
  -4   0  -3    2.20    1.70
   4   0   3    3.80    1.60
  -4   0  -3    3.40    1.50
  -4   0  -3    1.10    1.80
  -4   0  -3    5.80    1.60
  -5   0  -3 1786.32   34.20
  -5   0  -3 1826.42   34.70
  -5   0  -3 1760.52   35.20
   5   0   3 1807.02   34.50
   5   0   3 1817.62   34.10
  -5   0  -3 1806.02   34.30
   6   0   3    3.10    2.00
  -6   0  -3    1.80    2.20
  -6   0  -3   -1.60    1.80
  -6   0  -3   -0.60    1.80
  -6   0  -3    1.10    1.70
   6   0   3    1.40    2.20
   7   0   3 2946.81   55.09
  -7   0  -3 2928.81   54.89
   7   0   3 2912.11   54.69
  -7   0  -3 2837.72   55.39
   8   0   3    0.50    2.80
  -8   0  -3    2.30    2.50
  -8   0  -3   -0.60    2.70
   8   0   3    2.00    2.60
  -9   0  -3  344.67    9.80
   9   0   3  334.57    9.60
   9   0   3  327.17    9.90
  -9   0  -3  345.77   10.20
  10   0   3   -1.10    3.20
 -10   0  -3    6.80    3.60
 -10   0  -3    2.80    3.20
 -11   0  -3  412.76   11.90
 -11   0  -3  409.06   12.30
 -12   0  -3   -2.40    4.10
 -12   0  -3    9.50    4.00
 -13   0  -3   82.09    7.40
 -13   0  -3   92.29    7.50
 -13  -1   3  578.24   15.50
  13  -1  -3  582.24   13.30
  13  -1  -3  548.55   14.90
  13  -1  -3  553.94   15.80
  13  -1  -3  554.44   12.60
 -13  -1   3  550.44   14.10
  13   1  -3  566.04   12.60
 -13   1   3  579.04   16.30
  13   1  -3  592.84   14.40
  13   1  -3  570.44   15.30
  12  -1  -3  960.80   21.60
 -12  -1   3  973.20   21.20
  12  -1  -3  962.60   22.70
  12  -1  -3  954.30   19.60
  12  -1  -3  966.20   19.70
  12   1  -3  981.90   19.80
 -12   1   3 1012.20   22.10
  12   1  -3  982.20   23.90
 -12   1   3  996.50   23.20
  12   1  -3  981.80   19.80
 -11  -1   3  602.54   15.30
  11  -1  -3  633.64   21.10
 -11  -1   3  598.24   14.20
  11  -1  -3  607.24   14.90
  11  -1  -3  597.54   12.90
  11  -1  -3  605.24   13.00
 -11   1   3  612.84   15.20
  11   1  -3  597.04   13.00
  11   1  -3  619.44   15.10
  10  -1  -3  423.96    9.70
  10  -1  -3  431.86   12.10
  10  -1  -3  440.76   11.30
 -10  -1   3  434.96   11.40
  10  -1  -3  443.86    9.70
  10   1  -3  429.86    9.90
 -10   1   3  441.26   11.60
  10   1  -3  405.36   11.40
   9  -1  -3   25.10    3.80
  -9  -1   3   29.00    3.10
   9  -1  -3   25.30    2.30
   9  -1  -3   23.30    2.30
  -9  -1   3   25.80    2.70
   9  -1  -3   25.00    3.40
   9   1  -3   29.80    3.00
   9   1  -3   24.90    2.30
   9   1  -3   24.20    3.40
   9   1  -3   24.20    2.40
   8  -1  -3 1854.91   36.90
  -8  -1   3 1857.71   35.80
   8  -1  -3 1915.21   35.20
   8  -1  -3 1894.81   36.40
   8  -1  -3 1875.51   35.20
  -8  -1   3 1835.22   35.60
   8   1  -3 1917.61   35.30
  -8   1   3 1826.62   37.00
   8   1  -3 1879.61   35.20
   8   1  -3 1874.71   35.70
  -7  -1   3  892.31   18.00
  -7  -1   3  900.41   18.70
  -7  -1   3  905.11   18.30
   7  -1  -3  924.21   17.80
   7  -1  -3  916.71   18.80
   7  -1  -3  939.81   17.80
   7  -1  -3  920.41   19.60
   7   1  -3  926.61   17.90
   7   1  -3  921.91   18.90
   7   1  -3  918.51   18.20
   7   1  -3  922.11   17.80
  -7   1   3  914.21   18.50
  -6  -1   3  370.16    8.30
   6  -1  -3  381.56    8.00
   6  -1  -3  372.46    8.80
   6  -1  -3  381.46    9.40
   6  -1  -3  380.46    8.00
  -6  -1   3  373.06    8.10
   6   1  -3  376.16    8.00
   6   1  -3  374.46    8.10
   6   1  -3  370.66    8.20
  -6   1   3  357.36    9.10
  -6   1   3  375.76    8.50
   6   1  -3  368.46    8.90
  -5  -1   3  881.31   17.20
   5  -1  -3  905.91   17.10
  -5  -1   3  905.71   17.00
  -5  -1   3  880.31   17.50
   5  -1  -3  886.11   17.60
   5  -1  -3  911.71   18.20
   5   1  -3  895.21   17.70
   5   1  -3  897.91   17.10
  -5   1   3  856.01   17.90
   5   1  -3  857.41   17.50
  -5   1   3  884.41   17.40
   4  -1  -3 2237.78   41.30
  -4  -1   3 2233.58   41.60
  -4  -1   3 2250.77   40.80
   4  -1  -3 2258.27   41.70
  -4  -1   3 2260.87   40.80
   4  -1  -3 2272.57   41.40
   4  -1  -3 2227.38   42.10
  -4   1   3 2255.27   41.60
   4   1  -3 2179.88   41.30
   4   1  -3 2259.57   41.40
   4   1  -3 2241.68   41.10
   4   1  -3 2219.68   41.70
  -4   1   3 2245.98   42.00
   3  -1  -3 4939.71   92.59
  -3  -1   3 5169.98   91.59
   3  -1  -3 5059.59   92.29
  -3  -1   3 5096.29   92.19
  -3   1   3 5176.28   92.19
   3   1  -3 5153.88   91.69
  -3   1   3 4837.82   93.09
   3   1  -3 5065.19   92.29
  -2  -1   3  391.36    7.90
  -2  -1   3  389.06    8.00
  -2  -1   3  400.06    8.10
   2  -1  -3  396.06    8.00
   2  -1  -3  406.56    8.10
  -2   1   3  400.76    8.00
   2   1  -3  396.66    8.10
   2   1  -3  391.66    8.00
  -2   1   3  405.56    8.30
  -2   1   3  396.46    8.00
  -2   1   3  400.86    8.00
   0  -1  -3  249.38    5.30
   0  -1   3  255.77    5.40
   0  -1   3  245.88    5.10
   0  -1   3  239.08    5.40
   0  -1  -3  242.68    5.20
   0  -1  -3  250.77    5.40
   0   1   3  251.87    5.40
   0   1  -3  260.37    5.20
   0   1  -3  248.68    5.10
   0   1   3  247.38    5.30
   0   1  -3  252.07    5.20
   0   1  -3  252.47    5.40
  -2  -1  -3 2016.90   37.60
   2  -1   3 2073.49   37.40
  -2  -1  -3 2098.69   38.10
   2  -1   3 2056.09   38.10
   2  -1   3 2066.19   37.50
   2  -1   3 2040.30   38.00
  -2  -1  -3 2058.59   37.30
  -2  -1  -3 2048.10   37.30
   2   1   3 2108.39   37.40
   2   1   3 2018.20   38.00
  -2   1  -3 1993.20   38.00
   2   1   3 2023.40   37.50
   2   1   3 2061.49   37.60
  -2   1  -3 2053.89   37.90
  -2   1  -3 2052.69   37.20
  -2   1  -3 2069.79   38.00
  -2   1  -3 1964.20   37.60
   3  -1   3 5248.88   99.69
  -3  -1  -3 5461.55   99.59
  -3  -1  -3 5561.44   99.19
   3  -1   3 5543.45   99.59
   3  -1   3 5573.24   98.69
  -3   1  -3 5318.47  100.19
   4  -1   3 2287.97   43.30
  -4  -1  -3 2330.87   42.90
  -4  -1  -3 2314.97   42.90
  -4  -1  -3 2287.27   43.30
  -4  -1  -3 2356.26   43.40
   4  -1   3 2335.57   43.50
   4   1   3 2365.86   42.00
  -4   1  -3 2304.07   43.60
  -4   1  -3 2231.88   43.40
   4   1   3 2294.87   43.40
   4   1   3 2336.57   42.10
  -4   1  -3 2299.67   43.40
  -4   1  -3 2322.67   43.30
   5  -1   3 2990.20   55.99
  -5  -1  -3 2992.60   55.39
  -5  -1  -3 3008.70   55.39
  -5  -1  -3 2999.00   55.69
  -5  -1  -3 2987.60   55.89
   5  -1   3 2977.50   55.79
  -5   1  -3 2975.50   55.99
  -5   1  -3 3001.40   56.09
  -5   1  -3 3023.80   55.89
  -5   1  -3 2926.21   55.89
  -6  -1  -3  609.14   13.20
   6  -1   3  585.64   13.00
  -6  -1  -3  589.84   12.90
  -6  -1  -3  601.44   12.70
   6  -1   3  607.24   13.30
  -6  -1  -3  598.24   12.70
   6   1   3  587.34   12.50
  -6   1  -3  584.54   13.20
  -6   1  -3  588.74   13.50
  -6   1  -3  586.64   13.10
  -6   1  -3  592.54   13.20
   7  -1   3 1522.25   31.70
  -7  -1  -3 1505.35   29.80
  -7  -1  -3 1559.04   29.90
  -7  -1  -3 1532.75   30.40
   7  -1   3 1577.34   31.10
  -7   1  -3 1489.15   30.70
  -7   1  -3 1538.45   30.40
   7   1   3 1524.65   29.70
   8  -1   3 1492.35   29.90
   8  -1   3 1492.95   30.20
  -8  -1  -3 1500.65   30.10
   8   1   3 1442.16   29.40
  -8   1  -3 1527.55   30.20
  -8   1  -3 1488.25   30.40
  -9  -1  -3  296.67    9.20
   9  -1   3  301.77    9.30
  -9  -1  -3  299.97    8.70
   9  -1   3  284.67    9.50
  -9   1  -3  300.07    9.40
  -9   1  -3  294.67    9.70
  10  -1   3  102.69    6.60
  10  -1   3   88.59    6.40
 -10  -1  -3   94.29    6.30
 -10  -1  -3  100.49    5.90
 -10   1  -3   93.69    6.50
 -10   1  -3   97.79    6.40
  11  -1   3  120.09    7.60
 -11  -1  -3  122.09    7.00
 -11  -1  -3  121.49    6.60
  11  -1   3  123.19    9.60
 -11   1  -3  112.59    7.60
 -12  -1  -3  725.93   22.20
  12  -1   3  738.93   18.40
 -12   1  -3  755.62   18.80
 -12   1  -3  745.13   18.40
 -13  -1  -3  132.19    8.00
 -13  -1  -3  140.99    7.80
 -13   1  -3  132.09    8.40
 -13   1  -3  146.09    8.80
  13  -2  -3    3.00    4.30
 -13  -2   3    1.50    3.90
  13  -2  -3    2.40    4.80
  13  -2  -3    3.40    2.50
  13   2  -3    2.00    2.60
 -13   2   3    1.30    4.30
  13   2  -3    4.60    3.90
 -13   2   3    1.70    4.80
 -12  -2   3   31.70    4.50
  12  -2  -3   26.20    5.30
  12  -2  -3   36.00    4.80
  12  -2  -3   33.40    3.00
 -12  -2   3   30.10    3.60
  12  -2  -3   38.20    3.20
  12   2  -3   34.70    3.10
  12   2  -3   33.10    3.20
 -12   2   3   29.80    5.40
  12   2  -3   29.50    4.20
 -12   2   3   31.10    4.70
  11  -2  -3    2.90    2.20
  11  -2  -3    3.70    2.20
  11  -2  -3   -1.40    3.60
 -11  -2   3    5.60    3.40
  11  -2  -3   -1.00    4.00
  11   2  -3    5.10    3.40
  11   2  -3   -0.60    2.30
  11   2  -3    1.30    2.20
 -11   2   3   -2.60    3.50
  10  -2  -3  167.38    5.30
 -10  -2   3  157.38    5.40
 -10  -2   3  158.98    5.90
  10  -2  -3  165.08    7.80
  10  -2  -3  160.28    7.20
  10   2  -3  168.28    6.80
  10   2  -3  170.68    5.40
   9  -2  -3   30.80    4.10
   9  -2  -3   34.60    3.80
   9  -2  -3   32.20    3.10
  -9  -2   3   33.50    2.90
   9   2  -3   31.70    3.20
   9   2  -3   31.50    2.70
   9   2  -3   35.60    3.50
   8  -2  -3 2989.30   56.99
  -8  -2   3 3008.20   55.29
   8  -2  -3 2983.30   54.99
   8  -2  -3 2926.01   57.49
  -8  -2   3 2944.21   54.99
   8  -2  -3 2958.60   55.09
   8   2  -3 2967.40   55.09
   8   2  -3 2967.00   55.19
   8   2  -3 2974.20   55.89
   7  -2  -3  298.17    8.60
  -7  -2   3  292.37    6.80
   7  -2  -3  305.17    6.90
   7  -2  -3  302.07    8.20
   7  -2  -3  293.87    6.90
  -7  -2   3  283.57    7.30
  -7  -2   3  293.27    7.00
   7   2  -3  283.07    7.00
  -7   2   3  287.67    7.80
   7   2  -3  296.97    7.00
   7   2  -3  305.37    7.70
  -6  -2   3 2024.60   37.30
   6  -2  -3 2013.30   37.60
  -6  -2   3 2018.40   37.80
  -6  -2   3 2017.40   37.40
   6  -2  -3 1992.90   38.40
   6  -2  -3 1943.41   39.00
   6   2  -3 2021.20   39.70
  -6   2   3 2017.30   38.20
   6   2  -3 2036.20   38.00
   6   2  -3 2014.70   37.70
  -5  -2   3  267.37    5.90
   5  -2  -3  274.87    6.40
   5  -2  -3  285.47    6.30
   5  -2  -3  271.87    7.50
   5  -2  -3  282.87    7.10
  -5  -2   3  276.07    5.80
  -5   2   3  261.37    7.20
   5   2  -3  270.67    6.40
   5   2  -3  279.77    6.60
   5   2  -3  277.57    6.50
  -5   2   3  281.67    6.80
   4  -2  -3 1962.90   37.00
   4  -2  -3 1852.01   37.70
   4  -2  -3 2009.00   37.10
   4  -2  -3 1971.30   37.50
  -4  -2   3 2020.10   36.90
  -4  -2   3 2015.60   36.70
  -4  -2   3 2016.20   36.40
  -4  -2   3 1994.00   36.40
  -4  -2   3 2011.60   36.70
  -4   2   3 2027.10   36.60
  -4   2   3 1979.50   38.50
   4   2  -3 1981.10   37.10
   4   2  -3 2015.70   37.10
  -4   2   3 2011.60   36.60
  -4   2   3 2012.10   37.40
   4   2  -3 2003.80   37.20
   3  -2  -3  879.81   17.30
  -3  -2   3  904.51   17.00
  -3  -2   3  895.01   16.90
  -3  -2   3  924.01   16.80
   3  -2  -3  895.71   17.00
   3  -2  -3  845.62   17.50
  -3   2   3  871.71   17.20
   3   2  -3  834.92   17.10
  -3   2   3  906.21   16.90
   3   2  -3  884.01   17.10
  -3   2   3  889.91   16.90
   2  -2  -3  324.37    7.30
  -2  -2   3  320.97    7.10
   2  -2  -3  321.97    7.10
  -2  -2   3  330.27    7.00
   2  -2  -3  331.77    7.00
  -2  -2   3  326.27    6.60
  -2   2   3  329.77    7.00
   2   2  -3  333.07    6.60
  -2   2   3  320.57    7.20
   2   2  -3  296.07    7.50
  -2   2   3  329.37    7.00
   2   2  -3  326.97    7.10
  -2   2   3  333.07    6.90
  -1  -2   3  332.87    6.50
   1  -2  -3  331.47    7.10
   1  -2  -3  325.17    7.10
   1  -2  -3  321.47    7.10
  -1  -2   3  329.37    7.10
  -1  -2   3  350.06    6.90
  -1   2   3  330.97    7.00
   1   2  -3  326.97    7.10
   1   2  -3  330.27    7.10
   1   2  -3  330.67    6.40
  -1   2   3  337.47    7.00
  -1   2   3  334.67    7.00
   1   2  -3  331.87    6.70
   1  -2   3  779.42   14.80
  -1  -2  -3  782.92   14.50
   1  -2   3  738.93   14.90
   1  -2   3  736.93   14.90
  -1  -2  -3  775.62   15.00
  -1  -2  -3  781.62   14.90
  -1  -2  -3  779.42   14.70
   1   2   3  783.72   14.90
  -1   2  -3  781.02   14.90
   1   2   3  768.92   14.80
   1   2   3  803.12   15.00
  -1   2  -3  765.62   14.80
  -1   2  -3  775.42   14.80
   1   2   3  758.92   14.50
  -1   2  -3  751.12   14.90
  -2  -2  -3   76.39    2.10
  -2  -2  -3   73.09    2.40
  -2  -2  -3   73.29    3.00
   2  -2   3   71.99    3.10
  -2  -2  -3   77.39    2.50
   2  -2   3   69.79    3.20
   2  -2   3   69.39    2.60
  -2   2  -3   67.09    3.00
  -2   2  -3   72.49    2.40
  -2   2  -3   70.29    3.00
   2   2   3   78.19    3.00
   2   2   3   68.79    2.40
   2   2   3   79.29    2.70
  -2   2  -3   71.49    3.00
  -2   2  -3   72.49    2.30
   3  -2   3  210.58    4.70
  -3  -2  -3  203.48    4.60
   3  -2   3  207.88    4.70
  -3  -2  -3  218.38    4.40
  -3  -2  -3  208.38    4.20
  -3  -2  -3  203.08    5.40
  -3  -2  -3  209.58    4.60
   3   2   3  200.88    4.80
   3   2   3  200.68    5.40
  -3   2  -3  203.88    5.60
  -3   2  -3  214.98    4.10
   3   2   3  209.18    4.70
   3   2   3  204.28    4.70
  -3   2  -3  212.38    5.50
   4  -2   3 6402.36  116.89
  -4  -2  -3 6392.06  116.59
  -4  -2  -3 6373.36  116.59
   4  -2   3 6391.36  115.59
   4  -2   3 6235.58  116.69
  -4  -2  -3 6491.25  115.99
   4   2   3 6406.06  115.79
   4   2   3 6351.16  116.69
  -4   2  -3 6324.87  117.69
  -4   2  -3 6403.56  117.59
   5  -2   3   34.40    3.30
  -5  -2  -3   40.00    3.10
   5  -2   3   42.10    1.90
  -5  -2  -3   45.40    2.60
  -5  -2  -3   44.10    3.30
   5  -2   3   40.90    3.50
  -5  -2  -3   39.80    2.60
   5  -2   3   42.60    1.90
  -5   2  -3   42.70    3.60
   5   2   3   40.50    2.10
  -5   2  -3   44.20    3.30
   5   2   3   39.50    3.20
   5   2   3   40.90    2.00
  -5   2  -3   41.80    3.40
   6  -2   3  405.46   10.20
   6  -2   3  415.86    8.00
  -6  -2  -3  383.16    9.40
  -6  -2  -3  402.66    9.00
   6  -2   3  387.66   10.00
  -6  -2  -3  395.56    9.70
  -6  -2  -3  399.66    9.00
   6  -2   3  392.46    7.90
  -6   2  -3  412.16   11.10
   6   2   3  414.66    8.10
   6   2   3  401.76    8.20
   7  -2   3  156.88    3.80
  -7  -2  -3  155.88    5.90
  -7  -2  -3  158.78    5.20
  -7  -2  -3  156.58    6.40
   7  -2   3  145.49    6.50
  -7  -2  -3  151.68    5.70
   7  -2   3  157.58    6.20
   7  -2   3  153.28    3.70
  -7   2  -3  159.08    6.30
   7   2   3  155.18    4.00
   7   2   3  156.38    3.80
  -8  -2  -3 1878.31   35.80
   8  -2   3 1883.01   37.00
  -8  -2  -3 1785.32   35.70
   8  -2   3 1862.11   36.80
  -8  -2  -3 1858.61   36.50
   8  -2   3 1833.02   34.20
   8   2   3 1900.81   34.40
  -8   2  -3 1857.71   37.20
  -8   2  -3 1865.11   37.00
   8   2   3 1864.81   34.30
   9  -2   3   24.50    2.00
  -9  -2  -3   24.20    3.50
   9  -2   3   23.90    4.00
   9  -2   3   25.80    4.00
  -9  -2  -3   23.90    3.00
   9   2   3   20.50    2.00
  -9   2  -3   27.10    4.10
   9   2   3   20.10    1.80
  -9   2  -3   26.60    4.00
  10  -2   3  547.45   14.80
  10  -2   3  561.24   14.50
 -10  -2  -3  573.14   13.40
 -10  -2  -3  562.84   14.10
  10   2   3  560.94   11.40
 -10   2  -3  579.54   14.80
 -10   2  -3  566.94   15.10
  10   2   3  565.74   11.20
 -11  -2  -3   77.79    6.20
  11  -2   3   72.29    6.80
  11  -2   3   74.19    7.70
 -11  -2  -3   77.69    5.60
 -11   2  -3   68.09    6.10
 -11   2  -3   76.79    6.80
  11   2   3   85.89    3.20
  11   2   3   80.39    3.30
  12  -2   3  240.88   10.10
  12  -2   3  260.27   10.40
 -12  -2  -3  245.28    8.80
 -12  -2  -3  241.58    9.30
 -12   2  -3  260.27   10.50
  12   2   3  242.68    5.90
 -12   2  -3  247.78   10.30
  13  -2   3   16.00    5.00
 -12  -3   3  278.37    9.30
  12  -3  -3  287.27    7.90
  12  -3  -3  272.07    7.70
  12  -3  -3  273.07   10.30
  12  -3  -3  290.67   11.50
  12   3  -3  270.47    8.00
 -12   3   3  271.67   11.60
  12   3  -3  276.77    7.80
 -12   3   3  269.97   10.40
  12   3  -3  283.87    9.00
 -11  -3   3    8.10    2.60
  11  -3  -3    7.20    2.50
 -11  -3   3    7.10    3.20
  11  -3  -3    7.30    4.30
  11  -3  -3    6.20    2.40
  11  -3  -3    7.20    4.10
  11   3  -3    1.90    3.00
  11   3  -3    5.00    2.60
  11   3  -3    4.50    2.80
  10  -3  -3    4.80    2.20
  10  -3  -3    7.30    2.30
 -10  -3   3    5.00    2.40
  10  -3  -3    2.70    3.50
  10   3  -3    7.30    2.50
  10   3  -3    9.60    2.40
  10   3  -3    7.40    2.80
   9  -3  -3    8.10    2.10
   9  -3  -3    9.80    3.40
  -9  -3   3    4.30    1.80
  -9  -3   3    1.10    2.00
   9  -3  -3    7.40    3.70
   9  -3  -3    4.70    2.10
   9   3  -3    7.60    2.20
   9   3  -3    5.60    2.30
   9   3  -3    4.20    2.40
   8  -3  -3  289.57    8.80
   8  -3  -3  282.27    7.10
  -8  -3   3  273.77    6.80
   8  -3  -3  280.17    7.10
   8  -3  -3  288.97    9.20
  -8  -3   3  269.37    7.10
   8   3  -3  277.17    7.50
   8   3  -3  278.77    7.30
   8   3  -3  276.97    7.20
   7  -3  -3   75.69    3.60
   7  -3  -3   72.49    5.20
  -7  -3   3   72.99    3.10
  -7  -3   3   70.79    3.40
   7  -3  -3   73.79    3.60
  -7  -3   3   67.39    2.90
   7  -3  -3   65.09    5.60
   7   3  -3   69.69    3.70
   7   3  -3   70.59    3.60
   7   3  -3   74.29    3.80
   6  -3  -3  381.46    8.60
   6  -3  -3  372.06    9.50
  -6  -3   3  379.76    7.90
   6  -3  -3  388.76   10.00
  -6  -3   3  388.16    8.30
   6   3  -3  374.76    8.50
   6   3  -3  382.46    8.70
   6   3  -3  386.86    8.80
  -6   3   3  381.06   10.20
  -5  -3   3   81.09    2.50
   5  -3  -3   83.89    4.10
  -5  -3   3   82.09    2.40
   5  -3  -3   82.89    4.20
  -5  -3   3   94.29    2.90
   5  -3  -3   83.19    3.40
   5  -3  -3   82.19    3.40
   5   3  -3   86.09    3.20
  -5   3   3   84.69    2.40
  -5   3   3   80.39    2.30
   5   3  -3   83.79    3.50
   5   3  -3   83.89    3.50
  -5   3   3   87.19    3.80
  -4  -3   3 4636.34   82.59
  -4  -3   3 4585.84   82.99
   4  -3  -3 4621.84   83.59
  -4  -3   3 4636.74   82.69
   4  -3  -3 4540.85   83.69
   4  -3  -3 4576.84   84.09
   4  -3  -3 4536.35   84.39
  -4  -3   3 4646.83   83.39
  -4  -3   3 4643.64   83.29
   4   3  -3 4436.26   83.59
  -4   3   3 4657.33   83.29
  -4   3   3 4555.34   83.19
   4   3  -3 4557.24   83.69
  -4   3   3 4541.35   84.19
  -4   3   3 4512.35   83.99
   4   3  -3 4294.37   83.59
   3  -3  -3   39.00    3.10
   3  -3  -3   43.40    2.70
  -3  -3   3   46.90    2.00
  -3  -3   3   43.70    2.50
  -3  -3   3   45.30    2.60
  -3  -3   3   48.40    1.50
   3  -3  -3   43.80    3.00
   3   3  -3   47.10    2.00
   3   3  -3   41.70    1.50
   3   3  -3   43.90    2.90
  -3   3   3   46.60    2.90
  -3   3   3   43.60    2.80
  -3   3   3   45.60    2.60
  -3   3   3   43.60    2.40
   2  -3  -3  308.77    7.20
  -2  -3   3  307.57    7.00
  -2  -3   3  311.37    6.10
  -2  -3   3  294.17    7.20
  -2  -3   3  314.97    6.30
   2  -3  -3  301.77    7.00
   2  -3  -3  300.87    7.10
   2  -3  -3  302.17    7.10
   2   3  -3  319.17    6.10
  -2   3   3  306.87    7.00
   2   3  -3  301.57    7.00
   2   3  -3  304.37    7.10
   2   3  -3  318.07    6.30
  -2   3   3  310.47    6.90
  -2   3   3  303.97    7.00
  -1  -3   3  289.77    6.00
  -1  -3   3  292.47    6.10
  -1  -3   3  300.27    6.70
   1  -3  -3  276.77    6.60
  -1  -3   3  286.67    6.70
   1  -3  -3  289.77    6.50
  -1   3   3  285.37    6.50
  -1   3   3  290.57    6.40
   1   3  -3  292.67    6.00
   1   3  -3  285.17    6.70
  -1   3   3  291.97    6.60
   1   3  -3  293.47    6.00
  -1   3   3  287.77    6.80
   1   3  -3  291.87    7.30
  -1  -3  -3 1067.69   20.20
   1  -3   3 1031.50   20.20
   1  -3   3 1042.40   20.20
   1  -3   3 1064.89   20.20
  -1  -3  -3 1022.70   20.10
  -1  -3  -3 1055.59   19.60
  -1  -3  -3 1059.69   20.10
   1  -3   3 1060.99   20.20
  -1   3  -3 1055.19   20.20
   1   3   3 1047.60   20.20
   1   3   3 1050.99   20.10
  -1   3  -3 1051.59   20.10
  -1   3  -3 1035.70   20.10
  -1   3  -3 1040.40   20.20
   1   3   3 1049.49   20.30
  -1   3  -3 1071.79   20.20
  -2  -3  -3  567.54   11.90
   2  -3   3  578.74   12.10
   2  -3   3  572.44   12.20
  -2  -3  -3  591.94   11.10
  -2  -3  -3  589.74   11.80
  -2  -3  -3  582.84   11.70
   2  -3   3  606.24   11.80
  -2   3  -3  600.34   12.20
  -2   3  -3  575.04   12.10
   2   3   3  593.54   11.10
  -2   3  -3  588.44   12.20
  -2   3  -3  598.94   11.70
   2   3   3  591.94   12.10
   2   3   3  586.84   12.00
  -2   3  -3  592.64   11.60
  -3  -3  -3 1578.34   30.20
  -3  -3  -3 1596.44   29.30
   3  -3   3 1581.64   29.90
   3  -3   3 1607.04   30.70
   3  -3   3 1582.74   30.50
  -3  -3  -3 1576.44   29.30
  -3  -3  -3 1592.14   29.70
   3  -3   3 1581.64   29.80
  -3   3  -3 1630.54   29.60
  -3   3  -3 1617.24   30.60
   3   3   3 1599.94   30.00
  -3   3  -3 1590.84   29.50
   3   3   3 1614.14   30.50
  -3   3  -3 1588.24   30.60
   3   3   3 1559.14   29.40
   3   3   3 1583.84   29.80
  -3   3  -3 1624.24   30.60
  -4  -3  -3  287.77    6.10
  -4  -3  -3  289.87    7.10
   4  -3   3  283.67    6.50
   4  -3   3  279.57    6.40
  -4  -3  -3  287.07    6.00
   4  -3   3  270.27    7.40
  -4   3  -3  289.37    7.40
   4   3   3  296.47    6.50
  -4   3  -3  290.37    7.60
   4   3   3  289.47    6.70
   4   3   3  288.77    7.10
  -5  -3  -3   11.90    1.40
   5  -3   3    9.60    2.50
  -5  -3  -3   10.60    1.90
   5  -3   3    9.20    1.50
   5  -3   3    8.70    2.40
  -5  -3  -3   10.40    2.10
   5  -3   3    9.40    1.50
  -5  -3  -3   11.90    1.40
   5   3   3    9.20    2.00
   5   3   3    9.50    1.60
  -5   3  -3    9.80    2.60
   5   3   3    7.40    1.70
   6  -3   3  711.23   16.00
  -6  -3  -3  729.63   15.30
   6  -3   3  711.43   14.10
  -6  -3  -3  731.33   15.40
   6  -3   3  725.93   15.90
   6  -3   3  722.43   14.20
  -6  -3  -3  715.43   15.40
  -6  -3  -3  732.23   14.40
   6   3   3  722.43   14.20
   6   3   3  741.53   14.40
   6   3   3  698.83   15.30
  -6   3  -3  717.83   16.00
   7  -3   3  314.17    6.90
   7  -3   3  314.67    9.10
  -7  -3  -3  312.47    7.50
  -7  -3  -3  321.17    7.50
  -7  -3  -3  316.77    8.40
   7  -3   3  325.87    9.40
   7  -3   3  308.37    7.00
  -7  -3  -3  299.57    9.10
  -7   3  -3  304.87    9.40
   7   3   3  313.37    7.20
   7   3   3  309.47    7.00
  -8  -3  -3 2059.59   39.80
   8  -3   3 2046.30   38.10
   8  -3   3 2041.90   38.00
  -8  -3  -3 2011.90   38.80
   8  -3   3 2075.59   40.70
   8  -3   3 2068.39   40.50
  -8  -3  -3 2013.80   38.80
  -8   3  -3 2012.30   40.60
   8   3   3 2056.49   38.10
   8   3   3 2078.99   38.30
  -9  -3  -3  691.13   18.60
   9  -3   3  758.12   14.90
  -9  -3  -3  760.12   16.00
   9  -3   3  761.42   15.00
   9  -3   3  758.72   17.80
  -9  -3  -3  744.63   17.00
   9  -3   3  760.52   18.00
  -9   3  -3  775.12   18.10
   9   3   3  759.62   15.00
   9   3   3  760.92   15.20
  -9   3  -3  775.92   18.30
 -10  -3  -3  107.89    6.10
  10  -3   3  103.79    3.80
  10  -3   3   98.09    7.20
 -10  -3  -3   99.99    5.10
  10   3   3   90.39    5.90
 -10   3  -3   95.89    8.40
  10   3   3  104.09    3.90
 -10   3  -3  109.79    7.30
  11  -3   3  681.53   17.80
  11  -3   3  687.03   14.10
  11  -3   3  691.93   14.00
  11  -3   3  730.03   17.90
 -11  -3  -3  702.53   16.90
 -11  -3  -3  689.83   15.70
  11   3   3  705.43   14.20
  11   3   3  700.43   14.40
 -11   3  -3  723.03   18.10
 -11   3  -3  714.13   18.20
  12  -3   3  767.32   16.00
  12  -3   3  816.02   20.20
  12  -3   3  797.52   16.00
  12  -3   3  818.62   20.30
 -12  -3  -3  798.42   19.00
 -12  -3  -3  789.42   18.20
  12   3   3  810.72   16.30
 -12   3  -3  828.12   20.60
  12   3   3  825.82   16.20
 -12   3  -3  821.12   20.60
  12  -4  -3  106.09    8.60
  12  -4  -3   88.69    5.30
 -12  -4   3   97.99    6.00
  12  -4  -3   99.59    5.10
  12  -4  -3  102.89    8.10
 -12   4   3   96.09    8.70
  12   4  -3  102.79    5.80
  12   4  -3   84.19    4.80
  12   4  -3   96.89    5.70
  11  -4  -3  395.86    9.90
 -11  -4   3  397.46   10.40
  11  -4  -3  388.26   10.00
  11  -4  -3  406.16   17.10
 -11  -4   3  388.16    9.10
  11  -4  -3  389.76   13.10
  11   4  -3  402.06   10.10
  11   4  -3  393.66   10.20
  11   4  -3  398.06    9.90
 -10  -4   3   17.30    2.20
  10  -4  -3   17.00    2.70
  10  -4  -3   15.10    2.60
  10  -4  -3   19.70    4.20
  10  -4  -3   16.20    4.50
 -10  -4   3   12.90    2.30
  10   4  -3   19.20    2.90
  10   4  -3   16.80    3.00
  10   4  -3    8.60    2.50
   9  -4  -3  173.08    5.80
  -9  -4   3  169.78    4.90
   9  -4  -3  168.28    7.80
   9  -4  -3  169.98    5.80
   9  -4  -3  168.58    8.10
  -9  -4   3  156.38    5.20
  -9  -4   3  165.28    4.90
   9   4  -3  170.48    5.70
   9   4  -3  172.38    6.20
   9   4  -3  171.08    5.80
   8  -4  -3    4.60    3.50
   8  -4  -3    3.40    2.20
  -8  -4   3    2.30    1.60
  -8  -4   3    3.70    1.60
   8  -4  -3    4.20    3.20
   8  -4  -3    1.50    2.10
  -8  -4   3    3.50    1.80
   8   4  -3    1.50    2.10
   8   4  -3    3.50    2.40
   8   4  -3    2.20    2.00
   7  -4  -3  894.21   19.80
   7  -4  -3  922.81   18.20
  -7  -4   3  913.61   17.20
  -7  -4   3  902.41   17.30
   7  -4  -3  900.01   18.30
   7  -4  -3  905.01   19.40
  -7  -4   3  902.61   17.50
   7   4  -3  899.71   18.40
   7   4  -3  823.62   20.80
   7   4  -3  912.51   17.80
   6  -4  -3   32.40    3.20
  -6  -4   3   29.50    2.10
  -6  -4   3   32.90    2.30
   6  -4  -3   24.50    3.20
   6  -4  -3   33.40    3.20
   6  -4  -3   34.90    3.40
   6   4  -3   32.50    3.10
   6   4  -3   27.40    2.50
   6   4  -3   30.80    2.70
  -5  -4   3   95.59    3.30
   5  -4  -3   92.69    3.90
  -5  -4   3   95.79    2.90
  -5  -4   3   92.49    2.60
   5  -4  -3   89.49    4.50
   5  -4  -3   93.99    6.20
   5  -4  -3   91.59    7.30
  -5  -4   3  100.59    3.40
   5   4  -3   93.79    3.80
  -5   4   3   92.39    3.10
   5   4  -3   84.59    6.40
   5   4  -3   91.99    3.10
   4  -4  -3 2339.17   44.40
   4  -4  -3 2332.07   44.60
  -4  -4   3 2337.97   42.90
   4  -4  -3 2373.56   43.90
  -4  -4   3 2363.76   42.80
  -4  -4   3 2337.47   43.60
   4   4  -3 2372.66   44.10
   4   4  -3 2371.76   43.00
  -4   4   3 2372.06   44.20
  -4   4   3 2364.46   43.50
  -4   4   3 2172.78   44.20
  -3  -4   3   87.99    3.60
  -3  -4   3   85.89    2.70
  -3  -4   3   88.59    2.60
   3  -4  -3   89.79    3.70
   3  -4  -3   85.89    3.70
  -3  -4   3   82.29    3.50
   3  -4  -3   89.29    4.10
   3  -4  -3   81.09    3.90
   3   4  -3   85.19    3.70
  -3   4   3   83.19    3.80
   3   4  -3   88.29    2.80
   3   4  -3   86.19    3.90
  -3   4   3   92.29    3.30
  -3   4   3   81.59    3.80
  -3   4   3   86.19    3.50
   3   4  -3   85.69    2.50
  -2  -4   3  130.99    4.30
   2  -4  -3  125.29    4.50
  -2  -4   3  133.09    3.30
  -2  -4   3  132.09    3.40
  -2  -4   3  132.39    4.40
   2  -4  -3  125.09    4.30
   2  -4  -3  128.59    4.20
   2  -4  -3  127.69    4.50
  -2   4   3  135.49    4.20
  -2   4   3  126.39    4.10
   2   4  -3  129.29    3.30
   2   4  -3  129.29    4.40
  -2   4   3  129.69    4.40
  -2   4   3  130.49    4.20
   2   4  -3  129.89    3.30
   1  -4  -3  132.49    4.10
   1  -4  -3  127.59    4.20
  -1  -4   3  134.79    3.70
  -1  -4   3  120.19    4.20
  -1  -4   3  131.49    3.50
   1  -4  -3  133.19    4.40
  -1  -4   3  135.59    4.40
   1  -4  -3  135.29    4.40
   1   4  -3  130.59    4.30
  -1   4   3  129.99    4.40
   1   4  -3  138.29    3.60
  -1   4   3  125.09    4.00
   1   4  -3  129.29    4.40
  -1   4   3  141.89    6.00
   0  -4   3  748.73   15.10
   0  -4  -3  763.42   14.90
   0  -4  -3  763.22   15.40
   0  -4   3  744.53   15.40
   0  -4  -3  731.73   16.00
   0  -4   3  807.92   15.00
   0  -4   3  762.02   15.50
   0   4  -3  765.12   14.90
   0   4   3  770.82   14.80
   0   4  -3  744.33   15.40
   0   4  -3  797.32   14.90
   0   4   3  753.62   15.50
   0   4  -3  762.02   15.00
   0   4   3  763.92   15.30
  -1  -4  -3 1337.47   25.20
  -1  -4  -3 1318.57   25.30
   1  -4   3 1323.17   25.30
  -1  -4  -3 1317.17   24.50
  -1  -4  -3 1321.57   25.20
   1  -4   3 1290.57   25.30
   1   4   3 1329.57   25.30
  -1   4  -3 1324.97   25.20
   1   4   3 1309.47   25.40
   1   4   3 1312.87   24.40
   1   4   3 1299.47   25.20
  -1   4  -3 1319.67   25.10
  -1   4  -3 1295.17   25.10
  -1   4  -3 1336.17   25.30
  -2  -4  -3  248.38    6.10
  -2  -4  -3  246.78    6.10
   2  -4   3  246.78    6.20
  -2  -4  -3  243.38    6.00
   2  -4   3  246.18    6.50
  -2  -4  -3  245.58    5.00
   2  -4   3  244.68    6.30
   2  -4   3  250.87    6.20
   2   4   3  245.68    5.00
   2   4   3  239.78    6.10
  -2   4  -3  243.98    6.30
   2   4   3  246.98    6.20
  -2   4  -3  241.18    6.00
   2   4   3  242.38    6.40
  -2   4  -3  241.68    6.30
  -2   4  -3  245.98    5.90
  -2   4  -3  246.48    6.40
  -3  -4  -3  135.39    4.00
  -3  -4  -3  133.99    3.00
   3  -4   3  136.89    4.80
  -3  -4  -3  135.99    4.10
  -3  -4  -3  135.79    4.40
   3  -4   3  140.89    4.30
   3  -4   3  137.19    4.80
  -3   4  -3  137.49    3.80
  -3   4  -3  137.29    4.80
  -3   4  -3  128.59    4.70
  -3   4  -3  134.89    4.80
   3   4   3  133.29    4.50
  -3   4  -3  143.29    4.00
   3   4   3  134.69    3.00
   3   4   3  138.49    4.60
  -4  -4  -3    3.70    1.30
   4  -4   3    5.80    1.70
  -4  -4  -3    3.90    1.80
  -4  -4  -3    1.80    0.80
   4  -4   3    4.00    1.60
   4  -4   3    2.20    2.30
  -4  -4  -3    3.30    0.90
   4  -4   3    5.60    2.20
  -4  -4  -3    2.50    1.30
  -4   4  -3    3.20    1.10
  -4   4  -3    8.10    2.40
  -4   4  -3    2.50    2.00
  -4   4  -3    5.00    2.20
   4   4   3    4.50    1.80
  -4   4  -3    5.40    1.20
   4   4   3    0.30    1.90
   4   4   3    4.40    1.60
   5  -4   3  104.09    6.20
  -5  -4  -3  118.49    3.00
   5  -4   3  121.29    4.10
   5  -4   3  110.49    4.50
  -5  -4  -3  115.39    3.10
  -5  -4  -3  110.69    4.50
   5  -4   3  110.69    5.40
  -5   4  -3  111.49    5.30
   5   4   3  121.49    4.00
   5   4   3  118.69    4.70
   5   4   3  118.29    5.20
  -6  -4  -3    7.20    1.40
   6  -4   3    8.70    1.90
   6  -4   3    7.90    2.90
  -6  -4  -3    7.80    1.50
  -6  -4  -3    9.10    2.30
   6  -4   3   11.00    1.90
   6  -4   3    3.10    2.80
  -6  -4  -3    5.80    2.10
  -6   4  -3    3.50    2.80
   6   4   3    7.20    2.00
   6   4   3    6.60    1.80
   6   4   3    8.70    2.20
   7  -4   3  141.79    6.50
  -7  -4  -3  144.99    5.60
   7  -4   3  150.78    4.80
   7  -4   3  148.29    4.70
   7  -4   3  150.08    6.90
  -7  -4  -3  149.39    4.30
  -7  -4  -3  139.89    5.10
   7   4   3  152.68    5.00
  -7   4  -3  145.29    6.70
   7   4   3  144.29    4.70
  -8  -4  -3  677.83   15.00
  -8  -4  -3  662.03   13.70
   8  -4   3  662.23   13.70
   8  -4   3  699.53   16.40
   8  -4   3  656.73   13.80
  -8  -4  -3  650.23   13.70
   8  -4   3  662.83   16.00
   8   4   3  653.53   13.80
  -8   4  -3  656.13   16.40
   8   4   3  673.43   14.10
   9  -4   3  190.68    5.60
   9  -4   3  185.98    5.50
   9  -4   3  193.88    8.40
  -9  -4  -3  194.18    7.00
   9  -4   3  202.78    8.70
  -9  -4  -3  190.78    5.70
  -9  -4  -3  180.58    5.60
   9   4   3  184.58    5.50
  -9   4  -3  187.98    8.40
   9   4   3  180.78    5.90
  10  -4   3   11.40    2.30
  10  -4   3    7.10    4.20
  10  -4   3   10.40    2.30
  10  -4   3   12.90    4.60
 -10  -4  -3   14.00    3.40
 -10  -4  -3   15.70    2.60
 -10   4  -3   15.80    4.50
  10   4   3   13.20    2.50
 -10   4  -3    6.90    4.20
  10   4   3   10.20    2.30
  11  -4   3  333.97    8.20
 -11  -4  -3  343.07    8.90
  11  -4   3  325.47   11.70
  11  -4   3  330.57    8.20
 -11  -4  -3  340.17   10.20
  11  -4   3  347.97   11.90
 -11   4  -3  323.47   11.90
  11   4   3  335.97    8.60
 -11   4  -3  333.07   11.90
  11   4   3  334.27    8.30
 -12  -4  -3   22.20    3.20
  12  -4   3   15.40    2.60
  12  -4   3   12.20    5.30
  12  -4   3   14.50    2.50
  12  -4   3   22.50    5.20
 -12  -4  -3   17.00    3.90
  12   4   3   19.00    2.80
 -12   4  -3   25.30    5.40
 -12   4  -3   12.60    5.10
  12   4   3   19.50    2.70
  12  -5  -3  694.73   18.80
  12  -5  -3  750.22   20.70
  11  -5  -3   19.00    5.20
  11  -5  -3   19.70    3.30
 -11  -5   3   18.20    2.30
 -11  -5   3   16.30    3.10
  11  -5  -3   16.10    4.60
  11  -5  -3   23.00    3.10
  11   5  -3   15.40    3.30
 -11   5   3   11.70    5.20
  11   5  -3   11.40    2.60
  11   5  -3   18.00    3.00
 -10  -5   3  752.32   15.60
 -10  -5   3  748.53   14.80
  10  -5  -3  747.53   16.20
  10  -5  -3  749.33   18.80
  10  -5  -3  732.23   16.30
  10   5  -3  742.73   15.40
  10   5  -3  703.23   16.20
  10   5  -3  763.82   16.70
   9  -5  -3  605.34   16.20
  -9  -5   3  607.14   12.90
   9  -5  -3  624.14   15.60
   9  -5  -3  609.24   13.80
   9  -5  -3  614.84   13.70
  -9  -5   3  599.44   12.50
  -9  -5   3  613.34   12.30
   9   5  -3  615.64   12.80
   9   5  -3  593.14   13.70
   9   5  -3  606.14   14.00
   8  -5  -3 1240.68   26.30
  -8  -5   3 1230.28   23.50
  -8  -5   3 1232.38   24.00
   8  -5  -3 1252.27   24.80
  -8  -5   3 1265.77   23.50
   8  -5  -3 1264.77   26.80
   8  -5  -3 1233.08   24.90
   8   5  -3 1250.17   23.80
   8   5  -3 1256.37   25.20
   8   5  -3 1168.08   27.80
  -7  -5   3  560.74   11.10
   7  -5  -3  526.65   13.80
   7  -5  -3  543.55   12.50
  -7  -5   3  563.24   11.00
   7  -5  -3  543.85   12.40
   7  -5  -3  551.94   13.70
  -7  -5   3  556.44   11.10
   7   5  -3  563.14   12.80
   7   5  -3  553.44   11.30
   7   5  -3  567.34   12.60
  -6  -5   3  318.77    6.90
  -6  -5   3  319.47    6.70
   6  -5  -3  320.17    8.30
   6  -5  -3  326.47    8.30
   6  -5  -3  341.17    9.40
   6  -5  -3  300.37    9.30
  -6  -5   3  328.07    7.30
  -6  -5   3  315.97    7.30
   6   5  -3  334.77    8.30
   6   5  -3  324.67    8.50
   5  -5  -3   22.70    3.10
  -5  -5   3   26.30    1.70
   5  -5  -3   27.80    2.70
   5  -5  -3   27.10    3.10
   5   5  -3   29.50    2.80
   5   5  -3   27.90    2.10
  -5   5   3   31.20    2.70
   5   5  -3   28.80    1.90
   4  -5  -3  611.34   13.10
  -4  -5   3  580.94   13.20
   4  -5  -3  615.14   13.90
  -4  -5   3  625.54   13.00
   4  -5  -3  605.64   13.20
   4  -5  -3  604.14   13.60
   4   5  -3  621.24   13.40
   4   5  -3  614.84   12.10
   4   5  -3  622.74   11.70
   4   5  -3  606.04   13.20
  -4   5   3  618.64   12.90
  -3  -5   3   52.29    3.40
  -3  -5   3   54.69    2.50
   3  -5  -3   51.69    3.50
   3  -5  -3   56.79    3.80
   3  -5  -3   55.89    3.60
   3  -5  -3   47.60    3.90
  -3  -5   3   51.19    3.30
  -3   5   3   49.50    3.50
   3   5  -3   57.39    2.00
   3   5  -3   45.40    4.20
  -3   5   3   49.99    3.50
  -3   5   3   55.89    3.20
   3   5  -3   52.19    3.70
   3   5  -3   52.39    2.40
  -3   5   3   54.39    3.40
  -2  -5   3    6.40    1.20
   2  -5  -3    7.10    2.00
   2  -5  -3    9.30    2.00
   2  -5  -3   10.20    2.10
   2  -5  -3    8.00    2.20
  -2  -5   3    5.40    2.00
  -2  -5   3    8.90    3.40
  -2  -5   3   10.10    1.50
   2   5  -3   12.50    1.30
  -2   5   3    3.40    1.70
  -2   5   3    8.30    2.00
   2   5  -3    9.60    1.40
   2   5  -3    8.60    1.20
  -2   5   3    8.10    1.90
  -2   5   3    8.00    1.90
   2   5  -3    6.30    2.10
   2   5  -3    8.90    2.10
  -1  -5   3    6.00    2.30
   1  -5  -3    5.80    1.80
  -1  -5   3    3.70    1.60
   1  -5  -3    6.80    2.10
   1  -5  -3    5.30    1.90
   1  -5  -3    6.40    2.00
  -1  -5   3    3.00    1.30
  -1  -5   3    4.90    2.00
   1   5  -3    3.80    1.30
  -1   5   3    9.60    1.70
   1   5  -3    8.50    1.60
   1   5  -3    8.60    1.30
  -1   5   3    8.40    2.60
   1   5  -3    5.40    1.90
  -1   5   3    6.40    1.90
   1   5  -3    6.80    2.10
  -1   5   3    4.80    1.80
   0  -5  -3  241.38    6.30
   0  -5  -3  232.58    5.60
   0  -5  -3  226.08    6.20
   0  -5   3  229.88    6.40
   0  -5  -3  229.78    6.50
   0  -5   3  231.58    6.50
   0  -5   3  230.58    5.80
   0  -5   3  227.58    6.00
   0   5  -3  236.68    5.80
   0   5   3  231.48    5.50
   0   5  -3  228.58    6.20
   0   5  -3  229.08    5.60
   0   5   3  232.18    6.20
   0   5  -3  232.38    5.90
   0   5  -3  226.58    6.50
   0   5   3  231.28    6.50
   1  -5   3 3216.58   58.09
   1  -5   3 3148.28   57.99
  -1  -5  -3 3164.38   57.89
  -1  -5  -3 3133.99   57.89
   1  -5   3 3094.69   58.09
  -1  -5  -3 3037.20   57.99
  -1   5  -3 3103.89   57.69
   1   5   3 3051.09   57.89
   1   5   3 3088.79   56.89
  -1   5  -3 3143.59   57.99
  -1   5  -3 3088.59   57.79
  -1   5  -3 3072.39   57.69
   1   5   3 3096.59   58.19
  -1   5  -3 3144.29   57.89
   1   5   3 3117.89   57.89
  -2  -5  -3  186.78    5.40
   2  -5   3  186.88    5.50
  -2  -5  -3  187.98    5.30
   2  -5   3  190.58    5.90
   2  -5   3  175.68    5.70
  -2  -5  -3  182.68    4.10
  -2  -5  -3  187.08    5.40
   2  -5   3  187.98    5.60
   2   5   3  189.08    5.90
   2   5   3  190.18    5.40
  -2   5  -3  180.18    5.10
  -2   5  -3  180.78    5.60
  -2   5  -3  184.08    5.40
  -2   5  -3  182.38    5.60
   2   5   3  182.28    4.20
   3  -5   3 1210.08   24.30
   3  -5   3 1222.78   24.10
  -3  -5  -3 1182.28   23.60
   3  -5   3 1207.38   23.80
  -3  -5  -3 1212.48   23.60
  -3  -5  -3 1216.98   23.50
   3  -5   3 1223.98   23.80
   3   5   3 1220.48   23.70
  -3   5  -3 1203.08   24.10
  -3   5  -3 1229.88   23.40
  -3   5  -3 1184.08   24.10
  -3   5  -3 1225.18   23.50
  -3   5  -3 1202.38   24.10
   3   5   3 1213.48   24.00
   4  -5   3   85.59    5.90
   4  -5   3   74.79    5.30
  -4  -5  -3   76.09    3.30
  -4  -5  -3   75.19    3.90
  -4   5  -3   72.19    3.20
  -4   5  -3   69.69    5.60
   4   5   3   77.19    4.00
   4   5   3   74.09    4.90
   5  -5   3  670.73   14.10
   5  -5   3  661.93   15.10
   5  -5   3  653.43   15.20
  -5  -5  -3  673.03   14.30
  -5  -5  -3  677.03   13.70
   5  -5   3  682.83   14.20
  -5   5  -3  687.83   13.10
  -5   5  -3  661.53   15.30
   5   5   3  659.23   14.50
   5   5   3  671.43   14.40
   5   5   3  673.43   14.10
  -6  -5  -3  514.65   12.20
   6  -5   3  549.74   13.60
   6  -5   3  544.65   13.20
   6  -5   3  540.85   11.80
  -6  -5  -3  549.65   12.20
   6  -5   3  541.65   12.00
   6   5   3  556.04   11.90
  -6   5  -3  538.05   13.20
   6   5   3  545.65   12.20
   6   5   3  526.45   12.40
  -7  -5  -3  508.75   11.90
   7  -5   3  490.15   13.00
   7  -5   3  500.15   11.20
  -7  -5  -3  517.75   10.00
   7  -5   3  498.15   13.00
   7  -5   3  491.65   11.30
  -7   5  -3  503.45   13.30
   7   5   3  509.45   11.30
   7   5   3  508.75   11.60
   8  -5   3 1096.29   23.50
   8  -5   3 1047.00   21.20
  -8  -5  -3 1044.90   22.00
   8  -5   3 1081.39   23.80
   8  -5   3 1046.30   21.40
  -8  -5  -3 1039.40   20.30
  -8  -5  -3 1058.69   20.20
   8   5   3 1059.79   21.30
   8   5   3 1064.49   21.70
  -8   5  -3 1096.69   23.80
  -9  -5  -3  367.66    8.50
  -9  -5  -3  382.86   10.20
   9  -5   3  378.96    9.50
   9  -5   3  378.16    9.40
  -9  -5  -3  385.26    8.40
   9  -5   3  386.16   11.90
   9  -5   3  402.86   17.20
   9   5   3  382.76    9.80
   9   5   3  387.26    9.30
  -9   5  -3  393.26   12.20
  10  -5   3  377.86   12.50
  10  -5   3  398.96    9.60
 -10  -5  -3  393.76   10.60
  10  -5   3  372.86    9.50
 -10  -5  -3  384.06    8.80
  10  -5   3  380.06   12.70
 -10   5  -3  392.26   12.80
  10   5   3  385.76    9.90
  10   5   3  380.56    9.50
 -11  -5  -3  425.16    9.80
  11  -5   3  417.06   10.30
  11  -5   3  417.16   14.10
  11  -5   3  421.06   13.60
 -11  -5  -3  439.46   11.70
  11  -5   3  428.76   10.30
  11   5   3  433.56   10.30
 -11   5  -3  404.16   14.10
 -11   5  -3  440.16   14.00
  11   5   3  428.76   10.70
  12  -5   3  445.26   14.40
 -12  -5  -3  411.96   11.80
  12  -5   3  433.96   20.00
  12  -5   3  426.96   10.50
  12  -5   3  443.96   12.30
 -12   5  -3  458.05   14.70
  12   5   3  406.66   10.30
  11  -6  -3  226.68   10.20
  11  -6  -3  218.78    8.00
  11  -6  -3  232.98   11.00
  11   6  -3  234.58    8.40
 -11   6   3  256.67   11.40
 -10  -6   3   45.00    3.10
  10  -6  -3   44.70    4.10
  10  -6  -3   53.19    5.90
  10  -6  -3   63.99    4.90
  10  -6  -3   48.30    5.80
 -10  -6   3   51.59    2.90
  10   6  -3   54.29    4.70
  10   6  -3   51.09    4.40
   9  -6  -3    3.20    4.20
  -9  -6   3    6.10    1.70
   9  -6  -3    4.40    2.90
  -9  -6   3    6.70    1.70
  -9  -6   3    5.20    1.70
  -9  -6   3    9.10    1.60
   9  -6  -3    4.10    2.60
   9   6  -3    6.20    3.00
   9   6  -3    6.20    2.80
  -8  -6   3  757.02   14.80
  -8  -6   3  728.33   14.80
   8  -6  -3  773.62   17.30
   8  -6  -3  757.72   19.40
   8  -6  -3  774.62   18.20
   8  -6  -3  739.03   16.60
  -8  -6   3  749.82   14.50
   8   6  -3  774.52   17.70
   8   6  -3  759.92   16.60
   7  -6  -3  174.18    6.40
  -7  -6   3  167.68    4.60
  -7  -6   3  176.78    4.60
   7  -6  -3  186.98    8.00
   7  -6  -3  170.88    7.80
   7  -6  -3  178.68    6.40
   7   6  -3  175.38    6.70
   7   6  -3  174.58    6.30
  -6  -6   3 1350.86   27.00
   6  -6  -3 1362.96   27.10
   6  -6  -3 1374.46   28.10
  -6  -6   3 1374.96   25.50
   6  -6  -3 1355.96   28.20
  -6  -6   3 1363.66   25.70
   6   6  -3 1344.67   25.70
   6   6  -3 1361.16   27.40
  -6   6   3 1340.27   26.00
   5  -6  -3  550.64   13.50
   5  -6  -3  553.34   13.50
   5  -6  -3  541.85   12.80
  -5  -6   3  562.04   12.30
  -5  -6   3  561.54   11.20
   5  -6  -3  560.54   12.70
   5   6  -3  566.24   13.10
   5   6  -3  559.44   12.70
  -5   6   3  568.14   12.10
   5   6  -3  562.84   11.50
  -4  -6   3  644.84   12.80
   4  -6  -3  620.24   14.40
   4  -6  -3  635.84   14.20
  -4  -6   3  658.43   13.90
   4  -6  -3  652.13   14.60
   4  -6  -3  639.64   14.10
   4   6  -3  642.74   12.90
  -4   6   3  640.24   13.80
   4   6  -3  621.94   17.00
   4   6  -3  654.03   14.50
  -3  -6   3 1200.68   22.90
   3  -6  -3 1192.48   24.10
  -3  -6   3 1190.18   23.90
   3  -6  -3 1177.28   24.40
   3  -6  -3 1202.68   23.90
   3  -6  -3 1185.28   24.10
   3   6  -3 1144.19   23.30
   3   6  -3 1201.38   24.20
   3   6  -3 1218.58   24.00
   3   6  -3 1212.08   22.20
   3   6  -3 1221.48   22.40
  -3   6   3 1192.68   23.80
   2  -6  -3 1246.58   24.70
  -2  -6   3 1245.28   23.80
   2  -6  -3 1228.68   24.60
   2  -6  -3 1246.28   24.90
  -2  -6   3 1247.38   24.70
   2  -6  -3 1187.78   24.70
  -2  -6   3 1239.68   23.40
  -2  -6   3 1249.47   24.70
   2   6  -3 1223.48   24.90
  -2   6   3 1223.58   24.40
  -2   6   3 1251.97   24.80
   2   6  -3 1270.57   23.40
   2   6  -3 1235.48   23.70
   2   6  -3 1275.37   24.70
   2   6  -3 1249.68   23.30
  -2   6   3 1237.28   24.40
   1  -6  -3 1137.89   22.50
  -1  -6   3 1118.79   21.90
  -1  -6   3 1147.89   24.30
  -1  -6   3 1130.79   22.50
   1  -6  -3 1109.29   22.40
   1  -6  -3 1003.80   24.10
   1  -6  -3 1144.19   22.00
  -1   6   3 1165.98   22.70
   1   6  -3 1128.99   21.40
   1   6  -3 1097.49   21.70
   1   6  -3 1110.39   21.30
   1   6  -3 1122.49   22.70
   1   6  -3 1120.79   22.40
  -1   6   3 1116.09   21.90
  -1   6   3 1119.69   22.40
   0  -6   3 9890.51  179.48
   0  -6   3 9799.82  178.98
   0  -6  -3 9769.42  179.48
   0   6   3 9458.35  178.98
   0   6  -3 9929.91  178.68
   0   6   3 9871.21  179.28
   0   6  -3 9822.72  179.28
   0   6   3 9896.51  179.18
   0   6  -3 9999.00  181.48
  -1  -6  -3  138.69    5.00
  -1  -6  -3  138.39    3.90
   1  -6   3  135.59    5.30
   1  -6   3  136.49    5.10
  -1  -6  -3  147.19    5.00
   1  -6   3  141.29    5.30
  -1   6  -3  138.99    4.70
  -1   6  -3  142.89    4.70
  -1   6  -3  144.99    5.30
  -1   6  -3  139.19    4.80
   1   6   3  137.59    3.70
  -1   6  -3  137.69    4.70
   1   6   3  133.69    4.70
   1   6   3  130.19    5.00
   1   6   3  142.69    5.40
   2  -6   3 1599.34   31.00
  -2  -6  -3 1601.24   30.60
   2  -6   3 1579.14   30.60
  -2  -6  -3 1585.34   29.20
  -2  -6  -3 1515.15   31.00
  -2  -6  -3 1553.04   30.50
   2  -6   3 1602.04   30.90
   2  -6   3 1594.94   30.80
  -2   6  -3 1550.84   31.70
   2   6   3 1537.35   30.50
  -2   6  -3 1599.24   30.70
   2   6   3 1563.94   29.20
  -2   6  -3 1579.44   30.70
  -2   6  -3 1563.44   30.70
  -2   6  -3 1703.03   33.20
   2   6   3 1582.54   31.00
   2   6   3 1580.14   30.70
  -3  -6  -3  327.67    8.20
   3  -6   3  331.67    8.50
   3  -6   3  332.07    8.60
   3  -6   3  313.57   12.00
   3  -6   3  334.67    8.60
  -3  -6  -3  322.17    8.10
   3   6   3  340.87    8.40
  -3   6  -3  328.27    8.80
  -3   6  -3  330.87    8.20
   3   6   3  331.37    8.70
   4  -6   3 2040.00   39.60
   4  -6   3 2080.99   40.00
   4  -6   3 2070.29   39.20
  -4  -6  -3 2009.60   39.70
   4  -6   3 1996.10   39.20
  -4  -6  -3 2070.29   39.00
   4   6   3 2046.40   39.10
  -4   6  -3 2051.49   38.70
  -4   6  -3 2016.40   39.80
   4   6   3 2045.70   39.30
   4   6   3 2077.19   39.50
   5  -6   3  136.79    6.20
  -5  -6  -3  139.99    5.20
   5  -6   3  136.99    6.10
   5  -6   3  145.09    5.40
  -5  -6  -3  131.39    4.40
   5   6   3  122.09    5.30
   5   6   3  125.39    5.50
  -5   6  -3  129.29    4.90
  -5   6  -3  128.79    6.20
   6  -6   3 1455.05   28.60
   6  -6   3 1442.56   29.80
   6  -6   3 1528.35   30.30
  -6  -6  -3 1459.75   28.60
  -6  -6  -3 1421.16   27.30
   6  -6   3 1442.36   28.70
  -6   6  -3 1440.46   30.00
   6   6   3 1449.15   29.00
   6   6   3 1463.65   28.60
  -7  -6  -3   77.19    4.80
   7  -6   3   78.09    4.70
   7  -6   3   81.19    6.40
   7  -6   3   84.59    6.70
   7  -6   3   84.59    7.90
  -7   6  -3   80.49    6.40
   7   6   3   80.29    5.10
   7   6   3   77.89    4.40
   8  -6   3 2086.89   42.00
   8  -6   3 2033.00   45.00
   8  -6   3 2047.80   39.80
  -8  -6  -3 2130.69   40.10
   8  -6   3 2044.00   41.50
   8   6   3 2034.90   39.70
   9  -6   3    4.00    2.60
  -9  -6  -3    3.10    3.00
   9  -6   3    3.60    4.30
   9  -6   3   -0.50    2.70
   9  -6   3   13.40    4.70
  -9   6  -3   -4.30    4.10
   9   6   3    5.00    2.90
   9   6   3    3.70    2.60
  10  -6   3  647.04   18.00
 -10  -6  -3  679.23   15.60
  10  -6   3  682.53   17.90
  10  -6   3  687.93   15.20
  10  -6   3  671.83   15.20
 -10   6  -3  676.53   18.40
  10   6   3  677.33   15.10
  10   6   3  698.83   15.60
  11  -6   3   20.10    3.40
  11  -6   3   16.00    5.30
 -11  -6  -3   24.70    4.30
  11  -6   3   15.10    5.30
  11  -6   3   13.10    2.90
  11   6   3   23.30    3.60
 -11   6  -3   11.70    5.20
  11   6   3    9.70    2.20
  11  -7  -3   16.30    5.50
  10  -7  -3  336.57   12.40
  10  -7  -3  308.17   11.80
  10  -7  -3  335.17   10.00
  10   7  -3  327.47   10.40
 -10   7   3  330.67   12.90
   9  -7  -3  249.97   10.20
   9  -7  -3  262.27   10.70
   9  -7  -3  264.27    8.60
  -9  -7   3  251.87    6.00
   9   7  -3  273.17    9.00
   9   7  -3  248.08    8.40
   8  -7  -3  808.82   19.70
   8  -7  -3  813.92   18.00
  -8  -7   3  784.92   16.00
  -8  -7   3  809.32   15.80
   8  -7  -3  832.62   18.20
   8   7  -3  806.62   18.00
   8   7  -3  820.02   18.50
  -7  -7   3  368.56    8.00
   7  -7  -3  379.66   10.20
  -7  -7   3  361.56    8.80
   7  -7  -3  360.36   11.50
  -7  -7   3  335.87    8.60
   7  -7  -3  382.76   11.50
   7   7  -3  376.66   10.00
   7   7  -3  381.16   10.50
   6  -7  -3  257.67    8.90
   6  -7  -3  241.68    8.80
   6  -7  -3  244.28    7.90
   6  -7  -3  228.18    7.70
  -6  -7   3  253.47    6.00
   6   7  -3  246.88    7.70
  -6   7   3  240.98    6.70
   6   7  -3  243.68    8.20
   5  -7  -3  776.32   16.80
  -5  -7   3  762.22   15.10
   5  -7  -3  743.73   16.80
   5  -7  -3  737.03   17.40
   5  -7  -3  765.12   17.50
  -5   7   3  764.92   16.10
   5   7  -3  757.72   15.70
   5   7  -3  756.12   17.10
   4  -7  -3  604.04   14.30
  -4  -7   3  592.94   13.50
   4  -7  -3  607.94   13.80
  -4  -7   3  601.74   12.40
   4  -7  -3  595.14   14.10
   4  -7  -3  599.14   13.70
   4   7  -3  595.54   12.50
   4   7  -3  586.04   13.70
  -4   7   3  600.04   13.40
   4   7  -3  587.74   14.00
   3  -7  -3 1656.53   33.20
   3  -7  -3 1659.83   33.00
  -3  -7   3 1712.43   32.90
  -3  -7   3 1697.43   31.80
   3  -7  -3 1628.74   33.00
   3   7  -3 1644.44   30.80
  -3   7   3 1684.33   32.80
   3   7  -3 1685.83   30.90
   3   7  -3 1685.93   32.90
   3   7  -3 1695.13   31.80
   3   7  -3 1654.63   33.50
   2  -7  -3  117.09    6.30
   2  -7  -3  127.69    5.70
  -2  -7   3  127.29    4.60
   2  -7  -3  136.69    5.60
   2  -7  -3  133.99    5.30
  -2  -7   3  135.99    6.60
   2   7  -3  138.39    4.40
  -2   7   3  139.19    5.60
   2   7  -3  134.39    5.80
  -2   7   3  132.69    5.00
   2   7  -3  130.99    5.40
   2   7  -3  130.79    3.70
   2   7  -3  131.19    3.80
   1  -7  -3 1214.78   23.70
  -1  -7   3 1206.18   24.40
   1  -7  -3 1207.98   24.40
  -1  -7   3 1185.08   23.70
   1  -7  -3 1209.38   24.30
  -1  -7   3 1191.98   24.40
   1  -7  -3 1180.38   24.40
  -1   7   3 1179.28   23.60
  -1   7   3 1211.98   24.10
   1   7  -3 1205.28   24.50
   1   7  -3 1234.78   23.50
  -1   7   3 1212.08   24.50
   1   7  -3 1143.49   24.10
   1   7  -3 1216.98   23.00
   1   7  -3 1195.68   23.50
   0  -7  -3   53.59    4.10
   0  -7  -3   50.99    3.20
   0  -7   3   48.20    4.20
   0  -7  -3   50.49    4.20
   0  -7   3   55.39    3.80
   0  -7   3   40.70    4.10
   0   7  -3   45.60    3.20
   0   7   3   52.69    3.00
   0   7  -3   47.10    4.40
   0   7   3   48.50    4.60
   0   7  -3   48.40    3.20
   0   7  -3   42.50    4.00
   0   7  -3   48.40    3.60
  -1  -7  -3 3101.99   56.99
  -1  -7  -3 3073.39   58.29
  -1  -7  -3 3058.89   58.19
   1  -7   3 3068.69   58.29
  -1  -7  -3 3108.19   59.19
   1  -7   3 3082.79   58.59
   1  -7   3 3114.59   58.49
  -1   7  -3 3073.29   58.59
   1   7   3 3166.98   58.69
  -1   7  -3 3093.69   57.89
   1   7   3 3083.89   58.29
  -1   7  -3 3139.79   57.89
   1   7   3 3066.29   56.89
   2  -7   3  209.58    6.60
  -2  -7  -3  215.48    6.60
  -2  -7  -3  214.08    6.50
   2  -7   3  211.58    6.90
  -2  -7  -3  216.28    5.10
   2  -7   3  216.18    7.10
   2  -7   3  223.18    7.10
  -2   7  -3  213.38    6.70
  -2   7  -3  208.18    6.70
   2   7   3  213.58    4.70
   2   7   3  214.88    6.70
   2   7   3  218.28    7.40
   3  -7   3 2883.81   54.39
   3  -7   3 2824.32   53.89
   3  -7   3 2818.82   53.99
  -3  -7  -3 2826.52   53.59
   3  -7   3 2846.22   53.99
  -3  -7  -3 2808.42   53.59
   3   7   3 2861.91   53.79
  -3   7  -3 2834.02   54.09
  -3   7  -3 2841.92   53.69
   3   7   3 2880.21   54.29
   4  -7   3    8.90    2.70
   4  -7   3   14.30    3.10
   4  -7   3   11.00    2.80
  -4  -7  -3   11.20    2.70
   4  -7   3   18.10    3.60
  -4  -7  -3   14.50    2.40
   4   7   3   15.00    3.10
  -4   7  -3   20.00    3.40
  -4   7  -3   17.30    3.00
   5  -7   3 1778.32   35.80
   5  -7   3 1737.43   35.50
  -5  -7  -3 1805.72   34.50
   5  -7   3 1830.62   36.40
   5  -7   3 1809.32   35.20
   5   7   3 1835.22   35.70
  -5   7  -3 1809.02   36.10
   5   7   3 1793.32   35.10
  -5   7  -3 1784.52   34.70
   6  -7   3   42.20    4.50
   6  -7   3   69.69    4.40
   6  -7   3   56.39    5.00
   6  -7   3   53.49    4.80
  -6  -7  -3   49.30    4.40
  -6   7  -3   53.39    2.90
   6   7   3   59.19    5.20
  -6   7  -3   54.49    5.00
   7  -7   3  223.28    7.40
   7  -7   3  210.48    9.30
   7  -7   3  218.58    8.90
   7  -7   3  214.58    7.50
  -7  -7  -3  218.78    7.10
   7   7   3  210.78    7.10
   7   7   3  228.68    7.90
  -7   7  -3  227.08    9.10
  -8  -7  -3  410.86   10.70
   8  -7   3  404.86   11.00
   8  -7   3  403.06   12.60
   8  -7   3  410.36   10.80
   8  -7   3  421.86   13.10
   8   7   3  407.06   10.60
  -8   7  -3  412.36   12.90
   8   7   3  422.36   11.30
   9  -7   3  201.18    9.70
   9  -7   3  177.48    6.90
   9  -7   3  197.18    7.30
   9  -7   3  181.58    9.30
  -9  -7  -3  189.48    7.00
  -9   7  -3  182.48    9.50
   9   7   3  171.38    6.70
   9   7   3  191.28    7.60
  10  -7   3    1.50    3.10
 -10  -7  -3    7.80    3.30
  10  -7   3   -0.30    4.80
  10  -7   3    2.80    4.80
 -10   7  -3    6.80    4.70
  10   7   3    2.60    3.20
  11  -7   3  113.39    9.30
 -11  -7  -3  122.79    6.40
 -11   7  -3  110.49   10.70
  11   7   3  115.29   10.10
  10  -8  -3   -4.20    4.70
  10  -8  -3    5.20    5.00
  10  -8  -3    6.00    3.70
 -10   8   3   -5.30    4.80
  10   8  -3    6.40    3.90
   9  -8  -3  105.69    8.40
   9  -8  -3   99.29    6.70
  -9  -8   3  107.19    3.70
   9  -8  -3  120.39    8.40
  -9   8   3  111.59    8.80
   9   8  -3  106.49    7.00
   8  -8  -3  134.79    8.40
   8  -8  -3  142.89    7.10
  -8  -8   3  130.39    4.20
   8  -8  -3  149.69    8.70
   8  -8  -3  136.19    6.20
   8   8  -3  135.79    7.40
  -7  -8   3  155.38    5.70
   7  -8  -3  162.28    9.00
  -7  -8   3  172.48    5.00
  -7  -8   3  168.18    5.00
   7  -8  -3  169.68    7.30
   7  -8  -3  179.88    8.40
   7  -8  -3  168.38    8.50
   7   8  -3  164.48    6.90
   7   8  -3  168.38    5.00
   7   8  -3  198.68   11.60
  -6  -8   3  102.39    4.10
   6  -8  -3   90.39    6.20
   6  -8  -3   96.59    6.90
  -6  -8   3   99.89    5.00
   6  -8  -3   94.09    6.90
   6  -8  -3  101.39    5.90
   6   8  -3  101.09    4.10
   6   8  -3  104.79    6.60
   6   8  -3  106.19    6.50
  -6   8   3  118.79    7.30
  -5  -8   3  603.94   13.80
  -5  -8   3  582.54   12.50
   5  -8  -3  601.94   14.40
   5  -8  -3  579.14   14.90
   5  -8  -3  583.44   14.20
   5  -8  -3  601.24   14.80
   5   8  -3  580.94   14.00
   5   8  -3  564.44   12.60
   5   8  -3  622.04   14.80
  -4  -8   3  131.79    5.90
   4  -8  -3  145.19    6.90
  -4  -8   3  144.59    4.90
   4  -8  -3  138.69    6.50
   4  -8  -3  131.39    6.60
   4  -8  -3  127.59    6.30
  -4   8   3  132.19    5.80
   4   8  -3  134.59    6.00
   4   8  -3  132.49    6.60
   3  -8  -3  303.77    9.10
   3  -8  -3  305.97    8.70
   3  -8  -3  287.57    9.00
  -3  -8   3  302.17    7.80
   3  -8  -3  295.57    9.20
  -3  -8   3  299.87    8.80
   3   8  -3  302.67    6.40
   3   8  -3  293.87    7.50
   3   8  -3  307.37    8.80
   3   8  -3  282.87    6.30
  -3   8   3  306.47    8.90
   3   8  -3  315.97    9.40
  -2  -8   3   27.80    3.40
   2  -8  -3   31.90    3.80
   2  -8  -3   26.70    3.30
   2  -8  -3   29.50    3.60
   2  -8  -3   25.40    3.30
  -2  -8   3   28.90    2.90
   2   8  -3   27.60    4.00
   2   8  -3   34.20    3.90
   2   8  -3   32.10    2.50
  -2   8   3   29.20    3.50
   2   8  -3   32.10    2.60
   2   8  -3   34.10    2.50
   1  -8  -3  379.26    9.30
  -1  -8   3  380.46    9.50
   1  -8  -3  379.46   10.20
   1  -8  -3  371.56   10.20
   1  -8  -3  383.36   10.20
  -1  -8   3  384.26   10.20
   1   8  -3  381.56    8.70
  -1   8   3  377.46    9.10
   1   8  -3  383.16   10.10
   1   8  -3  375.26    8.50
  -1   8   3  396.56   10.40
   1   8  -3  376.56   10.50
   0  -8  -3  133.79    8.50
   0  -8  -3  136.89    4.80
   0  -8   3  124.49    5.90
   0  -8  -3  136.59    6.10
   0  -8  -3  143.39    6.00
   0  -8   3  132.59    6.20
   0   8   3  126.39    4.50
   0   8  -3  135.79    6.10
   0   8   3  128.79    5.60
   0   8  -3  129.49    4.70
   0   8  -3  130.89    4.80
   0   8   3  129.29    6.20
  -1  -8  -3   21.30    2.10
   1  -8   3   19.30    3.10
  -1  -8  -3   20.40    3.10
   1  -8   3   17.80    3.60
   1  -8   3   22.20    3.30
  -1  -8  -3   18.60    3.10
  -1   8  -3   22.20    2.80
   1   8   3   23.50    4.80
  -1   8  -3   23.90    3.30
  -1   8  -3   18.70    2.50
   1   8   3   19.60    2.10
   1   8   3   21.50    3.60
   2  -8   3 1275.37   26.40
  -2  -8  -3 1277.37   26.60
   2  -8   3 1264.27   26.00
   2  -8   3 1262.17   26.10
  -2  -8  -3 1265.07   24.20
  -2  -8  -3 1274.67   25.50
   2   8   3 1253.77   25.70
  -2   8  -3 1262.47   26.80
  -2   8  -3 1289.07   25.90
   2   8   3 1255.87   23.60
   2   8   3 1206.48   31.40
   3  -8   3  424.96   10.80
  -3  -8  -3  435.76   10.60
   3  -8   3  420.26   11.20
   3  -8   3  425.06   11.50
  -3  -8  -3  418.56   10.60
   3  -8   3  418.06   11.10
   3   8   3  434.26   11.50
  -3   8  -3  416.66   10.90
   3   8   3  420.56   11.00
  -3   8  -3  423.86   10.70
   4  -8   3  732.83   17.80
   4  -8   3  785.12   17.60
  -4  -8  -3  779.32   16.90
   4  -8   3  798.52   17.50
  -4  -8  -3  795.42   16.90
   4  -8   3  798.22   17.70
  -4   8  -3  787.62   17.80
   4   8   3  796.82   17.80
   4   8   3  751.72   17.10
  -4   8  -3  779.22   16.80
  -5  -8  -3  149.88    5.90
   5  -8   3  138.09    6.40
   5  -8   3  151.28    6.70
   5  -8   3  146.99    7.00
   5  -8   3  156.08    7.70
  -5  -8  -3  142.99    5.50
  -5   8  -3  159.38    7.40
   5   8   3  152.68    6.90
  -5   8  -3  149.69    5.40
  -6  -8  -3  477.35   11.40
   6  -8   3  456.75   13.30
   6  -8   3  453.65   12.80
   6  -8   3  464.95   12.00
   6  -8   3  430.76   13.00
  -6  -8  -3  445.76   10.70
   6   8   3  466.45   11.70
  -6   8  -3  440.56   11.20
   6   8   3  505.75   12.60
  -6   8  -3  460.35   13.00
   7  -8   3  174.08    8.60
   7  -8   3  178.78    9.00
   7  -8   3  190.38    7.00
  -7  -8  -3  171.08    6.80
   7  -8   3  169.88    7.30
  -7   8  -3  184.78    8.80
   7   8   3  162.08    7.70
   8  -8   3  400.16   13.20
   8  -8   3  385.56   11.00
  -8  -8  -3  390.26   10.60
   8  -8   3  379.96   10.90
   8  -8   3  386.46   12.90
   8   8   3  398.96   10.80
  -8   8  -3  405.66   13.00
   8   8   3  390.56   11.60
  -9  -8  -3  321.97    9.60
   9  -8   3  331.77   12.10
   9  -8   3  329.07   12.50
   9  -8   3  330.87   10.10
  -9   8  -3  345.87   12.40
   9   8   3  344.07   10.70
  10  -8   3    3.20    5.10
  10  -8   3   -1.20    3.40
  10  -8   3    5.50    4.90
 -10  -8  -3   -0.10    3.20
  10   8   3    0.80    3.50
 -10   8  -3    0.40    4.90
  10  -9  -3   51.89    5.30
  10  -9  -3   74.59    7.50
 -10   9   3   70.79    7.30
  10   9  -3   54.59    5.70
   9  -9  -3   42.00    6.00
   9  -9  -3   44.50    4.90
   9  -9  -3   43.20    5.90
   9   9  -3   30.60    4.90
  -9   9   3   44.80    6.20
  -8  -9   3   15.70    2.20
   8  -9  -3   11.90    4.80
   8  -9  -3   11.60    5.00
   8  -9  -3    8.60    3.90
  -8   9   3    8.10    4.90
   8   9  -3   10.60    4.20
   7  -9  -3  344.57   11.60
   7  -9  -3  330.67   10.60
   7  -9  -3  314.97   10.40
  -7  -9   3  329.37    7.90
   7  -9  -3  337.27   11.90
   7   9  -3  328.97    8.90
   7   9  -3  341.07   11.10
   7   9  -3  309.67   10.10
   6  -9  -3  168.48    8.50
  -6  -9   3  162.48    5.40
  -6  -9   3  156.38    6.30
   6  -9  -3  172.18    9.30
   6  -9  -3  163.48    7.30
   6   9  -3  166.58    6.60
   6   9  -3  160.48    7.20
   6   9  -3  158.58    8.00
   5  -9  -3    2.60    3.70
   5  -9  -3    9.90    3.60
   5  -9  -3    1.60    3.90
  -5  -9   3    2.50    2.30
   5  -9  -3    3.00    3.20
  -5  -9   3    3.20    2.80
  -5   9   3    0.60    3.20
   5   9  -3    4.30    2.10
   5   9  -3    0.80    3.50
  -4  -9   3  163.08    5.70
  -4  -9   3  158.88    6.90
   4  -9  -3  151.48    7.20
   4  -9  -3  170.38    7.90
   4  -9  -3  171.08    7.30
   4  -9  -3  154.48    7.00
  -4   9   3  162.38    6.80
   4   9  -3  157.98    7.50
   4   9  -3  160.18    6.90
   4   9  -3  151.38    5.40
   3  -9  -3   88.39    5.70
   3  -9  -3   83.79    5.70
   3  -9  -3   97.09    6.10
  -3  -9   3   92.19    4.90
   3  -9  -3   96.59    6.40
  -3  -9   3   91.39    7.40
  -3   9   3   98.69    6.00
   3   9  -3   89.99    2.90
   3   9  -3  106.19    8.90
   3   9  -3   97.19    6.30
  -2  -9   3   15.00    3.40
   2  -9  -3   29.40    3.30
   2  -9  -3   17.20    3.40
   2  -9  -3   19.20    3.60
   2  -9  -3   23.90    4.00
   2   9  -3   27.80    3.70
   2   9  -3   24.90    2.00
   2   9  -3   26.00    6.60
  -2   9   3   24.30    3.70
   1  -9  -3   41.10    4.10
   1  -9  -3   61.39    5.50
  -1  -9   3   55.79    4.80
   1  -9  -3   61.19    4.40
  -1  -9   3   52.19    5.20
  -1   9   3   56.09    5.40
   1   9  -3   52.19    3.40
   1   9  -3   53.19    3.30
   1   9  -3   47.50    4.40
   0  -9  -3   11.80    3.40
   0  -9   3    9.10    3.30
   0  -9   3    6.50    2.90
   0  -9  -3    8.90    2.40
   0  -9  -3    4.30    3.10
   0   9  -3    2.60    3.20
   0   9  -3    8.70    2.30
   0   9  -3    4.80    2.30
   0   9   3    7.10    3.40
   0   9   3    5.30    2.00
   1  -9   3  104.79    7.40
  -1  -9  -3  105.39    5.80
   1  -9   3  108.19    6.10
  -1  -9  -3   97.69    5.80
  -1  -9  -3  103.29    4.10
   1  -9   3  116.89    6.00
  -1   9  -3  113.49    6.20
   1   9   3   95.19    6.50
  -1   9  -3  102.69    5.70
   1   9   3  107.79    4.10
   1   9   3  103.99    3.80
   1   9   3  107.79    5.70
  -2  -9  -3   -0.10    2.80
   2  -9   3    0.20    4.70
   2  -9   3   -0.20    3.30
   2  -9   3    6.40    3.40
  -2  -9  -3    0.70    2.90
  -2  -9  -3    0.10    1.40
   2   9   3    2.60    1.20
   2   9   3    1.10    2.70
   2   9   3    1.50    1.40
  -2   9  -3    4.30    2.80
  -2   9  -3    5.60    3.80
   2   9   3    0.60    3.30
  -3  -9  -3  312.97    9.20
  -3  -9  -3  331.67    9.50
   3  -9   3  336.17   10.50
   3  -9   3  330.37   10.20
   3  -9   3  327.37    9.90
   3   9   3  340.57   10.60
   3   9   3  333.67    9.60
  -3   9  -3  338.57    9.60
  -3   9  -3  337.77    9.70
   4  -9   3  118.99    7.30
   4  -9   3  125.09    6.40
  -4  -9  -3  121.39    5.90
  -4  -9  -3  128.59    6.10
   4  -9   3  134.99    6.60
   4  -9   3  123.69    6.70
  -4   9  -3  133.09    5.90
  -4   9  -3  115.79    6.60
   4   9   3  125.19    7.20
   5  -9   3  262.37    8.90
  -5  -9  -3  242.68    7.70
   5  -9   3  250.97    8.50
  -5  -9  -3  255.87    8.10
   5  -9   3  254.97    9.90
   5  -9   3  243.38    9.20
   5   9   3  254.57    9.50
   5   9   3  243.58    8.20
  -5   9  -3  266.47    9.40
  -5   9  -3  247.38    7.60
   6  -9   3  112.79    8.60
  -6  -9  -3  113.39    6.00
   6  -9   3  142.29    8.20
   6  -9   3  118.59    6.50
   6  -9   3  122.69    8.20
  -6  -9  -3  116.69    5.20
  -6   9  -3  128.09    8.80
   6   9   3  123.39    6.40
   7  -9   3  106.39    7.00
   7  -9   3   95.49    7.00
  -7  -9  -3   95.69    5.70
   7  -9   3  111.69    8.30
   7  -9   3  101.39    7.70
  -7   9  -3   89.39    7.70
   7   9   3  100.89    6.20
   7   9   3  113.39    7.40
   8  -9   3  478.35   14.40
   8  -9   3  480.35   15.10
   8  -9   3  473.45   13.10
  -8  -9  -3  472.95   12.10
  -8   9  -3  489.55   14.80
   8   9   3  458.95   13.40
   9  -9   3   11.00    5.60
  -9  -9  -3    3.80    6.60
   9  -9   3    9.30    4.00
   9  -9   3   12.30    5.10
   9   9   3   12.50    4.30
  -9   9  -3    4.30    5.20
  10  -9   3  135.99    7.70
  10  -9   3  132.49   10.10
 -10  -9  -3  130.69    6.60
  10  -9   3  142.29    9.70
  10   9   3  138.59    8.10
 -10   9  -3  127.99    9.90
   9 -10  -3   81.49   11.50
   8 -10  -3  165.78    9.60
   8 -10  -3  151.38    9.70
   8 -10  -3  174.88    8.70
   8  10  -3  173.38    9.00
  -8  10   3  159.48   10.20
   7 -10  -3  282.67   11.10
   7 -10  -3  272.37   11.50
  -7 -10   3  284.87    7.60
   7 -10  -3  294.87   10.60
   7  10  -3  287.87   10.90
  -7  10   3  279.57   11.30
  -6 -10   3  461.25   13.50
  -6 -10   3  467.95   10.90
   6 -10  -3  474.85   13.60
   6 -10  -3  466.55   13.40
   6 -10  -3  468.95   13.70
   6 -10  -3  457.15   14.10
  -6  10   3  447.36   13.80
   6  10  -3  447.46   12.80
   6  10  -3  473.15   13.80
   6  10  -3  468.45   11.60
   5 -10  -3   86.69    7.20
  -5 -10   3   74.79    5.70
   5 -10  -3   79.59    7.30
   5 -10  -3   83.79    6.20
   5 -10  -3   76.29    7.10
  -5 -10   3   75.39    4.80
   5  10  -3   75.89    7.00
   5  10  -3   76.79    6.00
  -5  10   3   73.69    5.60
  -5  10   3   74.59    6.80
   4 -10  -3  431.86   12.30
  -4 -10   3  437.86   12.00
   4 -10  -3  445.66   12.70
   4 -10  -3  407.86   12.80
  -4 -10   3  439.06   11.00
   4  10  -3  431.36   12.10
  -4  10   3  433.06   11.80
   4  10  -3  443.46   13.00
   3 -10  -3   47.20    4.90
  -3 -10   3   42.20    3.70
  -3 -10   3   34.00    4.20
   3 -10  -3   30.50    4.20
   3 -10  -3   47.90    4.90
   3 -10  -3   42.00    4.30
   3  10  -3   37.60    4.90
   3  10  -3   59.59    7.70
  -3  10   3   46.20    5.00
   3  10  -3   42.00    2.20
  -2 -10   3 1236.78   26.30
   2 -10  -3 1225.98   26.40
  -2 -10   3 1229.58   25.30
   2 -10  -3 1204.88   26.40
   2 -10  -3 1240.18   25.40
   2  10  -3 1211.78   23.70
   2  10  -3 1241.58   23.60
  -2  10   3 1246.68   25.70
  -2  10   3 1237.38   26.30
   2  10  -3 1250.27   26.80
  -1 -10   3  156.38    6.90
   1 -10  -3  147.29   12.00
   1 -10  -3  161.48    7.50
  -1 -10   3  156.18    7.70
   1 -10  -3  149.49    6.20
   1  10  -3  156.38    5.10
   1  10  -3  151.78    5.20
  -1  10   3  154.98    6.40
   1  10  -3  159.88    7.80
  -1  10   3  149.49    7.60
   0 -10  -3 2486.55   48.40
   0 -10  -3 2502.85   46.90
   0 -10   3 2438.16   48.70
   0 -10  -3 2496.55   48.60
   0 -10   3 2462.65   48.20
   0  10   3 2427.56   46.70
   0  10  -3 2457.25   46.90
   0  10   3 2484.25   47.00
   0  10   3 2471.55   49.00
   0  10  -3 2530.45   48.90
  -1 -10  -3   11.50    2.30
  -1 -10  -3   15.70    3.70
   1 -10   3   12.10    3.90
   1 -10   3    9.80    3.80
  -1 -10  -3   13.80    3.80
  -1  10  -3   18.00    3.10
   1  10   3   10.30    2.20
   1  10   3    7.70    4.00
   1  10   3   14.60    2.00
  -1  10  -3   10.10    3.80
   2 -10   3 1454.95   31.00
  -2 -10  -3 1489.05   30.40
  -2 -10  -3 1471.15   30.60
   2 -10   3 1483.15   30.90
   2 -10   3 1540.15   31.10
  -2  10  -3 1480.45   30.80
   2  10   3 1457.15   27.90
  -2  10  -3 1507.75   30.10
   2  10   3 1521.25   31.50
   2  10   3 1451.75   27.80
   3 -10   3  361.86   11.30
  -3 -10  -3  353.26   10.40
  -3 -10  -3  357.76   10.50
   3 -10   3  319.67   13.30
   3 -10   3  379.86   11.60
  -3  10  -3  370.96   10.70
  -3  10  -3  375.36   10.70
   3  10   3  348.47   10.60
   3  10   3  374.16   11.60
   4 -10   3  355.36   11.10
  -4 -10  -3  334.07   10.00
   4 -10   3  339.47   11.10
  -4 -10  -3  357.16   10.00
  -4  10  -3  352.56   10.10
   4  10   3  348.37   10.40
   4  10   3  335.97   11.30
  -4  10  -3  358.16   11.00
  -5 -10  -3   11.60    3.50
   5 -10   3    8.30    3.60
   5 -10   3    2.00    4.50
  -5 -10  -3    7.10    3.90
   5  10   3    1.10    4.00
   5  10   3   10.00    3.50
  -5  10  -3   11.20    2.80
  -6 -10  -3  236.08    8.20
   6 -10   3  243.18    9.70
   6 -10   3  225.88    9.40
   6 -10   3  232.28    9.00
   6 -10   3  235.08   10.40
   6  10   3  238.88    9.60
   6  10   3  234.88    8.70
  -6  10  -3  235.08    9.80
   7 -10   3   28.60    4.60
  -7 -10  -3   33.80    4.00
   7 -10   3   18.60    4.90
   7 -10   3   32.10    5.20
  -7  10  -3   32.70    5.30
   7  10   3   29.00    4.90
   8 -10   3  506.95   14.20
   8 -10   3  514.95   16.10
   8 -10   3  491.95   15.10
  -8 -10  -3  497.85   12.90
   8  10   3  522.55   14.80
  -8  10  -3  494.95   15.60
   9 -10   3  124.49    8.80
   9 -10   3  134.69   10.20
  -9 -10  -3  116.59    6.70
   9 -10   3  117.19   10.50
  -9  10  -3  129.49   11.10
   9  10   3  115.69   10.60
   8 -11  -3   38.20    5.80
   8 -11  -3   40.20    7.10
   8 -11  -3   61.39   11.40
   8  11  -3   37.70    5.60
  -8  11   3   40.70   11.00
   7 -11  -3   95.19    7.90
   7 -11  -3   81.19    6.90
  -7 -11   3   93.19    5.90
   7 -11  -3   85.69    7.80
  -7  11   3   99.29    8.90
   7  11  -3   99.49    8.50
   6 -11  -3    6.20    4.40
  -6 -11   3    5.10    2.90
   6 -11  -3   -1.40    4.50
   6 -11  -3    7.60    5.00
  -6  11   3    4.50    4.60
   6  11  -3    2.10    4.40
   5 -11  -3  167.98    9.00
  -5 -11   3  170.48    6.70
   5 -11  -3  168.28    9.20
   5 -11  -3  179.68    8.60
   5  11  -3  177.88    9.20
  -5  11   3  167.28    8.60
   4 -11  -3    5.70    6.10
  -4 -11   3   14.70    3.80
  -4 -11   3   15.40    3.40
   4 -11  -3   15.00    5.00
   4 -11  -3   16.40    4.50
   4 -11  -3    9.80    4.00
  -4  11   3    8.80    4.10
  -4  11   3   11.20    3.60
   4  11  -3   17.40    4.70
   3 -11  -3  260.57    9.10
  -3 -11   3  255.07    9.60
   3 -11  -3  258.67   10.20
   3 -11  -3  259.17    9.70
  -3 -11   3  252.87    8.30
  -3  11   3  249.78    9.70
  -3  11   3  261.57    9.30
   3  11  -3  256.57   10.40
  -2 -11   3   91.29    6.80
  -2 -11   3   95.69    6.10
   2 -11  -3   93.49    6.10
   2 -11  -3   96.79    7.40
   2 -11  -3   94.69    7.10
   2  11  -3   95.69    3.80
   2  11  -3   97.39    3.90
  -2  11   3   97.39    6.20
   2  11  -3  102.39    7.80
  -2  11   3   93.79    7.10
  -1 -11   3   15.90    4.20
   1 -11  -3   19.60    4.10
  -1 -11   3   11.10    3.70
   1 -11  -3   14.30    3.10
   1  11  -3   16.20    2.40
  -1  11   3   16.40    3.10
  -1  11   3    6.90    4.10
   1  11  -3   15.00    2.50
   1  11  -3   18.00    4.40
   0 -11   3   84.99    7.40
   0 -11  -3   84.79    6.70
   0 -11  -3   92.39    6.70
   0 -11   3   84.39    6.60
   0 -11  -3   93.59    4.90
   0  11  -3   85.49    7.30
   0  11  -3   83.59    5.50
   0  11   3   92.79    7.30
   0  11   3   86.79    4.90
  -1 -11  -3  585.64   14.90
   1 -11   3  585.34   15.30
   1 -11   3  592.44   15.70
  -1 -11  -3  572.04   15.20
  -1 -11  -3  593.14   12.60
  -1  11  -3  608.74   15.40
   1  11   3  577.34   13.40
   1  11   3  590.04   12.70
   1  11   3  573.74   15.90
  -1  11  -3  588.64   13.70
  -2 -11  -3   -0.10    3.70
   2 -11   3   10.10    4.30
  -2 -11  -3    6.20    3.60
   2 -11   3    7.00    4.30
   2  11   3    9.70    4.40
   2  11   3    6.50    1.60
   2  11   3   10.30    2.60
  -2  11  -3    3.10    3.70
  -2  11  -3   10.20    3.40
   3 -11   3  242.48    9.90
   3 -11   3  248.88   10.00
  -3 -11  -3  222.58    9.20
  -3 -11  -3  212.28    8.40
   3  11   3  219.98    9.80
  -3  11  -3  224.08    8.70
  -3  11  -3  221.88    8.70
   4 -11   3   58.19    6.30
  -4 -11  -3   70.59    6.20
   4 -11   3   61.59    6.00
   4 -11   3   68.09    6.80
  -4 -11  -3   60.19    4.90
   4  11   3   59.79    6.00
  -4  11  -3   65.69    5.50
  -4  11  -3   58.99    5.50
   4  11   3   45.40    4.60
  -5 -11  -3  244.58    8.80
   5 -11   3  257.27   10.90
   5 -11   3  259.17   10.40
  -5  11  -3  247.88   10.20
   5  11   3  259.87   10.90
   6 -11   3   21.30    5.40
  -6 -11  -3   28.20    4.20
   6 -11   3   23.00    4.80
   6  11   3   22.30    5.10
  -6  11  -3   15.70    4.90
   7 -11   3  136.49    9.70
   7 -11   3  149.09    8.90
  -7 -11  -3  135.59    7.20
   7 -11   3  136.49    8.60
   7  11   3  149.79    9.10
  -7  11  -3  138.89    9.00
   8 -11   3  241.98   12.00
  -8 -11  -3  231.68    8.80
   8  11   3  261.47   17.50
   7 -12  -3  287.27   12.70
   7 -12  -3  289.37   11.70
   7 -12  -3  298.47   12.60
   7  12  -3  282.27   11.90
  -7  12   3  296.77   12.10
  -6 -12   3   70.59    5.40
   6 -12  -3   70.89    7.80
   6 -12  -3   66.59    6.30
   6 -12  -3   68.49    6.30
   6  12  -3   72.19    6.90
  -6  12   3   76.69    6.70
   5 -12  -3  143.79    9.00
   5 -12  -3  154.88    8.50
  -5 -12   3  155.18    6.90
   5 -12  -3  147.69    9.60
  -5  12   3  146.79    8.60
   5  12  -3  154.18    9.80
   4 -12  -3  498.25   14.90
   4 -12  -3  486.55   13.70
   4 -12  -3  454.05   14.70
  -4 -12   3  470.65   12.40
  -4  12   3  453.75   13.70
   3 -12  -3   50.49    5.60
   3 -12  -3   45.00    5.90
  -3 -12   3   69.59    7.00
   3 -12  -3   47.50    4.90
  -3 -12   3   54.79    4.80
  -3  12   3   56.29    5.40
   3  12  -3   52.89    6.00
  -3  12   3   56.19    5.10
  -2 -12   3  403.26   12.40
   2 -12  -3  393.16   11.10
  -2 -12   3  379.16   11.40
   2 -12  -3  392.26   12.90
   2 -12  -3  393.76   12.80
  -2  12   3  395.06   11.40
   2  12  -3  383.26    8.70
  -2  12   3  388.26   12.60
   2  12  -3  386.66   13.00
   1 -12  -3  252.97   10.40
  -1 -12   3  241.08    9.20
   1 -12  -3  225.48    9.80
   1 -12  -3  227.78    7.90
  -1 -12   3  225.98   10.10
   1  12  -3  220.38   10.40
   1  12  -3  234.58    6.80
  -1  12   3  243.98   10.10
  -1  12   3  238.28    8.10
   0 -12   3   34.00    5.20
   0 -12  -3   40.20    5.40
   0 -12   3   29.70    4.90
   0 -12  -3   35.20    3.40
   0 -12  -3   38.20    5.70
   0  12  -3   31.00    5.20
   0  12  -3   33.20    3.40
   0  12   3   33.00    3.60
   0  12   3   33.40    5.30
   1 -12   3  262.67   10.20
  -1 -12  -3  260.77   10.30
  -1 -12  -3  258.07    9.90
   1 -12   3  274.87   10.80
   1  12   3  276.07   11.00
  -1  12  -3  268.27    8.50
  -1  12  -3  254.97   10.50
   1  12   3  271.27    7.30
   1  12   3  276.07    7.30
   2 -12   3  334.47   11.80
  -2 -12  -3  336.77   11.10
   2 -12   3  337.67   12.00
  -2 -12  -3  335.87   11.30
  -2  12  -3  342.97   11.50
   2  12   3  336.37    7.40
   2  12   3  354.16   12.40
  -2  12  -3  336.77   10.30
  -3 -12  -3  137.09    8.40
   3 -12   3  143.79    9.00
   3 -12   3  129.39    8.60
  -3 -12  -3  141.29    8.10
  -3  12  -3  133.59    7.70
   3  12   3  120.49    9.10
  -3  12  -3  133.59    7.60
   4 -12   3   59.99    6.20
  -4 -12  -3   62.79    6.40
   4 -12   3   43.90    6.10
  -4  12  -3   64.19    5.60
   4  12   3   58.49    6.30
  -5 -12  -3   76.49    6.60
   5 -12   3   57.69    6.20
   5 -12   3   50.19    6.30
   5  12   3   57.69    6.40
  -5  12  -3   61.59    5.90
   6 -12   3   25.80    7.00
   6 -12   3   25.00    5.30
  -6 -12  -3   20.90    5.10
   6  12   3   30.40    5.60
  -6  12  -3   33.70    5.60
   7 -12   3  186.28   11.00
   7 -12   3  215.78   16.80
  -7 -12  -3  194.78    8.40
   7  12   3  207.88   10.70
  -7  12  -3  189.28   12.80
   5 -13  -3   30.80    6.40
   5 -13  -3   27.20    5.70
   5 -13  -3   30.20    5.30
  -5 -13   3   37.50    4.30
  -5  13   3   21.70    5.20
   5  13  -3   24.20    6.00
  -4 -13   3  168.18    7.70
   4 -13  -3  161.28   11.20
   4 -13  -3  163.28   10.00
   4 -13  -3  149.59    8.50
   4  13  -3  153.88   10.50
  -4  13   3  153.88    8.80
   3 -13  -3   -0.30    5.00
   3 -13  -3   -1.80    3.70
  -3 -13   3    3.90    3.90
   3 -13  -3   11.80    8.50
   3  13  -3    4.50    5.10
  -3  13   3    2.40    4.60
   2 -13  -3   53.79    4.70
   2 -13  -3   51.19    6.10
  -2 -13   3   36.60    5.50
   2 -13  -3   53.79    6.10
  -2  13   3   74.79    6.80
  -2  13   3   61.79    5.10
   2  13  -3   57.19    6.40
   1 -13  -3    2.80    4.50
   1 -13  -3    5.80    4.70
  -1 -13   3    7.40    4.40
  -1 -13   3    2.60    4.50
   1 -13  -3    4.60    3.10
   1  13  -3    8.00    4.90
  -1  13   3    4.00    3.10
   1  13  -3    8.70    3.80
  -1  13   3    6.00    4.80
   0 -13  -3   10.40    4.90
   0 -13   3    8.70    4.70
   0 -13   3    7.10    4.90
   0 -13  -3    9.90    4.60
   0  13   3   15.00    5.00
   0  13  -3   11.90    4.90
   0  13  -3   10.30    2.90
   0  13   3   13.50    2.90
  -1 -13  -3   41.90    5.60
  -1 -13  -3   44.50    5.70
   1 -13   3   55.49    6.40
   1 -13   3   59.19    6.10
   1  13   3   53.79    3.20
  -1  13  -3   45.80    5.80
   1  13   3   48.80    6.10
  -1  13  -3   46.20    4.20
   2 -13   3    2.50    4.90
  -2 -13  -3   -1.40    4.30
   2 -13   3    0.70    5.00
  -2 -13  -3    1.30    6.60
  -2  13  -3    5.20    3.50
   2  13   3   -0.80    4.80
  -3 -13  -3  106.99    8.00
   3 -13   3   96.89    8.80
   3 -13   3  105.29    8.70
  -3  13  -3   95.99    7.20
   3  13   3  101.49    9.80
   4 -13   3  103.59    9.10
   4 -13   3  111.29    9.00
  -4 -13  -3  108.29    7.70
   4  13   3   97.49    9.50
  -4  13  -3  111.09    8.00
  -5 -13  -3    1.00    4.20
   5 -13   3   -0.50    5.00
   5 -13   3    2.90    6.80
   5  13   3    0.60    4.90
  -5  13  -3    6.70    4.60
  -2 -14   3  233.08    9.90
   2 -14  -3  229.88   14.60
  -2  14   3  220.08   10.10
   2  14  -3  237.48   12.00
   1 -14  -3   -3.00    4.70
  -1 -14   3   -4.00    4.20
   1 -14  -3    0.50    5.00
   1  14  -3    5.20    5.20
  -1  14   3   -3.80    3.00
   0 -14  -3  212.48   10.30
   0 -14  -3  203.68   10.50
   0 -14   3  203.68    9.80
   0 -14   3  223.58   11.40
   0  14   3  225.48   11.30
   0  14  -3  229.88    7.00
   1 -14   3   20.00    5.80
   1 -14   3   29.70    5.80
  -1 -14  -3   29.40    5.60
   1  14   3   27.20    6.00
  -1  14  -3   28.70    3.80
   2 -14   3  132.49    9.80
  -2 -14  -3  129.29    9.10
   2 -14   3  144.59   10.10
  -2  14  -3  137.49    7.30
 -13   0   4    2.40    3.70
 -13   0   4    4.40    4.40
  13   0  -4    5.60    4.50
  12   0  -4 1268.07   26.40
  12   0  -4 1278.97   25.30
  12   0  -4 1283.07   27.80
  12   0  -4 1268.37   25.40
 -12   0   4 1283.47   26.70
  11   0  -4    2.70    2.30
  11   0  -4    1.30    3.50
  11   0  -4    0.40    2.90
 -11   0   4    0.10    3.10
  11   0  -4   -1.90    2.20
  10   0  -4  670.43   15.90
  10   0  -4  632.94   16.20
 -10   0   4  664.83   15.20
  10   0  -4  655.73   13.90
   9   0  -4    1.90    2.00
  -9   0   4   -0.70    2.50
   9   0  -4    5.60    3.00
   9   0  -4    0.60    1.80
   9   0  -4    2.20    2.50
  -9   0   4    3.20    2.10
  -8   0   4 3316.07   62.29
   8   0  -4 3397.36   62.49
   8   0  -4 3356.36   63.39
   8   0  -4 3344.47   61.89
   8   0  -4 3341.77   61.99
   7   0  -4    1.60    1.60
   7   0  -4    2.10    1.90
  -7   0   4    4.80    1.80
   7   0  -4    5.20    1.70
   7   0  -4    4.20    2.50
   6   0  -4 1861.11   36.90
   6   0  -4 1983.90   36.50
   6   0  -4 2000.00   36.70
  -6   0   4 1947.31   37.20
   6   0  -4 1959.30   37.50
  -5   0   4    3.80    1.90
   5   0  -4    0.60    1.30
   5   0  -4    0.50    1.40
   5   0  -4    0.00    1.80
  -5   0   4    2.40    1.20
   5   0  -4    1.30    1.30
   3   0  -4   -0.10    1.00
   3   0  -4    0.70    1.20
  -3   0   4    0.20    1.10
   3   0  -4    3.00    1.50
   3   0  -4    6.30    1.10
  -3   0   4    0.20    1.00
  -3   0   4    6.20    1.40
  -3   0   4   -0.40    1.00
  -2   0   4  998.50   18.40
  -2   0   4  945.11   18.80
   2   0  -4  985.20   18.90
   2   0  -4  999.90   18.80
  -2   0   4  981.10   18.70
  -2   0   4 1008.50   18.80
   2   0  -4 1003.50   18.40
   1   0  -4   -0.20    1.20
   1   0  -4    1.80    0.90
  -1   0   4    1.00    1.20
  -1   0   4   -0.10    1.10
  -1   0   4   -0.70    1.10
   1   0  -4    1.30    1.20
  -1   0   4   -0.40    0.90
   0   0   4   14.10    1.40
   0   0  -4   10.70    1.20
   0   0  -4   16.00    1.30
   0   0   4   11.50    1.30
   0   0  -4   16.70    1.50
   0   0   4   14.80    1.40
   0   0   4   13.30    1.20
   0   0  -4   15.40    1.60
  -1   0  -4    0.90    1.60
  -1   0  -4   -1.60    1.20
   1   0   4   -2.00    1.30
   1   0   4    0.80    1.90
   1   0   4    0.30    1.00
  -1   0  -4    2.00    1.00
  -1   0  -4   -0.20    1.00
   2   0   4  610.74   12.50
  -2   0  -4  632.84   11.60
  -2   0  -4  618.34   11.60
  -2   0  -4  597.34   12.10
  -2   0  -4  612.84   12.50
   2   0   4  609.14   12.10
   2   0   4  617.44   11.70
  -2   0  -4  619.64   12.40
  -3   0  -4   -0.10    1.30
   3   0   4    0.90    0.80
  -3   0  -4    0.60    1.30
   3   0   4    1.70    1.40
   3   0   4    0.80    0.90
  -3   0  -4    0.50    1.60
   3   0   4    0.00    1.70
  -3   0  -4   -0.20    1.70
   3   0   4    1.10    1.70
  -5   0  -4    0.10    1.80
   5   0   4    0.60    2.00
  -5   0  -4    1.60    1.70
  -5   0  -4    0.80    1.60
  -5   0  -4    0.70    2.00
  -6   0  -4   25.70    2.60
  -6   0  -4   32.20    2.90
   6   0   4   26.40    2.90
  -6   0  -4   27.60    2.50
  -6   0  -4   28.00    2.90
  -7   0  -4    0.70    2.50
  -7   0  -4    1.10    2.30
   7   0   4   -1.40    2.60
  -8   0  -4  430.56   11.10
   8   0   4  454.45   11.70
  -8   0  -4  458.15   11.90
  -9   0  -4   -1.60    3.20
   9   0   4    1.50    3.40
  -9   0  -4    0.80    2.80
 -10   0  -4  151.78    7.60
 -10   0  -4  151.48    7.00
 -11   0  -4    2.50    3.50
 -11   0  -4   -1.20    3.70
 -12   0  -4  409.86   12.90
 -12   0  -4  395.46   12.10
 -13   0  -4   -2.10    4.20
 -13   0  -4    1.20    3.90
  13  -1  -4   12.30    4.00
 -13  -1   4    0.30    4.20
  13  -1  -4    9.70    4.80
  13  -1  -4   12.00    2.90
 -13   1   4   10.10    4.30
  13   1  -4   10.20    4.50
 -13   1   4    8.00    4.70
  13   1  -4   15.20    2.90
  12  -1  -4  327.27   10.20
  12  -1  -4  320.67    8.40
 -12  -1   4  315.47    9.30
  12  -1  -4  325.67   11.50
  12  -1  -4  315.67    8.40
 -12  -1   4  327.07   12.30
 -12   1   4  321.47   10.40
  12   1  -4  310.07    8.40
  12   1  -4  314.97    8.50
  11  -1  -4   27.80    4.00
  11  -1  -4   24.80    2.90
 -11  -1   4   19.30    3.40
  11  -1  -4   25.00    2.80
 -11   1   4   28.30    4.10
  11   1  -4   23.20    4.10
  11   1  -4   25.50    2.90
  10  -1  -4  315.87   10.10
 -10  -1   4  323.67    8.70
  10  -1  -4  314.07    8.00
  10  -1  -4  321.97    9.40
 -10  -1   4  310.07    8.30
 -10   1   4  334.37    9.60
  10   1  -4  322.87    9.70
   9  -1  -4   65.49    3.70
  -9  -1   4   61.99    3.60
  -9  -1   4   68.99    4.30
   9  -1  -4   58.39    3.60
   9  -1  -4   70.49    5.50
   9   1  -4   66.19    3.80
   9   1  -4   61.39    5.10
   9   1  -4   59.19    4.00
   9   1  -4   63.49    3.70
  -8  -1   4    2.60    1.80
   8  -1  -4    2.90    1.80
   8  -1  -4    6.10    1.90
   8  -1  -4    3.00    2.90
  -8  -1   4    5.00    2.10
   8  -1  -4    1.90    2.40
   8   1  -4    2.50    2.60
   8   1  -4    3.50    1.90
   8   1  -4    3.40    1.90
  -8   1   4    3.60    2.00
   8   1  -4    6.50    2.10
  -7  -1   4 2468.35   47.10
  -7  -1   4 2474.55   46.40
   7  -1  -4 2482.95   46.90
   7  -1  -4 2477.65   46.30
   7  -1  -4 2541.15   46.30
   7  -1  -4 2467.55   47.70
   7   1  -4 2507.95   47.20
  -7   1   4 2444.26   46.60
   7   1  -4 2519.55   46.30
   7   1  -4 2493.95   46.40
   7   1  -4 2460.05   46.30
  -6  -1   4  131.79    3.70
  -6  -1   4  129.59    4.00
   6  -1  -4  128.19    6.10
  -6  -1   4  128.39    4.50
   6  -1  -4  131.69    4.50
   6  -1  -4  128.69    5.30
   6  -1  -4  132.49    4.10
   6   1  -4  126.99    4.80
   6   1  -4  132.69    4.10
   6   1  -4  134.09    3.90
  -6   1   4  128.89    4.20
   5  -1  -4 1854.51   34.90
   5  -1  -4 1885.41   35.80
  -5  -1   4 1842.02   35.20
   5  -1  -4 1851.11   35.10
   5  -1  -4 1860.01   34.90
  -5  -1   4 1877.21   34.40
   5   1  -4 1858.41   34.90
   5   1  -4 1906.51   35.00
   5   1  -4 1881.31   34.60
  -5   1   4 1855.11   35.60
   5   1  -4 1840.62   35.30
  -5   1   4 1866.91   35.00
   4  -1  -4  800.22   15.60
   4  -1  -4  785.52   16.20
  -4  -1   4  787.22   15.10
   4  -1  -4  822.02   15.60
  -4  -1   4  808.12   14.90
  -4  -1   4  769.32   16.10
  -4  -1   4  812.42   15.20
   4  -1  -4  807.42   15.70
  -4   1   4  783.92   16.10
  -4   1   4  788.52   15.10
  -4   1   4  787.62   15.10
   4   1  -4  799.32   15.90
   4   1  -4  785.92   15.60
  -4   1   4  814.22   15.60
   4   1  -4  801.42   15.00
   4   1  -4  802.72   15.70
   3  -1  -4 4889.11   89.39
   3  -1  -4 4846.31   89.79
  -3  -1   4 4993.60   88.69
  -3  -1   4 4815.92   89.39
  -3  -1   4 4861.51   89.29
  -3   1   4 5051.49   89.29
   3   1  -4 4884.41   88.69
   3   1  -4 4888.91   89.49
  -3   1   4 5012.80   89.29
  -3   1   4 4770.42   89.69
   2  -1  -4 1641.34   35.30
   2  -1  -4 1863.41   34.60
  -2  -1   4 1869.31   34.50
  -2  -1   4 1867.71   34.20
  -2  -1   4 1878.01   33.70
   2  -1  -4 1841.62   34.40
  -2  -1   4 1855.21   34.40
   2   1  -4 1803.32   34.90
   2   1  -4 1886.41   33.60
  -2   1   4 1886.61   34.40
   2   1  -4 1851.91   34.40
  -2   1   4 1912.01   34.50
  -2   1   4 1853.31   34.40
  -2   1   4 1889.11   34.20
   2   1  -4 1883.71   34.30
  -2  -1  -4 3270.57   59.19
  -2  -1  -4 3308.97   59.09
   2  -1   4 3205.48   59.39
   2  -1   4 3225.28   59.79
  -2  -1  -4 3238.68   59.89
   2  -1   4 3257.67   59.89
   2  -1   4 3226.48   59.29
   2   1   4 3222.58   59.39
   2   1   4 3243.58   59.89
  -2   1  -4 3268.07   59.99
  -2   1  -4 3250.87   59.79
   2   1   4 3215.28   59.29
  -2   1  -4 3319.97   59.19
  -2   1  -4 3277.87   59.09
  -2   1  -4 3211.58   59.89
   2   1   4 3271.97   59.49
   3  -1   4 3039.30   56.59
   3  -1   4 3012.90   56.49
   3  -1   4 3103.59   55.69
   3  -1   4 3025.90   55.59
  -3  -1  -4 3053.89   56.59
  -3  -1  -4 3061.19   55.99
  -3  -1  -4 2989.60   56.59
  -3  -1  -4 3007.50   55.99
  -3   1  -4 3133.39   56.79
  -3   1  -4 2991.40   56.39
   3   1   4 3118.39   57.29
  -3   1  -4 3021.40   56.39
  -3   1  -4 3084.59   56.59
   3   1   4 3035.80   56.09
   3   1   4 3018.40   55.69
   3   1   4 3112.69   55.59
  -4  -1  -4 9676.23  176.18
  -4   1  -4 9602.94  176.28
  -4   1  -4 9739.93  176.08
  -5  -1  -4  161.28    5.50
   5  -1   4  164.98    5.60
   5  -1   4  163.38    3.50
  -5  -1  -4  159.08    4.80
   5  -1   4  163.58    5.20
  -5  -1  -4  162.98    4.80
  -5  -1  -4  156.98    5.20
  -5   1  -4  157.98    5.20
  -5   1  -4  158.58    5.60
  -5   1  -4  155.78    5.40
   5   1   4  161.78    3.70
   5   1   4  162.48    3.50
  -5   1  -4  157.68    5.20
  -6  -1  -4 1514.15   29.80
  -6  -1  -4 1541.85   29.40
  -6  -1  -4 1542.45   30.00
   6  -1   4 1486.35   30.00
   6  -1   4 1551.34   29.80
  -6   1  -4 1495.25   30.20
  -6   1  -4 1521.65   29.90
  -7  -1  -4   11.40    2.20
  -7  -1  -4   11.40    2.30
   7  -1   4    9.20    2.70
   7  -1   4   14.40    3.00
  -7   1  -4    9.00    2.90
  -7   1  -4   10.70    2.80
   8  -1   4 1114.49   23.70
  -8  -1  -4 1130.69   24.10
   8  -1   4 1104.29   23.20
  -8  -1  -4 1131.99   23.70
  -8   1  -4 1123.09   24.00
  -8   1  -4 1136.09   23.50
  -9  -1  -4    5.30    3.30
   9  -1   4    7.70    3.20
   9  -1   4    2.00    3.40
  -9  -1  -4    3.10    2.70
  -9   1  -4    4.30    3.00
  -9   1  -4    5.40    3.40
  10  -1   4  424.36   12.20
 -10  -1  -4  422.16   12.10
 -10  -1  -4  436.46   11.40
 -10   1  -4  422.36   12.10
 -10   1  -4  429.56   12.40
 -11  -1  -4   34.90    4.10
 -11  -1  -4   33.90    4.70
 -11   1  -4   34.20    5.30
 -11   1  -4   38.50    6.50
 -12  -1  -4  614.94   16.60
 -12   1  -4  645.04   16.80
 -12   1  -4  651.33   17.30
 -13  -1  -4   36.60    5.30
 -13   1  -4   42.80    5.70
  13  -2  -4   34.10    4.90
  13  -2  -4   33.30    5.80
  13  -2  -4   49.30    4.20
  13  -2  -4   38.70    3.90
  13   2  -4   32.10    3.60
 -13   2   4   40.70    5.10
  13   2  -4   33.30    4.70
  13   2  -4   41.60    3.90
  12  -2  -4   20.00    4.40
  12  -2  -4   19.40    2.90
  12  -2  -4   28.00    3.10
 -12  -2   4   22.30    4.40
  12  -2  -4   19.10    5.00
  12   2  -4   21.50    3.10
  12   2  -4   24.10    3.00
  12   2  -4   24.10    4.20
 -12   2   4   17.10    4.40
  11  -2  -4  188.78    8.80
  11  -2  -4  188.08    7.90
  11  -2  -4  188.58    6.10
 -11  -2   4  196.78    6.40
  11   2  -4  192.98    6.40
  11   2  -4  177.88    6.90
  11   2  -4  184.18    7.70
 -10  -2   4   53.29    3.60
  10  -2  -4   45.50    3.80
 -10  -2   4   53.89    4.00
  10  -2  -4   57.79    4.60
  10  -2  -4   52.19    4.10
  10  -2  -4   49.80    4.90
  10   2  -4   57.39    5.20
  10   2  -4   49.70    4.00
  10   2  -4   53.49    3.90
  -9  -2   4  110.39    4.10
   9  -2  -4  111.79    6.60
   9  -2  -4  115.79    4.50
   9  -2  -4  123.79    6.00
  -9  -2   4  107.79    4.50
   9  -2  -4  104.59    4.40
   9   2  -4  115.59    5.70
   9   2  -4  116.99    4.60
   9   2  -4  118.19    4.70
   8  -2  -4  242.38    6.40
   8  -2  -4  239.58    6.40
  -8  -2   4  239.38    7.50
   8  -2  -4  243.78    8.30
  -8  -2   4  237.38    6.20
   8   2  -4  238.58    6.50
   8   2  -4  244.98    6.60
   8   2  -4  243.28    7.30
   7  -2  -4  174.68    6.00
  -7  -2   4  172.58    4.70
   7  -2  -4  173.28    5.10
  -7  -2   4  159.98    5.20
   7  -2  -4  177.18    6.60
   7  -2  -4  168.58    5.00
  -7  -2   4  169.68    4.50
   7   2  -4  170.18    5.20
  -7   2   4  165.08    5.40
   7   2  -4  171.48    5.70
  -6  -2   4   23.90    1.90
  -6  -2   4   22.70    2.00
   6  -2  -4   21.60    2.00
   6  -2  -4   21.70    2.50
   6   2  -4   25.30    2.10
  -6   2   4   25.20    2.30
   6   2  -4   21.60    2.30
   5  -2  -4  115.39    3.90
  -5  -2   4  126.59    3.90
  -5  -2   4  122.79    3.00
   5  -2  -4  124.19    4.90
   5  -2  -4  120.09    4.40
   5  -2  -4  124.39    3.90
  -5  -2   4  123.09    3.00
  -5  -2   4  120.19    2.90
  -5   2   4  120.39    2.80
  -5   2   4  120.39    3.00
   5   2  -4  114.79    4.00
   5   2  -4  121.99    4.00
   5   2  -4  123.39    4.00
  -5   2   4  117.29    4.60
  -5   2   4  124.29    4.20
   4  -2  -4  445.86    9.50
  -4  -2   4  432.76    9.20
   4  -2  -4  446.46    9.70
   4  -2  -4  446.66    9.50
  -4  -2   4  455.85    9.30
  -4  -2   4  454.15    9.60
  -4   2   4  442.76    9.60
   4   2  -4  446.06    9.60
   4   2  -4  453.05    9.60
  -4   2   4  455.65    9.10
  -4   2   4  443.96   10.70
   4   2  -4  450.55    9.40
   3  -2  -4  261.77    6.10
  -3  -2   4  260.07    5.90
  -3  -2   4  264.57    6.10
   3  -2  -4  256.57    6.10
  -3  -2   4  263.17    5.70
   3  -2  -4  258.27    6.50
  -3   2   4  262.87    5.90
  -3   2   4  247.28    5.80
   3   2  -4  258.77    5.80
  -3   2   4  252.37    6.60
   3   2  -4  252.57    6.10
   0  -2   4  112.09    3.30
   0  -2   4  112.89    4.00
   0  -2   4  109.69    3.20
   0  -2   4  112.09    3.60
   0   2  -4  106.79    3.20
   0   2   4  108.79    5.10
   0   2  -4  114.39    3.50
   0   2  -4  106.09    3.40
   0   2   4  107.29    3.60
   0   2  -4  107.79    3.10
   0   2   4  113.79    3.00
  -2  -2  -4 1367.76   25.50
  -2  -2  -4 1392.86   25.60
   2  -2   4 1371.46   25.80
   2  -2   4 1356.36   26.20
  -2  -2  -4 1375.86   26.20
  -2   2  -4 1329.47   26.10
  -2   2  -4 1399.56   25.70
   2   2   4 1396.56   25.50
   2   2   4 1383.06   25.90
   3  -2   4 3013.30   58.29
  -3  -2  -4 3205.88   57.19
   3  -2   4 3020.20   58.19
   3  -2   4 3218.78   57.49
  -3  -2  -4 3101.89   57.39
  -3  -2  -4 3197.98   57.09
   3  -2   4 3183.58   57.49
  -3  -2  -4 3135.09   58.19
   3   2   4 3107.29   57.59
   3   2   4 3165.58   57.49
   3   2   4 3118.09   58.19
  -3   2  -4 3150.08   58.29
  -3   2  -4 3103.09   56.99
  -3   2  -4 3224.28   57.09
  -3   2  -4 3148.59   58.19
   3   2   4 3173.68   57.49
  -3   2  -4 3086.39   58.19
   4  -2   4   55.89    3.90
  -4  -2  -4   63.59    2.60
  -4  -2  -4   59.29    2.70
   4  -2   4   64.39    3.60
  -4  -2  -4   64.19    3.30
  -4  -2  -4   55.59    3.40
   4  -2   4   60.59    2.40
  -4   2  -4   60.99    3.70
   4   2   4   56.69    3.50
   4   2   4   55.99    2.60
  -4   2  -4   53.89    3.60
   4   2   4   64.09    2.80
  -4   2  -4   61.89    4.10
   4   2   4   64.39    2.40
  -5  -2  -4 1553.54   29.10
   5  -2   4 1561.04   28.60
   5  -2   4 1504.45   30.20
   5  -2   4 1518.65   30.00
  -5  -2  -4 1557.54   30.00
   5  -2   4 1543.75   28.60
  -5  -2  -4 1567.04   30.00
   5   2   4 1566.74   28.60
  -5   2  -4 1516.45   30.10
  -5   2  -4 1536.35   30.10
   5   2   4 1552.44   30.10
   5   2   4 1536.65   28.80
  -5   2  -4 1523.95   30.10
  -6  -2  -4   12.10    1.90
   6  -2   4   16.00    1.40
  -6  -2  -4    9.10    1.90
  -6  -2  -4    8.60    2.20
  -6  -2  -4   13.20    2.50
   6  -2   4   10.70    1.40
  -6   2  -4   16.70    3.60
  -6   2  -4   10.70    4.50
   6   2   4   12.60    1.40
   6   2   4   11.70    2.30
   7  -2   4 1787.92   32.00
  -7  -2  -4 1713.63   35.30
   7  -2   4 1752.82   34.40
   7  -2   4 1725.23   34.10
  -7  -2  -4 1682.63   33.20
  -7  -2  -4 1709.23   33.10
   7  -2   4 1713.23   31.90
   7   2   4 1734.13   32.10
  -7   2  -4 1725.33   34.30
   7   2   4 1736.33   32.00
  -7   2  -4 1739.93   34.60
  -8  -2  -4   35.60    3.70
   8  -2   4   37.30    3.90
   8  -2   4   39.40    4.20
   8  -2   4   39.40    2.30
   8  -2   4   40.60    2.20
  -8  -2  -4   39.80    3.20
  -8  -2  -4   36.20    3.50
   8   2   4   40.10    2.60
  -8   2  -4   41.40    4.00
   8   2   4   42.80    2.30
  -8   2  -4   44.70    4.40
   9  -2   4  721.43   17.00
   9  -2   4  706.73   17.30
  -9  -2  -4  730.33   16.80
  -9  -2  -4  704.13   15.70
   9   2   4  719.03   14.10
  -9   2  -4  741.13   17.60
   9   2   4  723.13   14.10
  -9   2  -4  730.03   17.20
  10  -2   4    9.50    4.10
 -10  -2  -4   15.40    3.20
  10  -2   4   17.60    1.70
 -10  -2  -4   15.40    3.70
  10  -2   4   14.30    4.00
 -10   2  -4   19.30    4.10
 -10   2  -4   16.50    4.20
  10   2   4   16.90    1.80
  10   2   4   16.20    1.70
 -11  -2  -4  725.73   17.50
  11  -2   4  714.23   18.00
 -11  -2  -4  696.23   16.30
 -11   2  -4  704.93   17.80
  11   2   4  724.73   14.00
 -11   2  -4  733.73   18.50
  11   2   4  707.23   14.10
  12  -2   4   18.60    5.00
 -12  -2  -4   22.90    3.90
 -12  -2  -4   17.80    4.50
 -12   2  -4   27.00    4.90
 -12   2  -4   12.10    4.90
  12   2   4   18.80    2.00
 -12  -3   4    1.40    3.60
  12  -3  -4    3.40    4.60
  12  -3  -4    4.40    4.90
  12  -3  -4    7.40    2.70
  12  -3  -4    2.90    2.70
  12   3  -4    4.80    3.50
  12   3  -4    4.50    2.80
  12   3  -4    9.00    2.80
  11  -3  -4  149.49    7.70
  11  -3  -4  147.49    5.70
  11  -3  -4  139.09    5.70
  11  -3  -4  142.49    8.70
 -11  -3   4  132.79    5.10
  11   3  -4  141.59    5.90
  11   3  -4  136.19    5.60
  11   3  -4  146.49    6.60
  10  -3  -4  107.19    8.40
  10  -3  -4  109.19    4.90
 -10  -3   4  107.59    4.10
  10  -3  -4  111.29    6.70
 -10  -3   4  109.29    4.30
  10  -3  -4  105.09    4.80
  10   3  -4  109.49    5.20
  10   3  -4  103.19    4.90
  10   3  -4  105.49    5.60
   9  -3  -4  390.56   10.80
   9  -3  -4  394.96   11.50
  -9  -3   4  372.56    8.50
   9  -3  -4  373.96    9.20
   9  -3  -4  380.96    9.20
   9   3  -4  371.86    9.30
   9   3  -4  378.76   10.80
   9   3  -4  375.86    9.40
  -8  -3   4  672.63   13.60
   8  -3  -4  686.13   14.60
   8  -3  -4  695.13   15.70
  -8  -3   4  685.63   14.50
  -8  -3   4  696.93   13.80
   8  -3  -4  680.43   14.50
   8  -3  -4  691.63   16.40
   8   3  -4  717.63   15.00
   8   3  -4  699.43   14.70
   8   3  -4  699.83   14.70
  -7  -3   4 1694.03   31.60
   7  -3  -4 1675.53   34.10
   7  -3  -4 1699.83   32.70
   7  -3  -4 1742.13   32.60
   7   3  -4 1701.03   32.80
   7   3  -4 1728.93   32.90
   7   3  -4 1711.53   32.70
   6  -3  -4 1031.10   20.50
   6  -3  -4 1037.50   21.70
  -6  -3   4 1056.99   19.30
   6  -3  -4 1039.60   21.10
   6  -3  -4 1032.50   20.40
  -6  -3   4 1018.10   20.00
   6   3  -4 1033.70   20.60
   6   3  -4 1023.80   20.30
  -6   3   4 1049.99   21.60
   6   3  -4 1019.40   20.50
  -5  -3   4   79.29    2.80
   5  -3  -4   69.49    3.80
   5  -3  -4   71.79    3.40
  -5  -3   4   70.69    3.30
   5  -3  -4   71.99    3.40
   5  -3  -4   72.39    4.40
  -5   3   4   73.89    2.80
  -5   3   4   75.89    3.80
  -5   3   4   69.29    3.10
   5   3  -4   73.19    3.10
   5   3  -4   66.09    3.40
   5   3  -4   72.99    3.60
   4  -3  -4  711.33   15.20
   4  -3  -4  709.63   14.80
   4  -3  -4  709.43   14.50
  -4  -3   4  721.13   14.20
  -4  -3   4  672.63   15.80
  -4  -3   4  739.83   13.90
  -4   3   4  712.63   15.00
  -4   3   4  730.43   15.10
  -4   3   4  704.93   15.40
  -4   3   4  717.03   14.10
   4   3  -4  715.63   14.60
   4   3  -4  720.93   14.00
  -3  -3   4 1056.39   20.40
   3  -3  -4 1023.90   21.10
  -3  -3   4 1053.89   19.80
   3  -3  -4 1056.29   20.70
   3  -3  -4 1070.69   20.50
   3  -3  -4 1069.49   20.90
  -3   3   4 1043.50   20.40
  -3   3   4 1058.09   20.60
  -3   3   4 1045.70   20.30
   3   3  -4 1033.90   20.60
   3   3  -4 1045.20   20.00
   3   3  -4 1063.09   20.60
  -3   3   4 1062.99   20.80
  -2  -3   4  328.17    6.50
   2  -3  -4  319.97    7.50
  -2  -3   4  328.27    7.50
   2  -3  -4  321.17    7.60
   2  -3  -4  329.17    7.70
  -2  -3   4  343.27    7.60
  -2  -3   4  346.37    6.90
   2  -3  -4  327.47    7.50
   2   3  -4  340.37    6.40
  -2   3   4  337.97    7.60
  -2   3   4  327.67    7.50
   2   3  -4  330.07    7.70
  -2   3   4  319.97    7.40
  -2   3   4  322.17    7.40
   2   3  -4  327.57    7.60
   1  -3  -4 1922.01   37.20
  -1  -3   4 1996.20   36.80
   1  -3  -4 2044.10   37.40
   1  -3  -4 1983.60   37.30
  -1  -3   4 1991.20   36.70
  -1  -3   4 1933.91   37.30
  -1   3   4 1999.10   37.40
  -1   3   4 2037.50   37.20
   1   3  -4 1999.30   37.30
   1   3  -4 2019.80   37.40
   1   3  -4 1995.90   36.80
   1   3  -4 1975.90   36.60
  -1   3   4 2004.80   37.10
  -1  -3  -4   55.59    2.90
   1  -3   4   45.60    2.80
   1  -3   4   49.70    2.70
  -1  -3  -4   50.39    3.10
   1  -3   4   48.20    2.90
   1  -3   4   52.99    2.80
  -1  -3  -4   49.70    2.10
  -1  -3  -4   53.79    2.60
  -1   3  -4   48.90    2.60
   1   3   4   48.70    2.90
   1   3   4   56.89    4.00
   1   3   4   47.60    2.70
  -1   3  -4   43.50    3.00
  -1   3  -4   44.30    2.60
   1   3   4   50.09    2.10
  -1   3  -4   48.90    2.60
  -1   3  -4   51.59    2.70
   2  -3   4 1141.99   21.60
   2  -3   4 1069.99   21.80
  -2  -3  -4 1150.58   21.40
  -2  -3  -4 1120.99   21.80
  -2  -3  -4 1134.69   21.50
  -2  -3  -4 1138.29   20.90
  -2   3  -4 1130.59   21.80
   2   3   4 1119.39   21.70
  -2   3  -4 1071.69   21.70
   2   3   4 1136.69   20.90
  -2   3  -4 1120.09   21.30
  -2   3  -4 1103.79   21.80
   2   3   4 1138.59   21.90
  -2   3  -4 1140.59   21.40
  -3  -3  -4  826.12   16.50
   3  -3   4  822.32   16.80
   3  -3   4  842.32   17.30
   3  -3   4  840.62   16.00
   3  -3   4  808.12   16.00
  -3  -3  -4  814.12   15.80
  -3  -3  -4  817.52   15.40
  -3   3  -4  840.62   15.70
   3   3   4  823.12   16.60
  -3   3  -4  818.02   17.40
   3   3   4  822.72   15.50
  -3   3  -4  790.02   17.40
   3   3   4  832.62   16.20
   3   3   4  722.03   15.80
  -3   3  -4  830.72   15.60
  -3   3  -4  815.92   16.70
  -4  -3  -4 2736.63   49.50
   4  -3   4 2694.33   50.79
  -4  -3  -4 2669.23   50.39
  -4  -3  -4 2746.83   49.10
  -4  -3  -4 2706.73   49.40
   4  -3   4 2698.63   49.60
   4  -3   4 2740.03   49.70
   4  -3   4 2613.64   50.49
  -4  -3  -4 2715.33   49.30
   4   3   4 2660.93   50.49
   4   3   4 2677.03   49.40
  -4   3  -4 2589.64   50.59
   4   3   4 2688.23   49.80
  -4   3  -4 2640.44   50.69
  -4   3  -4 2712.63   50.59
   4   3   4 2720.53   49.60
   5  -3   4   84.89    3.20
  -5  -3  -4   84.29    3.00
  -5  -3  -4   84.89    3.10
  -5  -3  -4   77.79    3.80
  -5  -3  -4   88.69    4.30
   5  -3   4   86.19    3.20
   5  -3   4   79.39    4.20
   5  -3   4   90.59    4.50
   5   3   4   80.19    4.60
   5   3   4   81.59    3.40
  -5   3  -4   78.89    4.50
   5   3   4   83.49    4.00
  -6  -3  -4  456.05   10.00
   6  -3   4  474.05   11.40
  -6  -3  -4  471.55   11.00
  -6  -3  -4  470.65    9.90
  -6  -3  -4  460.15   10.80
   6  -3   4  490.35    9.90
   6  -3   4  472.15    9.70
   6  -3   4  483.65   11.80
  -6   3  -4  466.25   11.60
   6   3   4  474.05   10.00
   6   3   4  435.06   10.90
   6   3   4  461.15    9.70
   7  -3   4    0.20    2.80
   7  -3   4    1.40    3.00
  -7  -3  -4    4.80    1.80
   7  -3   4    3.50    1.50
  -7  -3  -4    1.80    1.80
   7  -3   4    1.60    1.60
   7   3   4    2.10    1.60
  -7   3  -4    4.30    2.90
   7   3   4    3.60    1.80
  -8  -3  -4 2196.08   42.70
   8  -3   4 2193.18   40.90
  -8  -3  -4 2233.68   41.60
  -8  -3  -4 2158.18   41.60
   8  -3   4 2149.78   43.10
   8  -3   4 2236.28   43.60
   8  -3   4 2177.38   40.70
   8   3   4 2203.88   40.90
  -8   3  -4 2186.28   43.40
   8   3   4 2225.38   41.10
  -8   3  -4 2193.48   43.70
   9  -3   4    3.30    1.70
   9  -3   4    2.50    1.80
  -9  -3  -4    7.60    3.30
   9  -3   4    5.30    3.90
   9  -3   4    6.00    3.70
  -9  -3  -4    3.30    2.40
   9   3   4    4.70    2.00
  -9   3  -4    5.20    3.80
   9   3   4    6.70    1.80
  -9   3  -4   11.70    4.00
  10  -3   4  820.62   21.20
  10  -3   4  830.72   16.60
  10  -3   4  866.11   25.50
  10  -3   4  838.12   18.00
 -10  -3  -4  837.12   17.90
 -10  -3  -4  847.62   19.10
 -10   3  -4  849.61   20.10
  10   3   4  844.92   16.90
  10   3   4  822.12   16.60
  11  -3   4   12.40    4.50
 -11  -3  -4   11.20    3.10
  11  -3   4    5.90    2.00
 -11  -3  -4    7.60    3.90
  11  -3   4    7.60    1.90
  11  -3   4    7.50    4.70
  11   3   4    6.90    2.00
 -11   3  -4    1.10    4.30
 -11   3  -4    6.80    4.40
  11   3   4    9.10    2.20
 -12  -3  -4  326.77    9.60
  12  -3   4  322.77    7.50
  12  -3   4  311.27    7.50
  12  -3   4  323.37   12.00
 -12   3  -4  346.97   12.00
 -12   3  -4  322.37   12.10
  12   3   4  326.67    7.60
  12   3   4  310.57    7.80
  12  -4  -4  951.60   19.90
 -12  -4   4  944.01   20.50
  12  -4  -4  933.61   23.00
  12  -4  -4  923.61   22.20
  12   4  -4  917.11   20.10
 -12   4   4  947.01   23.50
  12   4  -4  967.10   20.50
  11  -4  -4   16.20    3.00
  11  -4  -4   17.60    2.90
  11  -4  -4   15.00    4.80
 -11  -4   4   15.80    3.30
 -11  -4   4   11.30    2.00
  11   4  -4   14.10    3.10
  11   4  -4   18.30    3.20
  11   4  -4   16.30    3.00
 -10  -4   4  557.64   11.40
  10  -4  -4  560.84   15.50
  10  -4  -4  562.84   12.80
  10  -4  -4  566.34   14.60
  10  -4  -4  544.45   12.80
  10   4  -4  565.14   12.90
  10   4  -4  559.24   13.10
  -9  -4   4  298.67    6.70
   9  -4  -4  307.47    9.90
   9  -4  -4  312.47   10.50
   9  -4  -4  305.97    8.20
  -9  -4   4  289.57    7.60
   9  -4  -4  313.77    9.90
  -9  -4   4  312.37    6.80
   9   4  -4  300.67   11.50
   9   4  -4  314.47    8.20
   9   4  -4  302.47    8.30
   8  -4  -4 1362.26   28.70
   8  -4  -4 1356.76   26.90
   8  -4  -4 1394.46   26.80
  -8  -4   4 1342.47   25.50
   8  -4  -4 1352.36   28.10
  -8  -4   4 1335.17   27.10
   8   4  -4 1374.56   26.60
   8   4  -4 1386.36   27.10
   8   4  -4 1363.36   27.00
   7  -4  -4  111.79    4.70
   7  -4  -4  110.79    6.20
   7  -4  -4  113.89    5.20
  -7  -4   4  116.49    3.00
  -7  -4   4  107.49    3.80
   7  -4  -4  111.19    5.90
   7   4  -4  107.59    4.70
   7   4  -4  118.69    5.00
   7   4  -4  114.89    4.30
   6  -4  -4  743.13   16.60
  -6  -4   4  753.32   14.10
   6  -4  -4  775.42   15.70
  -6  -4   4  757.62   14.20
   6  -4  -4  742.93   15.80
   6  -4  -4  757.72   16.90
  -6  -4   4  740.83   14.70
   6   4  -4  761.52   15.90
   6   4  -4  761.82   15.10
   6   4  -4  760.72   15.80
   5  -4  -4   58.89    3.20
   5  -4  -4   34.70    3.30
   5  -4  -4   54.69    4.00
   5  -4  -4   48.80    3.40
  -5  -4   4   54.19    3.00
  -5  -4   4   48.30    2.40
   5   4  -4   45.40    2.50
   5   4  -4   39.40    2.80
   5   4  -4   49.40    3.90
  -5   4   4   47.90    2.70
   4  -4  -4 4671.83   84.29
   4  -4  -4 4490.05   84.69
  -4  -4   4 4629.64   83.39
   4  -4  -4 4672.33   84.99
  -4   4   4 4476.05   85.79
  -4   4   4 4718.83   84.59
   4   4  -4 4631.24   83.49
   4   4  -4 4596.04   84.59
  -4   4   4 4635.84   84.09
  -4   4   4 4116.39   85.89
   4   4  -4 4715.53   84.59
  -3  -4   4  448.06    8.70
   3  -4  -4  453.55   10.30
  -3  -4   4  461.65   10.00
   3  -4  -4  455.15   10.10
  -3  -4   4  449.95   10.10
  -3  -4   4  450.05    9.10
   3  -4  -4  457.85   10.50
   3  -4  -4  449.56   10.10
  -3   4   4  446.06    9.80
   3   4  -4  454.55   10.30
  -3   4   4  459.75   10.00
  -3   4   4  438.66   10.20
  -3   4   4  463.15   10.20
   3   4  -4  455.45    8.80
   3   4  -4  453.35   10.10
   2  -4  -4  256.57    7.40
  -2  -4   4  252.27    6.50
  -2  -4   4  249.38    5.40
  -2  -4   4  253.87    6.50
  -2  -4   4  251.57    5.60
   2  -4  -4  241.68    6.50
   2  -4  -4  257.77    6.50
   2  -4  -4  256.57    6.60
   2   4  -4  245.68    6.70
  -2   4   4  249.68    6.30
   2   4  -4  248.38    6.50
  -2   4   4  251.07    6.50
   2   4  -4  251.67    5.60
  -2   4   4  251.17    6.30
   2   4  -4  246.88    5.30
  -1  -4   4  177.78    5.20
   1  -4  -4  171.58    5.20
   1  -4  -4  166.58    5.10
   1  -4  -4  171.98    5.00
  -1  -4   4  167.38    4.40
  -1  -4   4  159.18    7.50
  -1  -4   4  178.48    4.40
   1  -4  -4  172.68    4.90
  -1   4   4  167.48    5.20
  -1   4   4  166.28    4.70
  -1   4   4  183.48    6.80
   1   4  -4  179.18    5.30
   1   4  -4  176.98    4.40
   1   4  -4  173.88    4.30
   1   4  -4  172.58    5.10
   0  -4   4   32.60    3.00
   0  -4  -4   31.60    3.90
   0  -4   4   32.20    2.30
   0  -4  -4   32.60    2.90
   0  -4  -4   33.40    2.90
   0  -4  -4   36.70    2.40
   0  -4   4   29.90    2.90
   0  -4   4   31.50    2.60
   0   4  -4   31.60    2.30
   0   4   4   32.90    2.80
   0   4  -4   31.80    2.40
   0   4   4   31.80    2.10
   0   4   4   32.10    2.70
   0   4  -4   28.60    2.40
   0   4  -4   29.30    2.90
   0   4  -4   33.40    2.70
   0   4   4   34.20    3.10
   1  -4   4   61.29    3.20
  -1  -4  -4   58.69    3.30
   1  -4   4   60.99    3.50
   1  -4   4   52.69    3.10
  -1  -4  -4   60.09    3.20
   1  -4   4   57.99    4.00
  -1  -4  -4   54.59    3.20
  -1   4  -4   63.69    3.40
  -1   4  -4   49.00    3.00
   1   4   4   57.19    3.10
  -1   4  -4   50.19    2.90
   1   4   4   60.19    2.30
  -1   4  -4   56.29    2.90
   1   4   4   52.39    3.50
  -1   4  -4   60.19    3.20
  -2  -4  -4  303.87    7.40
   2  -4   4  310.37    7.70
  -2  -4  -4  315.97    6.40
  -2  -4  -4  315.47    7.20
   2  -4   4  307.07    7.60
   2  -4   4  307.77    7.40
   2  -4   4  320.17    7.50
  -2  -4  -4  308.57    7.50
  -2   4  -4  307.37    7.50
  -2   4  -4  304.17    7.60
  -2   4  -4  297.37    7.60
   2   4   4  305.77    6.30
  -2   4  -4  308.87    7.50
   2   4   4  308.27    7.60
   2   4   4  311.87    7.30
   2   4   4  303.27    7.40
  -2   4  -4  314.07    7.20
   3  -4   4 1180.18   22.90
  -3  -4  -4 1143.39   22.60
  -3  -4  -4 1169.28   23.10
  -3  -4  -4 1201.38   21.90
   3  -4   4 1186.68   23.60
  -3  -4  -4 1197.98   22.60
   3  -4   4 1192.88   23.30
   3   4   4 1175.28   23.30
  -3   4  -4 1173.38   23.40
   3   4   4 1189.18   23.10
  -3   4  -4 1200.38   22.60
  -3   4  -4 1149.78   22.40
  -3   4  -4 1161.38   23.40
  -3   4  -4 1196.48   23.40
   4  -4   4 1809.92   35.40
  -4  -4  -4 1913.91   34.60
   4  -4   4 1827.52   35.70
  -4  -4  -4 1836.92   33.90
   4  -4   4 1830.92   34.80
   4  -4   4 1886.31   34.70
  -4  -4  -4 1841.12   34.20
  -4  -4  -4 1817.52   33.80
  -4  -4  -4 1860.61   35.10
  -4   4  -4 1826.72   34.00
   4   4   4 1815.82   33.90
  -4   4  -4 1865.21   34.10
   4   4   4 1818.82   34.60
   4   4   4 1844.42   34.90
   4   4   4 1811.52   35.40
  -4   4  -4 1798.52   35.60
  -5  -4  -4   23.40    2.00
   5  -4   4   15.20    2.80
  -5  -4  -4   19.10    1.80
   5  -4   4   18.60    3.00
   5  -4   4   17.70    2.00
   5  -4   4   21.70    2.10
  -5  -4  -4   20.60    2.60
   5   4   4   16.20    2.20
   5   4   4   23.20    2.10
   5   4   4   20.80    2.60
  -5   4  -4   21.50    3.00
   6  -4   4  645.54   13.10
   6  -4   4  627.54   14.60
   6  -4   4  637.04   13.20
  -6  -4  -4  633.94   14.00
  -6  -4  -4  652.13   12.60
  -6  -4  -4  645.44   12.70
   6  -4   4  631.04   14.80
  -6  -4  -4  640.24   15.10
   6   4   4  617.94   15.10
  -6   4  -4  623.94   14.80
   6   4   4  621.24   13.10
   6   4   4  657.33   13.50
   7  -4   4   72.89    3.70
  -7  -4  -4   79.59    3.30
  -7  -4  -4   77.79    5.60
   7  -4   4   89.09    5.70
   7  -4   4   81.59    3.80
   7  -4   4   86.79    6.00
  -7  -4  -4   74.49    3.80
   7   4   4   84.19    4.10
  -7   4  -4   85.59    5.80
   7   4   4   82.89    3.70
   8  -4   4 1247.18   24.40
  -8  -4  -4 1256.07   24.20
   8  -4   4 1262.97   24.30
  -8  -4  -4 1202.58   24.30
   8  -4   4 1270.57   26.90
   8  -4   4 1285.47   26.60
  -8  -4  -4 1250.87   25.70
  -8   4  -4 1280.57   26.90
   8   4   4 1255.17   24.60
   8   4   4 1235.88   24.30
   9  -4   4  160.78    5.30
  -9  -4  -4  163.08    5.40
  -9  -4  -4  164.18    5.40
   9  -4   4  168.48    8.40
  -9  -4  -4  155.68    6.80
   9  -4   4  162.58    5.30
   9  -4   4  177.28    8.20
  -9   4  -4  187.58    9.20
   9   4   4  175.58    5.90
   9   4   4  169.28    5.30
  10  -4   4   53.69    3.80
 -10  -4  -4   54.19    4.10
 -10  -4  -4   52.89    4.50
  10  -4   4   55.39    5.40
  10  -4   4   46.00    5.50
  10  -4   4   48.60    3.50
  10   4   4   47.90    4.40
 -10   4  -4   53.69    5.60
 -10   4  -4   59.99    5.80
  10   4   4   55.19    4.10
  11  -4   4    6.90    4.60
  11  -4   4    7.90    2.40
  11  -4   4    4.00    2.20
  11  -4   4    3.20    4.60
 -11  -4  -4    5.40    2.70
 -11  -4  -4    6.90    3.60
  11   4   4    7.30    2.30
 -11   4  -4    7.40    4.60
 -11   4  -4    5.80    4.50
  11   4   4    6.40    2.50
 -12  -4  -4  431.36   10.80
  12  -4   4  429.66   10.00
  12  -4   4  444.86   14.60
  12  -4   4  430.06   10.00
 -12   4  -4  431.06   14.60
  12   4   4  428.16   10.00
 -12   4  -4  446.16   14.40
  12   4   4  430.96   10.30
  12  -5  -4   49.30    5.30
  12  -5  -4   67.19   10.70
  12  -5  -4   46.50    6.00
  12   5  -4   47.40    5.00
  11  -5  -4  589.34   16.30
  11  -5  -4  597.44   17.20
  11  -5  -4  605.04   14.10
  11   5  -4  613.14   14.50
 -10  -5   4    9.20    2.60
  10  -5  -4   14.00    4.90
  10  -5  -4   13.80    3.10
  10  -5  -4   16.50    3.00
  10   5  -4   20.90    3.40
  10   5  -4   17.30    3.10
  10   5  -4   16.20    2.60
   9  -5  -4   63.29    6.10
   9  -5  -4   70.99    4.90
   9  -5  -4   72.69    6.80
   9  -5  -4   63.19    4.60
   9   5  -4   67.59    5.00
   9   5  -4   66.19    3.90
   9   5  -4   60.19    4.50
   8  -5  -4   24.30    3.50
   8  -5  -4   26.70    4.40
   8  -5  -4   27.60    4.10
  -8  -5   4   25.00    2.10
   8  -5  -4   28.80    3.10
   8   5  -4   28.40    3.30
   8   5  -4   21.20    2.90
   8   5  -4   24.20    2.30
   7  -5  -4 1021.40   21.20
   7  -5  -4 1011.80   22.20
   7  -5  -4 1009.40   22.50
   7  -5  -4 1064.99   21.10
  -7  -5   4 1031.90   19.20
   7   5  -4 1041.80   20.10
   7   5  -4 1050.19   21.50
   7   5  -4 1032.30   21.20
  -6  -5   4  145.69    4.60
  -6  -5   4  143.89    4.00
   6  -5  -4  153.68    5.40
   6  -5  -4  154.08    5.50
  -6  -5   4  150.38    3.40
   6  -5  -4  154.68    6.40
   6  -5  -4  143.79    6.60
   6   5  -4  149.09    4.20
  -6   5   4  152.38    4.30
   6   5  -4  155.28    5.80
   6   5  -4  146.69    5.20
  -5  -5   4 1301.57   24.10
  -5  -5   4 1360.56   25.60
  -5  -5   4 1333.97   24.40
   5  -5  -4 1275.97   26.40
   5  -5  -4 1279.97   26.60
   5  -5  -4 1331.37   25.80
   5   5  -4 1341.07   26.10
  -5   5   4 1342.57   25.30
   5   5  -4 1289.07   24.70
   5   5  -4 1214.98   27.80
  -4  -5   4  132.39    3.50
   4  -5  -4  129.89    5.00
   4  -5  -4  132.89    5.00
  -4  -5   4  135.49    4.80
  -4  -5   4  131.89    3.40
   4  -5  -4  121.49    6.00
   4   5  -4  128.39    5.20
  -4   5   4  139.99    4.70
   4   5  -4  135.09    3.40
   4   5  -4  128.79    5.00
   3  -5  -4 2669.53   50.09
  -3  -5   4 2672.03   50.09
   3  -5  -4 2660.03   50.39
  -3  -5   4 2668.73   50.09
   3  -5  -4 2687.53   50.39
  -3  -5   4 2676.43   48.90
  -3   5   4 2713.43   51.19
   3   5  -4 2708.33   48.90
  -3   5   4 2657.83   49.99
  -3   5   4 2706.03   49.99
   3   5  -4 2671.63   50.29
   3   5  -4 2641.54   50.19
  -3   5   4 2525.45   50.09
   2  -5  -4   64.49    3.70
  -2  -5   4   57.99    3.70
   2  -5  -4   71.89    4.00
  -2  -5   4   63.69    2.70
  -2  -5   4   71.59    3.90
  -2  -5   4   64.99    2.60
   2  -5  -4   66.79    3.70
   2  -5  -4   64.69    3.80
   2   5  -4   65.59    2.60
   2   5  -4   63.39    3.90
   2   5  -4   71.29    3.80
  -2   5   4   64.49    3.50
  -2   5   4   64.29    3.90
  -2   5   4   64.59    3.30
   2   5  -4   66.89    2.70
   1  -5  -4  453.25   10.30
   1  -5  -4  449.76   10.30
  -1  -5   4  445.46    9.40
  -1  -5   4  450.65   10.30
   1  -5  -4  456.45   10.20
  -1  -5   4  455.05   10.30
  -1  -5   4  450.05    9.60
   1  -5  -4  443.46    9.90
   1   5  -4  452.75    9.30
  -1   5   4  457.45   10.10
   1   5  -4  441.16    9.50
  -1   5   4  451.95   10.10
   1   5  -4  461.75    9.30
   1   5  -4  445.76   10.40
  -1   5   4  429.86    9.70
  -1   5   4  425.06   11.10
   1   5  -4  457.75   10.20
   0  -5   4 1205.38   23.00
   0  -5  -4 1198.08   23.30
   0  -5  -4 1176.38   23.40
   0  -5   4 1182.88   23.00
   0  -5   4 1189.58   23.50
   0  -5  -4 1197.38   23.30
   0  -5   4 1166.68   23.40
   0  -5  -4 1176.98   22.70
   0   5   4 1219.28   23.70
   0   5  -4 1172.58   22.80
   0   5  -4 1196.28   22.90
   0   5  -4 1175.78   22.80
   0   5   4 1177.88   23.20
   0   5  -4 1164.58   23.50
   0   5  -4 1213.68   23.30
   0   5   4 1151.48   22.60
   0   5   4 1195.08   23.60
   1  -5   4 1240.08   24.30
  -1  -5  -4 1228.58   24.50
   1  -5   4 1279.67   24.50
  -1  -5  -4 1264.87   24.40
  -1  -5  -4 1255.07   24.40
  -1  -5  -4 1257.77   23.60
   1  -5   4 1261.37   24.60
   1  -5   4 1274.27   24.60
   1   5   4 1260.57   23.40
  -1   5  -4 1223.48   24.50
   1   5   4 1228.58   24.40
  -1   5  -4 1208.58   25.00
   1   5   4 1221.68   24.40
  -1   5  -4 1240.78   24.20
  -1   5  -4 1246.68   24.20
  -1   5  -4 1265.87   24.30
   1   5   4 1254.37   24.70
  -2  -5  -4  856.31   17.20
  -2  -5  -4  846.92   17.30
  -2  -5  -4  888.21   17.40
   2  -5   4  826.02   17.50
   2  -5   4  876.11   17.50
  -2  -5  -4  862.01   16.20
   2  -5   4  781.52   17.70
  -2   5  -4  857.61   17.10
   2   5   4  853.61   16.10
   2   5   4  870.31   17.70
   2   5   4  889.41   19.60
   2   5   4  860.91   17.40
  -2   5  -4  861.51   17.50
  -2   5  -4  851.51   17.50
  -2   5  -4  849.72   17.40
  -2   5  -4  858.61   17.30
   3  -5   4   89.49    4.70
  -3  -5  -4   90.99    4.10
   3  -5   4   88.29    4.10
   3  -5   4   93.09    4.40
   3  -5   4   85.69    4.10
  -3  -5  -4   86.79    3.60
  -3  -5  -4   89.69    2.40
   3   5   4   82.99    4.30
  -3   5  -4   87.99    4.60
   3   5   4   88.59    3.90
   3   5   4   89.39    4.10
   3   5   4   94.09    2.40
  -3   5  -4   84.79    4.20
  -3   5  -4   92.59    4.40
  -3   5  -4   89.09    3.60
   4  -5   4 2575.84   51.09
  -4  -5  -4 2632.14   47.80
   4  -5   4 2596.24   50.39
  -4  -5  -4 2639.64   49.50
   4  -5   4 2677.43   50.29
  -4  -5  -4 2657.13   48.90
  -4   5  -4 2703.63   48.80
   4   5   4 2624.34   49.70
  -4   5  -4 2544.35   51.29
   5  -5   4   83.39    4.10
  -5  -5  -4   83.69    4.30
   5  -5   4   85.89    4.10
  -5  -5  -4   88.19    2.50
   5  -5   4   89.69    5.50
   5  -5   4   78.29    5.00
  -5  -5  -4   86.79    2.30
  -5  -5  -4   85.69    3.10
   5   5   4   83.79    4.50
  -5   5  -4   83.29    5.20
   5   5   4   83.89    4.00
  -5   5  -4   82.49    2.80
   5   5   4   79.49    4.40
   6  -5   4  267.17    7.20
   6  -5   4  264.47    8.50
  -6  -5  -4  273.37    7.80
   6  -5   4  267.37    8.90
  -6  -5  -4  269.77    5.70
   6  -5   4  272.57    7.30
  -6  -5  -4  272.17    5.80
  -6   5  -4  256.97    8.60
   6   5   4  277.17    7.50
   6   5   4  266.37    7.00
  -7  -5  -4   28.90    2.20
   7  -5   4   29.10    2.70
   7  -5   4   28.60    4.00
  -7  -5  -4   28.00    2.30
   7  -5   4   29.30    4.40
  -7  -5  -4   23.10    3.30
   7  -5   4   32.70    2.80
   7   5   4   32.10    2.70
   7   5   4   27.20    3.00
  -7   5  -4   23.60    3.80
   8  -5   4  179.78    8.10
   8  -5   4  174.28    8.50
  -8  -5  -4  176.78    6.70
  -8  -5  -4  173.48    5.40
   8  -5   4  171.88    5.90
  -8  -5  -4  173.98    4.70
   8  -5   4  171.38    5.80
   8   5   4  178.68    6.30
   8   5   4  168.48    5.70
  -8   5  -4  165.68    8.10
  -9  -5  -4   51.69    3.20
   9  -5   4   49.50    6.70
   9  -5   4   53.19    5.20
  -9  -5  -4   52.79    5.00
  -9  -5  -4   46.00    3.10
   9  -5   4   54.89    4.30
   9  -5   4   49.70    4.00
   9   5   4   53.19    4.00
   9   5   4   53.49    4.50
  -9   5  -4   47.60    5.40
  10  -5   4  178.68    6.10
  10  -5   4  171.68    8.90
  10  -5   4  161.88    5.80
  10  -5   4  166.68    9.20
 -10  -5  -4  174.38    7.20
 -10  -5  -4  169.68    5.20
  10   5   4  165.48    6.30
  10   5   4  173.78    5.90
 -10   5  -4  163.78    9.30
  11  -5   4  121.19    8.80
 -11  -5  -4  110.29    4.70
 -11  -5  -4  121.69    6.90
  11  -5   4  107.69    8.80
  11  -5   4  109.39    5.20
  11  -5   4  108.09    5.00
 -11   5  -4  111.49    8.60
 -11   5  -4  114.59    8.50
  11   5   4  111.29    5.10
  11   5   4  111.69    5.60
  12  -5   4  173.28    6.00
  12  -5   4  165.78   10.10
  12   5   4  151.58    5.70
 -12   5  -4  170.28    9.90
  11  -6  -4  128.09    6.60
  11  -6  -4  148.39    9.40
  11  -6  -4  134.79    9.00
  11   6  -4  124.69    6.80
  10  -6  -4  101.09    7.60
  10  -6  -4   99.39    8.20
  10  -6  -4   95.79    5.90
 -10  -6   4  103.29    4.10
  10  -6  -4   97.39    5.40
  10   6  -4  103.49    3.90
  10   6  -4   83.99    5.30
  10   6  -4   93.39    6.20
   9  -6  -4  232.58    7.70
   9  -6  -4  239.98    9.80
   9  -6  -4  213.08    7.50
  -9  -6   4  224.28    5.80
   9   6  -4  227.28    8.00
   9   6  -4  202.38    9.20
   9   6  -4  223.38    5.70
   8  -6  -4  240.98    9.10
   8  -6  -4  249.28    7.80
  -8  -6   4  231.58    5.50
   8   6  -4  239.08    7.70
   8   6  -4  238.68   10.10
   8   6  -4  234.98    5.70
  -7  -6   4   85.89    2.90
   7  -6  -4   88.89    5.00
   7  -6  -4   82.69    6.20
  -7  -6   4   85.99    3.90
   7  -6  -4   80.69    5.10
   7  -6  -4   93.19    6.50
   7   6  -4   89.89    5.50
   7   6  -4  101.09    4.80
   6  -6  -4  161.88    7.00
   6  -6  -4  162.38    7.20
  -6  -6   4  151.58    3.90
  -6  -6   4  164.18    4.30
   6  -6  -4  172.38    6.20
  -6  -6   4  156.78    3.90
   6   6  -4  148.09    8.60
  -6   6   4  155.68    4.90
   6   6  -4  160.88    6.40
   6   6  -4  159.38    4.50
   6   6  -4  157.18    3.90
   5  -6  -4   30.40    3.10
   5  -6  -4   30.90    3.70
  -5  -6   4   33.60    1.90
   5  -6  -4   38.60    3.90
   5  -6  -4   36.80    3.80
   5   6  -4   31.20    1.90
   5   6  -4   30.50    2.20
   5   6  -4   35.70    3.40
  -5   6   4   32.40    3.30
   5   6  -4   28.90    3.00
  -4  -6   4  458.75   10.50
   4  -6  -4  443.86   11.10
   4  -6  -4  437.26   10.60
   4  -6  -4  430.36   10.90
   4  -6  -4  416.06   13.10
  -4  -6   4  432.46    9.00
  -4  -6   4  445.56    8.80
   4   6  -4  431.86    9.10
   4   6  -4  439.46    8.80
   4   6  -4  437.76   10.80
  -4   6   4  461.35   10.40
   4   6  -4  428.86   10.60
   3  -6  -4   75.79    4.30
   3  -6  -4   66.09    4.50
  -3  -6   4   73.69    2.70
   3  -6  -4   69.49    4.30
  -3  -6   4   70.09    4.10
  -3  -6   4   70.99    3.10
   3  -6  -4   75.59    4.40
   3   6  -4   71.89    4.70
   3   6  -4   72.39    4.30
  -3   6   4   76.79    4.10
   3   6  -4   69.49    2.90
  -2  -6   4  630.54   12.40
  -2  -6   4  615.74   13.70
   2  -6  -4  580.64   14.40
   2  -6  -4  598.54   13.60
   2  -6  -4  626.84   13.60
  -2  -6   4  614.44   12.60
  -2  -6   4  613.04   13.60
   2  -6  -4  615.34   13.50
   2   6  -4  617.94   13.60
  -2   6   4  613.64   13.30
   2   6  -4  618.04   12.90
  -2   6   4  609.94   13.60
   2   6  -4  626.74   12.30
   2   6  -4  626.84   12.20
   2   6  -4  634.74   13.90
  -2   6   4  615.74   13.20
   1  -6  -4 1069.39   21.70
  -1  -6   4 1066.99   21.00
   1  -6  -4 1034.10   21.70
  -1  -6   4 1091.19   21.80
   1  -6  -4 1061.19   21.20
   1  -6  -4 1100.99   21.70
  -1   6   4 1089.09   22.20
  -1   6   4 1063.19   21.90
   1   6  -4 1065.29   21.80
   1   6  -4 1067.89   21.60
  -1   6   4 1058.99   21.00
   1   6  -4 1065.39   20.80
   1   6  -4 1084.79   20.60
   0  -6   4 1727.23   33.80
   0  -6   4 1734.93   33.20
   0  -6  -4 1716.13   33.70
   0  -6   4 1723.43   33.00
   0  -6  -4 1768.32   33.60
   0  -6   4 1739.73   33.70
   0  -6  -4 1760.42   33.60
   0  -6  -4 1738.83   32.90
   0   6  -4 1783.02   33.80
   0   6  -4 1685.03   34.10
   0   6   4 1696.93   33.50
   0   6  -4 1744.73   32.90
   0   6  -4 1723.13   33.80
   0   6   4 1715.03   32.70
   0   6  -4 1730.63   33.00
   0   6   4 1779.32   33.90
   0   6   4 1769.12   33.60
   1  -6   4  212.98    6.60
  -1  -6  -4  208.18    6.20
  -1  -6  -4  202.68    7.60
  -1  -6  -4  207.78    5.20
  -1  -6  -4  209.68    6.30
   1  -6   4  211.98    6.30
   1  -6   4  208.08    6.60
  -1   6  -4  217.28    6.60
   1   6   4  213.68    6.80
  -1   6  -4  210.18    6.00
   1   6   4  205.58    6.10
  -1   6  -4  214.48    6.20
  -1   6  -4  206.08    6.00
   1   6   4  211.18    5.00
  -1   6  -4  202.18    6.40
   1   6   4  200.18    6.10
  -2  -6  -4    2.80    2.10
   2  -6   4    3.20    2.20
  -2  -6  -4    6.20    2.00
   2  -6   4    4.50    2.50
   2  -6   4    4.10    2.30
  -2  -6  -4    5.00    1.60
   2   6   4    4.10    1.10
  -2   6  -4    5.10    2.20
   2   6   4    5.60    2.40
  -2   6  -4    6.00    2.10
  -2   6  -4    2.60    2.00
   2   6   4    6.90    2.00
   2   6   4    3.00    2.00
  -3  -6  -4  637.44   13.60
   3  -6   4  623.14   14.90
   3  -6   4  633.04   14.50
  -3  -6  -4  652.73   12.00
  -3  -6  -4  643.94   13.80
   3  -6   4  640.04   14.00
   3  -6   4  612.84   15.00
   3   6   4  645.04   14.20
  -3   6  -4  625.04   13.50
   3   6   4  634.94   13.90
  -3   6  -4  614.24   15.10
   4  -6   4   38.80    3.20
  -4  -6  -4   38.90    3.70
   4  -6   4   34.90    3.30
   4  -6   4   32.40    3.40
   4  -6   4   48.30    4.10
  -4   6  -4   33.90    3.40
  -4   6  -4   36.10    3.10
   4   6   4   34.50    3.40
   4   6   4   44.20    3.70
   5  -6   4 2321.37   43.70
  -5  -6  -4 2203.58   44.40
   5  -6   4 2284.37   44.90
  -5  -6  -4 2290.77   43.90
   5  -6   4 2299.57   44.50
  -5   6  -4 2285.37   42.80
  -5   6  -4 2311.57   44.70
   5   6   4 2334.87   44.10
   6  -6   4  199.58    6.60
   6  -6   4  215.88    7.90
  -6  -6  -4  190.38    4.80
   6  -6   4  206.98    8.20
  -6  -6  -4  199.38    6.70
   6  -6   4  194.08    6.50
  -6   6  -4  202.88    7.90
   6   6   4  188.68    6.70
   6   6   4  195.78    6.30
  -7  -6  -4  998.40   20.90
   7  -6   4 1001.70   20.60
   7  -6   4  989.00   22.10
   7  -6   4 1010.70   22.50
  -7   6  -4  992.80   22.30
   7   6   4  965.40   20.40
   7   6   4 1014.30   21.00
   8  -6   4  219.28    7.10
  -8  -6  -4  226.18    7.80
   8  -6   4  223.28   12.20
   8   6   4  233.38    7.10
  -8   6  -4  240.68   14.30
   9  -6   4  955.00   20.30
   9  -6   4  971.00   20.30
   9  -6   4  975.70   22.60
  -9  -6  -4  963.30   20.80
   9  -6   4  959.40   23.00
   9   6   4  988.80   20.80
  -9   6  -4 1006.60   23.00
   9   6   4  954.90   20.20
  10  -6   4   55.59    4.60
 -10  -6  -4   59.99    5.60
  10  -6   4   49.70    5.90
  10  -6   4   57.59    5.00
  10  -6   4   58.69    6.40
 -10   6  -4   61.49    6.40
  10   6   4   52.89    5.20
  10   6   4   49.00    4.60
  11  -6   4  609.64   17.50
 -11  -6  -4  595.24   14.90
  11  -6   4  615.94   14.10
  11  -6   4  595.24   17.10
 -11   6  -4  608.64   17.70
  11   6   4  627.84   14.60
 -11   6  -4  600.24   17.70
  11  -7  -4   27.10    5.40
  11  -7  -4   24.80    5.70
  11  -7  -4   18.70    9.30
  11   7  -4   24.00    5.40
 -11   7   4   23.20    6.80
  10  -7  -4  371.86   10.90
  10  -7  -4  394.86   13.30
  10  -7  -4  371.36   12.70
  10   7  -4  363.46   11.20
   9  -7  -4    7.00    4.40
   9  -7  -4    2.30    2.70
   9  -7  -4    5.80    3.40
   9  -7  -4    6.20    4.50
   9   7  -4    9.40    2.90
   9   7  -4    6.50    3.50
   8  -7  -4   34.00    3.80
   8  -7  -4   48.70    5.60
   8  -7  -4   42.50    4.10
   8   7  -4   36.60    4.20
   7  -7  -4  401.96   10.80
  -7  -7   4  389.76    8.20
  -7  -7   4  372.66    9.30
   7  -7  -4  413.56   12.00
   7  -7  -4  436.46   12.30
   7   7  -4  397.66   11.10
   7   7  -4  373.26   12.30
   6  -7  -4  135.39    6.60
   6  -7  -4  143.79    6.40
  -6  -7   4  143.79    4.00
   6  -7  -4  145.09    7.20
   6  -7  -4  126.59    6.00
   6   7  -4  134.29    4.00
   6   7  -4  149.39    6.10
   6   7  -4  139.09    6.70
  -5  -7   4  481.45   11.60
   5  -7  -4  480.75   12.60
   5  -7  -4  498.15   12.80
  -5  -7   4  501.75   10.10
   5  -7  -4  501.85   12.20
   5  -7  -4  444.36   13.60
   5   7  -4  496.25   12.40
  -5   7   4  491.05   12.20
   5   7  -4  493.65   10.30
   5   7  -4  473.85   11.90
  -4  -7   4  852.81   17.00
   4  -7  -4  885.61   19.00
   4  -7  -4  889.11   18.70
   4  -7  -4  859.01   19.10
  -4  -7   4  872.41   18.50
   4  -7  -4  839.92   18.70
   4   7  -4  873.31   18.90
   4   7  -4  871.61   16.70
   4   7  -4  865.61   18.60
   4   7  -4  856.81   16.30
  -4   7   4  874.01   18.40
   3  -7  -4  613.24   14.40
  -3  -7   4  629.94   14.10
   3  -7  -4  595.44   14.10
   3  -7  -4  585.04   17.90
  -3  -7   4  621.34   12.20
   3  -7  -4  634.94   14.10
  -3  -7   4  619.64   12.80
   3   7  -4  620.34   14.20
   3   7  -4  650.13   15.20
   3   7  -4  624.84   12.70
   3   7  -4  573.74   12.10
  -3   7   4  625.54   14.10
   3   7  -4  614.34   12.10
  -2  -7   4  407.66    9.30
   2  -7  -4  392.06   10.30
   2  -7  -4  404.66    9.90
   2  -7  -4  397.46   10.40
   2  -7  -4  413.46   10.40
  -2  -7   4  391.56   10.30
   2   7  -4  407.86    9.00
   2   7  -4  410.06    8.70
   2   7  -4  417.56   10.60
   2   7  -4  403.56    8.60
   2   7  -4  400.26   10.10
   1  -7  -4  367.96    9.60
   1  -7  -4  360.66    8.80
  -1  -7   4  359.66    9.60
  -1  -7   4  339.97    9.50
  -1  -7   4  371.86    8.80
   1  -7  -4  363.06    9.60
   1  -7  -4  368.76    9.60
  -1   7   4  362.96    8.60
   1   7  -4  365.86    8.50
   1   7  -4  378.46    8.20
   1   7  -4  363.16    9.70
   1   7  -4  355.06    8.20
  -1   7   4  358.36    9.70
  -1   7   4  368.66    9.30
   0  -7  -4 1972.50   37.30
   0  -7   4 1949.51   37.80
   0  -7  -4 1936.31   38.20
   0  -7  -4 1967.90   38.20
   0  -7   4 1975.30   38.40
   0  -7   4 2131.99   40.30
   0  -7  -4 1937.11   38.30
   0   7  -4 1951.90   38.10
   0   7  -4 1949.10   37.60
   0   7  -4 1989.30   38.20
   0   7   4 2043.10   41.10
   0   7  -4 1944.31   37.30
   0   7   4 1945.21   37.10
   0   7   4 1982.80   38.50
   0   7  -4 1922.71   38.30
  -1  -7  -4   34.20    2.70
   1  -7   4   33.20    3.30
   1  -7   4   38.20    3.50
  -1  -7  -4   30.00    3.00
  -1  -7  -4   29.40    3.70
   1  -7   4   31.90    3.30
  -1   7  -4   27.60    2.70
  -1   7  -4   30.60    3.30
   1   7   4   33.60    3.10
  -1   7  -4   25.40    2.70
   1   7   4   29.90    3.40
  -2  -7  -4 2320.67   49.70
   2  -7   4 2483.25   46.80
  -2  -7  -4 2435.96   46.40
  -2  -7  -4 2438.46   45.10
   2  -7   4 2456.35   46.80
   2  -7   4 2414.06   46.80
  -2   7  -4 2429.56   46.40
   2   7   4 2455.25   47.00
   2   7   4 2455.55   44.80
   2   7   4 2454.85   46.50
  -2   7  -4 2460.65   46.60
   3  -7   4 1243.48   24.80
  -3  -7  -4 1204.78   24.20
   3  -7   4 1214.28   25.00
   3  -7   4 1180.78   24.60
  -3  -7  -4 1174.28   25.40
  -3   7  -4 1234.48   24.70
   3   7   4 1184.28   24.40
   3   7   4 1218.98   25.00
  -3   7  -4 1211.38   24.30
  -4  -7  -4 1708.93   33.30
  -4  -7  -4 1740.93   33.60
   4  -7   4 1730.93   33.90
   4  -7   4 1712.83   34.10
   4  -7   4 1711.43   33.90
   4  -7   4 1714.13   34.60
  -4   7  -4 1698.53   34.20
   4   7   4 1735.73   34.20
   5  -7   4  153.98    7.00
   5  -7   4  152.08    6.30
   5  -7   4  152.08    6.40
  -5  -7  -4  158.48    6.10
   5  -7   4  163.28    7.50
  -5  -7  -4  151.88    5.20
  -5   7  -4  157.08    7.10
   5   7   4  157.58    6.70
   5   7   4  152.68    5.90
   6  -7   4  853.01   19.50
  -6  -7  -4  863.81   18.40
   6  -7   4  863.51   18.60
   6  -7   4  808.62   18.40
   6  -7   4  885.51   20.20
  -6   7  -4  883.21   19.90
   6   7   4  880.11   19.00
  -6   7  -4  854.51   17.10
   7  -7   4  620.24   16.30
   7  -7   4  612.34   14.50
   7  -7   4  617.14   14.30
   7  -7   4  634.54   16.00
  -7  -7  -4  615.04   14.20
  -7   7  -4  608.44   16.10
   7   7   4  614.64   14.10
   7   7   4  607.44   14.70
   8  -7   4 1573.34   33.60
   8  -7   4 1582.44   33.10
   8  -7   4 1526.55   31.50
  -8  -7  -4 1593.24   31.50
   8  -7   4 1575.04   31.40
   8   7   4 1577.84   31.90
   8   7   4 1533.15   31.20
  -8   7  -4 1588.44   33.40
   9  -7   4   53.49    4.90
   9  -7   4   51.49    5.60
  -9  -7  -4   61.29    5.30
   9  -7   4   55.89    6.30
   9  -7   4   61.89    5.30
  -9   7  -4   55.79    5.90
   9   7   4   56.29    4.80
   9   7   4   57.89    5.60
  10  -7   4  186.78    9.70
  10  -7   4  176.78    7.20
 -10  -7  -4  177.78    7.40
  10  -7   4  169.78   10.10
 -10   7  -4  170.58    9.70
  10   7   4  162.28    7.50
  11  -7   4   30.40    6.70
  11  -7   4   36.70    4.80
  11  -7   4   35.30   10.20
 -11  -7  -4   33.40    4.30
 -11   7  -4   37.60    6.50
  11   7   4   29.80    4.60
  10  -8  -4  628.14   17.70
  10  -8  -4  634.84   15.80
  10  -8  -4  649.34   18.30
  10   8  -4  637.14   16.40
 -10   8   4  640.94   18.70
   9  -8  -4   96.19    8.20
   9  -8  -4   79.59    6.30
   9  -8  -4   87.79    7.80
   9   8  -4   72.99    6.80
   8  -8  -4  578.64   14.50
   8  -8  -4  588.54   16.00
   8  -8  -4  587.44   16.00
   8   8  -4  539.75   14.60
   8   8  -4  567.34   14.90
   7  -8  -4  284.57   10.40
   7  -8  -4  282.67    9.00
  -7  -8   4  244.68    9.60
  -7  -8   4  281.67    6.40
   7  -8  -4  291.77    9.50
  -7  -8   4  266.97    6.30
   7  -8  -4  290.17   10.40
   7   8  -4  268.97   11.80
   7   8  -4  285.77    6.40
  -7   8   4  271.47    7.90
   7   8  -4  282.17    9.00
  -6  -8   4  821.02   16.10
   6  -8  -4  825.22   19.30
   6  -8  -4  814.52   19.10
   6  -8  -4  819.52   18.40
   6   8  -4  821.72   18.90
   6   8  -4  802.32   18.30
  -5  -8   4   20.50    3.10
   5  -8  -4   19.60    3.40
   5  -8  -4   18.30    3.90
  -5  -8   4   23.80    2.30
   5  -8  -4   27.10    3.90
   5  -8  -4   18.40    3.70
   5   8  -4   18.80    3.30
   5   8  -4   20.40    2.20
   5   8  -4   22.70    3.80
  -5   8   4   17.60    4.80
   4  -8  -4 2081.59   41.90
   4  -8  -4 2105.29   41.70
  -4  -8   4 2118.09   41.30
   4  -8  -4 2159.58   41.50
  -4  -8   4 2110.29   39.80
   4  -8  -4 2098.59   41.60
   4   8  -4 2124.69   41.80
   4   8  -4 2068.29   39.90
  -4   8   4 2173.58   41.20
  -3  -8   4   86.29    5.50
   3  -8  -4   88.29    5.40
   3  -8  -4   91.69    5.30
   3  -8  -4   82.89    5.80
   3  -8  -4   85.89    5.60
  -3  -8   4   90.29    4.30
   3   8  -4   95.49    5.40
   3   8  -4   84.69    4.70
   3   8  -4   87.19    3.10
  -3   8   4   94.19    5.60
   3   8  -4   79.79    3.00
   3   8  -4   84.69    5.70
   2  -8  -4 2420.36   46.90
   2  -8  -4 2358.46   47.50
  -2  -8   4 2480.05   47.00
  -2  -8   4 2445.96   45.90
   2  -8  -4 2441.46   47.10
   2   8  -4 2300.47   48.70
   2   8  -4 2428.16   47.20
   2   8  -4 2395.86   45.70
   2   8  -4 2513.15   45.10
  -2   8   4 2471.75   47.10
   2   8  -4 2449.66   46.20
  -1  -8   4   86.29    4.60
   1  -8  -4   83.79    4.60
  -1  -8   4   76.49    5.20
   1  -8  -4   80.59    5.00
   1  -8  -4   84.29    5.30
   1  -8  -4   86.79    4.90
   1   8  -4   80.19    3.70
  -1   8   4   79.59    4.00
   1   8  -4   82.89    3.60
   1   8  -4   90.09    5.60
   1   8  -4   95.49    4.90
   1   8  -4   76.59    4.80
  -1   8   4   82.09    5.40
   0  -8   4  479.65   12.10
   0  -8  -4  490.55   10.80
   0  -8  -4  481.85   11.90
   0  -8   4  481.35   12.10
   0  -8  -4  470.75   11.90
   0   8  -4  482.65   10.90
   0   8   4  464.25   11.80
   0   8  -4  488.15   10.80
   0   8   4  492.85   12.40
   0   8  -4  483.75   12.20
   1  -8   4  290.57    8.80
  -1  -8  -4  283.77    7.00
  -1  -8  -4  286.37    8.50
   1  -8   4  281.87    9.60
   1  -8   4  292.97    8.50
  -1  -8  -4  271.57    8.40
   1   8   4  280.87    9.00
   1   8   4  286.37    6.70
  -1   8  -4  297.87    8.70
   1   8   4  285.77    9.20
  -1   8  -4  292.67    7.80
  -2  -8  -4  365.36    7.70
   2  -8   4  375.36   10.20
   2  -8   4  356.36   10.10
  -2  -8  -4  353.16    9.70
  -2  -8  -4  364.96    9.80
   2  -8   4  373.06   10.10
   2   8   4  361.96    7.50
   2   8   4  357.16    9.70
  -2   8  -4  360.96    9.80
  -2   8  -4  352.26    9.40
   2   8   4  342.47   11.50
  -3  -8  -4  735.93   16.40
   3  -8   4  742.43   17.20
  -3  -8  -4  740.03   16.40
   3  -8   4  736.63   16.90
   3  -8   4  772.02   17.00
  -3   8  -4  775.42   16.80
   3   8   4  736.33   17.20
  -3   8  -4  749.23   16.50
   3   8   4  738.63   17.00
   4  -8   4  300.77    9.10
  -4  -8  -4  282.07    8.20
   4  -8   4  288.47    9.60
   4  -8   4  298.57    9.20
   4  -8   4  282.07    8.90
  -4  -8  -4  299.47    8.50
  -4   8  -4  291.77    9.20
   4   8   4  276.37    8.60
  -4   8  -4  289.77    8.10
   4   8   4  306.17    9.50
   5  -8   4  361.56   10.10
   5  -8   4  362.06   10.20
   5  -8   4  362.06   11.10
  -5  -8  -4  351.86    9.70
   5  -8   4  352.66   10.50
  -5  -8  -4  355.96    9.10
  -5   8  -4  346.17   10.60
   5   8   4  354.26   10.60
  -5   8  -4  358.06    9.00
   6  -8   4    1.30    3.60
  -6  -8  -4   -1.50    2.80
   6  -8   4    1.30    3.20
   6  -8   4   -0.30    3.40
   6  -8   4   -0.80    3.60
  -6  -8  -4    1.00    2.50
  -6   8  -4    1.60    3.60
   6   8   4    1.90    3.30
  -6   8  -4    4.00    1.90
   6   8   4    5.50    2.80
  -7  -8  -4  716.73   16.60
   7  -8   4  739.83   18.80
   7  -8   4  733.43   16.90
   7  -8   4  759.02   18.20
   7  -8   4  724.73   17.00
  -7   8  -4  744.63   18.40
   7   8   4  756.02   17.50
   8  -8   4  762.62   17.50
   8  -8   4  789.72   19.80
  -8  -8  -4  764.22   17.30
   8  -8   4  748.23   17.50
   8  -8   4  764.52   19.10
   8   8   4  753.32   17.20
   8   8   4  752.12   18.00
  -8   8  -4  772.12   19.50
  -9  -8  -4  581.84   14.60
   9  -8   4  620.84   17.60
   9  -8   4  595.84   14.90
   9  -8   4  610.84   16.80
  -9   8  -4  636.14   17.30
   9   8   4  595.14   15.30
  10  -8   4   24.90    4.70
  10  -8   4   26.70    6.10
 -10  -8  -4   22.70    4.00
  10  -8   4   16.20    5.70
  10   8   4   20.10    4.80
 -10   8  -4   36.20    7.60
  10  -9  -4   11.00    5.70
  10  -9  -4   14.50    4.50
  10   9  -4    6.70    4.40
 -10   9   4    3.70    5.60
   9  -9  -4  190.18   10.30
   9  -9  -4  209.18   10.60
   9  -9  -4  210.18    9.10
   9   9  -4  208.68    9.40
  -9   9   4  204.18   10.80
   8  -9  -4   47.30    5.90
   8  -9  -4   64.59    6.60
   8  -9  -4   50.49    5.10
   8   9  -4   64.29    5.60
   7  -9  -4  998.60   22.90
   7  -9  -4  992.30   21.80
  -7  -9   4  932.51   18.60
   7  -9  -4  974.90   22.60
   7   9  -4  953.60   22.00
   7   9  -4  964.40   21.50
  -7   9   4  905.01   20.00
  -6  -9   4   44.70    3.90
   6  -9  -4   57.19    8.10
   6  -9  -4   47.30    5.50
  -6  -9   4   52.69    3.60
   6  -9  -4   53.69    8.50
   6  -9  -4   43.60    4.50
   6   9  -4   45.70    4.40
   6   9  -4   46.90    3.40
  -6   9   4   49.99    4.70
   6   9  -4   68.29    6.80
  -5  -9   4  809.62   18.40
   5  -9  -4  850.21   24.10
  -5  -9   4  827.32   16.80
   5  -9  -4  827.92   19.40
   5  -9  -4  846.62   19.10
   5  -9  -4  824.12   19.20
   5   9  -4  801.22   18.80
   5   9  -4  807.22   19.30
  -5   9   4  823.92   18.20
   4  -9  -4  545.65   14.10
   4  -9  -4  556.84   14.60
  -4  -9   4  572.64   12.40
   4  -9  -4  558.34   14.10
   4  -9  -4  582.84   14.10
  -4  -9   4  560.24   13.80
   4   9  -4  540.05   13.90
   4   9  -4  551.84   14.40
  -4   9   4  562.94   13.70
   4   9  -4  537.75   12.20
  -3  -9   4  460.95   10.70
   3  -9  -4  443.56   12.10
   3  -9  -4  468.95   11.80
   3  -9  -4  449.16   12.40
  -3  -9   4  441.76   16.10
   3   9  -4  444.66    9.20
   3   9  -4  441.76   11.80
   3   9  -4  393.76    9.10
   3   9  -4  451.65   12.40
  -3   9   4  471.35   12.10
   3   9  -4  439.46   10.40
   2  -9  -4    7.30    2.90
   2  -9  -4    4.90    3.40
   2  -9  -4    7.60    3.20
  -2  -9   4    3.50    3.10
  -2  -9   4   11.60    2.80
   2  -9  -4    9.80    3.60
  -2   9   4    6.70    3.30
   2   9  -4    6.50    1.90
   2   9  -4    9.80    6.30
   2   9  -4    4.40    3.10
   2   9  -4    6.90    1.80
   1  -9  -4   14.40    3.60
   1  -9  -4   24.30    3.80
   1  -9  -4   10.20    2.70
  -1  -9   4   14.20    3.50
  -1  -9   4   15.80    3.00
   1   9  -4   14.90    2.20
   1   9  -4   16.20    2.70
  -1   9   4   13.20    3.50
   1   9  -4   14.80    3.60
   0  -9  -4 1571.44   31.80
   0  -9   4 1582.64   31.50
   0  -9  -4 1607.54   30.60
   0  -9   4 1574.44   32.10
   0  -9  -4 1564.14   31.80
   0   9  -4 1523.45   30.60
   0   9  -4 1567.84   30.50
   0   9   4 1546.95   30.20
   0   9  -4 1591.44   32.10
   0   9   4 1598.04   32.30
   1  -9   4  676.83   16.40
  -1  -9  -4  693.43   16.10
   1  -9   4  667.33   21.70
   1  -9   4  714.43   16.10
  -1  -9  -4  702.43   16.00
  -1  -9  -4  707.63   14.30
   1   9   4  710.13   16.70
  -1   9  -4  690.33   16.30
  -1   9  -4  698.73   16.20
   1   9   4  685.53   14.00
   1   9   4  654.23   16.40
  -2  -9  -4  691.83   15.90
   2  -9   4  696.83   16.40
  -2  -9  -4  696.63   16.00
   2  -9   4  713.13   16.60
  -2  -9  -4  699.73   13.70
   2   9   4  707.73   16.80
  -2   9  -4  684.63   15.60
   2   9   4  663.33   16.00
   2   9   4  678.03   13.80
  -2   9  -4  697.23   16.60
   2   9   4  699.33   13.60
   3  -9   4   53.39    4.70
   3  -9   4   51.99    4.80
  -3  -9  -4   57.39    5.30
  -3  -9  -4   59.09    4.90
   3  -9   4   59.59    5.30
  -3   9  -4   58.79    5.20
   3   9   4   58.99    5.10
  -3   9  -4   53.49    5.00
   3   9   4   43.60    4.60
   4  -9   4  580.94   15.00
   4  -9   4  558.04   14.50
   4  -9   4  556.84   14.20
  -4  -9  -4  571.94   13.60
  -4  -9  -4  570.74   13.60
  -4   9  -4  580.94   14.40
  -4   9  -4  564.34   13.50
   4   9   4  584.24   14.90
  -5  -9  -4    2.50    2.50
   5  -9   4    3.20    4.80
  -5  -9  -4    0.30    3.10
   5  -9   4   -1.90    2.90
   5  -9   4    0.40    3.50
  -5   9  -4   -1.80    3.50
   5   9   4    1.20    3.70
   5   9   4    1.30    2.80
  -5   9  -4    1.20    2.30
   6  -9   4  250.67    9.50
   6  -9   4  253.87    9.10
  -6  -9  -4  250.27    8.30
  -6  -9  -4  225.38    7.30
   6  -9   4  240.88    8.60
   6  -9   4  252.37   10.20
  -6   9  -4  250.67   10.00
   6   9   4  238.58    8.70
  -6   9  -4  236.38    7.60
   6   9   4  252.17   10.40
   7  -9   4   97.19    7.80
   7  -9   4   82.59    7.10
   7  -9   4  100.39    7.50
   7  -9   4   80.49    6.70
  -7  -9  -4   92.79    5.90
  -7   9  -4   82.29    7.50
   7   9   4   94.39    5.90
   7   9   4   96.79    7.30
   8  -9   4  196.18   10.60
  -8  -9  -4  203.98    7.70
   8  -9   4  206.98    9.90
   8  -9   4  185.78    8.50
  -8   9  -4  210.88   10.50
   8   9   4  199.08    8.90
   9  -9   4   87.69    7.60
   9  -9   4   74.19    6.80
   9  -9   4   83.99    6.90
  -9  -9  -4   80.49    6.10
   9   9   4   84.89    7.30
  -9   9  -4   86.29    7.40
 -10  -9  -4   31.30    4.40
  10  -9   4   26.60    6.30
  10  -9   4   29.60    4.60
  10   9   4   31.20    4.90
 -10   9  -4   38.80    6.30
   9 -10  -4   33.40    6.80
   9 -10  -4   28.00    8.10
  -9  10   4   24.20    6.70
   8 -10  -4   -0.80    5.20
   8 -10  -4   -5.20    3.90
   8 -10  -4    4.00    4.80
  -8  10   4   -1.00    4.70
   8  10  -4    4.20    4.20
   7 -10  -4    6.50    4.70
  -7 -10   4   13.10    2.30
   7 -10  -4    3.10    5.00
   7 -10  -4    5.20    4.20
   7  10  -4    3.70    4.20
   6 -10  -4  194.98    8.80
   6 -10  -4  193.18    9.40
   6 -10  -4  202.68    9.60
  -6 -10   4  186.38    6.00
   6  10  -4  185.78    6.10
   6  10  -4  189.98    9.40
   6  10  -4  192.48    8.30
   5 -10  -4    6.20    4.30
   5 -10  -4    4.70    3.90
  -5 -10   4    8.00    2.70
  -5 -10   4    1.70    3.00
   5 -10  -4   13.00    6.90
   5 -10  -4    4.30    3.40
   5  10  -4   10.40    4.30
   5  10  -4    5.40    2.20
  -5  10   4    5.50    3.00
   4 -10  -4   78.19    6.40
   4 -10  -4   94.99    6.80
   4 -10  -4   87.99    6.90
   4 -10  -4   91.19    6.50
  -4 -10   4   88.79    6.30
  -4 -10   4   88.39    5.40
  -4  10   4   85.69    6.20
   4  10  -4   92.79    6.20
   4  10  -4   82.59    7.00
  -3 -10   4  587.44   13.50
  -3 -10   4  591.74   14.90
   3 -10  -4  579.94   14.40
   3 -10  -4  598.14   15.10
   3 -10  -4  576.04   15.00
   3 -10  -4  601.54   16.50
   3  10  -4  607.84   15.50
   3  10  -4  595.44   11.80
   3  10  -4  535.15   11.60
   2 -10  -4   87.89    6.60
   2 -10  -4   85.09    6.60
  -2 -10   4   87.89    6.60
  -2 -10   4   84.29    5.40
   2 -10  -4   95.89    5.70
  -2  10   4   86.59    6.40
   2  10  -4   78.59    3.70
   2  10  -4   82.79    6.90
   2  10  -4   81.09    3.80
  -1 -10   4  775.72   17.20
   1 -10  -4  753.92   17.90
   1 -10  -4  750.72   16.60
  -1 -10   4  772.32   18.20
  -1  10   4  755.82   18.10
   1  10  -4  743.03   15.90
   1  10  -4  758.12   15.70
   1  10  -4  775.62   18.40
   0 -10   4   25.10    4.00
   0 -10  -4   19.80    3.90
   0 -10   4   18.80    4.10
   0 -10  -4   25.40    3.00
   0 -10  -4   29.00    4.40
   0  10  -4   25.50    4.20
   0  10   4   22.00    4.30
   0  10  -4   31.70    3.10
   0  10   4   25.90    2.80
  -1 -10  -4 2268.47   44.70
   1 -10   4 2261.27   44.60
   1 -10   4 2261.47   45.10
  -1 -10  -4 2263.17   42.60
  -1 -10  -4 2282.67   44.60
  -1  10  -4 2248.88   43.60
   1  10   4 2332.77   45.40
  -1  10  -4 2252.67   44.90
   1  10   4 2223.28   42.70
   2 -10   4    5.10    3.70
  -2 -10  -4    6.70    1.70
   2 -10   4    6.50    4.00
  -2 -10  -4    6.10    3.40
  -2 -10  -4    8.00    3.70
   2 -10   4    7.30    4.00
   2  10   4    3.90    3.90
   2  10   4    5.00    1.80
  -2  10  -4    5.30    3.10
  -2  10  -4    8.10    3.50
   2  10   4    5.80    1.70
   3 -10   4  638.14   18.40
   3 -10   4  655.63   16.60
  -3 -10  -4  656.33   15.80
   3 -10   4  678.93   16.50
  -3 -10  -4  657.33   15.70
   3  10   4  642.54   15.90
   3  10   4  664.23   16.70
  -3  10  -4  644.64   15.80
  -3  10  -4  667.53   15.80
  -4 -10  -4   94.29    5.80
   4 -10   4   92.59    6.70
   4 -10   4  115.39   10.90
  -4 -10  -4  100.89    6.40
   4 -10   4  106.59    7.20
   4  10   4   98.39    6.20
  -4  10  -4  109.49    7.10
  -4  10  -4  107.49    6.00
   4  10   4  105.69    7.70
   5 -10   4  532.55   14.20
  -5 -10  -4  510.85   13.10
   5 -10   4  536.25   16.00
  -5 -10  -4  529.55   13.40
   5 -10   4  530.65   15.20
  -5  10  -4  501.55   12.70
   5  10   4  524.35   13.80
  -5  10  -4  594.94   20.10
   6 -10   4   15.30    4.30
  -6 -10  -4   13.40    3.80
   6 -10   4   17.20    5.10
   6 -10   4   18.20    3.90
   6  10   4   15.80    4.50
   6  10   4   26.10    3.90
  -6  10  -4   20.30    4.60
  -7 -10  -4  135.19    6.80
   7 -10   4  149.19    9.40
   7 -10   4  132.89    8.00
   7  10   4  131.89    8.30
  -7  10  -4  126.29    8.50
   8 -10   4  114.99    9.50
  -8 -10  -4  107.19    6.80
   8 -10   4  111.49    7.90
   8  10   4  110.09    8.20
  -8  10  -4  115.89    8.90
   9 -10   4  593.94   18.30
   9 -10   4  596.64   16.20
  -9 -10  -4  594.44   14.90
   9  10   4  611.24   17.40
  -9  10  -4  592.04   17.70
   8 -11  -4   22.60    6.00
   8 -11  -4   32.00    6.00
   8  11  -4   32.90    5.50
   7 -11  -4  189.88   10.40
   7 -11  -4  205.38   10.40
   7 -11  -4  195.48    9.60
   7  11  -4  182.68    9.70
  -7  11   4  186.08   10.40
   6 -11  -4   79.19    7.00
   6 -11  -4   65.29    6.10
  -6 -11   4   86.99    4.90
   6 -11  -4   65.59    6.10
  -6  11   4   63.09    6.10
   6  11  -4   65.89    6.30
  -5 -11   4  246.98    7.60
   5 -11  -4  228.68   10.50
   5 -11  -4  238.68   10.00
   5 -11  -4  241.68   10.20
  -5  11   4  233.88   10.20
   5  11  -4  257.07   10.80
  -4 -11   4  225.08    7.50
   4 -11  -4  237.18    9.30
  -4 -11   4  225.28    8.90
   4 -11  -4  226.08   10.00
   4 -11  -4  222.48    9.50
  -4  11   4  221.88    8.90
  -4  11   4  216.48    9.00
   4  11  -4  223.98   10.30
  -3 -11   4    3.20    3.10
   3 -11  -4   -0.40    3.90
   3 -11  -4   -0.10    4.20
   3 -11  -4   -2.10    3.40
  -3 -11   4    3.50    3.70
   3  11  -4    3.80    1.50
   3  11  -4   -0.40    1.40
   3  11  -4    8.10    4.40
  -3  11   4    1.30    3.40
  -3  11   4    2.40    3.60
   2 -11  -4  103.49    7.50
   2 -11  -4  108.49    7.60
   2 -11  -4  111.39    6.30
  -2 -11   4  107.09    6.20
  -2 -11   4  108.89    7.40
   2  11  -4  105.99    6.20
   2  11  -4  105.69    7.90
   2  11  -4  110.49    4.10
  -2  11   4   97.29    6.20
  -2  11   4  111.19    7.60
   1 -11  -4    2.80    4.50
   1 -11  -4    2.60    3.80
  -1 -11   4    0.60    3.80
  -1 -11   4    1.10    3.40
   1 -11  -4    0.80    2.80
   1  11  -4   -0.30    2.10
  -1  11   4   -0.90    2.70
   1  11  -4    3.20    2.80
   1  11  -4   -0.20    4.00
  -1  11   4    0.90    3.80
   0 -11  -4  318.47   11.50
   0 -11   4  306.57    9.90
   0 -11  -4  303.37   11.60
   0 -11  -4  308.07   10.50
   0 -11   4  308.67   10.80
   0  11  -4  303.77    8.50
   0  11   4  308.57    8.80
   0  11  -4  305.77   10.90
   0  11   4  347.97   17.10
  -1 -11  -4    3.90    2.30
  -1 -11  -4    3.90    3.80
   1 -11   4    1.40    4.00
  -1 -11  -4    1.60    3.60
   1 -11   4    4.20    4.20
   1  11   4    1.80    2.20
  -1  11  -4    3.20    2.90
  -1  11  -4    6.40    3.80
   1  11   4   -0.30    1.80
   1  11   4    5.30    4.40
  -2 -11  -4  914.71   20.90
   2 -11   4  946.91   21.70
  -2 -11  -4  891.91   20.90
   2 -11   4  926.01   21.70
  -2  11  -4  898.91   20.20
  -2  11  -4  937.11   21.20
   2  11   4  905.01   17.90
   2  11   4  939.51   21.90
  -3 -11  -4   85.29    6.10
  -3 -11  -4   73.49    6.30
   3 -11   4   85.19    7.50
   3 -11   4   63.49    5.80
  -3  11  -4   75.39    6.30
   3  11   4   96.49    8.10
  -3  11  -4   77.39    6.30
  -4 -11  -4  860.41   18.40
   4 -11   4  766.12   19.40
   4 -11   4  749.42   18.80
  -4 -11  -4  726.53   17.80
   4  11   4  758.52   18.40
   4  11   4  773.52   19.70
  -4  11  -4  717.33   17.70
  -5 -11  -4  125.29    7.20
   5 -11   4  136.29    9.00
   5 -11   4  127.19    8.50
   5  11   4  130.69    8.70
  -5  11  -4  133.89    8.00
   6 -11   4  462.85   13.90
  -6 -11  -4  454.45   12.40
   6 -11   4  426.76   14.40
   6  11   4  459.55   14.20
  -6  11  -4  442.76   13.80
  -7 -11  -4   -0.90    4.10
   7 -11   4   -4.10    4.10
   7 -11   4    0.80    5.30
   7  11   4    3.30    4.50
  -7  11  -4   -2.20    4.60
  -8 -11  -4  451.15   14.10
   8 -11   4  447.66   17.10
   8 -11   4  464.45   15.70
  -8  11  -4  427.76   18.10
   7 -12  -4   36.60    6.70
   7 -12  -4   32.40    9.20
   7 -12  -4   31.70    5.70
   7  12  -4   30.40    5.90
  -7  12   4   50.99    6.80
   6 -12  -4  164.08    9.80
  -6 -12   4  185.18    6.80
   6 -12  -4  182.08    9.70
   6  12  -4  195.78   10.30
  -6  12   4  201.78    9.90
   5 -12  -4   89.19    7.50
   5 -12  -4   93.39    8.30
   5 -12  -4   93.19    8.10
  -5 -12   4   97.89    5.80
   5  12  -4   98.59    9.20
  -5  12   4   77.49    6.70
   4 -12  -4  568.24   16.60
  -4 -12   4  560.64   13.90
   4 -12  -4  594.14   16.60
   4 -12  -4  572.84   15.50
  -4  12   4  572.74   15.70
   3 -12  -4   61.39    6.20
   3 -12  -4   59.89    6.30
  -3 -12   4   59.79    4.90
  -3 -12   4   51.09    5.50
   3 -12  -4   45.60    5.00
  -3  12   4   53.89    5.10
   3  12  -4   50.59    6.00
  -3  12   4   45.20    5.30
   2 -12  -4  569.64   16.00
   2 -12  -4  562.54   14.20
  -2 -12   4  573.84   14.40
   2 -12  -4  556.94   15.80
  -2 -12   4  550.74   15.60
  -2  12   4  585.44   14.60
   2  12  -4  565.44   12.00
   2  12  -4  572.54   16.10
  -2  12   4  548.65   15.60
   1 -12  -4   42.50    5.30
   1 -12  -4   36.50    3.90
  -1 -12   4   43.30    4.80
   1 -12  -4   51.19    5.80
  -1 -12   4   37.90    6.80
  -1  12   4   36.90    3.90
   1  12  -4   43.20    5.50
  -1  12   4   45.90    5.50
   1  12  -4   40.90    3.90
   0 -12   4  282.27   10.20
   0 -12   4  284.27   11.10
   0 -12  -4  260.67   13.30
   0 -12  -4  281.17   10.40
   0 -12  -4  260.57    8.00
   0  12   4  274.07    8.10
   0  12   4  253.77   11.10
   0  12  -4  271.87   10.70
   0  12  -4  282.97    8.10
  -1 -12  -4   33.20    5.10
   1 -12   4   31.90    5.40
   1 -12   4   34.70    5.20
  -1 -12  -4   37.70    5.10
  -1  12  -4   37.90    5.10
   1  12   4   29.20    5.50
   1  12   4   30.40    2.80
  -1  12  -4   27.20    3.60
  -2 -12  -4  340.07   11.20
  -2 -12  -4  320.07   11.00
   2 -12   4  333.37   11.60
   2 -12   4  350.36   12.10
  -2  12  -4  324.27   11.30
   2  12   4  335.27    7.40
   2  12   4  338.27   12.30
  -2  12  -4  332.27   10.20
   3 -12   4    4.00    5.30
  -3 -12  -4    2.10    3.90
   3 -12   4    3.60    4.80
   3  12   4   -1.20    4.60
  -3  12  -4    8.60    4.00
  -3  12  -4    0.50    4.70
  -4 -12  -4  241.68    9.40
   4 -12   4  257.47   11.50
   4 -12   4  251.27   11.00
   4  12   4  243.48   11.40
  -4  12  -4  254.67   10.00
   5 -12   4   19.20    5.50
   5 -12   4   32.40    5.50
  -5 -12  -4   26.20    4.60
   5  12   4   27.50    5.50
  -5  12  -4   27.50    4.90
  -6 -12  -4   48.40    5.10
   6 -12   4   45.90    5.80
   6 -12   4   41.60    8.20
   6  12   4   41.70    6.10
  -6  12  -4   50.09    5.90
   7 -12   4   -1.10    5.60
   7  12   4   -3.90    6.00
   5 -13  -4  407.86   14.00
   5 -13  -4  364.86   12.80
  -5 -13   4  379.66   10.90
   5 -13  -4  395.06   14.30
   5  13  -4  394.76   14.20
  -5  13   4  380.26   13.10
   4 -13  -4    5.20    5.00
   4 -13  -4    4.20    4.50
  -4 -13   4    9.90    3.80
  -4  13   4    5.70    4.50
   4  13  -4    8.90    5.40
  -3 -13   4  279.17    9.80
   3 -13  -4  290.27   12.00
   3 -13  -4  280.47   18.40
   3 -13  -4  282.57   10.10
  -3  13   4  279.17   10.40
   3  13  -4  296.37   12.10
   2 -13  -4    5.00    3.60
   2 -13  -4   -6.50    4.80
  -2 -13   4   11.70    4.90
   2 -13  -4   12.90    5.00
  -2 -13   4    6.20    4.80
   2  13  -4    7.00    5.00
  -2  13   4    5.50    4.80
  -2  13   4    3.30    3.60
   1 -13  -4  106.09    8.40
  -1 -13   4  113.49    7.70
  -1 -13   4  106.09    8.30
   1 -13  -4  112.29    6.20
   1 -13  -4  118.89    8.70
   1  13  -4  120.29    7.70
   1  13  -4  110.89    8.80
  -1  13   4  109.69    6.30
   0 -13   4    4.80    4.70
   0 -13  -4    3.20    4.80
   0 -13  -4    9.60    3.00
   0 -13   4    5.70    5.00
   0 -13  -4    7.20    4.60
   0  13  -4    6.40    2.90
   0  13   4    5.50    4.80
   0  13  -4    9.10    5.00
   0  13   4   11.60    3.00
  -1 -13  -4  484.25   14.80
   1 -13   4  502.55   15.00
   1 -13   4  520.75   15.50
  -1 -13  -4  490.85   14.90
  -1  13  -4  497.55   14.90
   1  13   4  489.45   15.70
  -1  13  -4  504.35   12.70
   2 -13   4   56.89    6.30
  -2 -13  -4   41.10    5.60
   2 -13   4   50.89    6.40
  -2  13  -4   45.20    4.60
   2  13   4   61.29    6.90
   3 -13   4  147.49    9.70
  -3 -13  -4  155.98    8.90
   3 -13   4  171.38    9.60
  -3  13  -4  143.69    8.10
   3  13   4  140.79   10.20
   4 -13   4   54.79    6.70
  -4 -13  -4   60.79    5.80
   4 -13   4   50.29    6.50
   4  13   4   56.39    6.80
  -4  13  -4   64.39    5.80
  -5 -13  -4  237.98    9.80
   5 -13   4  238.58   11.50
   5 -13   4  253.77   12.50
   5  13   4  239.18   11.50
  -5  13  -4  228.18   10.40
   2 -14  -4   43.70    7.40
  -2 -14   4   43.10    5.40
   2 -14  -4   38.60    7.00
   2  14  -4   51.79    6.60
   1 -14  -4    8.70    3.50
   1 -14  -4    7.70    5.10
  -1 -14   4   12.40    4.90
   1 -14  -4    5.20    6.10
   1  14  -4   10.70    5.50
  -1  14   4    2.80    3.10
   0 -14   4   36.40    6.10
   0 -14  -4   27.60    6.10
   0 -14   4   38.60    5.70
   0 -14  -4   20.70    5.50
   0  14   4   38.60    6.40
   1 -14   4   83.79    7.50
  -1 -14  -4   68.29    6.80
   1 -14   4   71.49    6.60
  -1  14  -4   77.59    5.80
   1  14   4   63.99    6.80
  -2 -14  -4  144.79    9.40
   2 -14   4  169.58   10.80
   2 -14   4  158.08   10.10
  -2  14  -4  150.68    7.60
   2  14   4  167.88   12.00
  13   0  -5  652.43   17.20
 -13   0   5  657.73   15.80
  13   0  -5  638.24   15.50
 -13   0   5  646.74   17.40
  12   0  -5    2.60    2.60
 -12   0   5    0.30    3.30
  12   0  -5    4.80    2.70
  12   0  -5   11.50    4.50
  12   0  -5    2.80    3.10
  11   0  -5  388.06    9.50
  11   0  -5  370.46   11.60
  11   0  -5  378.16    9.70
  11   0  -5  372.76   10.00
 -11   0   5  385.16   10.40
  10   0  -5    1.10    3.30
  10   0  -5   -0.30    2.50
 -10   0   5    3.50    4.40
  10   0  -5    2.80    2.20
  10   0  -5    3.40    2.60
   9   0  -5  389.76    9.30
   9   0  -5  391.16   11.00
  -9   0   5  372.36    9.10
   9   0  -5  399.36    9.70
  -9   0   5  400.26    9.90
   9   0  -5  393.76    9.30
   8   0  -5    3.80    2.00
   8   0  -5    1.10    2.80
   8   0  -5    2.40    1.90
   8   0  -5    1.30    2.10
   7   0  -5 2467.55   46.40
   7   0  -5 2522.85   46.30
  -7   0   5 2425.66   46.10
   7   0  -5 2491.05   46.40
   6   0  -5    0.50    1.60
   6   0  -5    2.10    2.20
   6   0  -5    0.50    1.80
  -6   0   5    0.00    1.80
   6   0  -5    1.90    1.60
  -6   0   5   -0.20    1.60
  -5   0   5 1192.08   22.20
   5   0  -5 1181.18   23.00
   5   0  -5 1196.88   22.70
  -5   0   5 1213.68   22.60
   5   0  -5 1223.38   23.00
   5   0  -5 1199.58   23.60
  -5   0   5 1162.38   23.30
   4   0  -5    2.00    1.50
  -4   0   5    3.40    1.60
   4   0  -5    4.60    1.50
  -4   0   5    1.70    2.20
  -4   0   5    3.30    1.10
  -4   0   5    1.50    1.30
   4   0  -5    3.70    1.80
  -3   0   5 2643.74   49.20
  -3   0   5 2649.63   48.90
  -3   0   5 2675.33   49.00
   3   0  -5 2670.43   49.10
  -3   0   5 2714.23   48.60
   3   0  -5 2585.24   49.30
   3   0  -5 2652.93   48.60
   2   0  -5    3.20    2.00
  -2   0   5   -0.40    1.20
  -2   0   5   -1.00    1.30
   2   0  -5   -0.60    1.30
  -2   0   5   -0.60    1.00
   2   0  -5    1.20    0.90
  -2   0   5    1.40    1.40
   2   0  -5    1.80    1.40
   1   0  -5   23.50    1.70
  -1   0   5   17.20    1.70
  -1   0   5   20.50    2.10
  -1   0   5   23.80    2.10
   1   0  -5   22.50    1.70
   1   0  -5   23.70    1.90
  -1   0   5   22.20    1.80
   1   0  -5   20.60    1.80
   0   0  -5    0.50    1.20
   0   0   5   -0.40    1.20
   0   0  -5    0.10    1.30
   0   0  -5    0.00    1.20
   0   0   5   -2.30    1.40
   0   0   5    0.50    1.30
   0   0   5    0.40    1.20
  -1   0  -5 1491.45   27.60
   1   0   5 1474.45   27.90
  -1   0  -5 1487.75   27.50
  -1   0  -5 1494.55   27.80
   1   0   5 1466.05   27.70
  -1   0  -5 1479.95   27.90
  -1   0  -5 1502.25   27.60
   1   0   5 1428.66   28.10
  -2   0  -5    1.00    1.00
  -2   0  -5    1.50    1.60
  -2   0  -5    2.50    0.90
  -2   0  -5    1.60    1.50
   2   0   5    0.90    1.20
   2   0   5    0.50    1.60
   2   0   5    0.90    1.30
  -2   0  -5    1.70    1.30
  -3   0  -5 5012.80   93.79
   3   0   5 5187.98   92.79
   3   0   5 5133.69   92.89
   3   0   5 5175.68   94.09
   3   0   5 4995.30   93.69
   3   0   5 5072.19   93.79
  -3   0  -5 5166.98   93.69
   4   0   5    2.00    1.70
  -4   0  -5    2.40    3.20
   4   0   5    2.20    1.00
  -4   0  -5   -0.80    1.40
   4   0   5    2.80    2.20
  -4   0  -5    2.10    2.20
   4   0   5    0.90    1.10
   5   0   5  966.70   20.80
  -5   0  -5 1011.50   20.40
  -5   0  -5 1007.90   20.00
  -5   0  -5 1014.20   20.90
   5   0   5 1019.50   18.60
   5   0   5  990.00   20.40
  -5   0  -5  992.20   20.60
   5   0   5 1009.80   18.70
   6   0   5    1.00    0.90
   6   0   5    2.50    1.00
  -6   0  -5   -1.00    1.90
   6   0   5    1.20    2.40
  -6   0  -5    0.90    1.80
  -6   0  -5   -0.60    2.30
   7   0   5  559.44   13.00
  -7   0  -5  529.65   13.20
  -8   0  -5   -0.20    3.00
  -8   0  -5   -0.50    2.50
   8   0   5    0.30    3.20
  -9   0  -5  266.87    8.60
  -9   0  -5  278.57    9.30
 -10   0  -5    1.30    3.20
 -10   0  -5    2.10    3.70
 -11   0  -5  112.19    6.80
 -11   0  -5  107.79    9.80
 -12   0  -5    6.70    3.90
 -12   0  -5    3.10    4.40
  13  -1  -5   14.30    5.00
  13  -1  -5   16.40    3.30
  13  -1  -5   16.80    4.00
 -13  -1   5   19.70    4.70
  13  -1  -5   19.80    2.80
  13   1  -5   10.20    4.50
 -13   1   5   17.50    4.20
  13   1  -5   15.60    3.20
 -13   1   5   10.60    4.80
  13   1  -5    8.90    2.30
  12  -1  -5   20.10    4.80
  12  -1  -5   25.40    4.10
 -12  -1   5   24.50    3.50
  12  -1  -5   23.50    3.10
  12  -1  -5   18.40    3.10
  12   1  -5   21.80    3.20
  12   1  -5   18.80    4.70
 -12   1   5   20.10    5.80
  12   1  -5   25.50    3.20
  11  -1  -5  932.71   21.90
 -11  -1   5  921.41   20.30
  11  -1  -5  919.01   19.40
  11  -1  -5  941.61   20.30
  11  -1  -5  939.81   19.30
  11   1  -5  937.71   21.10
  11   1  -5  940.41   19.40
 -11   1   5  956.70   20.70
  10  -1  -5   17.20    3.30
 -10  -1   5   17.10    2.40
  10  -1  -5   15.40    2.70
  10  -1  -5   16.50    2.60
 -10  -1   5   19.40    2.90
  10  -1  -5   22.90    4.20
  10   1  -5   16.10    3.60
  10   1  -5   22.10    2.80
  10   1  -5   19.40    2.70
  10   1  -5   22.20    2.90
   9  -1  -5  946.51   19.00
   9  -1  -5  924.11   19.00
  -9  -1   5  944.01   19.10
   9  -1  -5  942.31   20.80
   9  -1  -5  924.01   19.80
  -9  -1   5  926.21   19.90
   9   1  -5  947.81   19.10
   9   1  -5  927.21   20.30
   9   1  -5  942.51   19.10
   9   1  -5  951.10   18.90
   8  -1  -5  633.54   13.40
   8  -1  -5  621.74   15.00
   8  -1  -5  632.24   14.00
   8  -1  -5  655.63   13.50
  -8  -1   5  627.64   13.40
  -8  -1   5  640.94   13.00
   8   1  -5  635.94   13.50
   8   1  -5  641.34   14.50
  -8   1   5  617.94   13.50
   8   1  -5  630.24   13.20
   8   1  -5  655.43   13.50
   7  -1  -5   41.40    3.20
  -7  -1   5   36.60    2.50
   7  -1  -5   47.60    4.40
   7  -1  -5   36.10    2.90
  -7  -1   5   35.90    2.90
   7  -1  -5   35.00    3.10
   7   1  -5   37.80    3.20
   7   1  -5   45.10    4.00
   7   1  -5   42.50    2.80
  -7   1   5   37.40    3.40
   7   1  -5   37.90    3.20
  -6  -1   5 1068.09   21.70
   6  -1  -5 1087.79   21.60
   6  -1  -5 1094.09   21.40
   6  -1  -5 1101.89   21.50
  -6  -1   5 1125.89   20.80
   6  -1  -5 1105.29   22.50
  -6   1   5 1098.69   21.40
   6   1  -5 1099.99   20.90
   6   1  -5 1116.99   21.60
   6   1  -5 1086.79   21.50
   6   1  -5 1108.69   22.10
  -5  -1   5    2.70    1.00
   5  -1  -5    6.90    2.10
   5  -1  -5    2.70    1.60
  -5  -1   5    4.10    1.40
  -5  -1   5    4.20    1.00
   5  -1  -5    3.20    1.50
  -5  -1   5    1.50    1.50
   5  -1  -5    3.20    1.60
   5   1  -5    2.50    1.80
  -5   1   5    2.60    1.00
   5   1  -5    2.30    1.50
  -5   1   5    3.30    1.40
   5   1  -5    3.50    1.20
  -5   1   5    2.40    1.70
   5   1  -5    2.40    1.60
   3  -1  -5 4403.66   82.99
  -3  -1   5 4551.44   82.69
  -3  -1   5 4547.75   82.59
   3  -1  -5 4526.45   82.49
  -3  -1   5 4356.26   82.59
   3  -1  -5 4572.94   82.79
  -3  -1   5 4589.74   81.79
  -3   1   5 4567.84   82.59
  -3   1   5 4495.55   82.89
   3   1  -5 4559.34   81.89
  -3   1   5 4550.74   82.39
   3   1  -5 4451.75   82.69
  -3   1   5 4571.54   82.59
   1  -1  -5 2881.01   53.69
   1  -1  -5 2755.82   53.59
   1  -1  -5 2899.21   52.99
  -1  -1   5 2970.00   53.19
  -1  -1   5 2918.41   52.59
   1  -1  -5 2915.91   52.89
  -1  -1   5 2777.42   52.79
  -1   1   5 2931.71   52.89
  -1   1   5 2867.91   52.79
   1   1  -5 2872.51   52.89
   1   1  -5 2907.31   52.59
   1   1  -5 2936.51   52.59
  -1   1   5 2898.11   52.99
   1   1  -5 2952.10   54.79
  -1   1   5 2958.80   53.19
   1   1  -5 2622.54   53.49
   1  -1   5   15.20    1.70
   1  -1   5   16.90    1.70
   1  -1   5   18.70    1.60
  -1  -1  -5   18.60    1.50
  -1  -1  -5   17.70    1.50
  -1  -1  -5   21.90    1.90
   1  -1   5   18.60    1.70
  -1  -1  -5   21.20    2.10
   1  -1   5   20.30    1.70
  -1   1  -5   18.30    1.60
  -1   1  -5   16.00    1.70
  -1   1  -5   19.50    1.60
  -1   1  -5   20.60    2.00
  -1   1  -5   15.40    1.60
   1   1   5   18.80    1.60
   1   1   5   20.00    1.90
   1   1   5   17.10    1.80
   1   1   5   18.00    1.70
   2  -1   5  103.99    3.90
  -2  -1  -5  115.49    3.00
   2  -1   5  110.59    4.20
  -2  -1  -5  116.19    4.00
   2  -1   5  109.29    3.30
  -2  -1  -5  108.69    3.30
  -2   1  -5  112.19    4.00
   2   1   5  107.89    3.40
   2   1   5  118.99    3.40
  -2   1  -5  111.59    3.60
  -2   1  -5  112.99    3.10
  -3  -1  -5  584.24   10.80
  -3  -1  -5  575.14   12.30
  -3  -1  -5  569.64   12.10
   3  -1   5  578.94   11.30
   3  -1   5  550.04   12.10
  -3  -1  -5  592.14   10.80
  -3  -1  -5  567.94   11.60
   3  -1   5  563.74   12.00
   3  -1   5  583.44   11.30
  -3   1  -5  567.44   11.90
  -3   1  -5  556.24   12.30
  -3   1  -5  583.24   12.20
  -3   1  -5  580.84   12.00
   3   1   5  576.04   11.40
  -3   1  -5  589.44   10.70
   3   1   5  582.84   11.70
   3   1   5  584.34   11.30
  -4  -1  -5 4247.18   80.19
   4  -1   5 4222.18   78.19
   4  -1   5 4173.38   79.29
   4  -1   5 4318.17   79.49
  -4  -1  -5 4314.17   78.79
   4  -1   5 4310.97   78.19
  -4  -1  -5 4297.17   78.79
  -4  -1  -5 4259.77   79.49
  -4   1  -5 4385.16   79.19
  -4   1  -5 4319.87   79.29
   4   1   5 4380.96   78.29
  -4   1  -5 4347.17   79.59
   4   1   5 4262.07   78.89
   4   1   5 4294.27   79.59
   4   1   5 4202.88   78.59
  -4   1  -5 4351.76   79.69
  -5  -1  -5  206.48    5.70
   5  -1   5  208.58    4.70
  -5  -1  -5  209.48    6.20
   5  -1   5  212.88    4.70
   5  -1   5  209.48    6.60
  -5  -1  -5  208.18    5.60
  -5  -1  -5  203.18    6.40
  -5   1  -5  218.48    6.70
  -5   1  -5  216.98    6.20
  -5   1  -5  202.48    6.10
   5   1   5  218.78    4.70
   5   1   5  215.88    4.90
   5   1   5  212.18    6.40
  -5   1  -5  203.98    6.30
   5   1   5  213.28    5.80
   6  -1   5   29.10    1.80
  -6  -1  -5   33.40    3.20
  -6  -1  -5   32.30    3.30
   6  -1   5   30.50    1.80
  -6  -1  -5   31.40    2.50
   6   1   5   30.30    1.80
   6   1   5   29.90    2.00
  -6   1  -5   29.00    2.90
  -7  -1  -5   42.30    3.70
  -7  -1  -5   35.00    3.30
   7  -1   5   41.60    3.90
  -7  -1  -5   41.90    3.80
   7  -1   5   38.30    1.80
   7  -1   5   39.40    1.90
  -7   1  -5   44.20    4.10
  -7   1  -5   37.90    3.40
   7   1   5   39.40    1.90
   7   1   5   39.50    2.10
  -8  -1  -5  327.17    8.70
  -8  -1  -5  319.27    9.60
   8  -1   5  307.57    9.60
   8   1   5  313.47    6.60
  -8   1  -5  317.97    9.30
  -8   1  -5  316.67    9.80
   9  -1   5  224.88    8.90
  -9  -1  -5  250.27    8.70
  -9  -1  -5  254.97    7.90
  -9   1  -5  249.78    8.40
  -9   1  -5  240.78    9.20
  10  -1   5  123.19    7.30
 -10  -1  -5  125.99    7.20
 -10  -1  -5  133.79    6.40
 -10   1  -5  120.29    6.80
 -10   1  -5  134.19    7.40
 -11  -1  -5  102.19    8.40
 -11  -1  -5  112.09    6.50
  11  -1   5  102.99    7.60
 -11   1  -5  110.49    7.50
 -11   1  -5  117.89    7.40
 -12  -1  -5    7.80    4.40
 -12  -1  -5   13.80    4.10
 -12   1  -5    6.10    4.20
 -12   1  -5   11.60    4.90
  12  -2  -5  861.21   18.20
  12  -2  -5  852.01   18.00
  12  -2  -5  840.72   20.80
 -12  -2   5  864.31   17.90
  12  -2  -5  863.81   19.70
  12   2  -5  867.21   18.30
  12   2  -5  843.92   18.20
  12   2  -5  818.82   19.60
 -12   2   5  858.11   20.00
 -11  -2   5    3.50    2.40
  11  -2  -5   -1.40    3.30
  11  -2  -5   -2.30    4.10
  11  -2  -5    1.20    2.40
  11  -2  -5    1.30    2.60
  11   2  -5    1.00    3.30
  11   2  -5    4.80    2.70
  11   2  -5    4.50    2.60
  10  -2  -5  790.62   16.70
  10  -2  -5  791.02   18.80
 -10  -2   5  776.42   16.20
 -10  -2   5  749.53   15.80
  10  -2  -5  817.32   17.90
  10  -2  -5  790.72   16.60
  10   2  -5  790.72   17.70
  10   2  -5  796.52   16.70
  10   2  -5  784.92   16.70
   9  -2  -5   29.00    2.90
   9  -2  -5   20.20    3.40
   9  -2  -5   33.60    4.40
  -9  -2   5   28.40    2.70
  -9  -2   5   29.00    2.50
   9  -2  -5   28.30    2.80
   9   2  -5   33.10    2.90
   9   2  -5   32.40    3.00
   9   2  -5   43.90    3.90
   8  -2  -5  830.92   16.80
   8  -2  -5  798.12   18.70
   8  -2  -5  817.92   16.80
  -8  -2   5  819.42   16.20
  -8  -2   5  816.22   15.90
   8  -2  -5  818.72   18.50
   8   2  -5  829.12   16.90
   8   2  -5  781.42   18.60
   8   2  -5  840.92   17.00
   7  -2  -5  365.86    9.60
   7  -2  -5  363.16    8.60
   7  -2  -5  363.86    8.70
  -7  -2   5  371.36    7.60
  -7  -2   5  362.86    8.70
  -7  -2   5  363.16    7.90
   7  -2  -5  378.96   10.10
   7   2  -5  358.06    9.90
  -7   2   5  355.76    8.80
   7   2  -5  378.86    8.80
   6  -2  -5   14.00    2.00
   6  -2  -5   18.20    2.10
   6  -2  -5    7.80    2.20
  -6  -2   5   15.40    2.20
   6  -2  -5   15.70    2.80
  -6  -2   5   16.50    1.40
  -6   2   5   16.60    2.20
   6   2  -5   14.80    2.20
   6   2  -5   14.70    2.10
  -5  -2   5   26.00    2.00
  -5  -2   5   23.50    1.90
   5  -2  -5   20.50    2.60
   5  -2  -5   22.60    2.10
   5  -2  -5   20.80    2.20
   5  -2  -5   23.00    2.10
  -5  -2   5   26.40    2.00
   5   2  -5   19.80    2.10
   5   2  -5   22.00    2.20
  -5   2   5   23.40    1.90
  -5   2   5   23.40    2.10
  -5   2   5   22.30    1.80
  -5   2   5   16.90    2.50
  -4  -2   5  602.14   12.50
   4  -2  -5  573.84   12.90
   4  -2  -5  602.34   12.50
  -4  -2   5  609.04   13.80
  -4  -2   5  608.94   12.10
   4  -2  -5  621.64   12.50
  -4   2   5  587.24   12.80
   4   2  -5  611.64   12.50
   4   2  -5  600.44   12.30
  -4   2   5  611.84   12.40
  -4   2   5  585.54   12.00
   3  -2  -5   61.79    3.40
  -3  -2   5   60.69    2.60
  -3  -2   5   57.49    3.00
   3  -2  -5   61.69    2.90
  -3  -2   5   58.39    2.80
   3  -2  -5   59.29    3.10
  -3   2   5   59.99    2.90
  -3   2   5   54.99    3.10
   3   2  -5   64.69    3.10
  -3   2   5   54.99    2.70
   3   2  -5   58.39    2.80
   3   2  -5   58.59    3.10
   2  -2  -5 2385.06   43.90
  -2  -2   5 2327.47   43.90
   2  -2  -5 2336.37   43.90
   2  -2  -5 2352.86   43.70
   2  -2  -5 2292.07   44.00
  -2  -2   5 2347.47   43.50
  -2   2   5 2368.86   44.50
   2   2  -5 2393.86   43.60
  -2   2   5 2369.46   43.70
   2   2  -5 2390.66   42.80
  -2   2   5 2323.77   43.90
   2   2  -5 2380.56   42.80
   2   2  -5 2405.16   44.00
   2   2  -5 2343.57   43.90
  -2   2   5 2372.96   43.90
  -1  -2   5  265.87    6.30
   1  -2  -5  274.47    6.30
  -1  -2   5  265.77    5.60
  -1  -2   5  274.37    6.50
   1  -2  -5  271.97    6.20
   1  -2  -5  261.17    6.20
   1  -2  -5  256.57    6.30
  -1  -2   5  264.77    5.90
   1   2  -5  257.47    6.40
  -1   2   5  267.77    6.20
   1   2  -5  267.97    5.60
  -1   2   5  261.57    6.00
   1   2  -5  268.57    6.00
  -1   2   5  278.37    6.40
   1   2  -5  259.17    5.90
   1   2  -5  267.37    6.40
  -1  -2  -5  246.68    6.10
   1  -2   5  244.58    5.90
  -1  -2  -5  244.08    5.80
   1  -2   5  248.58    5.90
  -1  -2  -5  250.27    5.70
   1  -2   5  245.68    5.90
  -1  -2  -5  241.78    5.50
   1  -2   5  241.88    5.90
   1   2   5  249.38    6.10
  -1   2  -5  244.48    5.80
   1   2   5  253.57    5.50
  -1   2  -5  253.97    5.80
   1   2   5  229.18    6.50
  -1   2  -5  255.87    5.80
  -1   2  -5  238.18    5.80
   1   2   5  247.08    5.80
   2  -2   5 3402.76   64.49
  -2  -2  -5 3345.97   64.49
  -2  -2  -5 3495.65   63.99
  -2  -2  -5 3456.75   63.79
   2  -2   5 3510.95   64.09
  -2  -2  -5 3548.04   63.89
   2  -2   5 3500.25   64.49
   2   2   5 3596.14   63.89
  -2   2  -5 3441.26   64.39
  -2   2  -5 3550.44   63.99
   2   2   5 3507.25   64.59
   2   2   5 3474.95   64.19
  -2   2  -5 3541.65   64.49
  -2   2  -5 3525.85   63.89
   3  -2   5 1842.82   34.40
  -3  -2  -5 1852.91   33.90
  -3  -2  -5 1855.11   34.00
[truncated: 1,058,312 more chars]
