# Supplementary material for: The Effect of Pendent Groups upon Flexibility in Coordination Networks with Square Lattice Topology
Source: ACS Mater Lett. 2023 Aug 22;5(9):2567–75. doi: 10.1021/acsmaterialslett.3c00565 (PMC10481394; doi:10.1021/acsmaterialslett.3c00565)
Supplement: Supplementary file 4 — tz3c00565_si_006.cif [file tz3c00565_si_006.cif]

data_a
_audit_creation_date               2023-07-04
_audit_creation_method
;
Olex2 1.5
(compiled 2023.03.06 svn.rbb2c1857 for OlexSys, GUI svn.r6748)
;
_shelx_SHELXL_version_number       '2014/7'
_audit_contact_author_address      ?
_audit_contact_author_email        ?
_audit_contact_author_name         ''
_audit_contact_author_phone        ?
_publ_contact_author_id_orcid      ?
_publ_section_references
;
Dolomanov, O.V., Bourhis, L.J., Gildea, R.J, Howard, J.A.K. & Puschmann, H.
 (2009), J. Appl. Cryst. 42, 339-341.

Sheldrick, G.M. (2008). Acta Cryst. A64, 112-122.

Sheldrick, G.M. (2015). Acta Cryst. A71, 3-8.
;
_chemical_name_common              ?
_chemical_name_systematic          ?
_chemical_formula_moiety           'C22 H22 N4 O4 Zn, 3(C3 H7 N O)'
_chemical_formula_sum              'C31 H43 N7 O7 Zn'
_chemical_formula_weight           691.09
_chemical_absolute_configuration   unk
_chemical_melting_point            ?
loop_
  _atom_type_symbol
  _atom_type_description
  _atom_type_scat_dispersion_real
  _atom_type_scat_dispersion_imag
  _atom_type_scat_source
 'C' 'C' 0.0033 0.0016 'International Tables Vol C Tables 4.2.6.8 and 6.1.1.4'
 'H' 'H' 0.0000 0.0000 'International Tables Vol C Tables 4.2.6.8 and 6.1.1.4'
 'N' 'N' 0.0061 0.0033 'International Tables Vol C Tables 4.2.6.8 and 6.1.1.4'
 'O' 'O' 0.0106 0.0060 'International Tables Vol C Tables 4.2.6.8 and 6.1.1.4'
 'Zn' 'Zn' 0.2839 1.4301 'International Tables Vol C Tables 4.2.6.8 and 6.1.1.4'

_shelx_space_group_comment
;
The symmetry employed for this shelxl refinement is uniquely defined
by the following loop, which should always be used as a source of
symmetry information in preference to the above space-group names.
They are only intended as comments.
;
_space_group_crystal_system        'orthorhombic'
_space_group_IT_number             19
_space_group_name_H-M_alt          'P 21 21 21'
_space_group_name_Hall             'P 2ac 2ab'
loop_
  _space_group_symop_operation_xyz
 'x, y, z'
 '-x+1/2, -y, z+1/2'
 '-x, y+1/2, -z+1/2'
 'x+1/2, -y+1/2, -z'

_cell_length_a                     29.644(3)
_cell_length_b                     10.1524(8)
_cell_length_c                     11.3491(10)
_cell_angle_alpha                  90
_cell_angle_beta                   90
_cell_angle_gamma                  90
_cell_volume                       3415.6(5)
_cell_formula_units_Z              4
_cell_measurement_reflns_used      9925
_cell_measurement_temperature      100.00
_cell_measurement_theta_max        26.21
_cell_measurement_theta_min        2.69
_shelx_estimated_absorpt_T_max     0.877
_shelx_estimated_absorpt_T_min     0.825
_exptl_absorpt_coefficient_mu      0.774
_exptl_absorpt_correction_T_max    0.7456
_exptl_absorpt_correction_T_min    0.6165
_exptl_absorpt_correction_type     multi-scan
_exptl_absorpt_process_details
;
SADABS-2016/2 (Bruker,2016/2) was used for absorption correction.
wR2(int) was 0.0959 before and 0.0719 after correction.
The Ratio of minimum to maximum transmission is 0.8269.
The \l/2 correction factor is Not present.
;
_exptl_absorpt_special_details     ?
_exptl_crystal_colour              'clear light colourless'
_exptl_crystal_colour_lustre       clear
_exptl_crystal_colour_modifier     light
_exptl_crystal_colour_primary      colourless
_exptl_crystal_density_diffrn      1.344
_exptl_crystal_density_meas        ?
_exptl_crystal_density_method      ?
_exptl_crystal_description         block
_exptl_crystal_F_000               1456
_exptl_crystal_size_max            0.258
_exptl_crystal_size_mid            0.186
_exptl_crystal_size_min            0.174
_exptl_transmission_factor_max     ?
_exptl_transmission_factor_min     ?
_diffrn_reflns_av_R_equivalents    0.1028
_diffrn_reflns_av_unetI/netI       0.0787
_diffrn_reflns_Laue_measured_fraction_full  0.997
_diffrn_reflns_Laue_measured_fraction_max  0.998
_diffrn_reflns_limit_h_max         38
_diffrn_reflns_limit_h_min         -38
_diffrn_reflns_limit_k_max         13
_diffrn_reflns_limit_k_min         -13
_diffrn_reflns_limit_l_max         14
_diffrn_reflns_limit_l_min         -14
_diffrn_reflns_number              70220
_diffrn_reflns_point_group_measured_fraction_full  0.999
_diffrn_reflns_point_group_measured_fraction_max  0.998
_diffrn_reflns_theta_full          25.242
_diffrn_reflns_theta_max           27.521
_diffrn_reflns_theta_min           2.733
_diffrn_ambient_temperature        100.00
_diffrn_detector_area_resol_mean   ?
_diffrn_measured_fraction_theta_full  0.997
_diffrn_measured_fraction_theta_max  0.998
_diffrn_measurement_device_type    'Bruker APEX-II CCD'
_diffrn_measurement_method         '\f and \w scans'
_diffrn_radiation_type             MoK\a
_diffrn_radiation_wavelength       0.71073
_diffrn_source                     ?
_diffrn_source_current             0.0
_diffrn_source_power               0.0
_diffrn_source_voltage             0.0
_diffrn_standards_number           0
_reflns_Friedel_coverage           0.782
_reflns_Friedel_fraction_full      1.000
_reflns_Friedel_fraction_max       0.999
_reflns_number_gt                  5617
_reflns_number_total               7856
_reflns_special_details
;
 Reflections were merged by SHELXL according to the crystal
 class for the calculation of statistics and refinement.
 
 _reflns_Friedel_fraction is defined as the number of unique
 Friedel pairs measured divided by the number that would be
 possible theoretically, ignoring centric projections and
 systematic absences.
;
_reflns_threshold_expression       'I > 2\s(I)'
_computing_cell_refinement         'SAINT V8.40B (?, 2016)'
_computing_data_collection         ?
_computing_data_reduction          'SAINT V8.40B (?, 2016)'
_computing_molecular_graphics      'Olex2 1.5 (Dolomanov et al., 2009)'
_computing_publication_material    'Olex2 1.5 (Dolomanov et al., 2009)'
_computing_structure_refinement    'XL  (Sheldrick, 2008)'
_computing_structure_solution      'SHELXT 2018/2 (Sheldrick, 2018)'
_refine_diff_density_max           1.046
_refine_diff_density_min           -1.771
_refine_diff_density_rms           0.124
_refine_ls_abs_structure_details
;
 Refined as an inversion twin.
;
_refine_ls_abs_structure_Flack     0.49(4)
_refine_ls_extinction_coef         .
_refine_ls_extinction_method       none
_refine_ls_goodness_of_fit_ref     1.129
_refine_ls_hydrogen_treatment      constr
_refine_ls_matrix_type             full
_refine_ls_number_parameters       413
_refine_ls_number_reflns           7856
_refine_ls_number_restraints       18
_refine_ls_R_factor_all            0.1328
_refine_ls_R_factor_gt             0.0912
_refine_ls_restrained_S_all        1.129
_refine_ls_shift/su_max            0.001
_refine_ls_shift/su_mean           0.000
_refine_ls_structure_factor_coef   Fsqd
_refine_ls_weighting_details      
 'w=1/[\s^2^(Fo^2^)+(0.0186P)^2^+27.6756P] where P=(Fo^2^+2Fc^2^)/3'
_refine_ls_weighting_scheme        calc
_refine_ls_wR_factor_gt            0.1899
_refine_ls_wR_factor_ref           0.2067
_refine_special_details
;
 Refined as a 2-component inversion twin.
;
_olex2_refinement_description
;
1. Twinned data refinement
 Scales: 0.51(4)
 0.49(4)
2. Fixed Uiso
 At 1.2 times of:
  All C(H) groups, All N(H) groups
 At 1.5 times of:
  All C(H,H,H) groups
3. Uiso/Uaniso restraints and constraints
Uanis(C19) \\sim Ueq, Uanis(C8) \\sim Ueq: with sigma of 0.01 and sigma for
terminal atoms of 0.02
Uanis(C8) \\sim Ueq, Uanis(O6) \\sim Ueq: with sigma of 0.01 and sigma for
terminal atoms of 0.02
Uanis(C8) \\sim Ueq: with sigma of 0.001 and sigma for terminal atoms of 0.002
Uanis(C19) \\sim Ueq: with sigma of 0.001 and sigma for terminal atoms of 0.002
4.a Aromatic/amide H refined with riding coordinates:
 N2(H2), N3(H3), C13(H13), C15(H15), C9(H9), C8(H8), C6(H6), C7(H7), C17(H17),
 C2(H2A), C1(H1), C4(H4), C3(H3A), C29(H29), C23(H23), C26(H26)
4.b Fitted hexagon refined as free rotating group:
 C9(C8,N4,C6,C7,C10)
4.c Idealised Me refined as rotating group:
 C20(H20A,H20B,H20C), C21(H21A,H21B,H21C), C30(H30A,H30B,H30C), C22(H22A,H22B,
 H22C), C25(H25A,H25B,H25C), C27(H27A,H27B,H27C), C24(H24A,H24B,H24C), C31(H31A,
 H31B,H31C), C28(H28A,H28B,H28C)
;
_atom_sites_solution_hydrogens     geom
_atom_sites_solution_primary       dual
_atom_sites_solution_secondary     ?
loop_
  _atom_site_label
  _atom_site_type_symbol
  _atom_site_fract_x
  _atom_site_fract_y
  _atom_site_fract_z
  _atom_site_U_iso_or_equiv
  _atom_site_adp_type
  _atom_site_occupancy
  _atom_site_site_symmetry_order
  _atom_site_calc_flag
  _atom_site_refinement_flags_posn
  _atom_site_refinement_flags_adp
  _atom_site_refinement_flags_occupancy
  _atom_site_disorder_assembly
  _atom_site_disorder_group
 Zn1 Zn 0.35211(4) 0.74378(12) 0.10779(10) 0.0231(3) Uani 1 1 d . . . . .
 O2 O 0.3333(3) 0.4861(7) 0.1367(7) 0.0254(17) Uani 1 1 d . . . . .
 O4 O 0.3934(3) -0.1062(7) 0.0846(7) 0.0272(18) Uani 1 1 d . . . . .
 O1 O 0.3967(3) 0.5971(6) 0.1181(7) 0.0244(17) Uani 1 1 d . . . . .
 O3 O 0.3302(3) 0.0137(7) 0.0783(7) 0.0282(18) Uani 1 1 d . . . . .
 N2 N 0.2399(3) 0.7965(8) 0.5654(8) 0.027(2) Uani 1 1 d . . . . .
 H2 H 0.2241 0.8689 0.5759 0.032 Uiso 1 1 calc R U . . .
 N3 N 0.2391(3) 0.6977(8) 0.6511(7) 0.0238(19) Uani 1 1 d . . . . .
 H3 H 0.2224 0.6271 0.6401 0.029 Uiso 1 1 calc R U . . .
 N1 N 0.3162(3) 0.7647(10) 0.2603(8) 0.0267(19) Uani 1 1 d . . . . .
 C13 C 0.3777(3) 0.2447(10) 0.1057(9) 0.0233(17) Uani 1 1 d . . . . .
 H13 H 0.3456 0.2457 0.1063 0.028 Uiso 1 1 calc R U . . .
 C19 C 0.5240(3) 0.2415(12) 0.0855(8) 0.025(2) Uani 1 1 d . U . . .
 C18 C 0.3720(4) 0.0026(9) 0.0875(10) 0.022(2) Uani 1 1 d . . . . .
 O7 O 0.5121(4) 0.4682(10) 0.6447(9) 0.059(3) Uani 1 1 d . . . . .
 C5 C 0.2649(4) 0.7816(9) 0.4663(10) 0.025(2) Uani 1 1 d . . . . .
 C14 C 0.4000(4) 0.1274(10) 0.0939(10) 0.024(3) Uani 1 1 d . . . . .
 C12 C 0.4014(4) 0.3630(9) 0.1169(10) 0.022(2) Uani 1 1 d . . . . .
 N6 N 0.3459(5) 0.1195(12) 0.5014(9) 0.054(3) Uani 1 1 d . . . . .
 N7 N 0.5394(4) 0.2575(14) 0.6353(7) 0.044(2) Uani 1 1 d . . . . .
 C15 C 0.4469(4) 0.1250(10) 0.0909(11) 0.028(3) Uani 1 1 d . . . . .
 H15 H 0.4619 0.0428 0.0835 0.033 Uiso 1 1 calc R U . . .
 C9 C 0.2977(2) 0.8052(6) 0.7643(4) 0.024(2) Uani 1 1 d G . . . .
 H9 H 0.3035 0.8645 0.7013 0.029 Uiso 1 1 calc R U . . .
 C8 C 0.32284(19) 0.8132(5) 0.8675(5) 0.023(2) Uani 1 1 d G U . . .
 H8 H 0.3458 0.8781 0.8750 0.028 Uiso 1 1 calc R U . . .
 N4 N 0.3144(2) 0.7264(6) 0.9596(4) 0.0216(19) Uani 1 1 d G . . . .
 C6 C 0.2809(2) 0.6315(6) 0.9485(5) 0.033(3) Uani 1 1 d G . . . .
 H6 H 0.2751 0.5722 1.0114 0.039 Uiso 1 1 calc R U . . .
 C7 C 0.2558(2) 0.6235(6) 0.8453(6) 0.030(3) Uani 1 1 d G . . . .
 H7 H 0.2328 0.5586 0.8377 0.036 Uiso 1 1 calc R U . . .
 C10 C 0.2642(2) 0.7103(6) 0.7532(4) 0.022(2) Uani 1 1 d G . . . .
 N5 N 0.3815(4) 0.3446(12) 0.7416(10) 0.048(3) Uani 1 1 d . . . . .
 C17 C 0.4487(4) 0.3599(10) 0.1141(10) 0.023(2) Uani 1 1 d . . . . .
 H17 H 0.4650 0.4398 0.1229 0.028 Uiso 1 1 calc R U . . .
 C2 C 0.2580(4) 0.8689(11) 0.3745(8) 0.025(2) Uani 1 1 d . . . . .
 H2A H 0.2356 0.9355 0.3803 0.030 Uiso 1 1 calc R U . . .
 C1 C 0.2843(4) 0.8577(10) 0.2740(8) 0.021(2) Uani 1 1 d . . . . .
 H1 H 0.2795 0.9187 0.2117 0.026 Uiso 1 1 calc R U . . .
 C16 C 0.4724(3) 0.2409(11) 0.0986(9) 0.0235(19) Uani 1 1 d . . . . .
 C20 C 0.5453(5) 0.3307(12) 0.1818(11) 0.039(3) Uani 1 1 d . . . . .
 H20A H 0.5325 0.4196 0.1761 0.058 Uiso 1 1 calc R U . . .
 H20B H 0.5780 0.3349 0.1702 0.058 Uiso 1 1 calc R U . . .
 H20C H 0.5387 0.2940 0.2598 0.058 Uiso 1 1 calc R U . . .
 C4 C 0.2987(4) 0.6872(10) 0.4556(9) 0.025(2) Uani 1 1 d . . . . .
 H4 H 0.3050 0.6272 0.5178 0.030 Uiso 1 1 calc R U . . .
 C21 C 0.5435(4) 0.1029(11) 0.1024(14) 0.039(3) Uani 1 1 d . . . . .
 H21A H 0.5354 0.0701 0.1808 0.059 Uiso 1 1 calc R U . . .
 H21B H 0.5764 0.1062 0.0950 0.059 Uiso 1 1 calc R U . . .
 H21C H 0.5311 0.0438 0.0422 0.059 Uiso 1 1 calc R U . . .
 C11 C 0.3750(4) 0.4861(9) 0.1282(9) 0.022(2) Uani 1 1 d . . . . .
 C3 C 0.3225(4) 0.6836(10) 0.3532(10) 0.028(3) Uani 1 1 d . . . . .
 H3A H 0.3455 0.6187 0.3464 0.034 Uiso 1 1 calc R U . . .
 O5 O 0.3500(5) 0.4513(10) 0.5784(11) 0.080(4) Uani 1 1 d . . . . .
 C30 C 0.5085(6) 0.2179(14) 0.5406(12) 0.060(4) Uani 1 1 d . . . . .
 H30A H 0.4890 0.2924 0.5196 0.089 Uiso 1 1 calc R U . . .
 H30B H 0.4898 0.1441 0.5675 0.089 Uiso 1 1 calc R U . . .
 H30C H 0.5259 0.1907 0.4714 0.089 Uiso 1 1 calc R U . . .
 C29 C 0.5403(5) 0.3804(14) 0.6748(13) 0.046(3) Uani 1 1 d . . . . .
 H29 H 0.5635 0.4042 0.7287 0.055 Uiso 1 1 calc R U . . .
 O6 O 0.3712(4) 0.0064(15) 0.6700(14) 0.103(5) Uani 1 1 d . U . . .
 C22 C 0.5351(4) 0.2933(13) -0.0363(12) 0.043(3) Uani 1 1 d . . . . .
 H22A H 0.5218 0.2353 -0.0959 0.064 Uiso 1 1 calc R U . . .
 H22B H 0.5679 0.2959 -0.0465 0.064 Uiso 1 1 calc R U . . .
 H22C H 0.5228 0.3824 -0.0452 0.064 Uiso 1 1 calc R U . . .
 C23 C 0.3827(6) 0.4051(13) 0.6351(12) 0.049(4) Uani 1 1 d . . . . .
 H23 H 0.4116 0.4134 0.5994 0.059 Uiso 1 1 calc R U . . .
 C25 C 0.4219(5) 0.2886(15) 0.7931(12) 0.056(4) Uani 1 1 d . . . . .
 H25A H 0.4182 0.1930 0.8009 0.084 Uiso 1 1 calc R U . . .
 H25B H 0.4269 0.3274 0.8711 0.084 Uiso 1 1 calc R U . . .
 H25C H 0.4478 0.3075 0.7422 0.084 Uiso 1 1 calc R U . . .
 C27 C 0.3031(5) 0.1509(15) 0.5509(14) 0.053(4) Uani 1 1 d . . . . .
 H27A H 0.3011 0.1140 0.6305 0.080 Uiso 1 1 calc R U . . .
 H27B H 0.2791 0.1134 0.5017 0.080 Uiso 1 1 calc R U . . .
 H27C H 0.2996 0.2468 0.5546 0.080 Uiso 1 1 calc R U . . .
 C24 C 0.3411(5) 0.340(2) 0.8071(15) 0.080(6) Uani 1 1 d . . . . .
 H24A H 0.3206 0.4087 0.7794 0.120 Uiso 1 1 calc R U . . .
 H24B H 0.3478 0.3537 0.8908 0.120 Uiso 1 1 calc R U . . .
 H24C H 0.3269 0.2533 0.7968 0.120 Uiso 1 1 calc R U . . .
 C31 C 0.5708(6) 0.1595(16) 0.6815(14) 0.062(4) Uani 1 1 d . . . . .
 H31A H 0.5543 0.0954 0.7297 0.092 Uiso 1 1 calc R U . . .
 H31B H 0.5937 0.2033 0.7300 0.092 Uiso 1 1 calc R U . . .
 H31C H 0.5856 0.1139 0.6159 0.092 Uiso 1 1 calc R U . . .
 C26 C 0.3766(6) 0.0455(16) 0.5635(18) 0.066(5) Uani 1 1 d . . . . .
 H26 H 0.4038 0.0216 0.5247 0.079 Uiso 1 1 calc R U . . .
 C28 C 0.3571(7) 0.1691(18) 0.3914(17) 0.084(5) Uani 1 1 d . . . . .
 H28A H 0.3376 0.1295 0.3315 0.126 Uiso 1 1 calc R U . . .
 H28B H 0.3887 0.1481 0.3739 0.126 Uiso 1 1 calc R U . . .
 H28C H 0.3531 0.2649 0.3912 0.126 Uiso 1 1 calc R U . . .

loop_
  _atom_site_aniso_label
  _atom_site_aniso_U_11
  _atom_site_aniso_U_22
  _atom_site_aniso_U_33
  _atom_site_aniso_U_23
  _atom_site_aniso_U_13
  _atom_site_aniso_U_12
 Zn1 0.0305(5) 0.0135(5) 0.0251(5) -0.0012(5) 0.0000(5) -0.0006(6)
 O2 0.032(4) 0.019(4) 0.025(4) 0.002(3) 0.004(3) -0.002(3)
 O4 0.028(4) 0.018(4) 0.036(5) -0.007(3) -0.002(4) 0.004(3)
 O1 0.035(4) 0.008(3) 0.030(4) 0.004(3) -0.001(4) 0.001(3)
 O3 0.025(4) 0.019(4) 0.040(5) -0.001(3) 0.002(4) -0.002(3)
 N2 0.036(5) 0.018(4) 0.026(5) 0.004(3) 0.001(4) 0.008(4)
 N3 0.039(5) 0.016(4) 0.016(4) 0.004(3) -0.003(4) 0.003(4)
 N1 0.024(4) 0.025(5) 0.031(5) 0.003(4) 0.000(3) 0.001(4)
 C13 0.031(5) 0.013(4) 0.026(4) 0.001(5) 0.005(4) 0.000(5)
 C19 0.026(2) 0.025(2) 0.024(2) -0.0009(14) -0.0005(13) -0.0004(13)
 C18 0.031(6) 0.005(4) 0.029(6) -0.003(4) 0.001(5) -0.004(4)
 O7 0.087(8) 0.043(6) 0.046(6) 0.010(5) 0.005(5) 0.002(5)
 C5 0.028(6) 0.013(5) 0.034(6) -0.005(4) -0.003(5) -0.002(4)
 C14 0.037(7) 0.015(5) 0.020(6) 0.003(4) 0.006(5) -0.002(4)
 C12 0.034(7) 0.008(4) 0.023(6) -0.004(4) 0.002(5) 0.000(4)
 N6 0.078(10) 0.055(7) 0.029(6) 0.002(5) 0.001(6) 0.011(7)
 N7 0.070(7) 0.052(6) 0.011(4) -0.001(6) -0.001(4) -0.006(7)
 C15 0.035(7) 0.015(5) 0.034(7) 0.003(5) -0.005(5) 0.000(4)
 C9 0.034(6) 0.023(5) 0.016(5) -0.005(4) 0.009(5) -0.005(4)
 C8 0.024(2) 0.023(2) 0.022(3) -0.0013(13) -0.0002(13) -0.0002(13)
 N4 0.039(5) 0.018(5) 0.008(4) -0.004(3) 0.001(3) 0.002(4)
 C6 0.034(7) 0.023(6) 0.040(7) 0.011(5) 0.002(6) -0.004(5)
 C7 0.031(6) 0.021(5) 0.037(7) 0.005(5) 0.001(5) 0.000(4)
 C10 0.032(6) 0.023(5) 0.012(5) -0.005(4) 0.002(4) 0.003(4)
 N5 0.054(8) 0.050(7) 0.040(7) 0.004(6) -0.004(6) 0.002(6)
 C17 0.031(6) 0.014(4) 0.024(6) -0.003(5) -0.002(5) -0.005(4)
 C2 0.035(6) 0.032(5) 0.008(5) -0.005(4) 0.000(4) 0.004(4)
 C1 0.038(6) 0.018(5) 0.008(5) 0.000(4) 0.004(4) -0.002(4)
 C16 0.033(5) 0.015(4) 0.022(4) -0.004(5) -0.007(4) -0.003(5)
 C20 0.057(8) 0.036(7) 0.024(6) -0.020(5) -0.007(6) 0.007(6)
 C4 0.043(7) 0.023(5) 0.009(5) 0.006(4) -0.003(5) 0.003(5)
 C21 0.026(6) 0.037(6) 0.055(8) -0.005(7) -0.005(6) 0.004(5)
 C11 0.039(7) 0.007(4) 0.019(6) 0.005(4) 0.001(5) -0.002(4)
 C3 0.032(6) 0.020(5) 0.034(6) 0.007(4) -0.007(5) 0.001(4)
 O5 0.101(10) 0.055(6) 0.085(9) 0.012(6) -0.032(9) 0.012(7)
 C30 0.098(12) 0.041(9) 0.039(8) -0.022(6) -0.013(8) 0.001(8)
 C29 0.040(8) 0.046(8) 0.051(9) 0.019(7) 0.013(7) -0.007(6)
 O6 0.070(8) 0.112(10) 0.126(11) 0.077(9) -0.014(8) -0.019(7)
 C22 0.037(7) 0.044(8) 0.047(8) 0.002(6) 0.007(6) 0.003(6)
 C23 0.074(10) 0.034(7) 0.040(8) 0.017(6) -0.007(7) 0.002(7)
 C25 0.074(10) 0.061(10) 0.034(7) 0.004(7) -0.009(7) 0.013(8)
 C27 0.054(9) 0.050(9) 0.056(9) 0.013(7) 0.004(8) 0.011(7)
 C24 0.051(10) 0.136(17) 0.053(10) -0.031(11) -0.003(8) 0.020(10)
 C31 0.064(10) 0.068(11) 0.053(10) 0.013(8) 0.022(8) 0.020(9)
 C26 0.060(11) 0.057(10) 0.080(13) 0.006(9) 0.002(10) 0.020(8)
 C28 0.098(14) 0.086(12) 0.068(11) 0.022(10) 0.010(12) -0.003(11)

_geom_special_details
;
 All esds (except the esd in the dihedral angle between two l.s. planes)
 are estimated using the full covariance matrix.  The cell esds are taken
 into account individually in the estimation of esds in distances, angles
 and torsion angles; correlations between esds in cell parameters are only
 used when they are defined by crystal symmetry.  An approximate (isotropic)
 treatment of cell esds is used for estimating esds involving l.s. planes.
;
loop_
  _geom_bond_atom_site_label_1
  _geom_bond_atom_site_label_2
  _geom_bond_distance
  _geom_bond_site_symmetry_2
  _geom_bond_publ_flag
 Zn1 O4 1.972(8) 1_565 ?
 Zn1 O1 1.996(7) . ?
 Zn1 N1 2.043(9) . ?
 Zn1 N4 2.03(2) 1_554 ?
 O2 C11 1.241(13) . ?
 O4 Zn1 1.972(8) 1_545 ?
 O4 C18 1.274(12) . ?
 O1 C11 1.302(12) . ?
 O3 C18 1.248(12) . ?
 N2 H2 0.8800 . ?
 N2 N3 1.397(11) . ?
 N2 C5 1.355(14) . ?
 N3 H3 0.8800 . ?
 N3 C10 1.383(9) . ?
 N1 C1 1.345(13) . ?
 N1 C3 1.351(13) . ?
 C13 H13 0.9500 . ?
 C13 C14 1.369(14) . ?
 C13 C12 1.397(14) . ?
 C19 C16 1.535(12) . ?
 C19 C20 1.554(14) . ?
 C19 C21 1.533(15) . ?
 C19 C22 1.515(16) . ?
 C18 C14 1.516(14) . ?
 O7 C29 1.269(16) . ?
 C5 C2 1.383(14) . ?
 C5 C4 1.392(14) . ?
 C14 C15 1.389(16) . ?
 C12 C17 1.403(15) . ?
 C12 C11 1.480(14) . ?
 N6 C27 1.424(18) . ?
 N6 C26 1.376(19) . ?
 N6 C28 1.39(2) . ?
 N7 C30 1.469(16) . ?
 N7 C29 1.326(19) . ?
 N7 C31 1.462(18) . ?
 C15 H15 0.9500 . ?
 C15 C16 1.403(14) . ?
 C9 H9 0.9500 . ?
 C9 C8 1.3900 . ?
 C9 C10 1.3900 . ?
 C8 H8 0.9500 . ?
 C8 N4 1.3900 . ?
 N4 Zn1 2.027(4) 1_556 ?
 N4 C6 1.3900 . ?
 C6 H6 0.9500 . ?
 C6 C7 1.3900 . ?
 C7 H7 0.9500 . ?
 C7 C10 1.3900 . ?
 N5 C23 1.357(16) . ?
 N5 C25 1.449(17) . ?
 N5 C24 1.409(19) . ?
 C17 H17 0.9500 . ?
 C17 C16 1.409(14) . ?
 C2 H2A 0.9500 . ?
 C2 C1 1.386(14) . ?
 C1 H1 0.9500 . ?
 C20 H20A 0.9800 . ?
 C20 H20B 0.9800 . ?
 C20 H20C 0.9800 . ?
 C4 H4 0.9500 . ?
 C4 C3 1.360(15) . ?
 C21 H21A 0.9800 . ?
 C21 H21B 0.9800 . ?
 C21 H21C 0.9800 . ?
 C3 H3A 0.9500 . ?
 O5 C23 1.254(17) . ?
 C30 H30A 0.9800 . ?
 C30 H30B 0.9800 . ?
 C30 H30C 0.9800 . ?
 C29 H29 0.9500 . ?
 O6 C26 1.28(2) . ?
 C22 H22A 0.9800 . ?
 C22 H22B 0.9800 . ?
 C22 H22C 0.9800 . ?
 C23 H23 0.9500 . ?
 C25 H25A 0.9800 . ?
 C25 H25B 0.9800 . ?
 C25 H25C 0.9800 . ?
 C27 H27A 0.9800 . ?
 C27 H27B 0.9800 . ?
 C27 H27C 0.9800 . ?
 C24 H24A 0.9800 . ?
 C24 H24B 0.9800 . ?
 C24 H24C 0.9800 . ?
 C31 H31A 0.9800 . ?
 C31 H31B 0.9800 . ?
 C31 H31C 0.9800 . ?
 C26 H26 0.9500 . ?
 C28 H28A 0.9800 . ?
 C28 H28B 0.9800 . ?
 C28 H28C 0.9800 . ?

loop_
  _geom_angle_atom_site_label_1
  _geom_angle_atom_site_label_2
  _geom_angle_atom_site_label_3
  _geom_angle
  _geom_angle_site_symmetry_1
  _geom_angle_site_symmetry_3
  _geom_angle_publ_flag
 O4 Zn1 O1 99.9(3) 1_565 . ?
 O4 Zn1 N1 110.9(4) 1_565 . ?
 O4 Zn1 N4 107.4(9) 1_565 1_554 ?
 O1 Zn1 N1 111.9(4) . . ?
 O1 Zn1 N4 110.4(11) . 1_554 ?
 N4 Zn1 N1 115.1(9) 1_554 . ?
 C18 O4 Zn1 110.9(7) . 1_545 ?
 C11 O1 Zn1 108.8(7) . . ?
 N3 N2 H2 119.7 . . ?
 C5 N2 H2 119.7 . . ?
 C5 N2 N3 120.5(8) . . ?
 N2 N3 H3 119.8 . . ?
 C10 N3 N2 120.5(8) . . ?
 C10 N3 H3 119.8 . . ?
 C1 N1 Zn1 122.5(7) . . ?
 C1 N1 C3 115.8(9) . . ?
 C3 N1 Zn1 121.7(8) . . ?
 C14 C13 H13 119.6 . . ?
 C14 C13 C12 120.8(8) . . ?
 C12 C13 H13 119.6 . . ?
 C16 C19 C20 109.8(9) . . ?
 C21 C19 C16 111.1(9) . . ?
 C21 C19 C20 107.1(9) . . ?
 C22 C19 C16 107.9(9) . . ?
 C22 C19 C20 110.5(10) . . ?
 C22 C19 C21 110.6(10) . . ?
 O4 C18 C14 116.9(10) . . ?
 O3 C18 O4 124.7(9) . . ?
 O3 C18 C14 118.2(9) . . ?
 N2 C5 C2 118.3(9) . . ?
 N2 C5 C4 122.8(9) . . ?
 C2 C5 C4 118.8(10) . . ?
 C13 C14 C18 117.8(10) . . ?
 C13 C14 C15 120.1(10) . . ?
 C15 C14 C18 122.1(10) . . ?
 C13 C12 C17 118.8(9) . . ?
 C13 C12 C11 117.9(10) . . ?
 C17 C12 C11 123.3(9) . . ?
 C26 N6 C27 120.7(13) . . ?
 C26 N6 C28 120.1(16) . . ?
 C28 N6 C27 119.2(14) . . ?
 C29 N7 C30 121.2(13) . . ?
 C29 N7 C31 120.4(13) . . ?
 C31 N7 C30 118.3(13) . . ?
 C14 C15 H15 119.2 . . ?
 C14 C15 C16 121.6(10) . . ?
 C16 C15 H15 119.2 . . ?
 C8 C9 H9 120.0 . . ?
 C8 C9 C10 120.0 . . ?
 C10 C9 H9 120.0 . . ?
 C9 C8 H8 120.0 . . ?
 N4 C8 C9 120.0 . . ?
 N4 C8 H8 120.0 . . ?
 C8 N4 Zn1 118.0(3) . 1_556 ?
 C8 N4 C6 120.0 . . ?
 C6 N4 Zn1 122.0(3) . 1_556 ?
 N4 C6 H6 120.0 . . ?
 C7 C6 N4 120.0 . . ?
 C7 C6 H6 120.0 . . ?
 C6 C7 H7 120.0 . . ?
 C6 C7 C10 120.0 . . ?
 C10 C7 H7 120.0 . . ?
 C9 C10 N3 121.7(5) . . ?
 C7 C10 N3 118.3(5) . . ?
 C7 C10 C9 120.0 . . ?
 C23 N5 C25 121.0(13) . . ?
 C23 N5 C24 120.6(14) . . ?
 C24 N5 C25 118.4(13) . . ?
 C12 C17 H17 119.3 . . ?
 C16 C17 C12 121.4(9) . . ?
 C16 C17 H17 119.3 . . ?
 C5 C2 H2A 120.5 . . ?
 C5 C2 C1 119.0(10) . . ?
 C1 C2 H2A 120.5 . . ?
 N1 C1 C2 123.2(9) . . ?
 N1 C1 H1 118.4 . . ?
 C2 C1 H1 118.4 . . ?
 C15 C16 C19 122.3(10) . . ?
 C17 C16 C19 120.4(9) . . ?
 C17 C16 C15 117.2(8) . . ?
 C19 C20 H20A 109.5 . . ?
 C19 C20 H20B 109.5 . . ?
 C19 C20 H20C 109.5 . . ?
 H20A C20 H20B 109.5 . . ?
 H20A C20 H20C 109.5 . . ?
 H20B C20 H20C 109.5 . . ?
 C5 C4 H4 121.1 . . ?
 C3 C4 C5 117.8(10) . . ?
 C3 C4 H4 121.1 . . ?
 C19 C21 H21A 109.5 . . ?
 C19 C21 H21B 109.5 . . ?
 C19 C21 H21C 109.5 . . ?
 H21A C21 H21B 109.5 . . ?
 H21A C21 H21C 109.5 . . ?
 H21B C21 H21C 109.5 . . ?
 O2 C11 O1 120.0(10) . . ?
 O2 C11 C12 122.2(10) . . ?
 O1 C11 C12 117.5(10) . . ?
 N1 C3 C4 125.4(10) . . ?
 N1 C3 H3A 117.3 . . ?
 C4 C3 H3A 117.3 . . ?
 N7 C30 H30A 109.5 . . ?
 N7 C30 H30B 109.5 . . ?
 N7 C30 H30C 109.5 . . ?
 H30A C30 H30B 109.5 . . ?
 H30A C30 H30C 109.5 . . ?
 H30B C30 H30C 109.5 . . ?
 O7 C29 N7 123.7(15) . . ?
 O7 C29 H29 118.1 . . ?
 N7 C29 H29 118.1 . . ?
 C19 C22 H22A 109.5 . . ?
 C19 C22 H22B 109.5 . . ?
 C19 C22 H22C 109.5 . . ?
 H22A C22 H22B 109.5 . . ?
 H22A C22 H22C 109.5 . . ?
 H22B C22 H22C 109.5 . . ?
 N5 C23 H23 116.4 . . ?
 O5 C23 N5 127.2(16) . . ?
 O5 C23 H23 116.4 . . ?
 N5 C25 H25A 109.5 . . ?
 N5 C25 H25B 109.5 . . ?
 N5 C25 H25C 109.5 . . ?
 H25A C25 H25B 109.5 . . ?
 H25A C25 H25C 109.5 . . ?
 H25B C25 H25C 109.5 . . ?
 N6 C27 H27A 109.5 . . ?
 N6 C27 H27B 109.5 . . ?
 N6 C27 H27C 109.5 . . ?
 H27A C27 H27B 109.5 . . ?
 H27A C27 H27C 109.5 . . ?
 H27B C27 H27C 109.5 . . ?
 N5 C24 H24A 109.5 . . ?
 N5 C24 H24B 109.5 . . ?
 N5 C24 H24C 109.5 . . ?
 H24A C24 H24B 109.5 . . ?
 H24A C24 H24C 109.5 . . ?
 H24B C24 H24C 109.5 . . ?
 N7 C31 H31A 109.5 . . ?
 N7 C31 H31B 109.5 . . ?
 N7 C31 H31C 109.5 . . ?
 H31A C31 H31B 109.5 . . ?
 H31A C31 H31C 109.5 . . ?
 H31B C31 H31C 109.5 . . ?
 N6 C26 H26 117.6 . . ?
 O6 C26 N6 124.7(16) . . ?
 O6 C26 H26 117.6 . . ?
 N6 C28 H28A 109.5 . . ?
 N6 C28 H28B 109.5 . . ?
 N6 C28 H28C 109.5 . . ?
 H28A C28 H28B 109.5 . . ?
 H28A C28 H28C 109.5 . . ?
 H28B C28 H28C 109.5 . . ?

loop_
  _geom_torsion_atom_site_label_1
  _geom_torsion_atom_site_label_2
  _geom_torsion_atom_site_label_3
  _geom_torsion_atom_site_label_4
  _geom_torsion
  _geom_torsion_site_symmetry_1
  _geom_torsion_site_symmetry_2
  _geom_torsion_site_symmetry_3
  _geom_torsion_site_symmetry_4
  _geom_torsion_publ_flag
 Zn1 O4 C18 O3 -15.7(15) 1_545 . . . ?
 Zn1 O4 C18 C14 168.9(8) 1_545 . . . ?
 Zn1 O1 C11 O2 -4.1(13) . . . . ?
 Zn1 O1 C11 C12 169.9(8) . . . . ?
 Zn1 N1 C1 C2 176.6(8) . . . . ?
 Zn1 N1 C3 C4 -177.0(9) . . . . ?
 Zn1 N4 C6 C7 179.8(4) 1_556 . . . ?
 O4 C18 C14 C13 -175.4(10) . . . . ?
 O4 C18 C14 C15 3.1(17) . . . . ?
 O3 C18 C14 C13 8.9(17) . . . . ?
 O3 C18 C14 C15 -172.6(12) . . . . ?
 N2 N3 C10 C9 -13.4(11) . . . . ?
 N2 N3 C10 C7 167.7(7) . . . . ?
 N2 C5 C2 C1 178.0(10) . . . . ?
 N2 C5 C4 C3 -178.2(10) . . . . ?
 N3 N2 C5 C2 167.6(9) . . . . ?
 N3 N2 C5 C4 -15.9(15) . . . . ?
 C13 C14 C15 C16 -0.6(18) . . . . ?
 C13 C12 C17 C16 1.0(17) . . . . ?
 C13 C12 C11 O2 5.4(17) . . . . ?
 C13 C12 C11 O1 -168.4(10) . . . . ?
 C18 C14 C15 C16 -179.1(11) . . . . ?
 C5 N2 N3 C10 101.9(10) . . . . ?
 C5 C2 C1 N1 0.7(16) . . . . ?
 C5 C4 C3 N1 0.2(17) . . . . ?
 C14 C13 C12 C17 0.9(16) . . . . ?
 C14 C13 C12 C11 179.4(10) . . . . ?
 C14 C15 C16 C19 -175.0(10) . . . . ?
 C14 C15 C16 C17 2.4(17) . . . . ?
 C12 C13 C14 C18 177.4(10) . . . . ?
 C12 C13 C14 C15 -1.1(17) . . . . ?
 C12 C17 C16 C19 174.8(10) . . . . ?
 C12 C17 C16 C15 -2.6(16) . . . . ?
 C9 C8 N4 Zn1 -179.8(4) . . . 1_556 ?
 C9 C8 N4 C6 0.0 . . . . ?
 C8 C9 C10 N3 -178.9(7) . . . . ?
 C8 C9 C10 C7 0.0 . . . . ?
 C8 N4 C6 C7 0.0 . . . . ?
 N4 C6 C7 C10 0.0 . . . . ?
 C6 C7 C10 N3 178.9(7) . . . . ?
 C6 C7 C10 C9 0.0 . . . . ?
 C10 C9 C8 N4 0.0 . . . . ?
 C17 C12 C11 O2 -176.1(11) . . . . ?
 C17 C12 C11 O1 10.1(17) . . . . ?
 C2 C5 C4 C3 -1.8(15) . . . . ?
 C1 N1 C3 C4 1.7(16) . . . . ?
 C20 C19 C16 C15 -136.0(11) . . . . ?
 C20 C19 C16 C17 46.8(13) . . . . ?
 C4 C5 C2 C1 1.4(15) . . . . ?
 C21 C19 C16 C15 -17.7(14) . . . . ?
 C21 C19 C16 C17 165.0(11) . . . . ?
 C11 C12 C17 C16 -177.5(10) . . . . ?
 C3 N1 C1 C2 -2.1(15) . . . . ?
 C30 N7 C29 O7 8(2) . . . . ?
 C22 C19 C16 C15 103.6(13) . . . . ?
 C22 C19 C16 C17 -73.7(12) . . . . ?
 C25 N5 C23 O5 176.1(14) . . . . ?
 C27 N6 C26 O6 -4(3) . . . . ?
 C24 N5 C23 O5 -7(2) . . . . ?
 C31 N7 C29 O7 -174.9(12) . . . . ?
 C28 N6 C26 O6 172.7(18) . . . . ?

loop_
  _diffrn_refln_index_h
  _diffrn_refln_index_k
  _diffrn_refln_index_l
  _diffrn_refln_intensity_net
  _diffrn_refln_intensity_u
 0 0 -2 700.03 41.4
 0 0 -2 710.23 41.3
 0 0 -2 674.13 41.7
 0 0 -2 773.52 41.4
 0 0 -2 768.02 41.2
 0 0 2 815.72 42.3
 0 0 2 662.53 41.8
 0 0 2 784.22 41.2
 0 0 2 841.92 42.2
 0 0 2 676.23 40.8
 0 0 -3 50.69 7.7
 0 0 3 23.1 7.4
 0 0 3 31.2 6.7
 0 0 -3 41.3 6.5
 0 0 -3 43.9 7.8
 0 0 3 35.1 7.5
 0 0 3 26.6 6.4
 0 0 3 30 7.2
 0 0 -3 27.9 7.5
 0 0 4 7418.16 393.06
 0 0 -4 7362.36 393.36
 0 0 4 7703.73 392.96
 0 0 4 7051.39 392.96
 0 0 -4 7570.14 393.36
 0 0 -4 7138.79 393.46
 0 0 -4 7284.57 393.06
 0 0 4 7171.28 393.36
 0 0 -4 7437.36 393.46
 0 0 4 6910.91 393.26
 0 0 -5 3.3 8
 0 0 -5 10.5 8.4
 0 0 -5 8 8.6
 0 0 5 38.3 9
 0 0 -5 20.1 7.3
 0 0 5 21.8 7.5
 0 0 5 8.9 8.1
 0 0 -5 36.7 9.2
 0 0 5 -0.1 8.4
 0 0 5 15.9 7.6
 0 0 5 15.3 7.4
 0 0 -6 1711.93 91.99
 0 0 -6 1655.03 91.59
 0 0 6 1597.14 92.39
 0 0 6 1580.44 92.69
 0 0 6 1605.44 91.89
 0 0 6 1703.43 91.59
 0 0 6 1594.54 91.69
 0 0 -6 1778.82 92.59
 0 0 6 1620.44 92.09
 0 0 -6 1639.04 92.39
 0 0 7 214.18 18.1
 0 0 7 157.68 18.3
 0 0 7 194.28 26.2
 0 0 -7 172.38 19.6
 0 0 -7 246.18 21.3
 0 0 -8 680.23 45.4
 0 0 -8 672.43 43.1
 0 0 8 727.93 44
 0 0 8 714.73 43
 0 0 8 648.54 42.7
 0 0 8 607.54 44.5
 0 0 -8 702.23 44.2
 0 0 -9 34.4 14.2
 0 0 9 45.6 14.1
 0 0 9 46.3 15.3
 0 0 9 66.89 13.7
 0 0 -9 43.6 12.4
 0 0 -9 57.39 15.4
 0 0 10 43.3 16.2
 0 0 -10 28 14.6
 0 0 -10 19.1 16.9
 0 0 10 33.8 12.7
 0 0 10 71.19 17.8
 0 0 10 34.9 14.4
 0 0 -10 62.39 15.3
 0 0 11 61.09 17.4
 0 0 11 75.49 20.1
 0 0 -11 21.9 15.2
 0 0 11 111.89 26.9
 0 0 -11 61.49 21.1
 0 0 12 68.79 22.5
 0 0 -12 53.69 15.1
 0 0 -12 43.6 21.5
 0 0 13 41 24.2
 0 0 -13 41.7 16.3
 0 0 -13 38.2 19.3
 0 0 13 79.49 23.3
 0 0 -14 113.09 19.8
 0 0 -14 75.39 28.6
 0 0 14 126.29 33.5
 0 1 2 37.7 4.8
 0 1 -2 46.9 6.4
 0 1 2 37.5 6.8
 0 1 2 38.8 5.4
 0 1 -2 46.1 5.5
 0 1 2 22.9 6.7
 0 1 2 36.6 6.3
 0 1 -2 32.1 6.8
 0 1 -2 39.5 5.2
 0 -1 2 44.1 4.7
 0 -1 -2 48.4 6.8
 0 -1 -2 46.3 6.7
 0 -1 2 37.8 6.4
 0 -1 -2 34.7 7.3
 0 -1 2 47.1 4.5
 0 -1 2 30.9 5.8
 0 -1 2 22.3 6.6
 0 -1 -2 33.3 6.2
 0 -1 2 49.5 6.4
 0 1 -3 38.7 7.8
 0 1 3 37.1 7.9
 0 1 3 52.19 7.3
 0 1 3 45.5 6.5
 0 1 3 39.1 8.4
 0 1 -3 37.9 7
 0 1 3 54.89 8.8
 0 1 -3 56.69 8.6
 0 1 3 57.29 8.1
 0 1 -3 62.59 7.6
 0 -1 -3 43.1 8.6
 0 -1 3 34.7 8.3
 0 -1 -3 43.2 9.5
 0 -1 -3 30.1 8.6
 0 -1 -3 42.8 8.2
 0 -1 3 44.6 7.6
 0 -1 3 63.29 9.7
 0 -1 3 53.49 6.3
 0 -1 3 62.29 8.2
 0 -1 3 48.2 6.8
 0 -1 -3 38.9 6.2
 0 1 -4 1004.5 53.29
 0 1 4 993.1 54.49
 0 1 -4 960.2 53.49
 0 1 4 1007.6 53.79
 0 1 -4 876.11 53.99
 0 1 4 913.91 52.79
 0 1 -4 946.71 53.69
 0 1 4 963.1 54.19
 0 1 4 916.61 53.59
 0 1 4 879.51 53.19
 0 -1 -4 937.01 54.49
 0 -1 -4 1016 53.99
 0 -1 4 946.01 53.79
 0 -1 4 999.9 53.19
 0 -1 4 865.01 53.29
 0 -1 4 943.21 52.99
 0 -1 -4 917.51 53.49
 0 -1 -4 967 53.79
 0 -1 4 973.3 52.69
 0 -1 4 913.91 54.19
 0 1 5 264.97 19.1
 0 1 5 273.27 20.5
 0 1 5 262.27 19.4
 0 1 -5 271.07 20.2
 0 1 -5 267.97 20.5
 0 1 -5 258.47 23.6
 0 1 5 270.67 20
 0 1 5 274.67 20.9
 0 1 5 272.87 21.3
 0 1 -5 295.07 21.6
 0 -1 5 295.47 20.9
 0 -1 5 279.07 19.6
 0 -1 5 274.07 19.9
 0 -1 5 276.67 18.7
 0 -1 -5 270.47 20.4
 0 -1 -5 275.77 21.3
 0 -1 -5 285.77 20.2
 0 -1 5 283.47 21.1
 0 -1 -5 285.07 21.4
 0 -1 5 251.37 20
 0 1 6 744.23 44.4
 0 1 6 790.42 45.8
 0 1 -6 805.02 46
 0 1 6 698.13 45
 0 1 -6 793.72 44.7
 0 1 6 738.53 46.1
 0 1 -6 699.13 45.6
 0 1 -6 729.73 45.7
 0 1 6 742.83 44.2
 0 1 6 717.83 45.2
 0 -1 6 744.43 44.4
 0 -1 -6 770.62 46
 0 -1 -6 777.42 45.3
 0 -1 6 804.42 44.9
 0 -1 6 745.83 44.2
 0 -1 -6 751.92 45.4
 0 -1 6 816.82 45.6
 0 -1 -6 731.33 45
 0 -1 6 720.83 43.9
 0 -1 6 771.52 45.6
 0 1 -7 145.59 17.2
 0 1 -7 164.08 17.9
 0 1 7 153.78 16.7
 0 1 7 178.58 16.5
 0 1 7 148.89 16.6
 0 1 7 159.38 15.5
 0 1 -7 160.88 15.8
 0 1 -7 144.39 18.2
 0 -1 -7 154.38 18
 0 -1 -7 163.78 17.2
 0 -1 -7 176.18 17.6
 0 -1 7 131.09 15.1
 0 -1 7 178.18 15.7
 0 1 8 51.19 12.1
 0 1 -8 48.5 13.2
 0 1 -8 44.9 10.7
 0 1 -8 23.7 11.4
 0 1 8 48.1 12.2
 0 1 8 25.8 12.6
 0 1 8 39.7 13
 0 -1 8 39.4 11.1
 0 -1 -8 37.9 12.1
 0 -1 8 35.7 10.7
 0 -1 -8 53.09 13.9
 0 -1 -8 51.59 12
 0 -1 8 42.9 12.9
 0 1 9 125.39 16.8
 0 1 9 125.39 18.7
 0 1 -9 119.49 15.9
 0 1 -9 129.69 19.1
 0 1 9 91.89 16.6
 0 1 -9 115.29 15.8
 0 1 9 141.69 18.1
 0 -1 -9 127.39 18.7
 0 -1 -9 136.99 17.1
 0 -1 9 112.39 15.9
 0 -1 9 107.29 18.5
 0 -1 9 164.28 18.9
 0 -1 -9 139.09 18.1
 0 -1 9 129.19 17.2
 0 1 10 260.67 28.7
 0 1 -10 245.58 25.8
 0 1 -10 332.87 28.6
 0 1 10 246.78 27.3
 0 1 10 323.47 28.6
 0 1 10 218.08 27
 0 1 -10 284.87 28.7
 0 -1 -10 282.57 31
 0 -1 10 317.87 25.8
 0 -1 -10 318.77 30.3
 0 -1 -10 248.88 28.6
 0 -1 10 245.78 27.4
 0 -1 10 274.37 29.3
 0 1 -11 66.09 15.3
 0 1 -11 82.69 17.6
 0 1 11 90.49 20.3
 0 1 -11 104.19 22.2
 0 1 11 62.19 16.3
 0 -1 11 46.2 17
 0 -1 11 81.39 16.3
 0 -1 -11 115.89 19.8
 0 -1 -11 50.39 25.4
 0 -1 11 93.69 21.8
 0 1 -12 20.2 14.4
 0 1 -12 9.6 12.3
 0 1 12 -5.8 19.4
 0 1 12 22.5 17.6
 0 1 -12 43.4 20.8
 0 -1 -12 12.8 20.5
 0 -1 -12 33.2 16.8
 0 -1 12 13.3 19.2
 0 -1 12 15.1 20.1
 0 1 13 38.5 21.5
 0 1 -13 55.89 25.2
 0 1 13 46.1 23.7
 0 -1 13 38.3 23.9
 0 -1 13 60.09 22.8
 0 -1 -13 69.19 18.5
 0 1 14 40.4 28.2
 0 1 -14 54.99 25.5
 0 -1 -14 46.6 22.1
 0 -1 -14 -4 16
 0 -1 14 8.6 18.6
 0 2 0 9999 491.35
 0 2 0 9275.37 490.65
 0 2 0 9139.29 490.65
 0 2 0 9117.49 491.55
 0 2 0 8863.71 490.85
 0 2 0 8961.1 491.45
 0 -2 0 8971.3 491.45
 0 -2 0 8962.8 491.55
 0 -2 0 9106.59 492.75
 0 -2 0 9150.88 490.85
 0 2 1 163.18 11.2
 0 2 1 120.89 11.6
 0 2 -1 126.39 11.3
 0 2 -1 155.38 11.6
 0 2 1 130.69 11.4
 0 2 -1 143.39 11.5
 0 -2 1 126.09 11.3
 0 -2 -1 127.39 11.1
 0 -2 1 133.39 11.3
 0 -2 -1 136.79 11.4
 0 -2 1 105.29 10.8
 0 2 2 6.4 6.9
 0 2 -2 5.3 7.1
 0 2 -2 2 5.6
 0 2 2 12.9 3.9
 0 2 2 14.7 7.1
 0 2 -2 13.1 6.9
 0 2 2 -0.9 7
 0 -2 -2 16.5 7.5
 0 -2 2 13.5 6.4
 0 -2 -2 9.2 7
 0 -2 2 2.2 6.5
 0 -2 2 12.4 6.9
 0 -2 -2 4.1 6
 0 -2 2 14.7 6.2
 0 -2 -2 0.7 6.5
 0 -2 -2 4.2 3.5
 0 2 -3 104.39 11.2
 0 2 -3 99.09 8.8
 0 2 -3 121.59 10.8
 0 2 -3 103.19 11.4
 0 2 3 124.69 13.2
 0 2 -3 101.19 9.5
 0 2 3 119.89 9.7
 0 2 3 97.69 10.6
 0 2 3 126.49 13.5
 0 2 3 99.59 11.7
 0 -2 -3 114.39 11.7
 0 -2 -3 118.59 12.3
 0 -2 -3 122.69 11.8
 0 -2 -3 108.19 10.1
 0 -2 3 110.19 12.3
 0 -2 3 115.49 11.5
 0 -2 -3 117.79 11.1
 0 -2 3 114.19 12
 0 -2 3 92.29 11.3
 0 -2 3 116.69 12.6
 0 2 -4 22.7 5.7
 0 2 4 16.1 6.5
 0 2 4 14.3 8.1
 0 2 4 24.7 8.2
 0 2 4 31.4 9.5
 0 2 -4 15.9 7.8
 0 2 -4 27.9 6.7
 0 2 4 27.5 6.3
 0 2 -4 23.3 8.8
 0 2 -4 15.4 8.5
 0 2 4 27 8.9
 0 -2 -4 36.5 7.8
 0 -2 4 28.6 8.9
 0 -2 4 36.1 8.3
 0 -2 -4 29.4 8.6
 0 -2 -4 22.1 5.7
 0 -2 -4 24 9.4
 0 -2 4 19 7.6
 0 -2 4 21.6 9
 0 -2 -4 33.8 9.2
 0 -2 4 4.3 7.8
 0 2 5 17.8 6.6
 0 2 -5 9 6
 0 2 -5 20.1 7.6
 0 2 -5 -2.8 8.3
 0 2 5 4.7 8.2
 0 2 -5 10.7 9.3
 0 2 -5 6.4 7.1
 0 2 5 19.2 8.3
 0 2 5 19.6 9.6
 0 2 5 17.4 7.2
 0 -2 -5 17.8 8.9
 0 -2 5 -1.5 8.2
 0 -2 5 9.4 5.5
 0 -2 5 9.3 8.6
 0 -2 5 3.1 11.6
 0 -2 5 18.8 8.1
 0 -2 -5 20.9 8
 0 -2 -5 21 9.4
 0 -2 5 4.3 7.5
 0 2 -6 477.65 32
 0 2 6 570.04 32.5
 0 2 -6 473.25 34.2
 0 2 6 540.45 33.9
 0 2 6 538.45 33.8
 0 2 6 536.55 32.3
 0 2 -6 538.75 33.3
 0 2 -6 533.45 32.3
 0 2 6 536.65 34.9
 0 2 6 456.85 35.8
 0 -2 6 468.35 31
 0 -2 -6 584.34 33.7
 0 -2 -6 550.14 35.2
 0 -2 6 514.15 31.3
 0 -2 6 523.35 32.7
 0 -2 6 615.24 34
 0 -2 -6 528.85 34.7
 0 -2 6 556.54 34.1
 0 -2 -6 488.35 34
 0 -2 6 540.55 35
 0 2 -7 130.69 15.1
 0 2 -7 137.99 13.8
 0 2 7 172.38 17.2
 0 2 7 147.39 16.3
 0 2 7 147.99 16.5
 0 2 -7 135.59 13.7
 0 2 7 136.69 15
 0 2 7 146.59 20
 0 2 -7 155.58 17.5
 0 -2 -7 140.19 17.6
 0 -2 -7 145.59 16.1
 0 -2 7 116.69 13.2
 0 -2 7 142.19 16.5
 0 -2 -7 182.28 16.9
 0 -2 7 128.19 16.3
 0 2 -8 199.08 24.4
 0 2 8 212.68 21.2
 0 2 8 229.38 20.2
 0 2 8 199.58 22.3
 0 2 -8 198.58 21
 0 2 -8 180.58 18.9
 0 2 8 219.18 21.6
 0 -2 8 241.68 18.4
 0 -2 -8 205.28 21.2
 0 -2 8 207.08 19.6
 0 -2 8 195.68 22.6
 0 -2 -8 230.88 22
 0 -2 8 225.78 23
 0 -2 -8 241.18 23.9
 0 2 9 12.6 14.7
 0 2 9 31.4 12.1
 0 2 -9 5.7 12.1
 0 2 -9 31.2 11.2
 0 2 9 28.7 13.1
 0 2 9 28.8 14.1
 0 -2 -9 26.1 15.6
 0 -2 9 27.3 13
 0 -2 -9 23.7 13.2
 0 -2 -9 16.4 13.1
 0 -2 9 27.1 14.5
 0 -2 9 8.6 10.8
 0 2 -10 48.5 12.6
 0 2 10 42.8 13.9
 0 2 -10 34.2 16.2
 0 2 -10 66.79 12.8
 0 2 10 43 14.6
 0 2 10 13.9 16.4
 0 -2 10 27.4 17.2
 0 -2 10 46.9 13.1
 0 -2 -10 67.29 17.9
 0 -2 10 55.29 17.6
 0 -2 -10 56.99 19.5
 0 2 -11 -4.1 12.8
 0 2 -11 -22.1 11.8
 0 -2 -11 10.6 16
 0 -2 -11 26.5 16.9
 0 -2 11 20.6 12.6
 0 2 12 92.39 20.5
 0 2 -12 95.49 16.6
 0 2 12 103.69 24.6
 0 2 -12 84.79 24.3
 0 -2 12 80.79 24.1
 0 -2 -12 73.89 20.6
 0 2 13 57.79 23.6
 0 2 -13 33.6 21
 0 2 -13 42.2 15.1
 0 -2 -13 47.6 23.1
 0 -2 -13 17.8 18.6
 0 2 -14 173.88 31
 0 -2 -14 181.28 26.2
 0 3 0 6.7 4.2
 0 3 0 12.6 4.5
 0 3 0 12.1 5.1
 0 3 0 4.5 7.4
 0 3 0 20 6.8
 0 -3 0 9.8 7.1
 0 -3 0 15.9 7
 0 -3 0 3.5 6.2
 0 -3 0 10.3 5.1
 0 3 -1 56.89 8.6
 0 3 -1 65.59 8.4
 0 3 1 52.19 8.7
 0 3 1 58.99 6.3
 0 3 1 43.2 8.8
 0 3 1 54.09 7.1
 0 -3 1 62.29 8.2
 0 -3 1 52.89 8.2
 0 -3 -1 78.59 8.3
 0 -3 1 63.09 8.3
 0 -3 -1 46.7 8.3
 0 -3 -1 65.99 5.5
 0 -3 -1 47.7 9.2
 0 -3 -1 62.09 6.8
 0 -3 -1 75.09 7.5
 0 -3 1 70.69 7.7
 0 3 2 33 7.8
 0 3 -2 28.8 8.2
 0 3 2 17.3 7.5
 0 3 -2 41.3 8
 0 3 -2 16.2 7.1
 0 3 2 23.7 7.1
 0 -3 -2 33.6 8
 0 -3 -2 16.9 7.4
 0 -3 2 21.8 7.4
 0 -3 -2 35 8.9
 0 -3 2 30.1 7.6
 0 -3 2 37.4 7.4
 0 -3 2 34.9 7.4
 0 3 3 92.89 8.6
 0 3 -3 103.49 11.5
 0 3 -3 120.69 12.1
 0 3 3 105.79 11.4
 0 3 -3 81.19 11
 0 3 3 95.89 11.7
 0 3 3 89.99 10.5
 0 3 3 98.09 11.6
 0 -3 3 109.39 10.9
 0 -3 -3 90.39 12.2
 0 -3 -3 98.89 8
 0 -3 -3 109.09 12
 0 -3 3 110.19 11.2
 0 -3 -3 115.79 11.9
 0 -3 3 118.79 10.9
 0 -3 3 118.49 11.5
 0 -3 -3 103.89 12.2
 0 -3 3 98.39 11.3
 0 3 -4 251.97 19.5
 0 3 4 202.48 18.4
 0 3 4 242.58 19.2
 0 3 -4 242.98 14.5
 0 3 4 214.18 15.2
 0 3 4 231.18 15.2
 0 3 -4 209.48 18
 0 3 4 225.88 18.4
 0 3 4 185.58 19
 0 3 -4 225.38 16.9
 0 3 -4 216.48 15.1
 0 -3 -4 224.98 18
 0 -3 -4 221.48 18
 0 -3 4 225.58 18.4
 0 -3 -4 222.68 14.5
 0 -3 4 237.48 17.8
 0 -3 -4 229.18 19.3
 0 -3 4 249.78 18.9
 0 -3 -4 248.18 19.7
 0 -3 4 240.58 19
 0 3 5 482.55 36.1
 0 3 -5 558.84 35.3
 0 3 5 553.94 32.1
 0 3 5 502.05 34.8
 0 3 -5 550.54 34.5
 0 3 -5 528.85 32.3
 0 3 -5 533.85 33.1
 0 3 5 560.94 34.7
 0 3 5 527.15 32.1
 0 3 5 544.35 35
 0 -3 5 585.14 34.4
 0 -3 5 566.24 34.1
 0 -3 5 596.64 34.2
 0 -3 -5 513.85 35.7
 0 -3 -5 507.55 35.3
 0 -3 5 530.65 35.1
 0 -3 -5 553.74 34.8
 0 -3 -5 577.54 34
 0 -3 5 574.64 34.8
 0 3 6 129.29 14.7
 0 3 6 150.78 17
 0 3 6 127.59 15.2
 0 3 6 136.79 13.6
 0 3 6 122.99 12.9
 0 3 -6 133.29 13.1
 0 3 -6 106.09 18.1
 0 3 -6 109.29 12.5
 0 3 6 130.99 15.3
 0 3 -6 138.69 14
 0 -3 -6 137.89 15.4
 0 -3 -6 131.69 15.7
 0 -3 6 122.29 14.6
 0 -3 6 139.39 14.7
 0 3 -7 19.7 9.6
 0 3 -7 22.5 12.7
 0 3 -7 27.2 8.5
 0 3 7 35.2 11.3
 0 3 7 36.2 10.2
 0 3 7 39.8 13
 0 3 -7 44.1 9.7
 0 3 7 30.7 9.4
 0 3 7 16.8 11.8
 0 3 7 8.1 10.9
 0 -3 -7 38.6 12.3
 0 -3 7 24.3 11.4
 0 -3 7 13.1 9
 0 -3 -7 22.9 11.7
 0 -3 7 43.8 11.2
 0 3 -8 53.19 16.7
 0 3 8 89.59 15.4
 0 3 8 61.79 13.7
 0 3 -8 56.79 10.8
 0 3 8 106.79 16.2
 0 3 -8 96.99 13.3
 0 3 8 71.09 12.6
 0 3 -8 59.69 11.5
 0 -3 -8 73.29 15.4
 0 -3 8 69.89 12.2
 0 -3 8 62.39 15.6
 0 -3 8 66.39 15.1
 0 -3 -8 77.89 17.3
 0 -3 -8 55.99 14.5
 0 3 -9 293.37 30.4
 0 3 9 335.57 25.4
 0 3 -9 305.27 27.4
 0 3 -9 307.37 24
 0 3 9 257.57 30.5
 0 3 9 323.77 29.8
 0 -3 9 242.48 25.9
 0 -3 9 351.46 28.8
 0 -3 9 308.77 29.5
 0 -3 -9 298.77 30.1
 0 -3 -9 299.47 32.4
 0 3 10 40.5 14
 0 3 10 43.1 17
 0 3 10 45.2 16.1
 0 3 -10 29.8 10.9
 0 3 -10 27.2 13.4
 0 3 -10 24.2 12.7
 0 -3 10 20.7 16.6
 0 -3 10 16.1 13.7
 0 -3 -10 10.1 15.4
 0 -3 -10 27.8 18.8
 0 3 -11 37.8 12.9
 0 3 11 -1 18.7
 0 3 -11 29.5 16.6
 0 3 11 35.2 16.9
 0 3 11 22.8 18.1
 0 -3 -11 29.7 23.2
 0 -3 11 14 13.2
 0 -3 11 12.7 17
 0 -3 -11 7.2 16.2
 0 -3 11 31.9 19.8
 0 3 12 28.3 19
 0 3 -12 34.4 18.5
 0 3 12 17.5 19.6
 0 3 12 34.5 16.2
 0 -3 12 10.6 20.8
 0 -3 -12 46.1 25.8
 0 -3 -12 2.2 17.9
 0 3 13 99.59 26.2
 0 3 -13 200.08 32.1
 0 -3 13 188.68 34.6
 0 -3 -13 181.68 27.4
 0 -3 -14 31.1 19.8
 0 4 0 696.43 39.9
 0 4 0 732.23 40.7
 0 4 0 642.84 38.5
 0 4 0 660.43 38.3
 0 -4 0 672.63 38.4
 0 -4 0 688.83 39.8
 0 -4 0 685.93 40.1
 0 -4 0 695.63 40.8
 0 4 1 4.7 4.4
 0 4 1 -2.4 7.4
 0 4 1 -4.3 5.5
 0 4 1 5.8 6.5
 0 4 -1 0.8 7.1
 0 4 -1 -0.8 7
 0 4 1 2 7.9
 0 4 -1 -1.7 6.4
 0 -4 -1 -6.7 4.3
 0 -4 1 0.1 6.5
 0 -4 -1 -9.8 7
 0 -4 -1 4.4 8.3
 0 -4 1 4 5.9
 0 -4 1 -1.3 7
 0 -4 -1 11.9 6.9
 0 -4 1 -9.3 6.4
 0 -4 -1 -0.7 5.4
 0 -4 -1 6 4.2
 0 4 -2 230.78 17
 0 4 2 217.28 17.3
 0 4 -2 197.48 17.5
 0 4 -2 184.98 16.4
 0 4 2 216.48 17.7
 0 -4 -2 222.48 16.5
 0 -4 -2 235.48 18.4
 0 -4 2 197.08 16.9
 0 -4 -2 241.38 17.4
 0 -4 -2 168.98 18.3
 0 -4 2 214.38 16.8
 0 -4 -2 250.67 15.7
 0 -4 2 196.18 16.9
 0 4 -3 25.6 8.7
 0 4 3 10.9 8.3
 0 4 -3 19.4 9
 0 4 -3 9.3 7.2
 0 4 3 15.7 7.5
 0 4 3 11 8.3
 0 -4 -3 3.4 8.1
 0 -4 3 10.1 7.6
 0 -4 -3 9.2 9
 0 -4 3 11 6.8
 0 -4 3 24.7 8.1
 0 -4 -3 17.6 8.1
 0 -4 3 7.6 7.5
 0 -4 3 15.8 7.8
 0 4 -4 352.66 24
 0 4 4 367.86 21.5
 0 4 4 368.86 25.5
 0 4 4 375.86 24.6
 0 4 -4 400.76 25.9
 0 4 4 380.96 25.9
 0 4 4 338.57 26.3
 0 -4 4 363.06 25.1
 0 -4 -4 355.06 26.5
 0 -4 4 335.47 24.6
 0 -4 4 390.36 24.4
 0 -4 4 337.37 24.6
 0 -4 4 330.07 27.2
 0 -4 -4 358.66 26.3
 0 4 -5 24.4 10.4
 0 4 5 12.8 6.2
 0 4 5 24.7 9.8
 0 4 -5 13.6 8
 0 4 -5 12.9 5.1
 0 4 5 28.6 9.7
 0 4 5 12.9 10.2
 0 4 5 -2.9 9.5
 0 4 -5 12.6 6.1
 0 -4 5 10.5 9
 0 -4 -5 9.4 9.1
 0 -4 -5 -3.9 9.8
 0 -4 -5 34 11.2
 0 -4 5 1 8.8
 0 -4 5 10.6 9.4
 0 -4 -5 15.1 8.6
 0 -4 5 17.5 8.5
 0 4 -6 289.27 22.1
 0 4 -6 297.67 28.4
 0 4 6 323.87 21.6
 0 4 6 342.27 26.2
 0 4 -6 306.47 21.3
 0 4 6 329.77 26.3
 0 4 -6 307.07 24.1
 0 4 6 357.06 26
 0 4 6 338.77 23.2
 0 -4 -6 322.87 26.9
 0 -4 6 312.67 24.3
 0 -4 6 345.07 25.8
 0 -4 -6 343.67 26.7
 0 -4 -6 364.66 28.6
 0 4 7 34.8 12.8
 0 4 7 45.2 9.9
 0 4 -7 19.1 10.1
 0 4 -7 15.6 8.5
 0 4 -7 39.1 9.8
 0 4 7 46.6 12.3
 0 4 -7 38.3 15.8
 0 4 7 47.8 14.7
 0 4 7 45.2 10.4
 0 -4 7 24.8 11.9
 0 -4 7 34 10.5
 0 -4 7 29.5 12.1
 0 -4 -7 66.59 13.9
 0 4 -8 93.59 14.5
 0 4 -8 99.09 20.7
 0 4 8 133.79 16.1
 0 4 -8 141.89 15.5
 0 4 8 116.09 14.5
 0 4 -8 121.89 13.8
 0 4 8 126.19 19
 0 4 8 96.19 18.1
 0 -4 8 136.19 18.7
 0 -4 -8 110.69 18.3
 0 -4 8 120.49 17
 0 -4 -8 140.59 19.1
 0 -4 8 106.29 14.9
 0 4 -9 0.7 16.1
 0 4 9 5.3 12.3
 0 4 9 -11.2 14
 0 4 9 3.5 10.3
 0 4 -9 -12.5 10
 0 -4 9 0.3 14.5
 0 -4 -9 14.1 15.3
 0 -4 -9 3.8 17.1
 0 -4 9 23 17.8
 0 4 -10 16.1 9.7
 0 4 10 17.1 17.8
 0 4 10 16 12.4
 0 4 -10 17.3 12.9
 0 4 10 3.9 16.5
 0 -4 10 8.8 11.9
 0 -4 10 15.5 17.2
 0 -4 -10 32 17.2
 0 4 -11 5.4 12.3
 0 4 11 -25.1 17.1
 0 4 11 8.1 18.1
 0 4 11 8.2 14.9
 0 -4 11 11.3 14.4
 0 -4 -11 7.4 16.4
 0 -4 11 13.5 19.3
 0 -4 -11 10.5 16.5
 0 4 -12 17 17.1
 0 4 12 -11.8 20.4
 0 -4 12 9.6 22.9
 0 -4 -12 24.6 18.9
 0 -4 -12 45.8 20.1
 0 4 13 33.6 24
 0 4 13 17.8 16.1
 0 -4 -13 -6.5 18.9
 0 -4 -13 13.4 19.6
 0 -4 13 15.8 19.2
 0 -4 13 18.2 24.8
 0 4 14 51.19 21.3
 0 -4 14 36.7 22.6
 0 -4 -14 9.6 25.5
 0 5 0 -2.1 7.4
 0 5 0 6.9 8.3
 0 5 0 9.5 5.9
 0 -5 0 12.3 7.9
 0 -5 0 16.2 7.4
 0 -5 0 -5.9 5.4
 0 -5 0 -6.3 8.2
 0 5 1 555.04 34.6
 0 5 -1 576.34 34.7
 0 5 1 516.55 33.2
 0 5 1 540.55 31.7
 0 5 1 595.84 35.5
 0 5 -1 561.74 33.1
 0 5 -1 590.64 34.7
 0 5 1 515.35 32.7
 0 -5 -1 536.95 31.6
 0 -5 -1 526.95 34.7
 0 -5 1 559.54 33.2
 0 -5 -1 599.04 31.8
 0 -5 1 580.14 34.4
 0 -5 1 589.04 35.1
 0 -5 1 539.35 38.3
 0 -5 -1 550.04 33.8
 0 -5 -1 576.04 35.6
 0 5 2 28.2 6.7
 0 5 -2 21.5 8
 0 5 -2 9.4 8.4
 0 5 2 5.7 8.6
 0 5 -2 10.5 8.1
 0 5 2 16.1 7.3
 0 -5 2 11.3 6
 0 -5 -2 12.2 7.8
 0 -5 2 8.9 7.6
 0 -5 -2 35 10
 0 -5 2 10.7 7.6
 0 -5 2 8.4 6.7
 0 -5 -2 17.3 8.6
 0 -5 -2 13.7 6
 0 5 3 319.87 22.8
 0 5 3 310.07 24.7
 0 5 3 339.17 23.8
 0 5 -3 342.87 23.5
 0 5 3 321.27 23.7
 0 5 -3 303.97 24.5
 0 5 -3 326.57 23.7
 0 -5 3 311.07 26.9
 0 -5 -3 313.57 23
 0 -5 3 332.67 23.5
 0 -5 -3 325.47 22.5
 0 -5 3 298.97 25.8
 0 -5 -3 332.37 24
 0 -5 -3 379.16 25
 0 -5 3 301.77 27.5
 0 -5 3 289.37 23.3
 0 -5 3 364.16 22.3
 0 5 -4 49 9.9
 0 5 4 71.19 16.1
 0 5 4 59.39 10.7
 0 5 -4 35.1 10.3
 0 5 4 79.29 11.6
 0 5 -4 75.89 12.6
 0 -5 4 48.8 9.7
 0 -5 -4 44.1 11.8
 0 -5 4 51.59 10.4
 0 -5 4 44.2 10.2
 0 -5 4 66.49 10.9
 0 -5 -4 65.09 11
 0 -5 4 62.49 13.6
 0 -5 4 57.09 10.9
 0 -5 -4 71.79 11.3
 0 5 5 457.95 30.4
 0 5 -5 451.85 34.2
 0 5 5 418.86 32.3
 0 5 5 437.06 26
 0 5 5 399.16 30.4
 0 5 -5 426.56 29.7
 0 5 5 410.16 25.1
 0 -5 -5 425.96 31.3
 0 -5 5 430.26 30.2
 0 5 6 180.98 19.2
 0 5 -6 175.08 16.9
 0 5 -6 172.08 21.3
 0 5 -6 168.68 14.2
 0 5 6 186.88 19.7
 0 5 6 172.08 13.9
 0 5 6 188.28 16.1
 0 5 6 186.68 19.3
 0 5 -6 163.98 15.3
 0 -5 -6 204.68 22.7
 0 -5 6 172.08 19
 0 -5 6 168.38 19.9
 0 -5 6 194.38 19.4
 0 -5 -6 157.18 20
 0 5 7 56.49 14.4
 0 5 -7 31 10.2
 0 5 7 56.99 9.6
 0 5 -7 42.9 15.3
 0 5 -7 56.29 11.5
 0 5 7 71.29 13.7
 0 5 -7 45.4 8.9
 0 -5 -7 67.69 16.1
 0 -5 7 42.8 14.7
 0 -5 -7 73.89 16
 0 -5 7 49.8 14.5
 0 -5 7 22.6 12.1
 0 5 -8 2.2 14.9
 0 5 8 35.9 15.3
 0 5 8 27.4 10
 0 5 -8 17.7 11
 0 5 8 37 14.8
 0 5 -8 16.9 8.7
 0 5 -8 11.3 10.6
 0 -5 8 26.8 14.4
 0 -5 -8 30.5 15.8
 0 -5 8 11.8 12.5
 0 -5 -8 34.5 15.2
 0 -5 8 -3.9 13.7
 0 5 9 230.78 22.4
 0 5 -9 205.88 23.3
 0 5 9 174.08 19.1
 0 5 -9 241.58 33.3
 0 5 -9 184.28 20.4
 0 5 9 199.98 23.4
 0 -5 -9 224.68 30.6
 0 -5 9 174.48 19.4
 0 -5 -9 181.08 25.2
 0 -5 9 144.89 23.5
 0 5 10 21.3 13
 0 5 10 3.3 17.8
 0 -5 10 18.3 13
 0 -5 -10 11.6 18.2
 0 -5 -10 40.6 17.3
 0 5 11 -6.8 18
 0 5 -11 19 12.8
 0 5 11 17.6 12.9
 0 5 -11 13.8 12.2
 0 -5 -11 2.5 22.6
 0 -5 -11 59.79 20.3
 0 -5 11 28.9 21.5
 0 5 12 50.49 18.6
 0 5 12 -26.8 19.6
 0 -5 12 27.5 18.7
 0 -5 -12 35.2 20
 0 5 13 68.39 24.6
 0 5 13 63.09 18.7
 0 -5 -13 46.6 24.2
 0 -5 13 87.89 32.3
 0 6 0 225.08 15
 0 6 0 198.68 15.9
 0 6 0 182.98 17.6
 0 6 0 206.28 15.9
 0 -6 0 189.68 19
 0 -6 0 224.28 22.8
 0 -6 0 197.08 15.1
 0 6 1 78.89 8.7
 0 6 -1 86.69 11.6
 0 6 1 81.39 10.1
 0 6 -1 80.69 9.9
 0 6 1 61.49 9.1
 0 6 1 81.29 11.7
 0 -6 -1 76.79 7.7
 0 -6 1 77.49 11.8
 0 -6 1 69.19 11.6
 0 -6 -1 83.79 12.9
 0 -6 1 71.69 8.6
 0 -6 1 100.49 10.1
 0 6 -2 257.57 19.2
 0 6 -2 260.47 20
 0 6 2 204.28 19.5
 0 6 -2 219.98 20
 0 6 2 244.08 19.3
 0 -6 2 219.38 19.3
 0 -6 2 242.98 17
 0 -6 2 273.77 20.5
 0 -6 -2 224.28 16.6
 0 -6 -2 213.28 19
 0 -6 2 220.98 18.4
 0 -6 2 238.78 19.4
 0 6 -3 305.27 23.5
 0 6 -3 322.47 22.5
 0 6 3 308.97 23.1
 0 6 -3 280.07 22.9
 0 6 3 281.67 22.5
 0 -6 -3 270.77 25.9
 0 -6 3 312.27 20.2
 0 -6 3 271.67 21.4
 0 -6 3 271.87 21.8
 0 -6 3 285.47 21.8
 0 -6 3 279.97 23.3
 0 -6 -3 268.37 22.2
 0 -6 3 258.17 22.2
 0 6 4 196.48 20.9
 0 6 -4 252.77 21.1
 0 6 -4 206.68 22.3
 0 6 4 207.88 20.8
 0 6 -4 249.38 20.7
 0 6 4 218.18 19.5
 0 -6 4 225.78 20.8
 0 -6 -4 199.88 20.3
 0 -6 4 227.08 21.7
 0 -6 4 210.18 19.3
 0 -6 -4 212.18 23.1
 0 -6 4 239.38 22.1
 0 6 -5 9.2 11.1
 0 6 5 5.7 11
 0 6 5 11.3 10.8
 0 6 -5 7.7 9.5
 0 -6 5 3.9 9.4
 0 -6 -5 -1.6 10.5
 0 -6 -5 2.3 11.8
 0 -6 5 4.8 10.6
 0 -6 5 12.3 10.2
 0 -6 5 -0.5 9.3
 0 6 -6 353.26 28.8
 0 6 -6 287.17 32.3
 0 6 6 283.57 27.6
 0 6 6 350.96 28.9
 0 -6 6 329.27 28.7
 0 -6 6 293.67 27.8
 0 -6 6 330.87 27.6
 0 -6 -6 316.57 28.6
 0 -6 -6 331.87 31.5
 0 -6 6 350.96 28.5
 0 6 7 66.89 14.9
 0 6 -7 36.7 10.3
 0 6 7 45.3 16
 0 6 -7 48 17.9
 0 6 7 47.9 14.4
 0 6 -7 40.1 8.7
 0 6 -7 35.8 13.9
 0 -6 -7 63.89 17
 0 -6 7 46.7 15
 0 -6 7 65.99 15.8
 0 -6 -7 104.49 21.1
 0 6 8 143.39 16
 0 6 -8 200.58 20.6
 0 6 -8 178.38 19.4
 0 6 -8 189.68 29.5
 0 6 8 220.48 24
 0 6 8 143.59 20.4
 0 -6 8 166.78 22.7
 0 -6 8 178.68 24.8
 0 -6 -8 149.59 23.9
 0 -6 -8 159.58 24.8
 0 6 -9 23.2 12.7
 0 6 9 17.5 16.5
 0 6 9 17.2 9.6
 0 6 9 16.9 17.1
 0 -6 9 2.5 16.5
 0 -6 -9 20.9 18.2
 0 -6 -9 11.1 14.4
 0 6 10 245.98 30.5
 0 6 10 214.58 22.9
 0 6 10 289.87 28.8
 0 -6 -10 274.67 30.9
 0 -6 -10 267.57 29.3
 0 -6 10 272.37 33.5
 0 6 11 38.8 18.2
 0 6 -11 40.8 18.2
 0 6 11 38.3 20.1
 0 -6 -11 59.49 26.4
 0 -6 11 2.2 20.5
 0 6 12 20.9 14.2
 0 6 12 19.1 22.3
 0 -6 12 66.69 21.4
 0 -6 -12 48.4 23
 0 -6 -12 14.1 18.8
 0 6 13 34.7 15.4
 0 6 13 -5.8 26
 0 -6 -13 45.4 23.9
 0 7 0 8.9 6.6
 0 7 0 9.1 7.2
 0 7 0 -0.3 9.2
 0 7 0 5.5 7.5
 0 -7 0 4.5 10.7
 0 -7 0 -0.2 5.6
 0 -7 0 -8.3 6.4
 0 -7 0 5.8 8
 0 7 -1 549.95 34.9
 0 7 -1 549.05 33
 0 7 1 576.34 35
 0 7 1 575.54 33.3
 0 7 1 557.84 36
 0 7 -1 518.25 36.6
 0 7 1 534.55 36.4
 0 -7 -1 587.24 38.7
 0 -7 1 537.55 34.7
 0 -7 1 527.75 33.5
 0 -7 1 525.75 38.2
 0 -7 -1 565.64 32.2
 0 -7 -1 530.55 32.1
 0 -7 -1 592.44 35.5
 0 -7 1 521.65 35.1
 0 7 2 32 9.5
 0 7 2 48.6 11.4
 0 7 2 46.7 10.2
 0 7 -2 28.9 10.5
 0 7 -2 51.89 12
 0 -7 -2 36.9 13.7
 0 -7 -2 63.99 7.4
 0 -7 2 40.9 11.6
 0 -7 -2 34.4 10.1
 0 -7 2 51.09 15.1
 0 -7 2 49 9.8
 0 -7 2 29.4 9.2
 0 7 3 119.79 15.5
 0 7 -3 120.69 17.1
 0 7 -3 151.38 18.6
 0 7 3 145.79 17
 0 7 -3 116.79 18.7
 0 -7 -3 134.59 14.4
 0 -7 -3 131.29 19.1
 0 -7 3 134.99 16.1
 0 -7 3 126.49 17.5
 0 -7 3 126.69 16.8
 0 -7 3 110.29 18
 0 7 4 14.9 14.1
 0 7 4 25.2 12.2
 0 7 4 5.9 10
 0 7 -4 24.1 11.6
 0 7 -4 1.7 11.5
 0 7 -4 13.3 14.9
 0 -7 -4 20.8 10.2
 0 -7 4 19 12.2
 0 -7 4 3.5 10.4
 0 -7 -4 5 13.8
 0 -7 4 11.1 10.2
 0 7 -5 146.69 19.2
 0 7 -5 140.39 20.9
 0 7 5 110.49 16.8
 0 7 5 134.49 18.3
 0 7 -5 125.29 20.2
 0 7 5 149.79 17.8
 0 -7 -5 148.09 17.8
 0 -7 -5 139.29 21.4
 0 -7 5 130.79 18.6
 0 -7 5 138.99 20.7
 0 -7 5 161.78 17.7
 0 7 6 11.1 13
 0 7 -6 6.7 15
 0 7 6 27.3 14.1
 0 7 -6 16.1 11.6
 0 7 6 9.8 13.7
 0 -7 -6 35.5 17.1
 0 -7 6 10.5 12.9
 0 -7 -6 4.1 11.6
 0 -7 6 14.4 13.2
 0 -7 6 8.8 12.3
 0 7 7 168.48 21.1
 0 7 -7 124.19 19.9
 0 7 -7 163.48 28
 0 7 7 161.58 20.7
 0 7 7 210.48 23
 0 -7 7 120.59 21.7
 0 -7 -7 166.58 21.4
 0 -7 7 128.59 22.6
 0 7 -8 2.3 17.7
 0 7 8 8.9 16.4
 0 7 -8 11 13.2
 0 7 8 12.6 14.5
 0 -7 -8 4.9 14.9
 0 -7 -8 -6.9 16.7
 0 -7 8 31.7 16.2
 0 7 9 29.9 16.7
 0 7 9 4.8 7.1
 0 -7 9 34.4 21.1
 0 -7 -9 22.3 19.2
 0 7 10 2.3 17.3
 0 7 10 16.9 8.9
 0 7 10 51.09 22.7
 0 -7 10 39.1 22.2
 0 -7 10 48.6 17.7
 0 -7 -10 87.39 23.7
 0 -7 -10 48 22.1
 0 7 11 8.8 18.6
 0 7 11 32.2 10.4
 0 7 11 30.8 18
 0 -7 -11 -20.2 20.3
 0 -7 -11 21.6 23.5
 0 7 12 15.2 20.1
 0 7 12 26.6 19
 0 -7 -12 16.7 21.2
 0 8 0 1750.72 93.29
 0 8 0 1674.43 95.49
 0 8 0 1564.64 95.99
 0 8 0 1796.42 95.89
 0 -8 0 1556.24 99.89
 0 -8 0 1728.73 94.29
 0 -8 0 1588.04 93.09
 0 8 1 86.79 12.2
 0 8 -1 80.39 10.1
 0 8 1 85.69 13.7
 0 8 -1 75.99 10.9
 0 8 1 68.99 16.4
 0 8 1 77.09 10.9
 0 8 -1 90.39 15
 0 -8 -1 92.29 9.3
 0 -8 -1 87.69 10.1
 0 -8 -1 104.49 19
 0 -8 1 99.49 16.9
 0 -8 1 86.69 12.8
 0 8 2 222.48 18.8
 0 8 -2 154.28 19.2
 0 8 2 183.88 18.9
 0 8 -2 180.18 20.6
 0 -8 2 194.88 19.3
 0 -8 2 166.78 17.7
 0 -8 2 157.38 21.8
 0 -8 -2 194.88 24.2
 0 8 -3 115.79 18.4
 0 8 3 133.09 17.9
 0 8 3 176.98 17.1
 0 8 3 175.38 17.7
 0 -8 3 158.68 18
 0 -8 3 150.78 20.1
 0 -8 -3 143.99 22.9
 0 8 4 990.2 59.79
 0 8 -4 881.01 59.79
 0 8 4 866.01 57.69
 0 8 -4 892.71 59.79
 0 -8 4 953.1 59.69
 0 -8 4 991.3 60.69
 0 -8 -4 962.3 62.19
 0 8 5 118.29 19.7
 0 8 5 140.49 21.1
 0 8 -5 130.29 20.8
 0 8 -5 135.99 19.5
 0 8 5 114.99 18.1
 0 -8 5 159.78 19.8
 0 -8 -5 113.39 22.7
 0 -8 -5 124.19 15.9
 0 -8 5 94.19 20.7
 0 8 6 288.57 29.6
 0 8 -6 357.36 30
 0 8 6 328.57 31.9
 0 8 -6 313.97 34.9
 0 8 6 318.67 33.1
 0 -8 6 311.67 32.6
 0 -8 6 318.47 31
 0 -8 6 336.97 32.1
 0 -8 -6 388.16 39
 0 -8 -6 300.77 30.7
 0 8 7 172.78 26.9
 0 8 7 123.99 20.2
 0 8 7 185.78 26.9
 0 8 -7 105.19 25
 0 8 -7 96.99 17.9
 0 -8 7 89.79 18.9
 0 -8 -7 149.88 19.7
 0 -8 7 147.99 25.3
 0 -8 7 83.99 23.2
 0 8 -8 283.77 31.2
 0 8 8 253.27 26.9
 0 8 8 209.88 31.3
 0 -8 8 212.78 28.5
 0 -8 -8 239.18 27.7
 0 -8 -8 207.88 33.3
 0 -8 8 294.87 31.6
 0 8 9 17.6 17.1
 0 8 -9 12.9 14.8
 0 8 9 23 19.4
 0 -8 9 13.3 17.4
 0 -8 9 34.9 20.7
 0 -8 -9 30.2 19.1
 0 -8 -9 9.2 20.8
 0 8 10 278.17 32.8
 0 8 10 221.68 28.8
 0 -8 10 231.68 32.8
 0 -8 -10 213.38 32.2
 0 8 11 83.39 24
 0 8 11 54.29 21.4
 0 -8 -11 80.29 25.9
 0 9 0 2.9 8.9
 0 9 0 -1.7 11.8
 0 -9 0 14 14.1
 0 -9 0 6.3 7.4
 0 9 1 74.19 12.3
 0 9 1 39.4 13.7
 0 9 -1 61.19 15
 0 9 -1 47.1 12
 0 9 -1 55.89 10.3
 0 9 -1 63.09 14.3
 0 -9 1 49.9 19.1
 0 -9 -1 66.89 8.2
 0 -9 1 67.29 12.8
 0 -9 -1 37.1 18.1
 0 -9 1 52.99 11.4
 0 9 -2 -5 11.9
 0 9 -2 4.9 9.1
 0 9 2 13.7 11.1
 0 9 2 10.1 11.5
 0 9 -2 0.7 13.2
 0 9 2 -11.2 11.3
 0 -9 2 6.5 15.4
 0 -9 -2 16.9 14.8
 0 -9 2 11.6 9.9
 0 9 3 8.6 10.3
 0 9 -3 16.2 14.7
 0 9 -3 19.4 14.3
 0 9 3 6 10
 0 9 3 1.3 12.5
 0 -9 3 -3.3 11.9
 0 -9 3 16.3 9.4
 0 -9 3 -1.8 13
 0 -9 -3 -5.1 16
 0 9 4 48.7 15.9
 0 9 4 39.4 13.9
 0 9 -4 68.09 18
 0 -9 -4 82.19 24.2
 0 -9 4 76.29 18.4
 0 -9 4 90.79 17
 0 -9 -4 68.19 13
 0 9 -5 5.6 19.2
 0 9 5 -3.9 13.4
 0 9 5 29.9 15.1
 0 -9 -5 3.9 10.1
 0 -9 5 -2.8 14.6
 0 -9 -5 29.1 21.1
 0 9 6 64.19 17.6
 0 9 6 70.79 18.8
 0 -9 6 56.69 17.7
 0 -9 -6 68.99 25.1
 0 -9 -6 66.89 15
 0 9 7 64.19 23.1
 0 9 7 39.7 17.6
 0 -9 7 49.6 17.1
 0 -9 -7 54.89 25.4
 0 9 8 11.9 17.5
 0 -9 8 28.3 20.2
 0 -9 -8 7.8 23.2
 0 9 9 37.6 19.8
 0 -9 -9 36.7 24.2
 0 9 10 18.3 19.9
 0 -9 10 53.89 19.3
 0 -9 -10 60.89 23.2
 0 10 0 35.6 14.9
 0 -10 0 36.7 9.4
 0 10 -1 39.7 15.7
 0 10 -1 31.8 11.7
 0 10 1 24.5 14.9
 0 -10 -1 66.79 9.1
 0 -10 1 51.69 10.9
 0 -10 -1 47.3 18.8
 0 10 -2 12 14.9
 0 10 2 22.2 13.2
 0 10 2 11.5 13.9
 0 -10 2 7.4 14.1
 0 10 -3 7.5 15.4
 0 10 3 22.2 11.8
 0 10 3 29.2 14.3
 0 -10 3 23.9 13.6
 0 -10 3 30.8 13.5
 0 -10 3 16.2 19.3
 0 -10 -3 44.6 22.4
 0 10 4 80.99 17.1
 0 10 4 73.59 17.3
 0 10 -4 63.19 19.1
 0 -10 4 94.19 21.6
 0 -10 4 90.19 18.2
 0 -10 4 101.99 17.1
 0 10 5 14.5 15.8
 0 10 -5 43 22.2
 0 10 5 0.5 14.5
 0 10 5 20.3 15.6
 0 -10 5 13.3 17.1
 0 -10 -5 33.9 21.8
 0 10 6 56.89 17.5
 0 10 6 71.59 19.6
 0 -10 -6 80.09 28.7
 0 -10 6 75.59 19.3
 0 10 7 12.4 18.2
 0 -10 7 12.8 16.4
 0 -10 -7 49.9 28.2
 0 -10 7 39.7 17.9
 0 -10 7 21.7 19.1
 0 10 8 15.6 18.6
 0 -10 8 32.8 18.8
 0 -10 -8 42.7 30.1
 0 -10 8 44.5 21.6
 0 10 9 131.89 24.3
 0 -10 9 161.68 27.9
 0 -10 -9 161.88 38.8
 0 11 0 -8.3 14.4
 0 11 1 206.98 22.5
 0 11 1 172.78 22.6
 0 11 -1 148.89 24.3
 0 -11 1 149.39 29.2
 0 -11 -1 238.78 38.8
 0 11 -2 13.9 17.2
 0 11 2 9.3 15.7
 0 11 -3 -0.6 17.8
 0 11 3 -13.5 13.8
 0 -11 3 6 15.4
 0 -11 -3 18.2 21.4
 0 -11 3 24.3 16.2
 0 11 4 23.5 16.1
 0 11 4 -0.5 13.1
 0 11 -4 18.7 18.1
 0 -11 4 5.5 12.9
 0 -11 4 14 15.2
 0 -11 4 -6.2 16
 0 11 5 145.39 23.7
 0 11 -5 108.49 26.5
 0 -11 5 134.89 21.1
 0 -11 5 149.49 25.4
 0 -11 5 118.59 23.4
 0 11 6 6.3 20.2
 0 11 6 21.3 18.6
 0 -11 -6 18.8 21.9
 0 11 7 12.7 18.4
 0 11 7 36.5 20.8
 0 -11 7 14.6 15.8
 0 11 8 16.8 18.3
 0 12 0 40.6 19.2
 0 12 -1 20.3 19.1
 0 12 1 55.39 17.5
 0 12 1 60.69 19.2
 0 -12 1 26.4 18.4
 0 12 2 31.6 18.1
 0 -12 -2 59.69 23.4
 0 -12 -3 34 23
 0 12 4 160.48 23.2
 0 -12 4 154.98 24.4
 0 12 5 27.1 17.4
 0 -12 5 44.5 20.4
 0 12 6 9.7 17.6
 0 -12 -6 27.3 23.6
 0 -12 6 33.1 20.2
 0 13 0 13.7 20.5
 0 13 1 48.3 21.8
 0 13 -1 96.29 24
 0 -13 -1 67.79 25.6
 0 13 2 -3.1 18.2
 -1 0 14 28.8 23
 1 0 -14 22.1 16.1
 -1 0 14 24.4 25.6
 1 0 -13 102.59 18.9
 -1 0 13 107.79 29
 1 0 -12 119.79 24.1
 1 0 -12 114.39 19.9
 -1 0 12 101.59 24.9
 -1 0 11 149.59 23.7
 1 0 -11 177.48 22.3
 -1 0 11 184.18 21.9
 1 0 -11 131.29 20.6
 1 0 -10 35.5 16.2
 1 0 -10 65.69 15.8
 -1 0 10 62.49 16.6
 -1 0 10 35.8 16.6
 1 0 -10 46.9 15.4
 -1 0 10 89.69 15.9
 1 0 -9 278.67 25.5
 -1 0 9 268.07 25.5
 -1 0 9 253.07 26.4
 1 0 -9 272.17 28.8
 1 0 -9 238.78 23.6
 -1 0 9 251.27 23.3
 -1 0 9 221.98 25.3
 1 0 -8 534.15 38.5
 -1 0 8 537.25 36.8
 -1 0 8 499.75 36
 1 0 -8 495.75 36.1
 -1 0 8 591.94 35.7
 1 0 -8 518.35 36.9
 -1 0 8 534.45 35.4
 1 0 -7 1656.63 93.89
 -1 0 7 1646.44 93.69
 -1 0 7 1665.53 93.69
 1 0 -7 1655.43 95.09
 -1 0 7 1657.03 93.69
 -1 0 7 1686.43 95.99
 1 0 -7 1703.13 93.99
 -1 0 6 1398.06 74.19
 -1 0 6 1304.97 74.69
 -1 0 6 1323.07 74.99
 -1 0 6 1401.26 74.79
 -1 0 6 1248.08 74.49
 1 0 -6 1323.17 74.29
 1 0 -6 1317.77 74.69
 1 0 -6 1292.67 75.19
 -1 0 6 1224.48 75.59
 1 0 -6 1312.27 74.49
 1 0 -5 233.98 18.3
 -1 0 5 181.78 17.6
 -1 0 5 216.18 18.1
 -1 0 5 204.98 17.2
 -1 0 5 224.58 17.8
 1 0 -4 1855.71 108.49
 1 0 -4 1920.41 108.49
 -1 0 4 2063.19 108.19
 -1 0 4 1870.41 108.29
 1 0 -4 2043.5 108.29
 -1 0 4 2097.19 107.89
 1 0 -4 1982 108.39
 -1 0 4 1913.31 108.19
 -1 0 4 1928.81 107.89
 1 0 -4 2057.49 107.99
 1 0 -3 5153.08 266.57
 1 0 -3 4912.51 266.27
 -1 0 3 4756.62 266.47
 1 0 -3 4796.12 266.47
 -1 0 3 4974.3 266.47
 -1 0 3 4744.33 266.17
 -1 0 3 5358.36 266.47
 -1 0 3 4934.61 266.17
 -1 0 3 4982.6 266.47
 1 0 -3 4836.02 266.17
 -1 0 2 2149.88 115.29
 1 0 -2 2141.19 115.19
 -1 0 2 1969.1 115.59
 -1 0 2 2058.29 115.09
 -1 0 2 2283.47 115.49
 -1 0 2 2238.58 116.29
 1 0 -2 2129.99 115.29
 1 0 -2 2111.99 115.29
 1 0 -2 2087.69 115.69
 1 0 2 2190.48 115.79
 1 0 2 1954.2 115.79
 -1 0 -2 2072.49 115.69
 1 0 2 2177.48 115.79
 -1 0 -2 2094.29 115.69
 1 0 2 2297.57 115.99
 -1 0 -2 2182.18 115.79
 -1 0 -2 2139.69 115.79
 1 0 3 5093.89 266.27
 -1 0 -3 4992.1 266.27
 1 0 3 4694.73 266.07
 -1 0 -3 4593.14 266.17
 -1 0 -3 4780.72 265.97
 1 0 3 5021.7 266.27
 1 0 3 4904.71 265.97
 -1 0 -3 4864.71 266.37
 1 0 3 4544.65 266.17
 1 0 3 5361.16 265.77
 -1 0 -3 5494.45 265.87
 -1 0 -4 1964.2 105.49
 1 0 4 1980.7 104.79
 -1 0 -4 1972.6 104.89
 -1 0 -4 1958.4 105.19
 -1 0 -4 2083.89 104.79
 1 0 4 1892.81 105.29
 1 0 4 1783.02 105.09
 1 0 4 1956.5 104.49
 -1 0 -4 1759.92 105.19
 1 0 4 1812.72 104.69
 1 0 5 270.27 20
 -1 0 -5 276.97 20.8
 1 0 5 240.98 18.3
 1 0 5 243.28 19.5
 -1 0 -5 279.07 20.3
 1 0 6 1269.47 74.49
 -1 0 -6 1341.67 74.89
 1 0 6 1415.76 74.79
 -1 0 -6 1320.87 74.49
 1 0 6 1410.46 73.99
 1 0 6 1180.48 74.49
 -1 0 -6 1349.27 75.29
 1 0 6 1240.58 75.09
 -1 0 -6 1349.56 73.89
 1 0 6 1291.07 73.69
 -1 0 -6 1291.77 74.39
 -1 0 -7 1674.03 93.49
 1 0 7 1698.33 92.79
 -1 0 -7 1641.64 91.89
 -1 0 -7 1659.63 93.29
 1 0 7 1500.45 93.19
 -1 0 -7 1617.14 93.19
 1 0 7 1573.34 92.39
 1 0 7 1774.42 91.99
 -1 0 -8 506.05 35.3
 1 0 8 530.95 35.5
 1 0 8 585.14 36.3
 1 0 8 531.05 36.9
 -1 0 -8 460.85 38.1
 -1 0 -8 552.24 36.4
 1 0 8 551.84 35.6
 1 0 9 274.27 23.5
 -1 0 -9 273.97 26
 1 0 9 254.97 24.5
 -1 0 -9 233.58 26.6
 1 0 9 183.98 23.6
 -1 0 -9 228.68 24.3
 1 0 9 273.77 23.4
 -1 0 -10 55.59 14.8
 1 0 10 46 15.8
 -1 0 -10 53.49 18.3
 -1 0 -10 55.99 14.4
 1 0 10 28.2 16.6
 1 0 10 35.9 14.2
 1 0 11 161.78 21.3
 -1 0 -11 166.78 19.9
 1 0 11 153.28 30.4
 -1 0 -11 144.99 27.1
 1 0 11 172.28 26
 -1 0 -12 73.19 19.4
 1 0 12 78.49 24
 -1 0 -12 115.79 18
 1 0 13 104.29 26.9
 1 0 14 77.59 28.1
 1 1 -14 26.4 15.9
 -1 1 14 15.4 25.8
 -1 -1 14 71.09 31.7
 1 -1 -14 3.5 17.5
 1 1 -13 59.69 17.1
 -1 1 13 56.09 22.5
 -1 1 13 73.89 23.3
 -1 -1 13 78.99 27.5
 1 -1 -13 79.39 20.1
 1 -1 -13 59.99 20.9
 1 1 -12 44.8 18.1
 1 1 -12 55.49 24.4
 -1 1 12 79.79 22
 -1 1 12 50.59 19.8
 -1 1 12 49.1 18.2
 1 -1 -12 22.5 17.2
 -1 -1 12 7 19.6
 1 -1 -12 48.6 16
 1 -1 -12 51.69 24.3
 1 1 -11 142.69 22
 -1 1 11 173.58 23.9
 1 1 -11 182.38 26.5
 1 1 -11 173.38 20.8
 -1 1 11 207.68 24.5
 -1 -1 11 199.88 21.2
 -1 -1 11 154.28 24.6
 1 -1 -11 212.58 28.9
 1 -1 -11 191.98 23.6
 -1 1 10 95.79 18.9
 -1 1 10 122.89 19
 -1 1 10 129.39 19.6
 1 1 -10 110.09 16.6
 1 1 -10 65.69 18.5
 1 1 -10 69.99 15.7
 1 -1 -10 115.09 20.1
 1 -1 -10 51.59 17
 1 -1 -10 98.49 21.8
 -1 -1 10 138.29 16.7
 -1 -1 10 100.89 19.8
 -1 -1 10 64.09 18
 -1 -1 10 64.09 15.9
 1 1 -9 81.39 14.9
 1 1 -9 66.79 15.7
 -1 1 9 53.99 14.2
 -1 1 9 28.1 15
 -1 1 9 86.89 15.3
 -1 1 9 95.49 16.1
 1 1 -9 98.19 14.6
 -1 -1 9 65.19 15.9
 1 -1 -9 80.99 15.1
 1 -1 -9 46.4 14.7
 1 -1 -9 64.69 15.2
 -1 -1 9 103.89 15.1
 -1 1 8 107.39 14.8
 -1 1 8 126.49 15.6
 1 1 -8 110.89 13.9
 -1 1 8 124.09 16.2
 -1 1 8 82.49 14.7
 1 1 -8 102.39 15.8
 1 1 -8 106.39 15
 1 -1 -8 122.29 15.6
 1 -1 -8 112.39 17.1
 1 -1 -8 107.79 16
 -1 -1 8 103.19 14.4
 -1 -1 8 116.69 16.7
 -1 -1 8 99.19 15.7
 -1 1 7 355.46 23
 1 1 -7 272.87 22.3
 1 1 -7 278.27 26
 1 1 -7 280.07 23.4
 -1 1 7 307.97 23
 -1 1 7 271.47 22.2
 -1 1 7 306.37 23.4
 -1 -1 7 263.47 22.5
 1 -1 -7 272.97 24.3
 -1 -1 7 312.57 21.9
 1 -1 -7 279.07 23.4
 -1 -1 7 280.47 21.4
 1 -1 -7 300.87 22.6
 -1 1 6 160.08 16.8
 1 1 -6 153.88 16.7
 -1 1 6 174.98 17.1
 -1 1 6 182.98 17.2
 1 1 -6 156.88 17.4
 -1 1 6 162.28 17.9
 -1 1 6 146.09 17.2
 1 1 -6 164.18 17.7
 -1 1 6 169.98 15
 1 -1 -6 149.88 17.2
 -1 -1 6 153.88 14.9
 -1 -1 6 208.88 18.1
 -1 -1 6 224.08 17.8
 1 -1 -6 215.58 18.3
 1 -1 -6 149.39 16.3
 -1 -1 6 197.68 16.4
 -1 -1 6 165.48 15.8
 -1 -1 6 164.58 15
 1 -1 -6 147.59 17.4
 -1 1 5 211.08 19.1
 1 1 -5 202.28 18
 -1 1 5 250.97 16.7
 -1 1 5 235.58 17.7
 -1 1 5 193.08 18.9
 -1 1 5 246.88 17.8
 1 1 -5 174.48 18.3
 1 1 -5 213.28 18.3
 -1 -1 5 182.18 17.6
 -1 -1 5 168.48 17.5
 -1 -1 5 233.78 16.1
 1 -1 -5 212.38 19.3
 -1 -1 5 219.08 17.5
 -1 -1 5 200.88 16.5
 1 -1 -5 189.78 18.3
 -1 -1 5 216.28 18.7
 1 -1 -5 244.78 17.1
 1 -1 -5 204.28 15.6
 1 -1 -5 218.48 21.6
 -1 1 4 222.28 16.7
 1 1 -4 203.18 15.6
 -1 1 4 207.48 17.3
 -1 1 4 190.38 16.8
 1 1 -4 199.98 15.8
 -1 1 4 193.68 14.4
 1 1 -4 176.48 16.9
 -1 1 4 183.98 15.3
 -1 1 4 226.98 16.2
 1 1 -4 167.48 19.5
 -1 -1 4 192.58 16.1
 1 -1 -4 157.38 13.9
 -1 -1 4 166.48 14.9
 1 -1 -4 201.68 16.9
 1 -1 -4 188.88 16.6
 -1 -1 4 190.28 16
 -1 -1 4 186.08 15.6
 -1 -1 4 203.08 14.4
 1 -1 -4 163.78 16
 -1 -1 4 161.58 16
 1 -1 -4 211.28 15.9
 -1 1 3 21.9 6.1
 -1 1 3 18.7 6.9
 -1 1 3 32.7 8.1
 -1 1 3 16.5 7.8
 -1 1 3 22.2 7.4
 1 1 -3 36.6 8
 1 1 -3 9.2 6.2
 1 1 -3 23.5 8.1
 1 1 -3 26.5 6.9
 1 1 -3 22.6 7
 -1 1 3 33.1 8.3
 1 -1 -3 27 8.1
 1 -1 -3 25.7 8.2
 -1 -1 3 24.9 5.8
 -1 -1 3 21.9 6
 1 -1 -3 27.4 9.2
 -1 -1 3 7.4 7.6
 -1 -1 3 18.2 7.2
 -1 -1 3 17.6 7.8
 1 -1 -3 12.3 5.5
 -1 -1 3 21.4 6.9
 1 -1 -3 20.5 7.5
 -1 1 2 1510.35 81.39
 -1 1 2 1500.95 81.19
 1 1 -2 1441.56 80.89
 -1 1 2 1465.95 80.49
 -1 1 2 1403.56 81.29
 1 1 -2 1382.56 81.49
 1 1 -2 1474.35 80.89
 1 1 -2 1455.35 80.49
 1 1 -2 1658.03 81.09
 1 1 -2 1613.54 80.39
 -1 1 2 1361.26 80.99
 -1 -1 2 1458.45 80.99
 -1 -1 2 1647.84 81.19
 -1 -1 2 1612.44 80.19
 1 -1 -2 1471.55 81.09
 -1 -1 2 1409.16 80.89
 -1 -1 2 1376.16 81.29
 1 -1 -2 1432.76 80.49
 1 -1 -2 1509.85 81.49
 1 -1 -2 1492.95 81.09
 1 -1 -2 1514.05 81.39
 -1 -1 2 1475.65 80.19
 1 1 -1 59.99 5.9
 -1 1 -1 126.89 10.1
 -1 -1 -1 136.69 9.3
 -1 1 -2 1310.87 78.99
 1 1 2 1407.16 79.19
 1 1 2 1327.97 77.99
 1 1 2 1520.15 78.69
 -1 1 -2 1513.25 78.19
 1 1 2 1369.66 78.59
 -1 1 -2 1451.85 78.59
 -1 1 -2 1472.05 77.89
 1 1 2 1359.16 77.89
 -1 1 -2 1566.84 77.99
 1 1 2 1395.66 78.89
 -1 -1 -2 1435.06 78.79
 -1 -1 -2 1462.95 78.59
 1 -1 2 1465.55 78.69
 -1 -1 -2 1438.86 78.99
 -1 -1 -2 1351.96 78.09
 -1 -1 -2 1457.65 78.59
 1 -1 2 1611.54 77.89
 1 -1 2 1357.66 78.79
 1 -1 2 1477.15 78.99
 1 -1 2 1490.85 77.79
 -1 1 -3 37.8 5
 1 1 3 21.3 8.1
 -1 1 -3 20.9 6.6
 -1 1 -3 30.9 7.6
 1 1 3 23.6 7.8
 1 1 3 27.6 6.4
 -1 1 -3 18.8 5.7
 1 1 3 17.6 5.6
 1 1 3 25.4 7
 1 1 3 12.5 6.7
 -1 1 -3 23 7.1
 1 -1 3 33 7.5
 -1 -1 -3 32.9 7.5
 1 -1 3 27 6.1
 1 -1 3 19.7 7.8
 1 -1 3 21 5.5
 -1 -1 -3 16.3 8.1
 1 -1 3 24.6 6.5
 -1 -1 -3 30.7 7.3
 -1 -1 -3 17.1 7.2
 -1 -1 -3 23.4 6.7
 1 1 4 187.58 15.2
 1 1 4 210.68 15.6
 -1 1 -4 189.38 14.6
 1 1 4 213.58 16.7
 1 1 4 201.08 17.4
 1 1 4 200.68 14.5
 -1 1 -4 187.28 16
 1 1 4 230.98 16.3
 -1 1 -4 155.18 16
 -1 1 -4 192.98 15.7
 1 -1 4 194.08 15
 -1 -1 -4 186.48 15.8
 -1 -1 -4 203.08 15.6
 1 -1 4 181.98 16.1
 1 -1 4 165.28 14.9
 1 -1 4 187.98 14.1
 -1 -1 -4 197.48 15.6
 1 -1 4 157.28 15.8
 -1 -1 -4 194.08 17.2
 -1 -1 -4 169.58 15.6
 -1 1 -5 215.98 17.5
 1 1 5 212.08 18.4
 1 1 5 232.18 16
 -1 1 -5 172.98 18.1
 -1 1 -5 176.78 17.8
 1 1 5 230.48 18.3
 1 1 5 213.88 17.1
 1 1 5 225.98 17
 1 1 5 226.88 16.9
 1 -1 5 186.48 17.4
 1 -1 5 201.68 17.3
 -1 -1 -5 255.37 19.6
 -1 -1 -5 174.28 17.2
 1 -1 5 197.88 16.1
 1 -1 5 243.78 17.5
 1 -1 5 186.78 17.9
 -1 -1 -5 230.68 17.5
 -1 -1 -5 220.88 17.4
 -1 -1 -5 202.18 17.4
 1 -1 5 211.18 15.8
 -1 1 -6 160.38 16
 1 1 6 165.98 18.7
 -1 1 -6 146.99 16.8
 1 1 6 170.88 17.1
 1 1 6 189.48 14.9
 1 1 6 147.39 15.7
 -1 1 -6 208.08 17.5
 1 1 6 175.18 18.1
 -1 1 -6 162.48 15.7
 1 1 6 180.68 15.6
 1 -1 6 213.28 16.4
 -1 -1 -6 155.08 16.5
 1 -1 6 137.49 15.4
 -1 -1 -6 134.79 14.8
 1 -1 6 163.78 17.4
 1 -1 6 156.78 14.9
 -1 -1 -6 196.58 17.8
 1 -1 6 171.18 15.2
 -1 1 -7 297.07 21.7
 -1 1 -7 251.17 21.3
 1 1 7 288.17 21.8
 -1 1 -7 279.17 24.8
 1 1 7 300.77 21.9
 1 1 7 304.37 23.4
 -1 1 -7 280.87 25
 1 1 7 300.57 23.1
 1 -1 7 304.97 21.2
 -1 -1 -7 256.37 22.2
 1 -1 7 274.27 22.6
 1 -1 7 282.97 21
 -1 -1 -7 241.48 24.6
 -1 -1 -7 275.97 22.3
 1 1 8 114.69 16.1
 1 1 8 107.99 14.6
 -1 1 -8 133.59 14.6
 -1 1 -8 109.99 15.9
 1 1 8 119.79 16.1
 1 1 8 118.69 14.2
 -1 1 -8 112.19 13.6
 -1 1 -8 115.49 15.7
 1 -1 8 129.39 16.9
 1 -1 8 133.99 16.5
 -1 -1 -8 124.29 16.8
 1 -1 8 125.19 15
 -1 -1 -8 112.59 15
 -1 -1 -8 103.09 14.7
 -1 1 -9 91.29 13.8
 1 1 9 74.19 14.2
 1 1 9 83.29 14.5
 1 1 9 54.29 15.9
 1 1 9 65.69 14.2
 -1 1 -9 68.49 14.6
 -1 1 -9 63.29 17.6
 1 -1 9 70.39 15.4
 -1 -1 -9 114.69 17.5
 -1 -1 -9 75.49 14.3
 1 -1 9 77.79 13.7
 -1 -1 -9 65.89 15.8
 1 -1 9 69.09 14.8
 1 1 10 56.69 17.9
 -1 1 -10 92.99 14.7
 -1 1 -10 89.99 14.6
 -1 1 -10 75.29 18.7
 1 1 10 99.09 17.7
 1 1 10 92.49 17
 -1 -1 -10 73.99 16.7
 1 -1 10 50.29 17.6
 1 -1 10 95.39 16.9
 -1 -1 -10 107.09 15.8
 -1 -1 -10 110.39 21.9
 1 -1 10 86.79 18
 -1 1 -11 195.58 24
 -1 1 -11 166.18 26.1
 1 1 11 196.48 24.1
 -1 1 -11 183.48 20.1
 1 1 11 161.28 29.1
 1 -1 11 190.18 26.3
 -1 -1 -11 176.38 21.2
 1 -1 11 198.68 21.3
 -1 1 -12 27.1 20.2
 -1 1 -12 85.99 20.1
 1 1 12 58.09 17.9
 1 1 12 44.3 21.8
 -1 1 -12 46.4 14.7
 -1 -1 -12 47.5 15.4
 1 -1 12 34.2 21.9
 -1 -1 -12 53.79 18.6
 -1 1 -13 18.2 21.8
 1 1 13 52.59 25.4
 1 1 13 57.89 22.4
 -1 1 -13 53.29 14.9
 -1 -1 -13 74.49 20.7
 -1 -1 -13 40.6 16.9
 1 -1 13 50.79 23.9
 1 1 14 34.6 25.8
 -1 -1 -14 22 16.3
 -1 2 14 32.3 21.7
 1 -2 -14 88.79 23.8
 1 -2 -14 39.4 20.5
 -1 2 13 44.8 23
 1 2 -13 61.99 24.4
 -1 2 13 63.59 21
 -1 -2 13 64.19 23.5
 1 -2 -13 83.29 21.6
 -1 -2 13 109.39 22.4
 1 2 -12 111.09 17.6
 1 2 -12 148.79 25.5
 -1 2 12 116.39 23.2
 -1 2 12 137.49 24.3
 1 -2 -12 167.78 23.6
 1 -2 -12 70.19 20.7
 -1 -2 12 92.49 25.6
 1 2 -11 38.4 13.6
 1 2 -11 15.1 13.9
 -1 -2 11 27.6 14.7
 1 -2 -11 35.8 17.2
 1 -2 -11 25.7 17.2
 -1 2 10 13.7 12.9
 1 2 -10 30.3 11.6
 1 2 -10 23.4 15
 -1 2 10 1.8 15.9
 1 2 -10 10.4 11.9
 -1 2 10 51.99 13.6
 -1 -2 10 17.2 11.1
 1 -2 -10 30.8 16.2
 1 -2 -10 15.6 17.9
 -1 -2 10 44.1 16.4
 -1 -2 10 19.1 15.6
 1 -2 -10 19.2 17.1
 -1 -2 10 16.9 13.6
 -1 2 9 39.2 14.5
 -1 2 9 54.79 13.8
 1 2 -9 66.39 13.6
 -1 2 9 87.99 16
 -1 -2 9 61.79 16.6
 -1 -2 9 58.19 14.4
 1 -2 -9 62.49 15.5
 1 -2 -9 64.99 15.1
 1 -2 -9 73.89 17.9
 -1 2 8 180.18 19.3
 -1 2 8 153.08 17.3
 1 2 -8 151.48 17.2
 1 2 -8 155.28 17.4
 -1 2 8 135.19 17.1
 -1 2 8 141.19 17.8
 -1 -2 8 151.78 16.3
 -1 -2 8 176.58 15.8
 1 -2 -8 155.78 18
 1 -2 -8 150.58 20.6
 -1 -2 8 118.39 18.2
 -1 -2 8 134.89 18
 1 -2 -8 147.49 18.1
 -1 2 7 249.48 21.8
 -1 2 7 274.57 22.7
 -1 2 7 275.57 22.5
 -1 2 7 268.57 20.6
 -1 2 7 234.18 23.6
 1 2 -7 238.48 21.9
 1 2 -7 271.97 20.8
 1 2 -7 313.17 20.9
 -1 2 7 240.88 23.8
 1 2 -7 275.97 22.6
 -1 -2 7 253.27 21.5
 1 -2 -7 276.07 22.5
 1 -2 -7 273.97 23.9
 -1 -2 7 250.47 22.8
 1 -2 -7 235.88 23
 -1 -2 7 303.17 21.2
 -1 -2 7 240.78 19.1
 -1 2 6 440.26 26.6
 -1 2 6 432.96 27.8
 -1 2 6 440.46 28.4
 -1 2 6 397.06 28.1
 -1 2 6 372.06 33.3
 1 2 -6 387.36 28
 1 2 -6 387.76 26.7
 -1 2 6 397.56 26.3
 1 2 -6 473.85 29.2
 1 2 -6 391.56 26
 1 2 -6 394.86 27
 -1 -2 6 451.85 28.7
 -1 -2 6 415.86 28.3
 -1 -2 6 380.66 24.8
 1 -2 -6 337.87 28.8
 -1 -2 6 440.46 27.5
 -1 -2 6 417.66 25
 -1 -2 6 383.86 27.6
 1 -2 -6 444.76 29.2
 1 -2 -6 370.56 27.8
 1 -2 -6 362.36 28.4
 1 2 -5 127.19 12.3
 1 2 -5 146.79 14.4
 -1 2 5 150.48 14.6
 -1 2 5 144.29 13
 1 2 -5 147.49 13.7
 -1 2 5 152.18 14
 -1 2 5 129.29 14
 1 2 -5 129.29 15.4
 1 2 -5 149.88 15.7
 -1 2 5 132.39 14.5
 -1 2 5 149.79 14.5
 1 -2 -5 149.88 14.1
 1 -2 -5 151.88 16.7
 1 -2 -5 158.28 16.5
 -1 -2 5 122.49 13.7
 -1 -2 5 184.38 16.6
 1 -2 -5 152.68 15.2
 1 -2 -5 149.79 16.1
 -1 -2 5 133.39 14.6
 -1 -2 5 147.99 15.3
 -1 -2 5 145.59 11.4
 1 2 -4 16.6 7.4
 -1 2 4 18.2 7
 1 2 -4 28.3 8.8
 -1 2 4 24.4 6.4
 -1 2 4 6.2 7.9
 -1 2 4 21.2 9.1
 1 2 -4 17.5 7.8
 1 2 -4 21.9 5.9
 1 2 -4 27.1 6.7
 -1 2 4 23.8 8.8
 -1 -2 4 11.2 8
 1 -2 -4 22.5 7.8
 -1 -2 4 17.4 8.7
 -1 -2 4 21.8 7.6
 -1 -2 4 18.9 8.1
 1 -2 -4 23 9
 1 -2 -4 20.8 9.1
 -1 -2 4 37.1 9.1
 1 -2 -4 22.1 6
 1 -2 -4 26.2 8.5
 1 2 -3 252.27 16
 -1 2 3 244.18 18.6
 -1 2 3 237.68 19.5
 -1 2 3 248.68 19.2
 1 2 -3 243.58 18
 1 2 -3 262.47 19.3
 -1 2 3 267.77 16.4
 -1 2 3 230.88 18.3
 1 2 -3 234.18 20.3
 1 2 -3 258.97 15.7
 -1 -2 3 252.27 18.2
 1 -2 -3 239.48 16.2
 -1 -2 3 266.07 18.1
 1 -2 -3 238.08 18.1
 1 -2 -3 284.37 18.3
 1 -2 -3 249.28 19.5
 1 -2 -3 271.77 19.7
 -1 -2 3 246.38 18.7
 -1 -2 3 287.47 19.1
 -1 -2 3 285.27 18.3
 -1 2 2 756.12 48
 -1 2 2 874.01 47.6
 1 2 -2 868.71 47.2
 -1 2 2 886.21 46.1
 1 2 -2 775.62 47.4
 1 2 -2 856.01 47
 -1 2 2 842.42 47.9
 1 2 -2 854.91 50.89
 -1 2 2 874.41 47.7
 1 -2 -2 858.51 47.1
 1 -2 -2 862.01 48.1
 -1 -2 2 839.42 47.3
 1 -2 -2 837.22 47.6
 -1 -2 2 858.71 47.3
 1 -2 -2 836.62 46
 1 -2 -2 879.61 47.5
 -1 -2 2 755.22 46.8
 -1 -2 2 809.52 47.5
 -1 2 1 120.29 11.7
 1 2 -1 99.29 10.2
 1 2 -1 112.09 11.1
 -1 2 1 97.89 11
 -1 2 1 126.09 11.4
 1 2 -1 157.48 11
 1 -2 -1 127.09 10.8
 -1 -2 1 105.09 9.2
 -1 -2 1 124.39 11.2
 -1 -2 1 108.39 10.6
 1 -2 -1 121.39 10
 1 -2 -1 131.69 11.3
 1 -2 -1 137.79 9
 1 -2 -1 122.69 16.1
 1 2 0 69.49 6.2
 -1 2 0 83.69 9.1
 -1 2 0 53.79 5.9
 -1 2 0 66.39 7.6
 1 2 0 68.79 6.5
 -1 2 0 83.49 6.4
 1 2 0 56.49 7.3
 1 2 0 72.69 6.4
 -1 2 0 78.19 7.4
 1 -2 0 53.59 6.9
 -1 -2 0 55.89 7.5
 1 -2 0 58.79 7.4
 -1 -2 0 64.29 6
 1 -2 0 69.09 7.4
 -1 -2 0 70.19 7.5
 -1 -2 0 57.69 6.7
 -1 2 -1 136.69 11.2
 -1 2 -1 119.79 10.7
 1 2 1 150.58 10.7
 -1 2 -1 115.59 11.7
 1 2 1 135.69 12
 -1 -2 -1 123.99 11.6
 -1 -2 -1 131.59 11.4
 1 -2 1 127.19 11
 -1 -2 -1 126.19 10.3
 1 -2 1 131.09 11.8
 1 -2 1 118.29 10.6
 -1 2 -2 822.52 47.3
 -1 2 -2 831.52 47.4
 -1 2 -2 839.92 46.2
 1 2 2 745.43 45.3
 1 2 2 874.91 45.2
 1 2 2 857.11 46.9
 1 2 2 816.62 47.2
 1 2 2 810.32 47.3
 1 2 2 778.52 47.8
 -1 -2 -2 814.42 47.3
 1 -2 2 873.01 47.3
 1 -2 2 796.52 47.1
 -1 -2 -2 825.92 47.3
 1 -2 2 933.71 47
 -1 -2 -2 856.61 46.6
 1 -2 2 859.31 47
 -1 2 -3 242.78 18.8
 -1 2 -3 269.17 15.8
 1 2 3 243.18 18.5
 1 2 3 252.67 19
 1 2 3 259.77 16.1
 -1 2 -3 259.47 19
 1 2 3 233.18 17.5
 -1 2 -3 271.27 17
 1 2 3 261.97 19.9
 -1 2 -3 262.37 16.4
 1 2 3 274.37 18.8
 1 -2 3 293.77 17.9
 1 -2 3 273.67 18.5
 -1 -2 -3 280.07 18.6
 -1 -2 -3 234.28 19.4
 -1 -2 -3 257.87 18.6
 1 -2 3 270.07 19.9
 -1 -2 -3 258.37 19
 1 -2 3 250.67 20.3
 -1 2 -4 19.5 8
 1 2 4 12.3 7.7
 1 2 4 26.8 8.7
 1 2 4 3 7.6
 1 2 4 10.6 6.4
 -1 2 -4 13 6.6
 -1 2 -4 20 8.8
 -1 2 -4 21.9 6.5
 -1 2 -4 19.3 5.6
 1 2 4 20.1 9.1
 -1 -2 -4 10.5 7.9
 1 -2 4 30.3 7.6
 1 -2 4 20.4 8.2
 1 -2 4 18 8.6
 -1 -2 -4 15.7 7.5
 -1 -2 -4 26.8 8.8
 -1 -2 -4 25.7 9.8
 1 -2 4 30.3 7.7
 1 -2 4 24.4 8.9
 1 2 5 159.58 12.9
 1 2 5 138.09 15.6
 -1 2 -5 135.99 14.4
 -1 2 -5 140.19 12.4
 1 2 5 169.48 17
 1 2 5 147.99 14.6
 -1 2 -5 163.18 14.4
 -1 2 -5 160.18 15.7
 1 2 5 140.29 13.6
 1 2 5 135.99 14.6
 -1 2 -5 132.99 12.7
 -1 -2 -5 145.09 14.9
 1 -2 5 133.39 14.8
 1 -2 5 132.89 13.9
 1 -2 5 149.09 14.1
 1 -2 5 150.28 14.2
 -1 -2 -5 126.59 15.1
 1 -2 5 155.28 11.4
 1 -2 5 141.59 15.1
 -1 -2 -5 154.58 15.8
 1 2 6 415.06 27.8
 -1 2 -6 375.76 25.2
 -1 2 -6 391.26 25.4
 -1 2 -6 447.96 28.3
 1 2 6 441.36 25.8
 -1 2 -6 409.96 26.8
 1 2 6 395.56 27.2
 1 2 6 349.87 29.1
 1 2 6 390.36 25.2
 1 2 6 383.46 27
 -1 2 -6 392.76 29.5
 1 -2 6 391.26 25.6
 1 -2 6 391.36 24.3
 -1 -2 -6 383.56 27.7
 -1 -2 -6 425.16 27.3
 1 -2 6 392.96 28.3
 1 -2 6 390.16 24.4
 1 -2 6 446.46 26.8
 -1 -2 -6 323.47 27.6
 1 -2 6 378.96 27.7
 -1 -2 -6 403.16 28.8
 -1 2 -7 298.07 20.2
 1 2 7 283.67 21.7
 -1 2 -7 276.37 23.2
 1 2 7 247.88 22.4
 1 2 7 268.87 20.6
 1 2 7 280.57 23
 -1 2 -7 255.47 19.6
 -1 2 -7 267.87 24.7
 1 2 7 286.27 24.5
 1 -2 7 243.58 20.2
 -1 -2 -7 274.07 24.2
 1 -2 7 284.87 19.3
 1 -2 7 278.27 21.3
 1 -2 7 236.18 24.3
 -1 -2 -7 280.57 22.5
 -1 -2 -7 249.88 23
 1 2 8 126.09 16.6
 1 2 8 166.38 17.2
 -1 2 -8 146.19 14.9
 -1 2 -8 177.58 20.6
 1 2 8 181.08 18.1
 -1 2 -8 162.58 17.7
 1 2 8 157.98 19.5
 1 2 8 152.68 18.4
 1 -2 8 155.58 19.5
 1 -2 8 140.09 18.7
 -1 -2 -8 177.38 17.9
 -1 -2 -8 133.29 16.7
 1 -2 8 166.08 15.6
 -1 -2 -8 162.18 20.8
 1 2 9 54.49 15.5
 -1 2 -9 44 11.2
 -1 2 -9 75.59 19
 1 2 9 70.49 16.4
 1 2 9 31.6 14.6
 -1 2 -9 37.9 14.1
 1 2 9 52.19 14.2
 -1 -2 -9 66.89 15.5
 -1 -2 -9 58.39 17.9
 1 -2 9 78.29 17.2
 -1 -2 -9 81.39 15.5
 1 -2 9 38.4 15.2
 1 -2 9 38.5 12.1
 1 2 10 42.6 16.3
 1 2 10 3.8 12.7
 -1 2 -10 5.8 10.5
 -1 2 -10 37.9 14.7
 1 2 10 24.6 15.8
 1 -2 10 11.3 12.4
 1 -2 10 19.4 16.2
 1 -2 10 25.3 10.5
 -1 -2 -10 36.9 12.7
 1 -2 10 31.9 16.7
 -1 -2 -10 27 15.6
 -1 -2 -10 37.1 15.2
 -1 2 -11 17.1 12.2
 1 2 11 42.7 15.7
 -1 -2 -11 38.9 16.1
 1 -2 11 33.1 19.2
 -1 -2 -11 88.69 27.2
 -1 2 -12 129.79 24.7
 1 2 12 112.79 24.2
 -1 2 -12 109.19 16.5
 1 -2 12 77.89 23.6
 -1 -2 -12 114.19 22.2
 -1 -2 -12 81.89 19.9
 -1 2 -13 66.29 15.7
 1 2 13 19.1 23.2
 -1 2 -13 69.09 23.7
 -1 -2 -13 66.19 19.5
 1 -2 13 39.2 25.5
 1 2 14 2.5 23.2
 -1 -2 -14 77.39 19.4
 1 -3 -14 16.8 19.3
 -1 3 13 16.8 20.5
 -1 -3 13 133.49 23.5
 1 -3 -13 58.19 21.1
 -1 -3 13 34.9 27.8
 -1 3 12 31.5 21
 1 3 -12 40.6 18.5
 -1 3 12 57.19 22.4
 1 3 -12 26.9 13.1
 1 -3 -12 11.2 17.8
 1 -3 -12 41.5 20.3
 -1 -3 12 29.5 23.7
 -1 3 11 82.59 21.9
 1 3 -11 68.09 16.9
 1 3 -11 60.59 14.5
 -1 3 11 96.29 17.2
 -1 -3 11 60.09 16
 1 -3 -11 73.99 20.5
 -1 -3 11 47 21
 1 -3 -11 74.69 19.1
 -1 3 10 12.3 16.5
 1 3 -10 28.2 10
 1 3 -10 11.3 12.4
 -1 3 10 21.8 15.6
 -1 3 10 17.7 17.3
 -1 -3 10 27.8 16.8
 1 -3 -10 1 15.5
 -1 -3 10 25.9 13.6
 -1 -3 10 58.19 19.7
 1 -3 -10 14.4 14.9
 -1 3 9 75.39 18
 1 3 -9 88.69 14
 1 3 -9 57.99 13.3
 -1 3 9 41.8 16.2
 1 3 -9 52.29 13.1
 1 -3 -9 82.99 19.3
 -1 -3 9 57.09 16.8
 1 -3 -9 27.4 15.8
 -1 -3 9 64.29 17.5
 1 3 -8 112.39 14.1
 -1 3 8 122.89 15.6
 -1 3 8 141.59 16.8
 -1 3 8 101.69 17.4
 -1 3 8 133.89 17.3
 1 3 -8 85.39 15
 1 3 -8 85.69 13
 -1 -3 8 110.49 16.9
 1 -3 -8 105.69 16.7
 -1 -3 8 82.59 16.4
 1 -3 -8 123.69 20.5
 -1 -3 8 112.29 14.4
 1 -3 -8 55.29 17.7
 -1 3 7 104.39 12.4
 -1 3 7 85.29 14.6
 -1 3 7 93.19 14.4
 1 3 -7 113.09 12.2
 -1 3 7 106.89 14.4
 -1 3 7 89.19 14.5
 1 3 -7 108.99 12.6
 1 3 -7 108.99 15.1
 1 3 -7 108.09 13.1
 -1 3 7 118.79 15.6
 -1 -3 7 79.79 12.3
 1 -3 -7 94.79 15
 -1 -3 7 108.29 13.7
 1 -3 -7 117.39 14.1
 -1 -3 7 74.19 14
 1 -3 -7 116.99 17
 1 3 -6 82.79 12.5
 -1 3 6 84.49 10.8
 1 3 -6 85.99 10.2
 -1 3 6 116.79 14.2
 -1 3 6 100.79 11.4
 -1 3 6 97.69 13.8
 -1 3 6 95.69 12.7
 1 3 -6 77.19 15.9
 1 3 -6 103.99 11.8
 -1 3 6 101.39 13.9
 -1 -3 6 94.89 12.3
 -1 -3 6 95.99 12.6
 -1 -3 6 86.49 12.1
 1 -3 -6 109.19 14.5
 1 -3 -6 105.99 15.2
 1 3 -5 93.49 10.1
 -1 3 5 109.79 10.8
 -1 3 5 95.49 13.2
 -1 3 5 100.59 15.8
 -1 3 5 143.79 14.4
 1 3 -5 106.59 12.6
 1 3 -5 116.19 12.9
 -1 3 5 122.99 11.9
 1 -3 -5 102.09 13.9
 1 -3 -5 79.89 12.6
 1 -3 -5 98.69 13.4
 -1 -3 5 128.09 14
 1 -3 -5 107.19 10.2
 -1 -3 5 116.99 12.5
 1 -3 -5 130.49 13.8
 -1 -3 5 99.89 13.1
 -1 -3 5 114.59 12.9
 -1 3 4 26.7 9.4
 1 3 -4 17.3 5.7
 -1 3 4 36.3 7.8
 1 3 -4 18.2 8.9
 -1 3 4 31.5 9.2
 1 3 -4 41.6 8.7
 -1 3 4 22.7 6.5
 -1 3 4 27.3 8.4
 -1 3 4 35.6 9.4
 1 3 -4 29.9 8
 1 3 -4 31.8 5.4
 -1 -3 4 33.8 8.6
 1 -3 -4 22.8 5.4
 -1 -3 4 18.2 8.6
 1 -3 -4 25.4 9.7
 -1 -3 4 33.9 8.9
 -1 -3 4 26.7 7.8
 1 -3 -4 41.1 9.4
 1 -3 -4 40.5 8.1
 -1 -3 4 22.5 8.9
 1 -3 -4 27.2 9.8
 1 3 -3 105.59 10.4
 -1 3 3 93.49 10.3
 -1 3 3 97.19 11.6
 -1 3 3 96.79 11.5
 1 3 -3 86.09 11
 -1 3 3 92.89 11.3
 -1 3 3 94.89 9.1
 1 -3 -3 108.49 11
 -1 -3 3 122.99 11.6
 -1 -3 3 90.79 10
 -1 -3 3 104.49 10.7
 1 -3 -3 87.89 11.5
 -1 -3 3 98.89 11
 1 -3 -3 77.99 9.9
 1 -3 -3 90.69 11.3
 1 3 -2 554.14 32.9
 -1 3 2 543.75 33
 -1 3 2 527.85 32.1
 -1 3 2 529.55 32.9
 1 3 -2 535.45 32.6
 1 3 -2 510.55 32.6
 -1 3 2 580.84 30.7
 1 -3 -2 579.84 32.9
 -1 -3 2 566.74 32.5
 -1 -3 2 528.15 31.8
 1 -3 -2 558.84 34
 1 -3 -2 495.05 32.6
 -1 -3 2 569.44 32.7
 1 -3 -2 564.14 34.2
 -1 -3 2 548.65 32.2
 1 -3 -2 556.94 30.5
 -1 -3 2 561.64 32.4
 -1 3 1 241.78 16.8
 -1 3 1 242.18 19.1
 -1 3 1 246.38 18.6
 -1 3 1 265.17 15.8
 -1 3 1 279.97 17.2
 1 3 -1 254.27 22.3
 1 3 -1 245.58 18.4
 1 -3 -1 241.78 18.9
 1 -3 -1 277.87 15.7
 -1 -3 1 244.18 17.1
 -1 -3 1 264.87 17.3
 1 -3 -1 268.87 17.9
 1 -3 -1 258.57 17
 -1 -3 1 267.77 18.3
 -1 -3 1 256.47 18.4
 1 3 0 38.4 7
 1 3 0 24.8 5.5
 -1 3 0 37.1 6.1
 1 3 0 37.1 5.4
 -1 3 0 47.1 5.6
 1 3 0 41.2 7.8
 -1 3 0 32.7 7.8
 1 3 0 31.9 5
 -1 3 0 42.4 7.8
 1 -3 0 46.1 7.6
 1 -3 0 33 8
 -1 -3 0 40.8 5.8
 1 -3 0 36.6 8.5
 1 -3 0 37.7 7.6
 -1 -3 0 34.2 6.6
 -1 -3 0 21.1 7.6
 -1 -3 0 34.4 7.7
 -1 3 -1 259.37 18.1
 -1 3 -1 271.87 18.5
 -1 3 -1 267.57 17.9
 1 3 1 209.28 19.6
 1 3 1 268.97 19.1
 1 3 1 275.57 17.1
 -1 -3 -1 270.87 17.4
 1 -3 1 276.47 18.2
 -1 -3 -1 240.68 16.4
 1 -3 1 250.57 17.9
 1 -3 1 272.07 17.4
 -1 -3 -1 238.88 18.5
 -1 -3 -1 248.98 18.8
 1 -3 1 255.37 17.6
 -1 -3 -1 252.07 17
 1 3 2 546.85 32.6
 -1 3 -2 574.64 32.8
 1 3 2 486.45 37.4
 -1 3 -2 531.55 32.3
 -1 3 -2 556.94 31.7
 1 3 2 528.55 31.8
 1 3 2 543.25 32
 -1 -3 -2 549.54 32.4
 1 -3 2 566.34 31.8
 -1 -3 -2 506.85 33
 1 -3 2 551.54 31.9
 1 -3 2 555.14 32.5
 -1 -3 -2 509.95 34.2
 -1 -3 -2 508.65 31.6
 1 -3 2 519.45 32
 1 3 3 96.29 11.2
 1 3 3 89.29 10.8
 -1 3 -3 97.89 9.6
 1 3 3 107.89 10.8
 1 3 3 88.49 11.1
 -1 3 -3 109.69 11.8
 1 3 3 90.29 7.9
 -1 3 -3 97.99 11.4
 1 3 3 81.09 7.8
 -1 -3 -3 97.99 11.1
 1 -3 3 111.59 10.3
 -1 -3 -3 92.39 12.1
 -1 -3 -3 95.29 11.4
 1 -3 3 103.59 11
 1 -3 3 100.19 11.1
 1 -3 3 107.39 11.3
 -1 3 -4 13.3 9
 1 3 4 24.2 9.6
 1 3 4 23.2 5.7
 1 3 4 50.89 8.9
 -1 3 -4 21.7 6.1
 -1 3 -4 27.7 5.1
 1 3 4 43.3 9.7
 -1 3 -4 29.7 7.1
 1 3 4 30.9 5.9
 1 3 4 22.6 8.5
 -1 3 -4 25.5 8.6
 -1 -3 -4 36.6 9.9
 1 -3 4 36.4 8.2
 1 -3 4 28.8 9.1
 -1 -3 -4 32 9.5
 -1 -3 -4 32.8 9.1
 1 -3 4 26.1 9.6
 1 -3 4 27.2 8
 -1 -3 -4 43.6 8.3
 1 -3 4 25.3 8.6
 1 3 5 114.99 11
 -1 3 -5 106.69 11.9
 1 3 5 95.09 12.8
 1 3 5 118.99 13.4
 1 3 5 112.99 14.5
 1 3 5 119.29 11.2
 -1 3 -5 95.89 10.6
 -1 3 -5 123.49 13.9
 -1 3 -5 108.79 12.7
 1 3 5 113.79 12.9
 -1 -3 -5 116.29 13.6
 1 -3 5 89.69 12.3
 1 -3 5 104.19 11.8
 -1 -3 -5 109.19 12.6
 1 -3 5 108.09 13.3
 -1 -3 -5 121.19 12.9
 1 -3 5 108.29 11.8
 -1 -3 -5 107.69 14.2
 -1 3 -6 117.49 17.5
 -1 3 -6 94.39 10.6
 1 3 6 85.39 12.7
 1 3 6 100.79 13.5
 1 3 6 121.39 14.6
 1 3 6 105.19 12.9
 1 3 6 103.99 10.4
 -1 3 -6 93.09 13.4
 1 3 6 112.49 13.3
 -1 3 -6 88.29 9.9
 1 -3 6 87.59 12.9
 -1 -3 -6 98.19 15.5
 1 -3 6 89.69 11.9
 -1 -3 -6 107.49 13.9
 -1 -3 -6 76.09 14.1
 1 -3 6 75.49 11.6
 -1 3 -7 92.89 11.3
 -1 3 -7 95.79 12.7
 1 3 7 107.29 15
 1 3 7 126.29 17.5
 1 3 7 88.29 12.3
 -1 3 -7 107.79 13
 1 3 7 96.29 13.9
 1 3 7 82.19 14.4
 -1 3 -7 85.39 15.8
 1 3 7 98.49 12
 1 -3 7 96.99 14.6
 -1 -3 -7 94.89 15.9
 -1 -3 -7 116.49 14.8
 1 -3 7 86.99 14.3
 -1 -3 -7 91.89 14.8
 -1 3 -8 122.09 20.8
 1 3 8 97.09 16.6
 1 3 8 114.29 16.3
 -1 3 -8 119.59 12.6
 1 3 8 117.39 15.1
 -1 3 -8 91.29 13.8
 -1 3 -8 117.09 16.7
 1 3 8 122.79 14.8
 -1 -3 -8 115.99 15.2
 1 -3 8 97.69 16.3
 -1 -3 -8 122.89 19.6
 1 -3 8 120.49 18.3
 -1 -3 -8 98.79 16.7
 1 -3 8 95.59 13
 1 3 9 68.79 16.5
 -1 3 -9 77.69 17.5
 -1 3 -9 57.59 12.7
 1 3 9 63.89 15.7
 -1 3 -9 62.49 14.5
 -1 3 -9 73.59 19.7
 1 3 9 75.09 15.5
 -1 -3 -9 54.99 18.7
 1 -3 9 53.79 16.2
 1 -3 9 54.89 15.7
 1 -3 9 52.79 12.6
 1 3 10 40.4 14.1
 -1 3 -10 29 10.2
 1 3 10 31.8 15.4
 -1 3 -10 13.9 11.1
 1 3 10 33.5 16.1
 -1 3 -10 24.3 16.2
 1 -3 10 -1.8 11.2
 1 -3 10 16 16.3
 -1 -3 -10 65.79 22.2
 1 -3 10 -8.3 15
 -1 -3 -10 8.9 14.6
 1 3 11 103.29 17.9
 1 3 11 41.2 23.2
 1 3 11 77.19 21.5
 -1 -3 -11 80.49 19
 1 -3 11 72.49 22.5
 -1 -3 -11 68.59 19.3
 1 3 12 51.09 21.2
 1 -3 12 44.4 24.9
 -1 -3 -12 25.1 17.1
 -1 -3 -12 15.3 19.1
 1 3 13 38.8 20.9
 -1 3 -13 63.49 24
 1 3 13 106.99 25.7
 1 -3 13 81.79 26.2
 -1 -3 -13 40.1 19
 -1 -3 -14 3.8 20.9
 -1 -3 -14 22.1 19.2
 -1 4 14 24.2 23
 -1 -4 14 32.5 30.2
 1 -4 -14 64.39 23
 -1 4 13 3.8 21.7
 1 -4 -13 2.3 20.3
 -1 -4 13 40.9 25.7
 1 4 -12 57.89 14.8
 -1 4 12 -13.1 19
 1 4 -12 -5 14.8
 1 -4 -12 23.1 20.2
 -1 -4 12 29 24
 -1 4 11 19.1 18.8
 -1 4 11 30.3 20.4
 1 4 -11 26.9 13.1
 -1 -4 11 21.2 20.7
 1 -4 -11 3 17.7
 1 4 -10 6 12
 -1 4 10 21.9 14.7
 -1 4 10 14 13.3
 -1 4 10 18 17.8
 1 4 -10 17.3 12.2
 1 -4 -10 4.6 15.9
 -1 -4 10 19.2 12.7
 -1 -4 10 14.4 18.2
 -1 4 9 68.29 17.8
 1 4 -9 38.5 14.4
 -1 4 9 77.59 18.2
 1 4 -9 51.79 13.7
 -1 4 9 48.1 13.1
 1 -4 -9 41.8 16.5
 1 -4 -9 79.59 17.6
 -1 -4 9 59.29 17.5
 -1 -4 9 48.8 13.6
 -1 -4 9 57.09 20.5
 1 4 -8 88.89 14.1
 1 4 -8 90.89 17
 -1 4 8 92.19 17
 1 4 -8 88.39 15
 -1 4 8 88.39 17.2
 -1 4 8 64.39 12.6
 1 4 -8 95.29 18.5
 1 -4 -8 141.19 18.6
 1 -4 -8 101.19 17.4
 -1 -4 8 91.59 15.3
 -1 -4 8 113.59 16.8
 -1 -4 8 88.29 17.1
 -1 4 7 154.68 18.5
 1 4 -7 143.89 16.4
 -1 4 7 184.58 21.2
 -1 4 7 183.58 20.3
 -1 4 7 147.19 16.5
 1 4 -7 167.58 16.3
 1 4 -7 157.28 20.1
 1 4 -7 135.39 15.1
 -1 4 7 197.08 19.6
 1 -4 -7 144.59 19.4
 -1 -4 7 163.98 18.3
 -1 -4 7 177.48 17.5
 -1 -4 7 193.48 19.2
 1 -4 -7 209.98 20.4
 1 4 -6 449.36 29.1
 -1 4 6 432.66 32
 -1 4 6 335.47 25.6
 -1 4 6 394.46 31.5
 1 4 -6 362.96 27.1
 1 4 -6 394.56 25.1
 1 4 -6 383.36 25.4
 -1 4 6 400.36 29.6
 1 -4 -6 414.66 31.5
 -1 -4 6 418.76 27.3
 1 -4 -6 403.36 30
 -1 -4 6 412.26 28
 -1 4 5 41.8 10
 -1 4 5 39.9 11
 -1 4 5 72.49 11.7
 1 4 -5 44.9 10.7
 1 4 -5 37.1 6.8
 -1 4 5 47.8 7.4
 1 4 -5 26.4 8.8
 1 4 -5 27.9 6.2
 -1 4 5 58.09 11.3
 -1 4 5 41.7 7.8
 1 -4 -5 35 10.4
 -1 -4 5 59.39 10.4
 1 -4 -5 42 11.5
 -1 -4 5 9.8 9.3
 -1 -4 5 31.5 8.9
 -1 -4 5 35.1 10.2
 1 -4 -5 31.9 6.6
 1 -4 -5 44.1 9.9
 1 -4 -5 46.1 10.9
 1 4 -4 109.69 12.2
 -1 4 4 113.49 13.2
 -1 4 4 142.09 14.2
 -1 4 4 137.19 14.8
 -1 4 4 109.89 10.4
 -1 4 4 133.29 13.6
 1 4 -4 120.09 13.3
 1 -4 -4 117.59 13.4
 -1 -4 4 98.59 12.2
 -1 -4 4 121.59 13.5
 1 -4 -4 126.19 14.4
 1 -4 -4 138.19 14.1
 -1 -4 4 130.19 13.3
 1 -4 -4 104.59 12.7
 -1 -4 4 132.09 14.5
 1 -4 -4 100.49 9.5
 -1 4 3 188.08 12.8
 -1 4 3 187.18 16.1
 1 4 -3 210.18 17.2
 -1 4 3 210.58 17.3
 1 4 -3 188.68 17.1
 -1 4 3 204.98 17.5
 1 4 -3 210.58 16.5
 1 -4 -3 172.78 16.6
 -1 -4 3 187.98 15.6
 1 -4 -3 182.98 16.6
 1 -4 -3 181.78 17.9
 -1 -4 3 204.38 15.3
 -1 -4 3 186.58 16.5
 -1 -4 3 198.18 16.2
 -1 -4 3 181.58 16.3
 1 -4 -3 185.18 12.1
 -1 4 2 1759.62 99.89
 -1 4 2 1748.93 97.09
 1 4 -2 1840.02 99.19
 1 4 -2 1817.52 99.19
 -1 4 2 1746.23 98.49
 1 4 -2 1715.93 98.79
 -1 4 2 1847.92 99.39
 -1 -4 2 1856.51 98.79
 -1 -4 2 1844.02 99.29
 1 -4 -2 1837.12 97.09
 1 -4 -2 1772.82 98.69
 -1 -4 2 1805.82 99.39
 1 -4 -2 1829.72 99.99
 1 -4 -2 1772.22 99.09
 -1 -4 2 1761.42 98.29
 1 4 -1 62.09 8.7
 -1 4 1 57.39 8.2
 1 4 -1 55.09 9.3
 -1 4 1 78.39 9.9
 -1 4 1 54.99 7.4
 1 4 -1 64.89 8.2
 -1 4 1 45.3 9.4
 -1 4 1 65.39 6.6
 -1 -4 1 58.49 8.1
 -1 -4 1 64.59 9.1
 1 -4 -1 53.09 8.5
 1 -4 -1 60.49 6.6
 -1 -4 1 56.39 9.1
 -1 -4 1 49.9 7.7
 1 -4 -1 56.99 9.2
 1 -4 -1 50.09 10.1
 -1 -4 1 53.89 6.9
 1 -4 -1 54.09 7.2
 1 4 0 4.2 5.2
 1 4 0 -1 4.8
 -1 4 0 6.5 6.3
 -1 4 0 10.8 5.3
 -1 4 0 5.3 4.6
 1 4 0 15 8
 1 4 0 -3.8 6.5
 1 4 0 5.6 5.2
 -1 4 0 3.5 7.1
 -1 4 0 21.9 8.2
 -1 -4 0 2.2 4.3
 -1 -4 0 10.8 5.4
 1 -4 0 6.3 5.4
 -1 -4 0 9.3 8.1
 1 -4 0 3.6 7
 1 -4 0 15.1 8.1
 -1 -4 0 8.3 7.4
 -1 -4 0 11.7 6.5
 1 -4 0 14.5 7.6
 1 4 1 66.79 8.2
 -1 4 -1 55.79 8.9
 -1 4 -1 73.29 10
 1 4 1 61.79 10
 -1 4 -1 55.09 8.5
 1 4 1 40 8.7
 1 -4 1 51.79 9
 1 -4 1 67.09 8.2
 1 -4 1 57.39 8.7
 -1 -4 -1 61.99 6.5
 -1 -4 -1 61.19 10.4
 -1 -4 -1 61.09 7.3
 -1 -4 -1 70.69 5.8
 -1 -4 -1 66.09 9.6
 -1 -4 -1 59.19 8.4
 -1 4 -2 1757.92 99.69
 1 4 2 1789.12 99.19
 1 4 2 1791.22 100.19
 -1 4 -2 1860.71 100.19
 1 4 2 1865.21 99.59
 -1 4 -2 1783.82 99.39
 -1 -4 -2 1729.53 100.49
 1 -4 2 1814.22 99.79
 -1 -4 -2 1744.63 98.69
 1 -4 2 1800.52 99.59
 -1 -4 -2 1834.12 100.39
 -1 -4 -2 1796.02 99.39
 1 -4 2 1908.81 99.79
 -1 -4 -2 1775.52 99.99
 1 -4 2 1877.21 99.89
 1 4 3 193.48 16.5
 1 4 3 186.68 16.2
 -1 4 -3 179.58 16.9
 1 4 3 193.48 20.4
 -1 4 -3 157.48 17.6
 -1 4 -3 211.78 15.7
 1 4 3 196.48 17.3
 -1 -4 -3 177.58 17.8
 -1 -4 -3 173.28 15.9
 1 -4 3 200.08 16.2
 1 -4 3 196.28 16.3
 1 -4 3 199.68 15.8
 1 -4 3 183.48 16.5
 1 -4 3 161.58 16.6
 -1 -4 -3 188.38 17.3
 -1 -4 -3 177.28 17.9
 -1 4 -4 126.19 13.4
 1 4 4 107.89 12.9
 1 4 4 105.49 9.1
 -1 4 -4 137.39 14.1
 1 4 4 109.49 13.8
 1 4 4 111.89 12.5
 1 4 4 99.49 9.2
 1 4 4 112.79 13.1
 -1 4 -4 114.09 11.2
 1 -4 4 99.29 12.6
 -1 -4 -4 114.99 13.6
 1 -4 4 127.99 14.2
 -1 -4 -4 127.59 13
 1 -4 4 105.09 11.6
 -1 -4 -4 113.99 13.8
 1 -4 4 107.89 12.2
 1 -4 4 133.79 13.2
 -1 4 -5 39.4 11
 1 4 5 40.5 10.9
 -1 4 -5 29.6 6.9
 1 4 5 36 10.2
 -1 4 -5 28.9 5.9
 1 4 5 49 10.6
 1 4 5 40.4 11.4
 1 4 5 50.09 8.1
 -1 4 -5 33.9 8.2
 1 4 5 40.1 6.8
 -1 -4 -5 45.6 11.7
 -1 -4 -5 24 10.5
 1 -4 5 56.59 9.9
 1 -4 5 39.6 10.2
 -1 -4 -5 26.5 9.7
 1 -4 5 18.4 9.3
 1 -4 5 26.8 9.8
 -1 4 -6 421.16 24.8
 -1 4 -6 424.36 29.1
 -1 4 -6 377.36 25.6
 -1 4 -6 373.76 25.7
 1 4 6 408.96 25.4
 1 4 6 408.66 31.3
 1 4 6 343.67 29.3
 1 4 6 398.86 32.9
 1 4 6 371.66 29
 1 4 6 390.46 24.9
 -1 -4 -6 421.96 30.1
 1 -4 6 364.06 27
 1 -4 6 442.66 27.7
 -1 -4 -6 388.16 29.3
 1 -4 6 316.77 30.4
 -1 4 -7 152.78 19.3
 1 4 7 151.18 17
 1 4 7 138.69 15.2
 -1 4 -7 143.99 15.7
 1 4 7 193.98 19.9
 1 4 7 158.28 18.9
 1 4 7 177.58 20
 -1 4 -7 160.48 16.6
 -1 4 -7 149.79 14.9
 1 -4 7 165.68 18.3
 1 -4 7 170.18 18.5
 -1 -4 -7 202.78 24
 1 -4 7 170.58 16.2
 -1 -4 -7 197.38 22.1
 -1 4 -8 103.99 20.8
 -1 4 -8 99.19 13.3
 1 4 8 94.69 14
 -1 4 -8 105.09 14.6
 1 4 8 117.59 18.4
 1 4 8 89.29 17.3
 1 -4 8 105.49 14
 -1 -4 -8 106.09 17.6
 1 -4 8 74.59 16.7
 1 -4 8 96.39 17.9
 -1 -4 -8 125.19 18.1
 1 4 9 23.7 16
 1 4 9 74.09 15.2
 -1 4 -9 47.4 14.6
 -1 4 -9 27.4 12.1
 1 4 9 48.6 14
 -1 4 -9 50.19 18.7
 -1 -4 -9 51.89 15.9
 1 -4 9 28.2 15.5
 1 -4 9 39.2 11.8
 -1 -4 -9 38.9 19.2
 1 -4 9 2.5 15.2
 1 4 10 -10.9 14.8
 -1 4 -10 14.7 11.6
 1 4 10 6.5 17.3
 -1 -4 -10 -9.2 14.9
 1 -4 10 12 17.8
 -1 4 -11 16.6 14.7
 1 4 11 10.5 13.8
 -1 4 -11 7.9 11.5
 -1 4 -11 26.2 11.4
 1 4 11 1.9 18
 1 -4 11 19 20.1
 -1 -4 -11 24.9 24.6
 -1 -4 -11 24.9 16.8
 1 4 12 18.8 20.4
 1 4 12 -0.6 19.5
 -1 4 -12 14.2 17.3
 -1 -4 -12 16.9 19.3
 1 4 13 14.8 18.7
 1 4 13 17.7 21.4
 1 -4 13 18.4 24.6
 -1 -4 -13 -8 18.2
 -1 -4 -13 11.9 23.6
 -1 -4 -14 8.6 22.9
 -1 -4 -14 26.7 22.7
 -1 5 13 73.29 24.3
 1 -5 -13 15.1 22.8
 -1 5 12 42.5 22.8
 -1 5 12 55.29 14.6
 1 -5 -12 21.2 19.3
 1 5 -11 38 18.5
 -1 5 11 48.7 20.7
 -1 5 11 50.69 15.1
 1 -5 -11 74.19 19.8
 1 -5 -11 17.3 18.7
 1 5 -10 36.4 15.2
 -1 5 10 30.9 14.3
 1 5 -10 48.3 13.1
 -1 5 10 -3 19.1
 1 5 -10 32.2 15.1
 -1 -5 10 58.99 18.8
 1 -5 -10 35.6 18.5
 1 -5 -10 8.5 21.8
 1 5 -9 46.9 10.9
 1 5 -9 41 13.5
 1 5 -9 65.99 16.2
 -1 5 9 60.79 16.8
 -1 5 9 48.9 13.2
 -1 -5 9 55.69 18.5
 -1 -5 9 45.1 18.1
 1 -5 -9 86.19 19.5
 1 -5 -9 79.69 21.7
 -1 -5 9 34.2 16
 -1 5 8 119.39 20.6
 1 5 -8 91.49 16.6
 1 5 -8 83.99 12.4
 -1 5 8 137.79 13.8
 1 5 -8 126.29 20.7
 1 5 -8 108.79 15
 -1 5 8 109.89 17.9
 -1 5 8 94.59 14.3
 -1 -5 8 79.59 17.7
 1 -5 -8 96.19 20.3
 -1 -5 8 86.49 15.7
 1 -5 -8 73.19 18.8
 -1 -5 8 85.39 18.2
 1 5 -7 185.48 18.6
 1 5 -7 173.28 16.6
 -1 5 7 201.58 21.3
 1 5 -7 197.48 26.1
 -1 5 7 246.28 28.6
 1 5 -7 189.18 20.4
 -1 5 7 165.78 16.5
 -1 5 7 227.28 21.9
 -1 5 7 208.88 19.5
 1 -5 -7 227.98 25.1
 -1 -5 7 219.88 22.1
 -1 -5 7 189.68 20.5
 1 -5 -7 235.58 25.1
 -1 -5 7 201.18 19.6
 1 5 -6 92.79 14.5
 -1 5 6 84.69 14.7
 -1 5 6 88.89 14.3
 -1 5 6 85.09 15.8
 1 5 -6 103.69 9.8
 1 5 -6 96.39 13.5
 -1 5 6 111.39 12.1
 -1 5 6 112.39 10.6
 1 5 -6 95.59 11.2
 -1 -5 6 76.59 13.7
 1 -5 -6 111.39 18.7
 -1 -5 6 108.69 15.1
 -1 -5 6 125.69 13.7
 1 -5 -6 92.89 16.5
 -1 5 5 67.29 13.8
 -1 5 5 75.19 9
 -1 5 5 56.09 11.9
 -1 5 5 70.49 8.1
 -1 5 5 51.49 11.7
 1 5 -5 58.69 10.7
 -1 -5 5 60.39 11.3
 1 -5 -5 58.39 12.3
 -1 -5 5 48.5 10.9
 1 -5 -5 59.89 13.7
 -1 5 4 24 10
 -1 5 4 31.3 9.5
 1 5 -4 43.1 9.9
 1 5 -4 27.9 9.5
 -1 5 4 43.2 14.2
 1 5 -4 6.1 9.9
 1 -5 -4 17.7 9.2
 -1 -5 4 12.2 8.8
 -1 -5 4 24.2 10.2
 -1 -5 4 35.9 9
 1 -5 -4 51.99 10
 1 -5 -4 23.5 11.1
 -1 -5 4 31.5 9.6
 -1 -5 4 28.3 8.4
 -1 5 3 423.76 29.3
 1 5 -3 459.25 29.7
 -1 5 3 436.46 28.1
 1 5 -3 437.36 28.9
 1 5 -3 442.76 28.4
 -1 5 3 422.46 29
 -1 5 3 411.66 28.8
 1 -5 -3 431.96 28.5
 1 -5 -3 410.66 28.1
 -1 -5 3 432.26 28.8
 -1 -5 3 412.86 29.1
 -1 -5 3 430.66 28.4
 1 -5 -3 431.86 30.8
 -1 -5 3 471.45 27.2
 1 -5 -3 427.56 28.7
 1 -5 -3 447.46 28.3
 -1 -5 3 391.96 30.4
 1 5 -2 78.39 11.1
 -1 5 2 76.99 9.4
 -1 5 2 74.39 11.5
 1 5 -2 90.49 10.4
 -1 5 2 66.89 11.1
 1 5 -2 77.29 10.9
 -1 5 2 86.49 9.7
 -1 5 2 68.09 7.7
 -1 -5 2 67.49 8.5
 1 -5 -2 87.69 8.7
 -1 -5 2 86.39 11
 1 -5 -2 83.09 12.3
 -1 -5 2 68.39 9.9
 -1 -5 2 78.79 9.5
 1 -5 -2 85.39 10.9
 -1 -5 2 70.29 12.1
 1 -5 -2 70.49 7.8
 1 -5 -2 68.19 10.9
 -1 5 1 222.88 17.4
 1 5 -1 231.48 16.8
 -1 5 1 220.28 15.4
 1 5 -1 221.18 18.6
 -1 5 1 240.28 19.5
 -1 5 1 229.78 16.3
 1 5 -1 233.18 18.5
 -1 5 1 237.08 19.5
 -1 -5 1 248.38 18.7
 1 -5 -1 220.38 14.8
 1 -5 -1 218.18 15.1
 -1 -5 1 260.47 18.8
 -1 -5 1 223.38 17.7
 1 -5 -1 244.18 14.5
 1 -5 -1 214.28 19.9
 -1 -5 1 242.98 15.8
 1 -5 -1 221.98 18.6
 1 -5 -1 222.48 18.1
 -1 -5 1 225.98 16.4
 -1 5 0 0.3 7.9
 -1 5 0 14.1 5.3
 1 5 0 4.2 8
 -1 5 0 11.1 8.6
 1 5 0 12.7 7.6
 -1 5 0 16.3 6.5
 1 -5 0 11.4 8.5
 -1 -5 0 -0.6 7.6
 -1 -5 0 -1.2 6.9
 1 -5 0 8.2 7.6
 -1 -5 0 10.7 7.1
 1 -5 0 22.9 7.8
 -1 -5 0 18.5 5.9
 -1 -5 0 1.4 8.4
 1 -5 0 5.3 5.7
 -1 5 -1 239.88 18.9
 1 5 1 215.28 16.5
 1 5 1 226.58 17.3
 1 5 1 232.18 14.7
 -1 5 -1 231.28 17.3
 1 5 1 226.48 18.1
 1 5 1 257.27 19.4
 1 -5 1 246.38 18.6
 1 -5 1 235.58 18.5
 -1 -5 -1 222.98 14.1
 -1 -5 -1 240.88 18.6
 -1 -5 -1 232.68 15
 -1 -5 -1 213.68 19.5
 -1 -5 -1 266.27 15.2
 -1 -5 -1 230.18 15
 -1 -5 -1 205.48 17.3
 1 -5 1 239.88 16.8
 -1 5 -2 95.99 11.7
 -1 5 -2 77.99 10.8
 1 5 2 77.29 11.1
 1 5 2 64.09 9.7
 -1 5 -2 98.19 11.1
 1 5 2 101.69 12.4
 1 5 2 74.29 9.5
 -1 -5 -2 95.89 10.5
 1 -5 2 86.39 11.2
 -1 -5 -2 73.99 8.6
 1 -5 2 81.29 10.7
 -1 -5 -2 78.79 12.2
 -1 -5 -2 76.59 11.1
 1 -5 2 76.79 10
 1 -5 2 96.69 11.3
 1 5 3 453.65 28.9
 -1 5 -3 439.06 29
 1 5 3 454.75 29.5
 -1 5 -3 430.36 28.6
 -1 5 -3 432.06 30.2
 1 5 3 456.95 29.4
 1 5 3 443.76 28.9
 1 -5 3 386.66 29
 1 -5 3 404.76 28.8
 1 -5 3 453.95 29.1
 -1 -5 -3 444.66 29.1
 -1 -5 -3 448.66 29
 1 -5 3 447.56 28.9
 -1 -5 -3 455.05 28.9
 -1 -5 -3 426.56 30.8
 1 -5 3 483.95 28.9
 -1 -5 -3 451.55 28.8
 1 5 4 35 14.3
 -1 5 -4 19.3 10.3
 -1 5 -4 29.2 10.2
 -1 5 -4 32.9 9.1
 1 5 4 37.2 9.8
 1 5 4 26.5 9.7
 1 -5 4 17.8 9
 1 -5 4 28.3 8.2
 -1 -5 -4 22.4 10.9
 1 -5 4 35.1 9.7
 1 -5 4 14.9 8.9
 1 -5 4 32.2 8.9
 -1 -5 -4 32.5 9.6
 -1 -5 -4 20 9.6
 1 -5 4 40.1 9.4
 1 5 5 54.49 11.4
 1 5 5 68.79 13.1
 -1 5 -5 45.2 10.3
 1 5 5 85.69 11.8
 -1 5 -5 55.09 14.7
 -1 -5 -5 49.8 12.1
 -1 -5 -5 53.49 13.3
 1 -5 5 39.8 13.1
 1 -5 5 51.29 13.7
 1 -5 5 41.9 10.4
 1 -5 5 48 10.5
 -1 5 -6 100.69 11.3
 -1 5 -6 95.29 17.9
 1 5 6 120.69 11.9
 1 5 6 113.49 15.3
 -1 5 -6 115.09 13
 1 5 6 93.39 19.6
 1 5 6 108.19 15.9
 -1 5 -6 94.99 10.2
 -1 -5 -6 108.49 16.6
 1 -5 6 83.69 14.8
 1 -5 6 126.29 18.1
 1 -5 6 91.59 14.7
 -1 -5 -6 131.19 18.2
 -1 5 -7 168.88 18.4
 1 5 7 211.08 23.1
 -1 5 -7 183.78 18.3
 -1 5 -7 190.78 16.4
 1 5 7 155.08 15.5
 1 5 7 173.98 16.4
 1 5 7 193.38 20.7
 -1 5 -7 214.28 26.4
 1 -5 7 146.39 21.3
 -1 -5 -7 254.27 25.4
 -1 -5 -7 237.98 23.8
 1 -5 7 224.48 22.3
 -1 5 -8 85.39 11.6
 1 5 8 122.09 19.1
 1 5 8 103.39 12.9
 -1 5 -8 57.09 13.8
 -1 5 -8 89.29 21.1
 1 5 8 124.99 20.1
 -1 5 -8 76.39 13.8
 1 -5 8 99.59 18.1
 1 -5 8 95.19 18.8
 -1 -5 -8 114.79 21
 1 -5 8 71.09 15.6
 -1 -5 -8 79.99 18.2
 1 5 9 50.89 13.8
 -1 5 -9 53.79 12.4
 1 5 9 68.79 18.4
 -1 5 -9 90.29 22.6
 1 5 9 46 14.3
 1 -5 9 63.09 18.4
 1 -5 9 55.89 13
 -1 -5 -9 47.7 16.8
 1 -5 9 71.59 18.6
 -1 -5 -9 47.7 18.8
 1 5 10 20.8 13.9
 1 5 10 7.9 17.9
 1 -5 10 12.4 12.5
 -1 -5 -10 64.19 23.6
 -1 -5 -10 34.4 17.8
 -1 5 -11 27.9 17.3
 1 5 11 65.29 16.6
 1 5 11 20 20.2
 -1 -5 -11 47.1 20
 1 -5 11 23 21.8
 -1 -5 -11 47.6 19
 1 5 12 32.3 14.9
 1 5 12 23 22
 -1 -5 -12 67.09 21
 -1 -5 -12 71.39 22.3
 1 5 13 -18 20.4
 -1 -5 -13 2.1 20.1
 -1 -5 -13 33.9 21.6
 1 -5 13 55.19 31.2
 -1 6 13 60.39 23.9
 -1 6 13 50.99 16.8
 1 -6 -13 60.29 27.1
 -1 -6 13 104.59 25.5
 -1 6 12 65.19 20.6
 -1 6 12 63.69 15.4
 -1 6 12 77.79 23.9
 1 -6 -12 45.8 23.5
 -1 6 11 73.99 22.2
 1 6 -11 60.29 19
 1 6 -11 59.79 14.5
 -1 -6 11 79.99 26.7
 1 -6 -11 42 23.8
 1 -6 -11 61.19 18.7
 -1 6 10 101.69 21.4
 -1 6 10 67.49 13.6
 -1 -6 10 81.29 23.7
 1 -6 -10 47.5 23.9
 -1 -6 10 105.39 19.4
 1 -6 -10 106.99 23.7
 1 6 -9 36.8 10.7
 -1 6 9 48.7 17
 -1 6 9 36.8 10.9
 -1 6 9 31.2 17.6
 1 -6 -9 32.4 18.8
 -1 -6 9 40 18.2
 1 -6 -9 80.29 21
 1 6 -8 123.69 19.2
 -1 6 8 168.68 27.9
 -1 6 8 136.99 13.7
 1 6 -8 137.59 14.9
 -1 6 8 88.99 19.4
 -1 6 8 151.58 19.5
 1 -6 -8 151.38 19.6
 -1 -6 8 124.49 21.2
 -1 -6 8 84.79 22.8
 1 -6 -8 107.89 22.6
 1 6 -7 213.78 20.8
 -1 6 7 208.18 28.9
 1 6 -7 273.57 28.4
 -1 6 7 188.88 22.2
 -1 6 7 234.58 23.6
 -1 6 7 217.98 19.3
 -1 6 7 208.98 16.7
 1 6 -7 209.48 23.2
 1 6 -7 212.68 19
 -1 -6 7 242.38 25.5
 -1 -6 7 219.98 24.1
 1 -6 -7 206.98 25.4
 1 6 -6 182.08 20.5
 1 6 -6 150.18 23.2
 -1 6 6 177.58 20.4
 -1 6 6 184.38 20
 -1 6 6 179.38 15.5
 1 -6 -6 209.08 22.5
 1 -6 -6 160.38 21.9
 -1 -6 6 163.48 21.2
 -1 6 5 13 10.6
 1 6 -5 41 12.7
 -1 6 5 41.6 13.4
 1 6 -5 49.99 12.1
 -1 6 5 36.8 12.3
 1 -6 -5 45.2 11.2
 -1 -6 5 1.2 13.5
 -1 -6 5 34 11.5
 -1 -6 5 30.8 10
 1 -6 -5 23.4 13.1
 -1 -6 5 42.3 12.1
 1 6 -4 15.9 10.5
 -1 6 4 28.6 10.3
 -1 6 4 20.7 10.6
 -1 6 4 14.3 10.6
 1 6 -4 16.8 10.2
 1 6 -4 57.79 11.3
 -1 -6 4 34.4 11.1
 1 -6 -4 32.9 10.1
 -1 -6 4 22.9 10.2
 -1 -6 4 15 9.3
 1 -6 -4 19.9 11.9
 -1 -6 4 39.2 8.9
 1 6 -3 379.66 29.1
 -1 6 3 438.66 28.2
 1 6 -3 383.56 28.7
 1 6 -3 380.76 28.7
 -1 6 3 456.45 28.9
 1 -6 -3 392.86 28.2
 -1 -6 3 408.16 27.7
 -1 -6 3 395.86 27.2
 -1 -6 3 385.76 26.7
 -1 -6 3 397.66 27.4
 1 -6 -3 410.96 30.7
 -1 -6 3 392.06 29.3
 -1 -6 3 421.86 29.1
 1 6 -2 317.37 23.4
 1 6 -2 319.07 22.2
 -1 6 2 285.07 23.1
 -1 6 2 313.17 22.6
 -1 6 2 307.97 18.9
 1 6 -2 288.97 24.1
 1 -6 -2 290.07 22.8
 -1 -6 2 349.47 24
 -1 -6 2 302.97 22.4
 -1 -6 2 333.17 25.1
 -1 -6 2 301.17 20.5
 1 -6 -2 294.67 20.6
 1 -6 -2 289.07 33.1
 -1 -6 2 286.97 21.7
 1 6 -1 192.48 15
 1 6 -1 187.98 16.9
 1 6 -1 157.98 12.8
 -1 6 1 173.28 17.5
 1 6 -1 176.48 12.3
 1 6 -1 157.08 16.8
 -1 6 1 170.28 14.5
 -1 6 1 159.08 15.8
 1 -6 -1 135.19 16.4
 -1 -6 1 180.18 15.8
 -1 -6 1 176.78 17.3
 -1 -6 1 181.48 15.7
 1 -6 -1 180.48 12.8
 -1 -6 1 160.78 13.2
 1 -6 -1 184.18 18.3
 1 6 0 11.1 6.4
 -1 6 0 11 6.7
 -1 6 0 1 6.4
 -1 6 0 12.1 5.9
 1 6 0 19.4 8.4
 -1 6 0 5.5 8.4
 1 6 0 7.6 6.3
 -1 -6 0 16.4 5.6
 -1 -6 0 10.2 9.4
 -1 -6 0 7 6.1
 1 -6 0 -3.9 8.9
 -1 -6 0 -2 6.9
 1 -6 0 5.3 6
 1 -6 0 13.3 8.3
 -1 6 -1 153.58 12.3
 1 6 1 169.88 12.5
 -1 6 -1 179.28 15.5
 1 6 1 158.88 14.4
 1 6 1 136.79 14.9
 -1 6 -1 152.68 16.8
 1 6 1 166.58 16.3
 1 -6 1 187.08 17.6
 -1 -6 -1 163.68 17.2
 -1 -6 -1 167.78 12
 1 -6 1 158.78 16
 1 -6 1 188.38 14.5
 -1 -6 -1 152.38 11.4
 -1 -6 -1 165.88 15.4
 1 -6 1 165.08 16.1
 1 6 2 319.27 23.2
 -1 6 -2 341.47 23.8
 -1 6 -2 313.57 22.8
 1 6 2 317.67 22.9
 1 -6 2 303.97 22.1
 1 -6 2 309.07 23
 1 -6 2 287.27 23
 -1 -6 -2 294.07 20.5
 1 -6 2 304.47 23.4
 1 6 3 396.46 27.9
 -1 6 -3 425.46 28.1
 -1 6 -3 427.86 28
 1 6 3 394.16 27.6
 -1 6 -3 388.26 28.5
 -1 -6 -3 407.06 30.4
 1 -6 3 394.66 27.9
 1 -6 3 396.56 26
 -1 -6 -3 362.76 27.1
 1 -6 3 412.06 27.9
 1 -6 3 404.56 27.8
 1 -6 3 376.16 27.7
 1 -6 3 391.46 27.7
 1 6 4 22 10
 -1 6 -4 20.1 9.3
 1 6 4 46.8 11.1
 -1 6 -4 42.2 12.1
 -1 6 -4 32.8 11.9
 1 6 4 7.3 10.1
 1 -6 4 25.1 10.8
 -1 -6 -4 17.8 12.1
 1 -6 4 14.9 8.5
 -1 -6 -4 36.5 10.7
 -1 -6 -4 35.3 9.9
 1 -6 4 17.5 9.8
 1 -6 4 20.9 9.7
 -1 6 -5 31 13.2
 -1 6 -5 34.4 11.9
 1 6 5 22.6 11.4
 1 6 5 35.2 11.5
 -1 6 -5 29.8 14.2
 1 6 5 30.9 12.1
 1 -6 5 19.8 10.9
 1 -6 5 4.6 9.6
 1 -6 5 62.99 11.4
 -1 -6 -5 29.8 13.5
 -1 -6 -5 59.49 11.7
 1 -6 5 24.3 12.3
 -1 6 -6 184.38 19.7
 -1 6 -6 154.98 14.4
 -1 6 -6 184.28 24.1
 1 6 6 209.68 20
 1 6 6 206.48 21.1
 1 -6 6 176.88 20.4
 -1 -6 -6 251.57 23.9
 -1 -6 -6 203.38 23.4
 1 -6 6 184.48 19.7
 1 -6 6 141.29 20.8
 1 -6 6 167.38 19.5
 -1 6 -7 213.28 22.2
 1 6 7 187.78 22.1
 -1 6 -7 261.67 28.7
 1 6 7 230.58 25.1
 -1 6 -7 215.38 20.2
 1 6 7 231.08 25.6
 -1 6 -7 233.88 18
 -1 -6 -7 225.38 29.3
 1 -6 7 199.28 22.9
 1 -6 7 220.58 24
 1 -6 7 245.68 25.1
 1 -6 7 203.08 22.8
 -1 -6 -7 247.28 27.2
 1 6 8 165.68 20.8
 1 6 8 131.79 13.2
 -1 6 -8 155.88 29.7
 1 6 8 193.58 24.8
 -1 6 -8 137.99 17.8
 -1 6 -8 133.29 17
 -1 6 -8 148.09 15.4
 1 -6 8 124.19 24
 -1 -6 -8 162.28 23.6
 1 -6 8 166.78 18.4
 1 -6 8 157.18 22.4
 1 -6 8 114.29 18.4
 -1 -6 -8 137.09 23.6
 1 6 9 28.4 15.6
 1 6 9 40 10.5
 1 6 9 37.9 17.6
 -1 6 -9 33.1 14
 -1 -6 -9 29 18.2
 -1 -6 -9 60.29 19.7
 1 -6 9 37.7 18.5
 1 6 10 90.69 23.8
 1 6 10 49.4 12
 -1 -6 -10 136.09 24.3
 1 -6 10 70.49 23.7
 -1 -6 -10 71.89 25.5
 1 6 11 48.8 14.3
 1 6 11 70.49 20.5
 1 -6 11 75.89 23.2
 -1 -6 -11 123.39 22.3
 1 6 12 31.5 21.6
 1 6 12 90.59 21.4
 1 6 12 55.99 15.9
 -1 -6 -12 75.39 22.5
 1 6 13 77.09 25.2
 -1 -6 -13 50.19 22.7
 -1 7 12 17.7 19.9
 1 -7 -12 6.9 21.8
 -1 7 11 16.5 10.9
 -1 7 11 12 18.8
 -1 -7 11 64.99 19.5
 1 -7 -11 29.4 17.8
 1 -7 -11 64.39 25.2
 -1 7 10 10 18
 -1 7 10 31.7 17.3
 -1 7 10 22.8 9.4
 1 -7 -10 43.6 16.9
 1 -7 -10 48.5 22.4
 -1 7 9 5.3 14.1
 1 7 -9 22.1 14.7
 -1 7 9 19.7 8.2
 -1 7 9 -2.4 19
 1 -7 -9 20.6 17.1
 -1 -7 9 7.7 14.4
 -1 -7 9 28.7 15.2
 -1 7 8 18.5 13.9
 1 7 -8 11.5 14.8
 -1 7 8 -4 13.8
 -1 7 8 1.5 15.3
 1 -7 -8 -1.5 17.5
 -1 -7 8 13 16.7
 1 -7 -8 12.1 16.3
 -1 7 7 354.86 33.3
 -1 7 7 426.16 33.4
 1 7 -7 409.16 28.8
 -1 7 7 406.56 37.2
 1 7 -7 389.36 35.2
 1 7 -7 437.96 41.4
 1 -7 -7 377.66 39.9
 -1 -7 7 433.86 38.1
 -1 -7 7 412.66 36.3
 -1 -7 7 479.15 37
 1 -7 -7 342.27 33.5
 -1 7 6 74.39 17.1
 -1 7 6 79.79 16.1
 1 7 -6 74.89 17.6
 -1 7 6 90.59 18.4
 -1 -7 6 104.39 17.9
 1 -7 -6 73.09 19.3
 -1 -7 6 92.69 18.2
 1 -7 -6 96.09 16.2
 -1 -7 6 83.09 16.6
 1 7 -5 50.39 13.7
 -1 7 5 47.7 13.4
 -1 7 5 69.99 14.3
 -1 7 5 56.99 15.6
 1 7 -5 84.49 17.6
 -1 -7 5 43.9 13.5
 1 -7 -5 57.49 12.8
 -1 -7 5 68.39 13.8
 1 -7 -5 61.79 16.2
 -1 -7 5 70.49 13.6
 -1 7 4 39.8 11.9
 1 7 -4 37.4 12.9
 -1 7 4 61.19 13.1
 1 7 -4 23.2 11.5
 -1 7 4 47.4 11.5
 1 7 -4 42.6 13.5
 1 -7 -4 40.1 14.7
 1 -7 -4 39.4 10.8
 -1 -7 4 30.2 11.9
 -1 -7 4 36 9.8
 -1 -7 4 37.7 11.7
 1 7 -3 257.57 23.8
 -1 7 3 255.77 23.4
 1 7 -3 279.57 25.1
 -1 7 3 278.17 23.1
 1 7 -3 215.58 23
 -1 -7 3 274.77 22.3
 -1 -7 3 262.47 24.3
 1 -7 -3 222.98 26.2
 -1 -7 3 261.07 20.6
 -1 -7 3 231.78 21.7
 1 -7 -3 257.17 20
 -1 7 2 180.68 16.5
 -1 7 2 159.68 17.8
 1 7 -2 179.48 19.3
 1 7 -2 180.78 19.4
 -1 7 2 194.38 18.1
 -1 7 2 178.58 13.3
 1 7 -2 194.38 19
 -1 -7 2 173.28 17
 1 -7 -2 126.79 19.5
 -1 -7 2 190.98 16.8
 1 -7 -2 165.18 13.3
 -1 -7 2 176.38 20.2
 -1 -7 2 190.38 18
 1 -7 -2 163.38 13.3
 1 7 -1 299.77 23.9
 -1 7 1 309.97 21.3
 -1 7 1 294.77 20.4
 1 7 -1 333.07 20.6
 1 7 -1 324.47 23.4
 -1 7 1 286.67 23.1
 -1 7 1 293.47 23.4
 -1 -7 1 281.87 22.5
 -1 -7 1 305.07 26.5
 1 -7 -1 319.87 25.8
 -1 -7 1 304.67 21.4
 1 -7 -1 263.07 23.1
 -1 -7 1 310.57 21.4
 1 -7 -1 274.87 19.3
 1 7 0 117.39 13.2
 1 7 0 82.79 10.4
 -1 7 0 70.99 10.8
 -1 7 0 81.99 9.6
 1 7 0 94.49 10.9
 -1 7 0 69.69 10.5
 -1 7 0 107.59 13.6
 -1 -7 0 70.49 11
 -1 -7 0 87.99 9.4
 -1 -7 0 82.99 10
 -1 -7 0 86.89 15
 1 -7 0 119.69 15
 -1 7 -1 294.87 22.3
 1 7 1 284.27 21.7
 -1 7 -1 305.67 20.1
 1 7 1 319.37 22.9
 1 7 1 292.27 24
 -1 7 -1 305.77 19.3
 -1 7 -1 294.57 24.4
 1 -7 1 293.47 22.4
 1 -7 1 313.87 24.5
 -1 -7 -1 252.47 22.1
 -1 -7 -1 331.67 26.5
 -1 -7 -1 262.27 18.6
 1 -7 1 310.17 24.7
 -1 7 -2 189.98 18.8
 1 7 2 177.18 19.1
 1 7 2 205.48 18.4
 -1 7 -2 187.48 19.9
 1 7 2 178.08 17.6
 -1 -7 -2 180.28 18
 1 -7 2 163.78 19.2
 1 -7 2 188.68 17.4
 1 -7 2 189.88 16.5
 -1 -7 -2 172.58 14
 -1 -7 -2 211.58 22.2
 -1 7 -3 277.67 26.9
 1 7 3 233.18 22.3
 1 7 3 259.57 22.1
 1 -7 3 286.57 28.3
 1 -7 3 246.08 21.8
 1 -7 3 330.97 25.1
 -1 -7 -3 295.87 26.3
 -1 -7 -3 260.17 20.3
 -1 7 -4 41.1 13
 1 7 4 80.49 14.1
 1 7 4 44 12.1
 1 7 4 45.4 12.3
 -1 7 -4 14.2 12.9
 1 -7 4 45.4 10.6
 1 -7 4 31.2 11.3
 -1 -7 -4 36.9 13.8
 -1 -7 -4 55.49 11.5
 1 -7 4 18.5 11.6
 1 7 5 64.59 13.1
 -1 7 -5 37.7 15.3
 -1 7 -5 42.4 14.9
 -1 7 -5 37.8 15.3
 1 7 5 49.4 13
 1 7 5 50.79 15
 1 -7 5 53.99 14.7
 -1 -7 -5 54.69 13.8
 -1 -7 -5 68.59 16.8
 1 -7 5 34.9 12.3
 1 -7 5 42.3 13.5
 1 7 6 78.09 15.3
 1 7 6 66.59 16.2
 -1 7 -6 71.09 19.3
 1 7 6 104.89 19.5
 -1 -7 -6 55.79 17.7
 1 -7 6 71.69 15.4
 -1 -7 -6 81.79 15.3
 1 -7 6 39.1 15.5
 1 -7 6 53.69 15.8
 -1 7 -7 408.96 37.3
 1 7 7 442.06 34
 1 7 7 381.26 33.3
 1 7 7 417.86 34.3
 -1 -7 -7 348.57 34.5
 1 -7 7 451.45 35.9
 1 -7 7 410.16 36.8
 -1 -7 -7 420.76 39.7
 1 -7 7 393.76 38
 1 7 8 0.2 16.6
 1 7 8 -10.1 14.1
 -1 7 -8 -7.8 11.6
 1 7 8 24.9 18.4
 1 -7 8 0.8 14.7
 1 -7 8 -20.2 14.8
 -1 -7 -8 -19.4 14.5
 -1 -7 -8 41.3 19.6
 -1 7 -9 14.7 17.1
 -1 7 -9 13.2 12.5
 1 7 9 -3.4 14.2
 1 7 9 10.1 16
 1 -7 9 11.4 13.1
 -1 -7 -9 11.8 18.4
 1 -7 9 5.8 17
 1 -7 9 13.9 16.8
 -1 -7 -9 59.39 15.9
 -1 7 -10 13.8 15.3
 1 7 10 26.7 21.3
 1 7 10 21.1 8.3
 1 7 10 9.4 16.9
 -1 -7 -10 28.7 16.7
 1 -7 10 34.1 22.4
 -1 -7 -10 12.3 20.6
 1 7 11 71.79 11.4
 1 7 11 27.6 19.3
 -1 -7 -11 49.6 23
 1 7 12 -1.6 20
 1 7 12 36.8 20.4
 -1 -7 -12 -3 22.3
 -1 8 11 59.89 23.3
 1 -8 -11 142.79 30.6
 -1 8 10 70.09 20.8
 1 8 -10 79.59 18.7
 1 -8 -10 50.49 21.4
 -1 8 9 45.7 18.4
 -1 8 9 79.79 24.3
 -1 -8 9 63.29 22.8
 -1 -8 9 52.29 19.9
 1 -8 -9 34.3 18
 1 -8 -9 57.59 24.6
 -1 8 8 260.17 33.3
 -1 8 8 174.98 28.7
 -1 8 8 160.48 23.7
 1 8 -8 214.58 27.4
 1 -8 -8 191.08 25.1
 1 -8 -8 193.98 31.5
 1 8 -7 446.96 39.1
 -1 8 7 416.46 37.8
 -1 8 7 469.65 41.6
 -1 8 7 484.75 43.4
 -1 -8 7 445.26 40.2
 1 -8 -7 412.66 34.7
 -1 -8 7 413.46 37.7
 1 8 -6 270.37 27.3
 -1 8 6 246.98 27.4
 -1 8 6 261.37 25.3
 1 8 -6 292.27 32.2
 -1 8 6 260.77 29.5
 -1 -8 6 261.87 28.1
 1 -8 -6 186.58 30.4
 -1 -8 6 243.58 27.6
 -1 -8 6 250.47 27.2
 1 -8 -6 221.98 23.6
 1 8 -5 121.19 20.3
 -1 8 5 145.59 18.3
 -1 8 5 98.69 18.6
 1 8 -5 90.69 17.8
 -1 8 5 122.89 17.5
 -1 -8 5 74.09 17.2
 -1 -8 5 91.19 17.1
 1 -8 -5 147.19 16.7
 1 -8 -5 127.29 21.7
 -1 8 4 192.58 21.5
 -1 8 4 222.68 23.8
 1 8 -4 234.28 22.9
 1 8 -4 192.68 23.2
 1 8 -4 181.18 21.7
 -1 8 4 213.78 21.1
 -1 -8 4 192.68 21.1
 -1 -8 4 179.58 22.5
 -1 -8 4 224.48 19.7
 1 -8 -4 217.58 22.7
 1 -8 -4 259.07 28.7
 -1 8 3 481.75 36.3
 -1 8 3 550.24 35.2
 1 8 -3 510.15 39
 -1 8 3 486.15 38.6
 1 8 -3 501.65 39.2
 1 -8 -3 585.54 43.2
 -1 -8 3 533.95 40.3
 -1 -8 3 549.25 37.9
 1 8 -2 543.55 36.9
 -1 8 2 573.24 35
 -1 8 2 505.15 35.9
 -1 8 2 458.95 35.8
 -1 -8 2 515.65 34.9
 -1 -8 2 520.25 39.9
 1 -8 -2 498.85 40.9
 -1 -8 2 515.25 34.9
 -1 8 1 320.37 30.5
 -1 8 1 387.76 25.5
 1 8 -1 339.47 24.3
 1 8 -1 374.66 28.2
 1 8 -1 357.86 28.4
 -1 8 1 378.66 25.3
 -1 8 1 373.46 28.7
 -1 -8 1 392.56 33.8
 1 -8 -1 370.96 23.9
 -1 -8 1 377.76 26.3
 1 -8 -1 379.56 34.1
 1 -8 -1 323.07 22.9
 -1 -8 1 352.76 26.3
 1 8 0 108.19 16
 -1 8 0 147.19 15.5
 1 8 0 158.78 15
 -1 8 0 146.59 16.3
 -1 8 0 113.49 18.9
 1 8 0 108.99 14.3
 -1 -8 0 162.68 21.5
 -1 -8 0 153.88 14.1
 1 -8 0 142.49 14.7
 1 8 1 397.96 26.2
 -1 8 -1 371.96 29.6
 -1 8 -1 370.96 25.1
 -1 8 -1 387.76 25.7
 1 8 1 388.06 28.8
 1 8 1 380.46 26.7
 -1 -8 -1 400.96 35.1
 -1 -8 -1 321.57 23
 1 -8 1 411.36 31.8
 -1 8 -2 541.25 37.9
 1 8 2 527.75 36.5
 1 8 2 502.55 36.3
 -1 8 -2 476.25 36.7
 1 8 2 554.74 35.5
 1 -8 2 491.45 34.7
 1 -8 2 527.05 40.8
 1 -8 2 513.55 35
 -1 -8 -2 534.35 39.7
 -1 8 -3 625.34 41.1
 1 8 3 605.84 37.8
 1 8 3 498.35 38.8
 -1 8 -3 545.05 39.9
 1 8 3 530.55 40.3
 -1 -8 -3 448.56 43.5
 1 -8 3 549.74 38
 1 -8 3 575.04 42.2
 1 -8 3 572.74 39.6
 -1 8 -4 238.88 24.6
 1 8 4 259.37 22.7
 1 8 4 212.68 22.5
 1 8 4 199.48 23.2
 -1 8 -4 195.28 24.5
 1 -8 4 191.78 20.1
 1 -8 4 236.58 24.6
 -1 -8 -4 251.07 28.3
 1 -8 4 201.48 22.4
 1 8 5 185.48 22.9
 1 8 5 133.99 19.9
 1 8 5 116.09 17.6
 -1 8 -5 79.59 21.2
 -1 -8 -5 110.89 22.1
 1 -8 5 121.89 18.9
 -1 -8 -5 127.69 16.4
 1 -8 5 106.19 17.9
 1 8 6 273.57 29.5
 -1 8 -6 241.58 31.7
 1 8 6 206.98 23.7
 1 8 6 236.68 28.2
 -1 8 -6 246.08 24.8
 1 -8 6 270.57 29.1
 -1 -8 -6 278.47 30.9
 1 -8 6 273.07 26.6
 -1 -8 -6 258.37 28.7
 1 -8 6 266.27 28.8
 1 8 7 387.26 35.1
 1 8 7 402.36 38.7
 -1 8 -7 442.36 36.7
 1 8 7 460.05 40.4
 -1 8 -7 428.46 40.9
 -1 -8 -7 353.76 37.7
 1 -8 7 390.46 39.9
 1 -8 7 421.66 37.2
 -1 -8 -7 477.25 48.6
 1 8 8 196.48 24.5
 1 8 8 227.18 25.4
 -1 -8 -8 192.08 26
 1 -8 8 247.58 27.8
 -1 -8 -8 215.78 32
 1 8 9 39.4 19.5
 1 8 9 42.2 21.5
 1 -8 9 52.39 23
 -1 -8 -9 52.29 23.1
 1 -8 9 69.09 20.8
 1 8 10 83.29 21.9
 -1 -8 -10 66.09 24.4
 1 8 11 35.6 20.6
 -1 -8 -11 111.99 27.9
 -1 9 10 34.8 19.3
 1 -9 -10 7.4 20.9
 -1 9 9 35.1 19.6
 -1 9 9 16.8 16.2
 -1 -9 9 37.8 19.7
 1 -9 -9 29.5 24.6
 -1 9 8 30.3 15.9
 -1 9 8 16.8 16.8
 -1 -9 8 21.4 17
 -1 9 7 162.48 29.1
 1 9 -7 143.69 22.5
 -1 9 7 130.29 22.2
 -1 9 7 116.59 23.6
 -1 -9 7 208.28 27.1
 1 -9 -7 223.08 33.7
 -1 9 6 5.3 16.6
 -1 9 6 11.2 15.5
 -1 -9 6 21.1 14.3
 -1 -9 6 33 17.2
 1 -9 -6 19.4 22.5
 1 -9 -6 7.4 13.3
 -1 9 5 56.99 15.8
 -1 9 5 54.89 16.6
 1 -9 -5 28.1 20.6
 -1 -9 5 58.29 16.9
 1 -9 -5 45.9 12.4
 -1 -9 5 4.9 15.4
 1 9 -4 78.89 17.2
 -1 9 4 40.9 14.3
 -1 9 4 40.7 15.5
 1 -9 -4 50.59 12.2
 -1 -9 4 69.99 12.8
 1 -9 -4 45.8 20.8
 -1 -9 4 57.49 16.2
 -1 -9 4 43.6 13.6
 -1 9 3 6.2 12.5
 -1 9 3 21 14.2
 -1 9 3 -4.6 12.7
 1 9 -3 -0.7 13.9
 -1 -9 3 18.2 12.5
 -1 -9 3 -0.5 14.1
 -1 -9 3 9.3 10.9
 1 -9 -3 11.6 15
 1 9 -2 85.29 17
 -1 9 2 58.79 14.3
 -1 9 2 44.6 13.4
 -1 9 2 63.19 14.1
 1 9 -2 54.89 10.9
 -1 -9 2 66.09 17.6
 1 -9 -2 57.39 20.7
 -1 9 1 59.79 15.1
 -1 9 1 95.09 13.9
 -1 9 1 105.09 13.2
 1 9 -1 82.79 11.1
 1 9 -1 125.39 17.5
 -1 -9 1 87.09 13.4
 -1 -9 1 106.19 18.2
 1 -9 -1 80.29 12.5
 -1 -9 1 103.59 13.7
 1 -9 -1 78.49 17.9
 -1 9 0 -8.9 7.9
 1 9 0 -13.1 8.4
 1 9 0 16.2 12.1
 -1 9 0 1.5 9.6
 -1 9 0 17.6 12.6
 1 -9 0 0.7 15.4
 -1 -9 0 -9.1 15
 -1 -9 0 16.1 8.3
 1 -9 0 2.5 7.6
 -1 9 -1 90.39 14.1
 -1 9 -1 102.39 11.6
 1 9 1 81.49 13
 -1 9 -1 109.09 17.3
 1 9 1 95.79 15.7
 -1 9 -1 103.79 16.5
 -1 -9 -1 86.79 20.9
 1 -9 1 63.89 11.9
 -1 -9 -1 88.69 9.1
 1 -9 1 90.09 20.9
 1 9 2 49.6 13.8
 -1 9 -2 76.49 17.4
 1 9 2 77.59 14.5
 -1 9 -2 72.99 12.1
 -1 9 -2 71.19 15.8
 1 9 2 60.69 14.8
 1 -9 2 56.89 13
 -1 -9 -2 54.99 20.4
 1 -9 2 92.09 19
 -1 9 -3 28.2 14.3
 1 9 3 5.3 12.6
 -1 -9 -3 -6.1 15.4
 1 -9 3 -1.8 14
 1 -9 3 21.3 12.5
 1 9 4 37.8 13.5
 1 9 4 63.09 15.4
 -1 9 -4 39.4 17.1
 -1 -9 -4 58.99 12.8
 1 -9 4 60.59 17.3
 -1 -9 -4 40.5 17.4
 1 -9 4 63.59 17.7
 -1 9 -5 22.5 16.6
 1 9 5 53.19 15.7
 1 9 5 14.7 13.7
 1 -9 5 36.3 14.9
 -1 -9 -5 20 12.4
 -1 -9 -5 14.8 18.4
 1 9 6 11.5 12.9
 1 9 6 -5.5 14.1
 -1 -9 -6 19 13
 -1 -9 -6 1.9 16.6
 1 -9 6 -13.4 16.4
 1 9 7 136.49 21.1
 1 9 7 124.09 24.2
 1 9 7 92.09 19.2
 1 -9 7 141.59 23.2
 -1 -9 -7 100.99 27.8
 1 9 8 37.8 16.8
 -1 -9 -8 62.29 26.9
 1 9 9 10.4 18.3
 1 9 9 6.6 15.8
 -1 -9 -9 -2.1 21.5
 1 -9 9 9.7 18.9
 1 -9 9 0.8 18.6
 1 9 10 -3.1 17
 1 9 10 58.29 19.8
 -1 -9 -10 41.9 21.7
 1 -9 10 12.9 23
 -1 10 9 20.1 18.7
 1 -10 -9 -2.7 25.3
 -1 10 8 77.59 18.8
 -1 10 8 28.8 19.5
 1 -10 -8 91.39 33
 -1 10 7 6.7 17.4
 1 -10 -7 67.19 28.4
 -1 -10 7 59.49 21.2
 -1 10 6 66.19 21.1
 -1 10 6 67.49 18.2
 1 -10 -6 20 23.6
 -1 10 5 32.8 16.7
 -1 10 5 28.3 16.4
 -1 10 5 53.89 16.6
 1 -10 -5 28.5 19.6
 -1 -10 5 5.5 14.1
 -1 10 4 40.7 15.6
 -1 10 4 31.3 14.2
 -1 -10 4 34.7 19.1
 1 -10 -4 2.5 24.2
 -1 -10 4 43.9 16.5
 -1 10 3 10.3 13.7
 1 10 -3 10.8 16.5
 1 -10 -3 13.6 17.3
 -1 -10 3 47.6 18.6
 -1 -10 3 15.5 14.3
 -1 10 2 68.69 17
 1 10 -2 68.09 17.5
 -1 10 2 29.8 15.5
 1 -10 -2 73.19 24.9
 -1 -10 2 80.99 24.1
 1 10 -1 163.98 18.7
 1 10 -1 135.49 20.7
 -1 10 1 120.19 17.2
 -1 10 1 137.49 20.2
 -1 -10 1 155.48 16
 1 10 0 20.9 12.3
 -1 10 0 13 14.8
 1 10 0 22.8 14.8
 -1 10 0 22.3 11.8
 -1 -10 0 27.3 8.8
 1 10 1 141.19 19.8
 -1 10 -1 155.78 21.7
 1 -10 1 181.28 19.5
 1 -10 1 161.28 17.8
 1 -10 1 207.08 31.4
 -1 10 -2 34.5 16.3
 1 10 2 91.89 16.3
 1 10 2 86.99 16.9
 -1 -10 -2 25.9 20.3
 1 -10 2 72.79 14.4
 1 10 3 28.6 13.9
 1 10 3 16.6 15.3
 -1 10 -3 20.4 15.7
 1 10 3 24.3 12.5
 -1 -10 -3 4.9 20.5
 1 -10 3 -2.8 15.3
 1 -10 3 46.3 15.1
 -1 10 -4 41 16.6
 1 10 4 17.3 14.9
 -1 10 -4 7.8 16.9
 1 10 4 26.2 13.9
 1 -10 4 1.3 11.6
 -1 -10 -4 19.5 17.8
 1 -10 4 32.2 14.8
 1 -10 4 29.8 16.6
 1 10 5 71.59 16.8
 -1 10 -5 38.4 22.2
 1 10 5 6.2 15.3
 1 10 5 36.9 17.6
 1 -10 5 35.6 17
 -1 -10 -5 25.7 23.3
 1 10 6 37.1 16.3
 -1 -10 -6 46.4 28.2
 1 10 7 41.6 16.9
 1 -10 7 46.2 18.3
 -1 -10 -7 33.1 28.2
 1 10 8 48.8 18.6
 1 10 8 82.99 19.1
 -1 -10 -8 20.7 26.6
 1 -10 8 24.1 21
 1 10 9 34.5 19.3
 1 10 9 53.29 19.7
 -1 -10 -9 47.8 28.6
 -1 11 8 21.5 19.3
 1 -11 -8 39.1 30.5
 -1 11 7 40.4 19.6
 -1 11 6 36.5 19.9
 -1 11 6 19.5 18.6
 -1 11 5 17.9 17
 -1 11 4 -7.7 14.6
 -1 11 4 40 15.9
 -1 -11 4 36.6 13.1
 -1 11 3 60.49 18.2
 -1 11 3 76.79 16.6
 -1 11 3 54.59 16
 1 -11 -3 63.79 20.8
 -1 -11 3 75.09 24.5
 -1 -11 3 39.4 18.2
 -1 11 2 43.5 15.5
 -1 11 2 86.79 18.1
 -1 11 2 73.69 18.1
 1 11 -2 28 18.1
 1 -11 -2 59.39 20.7
 -1 -11 2 49 17.7
 -1 -11 2 51.89 21.6
 -1 11 1 184.18 24.9
 -1 11 1 213.78 22.6
 -1 11 1 218.78 23.1
 1 11 -1 213.38 26.5
 1 -11 -1 195.58 27.9
 -1 -11 1 296.87 40.4
 1 11 0 -6.7 14.2
 -1 11 0 20.7 13.1
 -1 11 0 -5.4 15.6
 1 -11 0 40.1 18
 1 11 1 175.08 23.5
 -1 11 -1 237.48 28.1
 1 11 2 45.6 17.2
 1 11 2 42.4 16.2
 -1 11 -2 54.79 18.1
 1 11 2 32.6 14.4
 -1 -11 -2 90.09 28
 1 -11 2 59.79 22.1
 -1 11 -3 48.4 20.6
 1 11 3 23.6 16.2
 -1 -11 -3 68.29 27.7
 1 -11 3 42.7 15.7
 1 11 4 21 16
 1 11 4 -0.6 13.5
 -1 -11 -4 0.6 19.1
 1 11 5 40.8 16.6
 -1 11 -5 40.5 22.1
 1 11 5 22.1 16.5
 1 -11 5 62.09 17.1
 1 -11 5 -18.5 14.6
 1 11 6 13.9 20
 1 11 6 55.39 20.2
 -1 -11 -6 29.6 21.9
 1 11 7 61.29 19.8
 1 -11 7 61.89 22
 1 -11 7 120.69 25.4
 1 11 8 5.4 18.1
 -1 12 6 51.79 21.1
 -1 12 6 18.7 18.6
 1 -12 -6 49.1 25.4
 -1 12 5 15.5 17.3
 -1 -12 5 50.09 19.6
 -1 12 4 36.4 18.3
 1 12 -4 72.09 21
 -1 -12 4 42.3 18.1
 -1 12 3 72.69 20.6
 -1 -12 3 73.09 20.9
 1 12 -1 84.69 21.4
 1 12 0 14.9 17.8
 1 12 1 98.39 21.5
 -1 -12 -1 79.29 23.9
 1 12 2 109.59 22.7
 -1 -12 -2 166.68 27.4
 1 -12 2 114.19 22.9
 1 12 3 89.29 20.2
 -1 12 -3 82.99 24.6
 1 -12 3 71.09 21.3
 -1 -12 -3 72.39 25.8
 -1 12 -4 54.59 22.1
 1 -12 4 13 19.1
 1 -12 4 42.6 17.4
 -1 12 -5 -0.2 22.7
 1 12 5 31.9 17.6
 1 -12 5 37.1 19.9
 1 -12 5 27.4 18.7
 1 12 6 23.7 17.2
 1 12 6 18.5 20.2
 -1 -12 -6 52.59 25.3
 -1 13 2 40.1 20.6
 1 -13 -2 26.9 25.5
 -1 13 1 59.89 21.9
 -1 13 0 33.6 21.9
 1 13 0 19.9 19.7
 1 13 1 58.79 20.4
 -1 13 -1 66.59 23.5
 -1 -13 -1 33.4 22.4
 -1 13 -2 35.1 22.5
 1 13 2 5.3 17.2
 2 0 -14 -37.5 19.2
 2 0 -14 -2.7 15.9
 -2 0 13 123.29 28.8
 2 0 -13 150.78 24.1
 2 0 -13 143.49 21.5
 2 0 -12 5.3 15.4
 -2 0 12 14.6 20.6
 -2 0 11 111.19 18.8
 2 0 -11 113.89 19.8
 2 0 -10 236.78 24
 -2 0 10 232.08 27.2
 -2 0 10 217.08 23.2
 2 0 -10 219.18 25.5
 -2 0 10 211.98 25.7
 2 0 -10 236.28 26.7
 -2 0 9 518.15 42.9
 -2 0 9 614.94 41.8
 -2 0 9 589.94 43
 2 0 -9 583.24 42.6
 2 0 -9 635.64 41
 -2 0 9 662.63 40.9
 2 0 -9 624.34 42.4
 2 0 -8 85.49 16
 -2 0 8 89.09 14.7
 -2 0 8 100.79 13.6
 -2 0 8 92.99 15.2
 2 0 -8 64.59 14.2
 2 0 -8 71.89 12.8
 2 0 -7 180.18 17.6
 -2 0 7 146.99 16.5
 2 0 -7 180.28 19.8
 2 0 -7 218.58 20.7
 2 0 -6 71.29 10.8
 2 0 -6 104.19 12.3
 2 0 -6 114.59 13.3
 -2 0 6 80.09 11.7
 2 0 -6 62.89 11.9
 -2 0 6 101.79 12
 -2 0 5 2839.72 156.78
 2 0 -5 2857.81 156.68
 2 0 -5 2955.2 158.48
 -2 0 5 2801.82 156.88
 -2 0 5 2761.62 156.38
 -2 0 5 2885.81 157.08
 2 0 -5 2894.21 156.98
 2 0 -5 2974.4 157.08
 -2 0 5 2844.02 156.98
 -2 0 5 2861.21 156.48
 2 0 -5 2938.71 156.48
 2 0 -4 507.85 28.8
 -2 0 4 488.05 28.6
 -2 0 4 451.05 29.7
 -2 0 4 560.24 36.5
 2 0 -4 470.35 29.3
 2 0 -4 477.55 29.9
 -2 0 4 415.86 28.1
 2 0 -4 447.26 29.3
 -2 0 4 458.35 29.5
 -2 0 3 2672.23 144.39
 2 0 -3 2700.53 144.49
 2 0 -3 2505.35 144.69
 -2 0 3 2510.35 144.39
 -2 0 3 2607.84 144.59
 2 0 -3 2816.32 145.29
 2 0 -3 2596.14 144.39
 -2 0 3 2588.54 144.79
 -2 0 3 2917.01 144.99
 2 0 -3 2768.82 144.79
 -2 0 3 2655.33 144.69
 2 0 -2 20.3 5.2
 2 0 -2 11.9 5.8
 -2 0 2 16.3 5.6
 -2 0 2 4.3 11.8
 -2 0 2 24.9 6
 2 0 -2 19.3 5.4
 -2 0 2 16.3 5.7
 -2 0 2 29.1 5.3
 2 0 -2 25 5.8
 2 0 -2 35.8 6.7
 2 0 2 22.7 5.4
 2 0 2 10.8 5.1
 2 0 2 16.1 3.7
 -2 0 -2 22.5 6.1
 -2 0 -2 16.6 5.6
 -2 0 -2 18.8 5.4
 2 0 2 23.6 6.6
 -2 0 -2 26.6 4.9
 -2 0 -3 2507.05 141.79
 2 0 3 2571.34 141.39
 2 0 3 2452.65 141.59
 -2 0 -3 2763.12 141.69
 -2 0 -3 2488.05 141.29
 -2 0 -3 2387.76 141.59
 2 0 3 2609.14 141.69
 -2 0 -3 2865.41 140.99
 2 0 3 2750.92 140.79
 2 0 3 2707.33 141.69
 -2 0 -4 457.05 27.1
 -2 0 -4 397.06 27.5
 2 0 4 493.15 28.5
 2 0 4 449.16 27.3
 -2 0 -4 470.45 27.6
 2 0 4 410.06 26.7
 2 0 4 391.26 27.5
 -2 0 -4 471.85 26.6
 -2 0 -4 467.65 28.5
 2 0 4 441.06 30.3
 2 0 5 2848.62 157.18
 -2 0 -5 2849.11 157.58
 -2 0 -5 2847.22 157.38
 -2 0 -5 2991.5 157.58
 -2 0 -5 2947.51 156.78
 2 0 5 2914.61 156.88
 -2 0 -5 2882.41 156.88
 2 0 5 2846.82 157.28
 2 0 5 2867.21 157.38
 2 0 5 2843.72 156.88
 2 0 5 2867.01 156.28
 2 0 6 87.79 10.4
 -2 0 -6 114.09 13.4
 -2 0 -6 102.29 11.3
 2 0 6 89.79 11.8
 2 0 6 92.29 11.1
 -2 0 -7 252.17 21.2
 -2 0 -7 204.08 18.6
 2 0 7 183.38 18.3
 -2 0 -7 186.68 17.9
 2 0 7 231.28 18.7
 -2 0 -7 181.08 21.3
 2 0 8 107.69 13.4
 -2 0 -8 105.69 15.3
 -2 0 -8 93.79 15.9
 -2 0 -8 87.69 13.1
 2 0 8 62.39 12.9
 2 0 8 58.59 14.3
 -2 0 -8 85.39 12.6
 2 0 9 660.53 41.1
 -2 0 -9 676.03 44.9
 2 0 9 506.75 43.8
 -2 0 -9 632.24 41
 2 0 9 605.64 41.7
 -2 0 -9 688.13 44.2
 2 0 9 636.84 41.9
 -2 0 -10 222.48 24.2
 2 0 10 196.58 24.6
 2 0 10 204.28 24.6
 2 0 10 203.98 22.2
 -2 0 -10 184.08 25.3
 -2 0 -10 206.78 20.5
 2 0 10 230.08 24.8
 -2 0 -11 125.49 24.7
 2 0 11 95.79 21
 -2 0 -11 102.19 18.1
 -2 0 -11 104.39 16.3
 2 0 11 110.79 17.8
 2 0 12 26.9 20.3
 -2 0 -12 68.79 15.7
 -2 0 -13 124.79 27.9
 2 0 13 153.98 26.6
 -2 0 -13 138.79 19.1
 2 0 13 85.69 26
 -2 0 -14 -20.2 17.3
 2 1 -14 68.99 24.7
 2 1 -14 64.09 19
 2 -1 -14 53.69 19.9
 2 -1 -14 92.19 23.4
 -2 -1 14 44.4 29.9
 2 1 -13 31.5 16.5
 2 1 -13 74.69 24.7
 -2 1 13 57.99 23.1
 -2 1 13 24.2 25.6
 -2 -1 13 48.4 22.2
 2 -1 -13 47.5 19.2
 -2 -1 13 21.7 21.9
 -2 1 12 132.49 24.1
 2 1 -12 94.49 18.9
 2 1 -12 103.19 25.9
 -2 1 12 124.19 23
 -2 1 12 75.39 23.2
 2 -1 -12 146.79 23.1
 2 -1 -12 86.89 20.6
 -2 -1 12 95.19 21.6
 -2 -1 12 123.69 24.6
 2 1 -11 123.99 22.9
 -2 1 11 109.19 21.6
 -2 1 11 171.68 22.6
 2 1 -11 126.29 17.1
 2 1 -11 131.29 19.1
 2 -1 -11 116.29 25.4
 2 -1 -11 93.89 20.4
 -2 -1 11 129.29 24.7
 -2 -1 11 139.69 19.5
 -2 1 10 34.2 14.5
 -2 1 10 28.9 18.1
 2 1 -10 13.1 11.7
 2 1 -10 18.2 15.6
 2 1 -10 30.2 14.8
 -2 -1 10 19.9 15.5
 2 -1 -10 30.2 15.6
 -2 -1 10 36.2 17.7
 2 -1 -10 39.3 18.1
 -2 -1 10 26.1 12.2
 -2 -1 10 44.8 15.4
 -2 1 9 220.88 27
 2 1 -9 309.67 25.8
 -2 1 9 260.17 27.4
 2 1 -9 261.07 26.1
 2 1 -9 313.87 28.4
 -2 1 9 307.87 26.5
 -2 1 9 246.98 28.8
 2 -1 -9 286.27 29.7
 -2 -1 9 334.47 28.5
 2 -1 -9 264.07 26.3
 -2 -1 9 272.57 26.4
 -2 -1 9 313.57 25.7
 2 -1 -9 290.07 27.5
 -2 -1 9 236.38 26
 2 1 -8 192.18 21.2
 -2 1 8 188.08 21.1
 -2 1 8 168.88 19.8
 2 1 -8 203.58 20.3
 -2 1 8 197.58 19.9
 2 1 -8 211.48 20.8
 2 -1 -8 204.08 22.3
 -2 -1 8 184.78 20.3
 2 -1 -8 197.28 20.5
 -2 -1 8 182.08 20.1
 -2 -1 8 224.08 21.6
 2 -1 -8 195.78 22.5
 -2 1 7 111.89 13.2
 -2 1 7 100.29 12.6
 -2 1 7 77.29 17.6
 2 1 -7 82.19 13.2
 2 1 -7 87.79 12.2
 2 1 -7 93.39 16.1
 -2 1 7 92.79 13.8
 -2 1 7 105.09 12.9
 -2 -1 7 101.79 12.9
 -2 -1 7 98.29 11.9
 2 -1 -7 88.39 14
 2 -1 -7 89.39 12.8
 2 -1 -7 75.09 13.6
 -2 -1 7 102.59 13
 -2 1 6 132.59 15.2
 2 1 -6 153.18 16.8
 -2 1 6 127.69 14.2
 -2 1 6 162.18 17.1
 2 1 -6 155.78 15.5
 -2 1 6 122.89 14.2
 2 -1 -6 88.49 14.1
 -2 -1 6 152.78 16.2
 -2 -1 6 185.78 16.8
 2 -1 -6 116.89 14.2
 -2 -1 6 133.99 14.9
 2 -1 -6 138.89 14.5
 -2 -1 6 145.99 17
 2 -1 -6 113.19 13.2
 -2 -1 6 118.99 13.7
 -2 1 5 909.21 52.99
 2 1 -5 936.81 53.49
 2 1 -5 903.71 51.99
 -2 1 5 926.71 51.79
 -2 1 5 910.61 52.39
 2 1 -5 921.91 52.79
 -2 1 5 886.41 52.79
 -2 1 5 936.41 54.99
 -2 1 5 907.41 52.39
 2 1 -5 885.71 54.09
 -2 -1 5 788.52 53.19
 -2 -1 5 910.01 52.49
 2 -1 -5 911.61 53.19
 -2 -1 5 934.91 52.49
 2 -1 -5 879.41 52.69
 2 -1 -5 889.71 52.29
 -2 -1 5 889.91 51.29
 -2 -1 5 948.31 52.29
 2 -1 -5 941.91 51.69
 -2 -1 5 934.31 53.09
 -2 1 4 291.27 21.3
 2 1 -4 351.46 21.8
 -2 1 4 297.87 22.6
 -2 1 4 312.77 21.4
 2 1 -4 318.97 21.2
 -2 1 4 303.87 22.1
 2 1 -4 281.27 20.8
 -2 1 4 338.97 20.6
 2 1 -4 307.77 22.7
 -2 1 4 323.77 22.1
 -2 -1 4 322.67 21.7
 2 -1 -4 300.37 22.7
 -2 -1 4 325.07 20.3
 2 -1 -4 332.27 22.3
 -2 -1 4 339.17 20.8
 -2 -1 4 293.47 22
 2 -1 -4 313.77 20.3
 -2 -1 4 295.17 21
 2 -1 -4 336.37 21.4
 -2 -1 4 339.57 22.3
 2 -1 -4 330.27 22.5
 -2 1 3 35 7.6
 -2 1 3 23.3 8.2
 -2 1 3 34 8.4
 2 1 -3 29.8 6.7
 2 1 -3 22.6 9.6
 -2 1 3 47 8.8
 2 1 -3 39 7.5
 -2 1 3 27.7 12.3
 2 1 -3 26.5 7.1
 2 1 -3 38.3 5.5
 -2 -1 3 23 6.9
 -2 -1 3 29.9 8.2
 2 -1 -3 21.6 6.2
 -2 -1 3 35.1 8.7
 2 -1 -3 27.5 7.6
 -2 -1 3 33.3 6.4
 2 -1 -3 35.1 8.5
 2 -1 -3 23.8 8.4
 -2 -1 3 46 6.5
 -2 -1 3 33.9 7.7
 2 -1 -3 35.5 8.3
 -2 1 2 98.29 10.2
 2 1 -2 83.19 8.6
 2 1 -2 63.69 7.4
 -2 1 2 78.49 8.1
 -2 1 2 89.69 8.5
 -2 1 2 91.29 9.1
 -2 1 2 69.49 8.4
 2 1 -2 79.89 7.6
 2 -1 -2 75.49 8.9
 -2 -1 2 74.39 8.7
 2 -1 -2 88.59 8.5
 2 -1 -2 65.09 8.7
 2 -1 -2 75.19 8.9
 -2 -1 2 86.69 9.5
 -2 -1 2 76.99 7.7
 -2 -1 2 68.29 7.9
 -2 -1 2 60.89 7.6
 -2 -1 2 63.19 9.9
 2 1 -1 203.48 12.8
 2 1 -1 219.48 12
 2 1 -1 217.48 12.3
 2 1 -1 204.98 13.4
 2 -1 -1 191.58 13
 2 -1 -1 188.58 13.9
 2 1 0 3.1 2.1
 -2 1 -1 183.28 12.7
 -2 1 -1 225.48 13.4
 -2 1 -1 209.68 11.8
 -2 -1 -1 208.78 12.6
 -2 -1 -1 193.78 12.4
 -2 -1 -1 172.38 12.3
 -2 1 -2 61.29 10.1
 2 1 2 64.59 8.4
 -2 1 -2 71.99 8.8
 -2 1 -2 92.89 9.9
 -2 1 -2 67.29 10.6
 2 1 2 60.89 7.6
 2 1 2 61.79 7.1
 2 1 2 88.89 7.8
 2 1 2 70.59 7.7
 2 -1 2 81.49 8.1
 2 -1 2 68.79 6.8
 2 -1 2 68.69 7
 -2 -1 -2 70.69 7.4
 -2 -1 -2 65.39 7.1
 -2 -1 -2 67.19 6.6
 -2 -1 -2 75.39 8.9
 2 -1 2 79.99 9
 2 -1 2 65.29 7.9
 2 -1 2 73.99 8.5
 2 1 3 36.5 8.4
 2 1 3 27.3 5.9
 2 1 3 28.7 6.5
 2 1 3 27.9 7.5
 -2 1 -3 30.9 4.9
 -2 1 -3 25.6 7.1
 2 1 3 41.6 8
 2 1 3 25.6 6.6
 -2 1 -3 26.5 8.1
 -2 1 -3 36.9 5
 -2 1 -3 25.8 7.1
 -2 -1 -3 41.6 7.6
 -2 -1 -3 28.1 6.7
 -2 -1 -3 26 7.1
 2 -1 3 35.4 5.9
 2 -1 3 16.3 7.6
 2 -1 3 36.4 8.5
 2 -1 3 35.7 6.7
 2 -1 3 44.7 5.9
 2 -1 3 26.6 7.6
 -2 -1 -3 24 8.5
 -2 -1 -3 41.3 7.1
 2 1 4 336.37 20.6
 2 1 4 349.87 20.9
 -2 1 -4 329.67 21.6
 -2 1 -4 351.26 19.8
 2 1 4 327.97 21.9
 2 1 4 298.57 21.4
 -2 1 -4 314.57 21.9
 2 1 4 335.57 23
 -2 1 -4 292.37 22.5
 2 1 4 320.87 20.9
 2 -1 4 310.07 20.1
 2 -1 4 323.47 19.8
 -2 -1 -4 322.67 21.3
 2 -1 4 312.77 20.8
 -2 -1 -4 294.07 20.9
 -2 -1 -4 299.17 22.9
 2 -1 4 290.57 22.1
 -2 -1 -4 302.27 23.7
 2 -1 4 339.47 22.1
 -2 -1 -4 336.37 21.8
 2 1 5 906.01 52.49
 2 1 5 958.9 51.39
 -2 1 -5 881.81 52.29
 2 1 5 895.91 52.09
 -2 1 -5 907.31 50.19
 2 1 5 910.81 51.69
 2 1 5 872.41 50.49
 -2 1 -5 891.41 51.59
 2 1 5 893.81 50.69
 2 -1 5 904.61 51.99
 -2 -1 -5 895.31 51.19
 -2 -1 -5 906.11 51.29
 2 -1 5 929.11 51.49
 2 -1 5 869.01 52.19
 2 -1 5 914.71 50.49
 2 -1 5 807.72 53.09
 -2 -1 -5 870.61 51.99
 -2 -1 -5 907.21 52.49
 -2 -1 -5 871.41 51.19
 2 -1 5 874.11 50.09
 2 1 6 124.39 14.8
 2 1 6 151.98 14.4
 -2 1 -6 124.29 14.1
 2 1 6 126.99 14.5
 -2 1 -6 127.69 13.8
 2 1 6 181.38 16.2
 2 1 6 144.09 14.1
 2 1 6 103.49 12.5
 -2 1 -6 159.78 16.8
 -2 -1 -6 126.29 14.7
 2 -1 6 113.29 13.9
 -2 -1 -6 146.49 16.4
 2 -1 6 136.49 13
 2 -1 6 138.69 14.2
 2 -1 6 144.59 15
 -2 -1 -6 167.18 17.5
 2 -1 6 121.29 14.1
 -2 -1 -6 152.88 15.9
 2 1 7 71.99 16.1
 2 1 7 95.29 12.7
 -2 1 -7 91.89 11.9
 -2 1 -7 93.99 14.6
 2 1 7 125.99 13.9
 -2 1 -7 93.59 16.7
 2 1 7 102.39 13.6
 -2 1 -7 103.99 11.3
 2 1 7 125.79 12.3
 2 -1 7 68.89 15.6
 2 -1 7 80.49 10.7
 2 -1 7 71.29 11.4
 -2 -1 -7 103.59 12.7
 -2 -1 -7 99.89 13
 2 -1 7 110.69 12.5
 -2 -1 -7 97.29 12.8
 -2 -1 -7 74.29 13.8
 -2 1 -8 191.38 21.6
 2 1 8 194.68 21.3
 2 1 8 215.68 20.6
 -2 1 -8 159.98 17.7
 -2 1 -8 193.38 18.9
 2 1 8 223.28 21.8
 -2 1 -8 203.08 21.9
 2 1 8 189.48 19.7
 -2 -1 -8 185.28 19.7
 2 -1 8 157.88 18.8
 2 -1 8 195.98 19
 -2 -1 -8 185.18 20.8
 2 -1 8 172.88 19.7
 2 -1 8 192.88 20.1
 -2 -1 -8 220.58 23.2
 -2 1 -9 277.87 28
 -2 1 -9 280.17 23.9
 -2 1 -9 259.57 23
 2 1 9 284.17 27.1
 -2 1 -9 313.17 27.4
 2 1 9 295.17 27
 2 1 9 294.47 26
 2 -1 9 252.07 25.2
 -2 -1 -9 235.08 25.1
 -2 -1 -9 306.37 31.9
 2 -1 9 286.77 28.2
 -2 -1 -9 341.77 25.5
 -2 1 -10 23 13.2
 -2 1 -10 14 15.5
 2 1 10 9.6 15.8
 -2 1 -10 37.7 11.7
 2 1 10 40.1 14.8
 2 1 10 20.8 14.5
 -2 -1 -10 19.5 12
 2 -1 10 22.4 15
 2 -1 10 -8.9 14
 -2 -1 -10 57.79 19.4
 -2 -1 -10 32.4 13.9
 2 -1 10 33.2 13.1
 2 -1 10 11.5 12
 -2 1 -11 151.48 24.8
 2 1 11 149.88 22.7
 2 1 11 132.59 27.3
 -2 1 -11 107.59 16.2
 2 1 11 125.59 20.4
 -2 1 -11 142.39 21.4
 2 -1 11 110.69 21.2
 2 -1 11 124.49 19.5
 -2 -1 -11 133.59 27.3
 -2 -1 -11 141.19 18.7
 2 1 12 104.39 20.9
 -2 1 -12 115.79 22.6
 -2 1 -12 78.69 15.1
 -2 1 -12 97.99 25.6
 2 1 12 111.49 24
 2 1 12 77.89 23.4
 2 -1 12 109.09 22.8
 -2 -1 -12 165.58 25
 2 -1 12 128.39 25.4
 -2 -1 -12 115.19 19.4
 -2 1 -13 9.1 23.3
 2 1 13 60.59 24.4
 -2 1 -13 45.6 14.3
 2 -1 13 45.9 21.6
 -2 -1 -13 31.3 16.9
 -2 1 -14 22.9 24.4
 2 1 14 46.3 23.5
 -2 -1 -14 14.7 15.1
 2 -1 14 68.69 27.3
 2 -2 -14 27.9 20.5
 -2 2 13 97.59 29.3
 -2 2 13 103.99 23.5
 2 2 -13 67.09 16.9
 -2 -2 13 82.99 23.6
 2 -2 -13 117.09 25.9
 2 -2 -13 120.09 23.7
 -2 2 12 37.4 19.4
 -2 -2 12 3.7 19
 2 -2 -12 28.7 19.8
 2 -2 -12 57.09 23.2
 2 2 -11 36.9 15.6
 -2 2 11 87.19 18.4
 2 2 -11 62.49 15.1
 2 -2 -11 81.69 19.1
 2 -2 -11 41.4 22.6
 2 2 -10 90.49 16.2
 -2 2 10 106.09 17.5
 2 2 -10 55.99 15.3
 -2 2 10 95.99 19.5
 -2 2 10 68.89 18.2
 2 -2 -10 79.39 18.9
 2 -2 -10 46.6 17.6
 -2 -2 10 80.79 13.1
 2 -2 -10 91.89 21.6
 -2 -2 10 51.69 18.5
 -2 -2 10 47.3 20.4
 -2 2 9 244.78 25.2
 2 2 -9 242.48 23.7
 2 2 -9 211.18 23.5
 -2 2 9 237.58 25.2
 -2 2 9 240.88 25.9
 -2 -2 9 196.38 23.6
 -2 -2 9 210.78 24.6
 -2 -2 9 204.68 24.9
 2 -2 -9 285.37 29.7
 2 -2 -9 273.87 25.6
 -2 2 8 30.2 13.3
 2 2 -8 57.59 12.5
 -2 2 8 52.89 12.8
 2 2 -8 65.49 13.1
 -2 2 8 67.29 13.7
 -2 2 8 50.49 11.6
 2 -2 -8 49.6 12.6
 -2 -2 8 51.29 11.8
 -2 -2 8 61.99 10.2
 2 -2 -8 58.59 14.6
 -2 -2 8 45.3 13.1
 -2 -2 8 58.19 11.9
 2 -2 -8 26.2 12.9
 2 2 -7 32.5 10.6
 2 2 -7 44.1 10.4
 -2 2 7 34.4 9.5
 -2 2 7 32.5 11.8
 2 2 -7 48.6 8.9
 -2 2 7 44.1 10.7
 -2 2 7 45 12.4
 -2 2 7 45.8 11.7
 -2 2 7 50.09 11.9
 2 -2 -7 29.4 10.2
 2 -2 -7 39.5 11.9
 -2 -2 7 43.7 8.2
 2 -2 -7 44.3 12.6
 -2 -2 7 50.29 12
 -2 -2 7 36.7 10.2
 2 2 -6 49.8 8.4
 -2 2 6 56.59 12.1
 -2 2 6 44.4 11.3
 2 2 -6 31.2 10
 -2 2 6 44.7 10.7
 -2 2 6 50.49 9.7
 -2 2 6 45.5 14.8
 2 2 -6 44.1 10.7
 -2 2 6 60.69 9.1
 2 2 -6 33.4 9.2
 2 -2 -6 60.49 8.5
 2 -2 -6 34.5 11
 2 -2 -6 56.09 13.5
 -2 -2 6 58.09 8
 -2 -2 6 24.5 9.7
 -2 -2 6 35 7.5
 2 -2 -6 59.19 10.5
 -2 -2 6 55.09 9.3
 -2 -2 6 39.9 10.2
 2 -2 -6 50.49 11.1
 -2 -2 6 42.2 11.8
 -2 2 5 227.28 18.6
 -2 2 5 223.08 18
 2 2 -5 211.98 18.3
 -2 2 5 223.18 19.9
 2 2 -5 237.48 16.1
 -2 2 5 229.28 16.5
 2 2 -5 224.98 22.7
 2 2 -5 237.38 18.8
 2 2 -5 210.88 16.8
 -2 2 5 207.78 19.8
 -2 -2 5 193.38 17
 2 -2 -5 191.08 19.9
 2 -2 -5 227.18 18
 2 -2 -5 207.28 17.2
 -2 -2 5 211.58 18.4
 2 -2 -5 213.98 19.2
 -2 -2 5 211.38 17.9
 2 -2 -5 201.08 19.2
 -2 -2 5 225.68 19.2
 -2 -2 5 208.58 14.6
 2 2 -4 90.89 11.2
 2 2 -4 83.49 9
 -2 2 4 86.49 11.4
 -2 2 4 91.29 11.4
 2 2 -4 78.59 8.5
 -2 2 4 92.69 10.2
 -2 2 4 98.29 10.8
 2 2 -4 77.29 10.2
 2 2 -4 96.89 10.5
 -2 2 4 94.29 11.6
 -2 -2 4 106.99 11.8
 -2 -2 4 94.69 10.6
 2 -2 -4 95.49 11.9
 2 -2 -4 92.19 11.9
 2 -2 -4 99.59 9
 -2 -2 4 105.79 11.3
 -2 -2 4 84.69 10.1
 2 -2 -4 97.99 10.7
 2 -2 -4 90.59 10.7
 -2 -2 4 76.69 7.8
 -2 2 3 354.16 22.8
 2 2 -3 320.77 19.9
 2 2 -3 356.26 19.8
 -2 2 3 314.47 21.9
 -2 2 3 320.67 23
 2 2 -3 351.36 21.5
 2 2 -3 351.56 22.7
 2 2 -3 243.28 27.9
 -2 2 3 320.67 20.5
 -2 2 3 286.47 22.5
 2 2 -3 354.76 21.8
 -2 -2 3 343.37 21.5
 -2 -2 3 358.96 22.4
 2 -2 -3 312.17 23.8
 -2 -2 3 309.77 23.8
 -2 -2 3 334.17 22.3
 2 -2 -3 329.87 23.1
 2 -2 -3 328.87 21.7
 -2 -2 3 310.97 21.5
 2 -2 -3 333.27 20
 2 -2 -3 346.17 23.4
 -2 2 2 134.29 10.3
 -2 2 2 120.59 13.3
 2 2 -2 105.69 12.3
 2 2 -2 110.49 11.3
 2 2 -2 128.29 13.2
 -2 2 2 102.99 10.4
 -2 2 2 113.99 11
 -2 2 2 131.29 11.9
 2 2 -2 133.19 11
 -2 -2 2 127.69 12.3
 2 -2 -2 121.49 12.9
 -2 -2 2 115.69 12.1
 -2 -2 2 100.89 11.1
 2 -2 -2 120.09 9.8
 -2 -2 2 138.69 11.7
 2 -2 -2 126.79 14.4
 2 -2 -2 118.59 12.8
 -2 -2 2 110.99 10.9
 2 -2 -2 123.39 11.6
 2 2 -1 840.42 51.19
 2 2 -1 962.6 51.39
 -2 2 1 875.71 52.19
 2 2 -1 886.51 52.49
 -2 2 1 1031 51.19
 -2 2 1 965.5 52.29
 2 -2 -1 979.5 51.99
 2 -2 -1 997.7 51.09
 -2 -2 1 978.6 52.09
 -2 -2 1 901.41 51.69
 2 -2 -1 920.51 53.09
 2 -2 -1 940.51 51.59
 2 -2 -1 902.81 51.19
 -2 -2 1 851.31 51.09
 -2 -2 1 943.11 51.39
 -2 -2 1 927.71 51.09
 2 2 0 474.95 27.4
 2 2 0 518.85 27.7
 2 2 0 484.35 29
 -2 2 0 474.45 28.9
 -2 2 0 457.15 27.5
 -2 2 0 539.45 27.7
 -2 2 0 499.05 28.2
 2 2 0 467.85 27.6
 -2 2 0 503.75 28.9
 2 2 0 538.45 27.8
 -2 -2 0 526.65 27.4
 2 -2 0 491.55 27.2
 -2 -2 0 452.95 27.4
 -2 -2 0 469.25 28.8
 2 -2 0 477.55 29
 2 -2 0 493.35 28.1
 2 -2 0 514.35 27.5
 2 -2 0 514.75 29.1
 -2 -2 0 524.15 27.9
 -2 -2 0 495.95 27.3
 -2 -2 0 470.35 27.6
 2 2 1 850.51 49.7
 -2 2 -1 851.11 49.6
 -2 2 -1 907.31 49.9
 -2 2 -1 775.02 51.39
 2 2 1 990.9 49
 -2 -2 -1 893.01 49.4
 -2 -2 -1 875.81 49.6
 -2 -2 -1 918.51 48.9
 -2 -2 -1 882.91 49
 2 -2 1 856.61 49.5
 2 -2 1 986.3 49.99
 2 -2 1 900.61 49.2
 2 -2 1 861.51 49.3
 -2 2 -2 119.09 13
 2 2 2 101.49 12.1
 2 2 2 130.79 8.4
 2 2 2 140.69 7.9
 -2 2 -2 112.89 13.1
 2 2 2 114.29 12
 2 2 2 118.39 12.7
 -2 2 -2 110.09 10.1
 2 2 2 113.29 12.2
 -2 -2 -2 122.99 11.2
 2 -2 2 139.69 13.2
 2 -2 2 123.79 12.1
 -2 -2 -2 110.19 11.5
 -2 -2 -2 106.09 12.5
 -2 -2 -2 120.59 11.8
 -2 -2 -2 126.49 13.2
 2 -2 2 114.79 11.1
 2 -2 2 125.99 10.5
 -2 2 -3 328.57 19.4
 -2 2 -3 343.27 19.9
 -2 2 -3 317.47 23
 2 2 3 330.27 21.6
 2 2 3 314.37 20.2
 2 2 3 348.17 23.2
 2 2 3 302.47 19.5
 2 2 3 353.96 22
 -2 2 -3 325.07 23.4
 2 2 3 320.67 22.3
 -2 2 -3 358.56 20.3
 2 -2 3 332.17 24.2
 2 -2 3 284.47 27.4
 -2 -2 -3 316.27 20
 -2 -2 -3 339.17 22
 -2 -2 -3 357.46 21.6
 -2 -2 -3 336.27 23.3
 2 -2 3 345.17 22
 -2 2 -4 81.49 9.4
 2 2 4 91.89 11.7
 2 2 4 105.99 10.6
 -2 2 -4 94.29 9.6
 -2 2 -4 90.49 10.8
 2 2 4 95.09 10.8
 -2 2 -4 86.59 9.3
 2 2 4 104.89 11.3
 2 2 4 90.19 8.9
 -2 2 -4 81.29 11.5
 2 -2 4 97.09 11.8
 2 -2 4 83.89 10.9
 2 -2 4 99.29 10.5
 -2 -2 -4 107.49 10.7
 -2 -2 -4 108.79 12.6
 -2 -2 -4 107.99 11.3
 2 -2 4 78.89 10.9
 -2 -2 -4 97.39 10.8
 2 -2 4 85.79 7.9
 2 2 5 220.98 18.4
 2 2 5 221.58 15.7
 -2 2 -5 197.48 15.1
 -2 2 -5 218.88 17.1
 -2 2 -5 217.18 15.5
 2 2 5 212.28 19
 2 2 5 209.18 19.4
 2 2 5 197.28 15.8
 -2 2 -5 208.98 18.6
 -2 2 -5 201.18 18.4
 2 2 5 203.58 19.2
 2 -2 5 246.98 18.8
 2 -2 5 224.38 17.3
 2 -2 5 210.88 16.4
 2 -2 5 222.78 14.6
 -2 -2 -5 195.38 18.5
 -2 -2 -5 211.08 20.7
 -2 -2 -5 223.28 18.7
 -2 -2 -5 213.58 20.3
 2 -2 5 238.78 18.3
 2 -2 5 209.78 19.6
 2 -2 5 218.08 18
 2 2 6 51.29 15.5
 -2 2 -6 65.09 8.7
 -2 2 -6 51.29 9.2
 2 2 6 55.49 9.4
 -2 2 -6 67.39 10.3
 2 2 6 56.99 10.2
 2 2 6 64.89 11.3
 2 2 6 43.4 8.3
 -2 2 -6 34.9 10.6
 2 -2 6 37.3 7.6
 2 -2 6 37.1 9.3
 -2 -2 -6 58.49 10.6
 2 -2 6 50.99 11
 2 -2 6 44 8.1
 -2 -2 -6 57.29 12.3
 2 -2 6 36 7.7
 2 -2 6 27.5 12.4
 -2 -2 -6 62.39 9.7
 -2 -2 -6 71.99 11.1
 2 2 7 52.99 9.3
 2 2 7 36.5 12.1
 2 2 7 44.3 10.3
 -2 2 -7 48.2 8.4
 2 2 7 38 11
 -2 2 -7 41 11.5
 -2 2 -7 25.2 7.9
 -2 2 -7 52.49 11.5
 2 -2 7 13.1 10.9
 -2 -2 -7 50.29 10.8
 2 -2 7 56.39 10.6
 2 -2 7 33.2 8.2
 -2 -2 -7 64.09 11.7
 -2 -2 -7 41.8 13.3
 2 -2 7 31.6 8.1
 -2 2 -8 56.69 10.2
 2 2 8 47.1 13.9
 2 2 8 59.59 13.6
 -2 2 -8 39.8 13.7
 -2 2 -8 73.69 17.6
 2 2 8 62.79 13.2
 2 2 8 43.8 13.4
 2 2 8 64.89 12.3
 2 -2 8 22.4 12.4
 2 -2 8 65.19 10.6
 -2 -2 -8 66.79 13
 -2 -2 -8 42.2 12.3
 -2 -2 -8 49.5 14
 2 -2 8 62.69 10.8
 2 -2 8 43.7 13.2
 2 2 9 222.48 24
 2 2 9 237.68 25.1
 2 2 9 244.98 23.8
 -2 2 -9 218.78 23.8
 -2 2 -9 225.68 27.9
 2 2 9 227.38 23.4
 -2 2 -9 181.58 19.4
 -2 -2 -9 222.18 23.9
 2 -2 9 214.68 25.2
 -2 -2 -9 227.58 22.4
 2 -2 9 279.67 26.7
 -2 -2 -9 268.07 28.2
 -2 2 -10 72.09 23.3
 -2 2 -10 61.69 13.6
 2 2 10 59.59 17.2
 2 2 10 92.19 16.1
 -2 2 -10 51.69 12.2
 2 2 10 62.49 17.3
 -2 2 -10 69.29 16.8
 2 -2 10 64.79 19.5
 -2 -2 -10 127.89 23.8
 2 -2 10 69.49 15
 2 -2 10 71.69 18.7
 -2 -2 -10 68.79 16
 -2 -2 -10 60.69 15
 -2 2 -11 55.09 16.3
 2 2 11 55.09 15.9
 -2 2 -11 67.79 13.2
 2 -2 11 23.5 20.9
 -2 -2 -11 83.99 19.4
 2 2 12 17.2 19.7
 2 2 12 26.9 16.7
 -2 2 -12 46.5 20
 2 -2 12 35.9 21.4
 -2 -2 -12 20.1 15.9
 -2 2 -13 151.38 29
 2 2 13 73.09 24.4
 2 -2 13 65.39 19.8
 -2 -2 -13 30.4 17.6
 2 -2 13 69.09 26
 -2 2 -14 15.4 21.7
 2 2 14 14.8 20
 -2 -2 -14 32.7 21.3
 -2 -2 -14 10.5 16.8
 2 -3 -14 49.5 21.9
 2 -3 -14 63.59 22.5
 2 3 -13 23.6 14.2
 -2 3 13 9.7 23.4
 -2 -3 13 33 29.3
 2 -3 -13 -0.5 22.8
 2 -3 -13 -32.3 18.8
 -2 3 12 48 18.9
 -2 3 12 10.7 20
 2 3 -12 45.4 19.3
 -2 -3 12 20.9 21.9
 2 -3 -12 10.6 19.5
 2 -3 -12 27.4 24.5
 -2 3 11 49.8 19.7
 2 3 -11 28.7 16.1
 -2 3 11 46 19.3
 2 3 -11 -3.3 13.4
 2 -3 -11 22.4 18.2
 2 -3 -11 43.8 21.7
 -2 -3 11 47.6 16.8
 -2 -3 11 0.7 18.6
 -2 3 10 71.29 19.4
 2 3 -10 67.79 15.1
 -2 3 10 76.39 17.1
 -2 3 10 96.19 20.1
 2 3 -10 57.49 14.9
 -2 -3 10 49.7 13.9
 -2 -3 10 65.99 19.9
 2 -3 -10 54.99 17.1
 2 -3 -10 51.99 17.6
 -2 -3 10 80.89 21.1
 2 3 -9 82.69 12.3
 -2 3 9 79.29 17.8
 2 3 -9 92.09 15.3
 -2 3 9 54.69 17.1
 2 3 -9 56.99 13.5
 2 -3 -9 51.79 16.3
 -2 -3 9 74.69 14.9
 2 -3 -9 74.59 20.1
 -2 -3 9 74.79 16.6
 -2 -3 9 96.29 18.6
 2 3 -8 265.17 21.8
 -2 3 8 229.88 26
 2 3 -8 234.18 22.3
 -2 3 8 258.07 25.5
 -2 3 8 230.98 24.3
 -2 3 8 191.08 22.1
 2 3 -8 232.88 21.7
 2 -3 -8 254.47 24
 2 -3 -8 258.77 29.3
 -2 -3 8 215.58 24.8
 -2 -3 8 215.18 23.2
 2 -3 -8 248.68 25.3
 2 3 -7 20.4 8.5
 -2 3 7 42.8 11.7
 2 3 -7 34.3 10
 2 3 -7 28.5 9.9
 -2 3 7 24.4 12.6
 -2 3 7 31 12.1
 -2 3 7 38.4 9.9
 2 -3 -7 58.09 13.2
 2 -3 -7 44.8 12.6
 2 -3 -7 39.8 11.2
 -2 -3 7 23.6 10.3
 -2 -3 7 44.8 12.4
 -2 -3 7 58.89 11.9
 -2 3 6 257.27 22.2
 -2 3 6 231.98 18.2
 -2 3 6 260.27 20.9
 2 3 -6 214.38 19.4
 -2 3 6 217.48 23
 2 3 -6 250.57 27.7
 -2 3 6 251.77 21.3
 -2 3 6 267.17 19.1
 2 3 -6 217.08 17.6
 2 -3 -6 215.28 22.3
 2 -3 -6 218.08 21.5
 -2 -3 6 262.87 20.6
 2 -3 -6 238.58 18
 -2 -3 6 261.67 20
 -2 -3 6 199.98 20.4
 -2 3 5 92.79 10.7
 2 3 -5 100.49 10
 -2 3 5 75.99 12.5
 2 3 -5 110.39 11.9
 2 3 -5 100.49 12.9
 -2 3 5 99.09 13
 2 3 -5 98.89 11.9
 -2 3 5 112.49 10.5
 -2 3 5 87.79 16.7
 -2 3 5 99.19 12.1
 2 -3 -5 115.99 12.9
 2 -3 -5 105.09 13.4
 2 -3 -5 90.79 13.4
 -2 -3 5 79.09 11.7
 -2 -3 5 73.19 10.9
 2 -3 -5 97.89 11.5
 -2 -3 5 109.19 12.6
 -2 -3 5 88.29 12.3
 2 -3 -5 98.19 9.8
 -2 -3 5 96.89 12.7
 -2 3 4 209.48 18.1
 -2 3 4 164.08 17.4
 -2 3 4 213.68 17.3
 2 3 -4 199.98 16.7
 2 3 -4 213.88 16.9
 2 3 -4 206.18 13.5
 2 3 -4 203.78 18.1
 -2 3 4 183.78 14.6
 -2 3 4 191.68 17.9
 2 3 -4 202.38 13.9
 2 -3 -4 186.78 17.7
 -2 -3 4 207.28 16.6
 2 -3 -4 193.28 17.8
 -2 -3 4 181.08 17.2
 2 -3 -4 188.78 16
 2 -3 -4 178.18 18.7
 2 -3 -4 209.68 13.9
 -2 -3 4 194.48 17.5
 -2 -3 4 211.38 16.5
 -2 3 3 378.86 26.2
 -2 3 3 394.76 26.3
 -2 3 3 393.16 23.2
 -2 3 3 404.16 25.1
 2 3 -3 385.66 24.9
 2 3 -3 356.06 25.6
 -2 3 3 368.66 25.5
 -2 -3 3 417.66 24.5
 2 -3 -3 421.16 25.9
 -2 -3 3 379.96 25.9
 -2 -3 3 388.76 25.4
 2 -3 -3 374.26 22.7
 2 -3 -3 395.96 24.7
 2 -3 -3 381.26 25.6
 -2 -3 3 376.06 24.5
 2 -3 -3 400.46 26.8
 -2 -3 3 387.46 25.6
 2 3 -2 254.57 16.7
 -2 3 2 195.68 15.8
 -2 3 2 238.58 19.4
 2 3 -2 205.98 16.6
 2 3 -2 197.68 16.5
 -2 3 2 222.98 17
 -2 3 2 221.68 16.8
 -2 3 2 219.38 14.5
 -2 -3 2 199.88 15.3
 -2 -3 2 205.68 15
 2 -3 -2 212.18 16.6
 2 -3 -2 217.68 18.5
 2 -3 -2 220.08 16.6
 2 -3 -2 196.08 17
 -2 -3 2 211.08 16.7
 -2 -3 2 242.58 15.7
 -2 -3 2 224.88 16.2
 2 -3 -2 191.88 13.8
 2 3 -1 339.27 27.8
 -2 3 1 385.26 23.3
 -2 3 1 384.36 22.7
 2 3 -1 413.86 24.4
 -2 3 1 376.26 24.9
 -2 3 1 363.16 23.1
 2 3 -1 378.76 23.6
 -2 3 1 395.36 25.4
 -2 -3 1 334.07 23.3
 2 -3 -1 360.86 22.7
 2 -3 -1 413.56 23.4
 2 -3 -1 419.26 24.3
 2 -3 -1 397.96 22.7
 -2 -3 1 383.76 23.3
 -2 -3 1 402.66 23.5
 -2 -3 1 405.26 24.6
 2 -3 -1 382.96 25.4
 -2 3 0 3076.59 169.68
 2 3 0 3135.39 169.78
 -2 3 0 3313.67 169.78
 2 3 0 2944.41 168.48
 2 3 0 3228.08 168.38
 -2 3 0 2963.5 168.28
 -2 3 0 3268.57 168.58
 2 3 0 3290.77 168.98
 -2 3 0 3099.89 168.88
 2 -3 0 3261.47 169.68
 2 -3 0 3042.4 169.38
 -2 -3 0 3048.09 169.78
 -2 -3 0 3086.39 169.58
 -2 -3 0 2948.51 168.28
 -2 -3 0 3007.8 168.48
 -2 -3 0 3363.26 168.98
 2 -3 0 3102.29 169.78
 2 -3 0 3141.19 168.88
 2 3 1 360.86 23
 -2 3 -1 382.46 24
 2 3 1 345.07 24.4
 2 3 1 390.36 23.1
 -2 3 -1 387.46 24.8
 2 3 1 366.66 23.5
 -2 3 -1 377.66 24
 2 3 1 383.26 24.5
 -2 -3 -1 389.06 24.9
 2 -3 1 383.06 23.5
 -2 -3 -1 396.16 23.2
 -2 -3 -1 368.86 22.6
 2 -3 1 371.16 23.8
 -2 -3 -1 409.76 22.8
 2 -3 1 411.36 24.5
 -2 -3 -1 352.06 24
 2 -3 1 394.86 23.6
 2 3 2 158.28 15.5
 2 3 2 200.88 15.7
 -2 3 -2 189.98 14.9
 -2 3 -2 185.98 16.4
 2 3 2 193.58 16.4
 -2 3 -2 186.68 17.2
 2 3 2 196.88 22.1
 -2 -3 -2 222.68 16.3
 -2 -3 -2 222.18 16.3
 2 -3 2 234.58 15.3
 2 -3 2 205.88 15.3
 -2 -3 -2 233.78 17.5
 2 -3 2 189.68 17.1
 -2 -3 -2 213.38 15.3
 2 -3 2 212.78 16.1
 2 3 3 362.76 25.3
 2 3 3 376.06 24.9
 2 3 3 408.76 26
 2 3 3 382.26 24.8
 2 3 3 383.76 21.9
 -2 3 -3 381.96 26.5
 2 3 3 390.26 21.8
 -2 3 -3 388.36 23.7
 -2 3 -3 400.86 26
 2 -3 3 369.66 25.5
 -2 -3 -3 389.96 25.7
 -2 -3 -3 380.36 24.5
 2 -3 3 394.06 24
 2 -3 3 383.16 25.5
 -2 -3 -3 378.36 24.5
 -2 -3 -3 374.36 24.7
 2 -3 3 417.86 24.3
 -2 -3 -3 412.96 26
 2 -3 3 389.16 25.4
 -2 3 -4 198.88 14.7
 2 3 4 166.18 17.8
 2 3 4 198.18 13.6
 -2 3 -4 206.68 13.6
 -2 3 -4 198.48 14.3
 2 3 4 193.58 17.4
 2 3 4 203.78 16.8
 2 3 4 188.28 17.3
 -2 3 -4 209.98 18.3
 2 3 4 188.28 13.2
 2 -3 4 220.28 23.8
 -2 -3 -4 225.38 18.4
 -2 -3 -4 203.88 18.5
 2 -3 4 204.98 15.7
 2 -3 4 179.98 17.8
 2 -3 4 200.48 17.1
 -2 -3 -4 185.18 16.6
 2 3 5 75.49 12.3
 -2 3 -5 90.09 11.3
 -2 3 -5 82.49 9.4
 -2 3 -5 109.39 10.3
 2 3 5 89.79 16.2
 2 3 5 95.29 10.5
 2 3 5 99.49 9.2
 -2 3 -5 67.79 9.4
 -2 3 -5 79.49 12.1
 2 3 5 93.99 12.2
 2 3 5 93.29 11.3
 2 -3 5 95.09 12.5
 2 -3 5 79.19 11.2
 2 -3 5 116.09 11.2
 -2 -3 -5 98.09 11.9
 2 -3 5 87.59 12.1
 -2 -3 -5 104.79 13.6
 -2 -3 -5 97.09 12.4
 2 -3 5 91.69 12
 2 3 6 241.08 17.4
 2 3 6 248.98 21.9
 2 3 6 254.17 21.6
 -2 3 -6 215.68 17.4
 -2 3 -6 230.18 17.3
 2 3 6 258.47 21.9
 2 3 6 221.28 22.6
 -2 3 -6 193.58 21.7
 -2 -3 -6 249.18 21
 2 -3 6 249.18 21.8
 2 -3 6 250.97 19
 -2 -3 -6 228.38 20.7
 2 -3 6 218.88 19.8
 -2 -3 -6 259.87 22.3
 2 3 7 38.3 9
 -2 3 -7 29.7 8.8
 -2 3 -7 37.6 12.4
 2 3 7 31.2 9.1
 2 3 7 50.19 12.4
 2 3 7 39.9 12
 -2 3 -7 28.7 10
 2 3 7 46.6 12.8
 2 3 7 24.9 11.6
 -2 3 -7 25 8
 2 -3 7 8.6 11.1
 -2 -3 -7 58.79 12.2
 2 -3 7 38.4 8.6
 2 -3 7 27.8 10.4
 -2 -3 -7 51.09 13.9
 -2 -3 -7 65.39 11.9
 -2 3 -8 230.98 26.9
 -2 3 -8 248.38 21.2
 2 3 8 250.17 20.9
 2 3 8 232.48 25.1
 2 3 8 241.58 23.2
 2 3 8 225.28 24.9
 -2 3 -8 211.18 18.8
 2 3 8 234.08 23.4
 -2 3 -8 221.98 23.2
 2 -3 8 224.88 23.2
 -2 -3 -8 217.68 22.7
 -2 -3 -8 253.07 27.2
 -2 -3 -8 237.88 22.9
 2 -3 8 223.38 24.7
 2 -3 8 219.18 23.5
 -2 3 -9 51.59 11.7
 -2 3 -9 89.59 14.8
 -2 3 -9 111.19 15.7
 2 3 9 71.99 14.2
 2 3 9 64.59 16.8
 2 3 9 65.99 17
 -2 3 -9 57.89 20
 -2 -3 -9 68.59 19.7
 -2 -3 -9 61.69 15.7
 2 -3 9 81.49 17.5
 2 -3 9 64.29 17.3
 2 3 10 69.39 19.1
 -2 3 -10 30.1 19.9
 2 3 10 76.49 17.7
 -2 3 -10 47.9 12.9
 2 3 10 71.79 16.5
 -2 -3 -10 48.1 15.9
 -2 -3 -10 43.6 16.6
 2 -3 10 64.29 19.6
 2 -3 10 10.9 15.8
 2 3 11 59.19 15.6
 2 3 11 9.1 17.6
 -2 -3 -11 21.2 16.1
 -2 -3 -11 29.7 21.2
 2 -3 11 65.49 21.3
 2 3 12 40.9 19.4
 2 3 12 30.8 19.8
 -2 -3 -12 8.8 22.1
 2 -3 12 39.7 17.8
 2 -3 12 7 21.8
 -2 -3 -12 51.19 17.8
 2 3 13 30.8 21.7
 -2 3 -13 37.2 21.3
 2 -3 13 10 18.3
 -2 -3 -13 33.6 17.9
 2 -3 13 7.3 23
 2 3 14 38.9 18.5
 2 -3 14 48.4 26.1
 -2 -3 -14 23.3 20.6
 -2 -3 -14 26.7 18.5
 -2 4 14 15.7 20.1
 -2 4 14 40.4 24.6
 2 -4 -14 26.4 21.7
 2 -4 -14 10.5 21.7
 -2 4 13 29.7 19
 -2 4 13 19.4 22.6
 2 -4 -13 2.8 25
 2 -4 -13 26.7 20
 -2 -4 13 26.3 25.5
 -2 4 12 12 15.2
 2 4 -12 28.6 12.9
 2 4 -12 15.5 12.9
 -2 4 12 -0.5 19.8
 2 -4 -12 8.6 19.3
 -2 -4 12 24.5 17.4
 -2 -4 12 32 20.6
 2 -4 -12 15.2 18.4
 2 4 -11 12.5 13.5
 -2 4 11 29.5 15.5
 2 4 -11 6.7 11
 -2 4 11 14.8 18.5
 -2 4 11 37.2 16.5
 2 -4 -11 15.2 18.7
 2 -4 -11 37.5 17.9
 -2 -4 11 -6.8 19.2
 -2 4 10 18.8 17
 -2 4 10 28.2 14.2
 -2 4 10 14.7 17.3
 2 4 -10 34.5 13.5
 2 4 -10 30.3 14.1
 -2 -4 10 22 18.7
 2 -4 -10 8.6 16.3
 -2 4 9 263.07 29.1
 2 4 -9 204.28 24.4
 -2 4 9 251.67 24.5
 2 4 -9 278.47 26
 -2 4 9 273.97 29.5
 -2 -4 9 226.38 24.7
 -2 -4 9 230.58 28.3
 2 -4 -9 303.67 28.3
 -2 -4 9 243.58 27
 2 -4 -9 259.17 26.6
 -2 4 8 50.39 12.1
 2 4 -8 45.7 10.1
 -2 4 8 63.09 15.8
 -2 4 8 69.69 13
 2 4 -8 71.99 14.3
 -2 4 8 72.99 16.5
 2 4 -8 51.99 11.7
 -2 -4 8 65.89 13.1
 2 -4 -8 64.09 15.3
 -2 -4 8 59.79 14.5
 2 -4 -8 51.29 16.1
 -2 -4 8 56.59 15.3
 2 4 -7 70.99 13
 -2 4 7 98.19 12.7
 -2 4 7 111.09 12.9
 -2 4 7 113.69 15.8
 2 4 -7 76.99 10.9
 2 4 -7 95.49 11.7
 -2 4 7 96.79 16.4
 -2 4 7 106.99 16.1
 2 -4 -7 67.59 16.2
 -2 -4 7 73.29 13.2
 2 -4 -7 76.39 15.7
 -2 -4 7 99.39 15.8
 -2 -4 7 72.49 14.5
 -2 4 6 163.18 17.5
 -2 4 6 114.49 12.5
 -2 4 6 144.89 16.5
 2 4 -6 125.79 13
 2 4 -6 153.48 17.7
 2 4 -6 112.09 14
 2 4 -6 129.59 13
 -2 4 6 150.58 15.2
 2 -4 -6 136.29 18.1
 2 -4 -6 158.38 17.3
 2 -4 -6 133.69 13.9
 -2 -4 6 123.19 15.2
 -2 -4 6 156.38 16.4
 2 -4 -6 140.99 17.4
 -2 -4 6 131.39 15.1
 2 4 -5 455.65 25.9
 2 4 -5 422.46 25.2
 2 4 -5 395.76 28.6
 -2 4 5 412.86 29.7
 -2 4 5 392.76 28.5
 2 4 -5 431.06 29.1
 -2 4 5 416.16 29.9
 -2 4 5 372.86 29.5
 -2 4 5 407.56 26.2
 -2 4 5 437.36 26.5
 2 4 -5 430.16 28.3
 -2 -4 5 448.86 27.7
 -2 -4 5 421.26 29.1
 -2 -4 5 447.86 29.2
 2 -4 -5 447.66 28.4
 -2 -4 5 392.26 28.7
 2 -4 -5 436.66 29.6
 2 -4 -5 402.06 30.4
 2 -4 -5 443.36 31
 2 -4 -5 451.15 25.9
 -2 4 4 55.69 10.1
 2 4 -4 51.49 9.8
 -2 4 4 40.9 10.3
 -2 4 4 67.29 11.1
 -2 4 4 48.7 8.6
 2 4 -4 55.49 10.4
 -2 4 4 50.79 10.9
 -2 -4 4 74.79 10.8
 -2 -4 4 59.09 9.5
 2 -4 -4 52.79 6.6
 2 -4 -4 34.1 9
 -2 -4 4 62.79 9.2
 2 -4 -4 49.1 10.7
 2 -4 -4 75.89 12.1
 2 -4 -4 52.19 10.5
 -2 -4 4 69.99 10.6
 -2 -4 4 66.99 10
 2 4 -3 162.68 15.5
 -2 4 3 146.49 15
 -2 4 3 141.69 13.5
 -2 4 3 127.49 10.7
 -2 4 3 111.99 15.1
 2 4 -3 117.59 12.6
 2 4 -3 144.19 14.8
 2 -4 -3 140.89 15.9
 2 -4 -3 90.49 12.6
 -2 -4 3 116.99 12.3
 -2 -4 3 127.89 13.1
 2 -4 -3 138.59 14.8
 -2 -4 3 125.59 12
 -2 -4 3 135.89 13.6
 -2 -4 3 116.29 12.8
 2 -4 -3 141.59 14.4
 2 -4 -3 101.99 10
 -2 4 2 104.69 11.6
 2 4 -2 80.49 10.5
 2 4 -2 91.69 11
 -2 4 2 101.99 11.7
 -2 4 2 113.19 11.5
 -2 4 2 101.19 9.1
 2 4 -2 86.99 10.2
 -2 -4 2 90.29 10.6
 2 -4 -2 113.19 11.8
 -2 -4 2 102.39 10.2
 -2 -4 2 92.09 9.7
 -2 -4 2 96.19 9.9
 -2 -4 2 77.39 14.5
 2 -4 -2 88.09 10.7
 -2 4 1 976.5 55.99
 -2 4 1 921.31 54.49
 2 4 -1 924.71 54.79
 -2 4 1 952.7 54.99
 2 4 -1 1002.1 55.19
 -2 4 1 999 56.19
 2 4 -1 972 55.79
 -2 4 1 960.3 54.19
 2 -4 -1 1011.4 55.89
 2 -4 -1 973 55.79
 2 -4 -1 987.4 56.39
 -2 -4 1 956.2 54.69
 -2 -4 1 943.91 54.29
 2 -4 -1 1030.2 55.19
 -2 -4 1 1001.7 55.99
 -2 -4 1 1030.3 55.09
 2 -4 -1 1006.4 53.99
 2 -4 -1 995.5 54.19
 -2 -4 1 993.3 56.09
 2 4 0 104.99 11.9
 -2 4 0 91.99 9.4
 -2 4 0 122.19 11.6
 2 4 0 102.49 9.8
 2 4 0 100.89 9.9
 -2 4 0 95.89 10.1
 2 4 0 111.89 9.7
 2 4 0 119.29 11.8
 -2 4 0 102.39 11.6
 -2 4 0 108.39 11.9
 2 -4 0 116.19 12.1
 2 -4 0 103.19 10.3
 -2 -4 0 107.89 11
 -2 -4 0 120.99 11.7
 2 -4 0 112.09 11
 2 -4 0 114.79 13.7
 -2 -4 0 105.59 8.8
 -2 -4 0 98.99 9.6
 -2 -4 0 112.29 12
 2 4 1 1066.19 57.59
 -2 4 -1 998.2 56.89
 2 4 1 971.9 55.99
 2 4 1 1022.1 56.39
 -2 4 -1 985.1 57.29
 -2 4 -1 1017 56.39
 2 -4 1 992.9 56.49
 2 -4 1 981.1 56.09
 -2 -4 -1 1013.9 55.89
 -2 -4 -1 978.5 56.99
 2 -4 1 1028.1 57.19
 -2 -4 -1 999.5 55.59
 2 -4 1 983.9 56.89
 -2 -4 -1 1006.7 57.69
 -2 -4 -1 988.9 55.19
 -2 4 -2 68.69 9
 -2 4 -2 65.79 10.8
 -2 4 -2 80.79 10.2
 2 4 2 99.09 10.5
 2 4 2 110.99 11.5
 2 -4 2 84.79 10.6
 2 -4 2 104.19 10.3
 -2 -4 -2 79.59 9.4
 2 -4 2 66.39 10.5
 2 -4 2 110.09 11.5
 2 4 3 139.29 14.1
 2 4 3 163.58 17.6
 2 4 3 166.08 15.2
 -2 4 -3 124.79 12.7
 -2 4 -3 129.69 14.1
 2 4 3 131.09 13
 -2 4 -3 138.39 15.2
 2 -4 3 128.09 13.2
 -2 -4 -3 123.59 14.1
 2 -4 3 140.29 14.3
 -2 -4 -3 149.69 15.8
 2 -4 3 122.99 13.1
 2 -4 3 100.69 12.9
 -2 -4 -3 134.29 15.4
 -2 -4 -3 138.39 14.8
 -2 4 -4 50.19 8.3
 2 4 4 57.09 10.5
 -2 4 -4 38.1 10.2
 2 4 4 42.2 10
 -2 4 -4 67.29 11.8
 2 4 4 51.39 10.1
 2 4 4 39.2 10.5
 -2 -4 -4 39.5 9.2
 -2 -4 -4 30.6 9.6
 2 -4 4 43.1 9.9
 -2 -4 -4 75.39 11.7
 2 -4 4 56.99 12.2
 2 -4 4 38.6 10
 -2 -4 -4 50.89 9.4
 2 -4 4 51.39 10
 -2 -4 -4 81.09 11.6
 2 -4 4 44.3 8.5
 2 4 5 437.56 29.9
 2 4 5 396.96 30.9
 2 4 5 423.76 30
 2 4 5 434.46 29.8
 -2 4 -5 453.45 25.9
 -2 4 -5 435.76 27.2
 -2 4 -5 442.16 26.5
 -2 4 -5 484.25 30
 2 4 5 413.26 26
 2 4 5 399.96 25.6
 -2 -4 -5 425.56 29.7
 2 -4 5 471.65 29.8
 2 -4 5 366.16 31.3
 -2 -4 -5 433.06 31.3
 -2 -4 -5 465.05 30.5
 2 -4 5 498.95 28.8
 -2 4 -6 122.89 12
 2 4 6 145.59 16.7
 2 4 6 148.59 18.5
 2 4 6 136.99 12.9
 2 4 6 134.89 14.2
 -2 4 -6 117.49 13.8
 2 4 6 157.08 16.4
 2 4 6 125.79 15.5
 -2 4 -6 142.69 17.8
 -2 4 -6 135.09 13.2
 2 -4 6 137.89 15.9
 -2 -4 -6 177.88 18.7
 2 -4 6 150.68 16.1
 -2 -4 -6 149.69 16.9
 2 -4 6 115.39 15.7
 -2 4 -7 83.99 11.9
 2 4 7 121.79 16.2
 2 4 7 122.19 16.7
 -2 4 -7 81.99 11.2
 -2 4 -7 84.79 16.8
 2 4 7 111.89 11.9
 -2 4 -7 69.89 11
 2 4 7 89.19 15.3
 2 4 7 90.29 11.7
 2 -4 7 85.69 14.5
 2 -4 7 64.09 12.1
 2 -4 7 112.39 14
 -2 -4 -7 108.79 16
 -2 -4 -7 87.99 16.7
 -2 4 -8 58.29 10.6
 2 4 8 71.19 11
 2 4 8 55.69 15.7
 -2 4 -8 61.19 12.3
 2 4 8 47.4 15.4
 -2 4 -8 76.69 19.9
 -2 4 -8 45.5 11.1
 -2 -4 -8 59.39 15
 -2 -4 -8 71.09 15.7
 2 -4 8 38.3 11
 2 -4 8 49.5 16.2
 2 -4 8 58.69 15.8
 -2 4 -9 217.68 31.2
 -2 4 -9 244.08 26
 2 4 9 261.37 25.5
 2 4 9 258.57 23.2
 2 4 9 255.77 28.8
 2 4 9 223.38 22
 -2 -4 -9 237.68 27.5
 2 -4 9 195.48 25.3
 2 -4 9 233.08 22.5
 2 -4 9 249.38 28.4
 -2 -4 -9 250.77 27.2
 2 4 10 31.4 17.2
 2 4 10 26.2 14.1
 2 -4 10 -0.3 16.1
 2 -4 10 -1.5 11.1
 -2 -4 -10 7.6 15.8
 2 4 11 41.3 19
 -2 4 -11 18.6 18.8
 2 4 11 18.5 14
 -2 -4 -11 3 16.1
 -2 -4 -11 35.5 18.2
 2 -4 11 21.7 20.7
 2 4 12 50.99 22.7
 2 4 12 -11.5 20.4
 2 4 12 20.1 16.1
 -2 4 -12 12.3 16.5
 -2 -4 -12 12.3 19.5
 -2 -4 -12 2.1 17.1
 2 -4 12 -0.7 21.7
 -2 4 -13 83.19 24
 2 4 13 27.9 22.4
 -2 -4 -13 46.6 20.3
 2 -4 13 3.1 26.7
 2 4 14 29.1 29.1
 2 -4 14 19.2 24.9
 -2 -4 -14 16.6 21.6
 -2 -4 -14 29.1 19.5
 -2 5 13 47 23.9
 -2 5 13 18.6 16.4
 -2 -5 13 30 28.9
 2 -5 -13 42.9 20.3
 2 -5 -13 1.1 21.2
 -2 5 12 13.8 16.8
 2 5 -12 23.5 14
 -2 5 12 3.9 19.7
 2 5 -11 41.8 16.7
 -2 5 11 39.6 16.6
 2 5 -11 30.9 17.5
 2 5 -11 78.49 16
 -2 5 11 1.7 18.4
 -2 -5 11 2.3 21.3
 2 -5 -11 9.6 19.3
 -2 -5 11 32.8 16.7
 2 5 -10 144.09 17.8
 2 5 -10 142.39 21
 2 -5 -10 153.38 23.7
 2 -5 -10 176.58 25.4
 -2 5 9 73.59 14.3
 -2 5 9 79.49 18
 2 5 -9 83.49 12.6
 2 5 -9 64.39 15.6
 2 -5 -9 72.09 19.3
 -2 -5 9 100.39 16.9
 -2 -5 9 66.29 19.5
 2 -5 -9 102.69 18.5
 2 5 -8 266.17 21.9
 -2 5 8 278.97 28.9
 -2 5 8 243.98 21.8
 -2 5 8 306.47 27.9
 2 5 -8 300.57 23.1
 2 5 -8 243.68 25.5
 2 -5 -8 213.58 26.9
 -2 -5 8 257.07 32.3
 -2 -5 8 248.58 27.6
 2 -5 -8 307.27 31.7
 -2 -5 8 221.18 27.2
 -2 5 7 62.59 14.8
 2 5 -7 27.1 8.7
 -2 5 7 54.79 10.2
 2 5 -7 38.9 10.1
 -2 5 7 48.4 14.8
 -2 5 7 37.8 16.7
 2 5 -7 47.4 12.4
 -2 -5 7 39.9 14.4
 2 -5 -7 42.6 13.4
 2 -5 -7 62.19 16.2
 -2 -5 7 45.6 14.2
 -2 -5 7 38.9 12.1
 2 5 -6 196.28 20.9
 2 5 -6 196.48 16.7
 -2 5 6 207.48 23.2
 -2 5 6 190.48 15.8
 2 5 -6 173.68 14.8
 -2 5 6 221.18 17.3
 -2 5 6 203.18 22.1
 -2 5 6 184.08 19.4
 2 5 -6 206.28 23.6
 2 -5 -6 250.57 24.4
 -2 -5 6 189.98 20
 2 -5 -6 210.98 15.7
 2 -5 -6 220.28 24.5
 -2 -5 6 184.78 20.4
 -2 -5 6 165.78 19.9
 -2 5 5 149.09 17.5
 2 5 -5 159.48 16.2
 -2 5 5 151.38 15.7
 -2 5 5 115.59 12.8
 -2 5 5 123.59 15.7
 -2 5 5 118.49 12.9
 2 -5 -5 153.88 17.1
 2 -5 -5 143.69 17.8
 -2 -5 5 160.98 16.4
 2 -5 -5 129.39 12.7
 -2 -5 5 146.09 15.2
 -2 5 4 177.58 13.6
 -2 5 4 181.38 18
 2 5 -4 205.08 18.1
 2 5 -4 226.48 19
 -2 5 4 192.98 22.1
 -2 5 4 191.58 19.1
 2 -5 -4 188.38 19.6
 -2 -5 4 192.78 17.1
 2 -5 -4 191.18 17.7
 -2 -5 4 184.48 17.5
 2 -5 -4 189.58 13.2
 2 -5 -4 202.58 18.6
 -2 -5 4 202.58 16.6
 -2 -5 4 196.28 18.5
 -2 -5 4 180.78 17.5
 -2 5 3 91.09 12.3
 2 5 -3 84.09 11.7
 -2 5 3 91.19 8.8
 -2 5 3 83.69 12.1
 -2 5 3 89.99 12.9
 -2 5 3 93.59 11.3
 2 5 -3 81.79 11.8
 2 5 -3 98.09 11.8
 -2 -5 3 89.39 11.9
 2 -5 -3 98.39 11.1
 -2 -5 3 83.79 10.7
 -2 -5 3 83.99 9.6
 2 -5 -3 101.09 12.1
 2 -5 -3 69.49 12.8
 -2 -5 3 91.09 10.7
 -2 5 2 49.99 6.8
 2 5 -2 70.39 10.5
 2 5 -2 46.2 8.9
 -2 5 2 47.3 10.4
 -2 5 2 59.19 10.7
 2 5 -2 44.9 9.5
 2 -5 -2 62.39 10.1
 -2 -5 2 46.8 7.4
 2 -5 -2 62.99 7.9
 2 -5 -2 45.8 14.3
 -2 -5 2 71.09 9.4
 -2 -5 2 37.2 8.2
 2 -5 -2 52.99 11.1
 -2 -5 2 40.3 9.5
 2 -5 -2 65.29 6.9
 -2 -5 2 43.2 9.4
 -2 5 1 39.1 8.5
 2 5 -1 59.59 8.2
 2 5 -1 35.7 9.6
 2 5 -1 45.7 8.6
 -2 5 1 59.79 10.4
 -2 5 1 36.8 7.1
 -2 5 1 44.3 9.7
 2 -5 -1 52.89 6.4
 2 -5 -1 35.4 9.3
 2 -5 -1 33.4 9.1
 -2 -5 1 45.3 6.7
 2 -5 -1 37.2 10.3
 -2 -5 1 38 7.6
 -2 -5 1 51.19 9.9
 2 -5 -1 57.29 5.8
 -2 -5 1 35.3 9.5
 -2 -5 1 55.89 9.8
 2 -5 -1 62.89 7
 -2 5 0 566.34 34.9
 2 5 0 561.74 35.5
 2 5 0 544.25 32.4
 -2 5 0 541.75 32.3
 2 5 0 629.44 34.2
 -2 5 0 559.54 33.3
 -2 5 0 558.24 35.5
 -2 5 0 574.94 35.5
 2 -5 0 551.84 35.4
 -2 -5 0 554.84 35
 2 -5 0 546.85 33
 -2 -5 0 592.04 36
 -2 -5 0 561.24 32.5
 2 -5 0 548.25 34.6
 2 -5 0 567.24 34.9
 2 5 1 50.29 8.4
 -2 5 -1 48.8 10.2
 -2 5 -1 50.69 8.7
 2 5 1 49.7 9
 2 -5 1 35.1 9.1
 2 -5 1 47.7 9.6
 -2 -5 -1 30.2 10.2
 -2 -5 -1 26.4 9.2
 -2 -5 -1 61.49 6.1
 -2 -5 -1 54.79 6.3
 2 -5 1 63.39 13.3
 -2 5 -2 55.79 10.1
 2 5 2 66.19 10.8
 2 5 2 43.8 8.3
 2 5 2 31.6 7.5
 2 5 2 44.1 9.2
 -2 5 -2 51.89 9.6
 2 -5 2 42.9 8.6
 -2 -5 -2 47.8 9.5
 -2 -5 -2 55.79 11.4
 -2 -5 -2 35.5 6.9
 -2 -5 -2 61.49 8.6
 2 -5 2 41.4 8.3
 2 -5 2 33.6 8.6
 2 5 3 84.29 11.8
 -2 5 -3 106.69 12.5
 2 5 3 90.39 11.4
 2 5 3 85.59 11.4
 -2 5 -3 85.49 12.7
 2 5 3 86.79 12.4
 -2 5 -3 89.09 10.8
 -2 -5 -3 97.69 11.1
 2 -5 3 100.09 11.7
 -2 -5 -3 102.59 12.2
 -2 -5 -3 103.59 13.1
 2 -5 3 80.89 11.7
 -2 -5 -3 76.49 12.9
 2 -5 3 83.29 10.9
 -2 -5 -3 93.69 11.9
 2 -5 3 90.99 10.9
 2 -5 3 67.39 11.3
 2 5 4 197.98 18.7
 2 5 4 247.48 25.7
 -2 5 -4 174.98 19.9
 -2 5 -4 211.08 17
 2 5 4 192.28 18.5
 -2 5 -4 204.68 19.3
 -2 -5 -4 165.18 17.4
 2 -5 4 199.98 17.8
 2 -5 4 214.78 17.9
 -2 -5 -4 207.58 19.3
 2 -5 4 178.88 17.8
 -2 -5 -4 205.98 19.1
 2 -5 4 204.28 18.4
 2 -5 4 216.88 18.2
 -2 5 -5 136.29 15.2
 2 5 5 123.99 15.9
 -2 5 -5 130.99 17
 2 5 5 161.18 16.5
 2 5 5 156.78 16.1
 -2 -5 -5 130.79 15
 2 -5 5 133.79 16.9
 2 -5 5 148.29 15
 -2 -5 -5 164.48 23.4
 2 -5 5 137.99 14.7
 -2 -5 -5 148.99 17.3
 2 5 6 210.88 21.4
 -2 5 -6 209.68 14.8
 -2 5 -6 251.47 22.1
 -2 5 -6 195.08 16.5
 2 5 6 199.28 21.5
 -2 5 -6 204.88 20.1
 2 5 6 186.08 15.5
 -2 -5 -6 231.68 22.7
 2 -5 6 199.88 20
 2 -5 6 188.28 21
 -2 -5 -6 232.58 22.1
 2 -5 6 189.48 20.1
 2 -5 6 207.18 19.4
 2 5 7 96.29 15.9
 2 5 7 45.2 10.2
 2 5 7 42.2 13.2
 2 5 7 53.09 16.2
 -2 5 -7 43.9 9.4
 2 5 7 50.49 9
 -2 5 -7 43.6 11.2
 -2 5 -7 60.69 18
 -2 5 -7 63.79 11.7
 2 -5 7 33.4 13.6
 2 -5 7 22.4 12.9
 2 -5 7 46.6 12.1
 -2 -5 -7 23.5 13.8
 -2 -5 -7 99.69 17.8
 2 5 8 283.97 27.1
 -2 5 -8 283.07 22.8
 2 5 8 258.97 23.2
 2 5 8 271.67 21.5
 -2 5 -8 266.17 32.3
 -2 5 -8 220.98 25.7
 2 5 8 278.27 28
 -2 5 -8 267.07 22.1
 2 -5 8 234.98 25.7
 -2 -5 -8 324.17 30.3
 2 -5 8 315.67 27.5
 -2 -5 -8 291.07 31.6
 2 -5 8 258.67 27.3
 -2 5 -9 88.79 12.6
 2 5 9 95.69 14.3
 2 5 9 56.49 19.2
 -2 -5 -9 82.29 18.2
 -2 -5 -9 85.19 22.2
 2 -5 9 48.5 19.4
 2 -5 9 49 18.2
 2 5 10 138.29 18.7
 2 5 10 199.48 25.2
 -2 5 -10 162.88 22.3
 -2 5 -10 170.58 18.3
 -2 -5 -10 146.49 24.7
 2 -5 10 160.18 26.7
 -2 -5 -10 187.58 24.9
 -2 5 -11 4.1 17.4
 2 5 11 40.7 17
 2 5 11 9.5 14.6
 2 5 11 12.5 19.4
 -2 -5 -11 13.9 21.1
 -2 -5 -11 3 18
 2 -5 11 22 22
 2 5 12 12.1 20.8
 2 -5 12 19.7 23.6
 -2 -5 -12 22.1 20.1
 2 5 13 -5.6 20.8
 2 5 13 2.3 20.5
 -2 -5 -13 -19.4 18.1
 -2 6 13 50.99 16.5
 2 -6 -13 49.5 24.4
 -2 6 12 22.5 20.9
 2 -6 -12 30.5 24.4
 2 -6 -12 59.29 21.9
 -2 6 11 84.59 21.8
 -2 6 11 66.29 18.7
 -2 6 11 31.6 13.4
 -2 -6 11 46.7 24.4
 2 -6 -11 58.09 22.9
 -2 6 10 34 12.5
 -2 6 10 27.1 18
 -2 6 10 20.5 15.5
 2 6 -10 -10.6 12.8
 2 -6 -10 37 21.2
 2 -6 -10 15.1 19.7
 -2 -6 10 5.7 19.4
 -2 6 9 92.19 20.3
 2 6 -9 149.69 21.7
 -2 6 9 166.08 20.8
 -2 6 9 159.78 16
 -2 -6 9 124.39 23.7
 2 -6 -9 147.39 25.4
 2 -6 -9 119.79 26.3
 -2 6 8 45.5 10.4
 2 6 -8 55.69 11.9
 -2 6 8 62.79 16.9
 2 6 -8 29.9 15.5
 -2 6 8 54.19 22.5
 2 6 -8 52.39 14.5
 -2 6 8 75.89 15.9
 -2 -6 8 82.29 18.8
 2 -6 -8 60.69 18.9
 -2 -6 8 37 16.9
 2 -6 -8 56.89 18.5
 -2 6 7 58.79 14.8
 -2 6 7 43 9
 2 6 -7 34 8.7
 -2 6 7 51.49 13.8
 2 -6 -7 42.3 17.5
 -2 -6 7 31.8 13.9
 -2 -6 7 99.69 17
 -2 6 6 30.6 7.7
 2 6 -6 13.1 13.4
 -2 6 6 34.4 12.9
 2 6 -6 7.7 12
 -2 6 6 32 13.7
 -2 -6 6 21 12.3
 -2 -6 6 28.7 12.6
 2 -6 -6 22.7 14.8
 2 -6 -6 34.3 12.7
 -2 6 5 213.08 22
 -2 6 5 202.38 22.4
 -2 6 5 209.48 22.1
 -2 6 5 241.58 16
 2 6 -5 249.78 22.4
 -2 6 5 229.98 17.1
 2 6 -5 249.08 24.7
 -2 -6 5 230.48 22.6
 2 -6 -5 255.97 21.5
 2 -6 -5 215.88 24
 2 -6 -5 243.48 16.5
 -2 6 4 25.3 10
 2 6 -4 50.99 11.2
 2 6 -4 49.9 12
 2 6 -4 52.99 11.9
 -2 6 4 34.6 11.5
 -2 6 4 38.6 11.5
 -2 -6 4 49.7 12.1
 -2 -6 4 34.9 9.4
 -2 -6 4 26.5 8.7
 2 -6 -4 49.99 13.1
 -2 -6 4 30.1 9.7
 2 -6 -4 40.7 9.9
 -2 6 3 191.68 17.3
 -2 6 3 152.38 16.3
 2 6 -3 176.18 17.9
 2 6 -3 163.48 18
 2 6 -3 162.38 16.3
 -2 -6 3 152.88 15.7
 -2 -6 3 154.58 14.9
 2 -6 -3 177.08 18.6
 -2 -6 3 139.79 15.6
 2 -6 -3 147.99 17.2
 -2 -6 3 159.18 17.5
 -2 -6 3 145.69 15.5
 2 6 -2 33 10.5
 -2 6 2 46.4 10.9
 2 6 -2 56.79 9.6
 -2 6 2 56.79 9.9
 2 6 -2 27.5 9.8
 -2 6 2 55.09 7.2
 -2 -6 2 51.89 9.3
 -2 -6 2 62.29 10.7
 2 -6 -2 43.1 7.9
 -2 -6 2 58.99 8.1
 -2 -6 2 37.3 10.5
 2 -6 -2 62.49 10.4
 2 -6 -2 37.6 18.4
 2 -6 -2 46.3 6.6
 2 6 -1 282.17 17.7
 -2 6 1 296.77 19.6
 -2 6 1 256.67 21.1
 2 6 -1 275.77 18.2
 -2 6 1 291.47 22.6
 2 6 -1 292.17 20
 2 6 -1 280.77 21.5
 2 6 -1 324.27 24.1
 -2 6 1 275.07 19.7
 -2 -6 1 277.37 22.8
 2 -6 -1 279.17 24.5
 -2 -6 1 265.67 18.5
 -2 -6 1 289.07 20.7
 -2 -6 1 262.37 23.4
 2 -6 -1 316.87 22.1
 2 -6 -1 308.37 18.6
 2 6 0 123.49 12.2
 -2 6 0 131.59 13.1
 -2 6 0 131.19 14.3
 -2 6 0 114.99 12.3
 2 6 0 141.49 13.3
 -2 6 0 138.19 11.6
 -2 -6 0 114.29 10.8
 -2 -6 0 128.99 13
 2 -6 0 121.59 13.3
 -2 -6 0 129.29 15.4
 2 -6 0 131.09 12.2
 2 -6 0 137.29 15
 -2 -6 0 128.89 12.1
 -2 6 -1 300.67 20.9
 -2 6 -1 292.27 22.4
 2 6 1 266.17 20.5
 -2 6 -1 271.97 18
 -2 6 -1 292.77 17.9
 2 6 1 266.57 21.1
 -2 -6 -1 289.87 17.3
 2 -6 1 280.17 20.3
 2 -6 1 267.57 21.3
 2 -6 1 292.97 21.6
 -2 -6 -1 276.37 24.4
 2 -6 1 297.57 23.1
 -2 -6 -1 286.97 20.4
 2 6 2 61.09 10.1
 2 6 2 49.8 10.2
 -2 6 -2 47.2 11
 -2 6 -2 55.19 10.9
 -2 -6 -2 36.5 9
 2 -6 2 49.5 9.7
 2 -6 2 52.99 11.1
 -2 -6 -2 57.49 8.2
 2 -6 2 60.39 10.8
 2 6 3 164.68 17
 -2 6 -3 167.38 18.4
 -2 6 -3 171.68 18.1
 2 6 3 151.58 16.1
 2 -6 3 146.39 16.1
 -2 -6 -3 157.58 17.5
 2 -6 3 155.28 17.2
 2 -6 3 148.69 16.2
 -2 -6 -3 146.99 16.5
 2 6 4 30.6 11.8
 -2 6 -4 56.79 16.2
 -2 6 -4 58.39 10.4
 2 6 4 28.6 10.4
 2 6 4 45.9 11
 -2 -6 -4 29.5 10.6
 -2 -6 -4 53.09 13.2
 2 -6 4 50.89 10.7
 -2 -6 -4 57.49 11.5
 2 -6 4 41 11.6
 2 -6 4 26.5 9.8
 -2 6 -5 254.17 21.6
 2 6 5 228.68 22.7
 -2 6 -5 234.18 25.1
 2 6 5 244.78 21.6
 -2 6 -5 261.57 23.5
 2 6 5 260.47 22.2
 2 -6 5 245.48 21.5
 -2 -6 -5 208.78 24.1
 -2 -6 -5 265.37 23.1
 2 -6 5 247.28 23.2
 2 -6 5 189.38 21.5
 2 -6 5 227.88 21.7
 -2 6 -6 54.39 13.8
 2 6 6 39.5 12.6
 2 6 6 37.7 12.7
 -2 6 -6 39.8 11.7
 -2 -6 -6 25.1 12.8
 2 -6 6 41 12.4
 -2 -6 -6 18.8 13.5
 2 -6 6 25.5 11.2
 2 -6 6 17.9 11.5
 2 -6 6 35 12.8
 2 6 7 60.89 20.8
 -2 6 -7 55.39 12
 2 6 7 59.19 14.4
 -2 6 -7 44.2 10
 -2 6 -7 58.29 12
 2 6 7 33.6 14
 -2 6 -7 27.8 17.5
 2 -6 7 63.49 12.4
 -2 -6 -7 44.7 16.5
 2 -6 7 32.7 14.5
 2 -6 7 49.5 15.8
 -2 -6 -7 89.49 17.2
 2 -6 7 25.8 11.9
 2 6 8 60.09 9.4
 -2 6 -8 50.59 14
 -2 6 -8 61.49 13.8
 -2 6 -8 71.69 22.5
 2 6 8 44.1 15.8
 2 6 8 41.8 18
 2 -6 8 49.7 13.3
 -2 -6 -8 71.79 19.9
 -2 -6 -8 65.09 22.3
 2 -6 8 47 18.4
 2 -6 8 47.8 16.8
 2 6 9 173.38 22.6
 2 6 9 172.48 26.5
 2 6 9 149.79 15
 2 -6 9 142.99 26.4
 2 -6 9 139.89 18.3
 -2 -6 -9 128.79 23.3
 -2 -6 -9 166.38 26.9
 2 6 10 30 16.8
 -2 6 -10 4.9 21.6
 2 6 10 8.6 10.5
 -2 -6 -10 27.1 17
 2 -6 10 -3.5 19
 -2 -6 -10 46.8 19.9
 2 -6 10 1 11.9
 2 6 11 42.8 13.2
 2 6 11 42.3 21.8
 2 6 11 30.2 21.5
 -2 6 -11 42.8 17.8
 -2 6 -11 50.49 15.6
 -2 -6 -11 37.6 20.5
 2 6 12 1.9 20.2
 2 6 12 51.29 19.2
 2 6 12 43.4 13.5
 -2 -6 -12 34.4 20.1
 2 6 13 81.79 25
 -2 -6 -13 39.1 22.5
 2 -6 13 59.99 25.2
 -2 7 12 22.3 21.7
 -2 7 12 -4.2 19
 2 -7 -12 -8.9 21
 -2 7 11 22.9 20.3
 -2 7 11 7.7 10.7
 2 -7 -11 15 22.2
 2 -7 -11 -8.5 19.8
 -2 7 10 64.39 23.6
 -2 7 10 25.4 18.9
 2 7 -10 51.59 16.9
 -2 7 10 42 10.7
 2 -7 -10 90.09 25.1
 -2 -7 10 63.39 24.1
 2 -7 -10 71.99 23.3
 -2 -7 10 37.7 17.3
 2 7 -9 35.8 15.7
 -2 7 9 46.2 9.5
 -2 7 9 44.1 19.9
 2 -7 -9 8.7 18.4
 2 7 -8 50.79 16.4
 -2 7 8 63.59 8.8
 -2 7 8 69.69 19
 -2 7 8 38.2 16.8
 -2 7 8 51.89 20.4
 2 -7 -8 46 20.9
 -2 -7 8 59.19 19.4
 -2 7 7 78.69 16
 2 7 -7 55.29 16.4
 2 7 -7 50.09 11.6
 -2 7 7 70.59 18.9
 -2 7 7 36.9 16.3
 -2 -7 7 34.8 16.2
 2 -7 -7 89.69 17.4
 -2 -7 7 106.29 19.5
 -2 -7 7 29.4 17.6
 2 -7 -7 49.7 20.7
 -2 7 6 306.17 25.9
 -2 7 6 206.38 24.8
 -2 7 6 256.37 29.3
 2 7 -6 243.68 28.7
 2 -7 -6 268.57 25.5
 -2 -7 6 283.97 29.7
 -2 -7 6 275.57 30.8
 2 -7 -6 321.27 34.4
 -2 7 5 167.28 18.3
 2 7 -5 184.28 21.1
 -2 7 5 181.58 19.8
 -2 7 5 138.99 19.2
 2 7 -5 180.18 23.7
 2 -7 -5 169.38 17.9
 -2 -7 5 179.38 21
 -2 -7 5 154.68 20.1
 2 -7 -5 179.68 24.4
 -2 -7 5 173.68 19.9
 2 7 -4 344.67 28
 -2 7 4 301.07 28
 2 7 -4 404.76 29.7
 -2 7 4 366.66 29.2
 -2 7 4 324.77 28
 2 -7 -4 336.97 32.9
 -2 -7 4 375.86 25.8
 -2 -7 4 347.37 28.8
 2 -7 -4 321.07 26.9
 2 7 -3 45.9 12.2
 2 7 -3 34 13.2
 2 7 -3 43.3 12.6
 -2 7 3 49.99 12.2
 -2 -7 3 53.69 11.2
 -2 -7 3 51.09 12.8
 -2 -7 3 55.79 10.9
 2 -7 -3 65.29 10
 -2 -7 3 26.1 10
 2 -7 -3 50.49 14.3
 2 7 -2 131.39 14.7
 -2 7 2 157.38 15.8
 2 7 -2 143.59 15.8
 -2 7 2 126.49 15.4
 2 7 -2 143.79 17.6
 -2 -7 2 157.68 18.6
 -2 -7 2 120.39 14.4
 -2 -7 2 127.79 14.7
 2 -7 -2 146.29 12.4
 2 -7 -2 187.78 20.5
 2 -7 -2 149.09 12
 -2 -7 2 144.09 13.9
 -2 7 1 256.37 18.3
 2 7 -1 225.88 16.6
 -2 7 1 244.28 21.6
 -2 7 1 221.28 19.3
 2 7 -1 221.58 19.8
 2 7 -1 248.78 16.9
 -2 7 1 250.47 18.3
 2 7 -1 253.07 23.5
 -2 -7 1 223.58 17.9
 2 -7 -1 250.97 22.7
 -2 -7 1 237.08 18.1
 -2 -7 1 208.38 23.3
 -2 -7 1 220.58 19.2
 2 -7 -1 211.88 16.5
 -2 7 0 1045.5 56.09
 -2 7 0 962.6 57.79
 2 7 0 982.2 55.49
 2 7 0 950.2 56.99
 -2 7 0 1006.8 55.49
 -2 7 0 1038.3 56.89
 2 -7 0 989.3 60.19
 2 -7 0 935.01 55.49
 -2 -7 0 888.21 56.09
 -2 -7 0 995.4 54.79
 -2 -7 0 914.91 55.19
 -2 -7 0 895.31 60.49
 -2 7 -1 238.88 21.6
 -2 7 -1 229.48 20
 -2 7 -1 240.98 17.1
 2 7 1 249.88 20.1
 2 7 1 245.38 19.5
 2 7 1 240.28 19.3
 -2 7 -1 245.28 16.3
 -2 -7 -1 246.78 19.5
 -2 -7 -1 241.78 23.4
 -2 -7 -1 229.68 15.9
 2 -7 1 226.98 18.8
 -2 -7 -1 244.58 16
 2 -7 1 231.88 24.1
 -2 7 -2 156.08 17
 -2 7 -2 112.79 16.4
 2 7 2 163.18 15.9
 2 7 2 162.68 15.9
 -2 -7 -2 143.39 12.4
 -2 -7 -2 129.59 14.2
 -2 -7 -2 164.38 19.1
 2 -7 2 140.59 17
 2 -7 2 133.29 14.8
 2 7 3 29.4 10.7
 2 7 3 72.49 11.8
 -2 7 -3 32.5 12.8
 -2 7 -3 46.5 13.6
 2 -7 3 47.2 10.5
 2 -7 3 44.3 13.7
 -2 -7 -3 50.09 9.5
 -2 -7 -3 41.7 10.7
 -2 -7 -3 59.59 14.2
 2 7 4 321.37 26.6
 -2 7 -4 368.26 33.2
 -2 7 -4 332.17 30
 2 7 4 328.57 27.1
 2 7 4 286.47 25.8
 -2 -7 -4 329.47 30.5
 -2 -7 -4 376.06 26.1
 2 -7 4 323.07 28.5
 2 -7 4 350.16 28.3
 -2 7 -5 182.18 21.3
 2 7 5 153.48 19.7
 2 7 5 175.68 20.2
 2 7 5 166.28 18.9
 2 -7 5 186.88 20.1
 -2 -7 -5 134.29 22.3
 -2 -7 -5 175.88 20
 -2 7 -6 260.77 30.4
 2 7 6 208.18 24.9
 2 7 6 275.37 29.5
 2 7 6 296.37 27.3
 2 -7 6 269.57 27.7
 -2 -7 -6 248.58 28.9
 2 -7 6 246.28 27.7
 -2 -7 -6 285.97 26.3
 2 7 7 74.19 16.7
 -2 7 -7 111.29 23.3
 2 7 7 82.89 16.5
 2 7 7 68.89 19.2
 -2 7 -7 82.49 13
 -2 -7 -7 99.79 17.8
 -2 -7 -7 87.29 20.8
 2 -7 7 75.59 19.2
 2 -7 7 62.79 16.7
 2 7 8 96.89 17.9
 2 7 8 70.99 17.8
 2 7 8 50.79 16.6
 -2 -7 -8 91.99 20.7
 -2 -7 -8 53.39 20.6
 2 -7 8 54.19 17.7
 2 7 9 57.89 22.1
 2 7 9 30.1 16.3
 -2 -7 -9 45.3 19.7
 -2 -7 -9 21.3 17.5
 2 -7 9 36.8 20.2
 2 7 10 67.99 20.3
 -2 7 -10 57.29 17.5
 2 7 10 123.19 20.4
 -2 -7 -10 61.09 24.1
 2 -7 10 88.49 26
 -2 -7 -10 64.99 23.7
 2 7 11 4.2 18.7
 2 7 11 16.7 9.4
 2 -7 11 20.9 18.3
 -2 -7 -11 26.5 21.7
 2 -7 11 22 23
 -2 -7 -11 13.2 17.3
 2 7 12 10.9 19.4
 2 -7 12 -23.7 18
 -2 -7 -12 -28.6 21.9
 -2 8 11 66.09 22.8
 2 -8 -11 39.1 26
 2 8 -10 66.79 19.8
 -2 8 10 62.69 20.4
 -2 8 10 89.89 24.4
 2 -8 -10 10.2 19.8
 -2 8 9 120.99 20.5
 -2 8 9 85.69 21.4
 2 8 -9 129.69 21.8
 -2 -8 9 139.29 24.3
 2 -8 -9 90.29 27.1
 2 -8 -9 114.19 25.4
 -2 8 8 45.3 20.5
 -2 8 8 33 22.6
 -2 8 8 78.39 16.9
 2 -8 -8 43.2 22.9
 2 -8 -8 61.19 17.4
 -2 -8 8 32.3 19.8
 -2 8 7 172.58 20.5
 -2 8 7 166.88 23.8
 -2 8 7 109.89 19.9
 -2 -8 7 104.59 21.1
 -2 -8 7 70.49 20.2
 -2 -8 7 162.38 22.7
 2 -8 -7 115.59 21.8
 -2 8 6 95.79 18.2
 2 8 -6 126.39 19.7
 -2 8 6 106.19 21.3
 -2 8 6 120.29 20.6
 -2 -8 6 123.79 19.8
 -2 -8 6 131.69 21.3
 2 -8 -6 125.79 17.4
 2 -8 -6 93.59 23.7
 -2 -8 6 105.89 19.7
 -2 8 5 782.52 52.39
 -2 8 5 808.82 53.39
 -2 8 5 854.41 56.09
 -2 -8 5 856.31 54.39
 2 -8 -5 798.62 55.99
 2 -8 -5 731.93 50.39
 2 8 -4 41.1 15.3
 -2 8 4 26.2 14
 2 8 -4 28.5 14.6
 -2 8 4 61.59 13.5
 2 -8 -4 10.9 14.7
 -2 -8 4 51.09 15.5
 -2 -8 4 51.69 14.1
 -2 8 3 187.98 18.8
 -2 8 3 195.08 19.9
 2 8 -3 167.08 21.4
 -2 8 3 196.08 18.9
 2 8 -3 195.88 19.7
 -2 -8 3 156.88 18.7
 -2 -8 3 166.08 22.4
 2 -8 -3 181.38 17.8
 2 -8 -3 175.68 24.5
 -2 8 2 109.99 13.6
 -2 8 2 103.59 14.8
 2 8 -2 80.99 15.5
 2 8 -2 77.29 10.1
 2 8 -2 54.89 15.4
 -2 8 2 93.49 15.8
 -2 -8 2 80.99 16.7
 2 -8 -2 89.69 19.1
 2 -8 -2 121.29 10.5
 -2 -8 2 93.89 12.8
 -2 -8 2 100.19 12.2
 -2 8 1 1037.8 59.39
 -2 8 1 968.2 60.39
 2 8 -1 956.8 59.79
 2 8 -1 927.41 57.29
 -2 8 1 1044.6 57.99
 -2 -8 1 941.11 64.19
 2 -8 -1 1064.49 64.09
 -2 -8 1 1005 58.09
 2 -8 -1 918.51 58.39
 -2 -8 1 1058.59 58.69
 -2 8 0 4.4 8.5
 2 8 0 18.4 8.7
 2 8 0 6.4 10.1
 2 8 0 17 8
 -2 8 0 15.3 7.6
 -2 8 0 1.7 11.6
 -2 8 0 21.9 9.6
 -2 -8 0 14.3 10.1
 2 -8 0 24.4 8.4
 -2 -8 0 9 6.6
 -2 -8 0 20 14
 2 -8 0 2.1 13.2
 -2 8 -1 1031.3 59.79
 -2 8 -1 990.7 58.19
 2 8 1 1063.89 58.49
 -2 8 -1 985.8 60.69
 -2 8 -1 977.1 57.09
 2 8 1 922.01 59.09
 2 8 1 961.2 61.59
 -2 -8 -1 1092.59 64.89
 2 -8 1 1049.89 62.99
 2 -8 1 951.3 59.59
 -2 -8 -1 948.21 55.39
 -2 8 -2 65.19 14.9
 -2 8 -2 80.49 15.3
 2 8 2 120.69 15.3
 2 8 2 111.29 13.7
 2 8 2 88.19 13.8
 2 -8 2 76.89 12.7
 -2 -8 -2 82.39 18.7
 2 -8 2 67.89 13.2
 2 -8 2 77.19 16.6
 -2 8 -3 162.08 21
 2 8 3 168.08 22.7
 2 8 3 173.28 19.2
 2 8 3 182.58 22.6
 -2 8 -3 203.08 21
 2 -8 3 195.88 21.9
 2 -8 3 173.28 17.5
 -2 -8 -3 238.88 27.8
 -2 8 -4 48.7 16
 -2 8 -4 61.29 15.4
 2 8 4 32.8 12.5
 2 8 4 51.69 13.5
 2 8 4 60.69 15.2
 2 -8 4 47 13.6
 2 -8 4 51.39 14
 -2 -8 -4 60.99 18.3
 -2 8 -5 819.72 57.19
 2 8 5 842.62 58.29
 2 8 5 845.42 54.29
 -2 8 -5 884.81 60.29
 2 8 5 924.41 54.59
 2 -8 5 860.71 55.69
 -2 -8 -5 756.82 61.09
 -2 -8 -5 828.42 53.69
 2 -8 5 876.01 57.29
 2 8 6 116.09 18.7
 2 8 6 140.79 22.5
 -2 8 -6 128.49 24.5
 2 8 6 137.29 20.5
 2 -8 6 142.79 22
 -2 -8 -6 145.59 25.4
 -2 -8 -6 131.59 20.6
 2 -8 6 121.99 20.8
 2 8 7 154.88 20.1
 -2 8 -7 164.08 26.7
 2 8 7 174.38 21.2
 2 8 7 101.19 19.4
 2 -8 7 144.79 22.8
 2 -8 7 149.99 22.1
 -2 -8 -7 121.99 22.6
 2 -8 7 104.49 22.6
 -2 -8 -7 144.49 26.8
 2 8 8 22.6 16.3
 2 8 8 -11.3 19.1
 2 8 8 64.49 18.1
 2 -8 8 7.1 18.4
 -2 -8 -8 27 20.3
 2 8 9 101.49 25.5
 -2 -8 -9 115.79 22.7
 2 -8 9 106.59 24.7
 -2 -8 -9 96.39 24.8
 2 8 10 47.9 19.4
 2 8 10 44.6 20.9
 -2 -8 -10 78.49 24.8
 2 -8 10 46.5 21.9
 2 -8 10 25.4 22.6
 2 8 11 51.89 20.2
 -2 -8 -11 54.09 24.3
 -2 9 10 -14.9 18.9
 2 -9 -10 51.29 22.9
 -2 9 9 7.1 18.3
 2 -9 -9 15.1 23.8
 -2 9 8 12.6 16.9
 2 -9 -8 6 22.3
 -2 9 7 36.8 15.9
 -2 9 7 11.4 16.7
 -2 9 7 36 15.3
 2 -9 -7 40.7 22.9
 -2 -9 7 31.7 17.5
 -2 9 6 17.7 15.3
 2 9 -6 50.59 17.5
 -2 9 6 10.7 17.2
 -2 -9 6 31.4 17.7
 2 -9 -6 39.4 13.1
 2 -9 -6 4.8 18
 -2 -9 6 42.9 18.3
 -2 -9 6 35.2 14.5
 -2 9 5 212.78 26.2
 -2 9 5 203.88 24.6
 2 9 -5 231.18 28.3
 -2 -9 5 210.38 28.8
 2 -9 -5 208.28 20.6
 2 -9 -5 220.68 27.3
 -2 -9 5 244.88 27
 -2 9 4 23.5 14.4
 2 9 -4 52.39 17.4
 -2 9 4 19.1 13.6
 -2 9 4 20 12.5
 2 9 -4 24.3 16.6
 2 -9 -4 43.8 20.8
 -2 -9 4 -3.4 14.8
 -2 -9 4 23.8 14.5
 2 -9 -4 29.5 11.3
 -2 9 3 19 13.6
 2 9 -3 19.7 12.9
 -2 9 3 4.7 9.8
 -2 -9 3 0.6 13.6
 2 -9 -3 14.3 18.7
 -2 -9 3 -7.9 10.6
 -2 9 2 38.2 10.4
 -2 9 2 34.6 13
 2 9 -2 24.2 13.6
 -2 9 2 19 12.9
 2 -9 -2 76.49 17.2
 2 -9 -2 36.4 7.1
 -2 -9 2 6.4 15.7
 -2 9 1 152.28 19.5
 -2 9 1 143.59 17.4
 -2 9 1 160.68 16.8
 2 9 -1 149.29 20.2
 2 -9 -1 183.98 27.4
 -2 -9 1 166.68 17.5
 -2 -9 1 192.28 26.2
 2 9 0 0.8 8.8
 -2 9 0 -7.2 11.7
 -2 9 0 8.5 9.3
 -2 9 0 4.8 9.6
 -2 9 0 4.7 9.6
 2 9 0 16.5 10.5
 2 9 0 2.3 11.6
 2 -9 0 -15.3 14.7
 2 -9 0 2.8 8
 -2 -9 0 15.8 16.4
 -2 -9 0 -1.6 7
 2 -9 0 16 8.5
 2 9 1 155.68 17.6
 -2 9 -1 174.48 19.9
 2 9 1 165.78 19.7
 -2 9 -1 149.29 17.7
 2 9 1 160.98 17.3
 2 -9 1 108.69 21.9
 -2 -9 -1 162.58 27.1
 2 -9 1 151.88 16.9
 -2 9 -2 26 14.3
 2 9 2 48.9 12.8
 2 9 2 34.8 12.8
 -2 9 -2 32.8 9.4
 2 9 2 42.9 13
 -2 -9 -2 33.1 15.3
 2 -9 2 30.4 16.5
 2 9 3 14.3 11
 -2 9 -3 -6 13.1
 -2 9 -3 36 13.6
 2 9 3 23.4 10.7
 2 9 3 2.3 12.1
 -2 -9 -3 0.5 16.1
 2 -9 3 6.9 14
 2 -9 3 16.8 9.8
 -2 9 -4 -3.3 14.4
 2 9 4 20.7 13.5
 -2 9 -4 20 14.5
 2 9 4 3 13.3
 -2 -9 -4 38.6 11.4
 2 -9 4 41.3 12
 2 -9 4 38.8 13.9
 -2 -9 -4 22.8 19.1
 2 -9 4 34.9 15.7
 2 9 5 180.88 21.5
 2 9 5 218.98 25.4
 -2 9 -5 210.08 26.2
 2 -9 5 254.97 27.5
 -2 -9 -5 191.58 22
 -2 9 -6 38.1 20.9
 2 9 6 58.19 19.1
 2 9 6 39.9 15.6
 -2 -9 -6 10.5 12.2
 2 -9 6 22.2 18.4
 -2 -9 -6 45.4 21.3
 2 -9 6 56.19 17.3
 2 9 7 50.99 18.7
 2 9 7 48.1 16.9
 2 -9 7 34 19.6
 2 -9 7 42.5 14.9
 -2 -9 -7 59.59 21.2
 2 9 8 41.8 21.3
 2 9 8 0.6 16.3
 2 -9 8 23.4 18.2
 -2 -9 -8 34.9 25.2
 2 9 9 34.2 18.4
 -2 -9 -9 53.79 25.9
 2 -9 9 31.8 22.1
 2 9 10 41.6 19.5
 2 -9 10 10.6 23.6
 -2 -9 -10 1.1 23.9
 -2 10 9 53.89 21.2
 -2 -10 9 73.39 22.7
 2 -10 -9 108.49 32.1
 -2 10 8 12.7 18.5
 -2 -10 8 18.6 18.6
 -2 10 7 59.69 19.4
 -2 10 7 103.89 18.9
 -2 -10 7 29 17.4
 -2 10 6 13.9 18.1
 2 -10 -6 24.9 20.1
 -2 10 5 72.29 19.3
 -2 10 5 121.49 20
 2 -10 -5 72.59 28.3
 -2 -10 5 98.29 19
 -2 10 4 21.2 14.5
 2 10 -4 3.3 17.2
 -2 10 4 49.2 16.3
 -2 -10 4 20.8 15.2
 2 -10 -4 25.2 21.9
 -2 -10 4 -5.1 14.8
 -2 10 3 17.1 14.2
 2 10 -3 13.2 15.9
 -2 10 3 27.1 12.4
 -2 10 3 31.8 15.9
 -2 -10 3 19.9 12.5
 2 -10 -3 73.79 26.9
 -2 -10 3 16.1 14.8
 -2 10 2 51.39 16.5
 -2 10 2 25.8 13.1
 2 10 -2 29 16.8
 2 -10 -2 44 17.5
 -2 -10 2 17.8 15
 -2 10 1 168.88 18.9
 -2 10 1 156.58 22.5
 2 10 -1 197.58 24
 -2 -10 1 172.58 18.1
 -2 -10 1 216.68 19.9
 2 -10 -1 158.08 16
 2 10 0 36.2 14.8
 2 10 0 24.5 12.3
 -2 10 0 8 11.3
 -2 10 0 7.5 14.1
 -2 10 0 22.4 10.5
 2 -10 0 27.2 10.7
 -2 -10 0 17.1 8.3
 2 -10 0 3.4 9.4
 2 10 1 159.98 21.6
 -2 10 -1 149.09 21.2
 -2 -10 -1 174.18 24.5
 2 -10 1 180.18 23
 2 10 2 38.6 14.8
 -2 10 -2 14.4 15.4
 2 10 2 16.3 14.2
 -2 10 -2 24.9 15.2
 -2 -10 -2 58.49 25.4
 2 -10 2 50.59 14.1
 -2 10 -3 9.6 13.3
 -2 10 -3 32.8 16.8
 2 10 3 -4.5 13
 2 -10 3 10.1 16.3
 2 -10 3 12.3 9.9
 2 -10 3 13.8 13.1
 -2 -10 -3 7.1 16.7
 -2 10 -4 -8 14.4
 2 10 4 15 13.8
 2 10 4 34.2 14.7
 -2 10 -4 -5.8 16.1
 -2 -10 -4 32.8 23.3
 2 -10 4 -7.3 13.1
 2 -10 4 12.3 16
 -2 10 -5 76.99 21.9
 2 10 5 48.7 17
 2 10 5 52.49 18.1
 2 10 5 47.5 19.9
 -2 10 -5 96.79 24.4
 2 -10 5 53.79 18.2
 -2 -10 -5 78.59 28.3
 2 -10 5 101.69 18
 2 -10 5 113.99 22.9
 2 10 6 5.5 14.8
 2 10 6 10.6 16.9
 2 -10 6 -14.3 17.5
 2 10 7 37.8 17.6
 2 10 8 35.3 17.6
 2 -10 8 47 22.8
 2 -10 8 13.8 18.6
 2 10 9 9 17.8
 -2 -10 -9 60.69 28.6
 -2 11 8 13.9 19.8
 -2 11 7 7.2 18
 -2 -11 7 17.8 15.8
 -2 11 6 18 18.2
 -2 11 6 7.9 17.9
 -2 -11 6 24.3 18.3
 -2 -11 6 44 17.1
 -2 11 5 3.5 16.4
 -2 11 5 24.3 17.5
 -2 -11 5 26 17.8
 2 -11 -5 37.7 22.2
 -2 11 4 117.19 21.1
 -2 -11 4 129.89 24.9
 2 11 -3 30.7 19.3
 -2 11 3 33 16.1
 -2 11 3 10.9 13.7
 -2 -11 3 38 21.7
 -2 -11 3 14.7 15.4
 -2 11 2 60.29 18.3
 -2 -11 2 31.7 16.1
 -2 11 1 83.79 16.2
 -2 11 1 89.89 19.9
 2 11 -1 101.49 22.3
 2 11 0 110.59 19.6
 -2 11 0 136.19 19.2
 -2 11 0 142.49 21.5
 -2 -11 0 123.49 23.2
 2 11 1 104.49 19
 -2 11 -1 61.49 18.8
 -2 -11 -1 111.39 22.4
 2 11 2 77.59 19.4
 -2 11 -2 25.7 18.6
 2 11 2 24.7 14.7
 -2 -11 -2 14.3 18.7
 -2 11 -3 32 19.1
 2 11 3 27.4 16.6
 2 -11 3 29 18.9
 2 11 4 68.79 18.4
 2 11 4 130.19 20.9
 -2 11 -5 36.8 22
 2 11 5 19.3 16.4
 2 -11 5 45.4 19.1
 2 -11 5 31.3 19
 2 11 6 51.69 20.9
 -2 -11 -6 18.1 21.2
 2 -11 6 9 18.6
 2 11 7 5.2 16.7
 2 11 7 29.8 20
 2 -11 7 9.7 18.9
 2 11 8 15.5 17.4
 2 11 8 35.2 19.1
 -2 12 6 34.9 19.4
 2 -12 -6 7.7 23.8
 -2 -12 6 11.3 18.2
 -2 12 5 151.98 24.1
 -2 -12 5 126.09 27.7
 -2 12 4 21.4 17.3
 -2 12 3 14.7 19.1
 2 12 -2 31.4 19
 -2 12 2 64.99 20.6
 -2 -12 2 26.5 19.3
 -2 12 1 145.69 20.5
 2 12 0 51.59 17.9
 -2 -12 0 -23.8 17
 2 12 1 130.99 22.2
 -2 12 -1 110.79 22.9
 2 12 2 30.7 17.2
 -2 12 -2 24.8 19.4
 -2 12 -3 22.6 19.3
 2 12 3 28.7 19
 -2 -12 -3 78.59 23.3
 2 -12 3 16.7 18
 -2 12 -4 4.1 20
 2 12 4 17.5 17.7
 -2 -12 -4 19.8 25.5
 2 -12 4 -4.5 15.6
 -2 12 -5 130.89 29.6
 2 12 5 152.78 23.4
 2 -12 5 126.39 24.8
 2 12 6 25.4 17.5
 -2 -12 -6 7.2 23.4
 2 -12 6 17.7 16.6
 -2 13 2 10.5 19.9
 2 -13 -2 16.4 22
 -2 13 1 12.8 16.9
 -2 13 1 9.4 19.1
 -2 13 0 108.59 25.3
 -2 13 -1 31.7 22
 3 0 -14 20.6 17.4
 -3 0 13 22.9 23.8
 3 0 -13 36.3 18.2
 3 0 -13 67.29 24.9
 3 0 -12 31.7 15
 3 0 -12 42 17.9
 -3 0 12 31 21.9
 -3 0 11 98.29 21.1
 3 0 -11 91.39 19.3
 3 0 -11 70.59 21.3
 -3 0 11 128.49 21.6
 3 0 -10 340.97 31.5
 -3 0 10 224.18 26.6
 3 0 -10 273.67 27.6
 -3 0 10 317.07 32.3
 -3 0 10 287.47 26.2
 3 0 -10 235.78 27.5
 -3 0 9 102.39 18.4
 3 0 -9 99.99 14.8
 3 0 -9 99.19 17.6
 -3 0 9 119.79 19.4
 -3 0 9 86.89 15.9
 3 0 -9 143.79 18.1
 -3 0 8 226.48 19.6
 3 0 -8 166.58 19.2
 -3 0 8 163.38 18.8
 3 0 -8 186.18 20.5
 3 0 -8 205.28 21
 -3 0 8 188.88 19.5
 -3 0 8 181.48 19
 -3 0 7 472.65 31.1
 3 0 -7 476.75 33.1
 3 0 -7 468.25 32.8
 -3 0 7 484.25 32.3
 -3 0 7 454.05 31
 3 0 -7 478.05 32
 -3 0 6 466.35 28.3
 -3 0 6 443.06 28.4
 -3 0 6 409.46 28.9
 -3 0 6 457.25 29.3
 3 0 -6 438.36 28
 3 0 -6 398.66 29.5
 3 0 -6 439.56 29.4
 3 0 -6 413.56 30.2
 -3 0 6 441.86 29.8
 3 0 -6 448.36 29.5
 -3 0 6 404.36 29.2
 3 0 -5 610.94 37.8
 3 0 -5 578.84 36.2
 -3 0 5 604.74 36.8
 -3 0 5 679.73 36.2
 -3 0 5 537.45 36.5
 -3 0 5 670.53 36.2
 -3 0 5 637.24 36.7
 3 0 -5 543.85 35.5
 3 0 -5 522.25 39.7
 -3 0 4 1576.94 88.29
 3 0 -4 1596.54 88.99
 3 0 -4 1558.64 88.59
 -3 0 4 1670.43 88.99
 3 0 -4 1585.74 88.29
 3 0 -4 1658.63 89.19
 -3 0 4 1615.84 88.79
 -3 0 4 1541.85 88.29
 -3 0 4 1654.63 89.19
 3 0 -4 1581.94 88.69
 -3 0 3 2413.36 121.49
 3 0 -3 2158.08 121.09
 3 0 -3 2338.97 121.09
 -3 0 3 2221.98 120.99
 -3 0 3 2217.88 120.99
 3 0 -3 2067.19 120.69
 -3 0 3 2280.87 120.79
 3 0 -3 2190.88 120.69
 -3 0 3 2047.2 120.69
 3 0 -3 2287.87 121.59
 3 0 -2 2731.33 157.98
 -3 0 2 2820.02 157.88
 -3 0 2 2844.32 157.98
 -3 0 2 3232.18 158.58
 3 0 -2 2872.61 157.88
 -3 0 2 2939.61 157.88
 -3 0 2 2756.12 157.88
 3 0 -2 2869.51 157.88
 3 0 -2 2926.11 157.98
 3 0 -2 3274.97 158.68
 3 0 -1 1037.7 57.09
 3 0 1 -0.7 2.7
 -3 0 -2 2698.13 145.79
 3 0 2 2507.55 145.89
 3 0 2 2760.92 145.89
 -3 0 -2 2548.15 145.89
 -3 0 -2 2632.84 144.99
 3 0 2 2689.43 145.79
 3 0 2 2868.51 146.09
 -3 0 -2 2570.04 145.79
 -3 0 -2 2939.11 145.09
 -3 0 -2 2793.32 146.19
 -3 0 -3 2251.97 121.09
 3 0 3 2181.08 120.49
 3 0 3 2309.77 120.89
 -3 0 -3 2398.76 119.79
 -3 0 -3 2008.3 120.69
 3 0 3 2219.58 120.79
 -3 0 -3 2279.47 120.79
 -3 0 -3 2118.99 120.49
 3 0 3 2199.18 119.59
 -3 0 -4 1590.24 87.39
 -3 0 -4 1601.04 86.69
 -3 0 -4 1647.14 85.89
 -3 0 -4 1497.85 87.09
 -3 0 -4 1559.34 86.89
 3 0 4 1543.25 86.99
 3 0 4 1467.05 86.89
 3 0 4 1593.64 85.69
 3 0 4 1683.03 88.49
 3 0 4 1572.74 86.69
 3 0 5 576.64 35
 3 0 5 584.24 34.2
 -3 0 -5 577.34 34.8
 3 0 5 601.84 34.4
 3 0 5 527.45 32.9
 -3 0 -5 567.04 35.1
 -3 0 -5 530.55 33.4
 -3 0 -5 591.44 35.9
 3 0 5 582.84 34.7
 3 0 5 575.54 35.2
 3 0 6 441.56 27.5
 3 0 6 439.26 27.4
 3 0 6 421.56 27.1
 -3 0 -6 462.95 28.3
 -3 0 -6 390.56 28.4
 -3 0 -6 437.16 28.5
 3 0 6 418.06 27.9
 3 0 6 409.36 28.9
 3 0 6 396.36 25.6
 -3 0 -6 350.36 30.3
 -3 0 -6 377.96 29
 -3 0 -7 481.15 33.5
 3 0 7 479.85 30.8
 3 0 7 525.55 32.6
 -3 0 -7 490.55 31.3
 -3 0 -7 460.95 34.3
 3 0 7 510.85 32.3
 3 0 7 496.05 32.5
 -3 0 -7 505.15 31.7
 -3 0 -8 172.58 19.9
 -3 0 -8 165.38 16.2
 -3 0 -8 148.69 17
 3 0 8 156.78 18.3
 3 0 8 181.28 18.8
 3 0 8 185.08 18
 3 0 8 199.18 19.5
 -3 0 -8 176.38 21
 -3 0 -9 127.69 15.3
 -3 0 -9 109.89 19.3
 3 0 9 94.89 15.7
 -3 0 -9 126.09 16
 -3 0 -9 144.29 18.8
 3 0 9 82.29 17.4
 3 0 9 86.49 16.9
 3 0 9 129.69 16
 -3 0 -10 248.48 24.6
 -3 0 -10 339.27 29.7
 3 0 10 286.97 30.4
 3 0 10 263.27 27.8
 3 0 10 318.37 30.4
 -3 0 -10 271.77 31.3
 3 0 11 72.09 19.7
 -3 0 -11 74.59 14.8
 -3 0 -11 95.89 22.8
 -3 0 -11 131.89 17.3
 3 0 11 83.89 17.1
 -3 0 -12 28.6 13
 3 0 12 26.4 19
 3 0 13 28.3 22.4
 -3 0 -13 55.09 14.5
 3 0 14 -7.8 22.3
 -3 1 14 35.3 22.7
 3 1 -14 20.7 16.8
 3 -1 -14 30.8 18
 3 1 -13 22.8 21.4
 -3 1 13 1.1 22.4
 3 1 -13 4.7 15.5
 3 -1 -13 32.8 19.2
 -3 -1 13 8.3 23
 3 -1 -13 2 18
 3 1 -12 343.97 38.3
 -3 1 12 343.07 37.7
 -3 1 12 330.97 35.3
 3 1 -12 310.17 32
 -3 -1 12 213.38 33.8
 3 -1 -12 345.57 35.4
 3 -1 -12 342.37 41
 3 1 -11 45 19.9
 3 1 -11 52.69 16.6
 3 1 -11 42 18.6
 -3 -1 11 43.1 15
 3 -1 -11 51.09 19
 3 -1 -11 104.99 24.9
 -3 1 10 0.8 15.3
 3 1 -10 -15.9 13.6
 -3 1 10 5.6 13.8
 3 1 -10 -5 14.5
 3 1 -10 5.3 11.4
 -3 -1 10 15.5 12.2
 3 -1 -10 33.5 18.5
 3 -1 -10 2.5 14.1
 -3 -1 10 21 15.8
 -3 -1 10 23.9 17.3
 3 -1 -10 34.6 17
 3 1 -9 52.29 15.2
 -3 1 9 113.09 17.2
 -3 1 9 64.89 16.4
 -3 1 9 78.69 15.4
 3 1 -9 55.29 12.9
 3 1 -9 84.19 16
 3 -1 -9 78.99 16.2
 -3 -1 9 60.29 15.2
 -3 -1 9 85.89 14.1
 3 -1 -9 45.5 15.6
 -3 -1 9 63.99 14.7
 3 -1 -9 87.39 15.8
 3 1 -8 565.24 38.2
 -3 1 8 525.95 38.1
 -3 1 8 543.85 37.6
 -3 1 8 542.15 38.5
 3 1 -8 525.05 37.4
 3 1 -8 537.35 36.9
 -3 -1 8 652.03 36.8
 3 -1 -8 471.65 38.7
 -3 -1 8 587.44 38.4
 -3 -1 8 515.35 38.7
 3 -1 -8 654.73 38.7
 -3 -1 8 573.64 38.3
 -3 1 7 253.77 20.7
 -3 1 7 261.97 20.6
 -3 1 7 248.08 21.5
 3 1 -7 228.98 20.8
 3 1 -7 236.58 22.7
 -3 1 7 242.18 23.2
 -3 1 7 254.27 22
 -3 -1 7 243.98 21.7
 3 -1 -7 219.38 22.5
 3 -1 -7 240.08 20.7
 3 -1 -7 264.67 19.7
 3 -1 -7 247.98 22.5
 -3 -1 7 295.47 25
 -3 -1 7 231.88 19.4
 3 1 -6 730.83 49.9
 -3 1 6 789.72 48.8
 3 1 -6 800.42 48.3
 -3 1 6 808.12 49.1
 3 1 -6 834.52 49.2
 -3 1 6 827.12 49
 -3 1 6 819.12 49.1
 3 1 -6 894.51 47.9
 3 1 -6 864.11 48.6
 -3 1 6 847.52 47.8
 3 -1 -6 763.22 48.7
 3 -1 -6 791.92 49.2
 -3 -1 6 849.32 48.2
 3 -1 -6 790.22 49.1
 -3 -1 6 767.02 47.4
 3 -1 -6 765.32 49.8
 3 -1 -6 888.01 49.3
 -3 -1 6 817.52 48.7
 -3 -1 6 807.72 48
 -3 -1 6 848.72 48.8
 -3 -1 6 838.52 48.6
 -3 1 5 116.19 13.4
 -3 1 5 145.69 16
 -3 1 5 168.88 16
 -3 1 5 163.68 15.3
 3 1 -5 100.69 13.8
 3 1 -5 108.59 14.6
 3 -1 -5 95.89 14
 3 -1 -5 165.98 15.8
 3 -1 -5 107.09 13.3
 -3 -1 5 141.19 13.4
 -3 -1 5 147.39 16.1
 -3 -1 5 117.69 13.7
 -3 -1 5 103.29 15.8
 -3 -1 5 116.79 12.6
 3 -1 -5 158.08 14.3
 3 1 -4 41.5 10.1
 -3 1 4 56.39 9.5
 -3 1 4 40.9 8.5
 -3 1 4 35.6 7.8
 -3 1 4 41 9.5
 3 1 -4 42.8 8.8
 3 1 -4 46.1 8.2
 3 1 -4 27.9 7.7
 -3 1 4 44.8 9.6
 3 -1 -4 47.9 8.4
 -3 -1 4 44.4 7.8
 -3 -1 4 44.2 9.6
 -3 -1 4 36.3 8.2
 3 -1 -4 46.1 7.7
 -3 -1 4 51.29 7.6
 -3 -1 4 53.19 9
 -3 -1 4 39.3 9.4
 3 -1 -4 26.9 8.8
 3 -1 -4 37.3 9.6
 3 -1 -4 34 9.3
 3 1 -3 448.56 26
 -3 1 3 412.16 25.3
 -3 1 3 411.46 26.9
 -3 1 3 429.86 26.4
 3 1 -3 413.46 27.2
 3 1 -3 397.36 25.3
 -3 1 3 442.76 26.4
 3 1 -3 388.16 25.5
 -3 1 3 441.66 27.2
 -3 -1 3 431.16 25.1
 3 -1 -3 401.36 26.2
 -3 -1 3 436.86 25
 -3 -1 3 462.85 27.4
 -3 -1 3 393.06 26.6
 -3 -1 3 433.86 26.1
 3 -1 -3 463.95 27.2
 3 -1 -3 433.66 26.8
 3 -1 -3 426.66 25.3
 -3 -1 3 372.26 25.5
 3 -1 -3 366.16 30.2
 -3 1 2 1263.67 72.49
 3 1 -2 1332.57 71.69
 -3 1 2 1234.28 71.99
 3 1 -2 1244.48 71.79
 3 1 -2 1467.75 72.69
 -3 1 2 1280.27 71.59
 3 1 -2 1256.87 71.69
 3 1 -2 1456.75 71.49
 -3 1 2 1325.47 72.49
 -3 -1 2 1228.08 71.59
 -3 -1 2 1366.46 71.39
 3 -1 -2 1266.57 71.59
 -3 -1 2 1252.87 71.29
 3 -1 -2 1334.17 72.19
 3 -1 -2 1270.17 72.29
 -3 -1 2 1409.46 72.59
 3 1 -1 501.45 26.6
 3 1 -1 475.75 25.3
 3 1 -1 468.25 25.4
 -3 1 1 439.26 26.2
 -3 1 1 463.75 26.1
 -3 1 1 458.95 27.8
 3 1 -1 447.26 25.2
 3 -1 -1 458.55 26.6
 3 -1 -1 455.55 26.8
 3 -1 -1 447.76 26.1
 3 -1 -1 408.96 26.7
 -3 -1 1 446.96 25.7
 -3 -1 1 495.25 30.5
 3 -1 -1 429.86 25.9
 -3 -1 1 400.86 25.7
 -3 1 0 -6.5 4.1
 3 1 0 -4.5 2.7
 -3 1 0 -4.1 3.4
 3 1 1 394.06 23.9
 -3 1 -1 448.46 24
 3 1 1 417.56 25
 -3 1 -1 422.16 25.1
 -3 1 -1 436.36 24.9
 3 1 1 396.66 24.8
 -3 1 -1 485.75 24.5
 3 -1 1 402.96 25.2
 -3 -1 -1 449.76 24.6
 -3 -1 -1 411.46 24.5
 -3 -1 -1 419.46 24.8
 3 -1 1 454.65 24.5
 -3 -1 -1 447.16 26.8
 3 -1 1 438.26 25.2
 -3 1 -2 1297.97 68.89
 3 1 2 1287.87 68.59
 3 1 2 1225.18 68.49
 -3 1 -2 1292.47 69.89
 -3 1 -2 1372.36 69.99
 3 1 2 1262.87 69.39
 3 1 2 1213.18 68.29
 -3 1 -2 1393.16 69.19
 -3 -1 -2 1219.08 68.49
 3 -1 2 1391.56 68.49
 -3 -1 -2 1097.79 68.99
 -3 -1 -2 1209.48 69.29
 -3 -1 -2 1113.59 70.69
 3 -1 2 1345.77 69.29
 -3 -1 -2 1247.48 68.49
 -3 -1 -2 1161.48 68.29
 3 -1 2 1227.48 68.09
 3 -1 2 1217.68 69.09
 3 1 3 405.26 25.5
 3 1 3 403.16 24.5
 3 1 3 394.76 26.6
 -3 1 -3 418.96 25.4
 3 1 3 385.06 24.5
 -3 1 -3 404.76 25.3
 -3 1 -3 394.86 25.8
 3 1 3 408.96 25.5
 3 -1 3 441.76 24.8
 -3 -1 -3 418.86 24.9
 3 -1 3 416.66 26
 3 -1 3 434.66 25.7
 -3 -1 -3 425.86 24.8
 -3 -1 -3 378.56 24.9
 -3 -1 -3 398.46 28
 3 -1 3 411.96 24.2
 3 -1 3 430.46 26.1
 -3 1 -4 32.2 9.4
 3 1 4 43.2 9
 -3 1 -4 42.6 5.6
 -3 1 -4 36.2 8.5
 -3 1 -4 51.59 8.5
 3 1 4 51.39 7.2
 3 1 4 38.7 7.9
 3 1 4 39.3 9.6
 3 1 4 40.3 8.7
 3 -1 4 49.2 7.9
 -3 -1 -4 47 8.6
 -3 -1 -4 47.4 8.2
 -3 -1 -4 48.2 9.6
 -3 -1 -4 41.6 8.1
 3 -1 4 47.7 7.2
 3 -1 4 46.5 9.5
 3 -1 4 42.6 5.6
 -3 -1 -4 39.7 9.7
 3 -1 4 29.8 8.8
 3 -1 4 58.19 9.1
 3 1 5 120.29 12.8
 -3 1 -5 116.19 13.1
 3 1 5 102.79 12.8
 3 1 5 147.39 12.7
 -3 1 -5 117.49 11.3
 3 1 5 148.49 16.1
 -3 1 -5 151.38 17.7
 -3 1 -5 129.79 14.5
 -3 -1 -5 151.98 14
 3 -1 5 176.18 15.4
 -3 -1 -5 131.79 13.8
 -3 -1 -5 141.19 13.8
 3 -1 5 100.39 12.7
 3 -1 5 130.79 12.7
 3 1 6 829.42 49.1
 3 1 6 802.42 47.5
 3 1 6 836.02 47.5
 3 1 6 793.22 48.7
 3 1 6 842.12 49.6
 -3 1 -6 789.22 48.6
 -3 1 -6 862.41 47.6
 -3 1 -6 761.32 46.4
 -3 1 -6 879.61 49.6
 -3 1 -6 745.53 48.8
 3 1 6 893.71 48
 -3 -1 -6 840.42 48.2
 3 -1 6 820.12 48.4
 -3 -1 -6 844.02 49.9
 3 -1 6 776.22 46.3
 -3 -1 -6 795.62 47.7
 3 -1 6 798.42 47.6
 -3 -1 -6 850.71 48.3
 3 -1 6 893.41 48.5
 -3 -1 -6 784.62 48.8
 3 -1 6 811.82 47.7
 3 -1 6 825.82 48.9
 3 1 7 231.88 21.4
 3 1 7 245.08 24.5
 -3 1 -7 213.48 19.8
 -3 1 -7 239.88 19.4
 -3 1 -7 235.88 24
 3 1 7 237.78 19.2
 3 1 7 275.37 19.4
 3 -1 7 265.17 21.4
 -3 -1 -7 227.98 19.6
 -3 -1 -7 195.18 20.7
 -3 -1 -7 240.38 23.2
 3 -1 7 265.77 18.3
 3 -1 7 236.98 19.3
 3 -1 7 223.08 23.1
 -3 -1 -7 245.08 20.2
 -3 1 -8 574.74 39.1
 -3 1 -8 535.25 34.3
 3 1 8 512.95 38.5
 -3 1 -8 532.55 35.9
 3 1 8 560.84 37.1
 3 1 8 546.25 36.3
 -3 1 -8 572.44 41.6
 3 1 8 617.34 39.1
 -3 -1 -8 558.04 36.1
 -3 -1 -8 559.04 38
 3 -1 8 526.45 37.9
 3 -1 8 597.54 35.4
 3 -1 8 575.34 36.1
 3 -1 8 545.85 38.3
 -3 -1 -8 533.65 41.1
 -3 -1 -8 542.35 41.4
 -3 1 -9 88.19 16.6
 3 1 9 66.09 15
 3 1 9 94.09 17.4
 -3 1 -9 77.99 11.4
 3 1 9 54.39 15.1
 3 1 9 67.59 13.3
 -3 1 -9 64.99 17.7
 -3 -1 -9 91.59 16.7
 -3 -1 -9 80.99 18.7
 3 -1 9 71.59 12.9
 3 -1 9 61.89 13.8
 -3 -1 -9 46.1 13
 3 -1 9 56.29 15.1
 -3 1 -10 3.1 10.3
 -3 1 -10 22.7 16.8
 3 1 10 27.2 13.6
 -3 1 -10 27.2 11
 -3 1 -10 16.2 18.5
 3 1 10 -0.4 15.1
 3 1 10 6.2 14.3
 3 -1 10 8.2 12.7
 -3 -1 -10 6.2 11.2
 -3 -1 -10 -23.4 11.9
 -3 -1 -10 19.9 17
 3 -1 10 19.3 15.3
 3 -1 10 41.7 16.3
 3 1 11 81.09 17.6
 3 1 11 47 16.2
 -3 1 -11 35.3 12.7
 -3 1 -11 62.89 20.2
 3 1 11 58.69 24.1
 -3 1 -11 68.09 13.6
 -3 -1 -11 74.39 18.4
 3 -1 11 70.09 21
 3 -1 11 46.3 15.3
 -3 -1 -11 58.09 15.4
 3 1 12 379.56 36.2
 3 1 12 276.67 32.3
 -3 1 -12 287.47 25
 -3 1 -12 368.46 40.8
 -3 -1 -12 389.26 35.5
 3 -1 12 252.17 33.3
 -3 -1 -12 280.77 29.3
 3 1 13 12 22.1
 -3 1 -13 22.5 12
 -3 1 -13 6.4 17.3
 3 1 13 29.6 19.3
 -3 -1 -13 16.3 17.3
 -3 -1 -13 16.6 18.4
 3 -1 13 27.1 23.1
 3 -1 13 14 19.2
 3 1 14 3.5 23
 -3 -1 -14 62.09 22.9
 3 2 -14 52.19 22.6
 3 2 -14 -0.2 14.7
 3 -2 -14 -13.7 19.4
 -3 2 13 40.2 23.8
 -3 2 13 27.7 19.8
 3 2 -13 21 16.5
 3 2 -13 53.49 22.4
 3 -2 -13 63.19 22
 -3 -2 13 70.59 21.9
 3 2 -12 55.29 21.5
 3 2 -12 39.8 15.9
 -3 2 12 23.6 20.5
 -3 2 12 69.39 20.5
 -3 2 12 38 19.6
 -3 -2 12 11 20.9
 3 -2 -12 36.3 19.8
 -3 2 11 129.09 20.5
 -3 2 11 108.19 24.8
 3 2 -11 96.19 17.9
 3 -2 -11 116.59 27.3
 3 -2 -11 112.99 21.4
 -3 2 10 111.99 18.9
 3 2 -10 107.59 17.7
 -3 2 10 94.79 19.9
 3 2 -10 142.49 19.4
 -3 2 10 127.89 20.8
 -3 -2 10 107.29 21.5
 3 -2 -10 133.69 18.3
 -3 -2 10 104.79 16
 3 -2 -10 112.99 20.5
 3 -2 -10 180.88 26.3
 -3 -2 10 95.89 20.1
 -3 2 9 21.3 14.4
 -3 2 9 32 15.1
 -3 2 9 53.39 16.2
 3 2 -9 30.4 13.5
 3 2 -9 47.4 13.1
 -3 -2 9 48.9 15.4
 -3 -2 9 41 12.7
 -3 -2 9 60.89 15.5
 3 -2 -9 10 14.5
 3 -2 -9 49.9 17.7
 3 -2 -9 57.49 13.7
 -3 2 8 17.3 12.5
 3 2 -8 32.1 11.4
 -3 2 8 35.9 12.4
 3 2 -8 31.4 12.3
 -3 2 8 48.2 12
 3 -2 -8 37.7 14.3
 -3 -2 8 60.59 14
 3 -2 -8 42.2 13.7
 -3 -2 8 53.19 11.3
 -3 -2 8 34.4 11.7
 3 -2 -8 22.6 12.2
 -3 -2 8 51.99 10
 -3 2 7 158.58 18.4
 3 2 -7 179.98 18.7
 -3 2 7 156.38 18
 -3 2 7 191.48 20.6
 -3 2 7 201.08 20.8
 3 2 -7 227.38 16.7
 -3 2 7 200.18 19.9
 3 2 -7 179.88 18
 -3 2 7 173.58 19.1
 -3 -2 7 182.28 19.6
 3 -2 -7 174.08 19.1
 -3 -2 7 174.28 15.5
 3 -2 -7 190.38 20.8
 3 -2 -7 194.38 19.6
 -3 -2 7 193.18 20.2
 -3 -2 7 179.78 17.5
 3 -2 -7 181.68 16.3
 3 2 -6 122.69 14.2
 -3 2 6 128.39 14.3
 3 2 -6 123.59 14
 -3 2 6 125.69 13.9
 -3 2 6 122.89 16.3
 -3 2 6 122.89 12.9
 3 2 -6 143.09 13.4
 -3 2 6 121.79 14.4
 3 2 -6 129.39 13.5
 3 -2 -6 138.69 12.6
 3 -2 -6 107.19 15.3
 -3 -2 6 144.59 14.4
 -3 -2 6 123.19 14
 -3 -2 6 110.19 13.9
 3 -2 -6 142.29 14.6
 -3 -2 6 110.39 12.2
 3 -2 -6 139.29 15.2
 -3 -2 6 121.29 12.2
 3 2 -5 25.1 7.4
 -3 2 5 51.99 8.4
 3 2 -5 49.5 8.3
 -3 2 5 39.9 10.4
 3 2 -5 50.09 9.3
 -3 2 5 32.7 10.5
 -3 2 5 36.1 10.2
 -3 2 5 32.7 8.7
 -3 2 5 61.59 9.8
 3 2 -5 37.2 10.1
 3 -2 -5 24.5 9.5
 3 -2 -5 65.29 11.4
 -3 -2 5 50.69 7
 -3 -2 5 38.2 11.9
 -3 -2 5 49.5 8.8
 -3 -2 5 50.19 7.7
 3 -2 -5 40.5 7.5
 3 -2 -5 39 10.5
 -3 -2 5 48.1 9.8
 -3 -2 5 70.89 11
 3 -2 -5 46.1 10.4
 3 2 -4 140.69 14.1
 -3 2 4 142.09 16
 3 2 -4 138.89 12.5
 -3 2 4 188.88 16
 3 2 -4 124.39 12
 -3 2 4 149.69 14.4
 -3 2 4 143.29 12.6
 -3 2 4 144.49 15.3
 3 2 -4 131.99 13.9
 3 2 -4 131.19 13.1
 -3 -2 4 125.99 10.5
 3 -2 -4 146.89 14.4
 3 -2 -4 142.09 16.1
 3 -2 -4 143.49 15.5
 3 -2 -4 143.09 15.7
 -3 -2 4 140.69 14.4
 -3 -2 4 131.69 10.6
 -3 -2 4 129.59 14.7
 -3 -2 4 150.48 13.9
 -3 -2 4 151.28 13.5
 3 -2 -4 153.38 12.1
 3 2 -3 363.06 20.2
 -3 2 3 289.47 23
 3 2 -3 358.56 22.8
 -3 2 3 293.27 22
 3 2 -3 333.47 21.5
 -3 2 3 356.96 22.7
 3 2 -3 329.17 20.2
 -3 2 3 343.67 23.6
 3 -2 -3 338.67 22.9
 3 -2 -3 320.27 21.8
 -3 -2 3 305.77 29.8
 3 -2 -3 332.97 20.6
 -3 -2 3 331.47 21.5
 -3 -2 3 360.56 23
 3 -2 -3 318.27 23.2
 -3 -2 3 323.37 21.4
 3 -2 -3 328.27 23.9
 3 2 -2 658.53 37.5
 3 2 -2 625.94 38.7
 -3 2 2 732.33 38.6
 3 2 -2 660.43 38.4
 -3 2 2 640.14 39.2
 3 2 -2 668.13 39.8
 -3 2 2 710.93 39.8
 -3 2 2 716.53 40.3
 3 2 -2 717.13 37.7
 -3 2 2 701.33 39.6
 3 -2 -2 675.13 39.6
 -3 -2 2 690.33 38.7
 3 -2 -2 676.83 39.5
 -3 -2 2 670.73 39.3
 -3 -2 2 646.54 38.8
 3 -2 -2 716.53 38.4
 -3 -2 2 663.73 38.5
 3 -2 -2 688.73 40.2
 3 -2 -2 679.43 39.1
 -3 -2 2 733.23 40
 -3 2 1 293.27 20.5
 -3 2 1 282.67 19.2
 3 2 -1 285.07 16.2
 -3 2 1 257.57 18.7
 3 2 -1 275.57 17.2
 3 2 -1 250.17 17.4
 3 2 -1 287.57 19.4
 -3 -2 1 270.57 17.2
 3 -2 -1 263.07 18.5
 -3 -2 1 279.67 16.7
 -3 -2 1 313.37 17.4
 3 -2 -1 278.27 19.3
 3 -2 -1 272.47 17.7
 3 -2 -1 272.47 18.7
 -3 -2 1 263.67 18.1
 3 -2 -1 312.37 18.3
 -3 -2 1 282.47 18.8
 3 2 0 111.69 13.1
 -3 2 0 151.68 10
 -3 2 0 112.59 11.7
 3 2 0 137.89 10
 3 2 0 109.69 9
 -3 2 0 114.99 12.7
 3 2 0 144.19 8.8
 -3 2 0 130.69 11
 -3 -2 0 125.39 9
 -3 -2 0 133.09 9
 3 -2 0 110.79 9
 3 -2 0 121.09 9.7
 -3 -2 0 114.69 11.7
 -3 -2 0 120.09 9.6
 3 -2 0 102.59 11.8
 -3 -2 0 117.79 9.5
 3 -2 0 141.69 11.6
 3 -2 0 125.09 11.7
 -3 2 -1 217.68 19.8
 -3 2 -1 251.27 17.6
 3 2 1 221.18 20
 -3 2 -1 272.87 18.8
 3 2 1 289.37 17.7
 3 2 1 287.67 16.3
 -3 2 -1 280.97 15.5
 -3 2 -1 264.67 18.2
 -3 -2 -1 270.07 16.2
 3 -2 1 264.37 17.1
 -3 -2 -1 251.27 17.9
 -3 -2 -1 238.48 17.7
 3 -2 1 279.97 17.8
 -3 -2 -1 297.17 17
 3 -2 1 301.27 18.1
 -3 -2 -1 213.18 18.9
 3 2 2 703.43 37.8
 3 2 2 703.43 38.8
 -3 2 -2 627.84 38.5
 3 2 2 697.03 36.4
 -3 2 -2 723.13 36.9
 3 2 2 643.14 38.2
 -3 2 -2 698.93 38.9
 -3 -2 -2 624.04 38.3
 -3 -2 -2 652.13 37.5
 -3 -2 -2 621.04 36.4
 -3 -2 -2 689.43 38.1
 3 -2 2 664.03 37.2
 -3 -2 -2 649.64 37.9
 3 -2 2 625.44 37.1
 3 -2 2 696.73 38.9
 3 -2 2 677.63 38.4
 3 -2 2 615.04 38.3
 -3 -2 -2 638.74 38.6
 -3 2 -3 321.27 19.3
 3 2 3 332.87 23
 3 2 3 287.27 22.5
 3 2 3 328.97 21.9
 3 2 3 315.07 21.5
 -3 2 -3 354.06 20.4
 -3 2 -3 323.77 22.4
 -3 2 -3 334.87 22.9
 3 2 3 345.67 21.6
 -3 2 -3 300.47 19.4
 -3 -2 -3 330.97 21.1
 3 -2 3 365.86 20.1
 -3 -2 -3 319.27 21
 3 -2 3 297.97 27.4
 -3 -2 -3 316.67 19.8
 -3 -2 -3 325.47 21.8
 -3 -2 -3 314.57 21.4
 3 -2 3 318.37 24.7
 -3 -2 -3 349.57 23.4
 3 -2 3 354.46 22
 3 2 4 146.99 15
 -3 2 -4 132.89 10.6
 3 2 4 137.29 13.5
 -3 2 -4 125.89 13.3
 3 2 4 132.59 14.5
 3 2 4 149.99 16
 -3 2 -4 149.79 14.4
 -3 2 -4 152.18 11.5
 -3 2 -4 142.39 14.1
 3 2 4 148.19 15.6
 3 2 4 143.99 11.9
 3 -2 4 155.98 10.3
 -3 -2 -4 157.38 14.2
 -3 -2 -4 132.29 13.9
 3 -2 4 156.68 15.1
 3 -2 4 135.29 12.4
 -3 -2 -4 156.68 16.2
 3 -2 4 144.19 13.9
 -3 -2 -4 119.99 12.2
 3 -2 4 138.39 11
 3 -2 4 134.79 13.4
 -3 2 -5 41.3 6.9
 -3 2 -5 43.2 8.9
 -3 2 -5 41.2 10.5
 3 2 5 43.1 10.2
 -3 2 -5 38.3 6.3
 3 2 5 42.9 7.3
 -3 2 -5 33.5 9.1
 3 2 5 38.1 7.6
 3 2 5 49.3 12.8
 3 2 5 37.2 9.2
 3 2 5 59.79 10.4
 3 -2 5 42.7 10.3
 3 -2 5 47 6.7
 -3 -2 -5 54.69 9.6
 3 -2 5 44.6 9.8
 -3 -2 -5 52.29 11.1
 3 -2 5 39.7 9.5
 -3 -2 -5 43.4 8.4
 3 -2 5 46.1 7.3
 -3 2 -6 131.79 12.4
 3 2 6 116.19 14.2
 -3 2 -6 142.89 13.8
 -3 2 -6 96.69 11.1
 3 2 6 134.59 13.2
 -3 2 -6 130.59 15.4
 3 2 6 158.38 15.2
 3 2 6 125.29 13.7
 3 2 6 122.59 13.2
 -3 -2 -6 147.99 13.8
 3 -2 6 113.59 12.3
 3 -2 6 129.29 12.2
 3 -2 6 121.69 13.7
 3 -2 6 138.89 19.5
 3 -2 6 111.19 13.7
 -3 -2 -6 153.48 15.1
 3 -2 6 128.39 12.3
 -3 -2 -6 120.59 14.3
 -3 -2 -6 164.68 16.5
 -3 -2 -6 138.39 14
 3 2 7 199.08 18.5
 -3 2 -7 171.58 18.9
 -3 2 -7 164.28 15.1
 3 2 7 166.48 18.9
 3 2 7 180.68 20.5
 3 2 7 211.38 20.9
 3 2 7 181.38 17.2
 -3 2 -7 205.48 21.9
 -3 -2 -7 215.28 19.1
 -3 -2 -7 196.08 21.8
 -3 -2 -7 195.08 18.3
 3 -2 7 183.78 18.9
 3 -2 7 167.18 18
 3 -2 7 190.78 15.5
 3 -2 7 162.78 15
 3 2 8 37 11.4
 -3 2 -8 17.6 8.1
 3 2 8 65.19 11.3
 3 2 8 54.99 13.5
 3 2 8 37.3 12.3
 -3 2 -8 41.5 15.4
 -3 2 -8 26.3 11.8
 -3 -2 -8 41.2 13.5
 3 -2 8 23.1 12.6
 -3 -2 -8 28.4 11
 3 -2 8 38.3 12.8
 3 -2 8 67.99 10.3
 -3 -2 -8 80.69 15
 3 -2 8 39.8 9
 3 2 9 43 14.5
 3 2 9 51.29 14.2
 3 2 9 29.5 12.3
 -3 2 -9 41.9 17.8
 3 2 9 37.6 12.4
 -3 2 -9 35.8 16.5
 -3 2 -9 46 9.6
 3 -2 9 29.4 15
 -3 -2 -9 63.99 16.1
 -3 -2 -9 33.5 12.9
 3 -2 9 13.6 10.7
 -3 -2 -9 49.6 18.2
 3 -2 9 58.89 15.6
 3 2 10 96.39 16.7
 3 2 10 91.99 18.9
 3 2 10 124.09 19.6
 -3 2 -10 109.39 16.6
 -3 2 -10 88.79 13
 -3 2 -10 117.89 19.6
 -3 2 -10 116.79 23.9
 -3 -2 -10 125.29 18.1
 3 -2 10 105.19 15.7
 3 -2 10 66.09 19
 3 -2 10 95.69 20.2
 -3 -2 -10 118.19 24
 -3 2 -11 111.39 15.9
 -3 2 -11 116.59 18.8
 3 2 11 112.99 18.7
 -3 -2 -11 123.39 18.9
 3 -2 11 135.99 24.1
 3 2 12 26.2 20.3
 -3 2 -12 39.1 20.9
 3 2 12 66.39 18.7
 -3 -2 -12 13.9 16.1
 3 -2 12 29.7 19.4
 -3 -2 -12 82.29 19.9
 3 2 13 13.6 21.3
 -3 2 -13 62.79 22.8
 3 -2 13 20.4 23.6
 -3 -2 -13 79.69 24.6
 -3 -2 -13 39.7 16.8
 3 2 14 8.3 24.2
 -3 -2 -14 33.7 16.4
 -3 3 14 8.8 27.2
 3 3 -14 17.4 15.8
 -3 3 13 9.5 21.9
 3 3 -13 -0.8 18.7
 -3 -3 13 -27.7 24.8
 3 -3 -13 17.6 20.7
 -3 3 12 66.39 18.9
 -3 3 12 23.3 22.2
 3 3 -12 52.89 18.7
 3 -3 -12 55.19 21.2
 3 -3 -12 57.49 21.2
 -3 -3 12 155.88 29.6
 -3 3 11 56.79 16.9
 -3 3 11 55.29 20
 -3 3 11 100.89 23.2
 -3 -3 11 38.2 21.8
 3 -3 -11 88.39 20.6
 3 -3 -11 70.99 24.6
 3 3 -10 29.9 14.6
 -3 3 10 46.8 18.1
 -3 3 10 22.7 16.2
 3 3 -10 26.3 9.9
 -3 3 10 29.4 17.6
 3 -3 -10 16.1 19.7
 -3 -3 10 41.7 18.1
 -3 -3 10 31.1 17.4
 3 -3 -10 17.4 16.7
 3 3 -9 43.6 12.6
 3 3 -9 17.9 12.7
 -3 3 9 51.69 15.4
 -3 3 9 20.9 15.2
 3 3 -9 38.6 13
 -3 3 9 28.5 16.2
 -3 -3 9 19 15
 3 -3 -9 69.79 16.4
 3 -3 -9 23.7 14.8
 -3 -3 9 23 13.5
 -3 -3 9 16.3 13
 -3 3 8 222.18 25.3
 3 3 -8 276.67 21.8
 -3 3 8 246.08 21.3
 -3 3 8 225.38 23.5
 3 3 -8 214.18 22.6
 -3 3 8 251.37 25.1
 3 3 -8 222.38 21.2
 3 -3 -8 251.57 25.6
 -3 -3 8 239.78 24.8
 3 -3 -8 223.38 24.4
 -3 -3 8 183.58 22.6
 -3 -3 8 297.67 24
 3 -3 -8 259.87 26.4
 3 3 -7 227.58 19.3
 -3 3 7 205.88 20.6
 -3 3 7 229.58 23.6
 -3 3 7 245.28 21.5
 -3 3 7 226.48 19.5
 3 3 -7 255.27 19.6
 3 3 -7 184.98 19.9
 -3 3 7 199.78 20.9
 3 -3 -7 264.97 25
 -3 -3 7 195.88 22.6
 3 -3 -7 209.98 20.3
 3 -3 -7 199.78 22.9
 3 -3 -7 230.58 18.2
 -3 -3 7 213.38 22.7
 -3 3 6 391.86 30
 -3 3 6 441.46 27.9
 -3 3 6 447.26 31
 -3 3 6 442.96 28.6
 3 3 -6 431.96 27.2
 3 3 -6 440.66 29
 -3 3 6 451.85 30.6
 -3 3 6 423.16 30.7
 3 -3 -6 424.66 27.5
 3 -3 -6 405.16 30.8
 -3 -3 6 426.56 29.8
 -3 -3 6 432.56 29.6
 -3 -3 6 439.56 33.5
 -3 -3 6 351.96 31.3
 3 -3 -6 448.26 31.1
 3 3 -5 27.5 9.5
 3 3 -5 27.9 8.7
 3 3 -5 27.7 7.3
 -3 3 5 17.1 10.1
 -3 3 5 38.1 10.5
 3 3 -5 24 7.7
 -3 3 5 22.2 8.9
 -3 3 5 27.8 7.8
 -3 -3 5 39.2 10.3
 3 -3 -5 21.8 9.5
 -3 -3 5 34.6 9.8
 3 -3 -5 28.5 10.7
 -3 -3 5 22.1 9
 -3 -3 5 49 9.1
 3 -3 -5 19.9 10.6
 -3 -3 5 15.9 9.3
 3 -3 -5 38.9 9
 -3 3 4 275.87 20.4
 -3 3 4 255.47 20.9
 -3 3 4 266.87 21.1
 3 3 -4 260.27 17.1
 3 3 -4 277.07 20
 -3 3 4 252.07 17.8
 -3 3 4 258.27 19.8
 3 3 -4 247.58 16.6
 3 3 -4 242.58 19.1
 3 -3 -4 251.47 21.3
 -3 -3 4 257.57 18.5
 3 -3 -4 271.27 19.6
 -3 -3 4 250.47 20.5
 3 -3 -4 255.57 21
 -3 -3 4 273.37 21.9
 -3 -3 4 257.97 19.2
 -3 -3 4 244.58 19.6
 3 -3 -4 233.38 16.9
 3 3 -3 382.86 24
 -3 3 3 375.66 23.2
 -3 3 3 382.76 25
 3 3 -3 379.86 24.8
 -3 3 3 343.17 29
 -3 3 3 382.16 24.7
 -3 3 3 363.66 25.9
 -3 -3 3 354.36 23.6
 3 -3 -3 382.06 24.2
 3 -3 -3 366.86 24.9
 3 -3 -3 385.36 25.2
 -3 -3 3 378.86 24.2
 3 -3 -3 399.26 22.6
 -3 -3 3 387.86 25
 3 -3 -3 381.36 26.1
 -3 -3 3 357.06 23.6
 3 3 -2 704.33 39
 -3 3 2 653.73 40.3
 -3 3 2 656.03 39.7
 3 3 -2 668.23 39.2
 3 3 -2 718.33 40
 -3 3 2 670.03 40.2
 -3 3 2 625.54 39.1
 -3 3 2 677.43 38.4
 -3 -3 2 696.43 38.6
 -3 -3 2 658.63 39.3
 -3 -3 2 716.13 39
 3 -3 -2 704.13 38.2
 3 -3 -2 674.53 40.6
 -3 -3 2 656.43 38.7
 3 -3 -2 648.14 38.9
 3 -3 -2 700.03 39.5
 -3 -3 2 699.43 40
 3 3 -1 54.59 9.1
 3 3 -1 51.59 6.9
 -3 3 1 34.7 9
 -3 3 1 69.39 7.4
 -3 3 1 33.2 6.7
 -3 3 1 48.1 9.3
 3 3 -1 56.19 7.3
 -3 -3 1 52.09 7.5
 3 -3 -1 43.8 9.3
 3 -3 -1 64.19 7.3
 -3 -3 1 53.19 7.1
 -3 -3 1 52.59 8.8
 3 -3 -1 54.59 7.4
 3 -3 -1 36.1 8.8
 3 -3 -1 45.1 7.6
 3 3 0 181.58 11.6
 -3 3 0 142.49 14
 3 3 0 149.99 11.4
 3 3 0 148.89 14.6
 -3 3 0 150.78 11.1
 -3 3 0 137.89 14.2
 -3 3 0 152.38 13
 -3 3 0 169.48 11.8
 3 3 0 140.89 11.6
 -3 -3 0 139.59 10.5
 3 -3 0 153.08 14.2
 -3 -3 0 138.39 11.1
 -3 -3 0 135.79 13.9
 3 -3 0 157.58 12.1
 -3 -3 0 153.18 14.2
 3 -3 0 147.39 14.5
 3 -3 0 141.39 10.2
 -3 3 -1 49.5 8.3
 3 3 1 57.99 7.2
 -3 3 -1 57.39 9.2
 3 3 1 53.89 8.7
 3 3 1 48.2 6.6
 -3 3 -1 55.49 8.1
 3 3 1 60.59 7.6
 -3 -3 -1 53.89 8.9
 -3 -3 -1 55.99 7.1
 3 -3 1 56.49 7.4
 3 -3 1 39.7 7.7
 3 -3 1 71.39 8.3
 -3 -3 -1 47.9 8.8
 -3 -3 -1 42.3 7.4
 3 -3 1 40.6 8.6
 -3 -3 -1 46.8 6.5
 -3 3 -2 650.53 39
 3 3 2 666.33 38.8
 -3 3 -2 702.33 39.7
 -3 -3 -2 548.85 42.4
 3 -3 2 681.33 41.7
 3 -3 2 696.03 38.8
 -3 -3 -2 679.53 38
 -3 -3 -2 667.53 37.7
 3 -3 2 671.13 38.1
 -3 -3 -2 633.24 39.2
 3 -3 2 663.23 37.8
 -3 -3 -2 645.14 38.7
 -3 3 -3 372.16 26.3
 3 3 3 355.86 24.5
 3 3 3 384.56 24.3
 -3 3 -3 362.26 21.5
 -3 3 -3 357.36 25.7
 3 3 3 402.56 26.6
 3 3 3 360.36 24.8
 -3 3 -3 407.66 25.4
 -3 -3 -3 391.76 25.3
 3 -3 3 380.76 23.4
 -3 -3 -3 379.16 24.3
 -3 -3 -3 379.66 24.2
 -3 -3 -3 391.06 24.4
 3 -3 3 360.26 23.2
 3 -3 3 381.56 25.5
 -3 -3 -3 388.06 25.7
 3 -3 3 399.96 25.2
 3 -3 3 398.26 25.3
 3 3 4 250.87 16.3
 -3 3 -4 251.77 17.5
 -3 3 -4 277.87 21.4
 3 3 4 267.07 16.7
 3 3 4 260.47 19.4
 3 3 4 288.77 21.5
 -3 3 -4 259.47 21.4
 3 3 4 259.67 19.8
 3 3 4 263.47 20.4
 -3 -3 -4 271.57 19.1
 -3 -3 -4 263.87 18.8
 3 -3 4 272.77 20.2
 3 -3 4 237.38 17.9
 3 -3 4 259.27 18.2
 -3 -3 -4 267.97 19
 -3 -3 -4 241.18 20.5
 -3 -3 -4 284.27 21.6
 3 3 5 32.3 10.1
 3 3 5 18.7 9.3
 -3 3 -5 56.99 11.1
 -3 3 -5 36.8 6.7
 3 3 5 43.8 6.9
 3 3 5 21.3 6.7
 -3 3 -5 35.9 8.1
 -3 3 -5 33.9 8.1
 3 3 5 21.5 8.7
 3 3 5 27.8 12.8
 -3 3 -5 45.4 9.9
 -3 -3 -5 34 9.6
 3 -3 5 30.6 7.9
 3 -3 5 33.5 9.6
 3 -3 5 32.8 9.7
 -3 -3 -5 41.9 11.4
 3 -3 5 20.7 9.9
 -3 3 -6 407.66 26.3
 3 3 6 456.25 30
 3 3 6 399.96 30.7
 -3 3 -6 381.56 26.5
 3 3 6 445.26 29.3
 3 3 6 418.36 26.3
 -3 -3 -6 366.26 29.4
 -3 -3 -6 446.76 29.7
 3 -3 6 454.85 32.3
 3 -3 6 441.46 32.5
 -3 -3 -6 455.65 32.1
 3 -3 6 465.85 27.4
 3 3 7 221.98 22.1
 3 3 7 224.88 24.3
 3 3 7 237.08 20.5
 -3 3 -7 214.08 18.3
 -3 3 -7 217.28 17.4
 3 3 7 227.58 22.9
 -3 3 -7 256.27 20.6
 -3 3 -7 282.17 22.8
 3 3 7 264.67 24.3
 3 3 7 227.08 19.3
 -3 -3 -7 210.28 24.6
 3 -3 7 238.78 20.4
 -3 -3 -7 214.38 21.4
 3 -3 7 232.68 23.1
 3 -3 7 208.88 17.7
 -3 3 -8 282.67 22.4
 3 3 8 252.37 21.7
 -3 3 -8 259.87 19.6
 3 3 8 266.47 25.8
 -3 3 -8 250.57 20.5
 3 3 8 253.67 22
 3 3 8 212.88 24.9
 -3 3 -8 241.58 27.6
 3 3 8 280.87 25.9
 -3 -3 -8 250.57 26.8
 3 -3 8 287.37 25.6
 -3 -3 -8 251.87 24.9
 3 -3 8 219.98 25.2
 3 -3 8 239.78 19.7
 -3 3 -9 13.4 14.4
 3 3 9 33 13
 -3 3 -9 38.5 10.2
 3 3 9 36 16.5
 3 3 9 18.1 15.3
 -3 3 -9 31.5 16.6
 -3 3 -9 35.5 9.4
 3 -3 9 45.5 15.7
 3 -3 9 47.2 11.2
 -3 -3 -9 42.8 15.9
 3 -3 9 28.7 15.5
 -3 -3 -9 24.7 13.7
 -3 3 -10 14.9 18.7
 -3 3 -10 38.7 9.8
 -3 3 -10 17.5 14
 -3 3 -10 27.3 10.4
 3 3 10 27.9 15.9
 3 3 10 12.2 13.5
 3 3 10 21.8 16
 -3 -3 -10 38.8 15.4
 -3 -3 -10 34.2 21.1
 3 -3 10 18.5 14.3
 3 -3 10 11.2 17.2
 3 3 11 63.29 18.7
 3 3 11 59.79 21.8
 3 -3 11 50.79 20.3
 -3 -3 -11 47.9 16.1
 -3 -3 -11 79.69 23.4
 3 3 12 90.79 23.3
 3 3 12 40.3 20.5
 3 3 12 82.09 18
 -3 -3 -12 66.89 19
 3 -3 12 79.09 24
 3 3 13 18.8 18.1
 3 3 13 14 19.8
 3 -3 13 -18.5 21.8
 -3 -3 -13 30.3 20.3
 -3 -3 -13 15.6 17.2
 3 3 14 10.8 17.7
 -3 -3 -14 -0.8 17.1
 -3 4 14 5 23.6
 3 -4 -14 30.8 23.3
 3 4 -13 9.6 14.3
 -3 4 13 -4.9 21.6
 3 -4 -13 16.6 20.5
 -3 -4 13 38.2 27
 3 -4 -13 -7.3 23.7
 -3 -4 13 17.9 18.9
 3 4 -12 43.6 16
 -3 4 12 49 19.2
 3 4 -12 50.59 14.3
 -3 4 12 17.7 22.2
 3 -4 -12 53.09 21.5
 -3 -4 12 21.8 22.8
 -3 4 11 89.89 20.4
 -3 4 11 63.59 21.6
 -3 4 11 109.09 25.7
 3 4 -11 83.09 18.4
 3 -4 -11 80.09 22.8
 -3 -4 11 63.19 20.3
 -3 4 10 25 17.4
 -3 4 10 30.3 20.1
 -3 4 10 -3.6 13.2
 3 4 -10 29.8 12.8
 -3 -4 10 0.6 17.9
 3 -4 -10 30.9 17.7
 3 -4 -10 16.9 19.4
 -3 4 9 64.89 18.8
 -3 4 9 70.79 14.5
 3 4 -9 88.89 15.3
 3 4 -9 46.2 14.7
 -3 4 9 49.8 17
 3 -4 -9 92.79 17.9
 3 -4 -9 57.89 17.2
 -3 -4 9 100.19 16.6
 -3 -4 9 74.29 18.5
 -3 4 8 19.1 12.1
 -3 4 8 21.8 12
 -3 4 8 3.9 13
 3 4 -8 6.1 9.4
 3 4 -8 15.6 12.3
 3 4 -8 16.1 9.1
 -3 4 8 2.5 13.3
 -3 -4 8 28.5 13.3
 3 -4 -8 32 15.2
 -3 -4 8 8 11.4
 3 -4 -8 22.4 13.5
 -3 -4 8 6.1 16.4
 3 4 -7 443.46 28.7
 -3 4 7 412.76 28.7
 -3 4 7 445.36 33.3
 -3 4 7 425.26 33.4
 3 4 -7 429.96 28.7
 3 4 -7 404.76 30.2
 -3 4 7 426.76 36.2
 3 -4 -7 434.66 33.9
 -3 -4 7 362.56 32.9
 3 -4 -7 435.26 33.8
 -3 -4 7 472.35 30.3
 -3 -4 7 426.36 31
 3 4 -6 16.7 7.7
 -3 4 6 24.7 8.8
 -3 4 6 24.1 8.6
 -3 4 6 20.9 12.1
 3 4 -6 20.5 7.4
 -3 4 6 21.6 11.8
 -3 4 6 35.4 10.7
 3 4 -6 18.1 10.4
 3 -4 -6 31.5 8.3
 -3 -4 6 26.2 10
 -3 -4 6 18.8 8.8
 3 -4 -6 26.4 11.8
 -3 -4 6 17.7 10.8
 3 4 -5 82.09 9.8
 -3 4 5 110.59 10.5
 -3 4 5 114.69 14.4
 -3 4 5 121.79 15.1
 3 4 -5 82.09 9.2
 3 4 -5 83.19 11.6
 3 4 -5 81.39 11.9
 -3 4 5 82.49 13.1
 3 -4 -5 106.59 14.1
 3 -4 -5 86.09 9.4
 3 -4 -5 122.69 14.5
 -3 -4 5 93.19 11.9
 -3 -4 5 111.59 13.3
 -3 -4 5 125.59 13.1
 3 -4 -5 109.59 12.9
 -3 -4 5 96.39 12.5
 -3 4 4 60.19 11.2
 -3 4 4 92.09 12.1
 -3 4 4 73.49 11.3
 -3 4 4 87.79 10.5
 3 4 -4 57.79 10.4
 -3 4 4 74.69 8.8
 3 -4 -4 93.89 12.7
 -3 -4 4 69.49 9.9
 -3 -4 4 63.69 9.7
 3 -4 -4 48 10.6
 3 -4 -4 67.09 10.9
 3 -4 -4 56.09 7.3
 -3 -4 4 50.19 10.7
 3 -4 -4 60.59 9.8
 -3 -4 4 78.59 11.3
 -3 4 3 1038.4 58.29
 3 4 -3 973.9 57.59
 -3 4 3 951.8 57.19
 -3 4 3 1054.29 58.09
 3 4 -3 979.5 57.79
 -3 4 3 1061.09 58.69
 -3 4 3 994.7 55.89
 3 -4 -3 1002.6 57.39
 -3 -4 3 961.6 56.69
 3 -4 -3 994.7 55.59
 -3 -4 3 1004.2 57.49
 3 -4 -3 1003.4 57.59
 -3 -4 3 1067.29 58.09
 3 -4 -3 1047.6 59.49
 3 -4 -3 1005.2 59.09
 -3 -4 3 974.1 56.89
 -3 -4 3 1019 57.19
 3 4 -2 300.27 20.6
 3 4 -2 303.67 21.7
 -3 4 2 328.47 21.7
 -3 4 2 309.47 18.8
 -3 4 2 282.77 19.9
 -3 4 2 285.87 21.8
 3 -4 -2 303.77 19.8
 -3 -4 2 310.67 20.1
 -3 -4 2 321.57 21.5
 3 -4 -2 288.87 20.2
 -3 -4 2 299.57 19.6
 3 -4 -2 273.97 18.7
 3 -4 -2 287.47 22.7
 -3 -4 2 289.37 19.1
 3 -4 -2 280.97 21.4
 3 4 -1 1108.49 61.89
 -3 4 1 1017.1 60.09
 -3 4 1 1097.29 61.89
 -3 4 1 1085.29 60.59
 -3 4 1 1013.9 60.19
 3 4 -1 1128.59 60.59
 -3 4 1 1126.29 62.19
 3 -4 -1 1110.99 61.49
 3 -4 -1 1084.99 59.99
 -3 -4 1 1127.59 61.59
 -3 -4 1 1115.49 60.59
 -3 -4 1 1041.7 59.79
 -3 -4 1 1044.6 60.29
 3 -4 -1 1100.79 62.29
 -3 -4 1 1103.29 61.79
 -3 4 0 41.1 9.2
 3 4 0 58.39 6.8
 3 4 0 48.6 9.7
 -3 4 0 54.49 9.4
 3 4 0 49.2 8.1
 -3 4 0 47.9 8
 -3 4 0 49.3 7.1
 3 4 0 36.8 6.6
 -3 4 0 43.7 6.1
 -3 -4 0 54.69 7.3
 -3 -4 0 48.3 6.5
 3 -4 0 52.89 7.4
 -3 -4 0 51.79 9.6
 3 -4 0 50.59 8.5
 3 -4 0 32.1 9
 -3 -4 0 40.9 5.6
 -3 -4 0 47.8 9.4
 3 -4 0 47.8 9.2
 3 4 1 965.5 60.39
 -3 4 -1 1071.59 61.19
 3 4 1 1043.3 60.39
 3 4 1 1086.39 60.29
 3 4 1 1128.19 61.79
 -3 4 -1 1151.88 61.89
 -3 4 -1 1062.69 60.79
 3 -4 1 1100.99 60.89
 -3 -4 -1 1100.59 61.49
 3 -4 1 1122.69 61.39
 -3 -4 -1 1081.49 60.89
 3 -4 1 1160.68 61.79
 3 -4 1 1086.09 60.59
 -3 -4 -1 1102.29 60.09
 -3 -4 -1 1023.3 59.49
 -3 -4 -1 1073.49 61.99
 -3 4 -2 278.57 21.1
 3 4 2 300.67 21.4
 -3 4 -2 289.07 21.6
 3 4 2 291.77 20.1
 3 -4 2 292.67 20.4
 -3 -4 -2 310.47 19.8
 3 -4 2 300.47 20.5
 -3 -4 -2 293.77 20.8
 -3 -4 -2 292.27 19.6
 3 -4 2 319.17 21.8
 -3 -4 -2 283.77 20.5
 -3 -4 -2 292.77 22.3
 3 4 3 1050.99 56.79
 3 4 3 964.3 58.89
 -3 4 -3 1007 57.89
 -3 4 -3 1000.6 56.09
 3 4 3 1014.2 56.99
 -3 4 -3 998.9 57.49
 3 4 3 993 57.49
 -3 -4 -3 982.7 57.29
 3 -4 3 905.01 62.39
 -3 -4 -3 982.6 57.89
 -3 -4 -3 1016.3 56.59
 3 -4 3 979.7 56.39
 -3 -4 -3 947.41 57.59
 3 -4 3 1000.5 56.99
 3 -4 3 1033.4 57.39
 3 -4 3 1020.4 56.69
 3 4 4 75.09 11
 3 4 4 67.59 10.9
 3 4 4 75.49 11
 -3 4 -4 86.49 12.4
 -3 4 -4 59.09 11.4
 -3 4 -4 72.19 8.9
 3 4 4 71.49 11.3
 -3 -4 -4 84.49 12.1
 3 -4 4 73.19 10.9
 3 -4 4 84.89 10
 -3 -4 -4 68.19 11.3
 -3 -4 -4 58.89 9.6
 3 -4 4 77.79 11.2
 3 -4 4 49.5 8.9
 -3 -4 -4 75.79 10.3
 -3 -4 -4 88.39 10.6
 3 -4 4 54.49 10.8
 3 4 5 99.29 12.7
 3 4 5 109.09 13.2
 -3 4 -5 93.19 9.9
 3 4 5 99.79 10.1
 -3 4 -5 108.09 13.9
 -3 4 -5 92.69 10.4
 3 4 5 101.89 13.7
 3 4 5 98.59 9.8
 -3 4 -5 88.49 9.5
 -3 -4 -5 100.89 11.9
 3 -4 5 95.39 11.4
 -3 -4 -5 105.39 12.7
 -3 -4 -5 141.99 14.2
 3 -4 5 90.39 13.1
 3 -4 5 89.19 10.4
 -3 -4 -5 102.19 13.7
 -3 -4 -5 117.19 14.4
 3 4 6 24.2 7.6
 3 4 6 28.2 10.5
 -3 4 -6 21.7 8.5
 -3 4 -6 16.3 6.5
 3 4 6 26.4 7.2
 3 4 6 49.2 13.3
 -3 4 -6 7.6 11.6
 3 4 6 21.3 11.1
 3 4 6 33.7 10.7
 -3 4 -6 38.2 7.6
 3 -4 6 23.4 11.1
 -3 -4 -6 27.7 11.4
 3 -4 6 7.2 9.5
 -3 -4 -6 33.2 9.9
 3 -4 6 25.3 9.2
 -3 -4 -6 31 11.7
 -3 4 -7 400.06 29.5
 3 4 7 400.46 29
 3 4 7 415.46 33.3
 3 4 7 444.86 27.9
 -3 4 -7 416.56 28
 -3 4 -7 425.76 27.6
 3 4 7 391.26 32
 3 4 7 450.55 35.4
 -3 4 -7 483.95 34
 3 -4 7 460.75 31.7
 -3 -4 -7 447.16 32.7
 3 -4 7 403.96 31.9
 -3 -4 -7 465.15 34.8
 3 -4 7 398.96 33.4
 -3 4 -8 13.4 9.1
 -3 4 -8 7.1 8.3
 3 4 8 2.9 13.6
 3 4 8 7 13.1
 -3 4 -8 14 10.5
 3 4 8 19.1 10.3
 -3 4 -8 39.3 15.6
 3 -4 8 17.2 12.2
 -3 -4 -8 26 15.5
 3 -4 8 17.5 13.5
 -3 -4 -8 9 13.6
 -3 4 -9 60.99 15
 3 4 9 70.59 14.7
 3 4 9 77.49 16.9
 -3 4 -9 75.09 22.3
 3 4 9 63.29 13.3
 3 4 9 102.59 18.4
 -3 4 -9 73.09 14.3
 -3 -4 -9 58.09 17
 3 -4 9 63.39 18.3
 3 -4 9 45.8 17.5
 -3 -4 -9 104.99 18.4
 3 4 10 -4.7 15.8
 3 4 10 30.1 16.8
 -3 4 -10 6.9 9
 -3 -4 -10 30.4 16.6
 3 4 11 63.39 21.4
 3 4 11 46 20.9
 -3 4 -11 103.19 23.1
 -3 4 -11 99.79 14.5
 3 4 11 87.59 17.8
 -3 -4 -11 62.39 18.8
 -3 -4 -11 109.19 28.2
 3 -4 11 90.89 19.7
 3 -4 11 37.2 21.7
 3 4 12 75.59 18
 3 4 12 24 15.8
 -3 4 -12 49.99 19.5
 3 4 12 43.8 22
 -3 -4 -12 63.39 20.3
 3 -4 12 39.4 21.9
 -3 -4 -12 36.8 17.9
 -3 4 -13 3.6 20.9
 3 4 13 53.39 23.6
 3 4 13 31.7 17.9
 3 -4 13 33 26.2
 -3 -4 -13 23.1 18.9
 -3 -4 -14 -6.9 19.2
 -3 5 13 18.4 23.7
 3 5 -13 20.8 16.1
 3 -5 -13 22.9 22.5
 -3 -5 13 49 28.4
 3 5 -12 31.9 16.8
 -3 5 12 6.7 14.8
 -3 5 12 16.2 21.4
 3 -5 -12 8.9 19.1
 -3 -5 12 34.1 19.3
 -3 5 11 9.4 18.2
 3 5 -11 51.79 15.8
 -3 5 11 24 14.4
 3 5 -11 40.5 17.7
 3 -5 -11 72.49 19.1
 -3 -5 11 47.8 22.6
 3 -5 -11 67.99 21.9
 3 5 -10 78.29 16.1
 3 5 -10 61.59 14.2
 -3 5 10 138.39 28.6
 3 5 -10 91.59 17.6
 3 -5 -10 75.19 20.6
 3 -5 -10 84.49 23.7
 -3 -5 10 100.29 22.3
 -3 5 9 60.89 12.1
 -3 5 9 9 15.6
 3 5 -9 50.99 12.3
 -3 -5 9 24.9 18.1
 -3 -5 9 24.9 16
 3 -5 -9 32.3 17.9
 3 -5 -9 27.7 17.6
 -3 5 8 198.18 24.8
 3 5 -8 145.39 17.3
 3 5 -8 162.38 19.7
 -3 5 8 176.68 17.6
 3 5 -8 147.49 17.9
 -3 5 8 161.48 21.1
 3 -5 -8 173.48 23.2
 3 -5 -8 187.18 21.2
 -3 -5 8 195.98 24.6
 -3 -5 8 173.68 22.3
 3 5 -7 126.59 13.2
 -3 5 7 158.28 17
 3 5 -7 120.79 16.6
 -3 5 7 138.89 21.1
 -3 5 7 116.59 17.9
 3 5 -7 126.09 14.4
 -3 5 7 125.69 17.7
 -3 5 7 96.39 13.3
 3 -5 -7 124.69 19.5
 -3 -5 7 103.49 18.8
 3 -5 -7 134.69 17.3
 -3 -5 7 154.88 21.8
 -3 -5 7 132.89 17.8
 3 -5 -7 143.29 15
 3 5 -6 327.17 20.9
 3 5 -6 331.47 25.5
 -3 5 6 317.67 27
 -3 5 6 325.57 26.4
 -3 5 6 288.07 26.3
 3 5 -6 324.37 21.2
 -3 5 6 309.97 21.7
 -3 -5 6 303.97 25.7
 3 -5 -6 306.77 29.4
 -3 -5 6 302.67 26.4
 -3 -5 6 282.67 27
 -3 5 5 63.19 11.9
 -3 5 5 38.3 12
 3 5 -5 23.2 10.3
 -3 5 5 54.69 8.1
 3 -5 -5 39.6 12.3
 -3 -5 5 15.9 9
 -3 -5 5 23.7 9.8
 3 -5 -5 33.9 6.8
 -3 -5 5 20 10.4
 3 -5 -5 45.9 11.2
 3 5 -4 124.69 14.2
 -3 5 4 133.09 14.7
 -3 5 4 119.39 14.7
 -3 5 4 148.39 14.7
 3 -5 -4 155.38 15.7
 -3 -5 4 101.69 13.1
 3 -5 -4 112.09 10.4
 -3 -5 4 119.99 12.9
 -3 -5 4 121.29 12.7
 3 -5 -4 150.08 16.6
 3 -5 -4 119.59 16.6
 -3 -5 4 147.09 16.5
 -3 -5 4 121.59 13.7
 3 5 -3 256.87 20.3
 -3 5 3 260.17 21.1
 -3 5 3 249.18 19.3
 -3 5 3 221.68 22.4
 -3 5 3 221.18 20.9
 -3 5 3 251.27 16.6
 3 5 -3 285.47 20.7
 3 -5 -3 213.18 22.2
 -3 -5 3 242.28 20.7
 3 -5 -3 224.98 19
 -3 -5 3 284.57 19.3
 3 -5 -3 216.38 20.4
 -3 -5 3 288.87 18.1
 3 -5 -3 243.78 16.2
 -3 -5 3 271.97 18.8
 -3 5 2 457.75 30.7
 3 5 -2 465.35 30.8
 -3 5 2 469.05 28.6
 -3 5 2 453.15 30.8
 -3 5 2 429.16 28.3
 3 5 -2 476.55 29.7
 -3 -5 2 473.65 29.1
 -3 -5 2 456.75 30.3
 -3 -5 2 492.55 30.8
 3 -5 -2 466.45 30.2
 -3 -5 2 458.45 27.9
 -3 -5 2 464.15 28.7
 3 -5 -2 480.25 27.3
 3 -5 -2 421.16 31.4
 -3 -5 2 471.95 28.6
 -3 5 1 98.89 10.8
 3 5 -1 116.09 11.3
 3 5 -1 88.59 9.1
 -3 5 1 112.49 11.2
 -3 5 1 115.69 11.3
 -3 5 1 101.09 12.7
 3 5 -1 100.09 12.8
 -3 5 1 123.49 13.4
 3 -5 -1 96.19 9.8
 3 -5 -1 106.79 11.8
 -3 -5 1 106.19 10.1
 -3 -5 1 99.09 12.4
 -3 -5 1 116.49 12
 -3 -5 1 113.69 10.5
 3 -5 -1 97.49 13.8
 3 -5 -1 106.09 10.6
 -3 -5 1 118.29 13.2
 3 -5 -1 109.79 9.3
 3 -5 -1 99.69 13.1
 -3 5 0 13.5 6.6
 3 5 0 14.7 6
 -3 5 0 12.5 5.5
 3 5 0 -2.1 8.2
 -3 5 0 24.6 8.8
 -3 5 0 12 8.7
 -3 5 0 21.8 7.3
 3 5 0 13.9 7.1
 -3 -5 0 10.5 8.2
 3 -5 0 21.2 8.7
 -3 -5 0 24.3 5.9
 -3 -5 0 12.3 8.9
 3 -5 0 11.7 8.8
 3 -5 0 13.8 7.6
 -3 -5 0 1.3 6.3
 3 -5 0 26.4 6.3
 -3 5 -1 121.29 11.9
 3 5 1 109.29 11
 3 5 1 119.69 11.3
 -3 5 -1 108.39 8.9
 3 5 1 116.09 12.7
 -3 5 -1 110.29 9.7
 -3 5 -1 111.39 13.1
 3 5 1 113.29 11.9
 -3 5 -1 121.09 14
 -3 -5 -1 113.89 13.5
 -3 -5 -1 101.69 9.6
 3 -5 1 134.89 15.5
 -3 -5 -1 129.89 14.6
 3 -5 1 110.69 14.4
 3 -5 1 110.69 12.1
 3 -5 1 93.99 12
 -3 -5 -1 110.99 9.9
 -3 -5 -1 104.09 11.4
 -3 5 -2 472.95 30.2
 3 5 2 513.05 31.6
 3 5 2 469.65 29.7
 -3 5 -2 462.75 31.3
 3 -5 2 494.05 30.1
 -3 -5 -2 451.05 28.2
 -3 -5 -2 493.75 30.9
 3 -5 2 453.35 29.6
 -3 -5 -2 468.15 31.4
 3 -5 2 490.15 30.9
 -3 -5 -2 422.96 29.1
 3 -5 2 493.05 29.9
 3 5 3 250.57 19.9
 -3 5 -3 242.18 21.9
 -3 5 -3 292.57 21.2
 3 5 3 247.38 19.9
 3 5 3 242.08 21.3
 3 5 3 224.38 20.4
 3 -5 3 294.57 20.7
 -3 -5 -3 227.68 21.1
 -3 -5 -3 244.28 19.4
 3 -5 3 283.67 19.9
 3 -5 3 291.37 20
 -3 -5 -3 258.57 20.6
 3 -5 3 278.17 21.3
 -3 -5 -3 239.18 20.4
 3 5 4 151.48 14.5
 3 5 4 142.39 17.1
 -3 5 -4 133.19 16
 -3 5 -4 142.79 14.1
 -3 5 -4 130.19 16.5
 3 5 4 123.89 13.9
 3 -5 4 145.99 15.5
 -3 -5 -4 122.09 16.1
 3 -5 4 146.09 15
 -3 -5 -4 156.58 16
 3 -5 4 138.99 14
 3 -5 4 163.48 17.4
 -3 5 -5 18.5 11.8
 -3 5 -5 22.6 5.2
 3 5 5 41.1 10.8
 3 5 5 71.69 13.4
 3 5 5 46.8 11
 -3 5 -5 33.9 10
 -3 5 -5 23.8 12.2
 3 -5 5 13.1 9.6
 3 -5 5 25 10.8
 -3 -5 -5 41.1 11.7
 -3 -5 -5 30.8 10.6
 3 -5 5 34.1 9.1
 -3 -5 -5 35.2 14.2
 3 5 6 273.07 26.2
 3 5 6 291.27 26.5
 -3 5 -6 326.77 22.3
 3 5 6 290.07 20.5
 3 5 6 279.87 27.1
 -3 5 -6 315.67 22
 -3 5 -6 348.77 28.1
 -3 5 -6 327.57 20.5
 3 5 6 297.67 19.9
 3 -5 6 354.56 26.4
 3 -5 6 356.36 25.2
 3 -5 6 296.27 24.2
 -3 -5 -6 314.57 26.7
 3 -5 6 365.16 25.3
 -3 -5 -6 350.66 29.9
 -3 5 -7 152.08 20.3
 3 5 7 176.08 19.3
 -3 5 -7 139.89 14.5
 3 5 7 135.79 13.7
 -3 5 -7 135.39 15.3
 -3 5 -7 142.99 14.6
 3 5 7 152.88 18.3
 3 5 7 138.29 14.2
 3 5 7 126.89 18.7
 3 -5 7 124.69 14.9
 -3 -5 -7 110.29 18.4
 -3 -5 -7 139.09 20.9
 3 -5 7 118.29 15
 3 -5 7 110.39 18.3
 3 -5 7 152.98 20.7
 3 5 8 215.48 25
 3 5 8 152.08 16.6
 3 5 8 157.88 16.6
 -3 5 -8 169.38 18.7
 -3 5 -8 191.38 26.2
 3 5 8 134.79 20.3
 -3 5 -8 130.79 16.2
 -3 -5 -8 203.58 22
 -3 -5 -8 210.38 22.8
 3 -5 8 146.89 21
 3 -5 8 146.59 17.2
 3 5 9 16.4 16.6
 -3 5 -9 42.7 16.1
 -3 5 -9 71.19 24.7
 3 5 9 36.6 10.7
 -3 5 -9 33.4 11.9
 3 -5 9 11.4 20.7
 -3 -5 -9 38.8 16.2
 3 -5 9 47.4 17.1
 -3 -5 -9 57.39 20.4
 3 -5 9 11.1 10.7
 3 5 10 99.09 15.9
 3 5 10 99.29 21.1
 -3 5 -10 85.49 18.8
 -3 5 -10 88.09 24.8
 3 -5 10 105.69 15.2
 -3 -5 -10 88.89 20.7
 -3 -5 -10 108.29 26.6
 3 -5 10 97.89 21.6
 -3 5 -11 67.59 21.2
 3 5 11 29.6 18.7
 -3 5 -11 24.3 17.5
 3 -5 11 23 22.7
 -3 -5 -11 30.6 24.2
 3 -5 11 30.2 19.1
 -3 -5 -11 18.3 18.1
 3 5 12 22.9 17.2
 3 5 12 54.79 22.3
 3 -5 12 4.4 20.3
 -3 -5 -12 14.7 19.5
 3 -5 12 37.6 19.4
 3 5 13 27.8 22.1
 -3 -5 -13 20.7 26.9
 -3 -5 -13 21.5 20.2
 3 -6 -13 59.29 24.9
 -3 6 12 3.2 20.1
 -3 6 12 26.6 15
 3 -6 -12 34.2 23
 -3 -6 12 48.3 21
 -3 -6 12 18.5 26.4
 3 6 -11 84.49 16.7
 -3 6 11 45 15.8
 -3 6 11 10.9 18.6
 3 -6 -11 62.19 24
 3 -6 -11 87.09 25.2
 -3 6 10 23.8 17.8
 -3 6 10 19.6 12
 -3 -6 10 -0.9 17.5
 3 -6 -10 10.2 22.7
 -3 6 9 -0.1 15.6
 -3 6 9 30 19.4
 -3 6 9 10.5 10.7
 3 6 -9 12.5 14.3
 3 6 -9 17.4 10.7
 3 -6 -9 50.29 15.6
 3 -6 -9 -15.8 17.3
 -3 6 8 19.2 9.8
 3 6 -8 15 11.5
 3 6 -8 22.6 14.2
 -3 6 8 21.3 15.6
 3 6 -8 30.3 10.7
 -3 6 8 19.9 14.9
 -3 -6 8 10.8 15.3
 3 -6 -8 35.4 18.9
 3 -6 -8 24.7 16.3
 -3 6 7 167.68 16.6
 3 6 -7 217.18 24.2
 -3 6 7 199.98 21.8
 3 6 -7 165.58 16.7
 -3 6 7 232.18 22.6
 -3 -6 7 210.18 23.5
 -3 -6 7 205.68 22.9
 3 -6 -7 198.88 25.9
 -3 6 6 41.4 13.7
 -3 6 6 75.59 9.3
 3 6 -6 48.8 8
 -3 6 6 41.1 10
 -3 6 6 34.9 12.3
 -3 -6 6 55.39 14.1
 3 -6 -6 67.19 14.2
 -3 -6 6 56.89 11.5
 3 -6 -6 25.6 15.5
 3 -6 -6 61.89 9.4
 -3 6 5 58.49 13.4
 -3 6 5 32.4 11.6
 -3 6 5 44 12.7
 -3 6 5 36.9 8.5
 3 6 -5 16 11.4
 3 -6 -5 53.89 13
 3 -6 -5 49.8 14.4
 3 -6 -5 35.3 7.2
 -3 -6 5 28.4 9.7
 -3 6 4 55.79 11
 -3 6 4 64.29 13.4
 -3 6 4 57.09 9.8
 3 6 -4 52.39 11.8
 -3 -6 4 67.69 11
 -3 -6 4 44.1 10.1
 -3 -6 4 41.1 9.7
 3 -6 -4 48.6 7.1
 3 -6 -4 48.8 13.3
 3 -6 -4 73.99 11.4
 -3 6 3 91.19 10.2
 -3 6 3 98.79 12.2
 3 6 -3 83.39 13.5
 -3 6 3 101.29 13.8
 3 6 -3 108.79 13.2
 -3 6 3 95.49 13.4
 -3 -6 3 82.49 12.9
 -3 -6 3 99.99 11.6
 3 -6 -3 66.69 13.6
 -3 -6 3 78.69 11.3
 3 -6 -3 91.49 8.5
 -3 -6 3 107.19 12
 -3 -6 3 94.69 10.6
 -3 6 2 133.19 15.3
 -3 6 2 126.49 13.5
 3 6 -2 140.69 15.7
 -3 6 2 124.29 12.5
 3 6 -2 154.38 15.6
 3 -6 -2 123.39 14.1
 3 -6 -2 110.59 12.4
 -3 -6 2 157.28 16
 3 -6 -2 134.99 17.5
 -3 -6 2 136.29 13.1
 3 -6 -2 107.59 11.4
 -3 -6 2 136.89 13.4
 -3 -6 2 124.09 11.9
 -3 -6 2 130.09 13.7
 -3 6 1 147.79 15.1
 3 6 -1 147.09 11.8
 -3 6 1 153.68 14
 3 6 -1 160.08 15.5
 3 6 -1 139.69 12.1
 3 6 -1 160.58 18.3
 -3 6 1 173.48 14.3
 -3 6 1 159.08 17.6
 3 -6 -1 140.09 16.3
 -3 -6 1 153.38 16.7
 3 -6 -1 147.89 12.8
 -3 -6 1 125.49 14.6
 -3 -6 1 176.48 12.7
 3 -6 -1 178.58 17.4
 -3 6 0 22.1 12.5
 3 6 0 34.6 8.6
 3 6 0 23.2 6.9
 -3 6 0 29 10
 -3 6 0 33.9 7.4
 -3 6 0 20.6 7.9
 3 6 0 38.2 10.4
 3 6 0 26.9 7.1
 -3 6 0 25.9 6.6
 -3 -6 0 42.1 11.1
 3 -6 0 41.8 10.9
 -3 -6 0 22 5.9
 -3 -6 0 26.4 7.1
 3 -6 0 4.8 8.8
 -3 -6 0 38.9 7.2
 -3 6 -1 159.28 11.9
 -3 6 -1 186.28 16.3
 -3 6 -1 162.78 12.5
 3 6 1 150.28 15.1
 -3 6 -1 170.78 16.6
 3 6 1 131.89 14.6
 -3 6 -1 156.58 17.6
 -3 -6 -1 196.88 21.4
 3 -6 1 136.09 16.1
 3 -6 1 161.68 14.5
 -3 -6 -1 151.38 11
 3 -6 1 170.58 17.4
 3 -6 1 157.38 15.5
 -3 -6 -1 155.68 14.4
 3 6 2 133.29 14.8
 -3 6 -2 146.19 15.2
 -3 6 -2 116.09 14.6
 3 6 2 135.89 14
 3 -6 2 128.49 15.1
 3 -6 2 160.18 15.8
 -3 -6 -2 136.99 13.9
 3 -6 2 140.49 14.4
 3 -6 2 131.59 14.3
 -3 -6 -2 117.49 12.7
 -3 -6 -2 131.09 20.1
 3 6 3 84.79 11.5
 -3 6 -3 76.19 13.3
 3 6 3 57.89 14.7
 -3 6 -3 79.89 13.5
 3 6 3 102.39 12.2
 -3 -6 -3 68.29 13.5
 3 -6 3 87.89 11.7
 3 -6 3 75.09 11.6
 3 -6 3 75.59 12.4
 -3 -6 -3 78.49 14.4
 3 6 4 63.39 12.1
 3 6 4 44.5 11.4
 -3 6 -4 32.2 12.6
 3 6 4 65.19 11.2
 -3 -6 -4 20.4 10.4
 3 -6 4 58.99 10.9
 3 -6 4 45 11.4
 -3 -6 -4 42 11.4
 3 -6 4 46.5 10.4
 -3 -6 -4 64.29 13.4
 3 6 5 40.4 11.8
 -3 6 -5 22.7 12.3
 3 6 5 25.3 11.5
 -3 6 -5 29.7 13
 -3 6 -5 24 10
 3 6 5 28.6 11.6
 3 -6 5 33.1 11.5
 3 -6 5 30.1 10.4
 -3 -6 -5 49.2 13.8
 -3 -6 -5 22.6 13.5
 3 -6 5 22.5 11.2
 3 -6 5 18 10.5
 -3 6 -6 49.3 7.2
 -3 6 -6 64.99 15.8
 3 6 6 64.19 13.7
 3 6 6 80.39 14.1
 3 -6 6 31.9 13.1
 3 -6 6 56.09 12.6
 -3 -6 -6 38.4 14.4
 3 -6 6 52.49 12.9
 -3 -6 -6 35.3 14.2
 -3 6 -7 198.08 22
 3 6 7 175.28 20.6
 -3 6 -7 175.48 17.2
 -3 6 -7 195.38 26.4
 3 6 7 212.48 23.4
 -3 6 -7 196.98 19
 3 6 7 172.58 28.5
 -3 -6 -7 229.58 25.3
 3 -6 7 177.28 22.5
 3 -6 7 196.08 19.2
 3 -6 7 170.78 22.2
 -3 6 -8 16.4 12.7
 3 6 8 27 14.1
 3 6 8 7.7 18.6
 -3 6 -8 25.8 12.4
 3 6 8 -2.2 14.5
 -3 6 -8 55.39 17.9
 3 6 8 29 8.2
 -3 -6 -8 33 16.8
 3 -6 8 -12 16.5
 -3 -6 -8 40.1 14.4
 3 -6 8 19.9 15.6
 3 -6 8 18.5 13.4
 3 -6 8 13.9 12.2
 3 6 9 29.1 17.7
 3 6 9 -1.7 8.5
 3 6 9 52.59 17.1
 -3 6 -9 28.5 11.6
 3 -6 9 22.9 16.4
 3 -6 9 36.2 11.9
 -3 -6 -9 39.4 20.1
 3 -6 9 24.2 12.9
 -3 -6 -9 15.8 18.1
 -3 6 -10 21.9 13.1
 3 6 10 -8.5 18.5
 3 6 10 2.8 9.3
 3 6 10 12.8 19.8
 -3 6 -10 9.8 9.9
 -3 -6 -10 -2.1 19.5
 3 -6 10 2.3 16
 -3 -6 -10 13.6 17.8
 3 -6 10 17.2 20.6
 3 -6 10 8.6 12
 3 6 11 67.19 19.6
 3 6 11 87.29 21.6
 3 6 11 68.49 13.3
 -3 -6 -11 95.39 22.8
 -3 -6 -11 104.29 29.8
 3 -6 11 55.89 24.8
 3 6 12 33.4 21.5
 3 -6 12 9.8 23.4
 -3 -6 -12 16.4 19.4
 3 6 13 61.59 28
 3 6 13 40.2 23.1
 -3 -6 -13 40.5 23.4
 -3 7 12 43.4 20.1
 -3 7 12 -0.6 19.1
 3 -7 -12 5.9 22.1
 -3 7 11 15.2 12.3
 -3 7 11 58.99 19.1
 -3 7 11 72.49 21.4
 3 -7 -11 47.7 23.3
 -3 7 10 47.5 19.6
 -3 7 10 28 10.2
 3 7 -10 5.2 11.6
 3 7 -10 44.1 17.2
 3 -7 -10 40.2 22
 3 -7 -10 14.9 19
 -3 -7 10 74.99 24.4
 -3 7 9 17.4 18.1
 3 7 -9 66.49 18.4
 -3 7 9 77.69 23.3
 -3 7 9 40.1 10.2
 3 -7 -9 81.39 24.3
 3 -7 -9 74.89 22.4
 -3 7 8 132.39 15
 -3 7 8 189.08 23.5
 3 7 -8 164.78 23.9
 3 7 -8 199.18 18.2
 -3 -7 8 187.48 25.7
 3 -7 -8 184.98 25.3
 -3 7 7 46.8 8.2
 -3 7 7 22.7 15.5
 3 7 -7 30.5 9.2
 -3 7 7 25.4 17.8
 -3 7 7 58.69 17.6
 3 7 -7 28.1 16.9
 -3 -7 7 40.8 15.3
 3 -7 -7 36 20.1
 3 -7 -7 45.1 13.9
 -3 -7 7 34.1 15.7
 3 7 -6 241.98 27.1
 -3 7 6 260.77 26.8
 -3 7 6 236.08 24.2
 -3 -7 6 244.78 26.5
 3 -7 -6 260.87 23.8
 3 -7 -6 272.77 30.1
 -3 -7 6 212.68 26.4
 -3 -7 6 261.27 27.1
 -3 7 5 121.69 16.4
 -3 7 5 110.99 16.4
 3 7 -5 109.79 16.4
 -3 7 5 117.69 16.9
 -3 -7 5 73.49 15.3
 -3 -7 5 80.19 13.5
 -3 -7 5 89.99 16
 3 -7 -5 94.09 14.9
 3 -7 -5 73.09 19.1
 3 7 -4 212.68 22.4
 3 7 -4 218.68 23
 -3 7 4 240.48 21.2
 -3 7 4 217.38 22.5
 -3 7 4 211.68 22.9
 3 -7 -4 213.18 23.7
 -3 -7 4 212.68 24.4
 -3 -7 4 211.78 23.2
 3 -7 -4 231.38 25.9
 3 7 -3 147.89 18.3
 3 7 -3 173.58 18
 -3 7 3 140.69 17.5
 -3 7 3 156.28 16.7
 -3 -7 3 112.39 17.7
 3 -7 -3 144.09 12
 3 -7 -3 156.58 20.6
 -3 -7 3 150.28 16
 -3 -7 3 182.68 17
 -3 -7 3 152.08 16.2
 -3 -7 3 168.58 16.5
 3 -7 -3 156.08 15.6
 3 7 -2 1002.4 62.19
 -3 7 2 1016.6 57.69
 3 7 -2 1056.69 60.79
 -3 7 2 994.5 59.79
 -3 7 2 1049.2 60.79
 -3 -7 2 1059.99 61.99
 3 -7 -2 1000.1 56.59
 -3 -7 2 957.6 59.09
 -3 -7 2 1086.89 59.69
 3 -7 -2 954.1 56.79
 3 -7 -2 925.81 63.69
 -3 -7 2 1078.79 63.19
 -3 7 1 12.1 8.6
 3 7 -1 15.3 6.5
 3 7 -1 10.7 8.8
 -3 7 1 10.3 8
 3 7 -1 13.7 11.2
 -3 7 1 12 10.3
 3 7 -1 25.3 6.5
 -3 7 1 9.5 7.6
 -3 -7 1 11.4 11.2
 -3 -7 1 15.6 7.7
 3 -7 -1 27.2 6.9
 3 -7 -1 30.2 12.5
 -3 -7 1 12.2 8.1
 -3 -7 1 15.6 7.8
 -3 7 0 39.8 7.6
 3 7 0 37.1 9.3
 3 7 0 38.1 8.9
 -3 7 0 53.89 11.8
 -3 7 0 36.3 8.5
 -3 7 0 46.7 9.8
 3 -7 0 35.3 8.1
 -3 -7 0 21.3 7.2
 -3 -7 0 32.9 6.7
 3 -7 0 43.7 12.7
 -3 -7 0 40.6 12.1
 -3 7 -1 19.5 11
 -3 7 -1 23.5 10.3
 -3 7 -1 12.3 6.1
 3 7 1 9 8.4
 -3 7 -1 5.9 6.5
 3 7 1 13.2 8.3
 3 -7 1 16.3 11.6
 -3 -7 -1 24.1 12.4
 3 -7 1 15.7 8.4
 -3 -7 -1 22.7 9.6
 -3 7 -2 1023.2 61.69
 3 7 2 997.8 58.69
 3 7 2 987.9 59.19
 -3 7 -2 1060.49 56.09
 3 7 2 1058.29 59.59
 3 -7 2 1019.2 61.09
 -3 -7 -2 972.9 63.49
 -3 -7 -2 1008.9 56.69
 -3 -7 -2 949.71 58.39
 3 -7 2 921.31 59.29
 -3 7 -3 191.48 19
 -3 7 -3 156.98 18.3
 3 7 3 137.19 15.8
 3 7 3 136.49 15.8
 -3 -7 -3 145.69 15.9
 -3 -7 -3 137.79 18.7
 -3 -7 -3 179.48 16.8
 -3 7 -4 225.38 22.6
 3 7 4 244.98 25
 3 7 4 215.38 21.5
 -3 7 -4 248.78 24.5
 3 7 4 233.78 22.4
 3 -7 4 202.48 23
 -3 -7 -4 224.28 21.6
 -3 -7 -4 231.08 25.6
 -3 7 -5 60.29 16.8
 -3 7 -5 64.09 17.9
 3 7 5 107.09 16.4
 3 7 5 126.19 16.4
 3 7 5 111.29 18
 3 -7 5 118.39 17.8
 -3 -7 -5 142.89 16.6
 3 -7 5 94.79 16.7
 3 -7 5 77.69 15.2
 -3 -7 -5 83.79 17.1
 -3 7 -6 285.07 30.2
 3 7 6 236.18 26.3
 3 7 6 225.28 24.5
 3 7 6 227.48 25
 -3 -7 -6 290.77 29.2
 3 -7 6 237.58 26.1
 -3 -7 -6 235.08 24.9
 3 -7 6 207.08 25.4
 3 -7 6 204.28 24.7
 -3 7 -7 57.79 20.1
 3 7 7 46.8 14.8
 3 7 7 44 17.8
 3 7 7 33 14.9
 3 -7 7 51.59 16.3
 3 -7 7 40.8 16.4
 -3 -7 -7 57.99 17.3
 3 -7 7 37.9 14.4
 -3 -7 -7 50.29 18.1
 3 7 8 179.18 27.4
 3 7 8 144.39 21.6
 -3 -7 -8 149.09 25.1
 -3 -7 -8 214.48 27.5
 3 -7 8 231.78 26.7
 3 7 9 64.39 17.5
 -3 7 -9 42.5 21.1
 -3 7 -9 43.6 14.1
 3 7 9 32.4 17
 3 -7 9 41.6 18.6
 -3 -7 -9 48.9 20.7
 -3 -7 -9 87.89 17
 3 -7 9 38.1 20
 -3 7 -10 13.4 21.7
 3 7 10 14.8 16.8
 -3 -7 -10 74.09 27
 3 -7 10 26.8 22.8
 -3 -7 -10 17.6 21.2
 3 7 11 50.29 19.4
 3 7 11 22.4 18.3
 3 -7 11 49.2 24.3
 -3 -7 -11 23.2 21.4
 3 7 12 33.4 20.2
 -3 -7 -12 -2.8 21
 -3 8 11 33.3 22.2
 -3 8 11 55.89 23.1
 3 -8 -11 32.3 26.6
 3 8 -10 24.8 18.4
 -3 8 10 10.4 19.2
 3 -8 -10 -6.9 18.3
 -3 8 9 38.7 18.7
 -3 -8 9 20 19.4
 3 -8 -9 20.5 22.9
 -3 -8 9 48.3 20.1
 3 -8 -9 35.5 18.2
 -3 8 8 80.89 22.6
 -3 8 8 86.69 19.3
 3 -8 -8 88.39 24.7
 -3 -8 8 140.59 22.6
 -3 -8 8 101.99 21.8
 -3 8 7 358.36 35.1
 3 8 -7 406.66 34.8
 -3 8 7 398.26 32.4
 -3 8 7 386.36 39.5
 -3 -8 7 406.86 34.9
 -3 -8 7 394.16 35.6
 -3 -8 7 337.57 38.7
 3 -8 -7 319.27 31.6
 -3 8 6 131.69 20.5
 -3 8 6 134.29 22.4
 3 8 -6 169.98 21.7
 -3 8 6 154.38 21.7
 -3 -8 6 160.08 23.7
 3 -8 -6 120.99 26.1
 3 -8 -6 160.18 18.8
 -3 -8 6 118.39 20.6
 -3 -8 6 110.29 20.3
 3 8 -5 163.28 21.7
 -3 8 5 153.18 19.4
 -3 8 5 90.99 19.3
 -3 8 5 116.89 19.5
 -3 -8 5 109.99 19.6
 3 -8 -5 160.18 17.6
 3 -8 -5 202.98 27.8
 -3 -8 5 105.49 18.3
 -3 8 4 51.19 13.1
 3 8 -4 49.9 15.9
 -3 8 4 20.8 13.7
 -3 8 4 53.59 12.4
 3 8 -4 34.2 14.9
 -3 -8 4 32.9 14.5
 -3 -8 4 45.9 13.7
 -3 -8 4 65.19 11.4
 3 -8 -4 29.5 17.5
 3 8 -3 243.68 25.1
 -3 8 3 219.18 24
 -3 8 3 229.98 24.4
 -3 -8 3 238.78 25.5
 3 -8 -3 185.48 25.7
 3 8 -2 568.84 38.6
 -3 8 2 526.35 35.9
 3 8 -2 493.05 32.6
 -3 8 2 475.45 36.6
 3 8 -2 526.15 36.5
 -3 8 2 539.95 33.5
 -3 8 2 550.14 34.9
 3 -8 -2 535.45 39.9
 3 -8 -2 468.15 30.6
 -3 -8 2 495.35 34
 -3 -8 2 498.05 40
 -3 8 1 392.46 26.1
 -3 8 1 429.26 30.4
 -3 8 1 357.96 29.3
 3 8 -1 361.66 26.1
 -3 8 1 361.66 26.7
 3 8 -1 353.66 29.6
 -3 -8 1 436.96 26.5
 -3 -8 1 311.27 26.9
 -3 -8 1 343.57 33
 3 -8 -1 476.25 34.1
 3 -8 -1 365.76 25.1
 -3 -8 1 343.17 26.6
 -3 8 0 18.8 10.5
 -3 8 0 19.8 7.6
 -3 8 0 16.4 10.4
 -3 8 0 31.5 12.5
 3 8 0 27 10.8
 3 -8 0 31.6 8.3
 -3 -8 0 20.4 8
 3 -8 0 50.69 15.9
 -3 -8 0 7.5 13.6
 -3 -8 0 26.9 8.9
 3 8 1 348.67 26.1
 -3 8 -1 379.66 26.2
 -3 8 -1 383.06 26.7
 3 8 1 350.96 28.7
 -3 8 -1 379.96 30.7
 -3 -8 -1 389.36 35.8
 3 -8 1 442.06 33.1
 3 -8 1 355.76 26.1
 -3 -8 -1 385.16 28
 -3 8 -2 497.45 37.6
 3 8 2 486.95 34.7
 -3 8 -2 562.44 31.8
 3 8 2 538.55 35.2
 -3 8 -2 489.85 31.3
 3 8 2 489.55 35.2
 -3 8 -2 540.85 38.8
 -3 -8 -2 493.25 37.1
 3 -8 2 607.94 39.9
 -3 -8 -2 401.96 40.7
 -3 8 -3 179.78 21.9
 3 8 3 237.68 24.3
 3 8 3 207.28 20.6
 3 8 3 217.68 22.8
 -3 8 -3 226.38 27.5
 3 -8 3 206.48 23
 -3 -8 -3 229.48 26
 3 8 4 51.49 13
 3 8 4 51.99 17
 3 8 4 48.9 13.3
 -3 8 -4 27.5 14.9
 3 -8 4 52.89 14.7
 -3 -8 -4 68.09 18.9
 3 -8 4 52.69 14.3
 3 8 5 151.28 18.7
 -3 8 -5 190.38 24.8
 -3 8 -5 92.39 19.7
 3 8 5 166.88 22
 3 -8 5 134.69 18.5
 3 -8 5 116.59 18.1
 -3 -8 -5 164.48 24.8
 3 -8 5 126.39 18.9
 -3 -8 -5 165.48 18.6
 3 8 6 169.18 20.3
 3 8 6 133.69 22.7
 3 8 6 137.49 22.3
 -3 8 -6 182.58 27.2
 -3 8 -6 149.09 24.7
 3 -8 6 147.39 21.1
 -3 -8 -6 160.88 26
 3 -8 6 133.79 17.8
 3 -8 6 119.79 21.2
 -3 -8 -6 135.69 21.1
 3 8 7 371.16 33
 -3 8 -7 382.16 42.3
 3 8 7 325.87 31.7
 3 8 7 355.46 38.6
 3 -8 7 395.86 35.5
 -3 -8 -7 385.96 34.5
 -3 -8 -7 300.27 36.3
 3 8 8 77.29 18.1
 -3 8 -8 74.69 24.9
 3 8 8 70.39 18.3
 3 -8 8 78.09 21.7
 3 -8 8 77.59 21
 -3 -8 -8 102.39 25.6
 -3 -8 -8 104.89 19.9
 -3 8 -9 88.29 21
 3 8 9 29.9 21.5
 3 -8 9 38.1 21.5
 -3 -8 -9 32.2 22.3
 -3 -8 -9 20.4 18.1
 3 -8 9 34.3 18.4
 3 8 10 25 18.4
 -3 -8 -10 -3.3 20
 3 8 11 2.4 18.7
 3 8 11 52.29 21.4
 -3 -8 -11 53.29 24.3
 -3 9 10 35.7 21
 3 -9 -10 28.1 21.8
 -3 -9 10 77.69 25.9
 -3 9 9 54.19 18.5
 -3 9 9 23.9 19.7
 3 -9 -9 56.09 23
 -3 -9 9 35 20.5
 -3 9 8 46.4 18.5
 -3 -9 8 37.9 19.2
 3 -9 -8 -4.6 18
 -3 9 7 91.49 22.6
 -3 9 7 88.79 24.8
 3 -9 -7 102.19 22.7
 -3 -9 7 64.49 19.5
 3 9 -6 173.88 25.7
 -3 9 6 120.09 20.7
 -3 9 6 116.09 23.5
 -3 -9 6 156.88 24.6
 -3 -9 6 159.18 22.1
 3 -9 -6 121.49 28.4
 -3 9 5 31.6 15.4
 -3 9 5 26.9 15.9
 3 9 -5 45.9 18.5
 3 -9 -5 44.1 13.7
 -3 -9 5 22.3 16.6
 -3 -9 5 65.79 14.4
 3 -9 -5 56.19 25.5
 3 9 -4 18.8 15.2
 -3 9 4 34.1 13.5
 -3 9 4 10.6 11.8
 -3 9 4 6.9 14.3
 3 9 -4 27.8 16.6
 3 -9 -4 12.9 10.3
 -3 -9 4 22.7 10.8
 -3 -9 4 33 13.9
 -3 -9 4 6.1 15.2
 -3 9 3 48.2 12.3
 3 9 -3 56.69 16.3
 -3 9 3 46.2 15.5
 -3 9 3 63.39 17.1
 3 9 -3 38.2 17.4
 3 -9 -3 32.7 19.7
 -3 -9 3 59.79 17.5
 -3 -9 3 53.09 14.3
 -3 -9 3 91.49 14.9
 -3 9 2 226.68 24.5
 3 9 -2 242.18 24.4
 -3 9 2 216.38 19.5
 -3 9 2 195.68 22.7
 -3 -9 2 214.28 19.2
 3 -9 -2 186.98 28.7
 -3 -9 2 194.08 29.1
 3 -9 -2 168.08 15.5
 -3 -9 2 196.68 20.6
 -3 -9 2 219.68 24.2
 -3 9 1 185.28 17.8
 -3 9 1 164.58 19.1
 -3 9 1 210.48 21.7
 -3 9 1 210.58 19
 -3 -9 1 161.18 24.6
 3 -9 -1 175.68 27
 3 -9 -1 134.89 15.2
 -3 9 0 8.1 9.2
 -3 9 0 18.9 13.9
 -3 9 0 12.6 10.9
 3 9 0 11.2 10.1
 -3 9 0 19 10.6
 -3 -9 0 7.6 16.5
 3 -9 0 -1.4 14.5
 3 9 1 194.38 18.6
 -3 9 -1 188.98 20.3
 -3 9 -1 207.38 21.2
 -3 9 -1 175.18 17.5
 -3 -9 -1 183.98 26.6
 3 -9 1 138.99 23.7
 3 -9 1 155.18 17.7
 -3 9 -2 210.68 18.9
 3 9 2 214.18 22.9
 -3 9 -2 223.58 23.3
 3 9 2 215.18 22.9
 -3 9 -2 224.78 19.2
 3 9 2 190.08 22.8
 3 -9 2 210.78 27.1
 -3 -9 -2 222.68 29.5
 -3 9 -3 78.09 17.2
 3 9 3 60.99 14.7
 3 9 3 62.99 13.6
 3 -9 3 45 15.7
 -3 -9 -3 64.19 21.5
 3 9 4 16.4 13.3
 3 9 4 18.5 12.2
 -3 9 -4 15.2 14.8
 -3 9 -4 30.1 15.7
 3 -9 4 20.7 14.6
 -3 -9 -4 -7.2 16.5
 3 -9 4 11.2 10.9
 -3 -9 -4 19.3 11.1
 3 -9 4 38.8 15.2
 -3 9 -5 26.4 16.4
 3 9 5 30.4 13.9
 3 9 5 58.79 17.5
 -3 -9 -5 56.19 12.6
 3 -9 5 5.2 14.6
 -3 9 -6 196.68 30.9
 -3 9 -6 129.49 26.9
 3 9 6 122.49 20
 3 9 6 162.08 25.6
 3 -9 6 188.28 25.4
 3 -9 6 134.69 26.1
 -3 -9 -6 170.98 20.4
 -3 -9 -6 225.58 32.6
 3 9 7 136.59 25.6
 -3 9 -7 68.39 22.5
 3 9 7 103.59 19.1
 -3 -9 -7 92.29 25.5
 3 -9 7 121.59 26
 3 9 8 36.2 17.2
 3 9 8 32.5 16.6
 -3 -9 -8 37.3 24.1
 3 9 9 58.19 19.8
 3 9 9 33.3 18
 3 -9 9 22.6 21
 -3 -9 -9 55.09 27.4
 3 9 10 47.5 19.8
 3 -9 10 32.2 18.8
 -3 -9 -10 33.5 26.4
 3 10 -9 6.4 17.1
 -3 10 9 -12.1 18.4
 -3 10 8 -20.2 17.6
 -3 10 8 36.5 15.9
 3 10 -8 14.9 19
 3 -10 -8 59.39 29.5
 -3 -10 8 13.5 19.9
 -3 10 7 90.99 22.4
 3 -10 -7 99.39 30.1
 -3 -10 7 169.48 26.1
 -3 10 6 -8 16
 -3 10 6 15.3 16.5
 -3 10 5 65.29 18.1
 -3 10 5 35.6 18
 -3 10 5 36.6 17.3
 -3 -10 5 77.69 16.9
 -3 -10 5 71.49 19.7
 3 10 -4 5.3 17.7
 -3 10 4 26 15.6
 -3 -10 4 10.5 13.2
 3 -10 -4 20.1 20.8
 -3 -10 4 4.3 10
 -3 10 3 24.2 11.6
 -3 10 3 8.5 14.7
 3 10 -3 31.5 17
 3 -10 -3 13.5 20.3
 -3 -10 3 -0.6 11.5
 -3 -10 3 12.9 13
 -3 10 2 31.9 11.5
 3 10 -2 23.5 16.6
 -3 10 2 64.69 16.6
 -3 -10 2 27.6 14.5
 3 -10 -2 63.29 27.3
 3 -10 -2 36.4 8.2
 -3 10 1 108.79 15.3
 3 10 -1 100.09 17.7
 -3 10 1 68.39 17.8
 -3 -10 1 84.09 13.6
 3 -10 -1 81.49 11.2
 -3 10 0 33.2 12.9
 3 10 0 55.49 14.6
 -3 10 0 42.1 15.9
 -3 -10 0 34.1 8.7
 3 10 1 99.69 17.2
 -3 10 -1 100.49 18.6
 3 10 1 68.99 13.8
 -3 10 -1 69.49 14.8
 3 -10 1 64.99 21.1
 3 10 2 31.6 11.8
 -3 10 -2 41 15.9
 3 10 2 32.3 14.9
 -3 10 -2 53.39 17.3
 3 -10 2 47.2 18.5
 3 -10 2 29.5 13.1
 -3 -10 -2 5.6 19.4
 3 10 3 27.7 13.1
 -3 10 -3 27.4 16.4
 3 10 3 31.6 12.3
 3 10 4 27.2 14
 -3 10 -4 16.7 16.3
 3 10 4 -4.9 13.3
 -3 -10 -4 14 20.2
 3 -10 4 19.6 15.3
 3 10 5 48.6 16.5
 3 10 5 56.69 19.7
 -3 10 -5 7.7 18.5
 3 10 5 62.29 19
 3 -10 5 59.29 16.4
 -3 -10 -5 60.09 26.4
 -3 10 -6 -18 22
 3 10 6 15.7 14.5
 3 10 6 12.9 17.1
 3 -10 6 -0.3 18.7
 -3 -10 -6 20.3 23.4
 3 10 7 180.38 22.7
 3 10 7 114.79 20.5
 3 -10 7 119.99 22.9
 -3 -10 -7 96.39 29.4
 3 10 8 27.8 16.6
 3 10 8 33.2 17.4
 3 -10 8 12.1 19.9
 -3 -10 -8 23.8 27.3
 3 10 9 18.4 18
 3 -10 9 41.2 23
 -3 -10 -9 40.3 28
 -3 11 8 3.7 19.3
 -3 11 7 15.1 19.1
 -3 11 7 -9.8 17.3
 -3 -11 7 22.3 16.7
 -3 11 6 88.59 21.9
 -3 11 6 62.09 22.2
 -3 11 5 15.5 17
 -3 11 5 58.09 20.3
 3 -11 -5 24.7 21.6
 -3 -11 5 2.2 17.8
 -3 11 4 43.4 17.3
 -3 -11 4 23.8 20.8
 -3 11 3 7.1 11.8
 -3 11 3 25.4 16.5
 3 11 -3 3.8 16.7
 -3 11 2 280.87 30.2
 -3 11 2 231.98 27.1
 -3 11 2 221.18 27.9
 3 11 -2 252.17 29.5
 -3 -11 2 272.37 28.6
 -3 11 1 109.29 21.3
 -3 -11 1 90.09 25.5
 -3 11 0 -1 15.4
 3 11 0 18.5 15.2
 3 11 0 37.4 13.6
 -3 11 0 10.5 12.8
 -3 -11 0 26 22.2
 3 -11 0 27.6 20.3
 -3 11 -1 90.29 20.5
 3 11 1 124.09 19.6
 3 11 1 147.89 20.6
 -3 -11 -1 97.79 26.5
 3 11 2 225.98 26.5
 -3 11 -2 240.08 28.9
 3 11 2 271.97 29.6
 3 11 2 267.87 28.4
 -3 -11 -2 251.77 31.4
 3 -11 2 205.68 31.5
 3 11 3 28.7 16.4
 3 11 3 33.9 14.2
 -3 11 -4 70.69 21.4
 3 11 4 20.3 15.9
 3 11 4 47.2 16.3
 3 -11 4 36.5 17.2
 -3 -11 -4 68.89 26.3
 3 11 5 30 16.4
 -3 11 -5 -7.3 18.2
 3 11 5 4.4 17.4
 3 -11 5 12.6 17.5
 3 11 6 29.8 17.6
 -3 -11 -6 58.89 22
 3 -11 6 88.29 21.8
 3 11 7 23.3 16.8
 3 11 7 0.6 19.6
 3 -11 7 24.5 17.6
 3 -11 7 -9.6 19.7
 3 11 8 11 17
 3 -11 8 52.19 23.7
 3 -12 -6 30.4 23.1
 -3 -12 6 3.2 18.9
 -3 12 5 30.5 18.4
 -3 -12 5 36.7 22.7
 -3 12 4 29.3 18.3
 -3 12 3 70.49 21.4
 -3 12 2 53.69 19.3
 -3 -12 2 2.3 15.2
 3 12 -1 80.09 20.6
 -3 12 1 77.39 21.2
 3 -12 -1 127.49 27.1
 -3 12 0 14.3 18.6
 3 12 0 61.89 18.6
 -3 -12 0 48.7 21.7
 3 12 1 91.49 18.1
 3 12 1 104.19 20.9
 -3 12 -1 72.29 22.5
 -3 12 -1 102.39 18.1
 3 12 1 67.59 18.9
 3 -12 1 83.99 22.2
 -3 12 -2 -21.7 16.6
 3 12 2 -18.1 13.4
 3 12 3 103.59 22.3
 -3 12 -3 125.59 25.7
 3 -12 3 106.49 22
 3 12 4 60.49 17.5
 -3 12 -4 49.8 22.8
 3 12 4 89.69 22.3
 3 -12 4 37.4 20.4
 3 -12 4 79.99 22.3
 -3 -12 -4 43.6 27.8
 -3 12 -5 47.1 25
 3 -12 5 25.7 19.8
 3 -12 6 14.8 20.5
 -3 -12 -6 -15.6 20.9
 -3 13 2 53.39 21.6
 -3 13 1 29 21
 -3 13 0 4.7 20.9
 -3 -13 0 83.89 24.5
 -3 13 -1 34.2 22.2
 3 13 1 25.3 17.5
 -3 13 -2 62.59 25.2
 3 -13 2 64.99 21.8
 4 0 -14 2.5 21.1
 4 0 -14 0 17.8
 -4 0 14 21.3 22.4
 4 0 -13 3.2 18
 -4 0 13 3.5 22.9
 4 0 -12 -11.9 17.3
 -4 0 12 17.5 20.3
 -4 0 11 23.8 16.3
 4 0 -11 6.1 16.8
 4 0 -11 12.7 12.7
 4 0 -11 29.1 18.8
 -4 0 11 30 18.1
 4 0 -10 555.74 44.6
 -4 0 10 563.94 39
 4 0 -10 566.54 41.9
 4 0 -10 513.55 42
 -4 0 10 451.35 43.7
 -4 0 9 21.6 14.2
 4 0 -9 -2 14.1
 -4 0 9 22.1 13.2
 4 0 -9 -3 11.3
 -4 0 9 -1.7 13.6
 4 0 -9 12.6 15.4
 -4 0 8 235.58 26.3
 4 0 -8 306.07 23.9
 4 0 -8 269.77 24.9
 4 0 -8 258.57 24.9
 -4 0 8 291.97 24.2
 -4 0 8 299.17 25.9
 -4 0 8 282.87 25.9
 4 0 -7 12 11.9
 4 0 -7 37.1 10.3
 -4 0 7 39.6 10.2
 -4 0 7 13.2 14.9
 4 0 -7 31.7 11.2
 -4 0 7 36.9 9.7
 -4 0 6 687.93 37.8
 4 0 -6 630.24 38.7
 -4 0 6 581.04 38
 -4 0 6 564.94 37.9
 -4 0 6 603.34 38.9
 -4 0 6 581.04 38.6
 4 0 -6 650.93 37.7
 4 0 -6 570.34 39.5
 4 0 -6 643.54 38.2
 -4 0 6 599.74 38.7
 -4 0 5 159.38 16
 -4 0 5 182.48 17.5
 -4 0 5 176.58 16.7
 -4 0 5 183.08 15.8
 4 0 -5 146.09 15.6
 -4 0 5 184.28 17.7
 -4 0 5 169.28 15.1
 4 0 -5 173.78 15.5
 4 0 -5 181.08 19.4
 4 0 -5 223.68 17.4
 -4 0 4 1722.73 95.19
 -4 0 4 1637.34 95.39
 4 0 -4 1854.21 96.29
 -4 0 4 1845.22 95.19
 -4 0 4 1744.73 96.09
 4 0 -4 1657.23 95.49
 4 0 -4 1738.13 95.59
 4 0 -4 1649.63 94.99
 4 0 -4 1759.22 95.19
 -4 0 4 1692.53 95.49
 4 0 -3 85.89 11.1
 4 0 -3 58.09 9.2
 4 0 -3 74.29 8.9
 4 0 -3 74.89 9.2
 -4 0 3 77.69 10.6
 4 0 -3 68.19 8.8
 -4 0 3 62.29 8.6
 4 0 -2 163.78 14.7
 -4 0 2 230.88 14.7
 4 0 -2 144.39 16
 -4 0 2 206.88 17
 4 0 -2 191.18 14.2
 4 0 -2 177.58 13.8
 4 0 -2 222.28 14.6
 -4 0 2 188.58 14.7
 4 0 -1 21.2 5.6
 -4 0 1 36.5 5.5
 4 0 -1 27.8 5.3
 4 0 -1 25 6.8
 -4 0 1 14.1 7.4
 4 0 -1 15.4 6.3
 -4 0 1 23.1 5.1
 4 0 -1 30.2 4.8
 -4 0 0 3.4 4.1
 -4 0 -1 35.3 4.1
 4 0 1 26.7 5.5
 4 0 1 24.8 4.4
 4 0 1 18.2 5.2
 -4 0 -1 14 5.1
 -4 0 -1 21.8 5.7
 4 0 1 23.1 4.1
 -4 0 -1 21.6 4.4
 -4 0 -1 16.9 6.1
 -4 0 -2 166.28 10.8
 -4 0 -2 169.38 15.2
 -4 0 -2 172.78 13.3
 -4 0 -2 194.18 13.2
 -4 0 -2 202.38 10.7
 4 0 2 168.38 13.6
 4 0 2 160.18 12.9
 -4 0 -3 62.49 9.2
 4 0 3 72.89 8.8
 4 0 3 87.09 9.5
 4 0 3 71.19 6.6
 4 0 3 68.39 8.9
 -4 0 -3 70.99 9.7
 4 0 3 70.29 8.7
 -4 0 -4 1691.73 93.19
 4 0 4 1738.53 93.49
 4 0 4 1650.93 94.79
 4 0 4 1666.43 91.59
 4 0 4 1636.34 93.19
 -4 0 -4 1736.33 91.79
 4 0 4 1730.83 92.99
 -4 0 -4 1749.12 93.79
 -4 0 -4 1625.54 93.39
 -4 0 -5 193.48 18.1
 -4 0 -5 175.48 15.2
 4 0 5 163.78 17
 -4 0 -5 213.58 18
 -4 0 -5 169.88 14.1
 4 0 5 177.78 15.6
 4 0 5 177.18 17
 -4 0 -5 223.18 17.3
 4 0 5 197.18 16.4
 -4 0 -6 613.24 36.6
 4 0 6 585.14 35.9
 -4 0 -6 566.54 37.9
 4 0 6 572.94 34.3
 -4 0 -6 601.24 37.1
 -4 0 -6 564.84 34.9
 4 0 6 576.34 36.9
 4 0 6 584.64 36.8
 4 0 6 624.54 37.3
 4 0 6 621.84 36.4
 4 0 7 15.7 6.8
 -4 0 -7 32.9 8.7
 -4 0 -7 45.5 9
 -4 0 -7 28.4 11
 4 0 7 13.8 9.1
 4 0 7 20.8 9
 -4 0 -7 46.9 11.5
 4 0 8 275.47 23.5
 -4 0 -8 305.27 26.4
 4 0 8 305.17 21.3
 -4 0 -8 302.37 26.4
 -4 0 -8 279.87 23.5
 4 0 8 301.17 24.9
 -4 0 -8 240.58 21.8
 4 0 8 298.37 25.7
 -4 0 -9 13.5 10.7
 4 0 9 22.5 12.2
 4 0 9 6 11
 4 0 9 27.2 14.2
 -4 0 -9 16.1 10.3
 -4 0 -9 12.6 12.8
 -4 0 -9 -7.3 11.8
 4 0 10 592.34 44.3
 4 0 10 570.34 42.9
 -4 0 -10 597.34 45.3
 -4 0 -10 550.04 42.5
 -4 0 -10 560.14 46.6
 -4 0 -10 503.55 36.6
 4 0 11 11.3 16.4
 -4 0 -11 -5.6 11.5
 -4 0 -11 31.3 20
 -4 0 -11 7.3 12.2
 -4 0 -12 -0.8 11
 4 0 12 22.9 19.3
 -4 0 -13 24.8 12.5
 4 0 13 22.1 20.8
 -4 0 -13 7.2 17.7
 4 0 14 28.8 24.1
 4 1 -14 43.5 20.7
 4 1 -14 69.89 19.7
 4 -1 -14 51.89 21.3
 4 -1 -14 60.59 20.7
 -4 1 13 62.49 22.1
 4 1 -13 25.9 17.7
 4 -1 -13 30.1 20
 -4 1 12 101.59 20
 4 1 -12 147.19 22
 4 1 -12 90.39 19.1
 -4 1 12 111.59 23.5
 4 1 -12 88.69 16.8
 4 -1 -12 81.99 18.7
 -4 -1 12 79.29 24.1
 4 -1 -12 95.09 23.2
 -4 1 11 32.2 15.4
 4 1 -11 22.1 15.3
 -4 1 11 16.9 16.8
 4 1 -11 18.4 17.3
 4 1 -11 11.9 15.3
 4 -1 -11 26.1 18.7
 -4 -1 11 59.09 14.3
 4 -1 -11 26.3 20.2
 4 -1 -11 9.9 14.6
 -4 -1 11 25.9 17.4
 4 1 -10 57.09 21.3
 4 1 -10 29.6 15.4
 4 1 -10 51.09 14.7
 -4 1 10 32.2 16.1
 -4 1 10 70.89 16.9
 -4 1 10 38.3 16.5
 4 -1 -10 68.39 19
 -4 -1 10 49.8 14.6
 -4 -1 10 80.39 19.1
 4 -1 -10 73.09 20.3
 -4 -1 10 62.59 18.2
 -4 1 9 191.08 22.5
 4 1 -9 186.78 21.6
 -4 1 9 228.08 24
 -4 1 9 229.98 23
 4 1 -9 218.58 23.8
 4 1 -9 210.68 22
 -4 -1 9 201.18 23.6
 4 -1 -9 207.78 23.7
 4 -1 -9 177.18 25.8
 4 -1 -9 208.98 25.5
 -4 -1 9 230.18 23.6
 -4 -1 9 210.68 21.9
 4 1 -8 285.17 25.4
 4 1 -8 287.97 23
 -4 1 8 297.67 23.3
 -4 1 8 238.98 25.1
 -4 1 8 238.28 26.7
 -4 1 8 243.78 24.4
 4 1 -8 305.77 24.1
 4 -1 -8 293.77 30.7
 4 -1 -8 301.17 25.6
 4 -1 -8 255.27 25.8
 -4 -1 8 247.78 25.6
 -4 -1 8 209.68 24.5
 -4 -1 8 281.27 24.4
 4 1 -7 41.9 12.6
 -4 1 7 53.79 10.5
 -4 1 7 28.4 11.5
 -4 1 7 58.89 11.9
 4 1 -7 39.3 10
 -4 1 7 66.29 12.8
 -4 1 7 61.19 11.5
 4 -1 -7 31.1 12.2
 4 -1 -7 45.2 10
 -4 -1 7 51.69 10
 4 -1 -7 49.7 12.1
 4 -1 -7 48.6 10.9
 -4 -1 7 32.7 13.6
 4 1 -6 517.15 33.8
 -4 1 6 547.05 34.4
 -4 1 6 512.25 35.5
 -4 1 6 554.84 35.3
 4 1 -6 571.74 34.5
 -4 1 6 605.54 35.7
 -4 1 6 549.35 34
 4 1 -6 540.95 36.1
 4 1 -6 548.45 34.8
 4 1 -6 535.95 33.7
 -4 1 6 582.94 35.1
 -4 -1 6 567.84 34
 4 -1 -6 560.54 35.6
 4 -1 -6 563.54 36.5
 -4 -1 6 526.65 35.2
 -4 -1 6 523.05 34
 -4 -1 6 518.45 33.5
 -4 -1 6 560.34 34.9
 4 -1 -6 547.65 33.6
 -4 -1 6 532.85 35.4
 4 -1 -6 548.35 35.2
 4 -1 -6 496.55 36.1
 -4 1 5 1048.1 59.49
 -4 1 5 1047.3 60.49
 4 1 -5 1044.7 59.39
 4 1 -5 1071.49 60.79
 4 1 -5 951.7 63.09
 -4 1 5 983.7 59.69
 -4 1 5 1024.8 59.59
 -4 1 5 1040 58.99
 4 1 -5 1067.19 60.39
 -4 1 5 987.5 60.19
 -4 -1 5 1122.19 60.69
 -4 -1 5 1000.5 59.09
 4 -1 -5 1057.29 60.09
 -4 -1 5 1044.8 60.39
 4 -1 -5 1009.1 60.39
 4 -1 -5 1140.29 60.49
 -4 -1 5 1051.19 59.39
 -4 -1 5 997.7 58.59
 4 -1 -5 1076.19 59.79
 4 -1 -5 1057.59 58.89
 -4 1 4 54.79 8.3
 4 1 -4 39.1 8.3
 4 1 -4 34.4 7.9
 -4 1 4 20.5 9.1
 -4 1 4 34.2 8.5
 4 1 -4 33.4 10.4
 4 1 -4 42.4 8.5
 -4 1 4 32.7 9.3
 -4 -1 4 19.4 9.3
 -4 -1 4 39.1 7.8
 4 -1 -4 29.9 8.4
 4 -1 -4 33.2 8.9
 4 -1 -4 36.4 9.5
 -4 -1 4 39.5 8.4
 -4 -1 4 30.9 8.5
 -4 -1 4 31.1 7.5
 4 -1 -4 25.3 9.7
 -4 -1 4 22.7 9.7
 -4 1 3 124.39 13.3
 4 1 -3 109.49 12.2
 4 1 -3 138.39 12.9
 -4 1 3 95.59 10.6
 4 1 -3 103.99 10.4
 4 1 -3 81.09 9.6
 -4 1 3 108.49 10.9
 -4 1 3 104.49 11.9
 -4 1 3 99.69 10
 -4 -1 3 103.29 9.6
 -4 -1 3 100.99 9.6
 -4 -1 3 115.99 12.5
 4 -1 -3 116.79 12.2
 4 -1 -3 100.49 11.8
 4 -1 -3 89.89 10.7
 -4 -1 3 79.79 10
 -4 -1 3 111.09 10.2
 4 -1 -3 97.19 9.7
 4 -1 -3 99.29 18.4
 4 1 -2 46.4 12.2
 -4 1 2 58.59 8.2
 4 1 -2 62.79 7.6
 4 1 -2 42.8 7
 -4 1 2 61.89 8.2
 -4 1 2 58.89 7.8
 4 1 -2 40.3 5.9
 -4 1 2 59.09 9.3
 4 1 -2 61.59 7.3
 4 -1 -2 63.29 9.4
 -4 -1 2 66.59 7.4
 -4 -1 2 40.9 9.5
 -4 -1 2 75.19 7.3
 -4 -1 2 59.59 7.8
 4 -1 -2 58.79 8.5
 -4 -1 2 53.99 6.8
 4 -1 -2 63.09 7.5
 4 -1 -2 77.89 8.6
 4 -1 -2 54.19 8.3
 4 1 -1 3048.6 161.18
 4 1 -1 2973.3 160.08
 -4 1 1 2920.51 160.68
 -4 1 1 2873.71 160.68
 4 1 -1 2913.21 160.38
 -4 1 1 3026.7 161.08
 -4 1 1 3082.89 160.78
 -4 1 1 3236.18 160.78
 4 1 -1 2854.91 160.48
 -4 -1 1 2835.62 160.48
 4 -1 -1 2988.4 160.78
 -4 -1 1 3029.6 161.08
 4 -1 -1 3037 161.08
 -4 -1 1 2654.13 159.98
 -4 -1 1 2899.71 160.28
 -4 -1 1 3028.5 160.38
 4 -1 -1 3212.68 160.88
 4 -1 -1 2982.7 160.78
 4 1 0 1040.2 58.29
 -4 1 0 1107.39 58.29
 4 1 0 1096.19 58.09
 -4 1 0 1012.5 58.29
 -4 1 0 1030.6 57.99
 4 1 0 1091.99 57.89
 -4 1 0 1055.79 58.19
 -4 -1 0 1065.09 58.29
 4 -1 0 1016.7 58.29
 4 -1 0 1038.5 58.29
 -4 -1 0 1141.39 57.99
 4 -1 0 1068.59 58.89
 -4 -1 0 1012.2 60.09
 -4 1 -1 3002 158.38
 -4 1 -1 2910.71 158.68
 4 1 1 2937.91 157.78
 -4 1 -1 2918.31 157.98
 -4 1 -1 2759.52 158.58
 4 1 1 3242.08 158.18
 4 1 1 2922.91 158.48
 4 1 1 2817.32 158.28
 4 1 1 2899.61 158.58
 -4 -1 -1 2724.73 157.78
 -4 -1 -1 2873.71 158.68
 4 -1 1 2897.01 157.98
 4 -1 1 2806.22 157.98
 4 -1 1 3002 158.68
 -4 -1 -1 3065.79 159.08
 4 -1 1 2838.72 158.58
 4 -1 1 3181.48 158.28
 -4 -1 -1 3061.79 158.18
 -4 1 -2 41.5 8.2
 4 1 2 62.49 7.4
 4 1 2 41.3 7.7
 4 1 2 67.39 7.1
 -4 1 -2 66.69 9
 4 1 2 41.2 12.6
 -4 1 -2 47.4 7.9
 4 1 2 62.09 6.6
 4 -1 2 66.39 8.3
 4 -1 2 54.49 8
 4 -1 2 67.99 7.6
 -4 -1 -2 82.39 9.2
 -4 -1 -2 49.5 6.6
 -4 -1 -2 70.39 7
 4 -1 2 66.19 8.4
 -4 -1 -2 59.09 6.7
 -4 -1 -2 53.29 7.6
 4 1 3 94.09 10
 -4 1 -3 100.69 10.3
 4 1 3 81.39 8.5
 4 1 3 106.19 11.2
 -4 1 -3 100.09 10.2
 -4 1 -3 115.09 12.5
 4 1 3 105.19 10.4
 4 1 3 97.39 10.7
 -4 -1 -3 89.69 9.2
 4 -1 3 96.69 10.8
 4 -1 3 92.09 10.4
 -4 -1 -3 90.79 11.7
 4 -1 3 122.09 9.9
 -4 -1 -3 103.29 10.1
 4 -1 3 105.19 10.4
 4 -1 3 101.89 11.2
 -4 -1 -3 91.79 10.4
 -4 -1 -3 96.49 19.5
 -4 -1 -3 92.29 9.4
 -4 1 -4 26.7 8.7
 4 1 4 35.8 6.8
 4 1 4 42.7 8.8
 4 1 4 43.9 8.7
 -4 1 -4 40 9.4
 -4 1 -4 45.4 8.5
 4 1 4 24.6 7.5
 4 1 4 38.6 9.7
 4 -1 4 52.99 8.1
 4 -1 4 39.5 7.2
 -4 -1 -4 38.8 8
 4 -1 4 34 8.7
 -4 -1 -4 59.99 10.4
 -4 -1 -4 41.9 8.3
 -4 -1 -4 41.9 7.6
 4 -1 4 57.29 9.1
 4 -1 4 39.9 9.5
 4 1 5 1034.3 59.59
 -4 1 -5 1056.39 59.99
 4 1 5 1052.79 60.09
 4 1 5 1027.9 57.79
 -4 1 -5 1097.89 60.49
 -4 1 -5 965 59.59
 4 1 5 1010.1 59.19
 4 1 5 1051.99 58.79
 -4 -1 -5 1075.89 58.39
 4 -1 5 1170.28 63.29
 4 -1 5 1000.5 60.19
 4 -1 5 1014.2 56.79
 4 -1 5 1030.1 58.49
 -4 -1 -5 1042.7 59.09
 4 -1 5 977.6 60.49
 -4 -1 -5 1082.09 58.99
 -4 -1 -5 999.1 60.49
 4 -1 5 1019.6 59.69
 4 1 6 583.84 34.2
 -4 1 -6 604.64 35.7
 4 1 6 521.65 36
 4 1 6 549.95 33.8
 4 1 6 633.24 35.9
 -4 1 -6 548.75 34
 -4 1 -6 535.05 32
 -4 1 -6 538.45 35.3
 4 1 6 509.05 35.3
 -4 1 -6 599.14 36.2
 -4 -1 -6 589.54 34.9
 4 -1 6 481.65 34
 4 -1 6 632.84 35.5
 4 -1 6 501.55 33.7
 4 -1 6 534.35 36.6
 -4 -1 -6 583.74 34.1
 -4 -1 -6 606.64 34.9
 4 -1 6 546.25 36.2
 4 -1 6 537.65 34.3
 -4 -1 -6 549.85 37
 -4 1 -7 45.1 15.2
 4 1 7 45.9 13.5
 4 1 7 46.5 9.1
 4 1 7 55.19 11.7
 4 1 7 60.79 10.6
 4 1 7 58.19 10.2
 -4 1 -7 53.19 7.9
 -4 1 -7 40.2 9.5
 4 -1 7 47.6 10.5
 -4 -1 -7 50.39 9.8
 4 -1 7 52.59 10
 4 -1 7 32.8 7.7
 4 -1 7 61.09 12.8
 -4 -1 -7 68.79 13
 -4 -1 -7 66.79 11.5
 -4 -1 -7 46.7 10.1
 4 1 8 310.07 25.1
 -4 1 -8 298.87 26.3
 4 1 8 286.37 25.7
 -4 1 -8 237.28 22.4
 4 1 8 238.08 23.5
 -4 1 -8 304.17 29.2
 -4 1 -8 301.57 22.4
 4 -1 8 262.47 25.1
 -4 -1 -8 241.38 24.8
 -4 -1 -8 279.57 30.6
 4 -1 8 290.37 20.5
 4 -1 8 275.77 22
 -4 -1 -8 234.38 22.1
 4 -1 8 287.47 24.4
 -4 1 -9 203.78 26.2
 -4 1 -9 231.28 24.3
 4 1 9 211.88 20.7
 -4 1 -9 175.68 17.6
 4 1 9 212.48 22.1
 4 1 9 235.78 23.7
 4 1 9 210.58 24.8
 4 -1 9 214.58 19.9
 -4 -1 -9 193.68 21.3
 -4 -1 -9 234.08 25.5
 -4 -1 -9 211.48 27.4
 -4 -1 -9 196.18 21.4
 4 -1 9 199.98 22.8
 4 -1 9 167.98 21.9
 -4 1 -10 54.69 18.5
 4 1 10 57.89 17.4
 -4 1 -10 32.2 14
 -4 1 -10 71.89 11.5
 4 1 10 61.79 16.2
 4 1 10 48.6 14.7
 -4 1 -10 31.5 20.5
 -4 -1 -10 86.89 14.2
 4 -1 10 10.2 16.4
 -4 -1 -10 91.69 23.2
 4 -1 10 54.59 17.3
 4 -1 10 28.8 14.4
 4 1 11 48.5 16.5
 -4 1 -11 12.5 10.3
 4 1 11 16.3 15.7
 -4 1 -11 29.1 12.1
 -4 1 -11 35 19.4
 4 1 11 11.2 21
 -4 -1 -11 13.3 13.5
 4 -1 11 -3.6 13.2
 4 -1 11 1.9 17.2
 -4 -1 -11 5.3 20.5
 4 1 12 110.99 22.5
 4 1 12 78.49 20.2
 4 1 12 46.5 21.5
 -4 1 -12 134.49 14.7
 -4 1 -12 159.08 26
 -4 -1 -12 112.09 17.8
 4 -1 12 69.89 22.9
 -4 -1 -12 114.29 29.3
 4 1 13 64.79 23.8
 -4 1 -13 65.69 27.1
 -4 -1 -13 15.5 14.2
 -4 -1 -13 28.2 25.4
 4 -1 13 41.9 23.4
 -4 1 -14 82.79 23.2
 4 1 14 125.69 29.4
 -4 -1 -14 58.39 26.5
 4 2 -14 17.7 16.3
 4 -2 -14 68.79 23.2
 4 2 -13 31.1 16.4
 4 2 -13 30.1 20
 -4 2 13 40.6 23.5
 4 -2 -13 39.6 21.3
 -4 -2 13 24.3 20.6
 4 -2 -13 31.6 19.8
 4 2 -12 57.59 17.3
 4 2 -12 63.19 22.6
 -4 2 12 59.89 22.2
 -4 -2 12 63.19 25.2
 4 -2 -12 105.49 21.2
 4 -2 -12 63.99 21.4
 4 2 -11 12.3 13.4
 -4 2 11 16.7 18.9
 4 2 -11 31.4 15.4
 -4 2 11 30.3 16.5
 4 -2 -11 21.7 18.1
 4 -2 -11 71.09 18.5
 -4 2 10 261.47 28.7
 -4 2 10 245.38 27
 4 2 -10 271.87 25.4
 4 2 -10 254.67 26.1
 -4 2 10 223.68 26.6
 4 2 -10 238.98 29.2
 -4 -2 10 297.57 28.4
 4 -2 -10 257.57 31.5
 -4 -2 10 228.38 28.5
 4 -2 -10 298.37 27.3
 -4 -2 10 243.68 24.2
 4 -2 -10 232.28 27.3
 -4 2 9 99.69 17.2
 -4 2 9 79.69 15.5
 4 2 -9 75.69 15.9
 -4 2 9 70.29 14
 4 -2 -9 88.69 15.3
 -4 -2 9 83.29 15.4
 4 -2 -9 100.09 18
 -4 -2 9 51.29 16.6
 4 -2 -9 64.09 19.3
 -4 -2 9 73.09 17
 -4 2 8 228.38 23.6
 4 2 -8 196.28 22.8
 4 2 -8 200.98 22.3
 -4 2 8 214.08 21.2
 -4 2 8 244.48 25.2
 4 -2 -8 251.67 22.1
 -4 -2 8 198.18 22.1
 -4 -2 8 181.18 21.5
 4 -2 -8 217.78 24.7
 -4 -2 8 225.18 22
 4 -2 -8 205.58 22.6
 -4 -2 8 191.88 19.9
 4 2 -7 50.09 10.7
 -4 2 7 56.79 12.5
 4 2 -7 40.7 11.9
 -4 2 7 61.09 11.8
 -4 2 7 53.69 14.3
 -4 2 7 32.4 11.9
 -4 2 7 61.39 10.9
 4 2 -7 47 8.7
 -4 2 7 58.49 11.7
 -4 -2 7 56.09 13.1
 4 -2 -7 52.59 10.3
 -4 -2 7 66.99 9.3
 4 -2 -7 51.09 11.4
 -4 -2 7 53.49 11.3
 4 -2 -7 43.4 12.8
 4 -2 -7 59.29 13.4
 4 2 -6 6.7 6.9
 -4 2 6 23.3 8.5
 -4 2 6 20.9 10.7
 4 2 -6 7.7 9
 -4 2 6 6.9 14.3
 4 2 -6 0.5 7.5
 -4 2 6 16.7 9.4
 4 2 -6 15.3 10.1
 -4 2 6 19.5 10
 -4 2 6 23.9 9.2
 4 -2 -6 21.1 10.9
 -4 -2 6 14.1 9.6
 -4 -2 6 19.2 7.1
 4 -2 -6 33.7 9.3
 -4 -2 6 -2.4 7.1
 -4 -2 6 12.5 8.1
 4 -2 -6 21 10.5
 4 -2 -6 20.6 8.8
 -4 2 5 164.68 16.1
 4 2 -5 160.48 15.5
 -4 2 5 149.88 17.4
 4 2 -5 166.88 14.8
 -4 2 5 164.38 16.5
 4 2 -5 150.78 13.9
 -4 2 5 157.58 14.3
 -4 2 5 164.18 17.9
 4 -2 -5 159.18 17.1
 4 -2 -5 166.18 18
 4 -2 -5 186.78 21.2
 -4 -2 5 153.48 13
 -4 -2 5 143.49 12.7
 4 -2 -5 152.68 17.4
 -4 -2 5 155.48 17.9
 -4 -2 5 152.98 17
 4 -2 -5 174.08 14.2
 -4 -2 5 173.08 16.5
 -4 -2 5 158.38 15.6
 -4 2 4 188.28 18
 4 2 -4 235.08 16.5
 4 2 -4 225.18 18.7
 4 2 -4 214.38 15.4
 -4 2 4 205.48 18
 4 2 -4 218.58 15.3
 -4 2 4 232.28 16.1
 -4 2 4 212.88 17.2
 4 2 -4 196.48 16.3
 -4 2 4 216.68 18.8
 4 -2 -4 206.58 16.9
 4 -2 -4 216.38 18.5
 -4 -2 4 195.58 16.7
 4 -2 -4 186.38 18.2
 4 -2 -4 182.28 18.9
 -4 -2 4 219.28 17.9
 -4 -2 4 216.38 14.1
 4 -2 -4 179.08 15.1
 -4 -2 4 194.58 14.1
 -4 -2 4 194.98 16.7
 -4 2 3 11.3 8.2
 4 2 -3 0.8 8.1
 -4 2 3 6.2 6.7
 4 2 -3 19.3 7.5
 4 2 -3 12.1 5.9
 -4 2 3 13.3 7.7
 4 2 -3 -4.3 6.2
 -4 2 3 14.8 8.6
 4 2 -3 3.4 5.5
 -4 -2 3 6.4 6.7
 -4 -2 3 0 9.7
 -4 -2 3 10.9 8.4
 4 -2 -3 20.6 9.3
 4 -2 -3 0.5 7.8
 4 -2 -3 10.9 8
 -4 -2 3 6 6.4
 4 -2 -3 9.5 7.4
 4 -2 -3 7.4 6
 4 2 -2 305.07 21.3
 -4 2 2 308.37 20.8
 -4 2 2 292.37 19.8
 -4 2 2 282.97 20.5
 4 2 -2 305.67 18.7
 -4 2 2 310.57 21.5
 -4 2 2 292.07 20.8
 4 2 -2 309.57 19.8
 4 2 -2 312.97 18.5
 4 2 -2 291.17 19
 4 -2 -2 296.77 20.8
 -4 -2 2 279.27 18.9
 4 -2 -2 318.97 20.8
 -4 -2 2 310.77 20.9
 4 -2 -2 323.67 19.4
 4 -2 -2 315.37 20.2
 4 -2 -2 306.07 21.7
 -4 -2 2 313.67 19.7
 -4 -2 2 316.37 21.5
 -4 2 1 1131.29 58.59
 4 2 -1 1102.09 57.89
 -4 2 1 1019.6 58.59
 -4 2 1 1012.3 59.19
 4 2 -1 1063.39 59.39
 4 2 -1 1011.3 58.19
 4 2 -1 1107.39 57.89
 -4 2 1 1046.1 59.49
 -4 -2 1 970.6 58.19
 4 -2 -1 1062.09 59.79
 4 -2 -1 1097.39 59.09
 -4 -2 1 1037.3 57.69
 4 -2 -1 1055.79 58.59
 -4 -2 1 1085.59 57.89
 4 -2 -1 1086.09 58.69
 -4 -2 1 1098.09 59.29
 4 -2 -1 1030.8 58.39
 4 2 0 1126.29 59.99
 -4 2 0 1055.09 60.59
 -4 2 0 1049.99 59.89
 -4 2 0 1130.69 61.09
 4 2 0 1135.99 59.09
 4 2 0 1051.49 60.69
 4 2 0 1118.49 59.89
 4 2 0 1091.29 59.59
 -4 2 0 1065.59 60.29
 -4 2 0 1040.3 59.89
 -4 -2 0 1155.18 59.09
 -4 -2 0 1133.89 59.79
 -4 -2 0 1055.19 60.69
 4 -2 0 1030.9 59.69
 -4 -2 0 1127.19 59.59
 4 -2 0 1116.79 59.89
 -4 -2 0 1054.29 59.79
 4 -2 0 1118.19 60.89
 4 -2 0 1106.49 60.29
 -4 2 -1 1089.69 57.59
 -4 2 -1 1081.69 58.79
 -4 2 -1 1023.8 58.09
 4 2 1 1143.19 57.39
 4 2 1 975.9 58.39
 4 2 1 1154.78 57.19
 4 2 1 1083.19 58.19
 -4 2 -1 1064.89 57.39
 -4 2 -1 1041.8 58.89
 -4 -2 -1 1011.6 58.39
 4 -2 1 973.3 57.99
 -4 -2 -1 1037 57.19
 4 -2 1 1007.5 57.29
 4 -2 1 1055.19 58.49
 -4 -2 -1 1081.29 58.09
 -4 -2 -1 1011.6 58.49
 -4 -2 -1 1111.99 57.19
 4 -2 1 1042.5 58.69
 -4 -2 -1 970.5 58.49
 4 -2 1 1065.29 57.09
 4 2 2 244.38 19.7
 -4 2 -2 292.67 20.4
 4 2 2 327.67 17.2
 -4 2 -2 281.97 17.4
 -4 2 -2 298.87 20.4
 -4 2 -2 271.87 17.7
 4 2 2 259.07 19.1
 4 2 2 301.47 20.7
 -4 2 -2 321.07 18.3
 4 2 2 300.37 18.6
 -4 -2 -2 292.07 19.3
 -4 -2 -2 286.67 20.7
 -4 -2 -2 273.37 18.3
 4 -2 2 292.57 19.8
 4 -2 2 320.67 20.2
 4 -2 2 292.17 17.8
 4 -2 2 280.77 17.6
 -4 -2 -2 259.57 19.4
 -4 -2 -2 290.27 17.2
 -4 -2 -2 271.57 18.9
 4 2 3 5.3 7.1
 4 2 3 9.7 6.8
 4 2 3 6.6 7.4
 4 2 3 0.5 8
 -4 2 -3 3.6 6.4
 -4 2 -3 15.6 8.8
 -4 2 -3 9.7 8.3
 4 2 3 4.8 6.6
 4 -2 3 9.2 4.4
 -4 -2 -3 15.9 6.7
 -4 -2 -3 19.5 7.2
 4 -2 3 12.5 4.1
 4 -2 3 3.2 7.5
 -4 -2 -3 12.7 5.4
 -4 -2 -3 1.6 6.7
 -4 -2 -3 8.4 6.1
 -4 -2 -3 18.9 8.7
 4 -2 3 -2.3 4.7
 4 -2 3 18.6 8.1
 4 -2 3 -4.5 7.8
 4 -2 3 11.4 7.6
 4 2 4 199.68 15.9
 -4 2 -4 231.98 18.5
 -4 2 -4 194.28 16.1
 -4 2 -4 209.28 14.6
 -4 2 -4 218.18 17
 4 2 4 201.38 18.9
 4 2 4 210.08 17.3
 4 2 4 201.78 17.7
 4 2 4 205.58 15
 -4 2 -4 201.08 13
 4 -2 4 211.68 13.9
 4 -2 4 210.38 14.2
 4 -2 4 243.38 18.1
 -4 -2 -4 209.28 15.3
 -4 -2 -4 197.58 16.7
 4 -2 4 192.18 18
 -4 -2 -4 203.18 16.9
 -4 -2 -4 210.38 15.4
 -4 -2 -4 228.28 19.5
 4 -2 4 203.98 14.5
 4 -2 4 216.08 17.2
 -4 -2 -4 202.08 16.3
 -4 2 -5 178.18 15.4
 4 2 5 168.48 13
 4 2 5 145.29 15.8
 4 2 5 148.29 14.4
 4 2 5 169.38 17.9
 -4 2 -5 166.88 13
 4 2 5 162.58 16.8
 -4 2 -5 174.38 15.7
 -4 2 -5 157.88 11.3
 4 2 5 147.89 13.5
 -4 2 -5 182.68 17.1
 -4 -2 -5 167.08 18.7
 -4 -2 -5 161.08 15.2
 4 -2 5 171.78 16.9
 4 -2 5 153.08 13.3
 4 -2 5 158.38 15.9
 4 -2 5 137.29 14.7
 4 -2 5 155.08 12.8
 -4 -2 -5 146.59 15.5
 -4 -2 -5 152.08 13.9
 4 -2 5 173.38 12.4
 4 2 6 13.7 7.6
 -4 2 -6 -0.9 8.4
 4 2 6 21.7 9.7
 -4 2 -6 6.4 9.3
 4 2 6 23.4 9.9
 4 2 6 5.8 7.5
 -4 2 -6 0.2 4.6
 -4 2 -6 10.7 6.3
 4 2 6 13.7 7.3
 4 -2 6 4.3 6.6
 -4 -2 -6 16.8 8.7
 -4 -2 -6 21.6 8.4
 -4 -2 -6 -0.3 10.2
 4 -2 6 4.9 9
 -4 -2 -6 4.9 8.7
 -4 2 -7 54.89 12.1
 4 2 7 64.69 12.5
 -4 2 -7 55.19 7.6
 4 2 7 60.19 10.4
 4 2 7 56.39 14.6
 4 2 7 64.19 10.7
 -4 2 -7 60.09 13.6
 4 2 7 61.19 11.3
 4 2 7 51.09 12.9
 4 -2 7 63.79 8.3
 4 -2 7 26.7 11.6
 4 -2 7 44.6 10.4
 4 -2 7 54.89 9.2
 -4 -2 -7 74.79 13.7
 -4 -2 -7 43 11.4
 -4 -2 -7 63.39 11.2
 4 2 8 198.78 22.2
 -4 2 -8 208.18 21.7
 4 2 8 198.88 22.9
 -4 2 -8 230.98 24.9
 4 2 8 174.08 19.6
 4 2 8 211.68 20.8
 4 -2 8 182.98 20.8
 4 -2 8 222.28 18.1
 4 -2 8 250.37 18.6
 -4 -2 -8 193.88 21.4
 4 -2 8 190.08 21
 -4 -2 -8 240.88 25
 4 2 9 82.89 14.4
 4 2 9 123.89 18.1
 -4 2 -9 84.99 11.3
 -4 2 -9 75.29 16.5
 -4 2 -9 63.09 19.2
 4 2 9 98.59 17.3
 -4 -2 -9 65.79 13.9
 4 -2 9 90.09 11.7
 4 -2 9 60.99 16.7
 -4 -2 -9 79.79 17.4
 4 -2 9 61.49 16.3
 4 2 10 274.67 25.2
 -4 2 -10 250.27 33
 4 2 10 254.77 29.1
 -4 2 -10 273.27 29.3
 -4 2 -10 269.37 26.1
 4 2 10 243.68 26.7
 4 -2 10 219.08 24
 -4 -2 -10 295.67 30
 4 -2 10 276.77 30.8
 4 -2 10 246.58 28.9
 -4 -2 -10 213.78 25.6
 -4 2 -11 37.6 12.9
 4 -2 11 17.3 17.8
 -4 -2 -11 42.8 20.9
 -4 -2 -11 53.49 15.4
 -4 2 -12 32.5 19.5
 4 2 12 33.8 21.1
 4 -2 12 46.3 23
 4 -2 12 68.19 18.5
 -4 -2 -12 71.19 26.7
 4 2 13 28.4 21.8
 -4 -2 -13 22.9 15.6
 4 -2 13 34.6 23.4
 -4 2 -14 33.3 23.8
 4 2 14 21.7 26.9
 -4 -2 -14 45.4 16
 4 3 -14 22.3 17
 4 -3 -14 28.5 21.9
 4 3 -13 6.5 19.5
 4 3 -13 19.1 16.5
 -4 3 13 12.3 23
 -4 -3 13 17.7 25.6
 4 -3 -13 36.1 21.8
 4 3 -12 33.8 16.4
 -4 3 12 20.3 15.5
 -4 3 12 13.2 19.1
 4 -3 -12 -3.8 21.2
 4 -3 -12 29.4 20.9
 -4 -3 12 42.2 25.3
 4 3 -11 54.69 16.9
 4 3 -11 35.4 16.2
 -4 3 11 85.69 18.4
 -4 3 11 19 19.9
 -4 3 11 68.89 15.9
 4 -3 -11 50.79 17.7
 4 -3 -11 69.99 20.6
 -4 -3 11 52.89 22.3
 -4 3 10 59.89 18.1
 4 3 -10 48.2 11.2
 -4 3 10 24.3 13.9
 4 3 -10 53.79 15.9
 -4 3 10 -5.3 17
 -4 -3 10 45.9 19.5
 -4 -3 10 16.9 15.3
 4 -3 -10 8.2 17.5
 4 -3 -10 39.1 22.9
 -4 3 9 44.2 16.7
 -4 3 9 54.19 17
 4 3 -9 49.4 14.8
 -4 3 9 49.9 15.4
 4 3 -9 54.29 15.1
 4 3 -9 81.19 12.8
 -4 -3 9 69.79 17.7
 -4 -3 9 38.1 17.1
 4 -3 -9 80.09 16.8
 4 -3 -9 36.2 16.3
 -4 3 8 112.29 16.6
 4 3 -8 81.19 13.1
 4 3 -8 113.59 15.1
 -4 3 8 86.39 16.4
 4 3 -8 92.59 13.9
 -4 3 8 79.49 14.3
 -4 -3 8 98.99 16.4
 4 -3 -8 114.59 17.1
 -4 -3 8 107.69 14.3
 4 -3 -8 57.59 14.9
 -4 -3 8 59.09 14.3
 4 -3 -8 79.59 16.5
 -4 3 7 66.89 13.7
 4 3 -7 36.1 9.9
 -4 3 7 62.69 14.5
 4 3 -7 31.4 11.7
 -4 3 7 58.49 11.6
 4 3 -7 39.4 9.3
 -4 -3 7 27.8 11.4
 -4 -3 7 35.9 11.6
 4 -3 -7 68.69 14.8
 4 -3 -7 42.2 15.9
 4 -3 -7 35.8 10.1
 -4 3 6 121.99 15.2
 4 3 -6 108.29 14.2
 -4 3 6 136.49 14.1
 -4 3 6 138.59 17.5
 -4 3 6 136.29 16.1
 -4 3 6 111.19 15.6
 4 3 -6 109.29 11.7
 -4 3 6 114.09 13.2
 4 -3 -6 142.49 13.1
 -4 -3 6 102.39 14.8
 -4 -3 6 128.69 15.4
 4 -3 -6 145.59 17.3
 -4 -3 6 130.69 15.6
 4 -3 -6 129.99 16.2
 -4 3 5 174.18 18.9
 4 3 -5 187.28 14.8
 -4 3 5 188.78 17.2
 -4 3 5 195.78 24.7
 4 3 -5 163.58 16.7
 4 3 -5 157.58 17.8
 -4 3 5 179.48 19.2
 -4 3 5 188.88 15.6
 4 3 -5 182.48 14.4
 -4 -3 5 204.38 17.2
 4 -3 -5 185.88 17.3
 -4 -3 5 215.58 16.8
 -4 -3 5 177.78 18.4
 4 -3 -5 166.38 18.7
 4 -3 -5 180.68 14.7
 4 -3 -5 166.48 19.3
 -4 -3 5 195.98 17.3
 -4 -3 5 199.58 18.2
 4 -3 -5 171.98 18.8
 -4 3 4 262.97 20.1
 -4 3 4 294.27 21.7
 4 3 -4 274.57 17.6
 4 3 -4 295.97 21.4
 4 3 -4 273.77 23.1
 -4 3 4 252.97 28.4
 4 3 -4 301.87 20.1
 -4 3 4 266.87 18.8
 -4 3 4 266.17 21.9
 -4 -3 4 240.08 19.6
 4 -3 -4 273.87 20.3
 4 -3 -4 283.17 18
 4 -3 -4 240.48 20.9
 4 -3 -4 283.77 21.8
 4 -3 -4 273.07 22
 -4 -3 4 253.87 19.7
 -4 -3 4 265.97 20.3
 -4 -3 4 282.37 21.2
 4 3 -3 107.69 10.8
 4 3 -3 121.59 11.4
 -4 3 3 106.79 12.1
 4 3 -3 105.29 10.5
 -4 3 3 102.49 11.2
 4 3 -3 111.09 9.4
 -4 3 3 106.29 12.3
 4 3 -3 141.79 14.2
 -4 3 3 97.09 12.7
 4 -3 -3 108.19 12.1
 -4 -3 3 109.59 11.3
 4 -3 -3 113.69 12.6
 -4 -3 3 120.49 11.4
 -4 -3 3 118.09 12.2
 4 -3 -3 131.69 13.8
 4 -3 -3 99.09 10.6
 -4 -3 3 138.59 13.1
 4 -3 -3 122.99 12.4
 -4 -3 3 108.79 12.2
 -4 3 2 138.09 13.9
 -4 3 2 106.29 12.1
 4 3 -2 126.59 14.1
 -4 3 2 137.29 13.2
 -4 3 2 139.49 12.8
 4 3 -2 99.89 11.9
 -4 3 2 153.78 14.1
 -4 -3 2 133.19 11.9
 4 -3 -2 117.29 13.1
 -4 -3 2 109.39 11.8
 4 -3 -2 119.39 13.4
 4 -3 -2 104.59 12.2
 -4 -3 2 124.49 11.8
 -4 -3 2 130.59 17.8
 4 -3 -2 129.59 11.3
 4 -3 -2 124.29 11.9
 -4 -3 2 111.29 10.6
 4 3 -1 282.17 18.4
 4 3 -1 296.87 17.7
 4 3 -1 289.57 20.6
 -4 3 1 313.57 22.9
 4 3 -1 309.57 18.6
 -4 3 1 322.87 19
 4 3 -1 304.57 17.6
 -4 3 1 301.57 19.1
 -4 3 1 288.07 21.2
 -4 -3 1 252.47 19.1
 4 -3 -1 320.37 19.2
 -4 -3 1 266.37 18.6
 4 -3 -1 298.87 21.2
 -4 -3 1 246.88 24.4
 -4 -3 1 289.07 17.9
 4 -3 -1 309.57 19
 4 -3 -1 260.47 21.7
 -4 -3 1 284.77 19.1
 -4 3 0 2126.89 112.69
 -4 3 0 1930.11 112.39
 4 3 0 1954.1 112.49
 4 3 0 2165.18 112.49
 4 3 0 2177.08 112.29
 -4 3 0 2087.69 114.09
 -4 3 0 2176.78 113.29
 -4 3 0 2073.29 113.69
 4 3 0 2032.6 113.69
 -4 -3 0 2035.7 112.19
 -4 -3 0 2099.89 112.49
 -4 -3 0 2052.39 113.99
 4 -3 0 2152.28 113.09
 4 -3 0 2148.09 113.69
 -4 -3 0 2106.29 112.09
 4 -3 0 2070.39 112.09
 4 -3 0 1992.5 113.69
 -4 -3 0 1873.01 112.79
 -4 -3 0 2192.58 112.29
 -4 3 -1 311.67 20.3
 -4 3 -1 286.27 19.3
 -4 3 -1 264.47 20.6
 4 3 1 277.17 20.2
 4 3 1 300.07 19.1
 4 3 1 282.47 16.4
 4 3 1 294.47 18.1
 -4 3 -1 311.87 17.3
 4 -3 1 259.47 21.1
 4 -3 1 311.57 19.8
 -4 -3 -1 307.07 19.2
 -4 -3 -1 262.57 23.5
 -4 -3 -1 250.77 21.8
 -4 -3 -1 284.87 16.6
 4 -3 1 289.87 18.8
 -4 -3 -1 254.47 20.2
 4 -3 1 289.17 19.5
 -4 3 -2 113.49 11.7
 -4 3 -2 129.19 9.6
 -4 3 -2 111.59 9.5
 -4 3 -2 130.89 14.4
 -4 3 -2 121.99 12.4
 4 3 2 136.39 11.1
 4 3 2 160.08 14.1
 4 3 2 153.48 13.2
 4 3 2 117.49 12.9
 -4 -3 -2 141.49 12.5
 -4 -3 -2 131.89 14
 -4 -3 -2 110.59 11.3
 4 -3 2 96.19 11.7
 4 -3 2 137.69 11.5
 -4 -3 -2 123.09 12.6
 -4 -3 -2 145.89 14.2
 4 -3 2 129.99 12.7
 -4 3 -3 101.19 10.7
 4 3 3 117.09 16.7
 -4 3 -3 125.09 13.4
 4 3 3 118.39 11.4
 -4 3 -3 107.89 12.6
 4 3 3 116.29 8.8
 4 3 3 122.29 12.1
 4 3 3 134.79 13.8
 4 -3 3 109.99 12.6
 -4 -3 -3 136.79 11.9
 -4 -3 -3 105.89 8.9
 -4 -3 -3 131.19 13.1
 4 -3 3 121.39 12.9
 -4 -3 -3 121.29 13.9
 -4 -3 -3 116.39 11.4
 4 -3 3 121.29 11.3
 4 -3 3 121.79 12.5
 -4 -3 -3 134.99 12.3
 -4 3 -4 262.67 18.1
 -4 3 -4 267.17 16.9
 4 3 4 281.27 20.6
 4 3 4 264.87 16.7
 4 3 4 263.97 19.5
 -4 3 -4 278.27 21.7
 -4 3 -4 284.17 17.3
 -4 3 -4 273.37 21
 4 3 4 257.47 20.1
 4 3 4 265.07 17
 4 3 4 253.97 21.2
 -4 -3 -4 274.67 20
 -4 -3 -4 246.28 17.2
 4 -3 4 279.77 20.7
 -4 -3 -4 253.87 18.9
 -4 -3 -4 308.97 20.6
 4 -3 4 296.27 21.2
 4 -3 4 246.08 19.3
 -4 -3 -4 279.67 21.4
 -4 -3 -4 267.47 19.4
 4 -3 4 273.27 18.1
 4 -3 4 263.27 20.8
 4 3 5 172.08 14.1
 -4 3 -5 179.88 13.5
 4 3 5 191.68 17.4
 4 3 5 186.88 16.5
 -4 3 -5 190.78 15.6
 4 3 5 181.68 13.4
 -4 3 -5 200.38 13.6
 -4 3 -5 189.58 18.1
 4 3 5 161.48 17.8
 -4 -3 -5 171.58 17.4
 4 -3 5 184.38 18.5
 4 -3 5 212.78 18.7
 -4 -3 -5 175.28 19
 -4 -3 -5 173.78 15.6
 -4 -3 -5 156.18 16.9
 4 -3 5 181.88 17.6
 4 -3 5 176.78 14.7
 4 3 6 130.99 15.9
 -4 3 -6 95.09 11.1
 4 3 6 144.19 15.8
 4 3 6 138.29 14.8
 4 3 6 113.39 12.5
 -4 3 -6 152.78 20.6
 -4 3 -6 113.09 16.7
 4 3 6 125.39 14.7
 4 -3 6 116.99 11.6
 -4 -3 -6 161.98 16.6
 -4 -3 -6 135.49 14.3
 -4 -3 -6 134.39 14.8
 -4 3 -7 61.09 13.5
 4 3 7 47.7 11.4
 4 3 7 68.59 11.5
 4 3 7 67.99 9.9
 4 3 7 80.59 12.6
 4 3 7 60.79 13.4
 -4 3 -7 31.7 10.5
 -4 3 -7 45.3 9.2
 -4 -3 -7 57.19 14.6
 4 -3 7 63.49 11.8
 4 -3 7 45.4 12.3
 -4 -3 -7 40.2 11.3
 4 3 8 124.89 17.5
 4 3 8 106.79 13.4
 4 3 8 101.99 16.3
 -4 3 -8 94.59 19
 -4 3 -8 95.89 12.1
 -4 3 -8 86.09 14.6
 4 3 8 111.79 15.4
 -4 3 -8 90.09 11.5
 4 3 8 116.39 15.8
 -4 -3 -8 101.89 15.6
 4 -3 8 109.39 18
 4 -3 8 83.89 10.6
 -4 -3 -8 149.19 20.8
 4 -3 8 76.99 16.5
 -4 3 -9 57.49 14
 4 3 9 55.29 17.3
 4 3 9 67.69 13.8
 -4 3 -9 42.5 17.3
 4 3 9 58.99 14.7
 -4 3 -9 53.19 10.7
 -4 -3 -9 59.89 15.2
 4 -3 9 55.39 16.5
 -4 -3 -9 49.1 16.1
 4 -3 9 58.19 10.7
 4 -3 9 45.1 16.6
 4 3 10 35.3 14.5
 -4 3 -10 26.5 22.1
 4 3 10 35.2 16.7
 -4 3 -10 14.5 14.2
 4 3 10 37.2 14.5
 4 -3 10 32.6 18.1
 4 -3 10 19.4 16.9
 -4 -3 -10 34.1 19.9
 4 3 11 44.5 17.1
 4 3 11 73.79 17
 -4 3 -11 56.49 22.9
 -4 -3 -11 42.5 15.9
 -4 -3 -11 54.29 23.3
 4 -3 11 59.99 20.8
 4 3 12 22.4 16.1
 4 3 12 16.9 19.7
 -4 3 -12 22.4 19.7
 -4 -3 -12 19.2 18.3
 -4 -3 -12 46.7 16.3
 4 -3 12 33.7 21.8
 4 3 13 13.6 20.5
 4 -3 13 13.1 21.2
 -4 -3 -13 -0.6 15.6
 -4 -3 -14 86.99 19.1
 4 -3 14 38.6 27.4
 4 4 -13 10.6 15.6
 -4 4 13 -1.9 21.3
 -4 -4 13 31.8 30.2
 4 -4 -13 -12.3 21.4
 4 4 -12 40.5 15
 4 4 -12 38.3 14.4
 -4 4 12 26.4 21.8
 4 -4 -12 52.09 23.4
 4 -4 -12 36.7 22.1
 4 4 -11 50.19 15
 4 4 -11 9.6 14.9
 -4 4 11 6.1 18.2
 -4 4 11 39.8 15.4
 -4 4 11 54.19 20.5
 4 -4 -11 33 19.3
 -4 -4 11 34.7 20.3
 4 -4 -11 19.9 17.5
 4 4 -10 45.6 14.3
 -4 4 10 79.09 20.6
 4 4 -10 75.79 16
 -4 4 10 84.49 18.1
 -4 -4 10 65.09 22.1
 4 -4 -10 61.19 19.6
 4 -4 -10 77.09 21.6
 -4 4 9 123.49 20.4
 4 4 -9 129.39 17.5
 -4 4 9 200.28 26.4
 4 4 -9 100.79 21.1
 -4 -4 9 126.69 21.5
 4 -4 -9 152.08 24.9
 4 -4 -9 115.09 22.5
 -4 -4 9 107.39 20.1
 -4 4 8 86.39 16.8
 -4 4 8 102.39 16.4
 4 4 -8 49 12.9
 -4 4 8 98.69 18.3
 -4 4 8 72.79 14.3
 4 4 -8 54.99 14.1
 -4 -4 8 85.49 18
 4 -4 -8 78.89 15.9
 4 -4 -8 72.79 13.3
 4 -4 -8 119.49 18.8
 4 4 -7 38.7 16
 4 4 -7 19.3 8.8
 -4 4 7 49.2 15.5
 -4 4 7 44.1 13.8
 4 4 -7 27 8.4
 -4 4 7 61.49 12.9
 -4 4 7 37.1 9.7
 4 -4 -7 27.4 14.6
 -4 -4 7 24 12.1
 4 -4 -7 36.1 13.9
 -4 -4 7 39.1 12.1
 -4 4 6 81.99 13.5
 4 4 -6 37.5 8.3
 -4 4 6 51.69 12.8
 4 4 -6 57.79 11.7
 4 4 -6 43.7 8.8
 -4 4 6 69.69 12.9
 -4 -4 6 40.6 11.3
 4 -4 -6 72.09 16.2
 4 -4 -6 66.19 9.8
 4 -4 -6 51.39 12.4
 -4 -4 6 51.39 10.8
 -4 -4 6 66.89 12.5
 -4 4 5 363.26 27.9
 -4 4 5 370.66 25
 -4 4 5 378.06 27.2
 4 4 -5 392.56 27.2
 -4 4 5 373.06 27.7
 4 4 -5 414.96 24
 4 4 -5 386.86 24.2
 4 4 -5 419.76 27
 -4 -4 5 371.76 26.9
 4 -4 -5 408.46 27.8
 -4 -4 5 393.76 27.8
 4 -4 -5 368.66 29.3
 -4 -4 5 366.26 27.2
 -4 -4 5 401.56 26.5
 4 -4 -5 402.86 29.3
 4 4 -4 588.84 35.5
 4 4 -4 592.24 33
 4 4 -4 580.04 33.2
 -4 4 4 561.54 37.6
 -4 4 4 601.94 36.7
 4 4 -4 611.94 36.4
 -4 4 4 568.34 36.9
 -4 4 4 560.64 34.4
 -4 4 4 567.44 36.6
 -4 -4 4 577.44 35.5
 4 -4 -4 574.34 33.9
 -4 -4 4 587.64 36.6
 4 -4 -4 555.04 36.9
 -4 -4 4 549.15 39.9
 4 -4 -4 547.75 38.1
 -4 -4 4 593.64 35.3
 4 -4 -4 550.54 35.9
 4 -4 -4 606.44 36.7
 -4 -4 4 643.54 35.5
 4 4 -3 93.89 11.6
 -4 4 3 82.79 12
 -4 4 3 84.59 11.4
 -4 4 3 79.99 11.4
 -4 4 3 72.19 9.5
 -4 -4 3 77.49 9
 4 -4 -3 84.09 12.8
 4 -4 -3 96.59 11.2
 4 -4 -3 63.99 12.9
 -4 -4 3 91.79 11.4
 4 -4 -3 72.39 8.5
 4 -4 -3 75.39 9.8
 -4 -4 3 107.99 11.3
 -4 -4 3 85.69 10.8
 -4 -4 3 80.79 10.1
 4 4 -2 22.3 8.9
 -4 4 2 25.2 9.3
 4 4 -2 15.4 7.3
 -4 4 2 23.4 9.7
 4 -4 -2 2.2 8.5
 -4 -4 2 32.3 6.5
 -4 -4 2 26.6 6.5
 4 -4 -2 35.9 6.8
 -4 -4 2 26.5 8.9
 -4 -4 2 29.5 7
 4 -4 -2 26.5 8.4
 4 -4 -2 37 7.8
 -4 -4 2 27.4 9.1
 4 -4 -2 41.1 10
 -4 4 1 1755.62 96.79
 -4 4 1 1809.52 98.39
 4 4 -1 1830.22 95.79
 -4 4 1 1841.52 98.19
 -4 4 1 1681.03 96.59
 4 4 -1 1762.92 97.89
 -4 4 1 1739.63 96.99
 4 4 -1 1713.43 95.69
 4 4 -1 1824.02 97.19
 4 -4 -1 1739.13 97.89
 -4 -4 1 1781.92 97.99
 4 -4 -1 1809.02 98.39
 4 -4 -1 1749.03 96.19
 4 -4 -1 1767.82 96.59
 -4 -4 1 1799.82 96.59
 -4 -4 1 1762.12 96.69
 -4 -4 1 1689.33 96.29
 -4 4 0 343.17 21.6
 4 4 0 360.36 21.9
 -4 4 0 358.96 22.8
 4 4 0 366.66 22.2
 4 4 0 345.37 22
 -4 4 0 348.77 22.2
 4 4 0 374.26 24.9
 -4 4 0 350.66 24.3
 -4 4 0 357.26 24.9
 -4 -4 0 348.27 21.6
 4 -4 0 350.36 24.2
 4 -4 0 384.86 22.8
 4 -4 0 355.76 24.4
 -4 -4 0 359.86 21.7
 -4 -4 0 361.76 24.5
 -4 -4 0 364.56 25.1
 -4 -4 0 353.16 21
 4 4 1 1733.83 96.69
 -4 4 -1 1715.63 95.89
 4 4 1 1729.13 95.49
 -4 4 -1 1734.33 96.19
 4 4 1 1742.03 95.59
 -4 4 -1 1679.53 94.39
 -4 4 -1 1811.62 97.09
 -4 -4 -1 1736.13 94.89
 -4 -4 -1 1763.62 94.99
 4 -4 1 1786.72 96.69
 4 -4 1 1745.53 95.89
 4 -4 1 1778.62 96.79
 -4 -4 -1 1759.52 96.99
 4 -4 1 1711.13 96.19
 -4 -4 -1 1722.63 96.39
 -4 4 -2 14.5 9.2
 4 4 2 43.2 7.6
 -4 4 -2 28.8 8.7
 4 -4 2 23.7 8.8
 -4 -4 -2 27.8 6.8
 -4 -4 -2 28 8.9
 -4 -4 -2 31.3 8.4
 -4 -4 -2 17.3 8.8
 -4 -4 -2 31.2 8.1
 4 -4 2 23.9 7.3
 4 -4 2 27.5 8.1
 4 4 3 127.69 17.3
 4 4 3 90.79 11.6
 4 4 3 76.39 10.6
 -4 4 -3 73.79 12.2
 4 4 3 99.69 10.5
 4 -4 3 81.49 9.6
 -4 -4 -3 106.29 11.8
 -4 -4 -3 133.49 14.2
 4 -4 3 79.39 9.8
 4 -4 3 107.69 12.5
 4 -4 3 82.69 11.4
 4 -4 3 64.59 11.6
 -4 4 -4 642.34 38.6
 4 4 4 563.84 36.8
 4 4 4 605.44 37.4
 -4 4 -4 613.14 38.5
 -4 4 -4 624.44 34.4
 4 4 4 572.04 38.3
 4 4 4 635.84 38
 -4 -4 -4 578.74 36.7
 -4 -4 -4 610.04 38.1
 4 -4 4 609.84 35.7
 -4 -4 -4 584.94 37.6
 -4 -4 -4 568.44 36.3
 4 -4 4 600.74 37.8
 4 -4 4 589.84 36.9
 4 -4 4 604.54 38.1
 -4 -4 -4 586.54 36.6
 4 -4 4 617.54 36
 4 4 5 380.56 26.7
 4 4 5 377.06 23.5
 -4 4 -5 374.16 29.1
 -4 4 -5 379.36 28.1
 -4 4 -5 419.26 24.7
 4 4 5 354.06 28
 -4 4 -5 403.86 24.6
 4 4 5 392.96 27.6
 -4 4 -5 379.46 23.7
 4 4 5 376.96 23.6
 4 4 5 398.96 28.8
 -4 -4 -5 383.26 26.2
 4 -4 5 395.36 25.2
 4 -4 5 430.86 25.5
 -4 -4 -5 376.06 27.1
 4 -4 5 410.36 28
 -4 -4 -5 401.66 27.1
 -4 -4 -5 396.66 27.9
 -4 -4 -5 369.46 29
 4 4 6 57.29 12.9
 4 4 6 58.59 13.1
 -4 4 -6 45.3 8
 4 4 6 95.69 13.2
 -4 4 -6 58.59 13.7
 -4 4 -6 53.89 8.6
 4 4 6 86.09 10.4
 -4 4 -6 57.39 9.8
 4 4 6 84.79 12.7
 4 4 6 72.59 8.7
 -4 -4 -6 62.89 11
 -4 -4 -6 72.29 12.7
 4 -4 6 49.3 12
 4 -4 6 82.29 10.2
 -4 -4 -6 70.69 14.5
 4 -4 6 66.99 9.4
 -4 -4 -6 25.4 13
 -4 4 -7 34.6 10.5
 4 4 7 36.9 8.7
 4 4 7 53.89 13.9
 -4 4 -7 63.39 14.9
 4 4 7 69.79 9.8
 4 4 7 39.5 12.7
 -4 4 -7 21.5 9.1
 4 4 7 53.79 15.5
 -4 4 -7 44 8
 4 -4 7 13.5 9.2
 -4 -4 -7 33.7 13.6
 -4 -4 -7 41.8 13.4
 4 -4 7 44 12.8
 4 -4 7 42.5 8.4
 4 -4 7 41.2 12.3
 4 4 8 72.19 16
 -4 4 -8 73.09 18.8
 -4 4 -8 51.59 12.6
 4 4 8 94.29 12.6
 -4 4 -8 52.79 9.8
 4 4 8 66.19 16.4
 4 -4 8 54.79 16.2
 -4 -4 -8 81.99 18.4
 4 -4 8 69.89 10.7
 4 -4 8 63.29 15.5
 4 4 9 119.99 19.6
 4 4 9 122.99 18.8
 -4 4 -9 157.28 19.7
 -4 4 -9 114.59 12.7
 -4 4 -9 92.09 14.7
 -4 4 -9 110.39 24.1
 4 4 9 150.38 18.1
 -4 -4 -9 153.68 19.2
 4 -4 9 111.59 21.8
 4 -4 9 86.99 19.1
 4 -4 9 117.09 14.4
 -4 -4 -9 157.38 25.7
 -4 4 -10 83.09 14.6
 4 4 10 43.4 16
 4 4 10 67.99 19.1
 -4 -4 -10 76.99 18.9
 4 4 11 21.4 13.8
 4 4 11 20.5 20.9
 4 4 11 31.1 20.2
 -4 4 -11 8.8 22.8
 -4 -4 -11 73.39 19.1
 4 -4 11 67.59 22.8
 -4 -4 -11 56.19 19.4
 4 4 12 32.7 17
 4 4 12 45.7 20.6
 -4 4 -12 18.3 19.5
 4 4 12 71.79 23.3
 4 -4 12 17.9 20.8
 -4 -4 -12 55.99 20.1
 4 4 13 -6.7 21
 -4 -4 -13 5.9 18
 -4 -4 -13 11.1 19.3
 4 -4 13 14.6 19.9
 -4 5 13 28.9 19.2
 -4 -5 13 5.6 28
 4 -5 -13 18.3 24.5
 -4 5 12 10.9 20.5
 4 5 -12 -4.5 14.1
 -4 5 12 -9.1 16
 4 -5 -12 17.3 18.1
 4 -5 -12 -3.4 18.7
 -4 5 11 68.79 17.5
 -4 5 11 115.59 20.4
 4 5 -11 56.09 17.8
 -4 5 11 53.29 21.6
 4 -5 -11 99.19 24
 -4 -5 11 80.09 20.3
 4 5 -10 27.3 13.5
 4 5 -10 40 15.4
 4 5 -10 49.5 17.9
 -4 5 10 52.39 19.3
 -4 5 10 40.9 15.5
 -4 5 10 31.1 21.9
 4 -5 -10 13.9 18.6
 4 -5 -10 20.4 22.1
 4 5 -9 46.2 15.7
 -4 5 9 69.29 14.2
 4 5 -9 57.39 11.6
 -4 5 9 55.69 18.5
 4 -5 -9 64.09 23.1
 -4 -5 9 34.4 18.6
 4 -5 -9 50.79 19.5
 -4 5 8 38.7 11.2
 4 5 -8 42.9 11.1
 4 5 -8 26.5 11.4
 -4 5 8 48.1 16.2
 4 5 -8 41.3 17.1
 -4 -5 8 60.99 15.4
 -4 -5 8 17.2 15
 4 -5 -8 20.4 16.5
 4 5 -7 45.5 10.2
 -4 5 7 65.09 15.1
 -4 5 7 62.69 17.3
 -4 5 7 69.29 16.3
 4 5 -7 81.49 10.8
 -4 5 7 95.99 14.5
 -4 5 7 75.09 11.8
 4 5 -7 54.69 14.2
 4 -5 -7 97.19 12.5
 4 -5 -7 91.89 17.3
 -4 -5 7 96.49 15.9
 -4 -5 7 77.69 15.5
 4 -5 -7 74.89 14.6
 -4 5 6 22.6 8.5
 -4 5 6 9.8 11.1
 -4 5 6 16.3 10.8
 -4 5 6 8.3 11.6
 4 5 -6 13.9 8.3
 4 5 -6 33.1 7
 4 5 -6 18 10.7
 -4 -5 6 17.8 9.1
 -4 -5 6 12.6 13.7
 -4 -5 6 9.8 13.3
 4 -5 -6 16.4 13.4
 4 -5 -6 17.6 7.4
 -4 5 5 530.35 36.8
 -4 5 5 503.05 34.2
 4 5 -5 514.35 30.3
 -4 5 5 523.05 34.8
 4 5 -5 510.65 34
 -4 5 5 520.55 31
 4 -5 -5 508.35 34.9
 4 -5 -5 523.75 35.8
 -4 -5 5 475.95 33.5
 -4 -5 5 515.25 34.8
 4 -5 -5 484.05 30.6
 -4 -5 5 487.85 32.8
 -4 -5 5 489.55 37
 4 5 -4 153.38 17.9
 -4 5 4 158.58 13.7
 -4 5 4 173.78 17
 -4 5 4 174.58 16.3
 -4 5 4 168.58 18.3
 4 -5 -4 179.38 17.7
 -4 -5 4 170.58 17.4
 -4 -5 4 171.98 15.3
 4 -5 -4 157.28 12.8
 -4 -5 4 181.28 18.6
 -4 -5 4 161.58 16.3
 -4 -5 4 141.49 16
 -4 5 3 19.9 9.2
 -4 5 3 28.8 9.8
 -4 5 3 32.9 6.9
 4 5 -3 7.1 9.6
 -4 5 3 23.2 8.3
 4 -5 -3 32.6 10.9
 -4 -5 3 10.8 7.1
 4 -5 -3 21.7 9.7
 4 -5 -3 18.1 6.1
 -4 -5 3 4 7
 4 -5 -3 16.2 8.1
 -4 -5 3 9.4 9
 -4 -5 3 19.6 6.9
 -4 5 2 26.8 9.9
 4 5 -2 25.5 8.2
 4 5 -2 4.9 9
 -4 5 2 23 7.6
 -4 5 2 28.1 7
 -4 5 2 39.1 10
 4 -5 -2 47.5 10.9
 -4 -5 2 23.6 9.3
 4 -5 -2 20.1 6.8
 4 -5 -2 24.7 9.4
 -4 -5 2 26.4 6.2
 -4 -5 2 28.6 7.2
 -4 -5 2 23.9 7.6
 4 -5 -2 6.5 9.4
 -4 -5 2 5.9 9
 4 5 -1 632.64 39.3
 4 5 -1 645.34 35.9
 -4 5 1 652.23 37.9
 -4 5 1 656.43 39.3
 -4 5 1 640.94 39.2
 4 5 -1 640.14 37.5
 4 5 -1 618.04 36
 -4 5 1 637.64 36.9
 -4 5 1 640.44 36.9
 -4 -5 1 619.84 37.3
 -4 -5 1 623.34 37
 -4 -5 1 601.14 36.5
 -4 -5 1 620.84 39.7
 -4 -5 1 646.74 39.1
 4 -5 -1 698.13 39.5
 4 -5 -1 626.34 36.2
 4 -5 -1 647.84 37
 4 -5 -1 625.04 39.9
 -4 5 0 18 5.8
 -4 5 0 16 8.7
 4 5 0 25.4 6.4
 -4 5 0 11.7 6.6
 4 5 0 9.6 9.2
 4 5 0 18.6 7
 -4 5 0 9.8 7.2
 4 5 0 13.3 6.4
 -4 5 0 5.5 8.7
 -4 -5 0 28.2 6.1
 4 -5 0 28.8 8.3
 -4 -5 0 42.7 10.3
 -4 -5 0 16.7 6
 4 -5 0 17.5 6.7
 -4 -5 0 18.4 8.8
 4 -5 0 17.6 8.8
 4 5 1 637.74 37.2
 4 5 1 633.84 37.2
 -4 5 -1 613.64 39
 -4 5 -1 612.34 35.9
 4 5 1 595.44 37.2
 -4 5 -1 616.54 37.8
 4 5 1 679.73 39.6
 -4 5 -1 667.83 39.6
 -4 5 -1 638.34 36.1
 4 -5 1 594.94 40.8
 -4 -5 -1 656.73 39.9
 4 -5 1 659.13 39.6
 -4 -5 -1 650.03 36.1
 -4 -5 -1 620.54 35.3
 4 -5 1 616.24 37.7
 -4 -5 -1 637.24 35.9
 4 -5 1 688.03 38.9
 -4 -5 -1 632.74 36.8
 -4 -5 -1 624.34 38.9
 4 5 2 29.2 7.8
 -4 5 -2 7.3 9.3
 4 5 2 0.9 5.7
 -4 5 -2 14.4 8.8
 4 -5 2 16.9 7.7
 -4 -5 -2 20.9 9.9
 -4 -5 -2 31.5 6.7
 4 -5 2 21.6 7.7
 -4 -5 -2 37.6 9.3
 4 -5 2 21.9 7.9
 -4 -5 -2 29 8.3
 4 -5 2 15.8 8.9
 -4 5 -3 27.8 10.3
 4 5 3 7.4 7.9
 -4 5 -3 12.3 9.4
 4 5 3 4.4 8.6
 4 5 3 3.9 8
 4 5 3 27 9.4
 -4 -5 -3 21.4 9.2
 4 -5 3 23.8 9.2
 -4 -5 -3 14.5 10
 4 -5 3 17 8.3
 -4 -5 -3 16.5 7.9
 4 -5 3 17.3 7.7
 -4 -5 -3 35.3 8.6
 4 -5 3 24.3 8.2
 4 5 4 183.98 17.4
 4 5 4 177.88 19.1
 -4 5 -4 224.08 19.4
 4 5 4 158.98 17.8
 -4 5 -4 195.48 20.8
 -4 -5 -4 185.08 19.3
 -4 -5 -4 194.48 19.8
 -4 -5 -4 172.18 17.5
 4 -5 4 172.38 17.6
 4 -5 4 183.18 16.7
 4 -5 4 176.58 16.7
 -4 5 -5 454.55 36.8
 -4 5 -5 520.75 30.3
 -4 5 -5 555.64 35.6
 -4 5 -5 533.75 31
 4 5 5 545.55 34.7
 4 5 5 512.55 36.1
 4 5 5 551.24 36.2
 4 -5 5 542.45 34.6
 -4 -5 -5 518.75 34.7
 -4 -5 -5 472.05 36.8
 4 -5 5 508.45 35.9
 4 -5 5 528.65 33
 -4 -5 -5 549.45 35.9
 4 5 6 23.6 6.3
 4 5 6 8.4 11.1
 -4 5 -6 30.8 8.8
 -4 5 -6 26.9 6.5
 4 5 6 15.1 5.9
 -4 5 -6 15.2 12
 -4 5 -6 29.7 8.5
 4 5 6 12.1 12.6
 4 5 6 20.9 11.6
 4 -5 6 28.3 11.1
 4 -5 6 30.9 12.3
 4 -5 6 13.4 8.5
 4 -5 6 21.7 9.3
 -4 -5 -6 34.2 12.8
 -4 -5 -6 34.1 14.8
 4 5 7 78.99 9.9
 4 5 7 123.19 17.7
 4 5 7 100.09 15.6
 4 5 7 89.39 15.6
 4 5 7 81.59 11.3
 -4 5 -7 80.29 17.9
 -4 5 -7 63.89 11.6
 -4 5 -7 73.99 11.8
 4 -5 7 93.29 12.7
 4 -5 7 60.19 14.6
 -4 -5 -7 73.19 16.1
 4 -5 7 91.49 15.2
 -4 -5 -7 104.69 18.1
 4 -5 7 51.29 12.7
 -4 5 -8 63.69 18.8
 4 5 8 25 14.8
 4 5 8 48.8 10.7
 -4 5 -8 34.8 12.6
 -4 5 -8 52.69 10.2
 4 5 8 34.4 10.7
 -4 5 -8 33.5 10.6
 4 -5 8 50.59 16.2
 -4 -5 -8 38.3 17.5
 4 -5 8 33.3 11.1
 4 -5 8 31.3 11.8
 -4 -5 -8 32.8 15
 4 -5 8 53.59 16.2
 -4 5 -9 55.99 10.8
 4 5 9 68.39 18
 4 5 9 56.59 12.8
 -4 5 -9 51.99 16.1
 -4 5 -9 63.49 19.7
 -4 -5 -9 71.89 19
 -4 -5 -9 82.59 17.3
 4 -5 9 54.59 11.7
 4 -5 9 59.89 16.3
 4 -5 9 55.09 19.6
 4 5 10 63.09 17.4
 -4 5 -10 31.4 15.8
 -4 5 -10 32.1 12.3
 4 5 10 19.2 19.1
 -4 -5 -10 27.3 17
 -4 -5 -10 31.7 17.9
 4 -5 10 38 18.9
 -4 5 -11 62.89 29.3
 4 5 11 29.5 20.4
 4 5 11 54.09 18.2
 -4 5 -11 28.4 17.6
 -4 -5 -11 57.39 19.4
 4 -5 11 48.3 23.5
 -4 -5 -11 89.59 20.2
 4 5 12 15.4 13.6
 4 5 12 -14.7 19.8
 -4 -5 -12 9.2 17.9
 -4 -5 -12 12.5 18.9
 4 -5 12 -18.3 21.1
 4 5 13 37.8 22.1
 -4 -5 -13 38 19.8
 -4 6 13 60.39 18.7
 -4 6 13 18.3 24.9
 4 -6 -13 16.6 25.5
 -4 6 12 42.5 16.1
 -4 6 12 39.2 18.7
 -4 6 12 32.2 19.8
 4 -6 -12 15.6 22
 -4 -6 12 7.2 25.2
 4 6 -11 15 12.1
 -4 6 11 -11.6 17.9
 -4 6 11 44 15.2
 -4 6 11 35.4 17.4
 4 -6 -11 29.1 21.8
 -4 -6 11 35.5 18.6
 -4 6 10 68.89 16.8
 -4 6 10 64.19 18.1
 4 6 -10 82.19 21.4
 -4 6 10 78.69 20.3
 4 6 -9 19.3 14.6
 -4 6 9 13.8 11.6
 4 6 -9 16 10.6
 -4 6 9 32.9 19.5
 4 6 -9 26.4 13.3
 -4 6 9 27.8 17.1
 -4 -6 9 31.7 18.5
 4 -6 -9 35.7 20.2
 4 -6 -9 32.2 19.4
 4 6 -8 48.3 11.3
 4 6 -8 69.99 16.8
 4 6 -8 77.49 13.9
 -4 6 8 84.89 12.8
 -4 6 8 48.3 18.2
 -4 6 8 17.9 15.1
 -4 -6 8 103.89 19.6
 -4 -6 8 42.9 20
 4 -6 -8 30 19.4
 4 -6 -8 43 18.4
 -4 6 7 3.2 13.3
 -4 6 7 19.2 12.5
 4 6 -7 13.6 12.7
 4 6 -7 -0.1 7.9
 4 6 -7 9 9
 -4 6 7 10.7 8.7
 -4 -6 7 30.5 16.7
 4 -6 -7 19.2 16.3
 -4 -6 7 37.8 13.8
 4 6 -6 98.09 11.2
 -4 6 6 96.09 18.5
 -4 6 6 77.59 15.4
 -4 6 6 114.39 11.8
 -4 6 6 104.79 16.8
 4 6 -6 86.69 10
 4 6 -6 104.49 16.4
 4 -6 -6 98.49 18.8
 -4 -6 6 92.89 14.9
 4 -6 -6 94.79 15.2
 -4 -6 6 129.39 18.4
 -4 6 5 65.39 9.2
 -4 6 5 71.29 14.2
 4 6 -5 82.19 17.7
 -4 6 5 56.99 14
 -4 6 5 49.1 13
 4 -6 -5 71.19 12.7
 -4 -6 5 79.49 13.1
 -4 -6 5 64.29 12.8
 4 -6 -5 65.19 8.8
 4 -6 -5 70.59 16.4
 4 6 -4 195.48 24
 -4 6 4 135.69 22
 -4 6 4 180.38 18.4
 -4 6 4 183.18 13.8
 -4 6 4 169.48 17.7
 4 -6 -4 180.18 17.2
 4 -6 -4 135.99 19.6
 -4 -6 4 173.48 16.4
 -4 -6 4 156.78 16.4
 -4 -6 4 182.78 18
 4 -6 -4 171.38 13.1
 -4 6 3 -11 9.7
 4 6 -3 5.6 9.3
 -4 6 3 -0.4 8.6
 4 6 -3 10.9 10.3
 -4 6 3 10.9 6.3
 -4 6 3 -2.2 7.7
 4 -6 -3 6.5 5.9
 -4 -6 3 10.1 7.1
 4 -6 -3 10.6 10.5
 -4 -6 3 4.7 7.3
 -4 -6 3 11.1 7.9
 -4 6 2 52.89 11.6
 -4 6 2 63.29 9.9
 4 6 -2 48.3 9.9
 -4 6 2 51.19 12.1
 -4 6 2 54.69 8.2
 4 6 -2 62.19 12.4
 -4 -6 2 54.89 9.1
 4 -6 -2 82.59 8.8
 4 -6 -2 61.39 12.6
 -4 -6 2 45.6 11.3
 4 -6 -2 67.39 8.3
 -4 -6 2 53.89 7.9
 -4 -6 2 62.49 9.8
 -4 -6 2 35.6 8.9
 4 6 -1 74.79 8.5
 -4 6 1 70.49 12.3
 4 6 -1 74.49 10.7
 4 6 -1 86.39 8.5
 -4 6 1 77.69 10.7
 4 6 -1 69.49 12.6
 -4 6 1 83.69 9.6
 4 -6 -1 107.19 9.8
 4 -6 -1 90.59 13.9
 -4 -6 1 69.39 8.9
 -4 -6 1 77.89 13.1
 4 -6 -1 72.09 11.4
 -4 -6 1 91.79 10.1
 -4 6 0 191.18 17.3
 4 6 0 184.38 15.1
 4 6 0 202.48 16.7
 -4 6 0 210.68 14.9
 -4 6 0 206.18 16.7
 4 6 0 190.88 15.5
 4 6 0 186.78 19
 -4 6 0 189.68 19.1
 4 -6 0 196.68 15.7
 -4 -6 0 192.98 15.6
 4 -6 0 219.08 20
 -4 -6 0 184.38 14.9
 4 -6 0 196.48 18.3
 -4 -6 0 203.98 20.5
 -4 -6 0 199.88 14.1
 -4 6 -1 67.79 7.9
 4 6 1 71.89 18.5
 -4 6 -1 102.89 11.6
 4 6 1 72.79 10.4
 -4 6 -1 79.49 8.3
 4 6 1 84.49 10.1
 -4 6 -1 68.59 12.6
 -4 6 -1 79.79 12.7
 4 -6 1 59.99 11.2
 4 -6 1 68.49 9.9
 4 -6 1 81.59 12
 -4 -6 -1 89.69 9.7
 4 -6 1 76.69 11.3
 4 6 2 55.49 9.8
 -4 6 -2 56.79 11.6
 4 6 2 69.79 10.3
 -4 6 -2 35.5 11.2
 4 -6 2 54.09 9.6
 4 -6 2 61.29 10.9
 -4 -6 -2 65.09 9.4
 4 -6 2 38.4 10.2
 -4 -6 -2 40.6 12.9
 -4 -6 -2 73.49 9.2
 -4 6 -3 8.2 11.2
 -4 6 -3 11.6 10
 4 6 3 9.7 8.7
 4 6 3 7.5 9
 4 6 3 3.5 8.6
 -4 -6 -3 12.9 11
 -4 -6 -3 -2.9 7.4
 4 -6 3 13.5 8.9
 4 -6 3 6.4 8.2
 4 -6 3 5.4 9.6
 4 6 4 174.48 19.9
 -4 6 -4 213.38 21.5
 4 6 4 172.08 18.9
 4 6 4 186.48 18.4
 -4 6 -4 180.18 19.2
 -4 -6 -4 193.18 18.8
 -4 -6 -4 184.28 18.9
 4 -6 4 179.78 19.4
 -4 -6 -4 200.18 20.5
 4 -6 4 186.58 19.2
 4 -6 4 171.28 18.4
 4 6 5 29.6 12.7
 -4 6 -5 96.69 15.7
 4 6 5 56.19 13.4
 -4 6 -5 48.9 17.6
 4 6 5 76.39 13.1
 -4 -6 -5 54.39 14.8
 -4 -6 -5 98.89 14.6
 4 -6 5 76.69 12.3
 4 -6 5 73.59 13
 4 -6 5 59.99 13.8
 -4 6 -6 122.69 18.4
 4 6 6 89.89 15.5
 4 6 6 150.18 20.6
 4 6 6 76.49 17.9
 -4 6 -6 110.99 11.6
 -4 -6 -6 100.99 18.3
 4 -6 6 89.29 15.3
 4 -6 6 97.19 14.8
 4 -6 6 78.89 12.5
 -4 -6 -6 121.79 17.6
 4 -6 6 103.39 16.5
 -4 6 -7 19.1 9.7
 4 6 7 25.4 13.3
 -4 6 -7 42.7 16.1
 4 6 7 36.7 13.8
 4 -6 7 21.2 12.3
 4 -6 7 16.7 11.2
 4 -6 7 14.9 14
 -4 -6 -7 42.9 16
 4 -6 7 51.39 15.4
 -4 6 -8 57.79 12.6
 4 6 8 73.29 19.7
 -4 6 -8 55.49 22.7
 4 6 8 34.9 15.8
 -4 -6 -8 76.59 19.1
 4 -6 8 68.59 13.9
 4 -6 8 38.8 17.6
 -4 -6 -8 44.1 18.7
 -4 6 -9 35.4 13.9
 -4 6 -9 25.5 22.6
 4 6 9 20.5 8.9
 4 6 9 31.5 15.3
 4 6 9 24.8 16.6
 -4 -6 -9 23.3 19.3
 -4 -6 -9 51.39 19
 4 6 10 43.1 18.9
 4 6 10 44.7 11.9
 4 6 10 37.9 17
 4 -6 10 58.99 23.4
 -4 -6 -10 61.99 22
 4 6 11 33.2 23.3
 4 6 11 33.6 11.4
 -4 6 -11 40.3 21.1
 -4 6 -11 23.8 18
 4 6 11 16.4 18.7
 4 -6 11 49.4 23.1
 -4 -6 -11 34.4 18.7
 -4 -6 -11 22.2 19.2
 -4 6 -12 23.9 18.8
 4 6 12 27.6 21.3
 4 -6 12 14.2 18.8
 4 -6 12 54.39 27.1
 -4 -6 -12 6.8 19.6
 4 6 13 76.79 24.8
 4 -6 13 72.79 27.9
 4 -6 13 49.1 23.9
 -4 -6 -13 22.1 21.5
 -4 7 12 -4.8 19.9
 -4 7 12 9.8 14.5
 4 -7 -12 22.8 24.7
 -4 7 11 54.39 21.9
 -4 -7 11 30.9 25.3
 4 -7 -11 34.7 22.9
 4 -7 -11 48.7 23.7
 -4 7 10 18.3 18.8
 -4 7 10 70.89 12.1
 -4 7 10 36.6 17.9
 -4 -7 10 49.5 18
 4 -7 -10 63.09 27.6
 -4 7 9 187.38 17.9
 -4 7 9 169.58 25.6
 4 7 -9 193.18 25.9
 4 7 -9 218.68 21.1
 -4 7 9 250.37 27.1
 -4 -7 9 158.68 25.9
 4 -7 -9 167.18 26.3
 4 -7 -9 245.58 32.9
 4 7 -8 32.9 10.7
 -4 7 8 74.29 19.7
 -4 7 8 39 9.7
 -4 7 8 44.7 17.1
 4 7 -8 49.9 17.7
 4 -7 -8 52.99 22.9
 -4 -7 8 52.49 17.7
 4 -7 -8 50.69 19.8
 -4 -7 8 60.39 20.2
 -4 7 7 82.59 18
 4 7 -7 39.6 9.8
 4 7 -7 54.69 17.8
 -4 7 7 54.89 9.4
 -4 7 7 82.29 18.5
 -4 7 7 60.29 17.1
 -4 -7 7 63.09 17.2
 4 -7 -7 40 20
 -4 -7 7 89.89 20.5
 4 -7 -7 26.6 14.5
 4 7 -6 69.89 16.4
 -4 7 6 81.19 9.5
 -4 7 6 104.09 17.4
 4 7 -6 66.79 10.8
 -4 7 6 96.69 18
 -4 -7 6 90.09 15.5
 4 -7 -6 65.79 14.2
 -4 -7 6 73.99 16.6
 4 -7 -6 68.59 18
 -4 7 5 395.46 30.9
 -4 7 5 317.77 30.2
 -4 7 5 365.46 30.1
 4 7 -5 355.76 30.5
 4 -7 -5 330.87 28.5
 4 -7 -5 355.66 23.5
 4 -7 -5 352.26 35.3
 -4 -7 5 359.16 29.7
 -4 -7 5 346.57 29.3
 4 7 -4 131.99 18
 -4 7 4 84.49 15.8
 -4 7 4 90.09 14.1
 -4 -7 4 148.19 16.5
 4 -7 -4 82.39 18.8
 -4 -7 4 125.79 16.1
 4 -7 -4 92.89 9.9
 -4 -7 4 108.99 16.1
 -4 7 3 111.19 13.6
 -4 7 3 104.19 15.1
 4 7 -3 100.09 16.3
 -4 7 3 105.89 10.8
 4 7 -3 117.19 14.7
 -4 -7 3 81.79 15.2
 4 -7 -3 105.39 12.2
 -4 -7 3 80.29 11.7
 4 -7 -3 103.19 18.7
 -4 -7 3 86.29 13.3
 4 -7 -3 93.79 10.5
 -4 -7 3 100.49 12.5
 -4 -7 3 96.89 13.3
 -4 7 2 116.39 12.1
 -4 7 2 108.39 12.4
 4 7 -2 110.89 13.5
 4 7 -2 112.29 15.8
 -4 7 2 73.49 15.5
 4 7 -2 97.19 9.9
 -4 7 2 101.59 13.9
 -4 -7 2 110.89 13.2
 4 -7 -2 125.49 18.5
 -4 -7 2 82.99 12
 4 -7 -2 97.89 11.3
 -4 -7 2 87.09 12.1
 -4 -7 2 90.59 14.7
 -4 -7 2 91.79 14.8
 4 -7 -2 113.09 10.6
 -4 7 1 280.47 22.9
 -4 7 1 300.97 21.8
 4 7 -1 314.67 19.9
 4 7 -1 311.67 23.7
 4 7 -1 308.37 26.8
 -4 7 1 312.07 21.5
 4 7 -1 298.17 20.2
 -4 -7 1 311.47 21.6
 -4 -7 1 327.17 23.5
 -4 -7 1 275.47 21.7
 -4 -7 1 296.67 26.6
 4 -7 -1 313.87 27.1
 4 -7 -1 273.37 21.8
 4 7 0 166.58 18.7
 -4 7 0 167.08 15.7
 4 7 0 157.08 16.9
 4 7 0 158.58 15
 -4 7 0 183.78 14.4
 -4 7 0 203.58 18.4
 4 7 0 156.98 14.8
 -4 -7 0 166.38 15.1
 -4 -7 0 153.88 18.7
 4 -7 0 157.48 18.8
 -4 -7 0 164.48 14.1
 -4 -7 0 178.98 14.6
 4 -7 0 169.38 15
 -4 7 -1 316.67 23.3
 4 7 1 273.47 21.8
 -4 7 -1 277.27 19.9
 -4 7 -1 307.77 19.8
 4 7 1 307.97 23.3
 4 -7 1 275.57 22
 -4 -7 -1 296.17 26.5
 4 -7 1 240.98 24.1
 -4 -7 -1 301.37 21.2
 4 7 2 122.09 13.5
 -4 7 -2 101.49 15.2
 4 7 2 120.49 14.9
 -4 7 -2 88.39 14.9
 -4 7 -2 92.29 9.3
 4 7 2 100.89 13.4
 -4 7 -2 91.99 9.2
 4 -7 2 113.29 15.6
 -4 -7 -2 122.79 17.1
 4 -7 2 74.69 12.7
 -4 -7 -2 122.69 11.1
 -4 7 -3 77.79 14.7
 4 7 3 97.09 15
 4 7 3 115.19 13.5
 -4 -7 -3 75.59 16.8
 -4 -7 -3 108.79 12.9
 -4 -7 -3 78.39 12.9
 4 7 4 124.49 15.3
 -4 7 -4 119.89 17.9
 4 7 4 119.29 16.2
 4 7 4 103.99 16.7
 -4 7 -4 130.79 18
 -4 -7 -4 108.99 16
 -4 -7 -4 140.39 18.8
 4 -7 4 130.19 17.8
 -4 -7 -4 133.99 16.1
 4 7 5 343.97 29.8
 4 7 5 384.46 32
 4 7 5 360.36 31.9
 -4 7 -5 396.86 34.3
 -4 7 -5 366.36 32.3
 4 -7 5 362.56 33.2
 4 -7 5 308.47 27.7
 -4 -7 -5 341.67 28.7
 -4 -7 -5 355.86 31.9
 4 -7 5 427.46 28.7
 4 7 6 78.69 17.4
 4 7 6 62.29 15.9
 -4 7 -6 89.99 20.1
 -4 7 -6 58.39 19.8
 4 7 6 59.99 14.7
 -4 -7 -6 84.09 18.7
 4 -7 6 57.09 14.4
 4 -7 6 59.09 17.6
 4 -7 6 77.39 16.8
 -4 -7 -6 118.19 17.2
 4 7 7 82.49 19.8
 -4 7 -7 62.19 21.9
 4 7 7 86.19 16.2
 -4 7 -7 56.99 12.5
 4 7 7 51.99 18.5
 -4 -7 -7 58.69 18.5
 -4 -7 -7 40.9 16.3
 4 -7 7 89.69 18.9
 4 -7 7 35.4 16.2
 4 7 8 18 18.3
 4 7 8 44.6 16.3
 4 -7 8 92.29 22.2
 -4 -7 -8 31.7 17.4
 -4 -7 -8 55.59 20.8
 4 7 9 208.58 33
 -4 7 -9 232.58 40.1
 4 7 9 211.88 25.5
 4 -7 9 214.78 26.9
 -4 -7 -9 276.87 32.8
 4 -7 9 220.38 30.5
 -4 -7 -9 245.48 29.5
 4 7 10 46.5 18
 -4 7 -10 43.8 17.6
 4 7 10 69.89 18.5
 -4 -7 -10 48 21
 4 -7 10 25.1 21.8
 4 7 11 26.1 18.9
 -4 -7 -11 27 21.4
 4 -7 11 44.9 25.5
 4 7 12 18.3 20.1
 4 7 12 8.9 18.5
 -4 -7 -12 -27.2 18.7
 4 8 -11 18 18
 -4 8 11 25.7 20.3
 4 -8 -11 19.3 26.2
 -4 8 10 96.19 22.4
 -4 8 10 55.59 11.5
 -4 -8 10 115.49 27.2
 4 -8 -10 35.7 21.6
 -4 8 9 52.19 17
 -4 8 9 45.8 19.5
 4 -8 -9 71.19 21.6
 4 -8 -9 45.6 19.1
 -4 -8 9 72.99 22.1
 4 8 -8 88.69 19
 -4 8 8 41.7 19.9
 4 -8 -8 84.39 18.5
 -4 -8 8 90.99 22.3
 -4 -8 8 76.09 20.1
 4 -8 -8 71.59 20.6
 -4 8 7 43.4 16.9
 -4 8 7 51.69 15.4
 -4 8 7 84.99 21.7
 4 -8 -7 52.19 15
 -4 -8 7 33.9 16.2
 4 -8 -7 45.6 18.8
 -4 8 6 181.38 22.3
 4 8 -6 148.19 25
 -4 8 6 161.18 23.3
 -4 8 6 145.79 22.1
 -4 -8 6 144.29 25.2
 -4 -8 6 162.08 23.9
 4 -8 -6 172.48 24.5
 4 -8 -6 149.29 20.5
 -4 -8 6 167.58 22.6
 -4 8 5 159.58 20.8
 -4 8 5 150.38 21.6
 4 8 -5 171.18 23.1
 -4 8 5 125.69 20.4
 -4 -8 5 157.18 20.1
 4 -8 -5 150.08 22.8
 4 -8 -5 146.49 17.8
 -4 -8 5 157.38 22.5
 -4 8 4 247.38 23.9
 4 8 -4 253.67 26
 -4 8 4 205.68 24.1
 -4 -8 4 218.78 24.6
 4 -8 -4 215.78 28.6
 -4 -8 4 202.48 22.3
 -4 8 3 38.7 14.3
 4 8 -3 48.3 16.3
 4 8 -3 22.3 12.9
 -4 8 3 42.6 9.9
 -4 -8 3 35.6 12.4
 -4 -8 3 37.1 14.9
 4 -8 -3 34.6 7.1
 4 -8 -3 39.1 17.1
 4 -8 -3 23.6 9.7
 -4 8 2 94.39 15.1
 4 8 -2 110.79 11.5
 4 8 -2 99.69 12.8
 4 8 -2 92.99 18.1
 -4 8 2 97.79 13.3
 -4 8 2 140.99 16
 -4 8 2 139.39 17.3
 4 8 -2 115.99 16.6
 4 -8 -2 105.09 13.2
 -4 -8 2 78.09 12.4
 -4 -8 2 108.99 12.5
 -4 -8 2 144.79 17.6
 -4 -8 2 100.79 13.3
 -4 -8 2 73.99 14.7
 4 -8 -2 172.08 23
 4 8 -1 66.59 12.7
 -4 8 1 54.09 10.1
 4 8 -1 80.19 15.5
 -4 8 1 71.99 14.5
 4 8 -1 51.19 9.5
 -4 8 1 62.89 12.8
 -4 -8 1 57.09 10.5
 4 -8 -1 68.49 9.9
 4 -8 -1 57.39 17.1
 -4 -8 1 52.99 15.6
 -4 -8 1 64.19 11
 -4 -8 1 85.09 10.8
 4 8 0 509.45 32.7
 -4 8 0 454.15 36.7
 4 8 0 537.05 35.1
 -4 8 0 526.65 33.9
 -4 8 0 552.84 36.3
 -4 8 0 574.34 34.7
 -4 -8 0 532.65 32.9
 4 -8 0 491.85 41.2
 -4 -8 0 422.86 40.8
 -4 -8 0 536.45 33.2
 -4 -8 0 507.85 33.8
 4 -8 0 517.95 35.8
 -4 8 -1 97.99 15.2
 -4 8 -1 71.39 10.6
 -4 8 -1 68.49 9.4
 -4 8 -1 75.89 14.4
 4 8 1 77.39 13.9
 4 8 1 58.99 12.2
 4 -8 1 54.09 15.9
 4 -8 1 65.59 11
 -4 -8 -1 74.49 17.8
 -4 -8 -1 78.09 11.8
 -4 8 -2 107.79 12
 -4 8 -2 79.09 15.6
 4 8 2 114.69 14.4
 4 8 2 110.49 13.6
 -4 8 -2 93.29 15.1
 4 8 2 151.98 16.4
 -4 8 -2 89.99 10.8
 -4 -8 -2 114.19 14.5
 -4 -8 -2 126.49 19.9
 4 -8 2 104.29 17.2
 4 8 3 33.3 11.1
 4 8 3 38.8 10.2
 4 8 3 37.2 12.2
 -4 8 -3 44.2 14.3
 -4 8 -3 53.49 14.7
 4 -8 3 51.19 14.4
 -4 -8 -3 29.8 16.1
 -4 8 -4 237.38 26.7
 4 8 4 197.98 23.5
 -4 8 -4 219.18 25.6
 4 8 4 232.48 25.3
 4 8 4 246.68 24.4
 4 -8 4 227.98 24.2
 -4 -8 -4 199.38 24.6
 4 8 5 132.89 18.2
 -4 8 -5 153.48 21.7
 4 8 5 168.68 19
 4 8 5 125.79 19.7
 -4 8 -5 150.08 23.3
 4 -8 5 177.98 22.2
 -4 -8 -5 159.18 24.7
 -4 -8 -5 160.28 19
 4 -8 5 132.49 18.9
 -4 8 -6 185.48 26.7
 4 8 6 170.28 23.7
 4 8 6 228.38 23.4
 -4 8 -6 132.99 24.9
 4 8 6 161.58 19.6
 -4 -8 -6 177.98 23.9
 4 -8 6 156.68 22.3
 4 -8 6 137.79 22.2
 -4 -8 -6 146.39 22.4
 4 8 7 92.39 20.3
 4 8 7 39.6 16.1
 4 8 7 61.09 20
 -4 -8 -7 81.69 17
 -4 -8 -7 44.5 20.6
 4 -8 7 37.5 18.3
 -4 8 -8 97.19 25.8
 4 8 8 94.19 19.1
 4 8 8 70.79 23
 4 -8 8 98.69 23
 4 -8 8 102.79 21
 4 8 9 56.49 18.9
 4 8 9 54.79 18.1
 4 -8 9 58.79 23.1
 -4 -8 -9 80.39 22.6
 -4 -8 -9 34.8 23.3
 4 8 10 40.9 18.7
 4 -8 10 64.29 26.8
 -4 -8 -10 38.7 22.4
 4 8 11 9.5 18.5
 4 8 11 48.5 20.7
 -4 -8 -11 43.2 23.7
 4 -8 11 12.7 24.3
 -4 9 10 93.59 24.3
 -4 9 10 113.29 21.8
 4 -9 -10 108.99 26.7
 -4 9 9 96.69 22.6
 4 9 -9 121.09 25.8
 4 -9 -9 76.69 24.6
 -4 9 8 53.99 16.9
 -4 9 8 -5.2 16.6
 -4 -9 8 22 17.3
 4 -9 -8 -13.1 18.1
 -4 9 7 28.2 20.7
 -4 9 7 87.39 21.7
 4 9 -7 66.09 19.9
 -4 -9 7 91.69 22.7
 -4 9 6 127.69 21.4
 -4 9 6 138.09 23
 -4 -9 6 137.79 20.9
 4 -9 -6 111.19 17.3
 -4 -9 6 79.39 21
 4 -9 -6 139.79 32.2
 -4 9 5 1.1 15
 -4 9 5 33.9 15.7
 4 9 -5 28.9 17
 -4 -9 5 45 17
 -4 -9 5 12.4 10.7
 4 -9 -5 40.7 14.6
 4 -9 -5 31.5 21.7
 -4 9 4 60.19 17
 4 9 -4 69.69 18.1
 -4 9 4 60.09 14.6
 -4 -9 4 37.8 14.2
 -4 -9 4 51.69 17.5
 -4 9 3 21.2 14.6
 4 9 -3 22 15.6
 -4 9 3 44.1 13.8
 4 9 -3 7.2 13
 4 -9 -3 15 18.6
 -4 -9 3 32.6 10.1
 -4 -9 3 13.5 15.8
 -4 -9 3 38.2 13.2
 4 9 -2 17.3 15.6
 -4 9 2 60.39 11.7
 -4 9 2 62.19 14.7
 4 9 -2 56.09 16
 4 9 -2 46.3 11.5
 4 9 -2 42.6 9.7
 -4 9 2 39.4 14.7
 -4 -9 2 51.79 10.9
 -4 -9 2 50.49 13.5
 -4 -9 2 34.7 17.3
 -4 -9 2 44.7 12.4
 4 -9 -2 82.49 22.2
 -4 9 1 26.1 14.2
 4 9 -1 28 13.4
 -4 9 1 38.1 12.1
 -4 9 1 26.8 11.4
 4 9 -1 25.5 10.2
 4 -9 -1 19.7 14.5
 -4 -9 1 51.19 18.4
 4 -9 -1 29.2 8.8
 4 9 0 77.49 13.6
 4 9 0 88.69 15.4
 -4 9 0 68.19 16
 -4 9 0 86.09 13.9
 -4 9 0 50.99 14.2
 -4 9 0 94.99 13.2
 4 -9 0 44.4 10.9
 -4 -9 0 73.59 20.2
 4 -9 0 37.9 18.4
 4 9 1 36.7 12.3
 4 9 1 20.7 10.4
 -4 9 -1 32.3 10.4
 4 9 1 25 10.2
 -4 9 -1 3.4 13.9
 -4 9 -1 23.2 9.9
 -4 -9 -1 14.8 17.7
 4 -9 1 21.1 15.4
 -4 9 -2 46.3 10.3
 4 9 2 40.9 13.4
 -4 9 -2 48.4 16.1
 -4 9 -2 58.79 15.5
 4 9 2 41.7 15.2
 4 9 2 61.29 14.5
 4 -9 2 66.99 18.4
 -4 -9 -2 56.29 17.6
 4 9 3 13.4 13.7
 -4 9 -3 15.9 14.2
 4 9 3 31 11.1
 4 9 3 35.6 12.9
 -4 -9 -3 31.1 16.3
 4 -9 3 29.2 14.6
 4 -9 3 2.3 9.5
 -4 9 -4 43.1 17.1
 -4 9 -4 81.49 18.6
 4 9 4 47.6 14.3
 4 -9 4 73.19 14.6
 4 -9 4 48.3 16.1
 -4 -9 -4 33.4 13
 -4 -9 -4 32.7 17.3
 4 -9 4 47.8 16
 -4 9 -5 40.2 17.8
 4 9 5 40 14.2
 -4 -9 -5 32 12.3
 4 -9 5 30.2 15.7
 4 -9 5 16.9 14.3
 4 9 6 150.58 25.2
 4 9 6 115.89 19.2
 -4 9 -6 147.99 25.6
 -4 9 -6 142.49 29.4
 -4 -9 -6 179.78 29.4
 -4 -9 -6 140.19 19.5
 4 -9 6 151.58 19.7
 4 9 7 81.69 21.6
 4 9 7 46 17.2
 4 9 7 37.2 16.2
 -4 -9 -7 77.99 24.1
 4 -9 7 57.59 21.4
 4 -9 7 44 19.7
 4 9 8 15.5 21.1
 4 9 8 56.19 17.5
 -4 -9 -8 56.79 25.4
 4 -9 8 8.4 18
 -4 9 -9 181.38 27.3
 4 9 9 95.29 21.4
 4 -9 9 99.89 24.3
 -4 -9 -9 156.28 30.9
 4 -9 9 99.09 28.2
 4 9 10 60.79 21.4
 4 9 10 30.8 19.3
 -4 -9 -10 55.99 26.8
 4 -9 10 29.6 25.7
 -4 10 9 17.7 16.4
 -4 10 9 -13.5 17.8
 -4 -10 9 16.7 18.8
 4 10 -8 19.1 18.9
 -4 10 8 1.9 18.5
 4 -10 -8 25.6 25.8
 -4 10 7 32.3 19.2
 4 10 -7 22.9 18.4
 -4 10 7 15.1 19.8
 -4 -10 7 34 19.8
 4 -10 -7 41.3 21
 -4 10 6 37 17
 -4 10 6 20.4 16.8
 -4 -10 6 35.5 17.8
 4 -10 -6 69.79 30.7
 -4 10 5 40.3 18.8
 -4 10 5 47.9 16.7
 -4 10 5 37.1 18.9
 4 -10 -5 24.6 19.6
 -4 -10 5 19.5 12.7
 -4 10 4 6.6 15.4
 -4 10 4 11.6 13.7
 -4 -10 4 10.5 13.7
 4 -10 -4 40.4 26.9
 -4 10 3 31.7 12.3
 -4 10 3 -10.3 13.9
 -4 10 3 7.5 11.3
 -4 -10 3 9.5 11.6
 -4 10 2 9.3 12.5
 -4 10 2 18.9 13.6
 -4 10 2 16.7 14.6
 4 10 -2 15 13.7
 -4 -10 2 15.9 13
 4 -10 -2 44.3 17.7
 -4 10 1 9 11.6
 -4 10 1 1.6 11
 -4 10 1 25.3 15.8
 4 10 -1 28.3 14.2
 4 -10 -1 33.1 11.5
 -4 -10 1 22.4 11.2
 -4 10 0 92.59 15.5
 4 10 0 64.89 14.4
 -4 10 0 84.09 15.9
 -4 10 0 68.39 17.5
 4 10 0 39.6 14.1
 4 -10 0 76.09 12.2
 4 10 1 10.2 11.8
 4 10 1 17.5 12
 -4 10 -1 51.89 16.2
 -4 10 -1 1.8 10.4
 4 10 1 9.6 11.5
 -4 -10 -1 -7.9 18.2
 -4 10 -2 31.1 16.8
 4 10 2 19.5 14.1
 -4 10 -2 14.9 10.6
 4 10 2 24.1 14.1
 4 -10 2 22.8 16.5
 -4 -10 -2 12.2 18.6
 4 -10 2 5.2 11.7
 4 10 3 6.1 11.7
 4 10 3 1.7 14.7
 -4 10 -3 17.5 16.6
 4 -10 3 47.3 19.1
 -4 -10 -3 14.8 20.7
 4 10 4 16.3 13.8
 4 10 4 11.2 13.9
 -4 10 -4 -15.9 15
 4 -10 4 61.49 19.6
 4 -10 4 7.3 14.6
 -4 -10 -4 18.8 21.1
 4 10 5 50.39 18.1
 4 10 5 28.4 15.7
 4 10 5 43.5 17.2
 -4 10 -5 49.3 21.4
 -4 -10 -5 43.8 20.2
 4 -10 5 33.1 18.4
 4 10 6 62.69 16.7
 -4 10 -6 53.09 22.9
 4 10 6 40.4 19
 4 -10 6 12.6 21.3
 -4 -10 -6 21.8 20.4
 4 10 7 26.5 16.4
 4 10 7 66.19 23
 -4 -10 -7 -4.8 23.4
 4 -10 7 60.69 23.1
 -4 10 -8 24.9 22.3
 4 10 8 15.7 18.3
 4 -10 8 15 17.2
 4 -10 8 7.4 20.4
 4 10 9 14.8 17.5
 4 10 9 26.2 17.6
 4 -10 9 17.1 21
 -4 -10 -9 27.2 26.1
 -4 -11 8 22.5 16.6
 -4 11 7 38.1 19.8
 -4 -11 7 71.39 21.2
 -4 11 6 48.8 19.9
 -4 -11 6 23.3 16.2
 -4 11 5 45.5 18.8
 -4 11 4 69.39 19
 4 -11 -4 62.99 22.8
 -4 11 3 61.39 14.6
 -4 11 3 46.7 15.9
 -4 -11 3 101.29 26.4
 4 -11 -3 53.79 21
 -4 11 2 32.2 15.3
 -4 11 2 43.4 17.5
 4 11 -2 -2.8 15.6
 -4 11 2 34.7 15.2
 4 -11 -2 56.29 19.8
 -4 -11 2 38 21.7
 4 11 -1 39.3 16.5
 -4 11 1 58.69 19.8
 -4 11 1 90.79 15.7
 -4 -11 1 119.59 28.2
 -4 11 0 47.3 18.6
 -4 11 0 49.1 15.1
 4 11 0 36.2 16.7
 -4 -11 0 104.79 28.4
 -4 11 -1 93.89 15.6
 -4 11 -1 55.99 18.5
 4 11 1 116.89 18.5
 4 11 1 58.49 16.4
 -4 11 -1 85.49 16.1
 4 -11 1 98.09 24
 -4 -11 -1 123.59 29
 4 11 2 27.8 16.6
 4 11 2 36.6 15.3
 -4 -11 -2 69.59 25.3
 4 11 3 49.2 15.8
 -4 -11 -3 76.19 23.2
 4 -11 3 37.2 17.8
 -4 11 -4 73.19 23.5
 4 11 4 61.79 15.8
 -4 -11 -4 48.6 27.5
 4 -11 4 69.69 19.4
 4 11 5 74.29 18.4
 -4 11 -5 69.39 23.1
 4 -11 5 87.09 20.6
 4 11 6 13.2 18.3
 4 11 6 15.3 16
 -4 11 -6 -7.5 21.6
 -4 -11 -6 32.7 22.3
 4 -11 6 17.8 17.3
 4 -11 6 41.6 19.4
 4 11 7 10.5 18.5
 4 11 7 40.6 21.4
 4 -11 7 1.6 20.6
 -4 11 -8 1.8 22.6
 -4 12 5 44 19
 4 -12 -5 28.4 23.2
 -4 12 4 118.89 22.7
 -4 12 4 128.49 23.2
 -4 12 3 34.6 17.9
 -4 12 3 55.09 19.1
 4 -12 -3 15.3 21.6
 4 12 -2 34.6 18.1
 -4 12 2 11.6 18.8
 4 -12 -2 88.39 25.2
 -4 12 1 66.39 16.9
 4 12 -1 63.99 20
 -4 12 1 26.2 18.8
 -4 -12 1 58.59 22.6
 -4 12 0 290.57 33.6
 4 12 0 332.07 34.3
 -4 12 -1 60.99 21.7
 4 12 1 30.1 17.5
 -4 12 -1 45.5 14.4
 -4 12 -2 28.7 18.9
 4 12 2 29.7 16.7
 -4 12 -3 62.79 21.5
 4 12 3 71.89 18.7
 4 -12 3 39.1 17.8
 4 12 4 108.69 22.4
 -4 12 -4 91.99 25.4
 4 12 4 81.79 20.5
 4 -12 4 133.19 25.2
 4 12 5 81.39 20
 -4 12 -5 32.7 23.8
 4 -12 5 48.6 22
 -4 13 1 31.5 21
 -4 13 0 40.1 22
 -4 -13 0 22.2 21.9
 -4 13 -1 24.1 19.8
 5 0 -14 9.3 17.9
 5 0 -13 7.9 17.1
 5 0 -13 38.2 18.9
 -5 0 13 -9.1 22.4
 -5 0 13 36.8 21.5
 -5 0 12 67.49 21.3
 5 0 -12 30.2 22.5
 5 0 -12 79.59 17
 -5 0 12 96.29 26
 -5 0 11 37.4 16.1
 -5 0 11 13.4 17.7
 5 0 -11 42.4 19.8
 5 0 -11 16.7 17.7
 5 0 -11 13.1 16.5
 5 0 -10 96.79 21.3
 -5 0 10 118.79 21
 -5 0 10 113.59 20.4
 5 0 -10 116.19 21.1
 5 0 -10 101.29 18.6
 -5 0 10 110.59 16.8
 5 0 -9 17 12.4
 5 0 -9 18.1 16
 -5 0 9 42 15.3
 5 0 -9 26.3 15.4
 -5 0 9 19.7 15.1
 -5 0 9 50.69 12.1
 5 0 -8 171.08 21.2
 -5 0 8 180.88 20.5
 -5 0 8 206.78 21.5
 -5 0 8 185.58 19
 5 0 -8 190.88 20.9
 5 0 -8 187.48 21.2
 -5 0 8 171.58 19.6
 -5 0 7 71.89 12.9
 -5 0 7 75.59 12.6
 5 0 -7 98.99 14.6
 5 0 -7 66.29 14.8
 -5 0 7 79.99 13.8
 5 0 -7 71.79 12.4
 -5 0 7 55.49 11.1
 -5 0 6 547.85 32.8
 5 0 -6 537.55 35.2
 -5 0 6 525.65 32.7
 -5 0 6 515.85 33.8
 5 0 -6 506.95 32.4
 5 0 -6 476.35 33.6
 -5 0 6 486.75 33.9
 5 0 -6 543.45 34.4
 -5 0 6 499.05 33.7
 -5 0 6 482.65 33.2
 -5 0 5 28 8.5
 5 0 -5 29.2 9.3
 5 0 -5 28.7 9.5
 -5 0 5 0 9.1
 -5 0 5 29.4 9.8
 -5 0 5 9.6 10
 5 0 -5 28.7 8.4
 5 0 -5 10.9 11.1
 -5 0 5 37.4 9.6
 5 0 -4 55.69 9.5
 -5 0 4 59.69 9.2
 -5 0 4 48.6 8.8
 5 0 -4 49.5 8.7
 5 0 -4 48.8 9.4
 5 0 -4 52.79 11.3
 5 0 -4 52.69 8.8
 -5 0 4 62.59 9.8
 -5 0 4 37.7 8.9
 5 0 -3 1937.91 104.39
 -5 0 3 1924.81 104.39
 -5 0 3 1984.8 105.39
 -5 0 3 1862.21 104.49
 5 0 -3 1860.51 104.29
 -5 0 3 1844.12 104.29
 -5 0 3 1877.21 104.29
 5 0 -3 1989.6 105.59
 5 0 -3 1930.11 104.39
 5 0 -3 1864.81 104.59
 -5 0 2 5569.24 304.37
 -5 0 2 5354.76 304.67
 -5 0 2 5627.24 304.37
 5 0 -2 5863.31 304.47
 5 0 -2 5600.34 304.37
 -5 0 2 6112.69 305.27
 5 0 -2 5608.44 304.27
 5 0 -2 5355.26 305.27
 5 0 -2 6085.89 305.27
 -5 0 2 5379.06 304.27
 5 0 -1 12.8 5.8
 -5 0 1 17.9 5.2
 -5 0 1 28.8 6.2
 5 0 -1 18.9 6.2
 5 0 -1 19.7 8.2
 5 0 -1 11.9 6
 -5 0 1 20.8 6.6
 -5 0 1 9.3 7.4
 5 0 0 -8.6 5.8
 -5 0 0 3.5 4.7
 -5 0 0 10.4 7.2
 -5 0 0 -2.4 5.9
 5 0 0 4.5 6.6
 5 0 0 2.7 5.6
 5 0 0 7.7 4
 -5 0 0 8.4 5.3
 5 0 0 7.3 5.6
 -5 0 0 3.4 6.3
 5 0 1 23.9 5.9
 5 0 1 18.9 4.9
 5 0 1 19.6 9.7
 -5 0 -1 8.1 5.2
 5 0 1 13.2 5.7
 5 0 1 12.8 5.4
 -5 0 -1 25.5 6.3
 -5 0 -1 14.6 6.7
 -5 0 -1 21.5 5.5
 -5 0 -1 20.7 5.3
 5 0 2 5261.97 289.87
 5 0 2 5377.56 290.07
 -5 0 -2 5161.88 289.77
 -5 0 -2 5691.93 289.17
 -5 0 -2 5358.56 289.97
 5 0 2 5291.87 289.97
 5 0 2 5246.27 289.97
 5 0 2 5505.45 290.17
 5 0 2 5412.56 289.07
 -5 0 -2 5586.14 290.77
 5 0 3 1862.71 98.89
 5 0 3 1805.92 98.79
 5 0 3 1771.32 98.89
 5 0 3 1954.7 99.29
 -5 0 -3 1726.33 98.59
 -5 0 -3 1752.52 98.59
 -5 0 -3 1754.02 98.99
 5 0 3 1802.22 99.09
 -5 0 -3 1836.72 99.29
 5 0 4 53.19 11.1
 5 0 4 57.09 8.5
 -5 0 -4 51.69 9.3
 5 0 4 51.19 9.5
 -5 0 -4 35.4 9.4
 5 0 4 46.6 8.7
 5 0 4 34.8 4.8
 -5 0 -4 48.5 5.7
 -5 0 -5 29.7 6.3
 5 0 5 25.8 5
 5 0 5 16 8.9
 5 0 5 32.8 8.5
 5 0 5 27.3 9.2
 -5 0 -5 40.2 9.7
 5 0 5 39 8.5
 -5 0 -5 43.7 10.3
 -5 0 -5 24.4 9.6
 5 0 6 488.75 30.2
 -5 0 -6 530.55 33.2
 -5 0 -6 530.35 30.3
 -5 0 -6 491.15 34.1
 5 0 6 502.65 32.1
 5 0 6 502.35 33.1
 -5 0 -6 513.05 32.8
 5 0 6 516.15 32.9
 5 0 7 64.39 11.4
 5 0 7 85.99 13.7
 -5 0 -7 74.79 14.2
 5 0 7 77.49 12.3
 5 0 7 83.59 9
 -5 0 -7 55.89 13.5
 5 0 8 175.18 17.6
 5 0 8 158.38 18
 -5 0 -8 196.58 21.2
 -5 0 -8 242.08 22.4
 5 0 8 171.48 19.8
 5 0 8 189.98 19.3
 -5 0 -8 164.98 16.8
 -5 0 -9 1 13.2
 -5 0 -9 5.2 13
 5 0 9 33.6 14
 5 0 9 29.7 12.8
 5 0 9 18.7 9.4
 -5 0 -9 7.3 9.7
 5 0 9 37.7 11.4
 5 0 10 95.19 18.7
 -5 0 -10 139.69 14.4
 -5 0 -10 89.69 22.4
 5 0 10 94.69 18.6
 5 0 10 80.89 19.3
 -5 0 -11 23.4 11.2
 -5 0 -11 13.9 19
 5 0 11 47.6 18.4
 -5 0 -12 52.19 12.7
 5 0 12 34 20.1
 -5 0 -13 6.8 10.5
 5 0 13 31 20.2
 5 0 13 -2.8 19.8
 5 0 14 22.4 24.8
 -5 0 -14 17.8 20.7
 5 1 -14 1.7 18.1
 5 -1 -14 48.8 20.5
 5 1 -13 83.49 19.7
 5 1 -13 45.4 25.7
 -5 -1 13 130.59 26.6
 5 -1 -13 75.29 21.6
 5 -1 -13 86.79 23.2
 5 1 -12 55.69 21.8
 -5 1 12 50.19 18.5
 5 1 -12 32.7 17.8
 5 1 -12 39.4 18.7
 -5 1 12 28 21.1
 -5 -1 12 68.69 22.4
 -5 -1 12 62.69 24.3
 5 -1 -12 51.29 20.8
 5 -1 -12 45.8 18.9
 5 1 -11 11.5 13.5
 -5 1 11 20.9 19.7
 5 1 -11 9 16.9
 5 1 -11 12.6 16.6
 -5 1 11 9.7 16
 -5 1 11 8.5 13.3
 -5 -1 11 9.3 12
 5 -1 -11 22.5 18.9
 5 -1 -11 -1.3 14.8
 5 1 -10 50.19 17.4
 -5 1 10 72.89 17.8
 5 1 -10 71.89 17.3
 5 1 -10 41.9 14
 -5 -1 10 50.19 13.8
 5 -1 -10 83.99 22.3
 5 -1 -10 71.79 16
 5 -1 -10 51.09 18.3
 -5 -1 10 95.59 19.8
 -5 -1 10 66.89 20.1
 -5 1 9 36.6 13.5
 5 1 -9 23.1 14.9
 -5 1 9 40.4 15.3
 5 1 -9 27.8 14.6
 -5 1 9 50.79 13.5
 5 -1 -9 28.8 13.1
 -5 -1 9 69.79 14
 -5 -1 9 31 14.1
 5 -1 -9 39.5 16.3
 5 -1 -9 43.9 14.5
 -5 1 8 17.7 12.5
 5 1 -8 47.2 11.2
 5 1 -8 42.7 12.6
 -5 1 8 52.19 12.3
 -5 1 8 50.89 12.9
 5 1 -8 56.39 14.7
 -5 -1 8 43.9 13.8
 -5 -1 8 16 12.3
 5 -1 -8 47.2 14.1
 -5 -1 8 30.3 10.7
 -5 -1 8 37.3 12.5
 -5 1 7 428.76 32.1
 -5 1 7 465.85 30.3
 -5 1 7 429.96 31
 5 1 -7 432.96 33.9
 -5 1 7 469.85 31.4
 5 1 -7 451.15 30.2
 5 1 -7 442.56 32.7
 5 -1 -7 447.76 30.8
 -5 -1 7 451.95 29.8
 5 -1 -7 469.05 33.1
 -5 -1 7 465.35 30.8
 -5 -1 7 425.86 31.3
 -5 -1 7 418.16 36.2
 5 -1 -7 437.16 32.4
 -5 1 6 148.09 15.8
 -5 1 6 142.29 15.1
 5 1 -6 126.99 15.6
 -5 1 6 124.79 15
 -5 1 6 133.09 17.7
 5 1 -6 128.59 14.2
 -5 1 6 140.09 15.8
 5 1 -6 165.68 16
 5 1 -6 128.79 14
 5 1 -6 130.89 14.6
 -5 1 6 146.39 14.8
 5 -1 -6 130.09 13.9
 -5 -1 6 135.29 14.4
 -5 -1 6 129.39 15.8
 -5 -1 6 126.69 12.9
 5 -1 -6 115.99 15.3
 5 -1 -6 118.99 15.4
 5 -1 -6 141.99 14.9
 -5 -1 6 122.29 13.7
 -5 -1 6 110.59 13
 -5 -1 6 128.09 14.9
 5 1 -5 92.79 11
 5 1 -5 89.29 13.8
 -5 1 5 96.59 11.7
 -5 1 5 98.39 12.3
 5 1 -5 135.49 13.6
 -5 1 5 81.39 12.7
 -5 1 5 69.89 11.5
 -5 -1 5 89.09 12.7
 -5 -1 5 101.79 10.7
 -5 -1 5 77.09 12.9
 5 -1 -5 81.19 11.9
 5 -1 -5 87.09 11.6
 -5 -1 5 83.79 11.4
 -5 -1 5 91.89 10.8
 5 -1 -5 129.69 12.3
 5 -1 -5 117.59 13.8
 -5 1 4 255.87 21.3
 -5 1 4 275.77 20.2
 5 1 -4 258.97 21.8
 5 1 -4 266.57 19.8
 5 1 -4 235.98 18.6
 -5 1 4 210.58 25.3
 -5 1 4 279.17 19
 5 1 -4 260.57 19.4
 -5 1 4 266.77 20
 5 -1 -4 295.57 21.6
 -5 -1 4 249.68 18.9
 -5 -1 4 251.77 18.3
 5 -1 -4 271.77 20.6
 -5 -1 4 269.67 19.7
 -5 -1 4 280.17 18.8
 -5 -1 4 257.47 20
 5 -1 -4 245.08 18.2
 5 -1 -4 262.07 20.7
 5 -1 -4 285.87 19.5
 -5 1 3 1017.6 60.29
 5 1 -3 1110.09 60.39
 5 1 -3 1094.69 58.89
 -5 1 3 1053.29 59.69
 -5 1 3 1001.4 59.09
 5 1 -3 1031 58.79
 -5 1 3 997.5 58.79
 -5 1 3 1031.5 59.19
 -5 -1 3 1116.69 58.59
 5 -1 -3 1090.39 59.89
 5 -1 -3 1046.7 60.99
 5 -1 -3 1047.5 60.29
 -5 -1 3 1094.59 60.39
 -5 -1 3 1023.8 59.09
 5 -1 -3 1088.59 58.69
 -5 -1 3 1036.9 58.69
 -5 -1 3 1012.3 58.69
 5 -1 -3 1048.5 59.09
 5 1 -2 1796.32 93.59
 -5 1 2 1644.44 92.89
 -5 1 2 1699.83 93.29
 -5 1 2 1648.73 92.59
 5 1 -2 1656.93 92.49
 5 1 -2 1647.44 92.19
 -5 1 2 1596.84 92.59
 -5 1 2 1810.22 93.59
 5 1 -2 1713.93 92.09
 -5 -1 2 1708.03 92.09
 -5 -1 2 1618.74 91.99
 -5 -1 2 1762.72 93.39
 5 -1 -2 1628.44 92.59
 5 -1 -2 1696.13 92.59
 -5 -1 2 1737.73 92.19
 -5 -1 2 1642.94 92.49
 5 -1 -2 1688.93 92.89
 5 -1 -2 1763.92 93.39
 5 -1 -2 1687.03 92.39
 5 1 -1 2343.67 130.59
 -5 1 1 2364.86 130.49
 -5 1 1 2418.86 130.59
 5 1 -1 2384.06 129.69
 -5 1 1 2489.25 130.69
 -5 1 1 2382.16 130.59
 -5 1 1 2518.45 131.09
 5 1 -1 2107.69 133.39
 5 1 -1 2401.56 130.29
 5 -1 -1 2436.96 130.49
 5 -1 -1 2589.64 130.59
 -5 -1 1 2492.95 130.99
 -5 -1 1 2452.05 130.19
 -5 -1 1 2538.85 130.29
 -5 -1 1 2310.47 130.29
 5 -1 -1 2458.05 130.49
 5 -1 -1 2383.26 130.49
 -5 -1 1 2245.78 129.59
 -5 1 0 14.6 11.1
 5 1 0 1.2 6.4
 -5 1 0 18.7 6
 5 1 0 6.6 10.2
 5 1 0 7.8 5.7
 -5 1 0 6.7 5.8
 5 1 0 16.2 8.6
 -5 1 0 2.2 5.6
 -5 -1 0 5.5 5.6
 5 -1 0 6.6 6.2
 5 -1 0 -14.2 5.6
 -5 -1 0 15.8 6.4
 5 -1 0 14.5 6.3
 5 -1 0 0.2 5.7
 5 -1 0 8 5.8
 -5 -1 0 5.4 5.9
 -5 -1 0 -6.8 5.4
 5 1 1 2446.96 127.79
 -5 1 -1 2246.18 127.99
 -5 1 -1 2085.29 129.09
 5 1 1 2298.27 126.89
 5 1 1 2500.75 127.59
 5 1 1 2326.87 127.99
 -5 1 -1 2415.46 128.19
 5 1 1 2221.48 126.99
 5 1 1 2244.18 127.59
 -5 1 -1 2441.96 127.39
 -5 -1 -1 2367.86 128.09
 -5 -1 -1 2551.14 127.59
 5 -1 1 2434.76 127.39
 -5 -1 -1 2412.96 128.09
 5 -1 1 2374.16 127.39
 5 -1 1 2282.77 127.79
 -5 -1 -1 2382.26 127.79
 -5 -1 -1 2238.98 126.89
 5 -1 1 2541.75 127.79
 5 1 2 1566.14 89.69
 5 1 2 1662.73 88.19
 5 1 2 1636.54 88.69
 5 1 2 1565.84 87.99
 5 1 2 1630.54 88.09
 -5 1 -2 1708.43 88.69
 -5 1 -2 1603.84 89.09
 -5 1 -2 1608.04 88.99
 -5 -1 -2 1563.34 87.89
 5 -1 2 1556.24 87.99
 -5 -1 -2 1609.94 88.09
 5 -1 2 1674.23 88.99
 5 -1 2 1694.73 88.99
 5 -1 2 1726.03 88.49
 5 -1 2 1625.84 88.69
 -5 -1 -2 1547.05 88.09
 -5 -1 -2 1557.24 88.49
 -5 -1 -2 1617.24 88.39
 -5 -1 -2 1620.34 89.19
 -5 1 -3 1052.09 57.29
 5 1 3 1023.8 56.99
 5 1 3 1006.7 57.79
 5 1 3 1023.3 56.69
 -5 1 -3 1094.59 57.49
 -5 1 -3 977.1 57.59
 -5 1 -3 1074.89 58.29
 -5 -1 -3 1031.4 56.39
 5 -1 3 1034.8 57.59
 5 -1 3 982.4 57.59
 5 -1 3 1110.89 57.79
 -5 -1 -3 996.1 56.69
 -5 -1 -3 966.4 55.99
 5 -1 3 1040.1 56.49
 -5 -1 -3 1031.9 57.39
 5 -1 3 1025 57.69
 -5 -1 -3 900.61 59.79
 -5 -1 -3 970.5 57.09
 -5 1 -4 254.27 18.8
 5 1 4 242.28 21.7
 5 1 4 266.07 19.2
 5 1 4 244.58 19
 5 1 4 281.37 18.4
 -5 1 -4 247.98 19.5
 5 1 4 245.28 16.7
 -5 1 -4 248.18 19.6
 -5 -1 -4 292.97 18.7
 5 -1 4 269.87 17.8
 -5 -1 -4 251.07 17.5
 5 -1 4 257.17 19.4
 -5 -1 -4 247.08 18.6
 -5 -1 -4 272.57 18.8
 5 -1 4 258.57 20
 -5 -1 -4 242.28 16.3
 -5 -1 -4 244.28 20.6
 5 -1 4 277.37 18.6
 5 -1 4 230.38 18.9
 -5 1 -5 114.99 12.9
 5 1 5 80.59 11.4
 5 1 5 95.89 11.8
 5 1 5 92.49 10.5
 5 1 5 111.59 12.4
 -5 1 -5 83.09 11
 5 1 5 115.69 10.3
 -5 1 -5 95.09 12.1
 -5 -1 -5 99.09 11.3
 -5 -1 -5 100.39 13.3
 5 -1 5 83.19 9.9
 5 -1 5 67.39 12.2
 -5 -1 -5 84.89 12.1
 5 -1 5 87.79 10.7
 5 -1 5 73.09 11.5
 -5 -1 -5 128.99 13.2
 5 1 6 154.58 13
 5 1 6 117.19 14.5
 -5 1 -6 132.39 14.7
 5 1 6 140.89 15.7
 -5 1 -6 128.09 14.9
 -5 1 -6 133.59 14.8
 5 1 6 138.99 15.1
 5 1 6 113.09 12.2
 5 -1 6 119.49 14.2
 -5 -1 -6 121.89 13.5
 5 -1 6 124.79 13.9
 -5 -1 -6 128.39 13.7
 5 -1 6 116.89 13.8
 -5 -1 -6 143.49 14.1
 -5 -1 -6 135.99 15.3
 5 -1 6 164.28 15.7
 5 -1 6 122.69 15
 5 1 7 467.05 30.9
 5 1 7 431.56 34.8
 5 1 7 505.75 30.7
 5 1 7 474.25 28.8
 5 1 7 431.96 31.4
 -5 1 -7 434.06 30
 -5 -1 -7 470.75 34.4
 -5 -1 -7 436.96 31.7
 5 -1 7 479.45 30.5
 -5 -1 -7 425.16 29
 5 -1 7 418.86 32.7
 5 -1 7 448.96 33.5
 5 1 8 42.3 11.4
 -5 1 -8 49.99 13.5
 -5 1 -8 35.2 10.4
 5 1 8 59.29 12.8
 5 1 8 34.1 12.6
 -5 1 -8 48.1 14.7
 -5 -1 -8 40.7 17.8
 -5 -1 -8 55.59 10.6
 5 -1 8 19.8 10.4
 5 -1 8 22.4 12.6
 5 -1 8 34 11.7
 -5 1 -9 40.7 17.2
 5 1 9 59.29 13.4
 -5 1 -9 12.2 14.8
 5 1 9 23.7 13.3
 5 1 9 40.3 14.5
 5 -1 9 32.2 13.9
 -5 -1 -9 54.29 12
 -5 -1 -9 40.8 14.7
 5 -1 9 47.1 8.8
 -5 -1 -9 56.49 15.7
 5 -1 9 31.1 14.7
 5 1 10 52.29 15
 -5 1 -10 42 16.7
 5 1 10 37.4 17.4
 -5 1 -10 24.6 18.4
 5 1 10 59.39 15.4
 5 -1 10 44.4 16.7
 -5 -1 -10 48.6 13.1
 5 -1 10 61.79 13.2
 5 -1 10 62.09 17.7
 -5 -1 -10 56.19 23.7
 -5 1 -11 12.2 21.5
 -5 1 -11 36.6 19.1
 5 1 11 7.3 20.3
 5 1 11 8.1 14
 5 -1 11 3.4 18.9
 -5 -1 -11 48.9 21.4
 5 -1 11 -0.2 15.9
 -5 -1 -11 20.4 12.6
 5 -1 11 4.1 13.2
 5 1 12 62.59 20
 5 1 12 27.7 19.6
 5 1 12 39 17.5
 -5 -1 -12 71.59 18
 -5 -1 -12 43.8 18.6
 5 -1 12 64.79 20.7
 -5 -1 -12 58.39 14.6
 -5 1 -13 77.39 21
 5 1 13 18.7 21.6
 -5 -1 -13 48.9 14.2
 5 -1 13 86.19 25.4
 -5 1 -14 -3.8 24.5
 5 1 14 1.6 24.7
 5 2 -14 4.5 16.7
 -5 -2 14 56.59 22.4
 -5 2 13 1.6 19.3
 5 2 -13 22.5 21
 5 2 -13 -7.1 15.1
 5 -2 -13 11.8 22
 -5 2 12 136.69 27.6
 5 2 -12 163.08 28.5
 5 2 -12 136.69 22.2
 -5 2 12 187.68 27.7
 5 -2 -12 196.28 27.1
 -5 -2 12 225.38 32.5
 5 2 -11 5.4 13.1
 -5 2 11 31.7 18
 5 2 -11 4.7 15.5
 -5 -2 11 33.1 18.1
 5 -2 -11 27.7 18.3
 5 -2 -11 2.3 18.6
 5 2 -10 103.39 17.2
 -5 2 10 158.78 22.9
 5 2 -10 117.19 21.4
 -5 2 10 147.09 20.1
 5 2 -10 99.89 19
 -5 2 10 96.29 20.3
 5 -2 -10 128.89 21.5
 -5 -2 10 176.78 18.8
 5 -2 -10 174.48 21.7
 -5 -2 10 128.59 22.7
 5 -2 -10 149.49 23.1
 -5 -2 10 137.09 23
 5 2 -9 42.5 14.8
 -5 2 9 31.5 13.1
 -5 2 9 29.6 12.3
 -5 2 9 4.9 13.3
 5 2 -9 55.39 13.8
 -5 -2 9 43.2 16.4
 5 -2 -9 35.9 15
 5 -2 -9 9.5 13.2
 5 -2 -9 26.4 14.6
 -5 -2 9 30.4 15.2
 -5 2 8 289.47 24.7
 -5 2 8 251.67 25.8
 5 2 -8 253.57 28.1
 5 2 -8 232.28 24.5
 -5 -2 8 284.77 28.3
 5 -2 -8 292.07 24.7
 5 -2 -8 283.77 26.5
 5 -2 -8 269.27 29.2
 -5 -2 8 279.47 21.2
 -5 -2 8 261.27 25.1
 -5 -2 8 238.58 26.5
 -5 2 7 26.8 11.2
 -5 2 7 24 9.9
 5 2 -7 21.8 9.8
 5 2 -7 9.4 11.5
 -5 2 7 10.6 12.2
 5 2 -7 13.2 7.2
 -5 2 7 32.5 11.4
 -5 2 7 35.3 11.1
 -5 -2 7 19.6 8.3
 -5 -2 7 1 10.9
 5 -2 -7 20.9 11.7
 -5 -2 7 16 11.2
 -5 -2 7 16.8 9.3
 5 -2 -7 22 12.1
 5 -2 -7 21.2 9.9
 5 -2 -7 16.7 9
 -5 2 6 180.78 18.6
 5 2 -6 159.48 15.3
 5 2 -6 148.99 15.6
 5 2 -6 159.48 16.8
 -5 2 6 168.48 15.9
 -5 2 6 176.18 18
 -5 2 6 159.28 18.5
 5 2 -6 158.48 16.1
 -5 2 6 167.08 16.8
 -5 -2 6 159.88 14.3
 5 -2 -6 174.68 17.4
 -5 -2 6 176.78 18.6
 5 -2 -6 151.18 17.6
 -5 -2 6 184.68 16.9
 5 -2 -6 190.58 18.4
 5 -2 -6 161.78 18.2
 -5 -2 6 173.08 17.3
 -5 2 5 72.09 10.1
 -5 2 5 68.99 12.1
 5 2 -5 94.89 13.2
 5 2 -5 82.29 10.2
 5 2 -5 80.59 9.6
 -5 2 5 87.89 11.8
 5 2 -5 72.29 10.6
 -5 2 5 76.79 12.2
 -5 -2 5 95.89 12.2
 -5 -2 5 87.69 11
 5 -2 -5 91.09 12
 5 -2 -5 94.29 12.9
 5 -2 -5 73.59 12.6
 -5 -2 5 69.39 12.2
 -5 -2 5 90.29 9.2
 -5 -2 5 84.29 9
 -5 -2 5 67.89 10.4
 5 -2 -5 76.49 9.8
 -5 2 4 35.2 9.6
 -5 2 4 49 8.5
 5 2 -4 31.1 7.6
 5 2 -4 45.1 7.7
 -5 2 4 36.8 9.4
 5 2 -4 51.09 9.1
 5 2 -4 47.1 8.7
 -5 2 4 34.5 9.8
 -5 2 4 40.3 10.3
 5 2 -4 53.59 11
 -5 -2 4 52.89 10.8
 5 -2 -4 46 10.6
 -5 -2 4 29.5 8.3
 -5 -2 4 44.1 6.6
 5 -2 -4 35.6 9.6
 -5 -2 4 40.1 8.4
 5 -2 -4 48.2 10.3
 -5 -2 4 31.8 6.7
 5 -2 -4 39.6 9.1
 -5 -2 4 26.1 10.9
 -5 2 3 86.49 12.3
 -5 2 3 95.69 11
 -5 2 3 107.79 10.5
 5 2 -3 105.59 11.3
 5 2 -3 112.09 9.8
 5 2 -3 102.59 11.5
 5 2 -3 131.19 12.6
 -5 2 3 102.19 11.4
 5 2 -3 102.69 10.9
 -5 2 3 97.99 11.5
 5 -2 -3 111.19 10.1
 -5 -2 3 104.69 10.3
 -5 -2 3 91.69 9.4
 5 -2 -3 90.39 11.4
 -5 -2 3 102.49 12.7
 -5 -2 3 98.49 11.8
 -5 -2 3 98.89 10.4
 5 -2 -3 103.09 11
 5 -2 -3 115.39 11.9
 -5 -2 3 89.19 9.6
 5 -2 -3 104.59 12.4
 5 2 -2 674.23 38.1
 -5 2 2 688.23 39.5
 5 2 -2 678.03 38.1
 -5 2 2 647.14 39.6
 5 2 -2 698.93 38.4
 5 2 -2 656.03 40.2
 -5 2 2 710.73 40.2
 -5 2 2 627.64 39.1
 5 2 -2 640.94 38.7
 -5 2 2 654.63 40.5
 5 -2 -2 714.03 39.3
 -5 -2 2 647.84 37.3
 -5 -2 2 640.14 38
 5 -2 -2 669.23 39.8
 -5 -2 2 673.33 38.9
 -5 -2 2 708.63 37.8
 -5 -2 2 676.83 40.3
 5 -2 -2 685.23 40.4
 5 -2 -2 714.93 38.8
 5 -2 -2 738.83 39.7
 5 2 -1 585.44 33.5
 5 2 -1 525.75 31.7
 5 2 -1 604.94 31.6
 -5 2 1 533.35 33.5
 -5 2 1 528.15 32.5
 -5 2 1 496.75 32.3
 -5 2 1 514.55 32.9
 5 2 -1 556.24 30.7
 5 2 -1 578.74 31.6
 -5 2 1 532.25 33.3
 -5 -2 1 598.84 31.1
 -5 -2 1 583.14 33.5
 5 -2 -1 531.05 33.6
 -5 -2 1 557.64 31.1
 -5 -2 1 575.14 31
 5 -2 -1 552.24 32.3
 -5 -2 1 534.45 30.7
 5 -2 -1 532.05 32.1
 5 -2 -1 551.24 32.8
 -5 -2 1 536.35 32.9
 5 -2 -1 580.34 32.5
 5 2 0 35.7 7.8
 -5 2 0 26.5 6.4
 5 2 0 21.4 5
 -5 2 0 26.6 7.4
 5 2 0 36 6.7
 -5 2 0 12.2 7.4
 -5 -2 0 28.7 6.5
 -5 -2 0 39.1 5.8
 5 -2 0 33.9 7.2
 5 -2 0 25.6 6.4
 -5 -2 0 21 7.6
 -5 -2 0 25.8 6.2
 5 -2 0 39 9
 5 -2 0 29.1 7.6
 5 -2 0 28 6
 -5 2 -1 555.04 33.5
 5 2 1 596.94 30.9
 -5 2 -1 549.65 33.1
 5 2 1 509.15 34
 5 2 1 590.44 31.3
 -5 2 -1 608.74 31.7
 5 2 1 584.54 32.6
 5 2 1 513.65 32.8
 -5 2 -1 567.04 31.8
 -5 2 -1 524.05 32.1
 5 -2 1 561.84 31.3
 -5 -2 -1 562.54 32.9
 5 -2 1 537.75 32.3
 -5 -2 -1 553.24 32.3
 -5 -2 -1 582.94 31.4
 -5 -2 -1 521.45 32.7
 5 -2 1 553.24 33
 -5 -2 -1 512.85 30.7
 5 -2 1 556.84 32.9
 5 -2 1 565.54 31.2
 5 2 2 702.63 37.3
 -5 2 -2 660.43 36.8
 5 2 2 685.13 36.7
 -5 2 -2 633.44 36.7
 5 2 2 661.93 37.9
 -5 2 -2 696.73 37.6
 -5 2 -2 632.74 38.8
 5 2 2 684.23 38.9
 5 2 2 675.83 38.2
 -5 2 -2 640.64 38.9
 5 -2 2 638.84 38.6
 -5 -2 -2 604.74 37.6
 5 -2 2 646.84 38.8
 -5 -2 -2 641.34 36.9
 -5 -2 -2 653.53 38
 5 -2 2 638.84 36.9
 5 -2 2 683.93 36.6
 -5 -2 -2 665.03 36.6
 -5 -2 -2 644.44 38.8
 -5 -2 -2 639.54 37.9
 -5 2 -3 110.49 10
 5 2 3 101.69 10
 -5 2 -3 84.59 8.2
 5 2 3 81.79 9.4
 5 2 3 91.99 11.4
 -5 2 -3 100.19 11.3
 5 2 3 91.79 9.5
 -5 2 -3 81.09 11.6
 -5 -2 -3 89.19 8.4
 5 -2 3 69.09 10.5
 5 -2 3 87.29 8.3
 -5 -2 -3 77.89 8.9
 5 -2 3 89.69 8.1
 5 -2 3 89.49 9.4
 5 -2 3 96.99 11.4
 -5 -2 -3 93.49 9.8
 5 -2 3 105.49 11
 5 -2 3 85.09 8.1
 -5 -2 -3 99.29 10.2
 -5 -2 -3 90.39 11.9
 -5 -2 -3 85.49 9
 -5 2 -4 22.5 9.6
 -5 2 -4 32.1 8.5
 5 2 4 32.9 7.5
 5 2 4 39.6 9.5
 5 2 4 64.19 10.4
 5 2 4 32 7.3
 5 2 4 51.79 9
 -5 -2 -4 33 6.9
 5 -2 4 49.99 6.5
 -5 -2 -4 24.5 10
 5 -2 4 42.3 9.5
 -5 -2 -4 45.5 8.4
 -5 -2 -4 37.8 7.6
 5 -2 4 49 9.7
 5 -2 4 52.89 9.9
 -5 -2 -4 51.19 9.1
 -5 -2 -4 27 7.9
 5 -2 4 40.1 7.2
 5 2 5 101.09 11.5
 5 2 5 75.59 9.5
 -5 2 -5 76.39 10.8
 -5 2 -5 73.19 10.7
 5 2 5 90.49 12.7
 5 2 5 115.89 12.1
 -5 2 -5 71.99 12.2
 5 2 5 71.49 9.3
 -5 -2 -5 78.39 10.4
 -5 -2 -5 93.19 13.4
 5 -2 5 96.29 11.8
 -5 -2 -5 99.69 10.3
 -5 -2 -5 63.59 8.8
 -5 -2 -5 87.29 10.6
 5 -2 5 68.49 11.6
 -5 -2 -5 94.29 13.4
 5 -2 5 81.69 8.7
 5 -2 5 73.89 11.7
 5 -2 5 62.49 8.8
 5 2 6 176.98 17.3
 5 2 6 164.28 15.2
 -5 2 -6 161.48 14.1
 -5 2 -6 193.18 18.2
 5 2 6 171.98 14.8
 5 2 6 179.08 19.5
 5 2 6 175.38 15.8
 5 2 6 171.08 17.8
 -5 2 -6 157.88 15.7
 5 -2 6 163.38 16.5
 -5 -2 -6 182.98 18.7
 -5 -2 -6 131.69 14.5
 -5 -2 -6 172.78 17.6
 -5 -2 -6 167.68 15.9
 -5 -2 -6 159.08 16.6
 5 -2 6 201.68 14.6
 -5 -2 -6 162.88 16.7
 -5 2 -7 30.6 12
 5 2 7 20.9 10.6
 5 2 7 25.9 12.6
 -5 2 -7 19.1 10.2
 5 2 7 27.5 9.4
 5 2 7 24.2 9.2
 5 2 7 11.5 8
 5 2 7 22.8 13.6
 5 -2 7 14.9 9.8
 -5 -2 -7 10.6 11.5
 5 -2 7 25.8 11
 -5 -2 -7 4.6 9.7
 -5 -2 -7 23.2 9.3
 5 -2 7 4.8 7.4
 5 2 8 271.57 24.5
 5 2 8 233.78 24.7
 5 2 8 279.57 25
 -5 2 -8 288.67 24.3
 5 2 8 280.17 26.6
 5 2 8 298.77 23.4
 -5 2 -8 294.27 28.6
 -5 -2 -8 280.07 24.8
 -5 -2 -8 297.97 27.6
 5 -2 8 225.58 24.6
 -5 -2 -8 287.57 23.3
 5 -2 8 225.88 27
 5 -2 8 266.77 21.9
 5 2 9 31.1 14.4
 -5 2 -9 27.7 16.8
 -5 2 -9 18.8 9.6
 5 2 9 39.2 13.4
 5 2 9 6.9 13.2
 -5 2 -9 33.1 13.8
 -5 -2 -9 24.2 11.5
 5 -2 9 11.2 14.8
 -5 -2 -9 25.2 15.4
 5 -2 9 33.4 13.8
 -5 2 -10 136.09 21.3
 -5 2 -10 157.58 17.3
 5 2 10 119.29 17.6
 5 2 10 114.29 21.5
 -5 2 -10 166.58 26.9
 5 -2 10 157.88 24
 5 -2 10 102.19 20.2
 -5 -2 -10 154.18 22.5
 5 -2 10 146.59 17.6
 -5 -2 -10 122.69 17.2
 -5 -2 -11 24.4 21.7
 -5 -2 -11 4.8 13.1
 5 -2 11 26 18.5
 5 2 12 182.88 26.5
 5 2 12 134.39 26.9
 -5 2 -12 218.98 29.5
 5 -2 12 184.88 29.8
 -5 -2 -12 156.58 20.9
 -5 2 -13 14.1 20.5
 5 2 13 3.9 20.8
 5 -2 13 -33 23
 -5 2 -14 43.1 26.7
 5 2 14 18.3 25.5
 5 2 14 44.7 21.3
 -5 3 14 -7.9 23.1
 5 3 -14 17.3 17.3
 -5 -3 14 37 25.9
 5 -3 -14 -15.3 21.5
 5 -3 -14 33.3 20.5
 -5 3 13 43.9 25.8
 -5 3 13 53.39 21.7
 5 3 -13 0.7 17.3
 5 3 -13 41.5 23.8
 5 -3 -13 33.1 20.8
 -5 3 12 -2.5 20.4
 -5 3 12 17.5 20.4
 5 3 -12 -5.6 16
 -5 -3 12 -5.5 15.7
 5 -3 -12 31.4 21.8
 5 3 -11 69.29 17.2
 5 3 -11 75.99 18.9
 -5 3 11 51.39 21.7
 5 -3 -11 74.79 24.4
 -5 -3 11 40.2 22.7
 5 -3 -11 15.8 19.4
 5 3 -10 20.2 12.9
 -5 3 10 24.9 17.8
 -5 3 10 25.6 13.3
 5 3 -10 33.1 14.7
 5 -3 -10 36.6 17.9
 5 -3 -10 69.19 21.2
 -5 -3 10 53.99 19.1
 5 3 -9 22.7 14
 5 3 -9 37 12.9
 -5 3 9 2.4 15.6
 -5 3 9 23.7 15.3
 5 3 -9 33.4 16.2
 -5 3 9 15.5 15.1
 5 -3 -9 34.7 14.9
 -5 -3 9 34.9 18.4
 -5 -3 9 25.1 16.9
 5 -3 -9 9.8 15
 -5 3 8 138.29 20.1
 -5 3 8 158.38 20
 5 3 -8 127.99 17.4
 5 3 -8 160.78 19.3
 -5 3 8 170.88 19.5
 5 3 -8 163.38 17.1
 5 -3 -8 136.49 19.4
 5 -3 -8 143.29 19.3
 -5 -3 8 153.78 19.7
 -5 -3 8 135.49 17
 -5 -3 8 130.49 18
 5 -3 -8 154.68 22
 -5 3 7 555.24 39.6
 5 3 -7 561.44 36.5
 -5 3 7 522.65 36.2
 -5 3 7 593.44 38.2
 5 3 -7 554.34 34.8
 5 3 -7 527.95 34.9
 -5 3 7 536.35 37.6
 -5 3 7 545.35 34.8
 5 -3 -7 442.96 41.2
 -5 -3 7 489.65 37.1
 -5 -3 7 497.35 36.8
 -5 -3 7 516.95 36.2
 5 -3 -7 590.74 38.9
 5 -3 -7 561.34 35
 5 -3 -7 605.44 36.8
 -5 3 6 122.89 14
 -5 3 6 120.49 15
 5 3 -6 93.49 11
 5 3 -6 95.99 14.1
 -5 3 6 110.59 12.9
 5 3 -6 96.89 14.6
 5 -3 -6 101.99 15
 -5 -3 6 106.89 16.2
 -5 -3 6 99.69 14.5
 5 -3 -6 130.69 16
 -5 -3 6 103.69 13.5
 5 -3 -6 86.49 15.3
 5 -3 -6 111.09 12.3
 5 3 -5 80.89 9.1
 5 3 -5 81.49 10.9
 -5 3 5 89.49 12.7
 -5 3 5 78.29 13.2
 5 3 -5 59.69 11.5
 -5 3 5 93.49 11.4
 5 3 -5 50.79 8.6
 -5 3 5 69.49 9.8
 5 3 -5 50.19 10.7
 -5 3 5 47.9 11.4
 5 -3 -5 66.99 12
 5 -3 -5 68.99 12.1
 -5 -3 5 47.8 11.7
 5 -3 -5 57.29 8.6
 5 -3 -5 76.49 13.1
 -5 -3 5 56.69 11.9
 5 -3 -5 61.99 10.8
 -5 -3 5 66.39 10.5
 -5 -3 5 84.39 10.5
 -5 3 4 89.49 12.5
 5 3 -4 72.99 11.9
 -5 3 4 100.79 12.3
 -5 3 4 103.89 10.6
 5 3 -4 96.89 11.3
 5 3 -4 79.49 9.1
 -5 3 4 69.79 12.6
 -5 3 4 81.79 11.3
 5 3 -4 96.59 10.7
 5 3 -4 75.99 8.8
 5 -3 -4 76.59 9.3
 5 -3 -4 104.79 12.1
 -5 -3 4 80.79 10.2
 5 -3 -4 95.99 13.3
 -5 -3 4 75.59 10.7
 -5 -3 4 100.99 12.7
 -5 -3 4 110.69 10.8
 5 -3 -4 98.79 10.9
 -5 -3 4 108.59 14.8
 5 -3 -4 65.89 11.5
 -5 3 3 349.57 23.3
 5 3 -3 380.46 23.3
 -5 3 3 388.36 24.8
 5 3 -3 343.47 23.5
 -5 3 3 357.36 24.1
 5 3 -3 341.07 21.7
 5 3 -3 363.86 23.5
 -5 3 3 340.57 25.5
 -5 3 3 397.86 25.6
 5 3 -3 361.06 25.1
 5 -3 -3 367.56 22.6
 -5 -3 3 355.56 23.3
 5 -3 -3 321.47 24.5
 -5 -3 3 349.17 25.1
 5 -3 -3 365.66 24.7
 -5 -3 3 368.76 22.6
 5 -3 -3 381.76 25.8
 5 -3 -3 358.76 23.8
 -5 -3 3 366.66 23.3
 -5 -3 3 351.76 24.6
 -5 3 2 60.79 9.9
 5 3 -2 71.99 8.1
 5 3 -2 65.39 8.8
 5 3 -2 70.29 7.2
 -5 3 2 58.49 10.8
 5 3 -2 71.79 10.5
 -5 3 2 74.39 9
 -5 3 2 79.89 10.8
 -5 3 2 56.09 9.2
 5 -3 -2 62.99 9.3
 -5 -3 2 59.39 10.2
 -5 -3 2 60.09 8.3
 -5 -3 2 69.49 8
 5 -3 -2 55.49 10.9
 5 -3 -2 71.89 10
 -5 -3 2 69.39 9.6
 5 -3 -2 81.29 8.9
 5 -3 -2 72.69 8.9
 5 3 -1 495.15 27.7
 5 3 -1 491.75 27.7
 -5 3 1 456.85 28.6
 5 3 -1 491.85 27.8
 -5 3 1 478.85 30.5
 5 3 -1 493.85 29.9
 -5 3 1 466.95 28.9
 5 3 -1 488.25 28.2
 5 -3 -1 457.85 28.2
 -5 -3 1 482.45 28.1
 -5 -3 1 498.25 30.5
 5 -3 -1 473.85 28.8
 5 -3 -1 486.45 28.6
 -5 -3 1 448.66 27.2
 5 -3 -1 475.55 29.9
 -5 -3 1 471.35 29.3
 5 -3 -1 496.35 30.5
 -5 3 0 19 9
 5 3 0 49.4 7.3
 5 3 0 41.3 7
 -5 3 0 38 6.7
 -5 3 0 31.2 8
 5 3 0 30.1 8.9
 -5 3 0 62.69 7.5
 5 3 0 52.39 5.4
 5 3 0 46.1 6.1
 -5 3 0 39.2 8.8
 -5 -3 0 47.3 8.4
 5 -3 0 48.6 8.1
 5 -3 0 35.9 6.6
 5 -3 0 40.7 8.8
 -5 -3 0 35.5 13.2
 -5 -3 0 53.59 6.1
 -5 -3 0 42.7 5.3
 5 3 1 474.85 27.1
 -5 3 -1 492.45 29.4
 -5 3 -1 465.75 30.4
 5 3 1 464.55 28.9
 -5 3 -1 528.45 29.9
 5 3 1 503.95 30.3
 -5 3 -1 516.35 28
 -5 3 -1 484.65 27.9
 5 3 1 491.35 27.7
 -5 -3 -1 482.55 28.4
 -5 -3 -1 491.35 30.4
 -5 -3 -1 465.55 27.3
 5 -3 1 477.85 30.4
 -5 -3 -1 401.46 33.4
 -5 -3 -1 493.15 27.2
 5 -3 1 496.35 29.4
 5 -3 1 463.95 29.4
 -5 -3 -1 484.65 29.2
 5 3 2 72.49 10
 5 3 2 71.89 9.7
 -5 3 -2 73.59 7.3
 5 3 2 53.69 9.3
 -5 3 -2 71.39 10.3
 -5 3 -2 70.19 7.9
 -5 3 -2 77.79 8.3
 5 3 2 79.59 8.3
 -5 3 -2 67.09 10.5
 -5 -3 -2 62.99 9.1
 -5 -3 -2 73.89 7.3
 -5 -3 -2 60.09 9.7
 5 -3 2 75.69 8
 5 -3 2 55.19 9.7
 -5 -3 -2 58.19 9.7
 5 -3 2 63.79 9.8
 5 -3 2 41.8 7.9
 -5 -3 -2 65.89 8.6
 5 3 3 369.86 20.7
 -5 3 -3 337.27 25.2
 -5 3 -3 334.77 21.2
 5 3 3 348.87 23.7
 5 3 3 359.86 23.1
 5 3 3 376.56 33.3
 -5 3 -3 371.86 24.4
 -5 3 -3 364.36 22.2
 -5 -3 -3 374.36 24.1
 -5 -3 -3 340.77 24.8
 5 -3 3 377.76 22
 5 -3 3 386.96 24.6
 -5 -3 -3 372.46 22.5
 -5 -3 -3 347.87 23.1
 -5 -3 -3 345.97 20.8
 5 -3 3 305.07 24.1
 -5 -3 -3 349.17 23.2
 5 -3 3 370.26 23.9
 5 -3 3 345.27 24.4
 5 3 4 93.09 11.2
 5 3 4 82.29 8.2
 5 3 4 85.79 10.7
 5 3 4 88.69 11.2
 -5 3 -4 87.29 9.9
 -5 3 -4 85.19 12.3
 5 3 4 103.09 12.4
 -5 3 -4 104.09 13.1
 5 -3 4 88.89 11.9
 5 -3 4 101.39 8.9
 -5 -3 -4 92.39 11.3
 5 -3 4 71.49 11.9
 -5 -3 -4 100.39 10.5
 -5 -3 -4 91.09 10.3
 -5 -3 -4 87.89 10.9
 -5 -3 -4 85.29 8.5
 5 -3 4 76.99 8.1
 -5 -3 -4 87.59 12.3
 5 -3 4 74.99 11.3
 5 3 5 46.8 11.1
 -5 3 -5 76.29 12.7
 5 3 5 74.49 11.2
 5 3 5 68.49 8.2
 5 3 5 72.89 10.2
 -5 3 -5 73.59 9.9
 5 3 5 67.19 8.5
 -5 -3 -5 60.09 10.8
 5 -3 5 72.29 11.3
 -5 -3 -5 81.09 9.6
 -5 -3 -5 100.59 13.4
 -5 -3 -5 77.79 13.2
 5 -3 5 60.69 7.3
 5 -3 5 83.29 12.3
 -5 -3 -5 83.79 12.4
 -5 -3 -5 75.19 9
 5 -3 5 67.39 11.9
 5 -3 5 72.79 8.6
 5 3 6 89.99 13.7
 -5 3 -6 83.09 10.1
 5 3 6 109.69 12
 5 3 6 122.89 14
 -5 3 -6 94.99 10.5
 -5 3 -6 110.29 15.3
 5 3 6 119.49 15.2
 -5 3 -6 87.09 12
 5 3 6 109.89 13.2
 -5 -3 -6 138.29 14.5
 -5 -3 -6 111.59 13.4
 -5 -3 -6 110.09 12.4
 5 -3 6 102.49 9.7
 -5 -3 -6 105.69 12.6
 5 -3 6 81.69 15.3
 -5 -3 -6 134.89 16.7
 5 -3 6 107.49 10.6
 5 3 7 570.24 36.8
 5 3 7 518.85 40.1
 -5 3 -7 523.95 34.1
 -5 3 -7 589.44 38
 5 3 7 553.14 37.1
 5 3 7 554.54 35.7
 -5 3 -7 517.95 36.1
 5 3 7 532.65 37.1
 5 -3 7 572.34 36.9
 -5 -3 -7 549.85 36.5
 -5 -3 -7 541.55 38.5
 -5 -3 -7 555.24 35.8
 -5 -3 -7 555.04 36.8
 5 3 8 149.99 16
 5 3 8 158.68 17.5
 5 3 8 137.69 18.7
 -5 3 -8 207.88 23
 5 3 8 166.38 18
 -5 3 -8 147.19 16.7
 5 3 8 158.18 19.7
 -5 3 -8 139.99 18.6
 -5 -3 -8 178.98 21.4
 -5 -3 -8 162.68 18.1
 -5 -3 -8 148.99 17.2
 5 -3 8 166.08 19.3
 5 -3 8 129.49 19
 -5 -3 -8 149.99 21.3
 -5 3 -9 25.4 18.8
 5 3 9 26.5 12.7
 5 3 9 25.4 15.7
 5 3 9 14.3 12
 -5 3 -9 40.5 10
 -5 3 -9 22 14.8
 5 3 9 22 13.2
 -5 -3 -9 40.7 14.4
 5 -3 9 3 13.8
 -5 -3 -9 11.7 16.9
 5 -3 9 24.3 15
 -5 3 -10 21.6 8.4
 5 3 10 42.8 17.4
 -5 3 -10 44.8 20.2
 5 3 10 30.6 13.9
 5 3 10 58.99 18
 -5 3 -10 7.3 13.9
 5 -3 10 29.8 17.5
 -5 -3 -10 19.5 14.2
 -5 -3 -10 41.7 17.5
 5 -3 10 32.8 17.1
 5 3 11 72.49 18.9
 5 3 11 98.19 22.4
 -5 3 -11 76.29 27.9
 5 -3 11 37.7 21.3
 -5 -3 -11 48.3 16.8
 5 -3 11 102.69 25
 -5 -3 -11 121.59 21.6
 -5 3 -12 21 18.3
 -5 3 -12 -4.7 18.7
 5 3 12 13.3 18.7
 5 3 12 -7.6 16.9
 5 -3 12 -4 20.1
 -5 -3 -12 0.3 21.4
 -5 -3 -12 -7.2 14.8
 -5 3 -13 26.7 21.8
 5 3 13 29.7 18
 5 3 13 27.8 21
 5 -3 13 9.1 24.8
 -5 -3 -13 18.6 15.6
 5 3 14 14.8 19
 -5 -3 -14 20.8 16.6
 5 4 -13 32.8 18.7
 -5 4 13 33.9 24.2
 5 -4 -13 13.5 17.9
 -5 -4 13 7.4 27.9
 5 -4 -13 34.6 23.1
 5 4 -12 135.89 23.3
 5 4 -12 95.09 22
 -5 4 12 119.59 24.8
 -5 -4 12 149.39 32.7
 -5 4 11 6.5 16.4
 -5 4 11 25.2 18.3
 5 4 -11 12.4 16.5
 -5 4 11 8 20.1
 5 -4 -11 -5.6 18.6
 5 -4 -11 9.3 16.8
 -5 -4 11 4 16.5
 -5 -4 11 14.9 21.3
 -5 4 10 56.99 17.4
 -5 4 10 67.19 16.3
 5 4 -10 32.4 16.6
 5 4 -10 46.3 15.6
 5 4 -10 99.09 17.9
 5 -4 -10 39.4 17.6
 -5 -4 10 44.5 21.1
 -5 4 9 84.19 20.1
 5 4 -9 60.59 14.4
 5 4 -9 106.69 16.8
 -5 4 9 68.19 18.4
 5 4 -9 67.19 16.9
 -5 -4 9 89.09 18
 -5 -4 9 105.89 19.1
 5 -4 -9 48.3 19.8
 5 -4 -9 60.49 19.3
 5 4 -8 330.87 25.3
 -5 4 8 304.67 30.2
 -5 4 8 308.17 30.8
 -5 4 8 340.27 27.1
 -5 4 8 352.56 29.7
 5 4 -8 304.97 28.3
 -5 -4 8 368.86 29.3
 5 -4 -8 256.57 30.9
 -5 -4 8 304.77 29.3
 5 -4 -8 332.37 29.3
 5 4 -7 43 8.9
 5 4 -7 27.9 12.4
 5 4 -7 41.3 9.7
 -5 4 7 35.6 10.5
 -5 4 7 23 12.8
 -5 4 7 23.1 11.2
 -5 4 7 37.1 13.8
 -5 4 7 6.1 12.2
 -5 -4 7 8.9 12.3
 -5 -4 7 4 12
 -5 -4 7 30.2 12.8
 5 -4 -7 16 9.4
 5 -4 -7 27.9 12.5
 5 -4 -7 37.9 14.4
 -5 4 6 622.84 40.2
 -5 4 6 657.03 40.3
 -5 4 6 540.55 36.8
 5 4 -6 597.34 39.5
 5 4 -6 583.94 36.2
 -5 4 6 608.34 42.1
 5 4 -6 577.14 36.6
 -5 -4 6 554.64 39.6
 5 -4 -6 632.54 41.3
 -5 -4 6 622.94 39.3
 5 -4 -6 580.24 41.6
 5 -4 -6 610.04 36.7
 -5 -4 6 698.83 38.2
 -5 4 5 29.8 11
 5 4 -5 27.7 10.5
 -5 4 5 29 8.4
 -5 4 5 39.6 10.5
 -5 4 5 45 11.1
 5 4 -5 24.1 6.9
 5 4 -5 35.7 9.3
 5 4 -5 21.4 6.9
 5 -4 -5 45.5 12.3
 5 -4 -5 38.4 11.9
 -5 -4 5 30.3 9.3
 5 -4 -5 24.8 7.2
 5 -4 -5 29.6 9.2
 -5 -4 5 31.2 9
 -5 -4 5 24.7 9.9
 5 4 -4 420.96 26.2
 5 4 -4 374.36 24.1
 5 4 -4 379.86 26.2
 5 4 -4 391.06 23.9
 -5 4 4 412.96 28.9
 5 4 -4 429.46 28
 -5 4 4 403.36 25.7
 -5 4 4 364.16 28.1
 -5 4 4 396.76 28.3
 5 -4 -4 413.96 27.8
 -5 -4 4 391.86 26.3
 5 -4 -4 368.06 24.5
 5 -4 -4 424.36 29.8
 -5 -4 4 391.56 25.8
 -5 -4 4 413.16 26.9
 -5 -4 4 375.86 28.3
 5 -4 -4 423.56 26.8
 5 -4 -4 392.66 27.5
 -5 4 3 297.07 20.8
 -5 4 3 292.57 19.5
 -5 4 3 310.47 22.9
 -5 4 3 249.38 21.8
 5 4 -3 299.27 22.3
 -5 4 3 272.17 22
 5 4 -3 296.97 20.3
 -5 -4 3 285.87 20.8
 5 -4 -3 267.67 21.8
 -5 -4 3 283.47 25.9
 5 -4 -3 263.57 22.9
 -5 -4 3 291.77 19.4
 5 -4 -3 272.47 20
 5 -4 -3 295.87 21.1
 5 -4 -3 278.97 18.9
 -5 -4 3 288.27 19.7
 5 4 -2 1869.71 101.59
 -5 4 2 1740.93 101.89
 -5 4 2 1899.01 100.09
 5 4 -2 1871.81 100.29
 -5 4 2 1726.93 100.39
 -5 4 2 1823.32 101.69
 5 4 -2 1771.02 98.89
 -5 -4 2 1884.61 100.09
 5 -4 -2 1879.41 101.59
 5 -4 -2 1761.52 100.49
 -5 -4 2 1908.21 101.69
 5 -4 -2 1707.13 101.99
 -5 -4 2 1864.01 100.99
 -5 -4 2 1782.52 99.99
 -5 -4 2 1884.11 99.89
 5 -4 -2 1843.82 99.99
 5 4 -1 281.47 22.9
 -5 4 1 352.46 22.1
 -5 4 1 340.07 22
 -5 4 1 357.56 23.8
 5 4 -1 326.67 21.1
 5 4 -1 338.17 24.2
 -5 4 1 364.96 24.3
 5 4 -1 344.07 20.8
 -5 4 1 363.36 21.9
 -5 -4 1 347.97 24.4
 -5 -4 1 347.17 21.2
 5 -4 -1 354.16 21.2
 -5 -4 1 316.97 20.8
 5 -4 -1 353.26 23.4
 -5 -4 1 320.87 21.5
 -5 -4 1 309.97 22.2
 5 -4 -1 380.76 25
 5 -4 -1 335.77 21.9
 5 4 0 139.79 11
 5 4 0 132.59 12.3
 -5 4 0 133.59 12.7
 -5 4 0 151.18 16.1
 5 4 0 135.49 11.5
 -5 4 0 139.09 13.7
 -5 4 0 138.49 11.8
 5 4 0 128.39 15.1
 -5 4 0 144.79 15
 5 4 0 171.98 12.8
 5 -4 0 126.59 13
 -5 -4 0 167.38 15.7
 -5 -4 0 144.79 11.8
 5 -4 0 163.78 15.5
 -5 -4 0 155.28 10.9
 -5 -4 0 130.19 15.1
 5 -4 0 138.69 15.4
 5 -4 0 118.99 10.3
 -5 4 -1 361.56 23.4
 -5 4 -1 338.87 24.2
 5 4 1 342.57 24.2
 -5 4 -1 323.07 20.5
 5 4 1 318.07 22
 -5 4 -1 368.66 23.4
 5 4 1 360.36 22.2
 5 -4 1 321.67 22.3
 -5 -4 -1 349.17 19.7
 -5 -4 -1 346.07 23.9
 -5 -4 -1 374.66 24.1
 -5 -4 -1 332.77 19.8
 -5 -4 -1 355.36 21.3
 5 -4 1 352.76 22.8
 5 -4 1 320.27 24.1
 -5 -4 -1 336.37 20.8
 5 -4 1 306.37 22.9
 -5 4 -2 1778.72 97.69
 5 4 2 1771.72 99.89
 5 4 2 1841.62 98.59
 -5 4 -2 1779.12 100.69
 -5 4 -2 1831.42 100.59
 -5 4 -2 1813.92 99.89
 5 4 2 1793.42 99.29
 -5 4 -2 1807.92 97.59
 -5 -4 -2 1735.53 98.19
 -5 -4 -2 1799.22 99.99
 -5 -4 -2 1811.32 99.59
 5 -4 2 1754.82 100.89
 5 -4 2 1892.41 100.49
 -5 -4 -2 1747.03 100.09
 5 -4 2 1857.91 99.89
 5 -4 2 1808.92 99.29
 5 4 3 271.27 21.8
 -5 4 -3 288.47 17.8
 -5 4 -3 275.17 22.3
 5 4 3 260.37 19.9
 -5 4 -3 249.68 21
 -5 4 -3 269.77 17.1
 5 -4 3 304.07 19.5
 -5 -4 -3 283.07 26.9
 5 -4 3 286.97 22
 -5 -4 -3 267.77 19.6
 -5 -4 -3 300.17 22.1
 5 -4 3 303.37 19.5
 -5 -4 -3 272.87 22.2
 -5 -4 -3 292.77 19.5
 5 -4 3 296.27 24.3
 -5 4 -4 342.97 29.9
 -5 4 -4 391.96 29.1
 5 4 4 485.05 28.3
 5 4 4 475.35 30
 -5 4 -4 378.06 25.3
 5 4 4 440.36 28.1
 5 4 4 428.16 27.5
 -5 -4 -4 433.06 27.6
 5 -4 4 375.46 28.3
 5 -4 4 441.86 27.9
 -5 -4 -4 436.26 29.5
 5 -4 4 387.56 26.2
 -5 -4 -4 411.26 28.8
 -5 -4 -4 438.56 27.2
 5 -4 4 378.26 28.9
 -5 -4 -4 487.35 27.6
 5 -4 4 385.56 25.9
 5 4 5 35.3 6.1
 5 4 5 35.3 6.2
 5 4 5 49.1 11.2
 5 4 5 59.89 10.4
 -5 4 -5 3.7 12.5
 -5 4 -5 6.5 8
 5 4 5 49.1 10.1
 -5 4 -5 23.6 12.4
 5 4 5 39.5 10.5
 -5 -4 -5 33.5 9.6
 -5 -4 -5 48.2 9.9
 -5 -4 -5 36.7 10
 -5 -4 -5 32.1 10.8
 5 -4 5 26.5 7.2
 5 -4 5 29.1 11.9
 5 -4 5 22.7 7.6
 -5 -4 -5 45.1 10.8
 5 4 6 630.14 41.1
 -5 4 -6 614.04 37.3
 5 4 6 641.34 39.6
 5 4 6 607.74 36.2
 5 4 6 571.64 41.7
 5 4 6 545.25 36.8
 -5 4 -6 629.94 41.1
 5 4 6 630.94 40.1
 5 -4 6 617.44 40.1
 5 -4 6 642.44 36.7
 5 -4 6 621.24 36.8
 -5 -4 -6 574.44 40.3
 -5 -4 -6 632.74 40.3
 -5 -4 -6 608.04 39.1
 -5 -4 -6 610.04 42.1
 -5 4 -7 25.4 8.5
 5 4 7 30.6 8.2
 -5 4 -7 35.8 11.2
 5 4 7 26.7 13
 5 4 7 34.9 13.1
 -5 4 -7 23.6 14.2
 5 4 7 29.8 10.2
 5 4 7 38.7 13.5
 -5 4 -7 36.1 8.5
 5 -4 7 35.4 9.3
 -5 -4 -7 71.69 15.8
 5 -4 7 37.3 9.2
 5 -4 7 20.1 13
 -5 -4 -7 26.8 12.5
 5 -4 7 21.5 11.7
 5 4 8 330.97 28.8
 5 4 8 336.17 24.6
 -5 4 -8 286.07 26.1
 5 4 8 261.87 28.8
 -5 4 -8 326.47 31
 5 -4 8 302.87 22.2
 5 -4 8 317.87 30.7
 5 -4 8 358.46 28.5
 -5 -4 -8 310.67 32.3
 -5 4 -9 93.89 14.3
 5 4 9 103.29 18.3
 -5 4 -9 83.39 22.8
 5 4 9 128.49 15.7
 5 4 9 69.59 15.3
 -5 4 -9 86.39 16.2
 5 4 9 92.49 17.2
 5 -4 9 99.89 20
 -5 -4 -9 78.59 18.7
 -5 -4 -9 99.79 17.2
 5 -4 9 39.7 17.6
 5 4 10 67.99 19.1
 5 4 10 47.5 18.3
 -5 -4 -10 39.8 17.2
 -5 -4 -10 130.79 25.3
 5 4 11 -0.5 21.2
 5 4 11 6.7 12.9
 5 4 11 29.1 19.5
 5 -4 11 9.4 18.8
 -5 -4 -11 -11 15.2
 5 -4 11 -12.5 15.6
 -5 -4 -11 13.2 21.1
 -5 4 -12 97.69 32.6
 -5 4 -12 128.59 23.2
 5 4 12 82.59 19
 5 4 12 110.79 24.4
 -5 -4 -12 63.39 19.7
 -5 -4 -12 170.78 27
 5 -4 12 109.19 27.8
 5 4 13 10.6 21.3
 5 4 13 28.6 16.3
 5 -4 13 16.2 21.7
 -5 -4 -13 -3.1 16
 -5 5 13 30.9 17.3
 5 -5 -13 67.99 22.7
 5 -5 -13 15.4 23
 -5 5 12 33.2 18.2
 -5 5 12 44.4 23
 5 -5 -12 12.3 21.6
 -5 5 11 51.99 20.7
 5 5 -11 101.59 17.7
 5 5 -11 59.69 19.2
 5 5 -11 47.3 18.1
 -5 5 11 61.99 16.4
 5 -5 -11 69.99 19.2
 5 5 -10 44.3 16
 5 5 -10 6.2 11.8
 5 5 -10 15.5 16.1
 -5 5 10 16.4 13
 -5 5 10 13.9 17.8
 5 -5 -10 31.5 16.4
 5 -5 -10 7.1 18.7
 5 5 -9 10 10.4
 -5 5 9 4.6 16.1
 -5 5 9 -10.3 12.6
 5 5 -9 -5.2 10.2
 5 5 -9 0.4 13.7
 -5 -5 9 14.2 15.7
 -5 -5 9 10.8 15.9
 5 -5 -9 -1.2 15.8
 5 -5 -9 31 18.5
 5 5 -8 11.4 11.3
 5 5 -8 14.3 13.7
 -5 5 8 22.5 11.1
 5 5 -8 7.5 9.6
 -5 5 8 26.3 14.9
 -5 -5 8 11.8 14.1
 5 -5 -8 5.3 16.5
 5 -5 -8 32.6 13.4
 -5 -5 8 27.9 15.5
 5 5 -7 363.56 25.5
 -5 5 7 342.27 26.8
 -5 5 7 363.66 30
 -5 5 7 375.26 31.3
 -5 5 7 346.27 31.5
 5 5 -7 401.06 26
 -5 -5 7 435.76 31.9
 5 -5 -7 336.17 34.5
 5 -5 -7 386.96 30.5
 -5 -5 7 394.86 28.7
 -5 5 6 27.8 12.6
 -5 5 6 23.5 12.1
 5 5 -6 32.3 12.6
 -5 5 6 31.8 11.8
 -5 5 6 34.6 9.5
 5 5 -6 19.4 7.6
 5 5 -6 28.8 7.6
 5 -5 -6 2.9 12.4
 5 -5 -6 48 9
 -5 -5 6 22.9 12.1
 -5 5 5 61.39 12.7
 5 5 -5 39 7.4
 -5 5 5 54.29 12.2
 5 5 -5 57.99 7.5
 -5 5 5 57.89 12.7
 -5 5 5 57.29 9.5
 5 5 -5 55.59 12.2
 -5 -5 5 43.4 9.8
 5 -5 -5 65.29 14.2
 -5 -5 5 45.1 10.8
 5 -5 -5 91.89 12.8
 -5 -5 5 56.59 11.4
 -5 5 4 19.4 9.5
 5 5 -4 23.4 10.5
 -5 5 4 6.7 8.6
 -5 5 4 20.6 7.5
 -5 5 4 21.8 10.4
 -5 -5 4 4.7 7.2
 5 -5 -4 19.2 8.8
 5 -5 -4 8.3 6.3
 5 -5 -4 2.7 12.2
 -5 -5 4 17.7 7.7
 -5 -5 4 1.8 8.8
 -5 -5 4 14.8 9.5
 5 5 -3 334.47 24.7
 -5 5 3 313.27 23
 -5 5 3 321.87 21.2
 -5 5 3 275.37 24.3
 -5 5 3 329.17 24.2
 -5 -5 3 352.66 22.3
 -5 -5 3 330.07 21.8
 5 -5 -3 294.67 22.4
 -5 -5 3 316.27 24.8
 5 -5 -3 309.47 25.2
 5 -5 -3 312.07 20.7
 -5 -5 3 325.37 21.7
 5 -5 -3 328.57 24.3
 5 5 -2 211.78 14.4
 5 5 -2 222.68 19.3
 -5 5 2 176.18 19.6
 -5 5 2 209.88 20.1
 -5 5 2 232.78 16.5
 5 5 -2 225.38 17.3
 -5 5 2 218.28 17.7
 -5 -5 2 227.58 17.8
 5 -5 -2 210.58 16.5
 5 -5 -2 227.98 18
 5 -5 -2 206.48 20.6
 5 -5 -2 229.98 16.3
 -5 -5 2 225.28 15.7
 -5 -5 2 223.58 17
 -5 -5 2 229.28 16.3
 5 -5 -2 204.68 19.4
 -5 -5 2 211.38 19.8
 5 5 -1 319.17 19.9
 5 5 -1 315.57 21.2
 -5 5 1 306.87 21
 5 5 -1 308.37 23.5
 -5 5 1 321.47 24.5
 5 5 -1 318.97 20
 -5 5 1 318.17 21.3
 -5 5 1 324.97 22
 -5 5 1 328.77 24.2
 5 -5 -1 300.67 20.2
 5 -5 -1 339.27 24.5
 -5 -5 1 325.57 20.1
 5 -5 -1 291.17 21
 -5 -5 1 340.67 21.2
 -5 -5 1 317.17 23.9
 5 -5 -1 327.47 23.6
 -5 -5 1 310.27 21
 -5 -5 1 349.57 23.9
 5 5 0 55.49 11
 -5 5 0 53.79 10.6
 5 5 0 70.69 8.3
 -5 5 0 43.2 8.2
 -5 5 0 55.59 7.8
 -5 5 0 57.09 10.7
 5 5 0 51.59 8.2
 -5 5 0 63.59 9.4
 5 5 0 47.5 7.9
 5 -5 0 50.99 9.4
 -5 -5 0 71.89 10.9
 5 -5 0 52.69 10.7
 5 -5 0 47.2 10.3
 -5 -5 0 69.09 11.5
 -5 -5 0 64.29 7.5
 -5 -5 0 76.39 7.8
 5 -5 0 43.9 10.3
 -5 5 -1 313.77 20.6
 5 5 1 325.27 21.4
 5 5 1 322.47 22.6
 -5 5 -1 328.87 25.9
 5 5 1 328.87 24.1
 5 5 1 299.27 21.6
 -5 5 -1 316.17 24.7
 -5 5 -1 289.27 20
 -5 5 -1 335.77 22.7
 5 -5 1 324.47 25.5
 -5 -5 -1 319.87 20.8
 5 -5 1 349.57 22.3
 -5 -5 -1 332.67 20.2
 -5 -5 -1 380.36 23.8
 5 -5 1 321.27 23.7
 -5 -5 -1 309.87 20.8
 5 -5 1 351.16 23.3
 -5 -5 -1 336.67 24.1
 -5 -5 -1 343.77 19.1
 -5 5 -2 224.08 18.4
 5 5 2 234.98 19
 -5 5 -2 225.78 20.4
 -5 5 -2 244.08 19.3
 -5 5 -2 227.98 14.7
 5 5 2 210.18 16.9
 -5 5 -2 242.98 14.8
 -5 -5 -2 196.98 16.2
 5 -5 2 247.68 18.3
 5 -5 2 234.48 21.4
 -5 -5 -2 208.18 20.2
 -5 -5 -2 203.38 18.2
 -5 -5 -2 199.88 16.5
 5 -5 2 235.88 17.4
 5 -5 2 213.48 19.5
 -5 5 -3 335.17 25.8
 5 5 3 329.47 23.6
 5 5 3 314.97 24.5
 -5 5 -3 330.17 26
 5 5 3 333.47 22.9
 5 -5 3 343.77 23.9
 -5 -5 -3 316.17 22.5
 -5 -5 -3 331.67 24.6
 5 -5 3 323.47 24.8
 -5 -5 -3 356.46 24.8
 5 -5 3 344.97 23.2
 5 -5 3 331.27 22.8
 -5 -5 -3 289.27 25.5
 -5 5 -4 9.2 4.9
 5 5 4 20.6 8.6
 -5 5 -4 18.1 11
 -5 5 -4 4.5 5.7
 -5 5 -4 15.8 10.8
 5 5 4 8.9 9.4
 5 5 4 21 10.3
 -5 -5 -4 4.7 10.1
 -5 -5 -4 17.8 8.9
 5 -5 4 0.1 9.8
 -5 -5 -4 20.5 9.9
 5 -5 4 7.6 7.4
 5 -5 4 10.6 7.7
 -5 5 -5 61.79 8.7
 5 5 5 58.39 12.1
 -5 5 -5 64.79 13.6
 -5 5 -5 63.09 13.8
 5 5 5 61.79 11.7
 5 5 5 45.2 12.4
 -5 -5 -5 99.79 14
 -5 -5 -5 73.39 12
 5 -5 5 41.1 9.5
 5 -5 5 52.99 12.2
 -5 -5 -5 47.9 13.8
 5 -5 5 50.69 9.4
 -5 5 -6 19.8 12.3
 5 5 6 35.9 12.8
 5 5 6 17.3 11.3
 -5 5 -6 15.7 8.4
 5 5 6 26.5 12.9
 5 -5 6 26.5 9.5
 -5 -5 -6 27.6 12.4
 5 -5 6 27.1 12.6
 5 -5 6 10 9.9
 -5 5 -7 373.56 26.9
 -5 5 -7 361.36 35.3
 5 5 7 353.26 24.6
 5 5 7 377.56 30.9
 5 5 7 341.97 30.8
 5 5 7 360.66 34.7
 5 -5 7 413.36 31.5
 -5 -5 -7 385.46 31.6
 5 -5 7 348.07 32.4
 -5 -5 -7 402.26 31.7
 5 -5 7 397.86 28.2
 -5 5 -8 29 18.4
 5 5 8 25.2 8.8
 5 5 8 30.6 15.1
 -5 5 -8 18.3 12
 -5 -5 -8 43.3 17.9
 5 -5 8 37.3 15.1
 -5 -5 -8 9.6 14.8
 5 -5 8 7.2 9.8
 5 -5 8 28.8 14.7
 -5 5 -9 -4.1 11.5
 -5 5 -9 3.3 20.1
 5 5 9 -4.6 15.3
 5 5 9 1.7 10.2
 5 -5 9 43.4 18.1
 5 -5 9 15.8 15.4
 -5 -5 -9 -1.6 17.1
 -5 -5 -9 6.3 14.5
 5 5 10 25.5 18.1
 5 5 10 12.7 18.1
 -5 5 -10 17 18.1
 5 -5 10 16 18.9
 -5 -5 -10 41.4 18.4
 -5 -5 -10 29.4 21.3
 5 5 11 97.19 26.4
 5 5 11 42.9 20.8
 -5 5 -11 71.89 20.7
 5 -5 11 83.19 24.2
 -5 -5 -11 70.29 20
 -5 -5 -11 47 25
 5 5 12 30.3 14.5
 5 5 12 22.6 20.4
 5 5 12 58.59 23.2
 -5 -5 -12 -4.3 18.2
 5 -5 12 31.9 24.2
 -5 -5 -12 44.4 19.8
 5 5 13 57.79 23.6
 -5 -5 -13 -14 24.4
 -5 -5 -13 -0.2 18.1
 5 -6 -13 30.9 23.9
 -5 6 12 103.19 20.2
 -5 6 12 57.89 24
 5 -6 -12 53.19 20.2
 5 -6 -12 81.39 25
 -5 6 11 7.2 18.5
 -5 6 11 25.2 15.2
 5 6 -11 0.2 11.5
 5 -6 -11 3.9 20.7
 -5 6 10 69.89 18.9
 -5 6 10 109.59 21.5
 5 6 -10 64.09 13.5
 5 6 -10 44.5 18.6
 5 -6 -10 62.79 23.9
 5 -6 -10 91.59 22.6
 5 6 -9 20.7 11
 -5 6 9 27.4 11.8
 5 6 -9 20 16
 -5 6 9 53.59 22.4
 -5 6 9 27.9 14.8
 5 -6 -9 31 20.1
 5 -6 -9 31.5 19.3
 -5 6 8 130.99 25.1
 -5 6 8 124.29 15.3
 5 6 -8 112.69 20.2
 -5 6 8 120.79 20.8
 5 6 -8 131.49 16
 5 -6 -8 124.39 21
 -5 -6 8 125.49 22.2
 5 -6 -8 137.79 24.5
 5 6 -7 10.6 14
 -5 6 7 11.5 9.5
 5 6 -7 21.2 8.8
 -5 6 7 13.1 12.5
 -5 6 7 -11.8 12.7
 -5 6 7 7.3 13.9
 5 -6 -7 -7.7 14.6
 -5 -6 7 15.9 12.5
 -5 -6 7 15.7 15.8
 -5 6 6 269.67 21.8
 5 6 -6 348.37 22.2
 -5 6 6 326.37 29.5
 5 6 -6 301.27 27.3
 5 6 -6 302.57 20.7
 -5 6 6 260.97 28.8
 -5 6 6 287.87 27.3
 5 -6 -6 261.87 29.7
 -5 -6 6 337.27 27.3
 5 -6 -6 313.97 22.7
 5 -6 -6 308.87 26.2
 -5 6 5 27.4 8.4
 -5 6 5 26.9 12.2
 -5 6 5 29.3 12.5
 -5 6 5 37.1 11.6
 5 6 -5 13.3 11.9
 -5 -6 5 43.5 10.3
 5 -6 -5 57.99 11.7
 5 -6 -5 36.6 8.8
 -5 -6 5 19.8 10.4
 5 -6 -5 37.2 13.7
 5 6 -4 122.49 17.4
 -5 6 4 141.29 15.3
 -5 6 4 102.99 15.4
 -5 6 4 128.39 12.9
 5 -6 -4 150.68 15.3
 5 -6 -4 103.59 17.8
 -5 -6 4 143.19 15.6
 5 -6 -4 108.79 11.7
 -5 -6 4 132.59 13.9
 -5 -6 4 130.19 14
 -5 6 3 49.1 8.5
 -5 6 3 47.2 12.3
 -5 6 3 40.4 10
 -5 -6 3 58.69 9.6
 -5 -6 3 70.99 10.4
 -5 -6 3 65.79 10
 5 -6 -3 72.29 13.6
 5 -6 -3 63.29 8.2
 -5 -6 3 64.49 11.1
 5 6 -2 458.95 26.8
 5 6 -2 491.05 35.6
 -5 6 2 449.06 28.5
 -5 6 2 465.55 30.5
 -5 6 2 467.25 30
 -5 6 2 449.66 31.8
 5 6 -2 460.15 29.9
 -5 -6 2 479.75 29.1
 -5 -6 2 458.55 29.3
 5 -6 -2 446.96 32.1
 5 -6 -2 467.65 28.2
 5 -6 -2 436.16 28.4
 -5 -6 2 463.35 29.3
 -5 -6 2 456.45 28.4
 -5 6 1 46.9 11.9
 -5 6 1 76.89 10.2
 5 6 -1 56.99 13.8
 5 6 -1 77.19 8.6
 5 6 -1 73.39 9.5
 5 6 -1 74.39 8.5
 -5 6 1 68.29 10.2
 -5 -6 1 81.39 9.7
 5 -6 -1 63.89 13.3
 -5 -6 1 68.29 10.9
 -5 -6 1 69.49 8.9
 5 6 0 30.4 8.1
 5 6 0 38 8.3
 5 6 0 28.1 9
 -5 6 0 33.9 8.5
 -5 6 0 25.6 9.5
 5 6 0 33.1 16.2
 -5 6 0 27.4 10.4
 -5 -6 0 28.2 6.1
 5 -6 0 41.4 10.2
 -5 -6 0 36.5 7
 5 -6 0 35.6 11
 5 -6 0 38.5 8.3
 -5 6 -1 70.49 8.4
 5 6 1 67.39 10.1
 -5 6 -1 93.59 11.6
 -5 6 -1 75.59 12.6
 5 6 1 66.09 9.4
 -5 6 -1 64.29 8.1
 -5 6 -1 83.39 12.2
 5 -6 1 64.39 9.9
 5 -6 1 75.29 11.7
 5 -6 1 58.09 10.2
 -5 -6 -1 56.39 16.6
 -5 6 -2 481.65 27.6
 -5 6 -2 501.85 32.6
 5 6 2 440.06 29.6
 5 6 2 452.05 30.5
 -5 6 -2 466.25 27.5
 -5 6 -2 464.05 32.8
 5 -6 2 490.95 31
 -5 -6 -2 455.15 33.8
 5 -6 2 472.35 30.8
 -5 -6 -2 435.16 29.2
 5 -6 2 479.75 31.3
 -5 -6 -2 488.05 29.4
 5 6 3 52.59 11.1
 5 6 3 59.79 10.3
 -5 6 -3 52.29 11.9
 -5 6 -3 60.89 18.2
 5 6 3 73.39 11.5
 -5 -6 -3 63.89 10
 5 -6 3 73.79 10.9
 -5 -6 -3 58.39 13.5
 5 -6 3 58.69 10.8
 5 6 4 146.99 16.5
 5 6 4 121.19 14.4
 -5 6 -4 151.68 18.5
 -5 6 -4 154.78 18.2
 -5 -6 -4 136.99 18.1
 5 -6 4 137.89 14.4
 -5 -6 -4 140.49 16.5
 -5 -6 -4 143.59 15.3
 5 -6 4 152.88 17.1
 5 -6 4 136.29 16.4
 5 6 5 34.1 12.6
 5 6 5 17.5 15.7
 -5 6 -5 12.9 12.9
 -5 6 -5 14.8 14
 5 6 5 27.2 13.9
 5 -6 5 25.3 9.8
 -5 -6 -5 36.5 12.6
 -5 -6 -5 47.9 12.8
 5 -6 5 28 10.2
 -5 -6 -5 40 13.7
 5 -6 5 8 11.7
 5 6 6 341.17 31.5
 5 6 6 349.07 27.9
 -5 6 -6 341.57 33.2
 -5 6 -6 277.77 21.6
 -5 6 -6 306.77 31.7
 -5 -6 -6 265.17 27.8
 5 -6 6 319.57 26.4
 -5 -6 -6 324.67 29.8
 5 -6 6 304.07 28.5
 5 6 7 18.4 13.6
 -5 6 -7 -4.3 15
 -5 6 -7 0.3 9.3
 5 6 7 11.4 14.2
 5 -6 7 1.3 14.3
 5 -6 7 13.5 14.6
 -5 -6 -7 7.2 14.6
 5 6 8 174.48 23.9
 5 6 8 139.79 20.2
 -5 6 -8 150.58 17.1
 5 -6 8 136.39 17.5
 5 -6 8 108.49 21.8
 5 -6 8 152.28 22
 -5 -6 -8 138.69 23.4
 -5 -6 -8 131.29 23.6
 -5 6 -9 19.6 14.2
 5 6 9 17.9 18.9
 5 6 9 34 8.9
 5 6 9 25.8 16.4
 5 -6 9 46.1 12.5
 -5 -6 -9 2 15.8
 -5 -6 -9 42.5 19.5
 5 -6 9 30.4 15.3
 5 6 10 73.79 12.2
 5 6 10 128.89 28.6
 5 6 10 99.29 21
 -5 -6 -10 27.1 19.8
 5 -6 10 60.69 22
 5 -6 10 58.09 14.2
 -5 -6 -10 107.09 20.3
 5 6 11 0 17.7
 5 6 11 26.6 21.9
 5 6 11 19.2 11.3
 5 -6 11 10.4 21.2
 -5 -6 -11 15.2 22.2
 -5 -6 -11 17.5 18.3
 5 6 12 87.99 20.7
 5 6 12 62.29 22.2
 -5 6 -12 90.89 23.1
 -5 -6 -12 88.19 23.3
 5 -6 12 106.19 29.9
 5 -6 13 -2.7 23.8
 -5 7 12 -2.5 21.8
 -5 7 12 12 17.5
 5 7 -12 3.8 15.3
 -5 7 12 18.8 14.6
 5 -7 -12 -7.9 23.1
 -5 -7 12 26.1 20.5
 -5 7 11 127.29 20.4
 -5 7 11 51.69 22.9
 -5 7 11 94.09 21.4
 5 7 -11 87.99 20
 5 -7 -11 47.2 25.1
 -5 7 10 -4.5 18.2
 -5 7 10 35.3 11.3
 5 -7 -10 -7 18
 5 -7 -10 28.5 22.7
 5 7 -9 37.5 17.4
 5 7 -9 37.9 12.3
 -5 7 9 44.8 20.4
 -5 7 9 33.1 11
 -5 7 9 17 18
 5 -7 -9 43.4 24.5
 -5 -7 9 27.4 19.8
 5 -7 -9 46.9 19.4
 -5 7 8 74.29 16.7
 -5 7 8 33.9 10.5
 -5 7 8 56.39 17.8
 5 7 -8 61.49 12.3
 5 7 -8 66.99 18.8
 -5 -7 8 80.89 18.4
 5 -7 -8 71.09 24.6
 5 7 -7 303.27 29.3
 -5 7 7 249.18 19.6
 -5 7 7 242.58 26.8
 5 7 -7 246.48 20
 -5 7 7 240.38 28.6
 5 -7 -7 302.67 28
 5 -7 -7 281.47 32.6
 -5 7 6 -4.9 13.5
 5 7 -6 18.1 13.8
 -5 7 6 10.3 7.8
 -5 7 6 3.4 13.3
 -5 -7 6 13.2 11.4
 5 -7 -6 21.1 12.1
 5 -7 -6 8.1 16.5
 -5 -7 6 52.99 16.3
 -5 7 5 86.59 15.9
 -5 7 5 94.49 17
 5 7 -5 77.49 16.4
 -5 7 5 93.59 9.9
 -5 7 5 69.09 15.1
 5 -7 -5 82.19 9.8
 -5 -7 5 58.49 15.6
 5 -7 -5 121.19 20.7
 -5 -7 5 76.89 13.8
 5 -7 -5 73.09 15
 -5 7 4 31.6 13.2
 -5 7 4 21.9 11.9
 -5 7 4 34.3 12
 -5 7 4 39.9 8.3
 5 7 -4 36 13.6
 5 -7 -4 46.9 15.3
 -5 -7 4 29 12.4
 -5 -7 4 27.9 11
 -5 -7 4 48.6 10.7
 5 -7 -4 43.3 7.6
 5 7 -3 281.07 26.9
 -5 7 3 270.17 20.3
 5 7 -3 301.97 24.9
 -5 7 3 286.07 25.4
 -5 7 3 291.37 22.6
 5 -7 -3 263.47 19
 5 -7 -3 258.57 20.6
 -5 -7 3 261.37 21.7
 5 -7 -3 291.87 27.2
 -5 -7 3 269.87 23.5
 -5 -7 3 296.37 27.1
 -5 -7 3 304.07 23
 -5 -7 3 287.77 23.7
 5 7 -2 245.28 25
 -5 7 2 278.17 21.6
 -5 7 2 245.48 23.8
 5 7 -2 247.18 17.9
 5 7 -2 247.28 21.5
 -5 7 2 253.57 20.4
 -5 7 2 263.87 20.5
 5 7 -2 224.88 16.8
 5 -7 -2 246.28 18
 -5 -7 2 248.58 25.1
 5 -7 -2 245.58 27.4
 -5 -7 2 273.87 20.7
 -5 -7 2 275.57 21.2
 -5 -7 2 282.47 19.4
 5 7 -1 257.67 21.1
 5 7 -1 255.57 18.2
 -5 7 1 227.18 20.9
 -5 7 1 279.17 20.2
 -5 7 1 255.67 19.4
 -5 7 1 238.68 23.4
 5 7 -1 271.77 23.9
 5 7 -1 271.27 18
 -5 -7 1 245.58 23.6
 5 -7 -1 244.48 18.8
 -5 -7 1 251.47 19.5
 5 -7 -1 242.58 26
 -5 -7 1 236.88 19.4
 -5 -7 1 262.97 20
 5 7 0 91.79 10.5
 -5 7 0 71.89 10.6
 5 7 0 74.79 10.9
 -5 7 0 83.59 11.7
 5 7 0 90.29 10.9
 -5 7 0 71.59 13.8
 5 7 0 78.79 14.4
 -5 7 0 88.39 10
 5 -7 0 89.69 10.7
 -5 -7 0 79.19 10.1
 -5 -7 0 68.79 9.7
 5 -7 0 94.99 13.6
 -5 -7 0 77.89 8.8
 -5 -7 0 77.39 15.2
 -5 7 -1 256.97 18.6
 5 7 1 264.87 20.5
 -5 7 -1 275.17 24.3
 -5 7 -1 278.17 23.4
 -5 7 -1 258.07 17.9
 5 7 1 229.28 19.8
 -5 -7 -1 269.77 26.1
 5 -7 1 245.98 19.9
 -5 -7 -1 239.98 19
 5 -7 1 254.97 25.3
 -5 7 -2 277.07 23.8
 -5 7 -2 273.27 22.6
 5 7 2 235.68 21.1
 -5 7 -2 229.98 16.9
 5 7 2 241.28 19.9
 -5 7 -2 254.47 16.8
 5 -7 2 221.38 24.9
 -5 -7 -2 236.18 24.5
 5 -7 2 237.58 20.4
 -5 -7 -2 223.18 20.1
 -5 -7 -2 238.38 17.3
 -5 7 -3 254.27 26.5
 5 7 3 289.87 22.8
 5 7 3 253.57 22.1
 -5 -7 -3 281.87 27.6
 -5 -7 -3 283.87 24.4
 -5 -7 -3 285.07 21.8
 5 -7 3 241.58 26.6
 5 7 4 62.09 12.3
 -5 7 -4 38.1 13.3
 5 7 4 28.7 11.9
 5 7 4 44.7 12.5
 -5 7 -4 37 14.1
 5 -7 4 13.1 12.3
 -5 -7 -4 61.69 15.2
 5 -7 4 44.6 14.2
 -5 -7 -4 37.9 12.3
 -5 -7 -4 51.89 12.4
 5 7 5 113.79 18.4
 -5 7 -5 59.49 16.7
 5 7 5 60.49 13.9
 5 7 5 95.69 16.2
 -5 7 -5 100.59 19.7
 -5 -7 -5 119.79 17.9
 5 -7 5 96.39 16.3
 -5 -7 -5 99.99 18.1
 5 -7 5 82.99 16.5
 -5 7 -6 50.39 18.1
 5 7 6 4.2 12.3
 -5 7 -6 27.5 16.7
 5 7 6 10.2 12
 -5 -7 -6 11.8 15.7
 5 -7 6 15.5 16
 -5 -7 -6 12.7 13.3
 5 -7 6 26.8 12.6
 5 -7 6 9.5 13.5
 5 7 7 293.27 28.1
 5 7 7 260.57 27.8
 -5 7 -7 292.37 32.4
 -5 7 -7 304.47 23
 5 -7 7 241.18 26
 -5 -7 -7 293.97 30.7
 5 -7 7 299.57 30.2
 5 -7 7 274.27 30.1
 -5 -7 -7 285.97 33.1
 5 7 8 86.79 17.6
 5 7 8 52.99 16.7
 -5 -7 -8 56.89 19.4
 -5 -7 -8 35 19.1
 5 -7 8 52.69 13.9
 5 7 9 54.59 18.1
 -5 7 -9 69.09 21.7
 5 7 9 67.59 17.9
 5 -7 9 90.79 21.7
 -5 -7 -9 36.4 24.5
 5 -7 9 42.6 16.4
 -5 -7 -9 63.59 20.5
 5 -7 9 39.6 13.9
 5 7 10 33.5 22.4
 -5 7 -10 9 14.6
 5 7 10 8.3 20.5
 -5 -7 -10 0.4 18.8
 5 -7 10 -21.8 19.7
 5 7 11 66.99 26.5
 5 7 11 76.69 20.8
 -5 7 -11 92.99 19
 -5 7 -11 69.09 16
 -5 -7 -11 66.39 21.9
 5 7 12 35 19.3
 5 7 12 9.8 18.8
 -5 -7 -12 33.5 21.3
 -5 8 11 2.6 20.1
 -5 8 11 2.7 18.4
 5 -8 -11 43.2 28.1
 -5 8 10 27.7 21.4
 5 -8 -10 38.3 26.8
 -5 8 9 15.2 18.3
 -5 8 9 39.1 9.2
 5 -8 -9 18.5 24
 5 -8 -9 40.2 17.9
 -5 8 8 26.8 8
 -5 8 8 28 17.7
 -5 8 8 41.8 18.3
 -5 8 8 28.9 18.6
 5 -8 -8 38.4 16.4
 5 -8 -8 40.3 24.1
 -5 8 7 16.7 17.5
 -5 8 7 26.6 16.1
 5 8 -7 23.6 16.7
 -5 8 7 45.4 17.9
 -5 -8 7 27.2 15.8
 -5 -8 7 29 15.8
 5 -8 -7 24.5 20.9
 5 -8 -7 9.5 13.2
 -5 -8 7 20.6 16.4
 -5 8 6 273.37 31.1
 -5 8 6 271.57 30.1
 -5 8 6 229.78 20.8
 5 8 -6 311.07 32
 -5 8 6 306.57 30.2
 -5 -8 6 286.27 28.2
 5 -8 -6 389.46 42.5
 -5 -8 6 321.87 32
 -5 -8 6 394.16 31.7
 5 -8 -6 309.37 28.5
 -5 8 5 52.09 14
 5 8 -5 15.7 15.9
 -5 8 5 14.2 14.1
 -5 8 5 29.3 15
 5 -8 -5 26.5 20
 5 -8 -5 38.6 12.2
 -5 -8 5 40.3 13.1
 -5 -8 5 32.4 15.1
 -5 -8 5 12.5 11.6
 -5 8 4 44.8 12.4
 -5 8 4 50.09 14.9
 -5 8 4 40.5 14.3
 -5 8 4 44.1 9.9
 5 8 -4 37.9 16.3
 -5 -8 4 24.3 14.5
 -5 -8 4 49 11.2
 -5 -8 4 50.39 13.7
 5 -8 -4 23.5 11.6
 5 -8 -4 45.3 8.3
 5 -8 -4 57.79 17
 -5 8 3 278.67 28
 -5 8 3 277.07 24
 5 8 -3 342.97 28.7
 5 8 -3 325.67 31.5
 -5 8 3 290.77 23.1
 5 -8 -3 272.47 22.7
 -5 -8 3 308.37 31.5
 -5 -8 3 310.07 26.1
 -5 -8 3 362.76 26.3
 5 -8 -3 266.67 32.2
 5 -8 -3 303.37 21
 -5 8 2 983.2 60.09
 -5 8 2 993.5 62.69
 5 8 -2 1004.1 64.89
 5 8 -2 993.8 58.39
 -5 8 2 950.8 61.79
 5 8 -2 953.8 56.59
 5 8 -2 1068.29 61.69
 -5 8 2 1005.2 59.59
 -5 -8 2 971.5 59.29
 -5 -8 2 1118.79 66.59
 -5 -8 2 1015.2 62.59
 5 -8 -2 1003 57.79
 -5 -8 2 1056.99 62.69
 -5 -8 2 1090.79 60.49
 5 -8 -2 944.21 67.09
 5 8 -1 33.3 12.1
 5 8 -1 24.9 8.7
 5 8 -1 34.7 14.5
 -5 8 1 38.1 10.3
 -5 8 1 15.5 12.7
 5 8 -1 23.8 8.8
 5 -8 -1 12.1 14.5
 5 -8 -1 20.4 8.4
 -5 -8 1 29.2 14.2
 -5 -8 1 34.6 9.1
 -5 -8 1 19.5 8.9
 -5 -8 1 38.9 9.2
 5 8 0 44.7 10.8
 -5 8 0 26.9 12.9
 -5 8 0 42.9 9.1
 -5 8 0 30.6 13.3
 5 8 0 28.6 14.7
 5 8 0 27.4 9.2
 5 8 0 25 10.4
 -5 8 0 22.6 9.3
 5 -8 0 23.5 9
 -5 -8 0 41.1 9.2
 -5 -8 0 39.8 8.5
 -5 -8 0 34.1 14.4
 5 -8 0 38.6 16
 -5 -8 0 32 8.6
 -5 8 -1 18.9 12.3
 -5 8 -1 20.1 12.5
 5 8 1 17.2 10.4
 -5 8 -1 13.4 8.7
 5 8 1 29.1 11.5
 -5 -8 -1 16.3 14.5
 -5 -8 -1 15.8 8.6
 5 -8 1 32.6 14.7
 5 -8 1 21.5 9.1
 -5 8 -2 976.6 61.79
 5 8 2 983.9 58.79
 -5 8 -2 1016.5 56.59
 -5 8 -2 1017.2 65.29
 5 8 2 1048.4 60.59
 -5 8 -2 1039.7 58.39
 5 8 2 993.9 61.59
 5 -8 2 965.8 64.39
 -5 -8 -2 912.81 66.29
 -5 -8 -2 925.61 58.79
 5 8 3 326.87 25.9
 5 8 3 250.97 25.3
 -5 8 -3 336.37 29.2
 5 8 3 296.07 28.1
 -5 8 -3 351.26 29.6
 -5 -8 -3 332.77 28.8
 -5 -8 -3 300.87 30.8
 -5 8 -4 29.2 15
 -5 8 -4 32.4 15.4
 5 8 4 55.49 13.8
 5 8 4 15.9 12.2
 5 8 4 50.89 13.2
 -5 -8 -4 61.69 18.3
 5 -8 4 32.2 14.1
 5 -8 4 53.69 13.2
 -5 8 -5 33.4 15.6
 5 8 5 38.7 13.3
 5 8 5 42.1 16
 5 8 5 25.5 15.3
 -5 8 -5 7.2 15.9
 -5 -8 -5 46.8 16.3
 5 -8 5 16.2 12.9
 -5 -8 -5 45.1 14.8
 5 -8 5 57.29 13.2
 5 -8 5 24 15.2
 5 8 6 290.27 32.4
 5 8 6 288.27 27.7
 5 8 6 301.57 31.9
 -5 8 -6 318.87 35.2
 -5 -8 -6 296.57 34.6
 -5 -8 -6 298.07 27.8
 5 -8 6 357.76 31.4
 5 -8 6 287.17 30.3
 5 8 7 70.49 16.6
 5 8 7 4.8 14.4
 -5 -8 -7 6.8 18.3
 5 -8 7 21.6 16.2
 -5 -8 -7 19 17.4
 5 -8 7 19.1 14
 5 8 8 67.69 23.5
 5 8 8 38.4 16.2
 5 8 8 10.5 15.4
 5 -8 8 54.79 19.6
 5 -8 8 58.19 20.2
 -5 -8 -8 27.9 23.2
 -5 -8 -8 46.1 17.7
 5 8 9 41 17.3
 -5 8 -9 37 15.3
 -5 -8 -9 19.5 21.2
 5 -8 9 33.5 20.4
 5 8 10 65.49 19.5
 -5 -8 -10 31.8 27.5
 5 -8 10 17.2 22.7
 5 8 11 -19.3 16.5
 -5 -8 -11 36.7 25.9
 -5 9 10 10.6 20.4
 -5 -9 10 54.79 22.8
 5 -9 -10 28.6 22.6
 -5 9 9 68.79 18.4
 -5 9 9 26.6 19.6
 5 -9 -9 53.09 23
 5 9 -8 25.3 19.4
 -5 9 8 10.8 17.8
 5 9 -7 103.19 23.1
 -5 9 7 91.99 21.1
 -5 9 7 137.89 27.3
 -5 9 7 105.79 22.7
 5 -9 -7 180.28 35.8
 -5 -9 7 99.69 21.4
 -5 9 6 11.9 16.3
 5 9 -6 17.9 20.7
 -5 9 6 18.4 16.2
 -5 -9 6 0.8 12.7
 -5 -9 6 18.2 16.7
 5 -9 -6 -3.2 20.2
 5 -9 -6 9.1 12.5
 -5 9 5 22.2 16.3
 5 9 -5 23.9 19.1
 -5 9 5 17.4 15.8
 -5 9 5 15.6 14.1
 5 -9 -5 41.7 13.7
 -5 -9 5 31.4 15.1
 -5 -9 5 43.9 13.1
 5 -9 -5 29.3 22.3
 -5 -9 5 55.79 18.5
 5 9 -4 46.5 17.5
 -5 9 4 59.09 15.8
 -5 9 4 43.6 13.8
 -5 9 4 25.5 16
 -5 -9 4 57.19 15.3
 -5 -9 4 78.89 20
 -5 9 3 125.49 16.7
 5 9 -3 153.18 25.1
 -5 9 3 166.28 22.1
 -5 9 3 153.08 21.2
 5 9 -3 162.38 20.5
 -5 -9 3 168.38 18.9
 5 -9 -3 171.08 15.9
 -5 -9 3 165.08 20.1
 -5 -9 3 140.89 23.4
 5 -9 -3 138.29 26
 5 9 -2 44.1 9.6
 5 9 -2 45.7 10.6
 5 9 -2 52.19 17.6
 -5 9 2 34.5 14.4
 -5 9 2 26 13.2
 -5 9 2 43.3 11.2
 5 9 -2 30.6 13.9
 -5 -9 2 33.2 17.8
 5 -9 -2 58.29 9.6
 5 -9 -2 24.8 15.4
 -5 -9 2 30.4 11
 -5 9 1 109.99 15.1
 -5 9 1 99.79 17.7
 -5 9 1 136.59 19.3
 5 9 -1 145.69 15.5
 5 9 -1 122.29 18.9
 5 -9 -1 69.39 21.3
 -5 -9 1 95.49 21.1
 -5 9 0 16.5 10.2
 -5 9 0 2.4 13.8
 5 9 0 1.3 11.4
 5 9 0 17.2 11.1
 -5 9 0 14.3 11.1
 -5 9 0 2.7 12
 -5 -9 0 16 16.8
 5 -9 0 37.1 17.3
 5 -9 0 15.7 9.6
 -5 9 -1 119.19 14.6
 -5 9 -1 106.69 15.7
 -5 9 -1 157.48 21.3
 -5 9 -1 137.59 18.8
 5 9 1 103.99 14.3
 5 9 1 128.89 15.6
 5 -9 1 121.59 21.6
 -5 -9 -1 112.49 20.6
 -5 9 -2 35 9.5
 5 9 2 31.2 12.8
 5 9 2 47.7 13.4
 -5 9 -2 42.7 15.4
 5 9 2 49 13
 -5 -9 -2 33.7 18.5
 5 -9 2 38.7 16.3
 -5 9 -3 178.98 25.1
 5 9 3 180.68 19.5
 -5 9 -3 171.58 23.1
 -5 9 -3 169.98 16.4
 5 9 3 189.88 23.7
 -5 -9 -3 218.88 29.2
 5 -9 3 157.78 23
 5 9 4 54.59 14.1
 5 9 4 64.99 15.8
 -5 9 -4 31.4 17.5
 -5 9 -4 37.3 16.4
 5 -9 4 49.5 15.5
 5 -9 4 42.6 17.6
 -5 -9 -4 47.2 12.2
 5 -9 4 50.49 13.9
 -5 9 -5 39.9 18.3
 5 9 5 24.3 13.6
 -5 9 -5 4.7 17.1
 5 -9 5 21.9 14.3
 -5 -9 -5 53.29 19.7
 5 -9 5 40.7 14.9
 5 -9 5 40.7 16.8
 -5 -9 -5 34.4 12.8
 5 9 6 30.4 14.1
 -5 9 -6 -2.6 18.4
 -5 -9 -6 24.8 14.5
 -5 -9 -6 13 20.7
 5 9 7 138.99 26.8
 5 9 7 97.69 21.3
 -5 9 -7 152.48 27.4
 5 9 7 135.59 19.9
 -5 -9 -7 159.38 28.1
 5 -9 7 148.39 23.7
 5 -9 7 108.29 24.6
 5 -9 7 143.49 22.3
 5 9 8 22.7 15.9
 5 9 8 28.9 16.7
 -5 -9 -8 26 22.7
 5 -9 8 9 20.1
 5 9 9 16.8 18.1
 -5 -9 -9 50.49 24.9
 5 -9 9 58.39 25.3
 5 9 10 6.1 17.4
 5 9 10 0.6 17.3
 -5 -9 -10 43.2 24.8
 -5 10 9 13.7 20.4
 5 10 -9 4.6 18.6
 5 10 -8 34.8 21
 -5 10 8 30.6 20.3
 -5 -10 8 23.4 16.8
 -5 -10 8 21.7 20.2
 -5 10 7 40.9 19.1
 -5 10 7 28 15.7
 5 10 -7 45.5 23.5
 -5 -10 7 4.9 19.4
 -5 10 6 26.8 18
 -5 10 6 13.8 14
 5 10 -6 48.6 22.1
 -5 -10 6 64.19 19.9
 5 10 -5 45.7 21
 -5 10 5 49.7 17.3
 -5 -10 5 26.7 12.8
 -5 -10 5 41.1 18.8
 -5 10 4 34.5 13.4
 -5 10 4 9.5 16.1
 5 -10 -4 14.9 19
 -5 -10 4 28.6 19.1
 -5 10 3 23.9 12.2
 -5 10 3 19.6 15.5
 5 10 -3 38 19.5
 -5 -10 3 70.99 15.9
 5 -10 -3 36 23.2
 5 10 -2 178.88 21.5
 -5 10 2 177.88 22.9
 -5 10 2 146.59 21.1
 5 -10 -2 129.89 14.7
 -5 -10 2 162.58 21.7
 5 10 -1 8.6 12.9
 -5 10 1 36.6 16
 -5 -10 1 14.5 10.5
 5 -10 -1 18.4 12.2
 -5 10 0 14.4 12.5
 5 10 0 4.9 11.1
 -5 10 0 -1 14.4
 5 10 0 17.3 14.3
 -5 -10 0 19.6 19.2
 5 -10 0 7.4 10.3
 5 10 1 -2.8 10.8
 -5 10 -1 -3.8 15.2
 5 10 1 21.9 13
 -5 10 -1 1.2 13.1
 -5 10 -1 28.2 10.5
 -5 -10 -1 46 20.8
 5 -10 1 14.4 17
 5 10 2 154.78 19.7
 5 10 2 143.69 20.4
 -5 10 -2 158.38 23.7
 -5 10 -2 153.78 17.3
 5 -10 2 171.28 27.8
 -5 -10 -2 157.38 28.4
 5 10 3 37 14
 -5 10 -3 32.3 10.6
 5 10 3 51.89 13.4
 5 10 3 16.7 13.5
 -5 10 -3 37.4 18.1
 5 -10 3 32 18.3
 5 10 4 35.9 14.4
 5 10 4 18.7 15.3
 -5 10 -4 32.7 17.5
 -5 10 -4 30.9 19.4
 -5 -10 -4 31.4 18
 5 -10 4 26.6 15.9
 5 10 5 36.3 17.5
 5 10 5 50.59 18
 -5 10 -5 44.2 19.5
 -5 10 -5 29.6 19
 5 10 5 16.4 14.2
 -5 -10 -5 39.3 19.8
 5 -10 5 28.1 15.1
 5 -10 5 17.4 17.8
 5 10 6 47.2 19.5
 -5 10 -6 67.49 22.5
 5 10 6 32.1 15.3
 -5 -10 -6 91.89 24
 5 -10 6 40.7 20.1
 5 10 7 -3.5 15.1
 -5 -10 -7 11 23.2
 5 -10 7 57.99 18.5
 5 -10 7 14.1 21.6
 -5 -10 -8 24.2 27.9
 5 10 9 22.2 17
 5 -10 9 36.8 24
 -5 11 7 112.69 24.4
 -5 11 7 116.99 24.4
 -5 -11 7 140.49 27.3
 -5 -11 7 125.09 22.8
 -5 11 6 -5.6 18.4
 -5 11 6 40.8 19.4
 5 11 -6 -6.8 18.5
 -5 -11 6 25.2 19.3
 -5 -11 6 22.4 14.8
 -5 11 5 15.5 17.5
 -5 11 5 39.6 19.4
 -5 -11 5 -3.6 17.3
 -5 11 4 39.4 18.3
 -5 -11 4 17.7 20.6
 -5 -11 4 41.5 14.8
 -5 11 3 126.19 19.4
 -5 11 3 128.09 21.6
 -5 11 3 128.09 22.2
 -5 -11 3 103.99 27.7
 5 11 -2 40.9 15.8
 -5 11 2 24.5 14.3
 -5 -11 2 63.69 16.6
 -5 -11 2 -2.8 19.2
 -5 11 1 73.49 17.2
 5 11 -1 77.89 19.6
 5 11 -1 63.09 16.8
 -5 11 1 95.39 25.1
 -5 -11 1 70.49 27.3
 -5 11 0 48.5 21.9
 -5 11 0 26.8 14.3
 5 11 0 25.3 15.9
 5 -11 0 40.1 22.5
 -5 11 -1 69.19 16.7
 5 11 1 54.09 17.4
 5 11 1 75.99 17.5
 5 11 1 74.69 19
 -5 -11 -1 96.79 28.8
 5 11 2 37.5 16.1
 -5 11 -2 30.1 13.2
 -5 -11 -2 19.1 23.2
 5 -11 2 39 20.5
 -5 11 -3 94.49 23.2
 5 11 3 138.19 19.4
 -5 -11 -3 91.49 24
 5 -11 3 119.79 23
 5 11 4 21.1 13.8
 -5 11 -4 28.1 19.1
 -5 11 -4 42.3 20.7
 5 -11 4 42 18.3
 5 -11 4 45.1 15.9
 -5 -11 -4 24.4 25.7
 5 -11 4 49.99 19.4
 5 11 5 22.9 15.3
 -5 11 -5 66.79 23.1
 5 11 5 31.8 19.2
 5 -11 5 13.5 18.2
 5 11 6 8.8 15.5
 -5 11 -6 7 21.7
 5 11 6 19.5 20.2
 -5 11 -6 -5.7 17.7
 5 -11 6 16.5 19
 -5 -11 -6 -1.1 20.7
 5 -11 6 16.1 15.5
 5 -11 7 81.49 24
 -5 12 5 -5.3 17.8
 -5 -12 5 11.1 21.3
 5 -12 -5 11.5 23.1
 -5 12 4 10 18.4
 -5 -12 4 43.4 21.1
 -5 12 3 1.3 17.6
 -5 12 3 26.1 15.4
 -5 -12 3 6.8 19.1
 -5 12 2 227.98 29.2
 -5 -12 2 249.08 41.2
 -5 12 1 29.7 15.2
 -5 12 1 41.4 19.2
 -5 -12 1 6.9 18
 -5 12 0 121.29 23.6
 -5 12 -1 50.79 19.9
 5 -12 1 62.29 26
 -5 -12 -1 8.1 26.9
 5 12 2 200.78 28.5
 -5 12 -2 197.58 29
 -5 -12 -2 216.98 41.9
 5 12 3 37.3 17.4
 -5 12 -3 -9.4 19.1
 5 -12 3 26.5 20.8
 5 -12 3 22 18
 5 12 4 46.8 19.5
 -5 12 -4 21.9 23.6
 5 -12 4 47.1 20.4
 5 -12 4 51.39 18.8
 -5 12 -5 7.2 21.2
 5 12 5 53.89 17
 5 -12 5 5.6 18.7
 -5 13 1 6.8 19.3
 5 -13 -1 19.9 22.3
 -5 13 0 8.9 19.5
 -5 -13 0 6 20.7
 -5 13 -1 12.2 20.4
 6 0 -14 -27.2 17.9
 6 0 -14 33.7 19.8
 6 0 -13 61.89 25.3
 6 0 -13 56.69 21.4
 -6 0 13 94.19 27.8
 6 0 -12 21.5 18.8
 -6 0 12 37.6 25
 6 0 -12 11 17.1
 6 0 -12 58.19 24
 -6 0 11 63.79 21.5
 6 0 -11 8.4 18.3
 -6 0 11 51.59 18.2
 -6 0 11 31.5 22.8
 6 0 -11 47.6 20.2
 6 0 -10 69.79 14.6
 -6 0 10 49.4 18.4
 -6 0 10 35.9 18.3
 -6 0 10 79.19 14.9
 6 0 -10 34.5 15.7
 6 0 -10 76.09 19.4
 -6 0 9 245.58 26.4
 -6 0 9 177.08 23.3
 -6 0 9 245.78 22.6
 6 0 -9 238.98 25.4
 6 0 -9 206.08 23.9
 6 0 -9 257.67 26.3
 -6 0 8 70.79 14.6
 6 0 -8 73.39 13.7
 6 0 -8 90.99 15
 6 0 -8 64.79 16.9
 -6 0 8 100.79 15.4
 -6 0 8 57.19 14.4
 6 0 -7 64.79 15.1
 -6 0 7 87.89 16
 -6 0 7 99.89 13.8
 -6 0 7 101.99 12.4
 6 0 -7 89.79 12.3
 6 0 -7 66.49 13.3
 -6 0 7 50.29 12.8
 -6 0 6 27.6 14.7
 6 0 -6 69.99 13.4
 -6 0 6 33.5 10.5
 6 0 -6 58.99 11.7
 6 0 -6 60.59 11.8
 6 0 -6 67.39 14
 -6 0 6 71.29 11
 6 0 -6 43.6 9.8
 -6 0 6 49.4 10.1
 -6 0 6 74.09 12
 -6 0 6 57.89 11
 -6 0 5 498.45 31.5
 6 0 -5 501.05 31.5
 -6 0 5 475.85 33.2
 6 0 -5 482.45 33.6
 -6 0 5 545.25 31.9
 6 0 -5 522.75 32.7
 6 0 -5 503.05 33.2
 -6 0 5 467.05 32.4
 6 0 -5 538.75 34.4
 6 0 -4 218.88 17.8
 -6 0 4 223.48 17.7
 6 0 -4 219.58 17.8
 -6 0 4 211.38 20.3
 6 0 -4 182.28 20.9
 -6 0 4 238.78 18.5
 -6 0 4 231.98 17.6
 6 0 -4 211.98 16.6
 6 0 -4 207.68 17.9
 -6 0 4 262.87 18.1
 6 0 -3 83.49 12.5
 -6 0 3 82.79 10.4
 -6 0 2 553.04 32.7
 6 0 -2 584.14 32.6
 6 0 -2 481.85 32.9
 6 0 -2 565.54 34.7
 6 0 -2 530.55 32.2
 -6 0 2 567.44 32.4
 -6 0 2 581.94 34.6
 6 0 -2 544.15 32.2
 -6 0 2 541.85 32.6
 -6 0 1 285.47 20.3
 6 0 -1 310.37 19.1
 -6 0 1 259.97 18.8
 6 0 -1 273.07 18.6
 -6 0 1 288.27 19.5
 -6 0 1 283.27 17.9
 6 0 -1 322.87 19.4
 6 0 -1 265.17 17.9
 6 0 -1 243.48 26.2
 6 0 0 1278.07 71.39
 6 0 0 1282.77 72.09
 6 0 0 1389.36 72.49
 -6 0 0 1299.37 71.99
 -6 0 0 1276.87 72.29
 -6 0 0 1404.36 72.59
 -6 0 0 1244.68 71.39
 6 0 0 1346.37 72.09
 6 0 0 1286.97 71.99
 6 0 1 290.77 19.4
 -6 0 -1 260.37 18.2
 6 0 1 290.67 18.5
 -6 0 -1 277.67 18.9
 -6 0 -1 279.77 19.8
 6 0 1 306.67 19
 -6 0 -1 278.87 19.1
 -6 0 -1 288.37 18.6
 6 0 1 302.87 18.9
 6 0 2 522.55 32.2
 -6 0 -2 590.94 30.6
 6 0 2 527.45 31.8
 -6 0 -2 528.65 32.1
 6 0 2 562.84 32.4
 6 0 2 531.25 31.8
 6 0 2 529.85 31.9
 -6 0 -2 558.94 31.8
 6 0 2 512.55 30.2
 -6 0 -4 229.18 17
 -6 0 -4 228.78 17.8
 6 0 4 208.28 18.4
 6 0 4 197.38 17.1
 6 0 4 231.88 17.2
 -6 0 -4 225.98 18.9
 6 0 4 203.38 18.3
 6 0 4 232.38 18
 -6 0 -4 223.28 17.3
 6 0 5 510.45 31.2
 -6 0 -5 504.45 28.6
 6 0 5 496.05 31.7
 -6 0 -5 487.95 27.9
 -6 0 -5 482.55 32.8
 6 0 5 509.45 31.3
 -6 0 -5 513.85 32.1
 -6 0 -6 53.69 7.7
 -6 0 -6 68.99 12.6
 -6 0 -6 64.29 10.6
 6 0 6 52.59 9.9
 -6 0 -6 89.39 12.1
 6 0 6 66.99 11.8
 6 0 6 66.79 10.8
 -6 0 -7 73.39 13.5
 -6 0 -7 87.49 14.8
 6 0 7 98.19 9.5
 6 0 7 77.29 11.9
 -6 0 -7 85.79 9.7
 6 0 8 90.39 15.1
 -6 0 -8 98.79 15.8
 6 0 8 63.79 14.6
 6 0 8 93.29 13.5
 -6 0 -8 94.39 16.3
 -6 0 -9 265.97 26.9
 6 0 9 241.68 25.9
 -6 0 -9 240.28 25.1
 6 0 9 235.08 19
 6 0 9 229.58 23.8
 6 0 9 283.07 24.4
 6 0 10 50.89 17.5
 6 0 10 30.1 16.9
 -6 0 -10 92.89 20.7
 6 0 10 24.1 15.1
 -6 0 -10 51.79 10.7
 -6 0 -10 38.4 16.9
 6 0 11 34.8 15.2
 -6 0 -11 16.2 21.2
 -6 0 -11 33 10.4
 -6 0 -11 45.3 18.1
 6 0 11 44.7 18.1
 6 0 12 87.29 23.1
 6 0 13 73.79 24.7
 6 0 13 36.7 23.5
 6 0 14 47.6 23.1
 6 1 -14 4.4 17.4
 6 -1 -14 14 19.9
 6 -1 -14 7.4 18
 6 1 -13 63.69 20.5
 6 1 -13 79.39 20.8
 6 -1 -13 74.69 26.3
 6 -1 -13 63.59 22.9
 6 1 -12 14.3 17.6
 -6 1 12 23 20.8
 6 1 -12 3.4 15.4
 6 1 -12 15.5 19.3
 6 -1 -12 40.5 21.6
 6 -1 -12 -19 19.1
 -6 -1 12 20.7 25
 6 1 -11 14.9 17.5
 -6 1 11 19.1 18.7
 6 1 -11 14.2 14.3
 -6 1 11 -2.7 16.8
 6 1 -11 -12.6 15.7
 -6 1 11 14.5 14
 6 -1 -11 12 15.2
 -6 -1 11 35.4 14.6
 6 -1 -11 53.49 20.9
 6 1 -10 228.18 28.3
 6 1 -10 236.08 26
 -6 1 10 226.08 26.4
 6 1 -10 226.18 25.9
 -6 1 10 240.88 25.6
 -6 1 10 287.07 29.4
 -6 -1 10 189.88 26.9
 6 -1 -10 209.58 30.3
 -6 -1 10 215.38 24.5
 -6 -1 10 252.67 30.4
 6 -1 -10 260.47 27.4
 -6 1 9 168.28 20.8
 6 1 -9 167.98 20.7
 -6 1 9 195.58 20.9
 -6 1 9 134.99 20.5
 -6 -1 9 236.08 24.4
 -6 -1 9 186.48 21.7
 6 -1 -9 193.78 21.6
 6 -1 -9 172.58 21.7
 -6 -1 9 124.59 21.1
 6 1 -8 23.7 11.4
 6 1 -8 5.1 9.7
 -6 1 8 21.6 13
 -6 1 8 27.8 11.4
 6 1 -8 30.9 13.9
 -6 1 8 29.4 11.2
 6 -1 -8 -5.4 15
 -6 -1 8 27.4 12.6
 -6 -1 8 30.6 13.4
 -6 -1 8 13.8 10.8
 -6 -1 8 19.7 12.1
 -6 1 7 33.7 12
 6 1 -7 60.09 13.7
 6 1 -7 43.1 10.3
 -6 1 7 45.4 12.2
 -6 1 7 40.7 12.1
 -6 1 7 57.39 11
 6 1 -7 41.3 11.8
 -6 -1 7 22.6 11.8
 -6 -1 7 46.7 9.5
 -6 -1 7 25.3 10.6
 -6 -1 7 29.1 12.4
 6 -1 -7 30 10.2
 6 -1 -7 30 12.9
 6 -1 -7 48.8 12.8
 6 1 -6 68.69 11.9
 6 1 -6 70.29 11.7
 6 1 -6 60.19 13.7
 -6 1 6 61.39 12.4
 -6 1 6 83.39 12.3
 -6 1 6 74.19 11.1
 6 1 -6 64.49 10.6
 -6 1 6 63.99 12.7
 -6 1 6 72.29 12.5
 6 -1 -6 60.69 13.3
 -6 -1 6 91.09 12
 6 -1 -6 87.69 10.8
 6 -1 -6 86.29 13.2
 -6 -1 6 60.19 13.4
 -6 -1 6 71.19 10.4
 -6 -1 6 79.29 11.4
 6 -1 -6 56.19 11.3
 -6 1 5 423.16 29.8
 6 1 -5 413.86 28.3
 6 1 -5 414.46 30.2
 -6 1 5 419.76 28.1
 -6 1 5 436.16 27.7
 -6 1 5 433.66 29
 6 1 -5 430.06 27.5
 -6 1 5 409.96 27.3
 -6 -1 5 394.86 26.6
 -6 -1 5 408.66 28.8
 -6 -1 5 405.96 29.7
 6 -1 -5 386.76 28.9
 6 -1 -5 428.36 30.3
 6 -1 -5 436.56 27
 -6 -1 5 418.76 27.7
 6 -1 -5 441.36 27.7
 -6 -1 5 435.86 28.4
 -6 -1 5 388.36 27.1
 6 -1 -5 461.75 28.8
 6 1 -4 856.71 49.99
 6 1 -4 863.41 49.99
 6 1 -4 938.11 52.09
 -6 1 4 864.91 50.29
 6 1 -4 897.91 50.29
 -6 1 4 927.91 54.39
 -6 1 4 864.21 50.79
 -6 1 4 858.51 50.09
 -6 1 4 917.71 51.89
 6 -1 -4 820.52 49.7
 -6 -1 4 834.52 49.8
 6 -1 -4 837.42 51.69
 -6 -1 4 909.21 50.39
 6 -1 -4 893.81 50.59
 -6 -1 4 837.52 49.8
 -6 -1 4 865.01 49.6
 6 -1 -4 924.31 51.19
 -6 -1 4 857.71 51.69
 6 -1 -4 849.81 50.49
 6 1 -3 133.19 14
 6 1 -3 119.39 13.2
 -6 1 3 108.59 12.2
 -6 1 3 122.49 12
 6 1 -3 121.49 12.5
 -6 1 3 117.79 11.4
 6 1 -3 94.49 11
 -6 1 3 109.09 11.5
 6 -1 -3 104.19 11
 6 -1 -3 127.89 13.3
 -6 -1 3 119.79 11
 -6 -1 3 127.39 14.2
 -6 -1 3 127.19 12.7
 -6 -1 3 99.89 13.4
 6 -1 -3 127.39 13.5
 6 -1 -3 97.99 11.8
 6 -1 -3 115.79 13.5
 -6 -1 3 118.59 13.2
 -6 1 2 343.57 22.2
 -6 1 2 344.47 21.7
 6 1 -2 330.17 20.7
 -6 1 2 316.27 22.3
 -6 1 2 338.37 21.6
 -6 1 2 323.77 23.2
 6 1 -2 299.27 24.2
 6 1 -2 316.87 21
 6 1 -2 327.47 21.4
 -6 -1 2 278.97 20.5
 -6 -1 2 317.77 21.4
 6 -1 -2 316.37 21.6
 -6 -1 2 341.97 24.4
 6 -1 -2 343.47 23.6
 6 -1 -2 347.87 21.7
 -6 -1 2 339.97 21.7
 -6 -1 2 326.97 21
 6 -1 -2 335.87 22
 6 -1 -2 338.07 21.4
 6 1 -1 2252.47 131.79
 6 1 -1 2376.76 130.29
 -6 1 1 2339.37 131.29
 -6 1 1 2412.46 131.39
 -6 1 1 2459.35 132.19
 -6 1 1 2548.95 131.99
 6 1 -1 2373.06 131.09
 6 1 -1 2399.96 131.09
 6 -1 -1 2515.05 131.39
 6 -1 -1 2473.65 131.89
 6 -1 -1 2327.97 131.19
 -6 -1 1 2513.75 131.19
 6 -1 -1 2474.65 131.29
 -6 -1 1 2252.97 130.29
 6 -1 -1 2455.25 131.19
 -6 -1 1 2492.35 131.09
 -6 -1 1 2451.15 131.79
 -6 1 0 3193.88 177.28
 -6 1 0 3230.48 177.08
 -6 1 0 3205.98 176.98
 6 1 0 3195.18 176.98
 6 1 0 3285.97 175.88
 6 1 0 3404.16 176.88
 6 1 0 3187.28 176.98
 6 1 0 3394.76 177.98
 -6 1 0 3409.46 177.28
 -6 -1 0 3242.78 176.98
 -6 -1 0 3369.36 177.28
 6 -1 0 3284.07 177.18
 6 -1 0 3280.07 176.98
 6 -1 0 3274.37 177.18
 -6 -1 0 3351.36 176.98
 -6 -1 0 3128.19 175.88
 6 -1 0 3285.97 177.08
 -6 -1 0 3272.37 176.98
 6 -1 0 3277.47 176.98
 6 1 1 2321.97 129.19
 -6 1 -1 2303.37 131.99
 6 1 1 2215.08 128.19
 6 1 1 2328.67 129.29
 -6 1 -1 2549.54 130.19
 -6 1 -1 2413.66 129.49
 -6 1 -1 2484.45 128.89
 6 1 1 2335.47 129.09
 6 1 1 2216.68 128.09
 6 1 1 2421.86 128.99
 6 -1 1 2307.97 128.79
 6 -1 1 2483.65 129.19
 6 -1 1 2307.17 129.19
 -6 -1 -1 2573.54 129.09
 6 -1 1 2282.37 129.29
 -6 -1 -1 2395.96 129.09
 -6 -1 -1 2447.66 129.49
 -6 -1 -1 2439.06 129.19
 6 -1 1 2416.66 128.79
 -6 1 -2 338.17 19.1
 -6 1 -2 334.37 22.6
 6 1 2 305.37 20.4
 6 1 2 347.07 21.7
 -6 1 -2 295.77 22.2
 6 1 2 351.26 22.6
 6 1 2 335.47 20.7
 6 1 2 320.97 20.1
 -6 1 -2 335.17 22.2
 -6 -1 -2 283.37 20.8
 6 -1 2 309.97 20.6
 -6 -1 -2 310.97 20.1
 -6 -1 -2 354.96 21.7
 6 -1 2 323.47 21.8
 -6 -1 -2 361.06 23.2
 6 -1 2 346.07 21.8
 -6 -1 -2 287.87 20.4
 6 -1 2 350.46 21.6
 6 -1 2 357.36 22.2
 6 -1 2 360.46 19.5
 6 1 3 128.09 12
 6 1 3 130.09 14.5
 -6 1 -3 125.99 13.8
 6 1 3 122.99 11.9
 -6 1 -3 112.69 12.4
 -6 1 -3 122.99 12.2
 -6 -1 -3 112.29 11.7
 -6 -1 -3 133.79 13.5
 6 -1 3 110.69 11.7
 6 -1 3 123.09 16.9
 -6 -1 -3 111.19 12.6
 -6 -1 -3 109.29 12.1
 6 -1 3 118.59 11.6
 -6 -1 -3 107.09 10.5
 -6 -1 -3 110.09 10.5
 6 -1 3 115.89 13.7
 -6 1 -4 885.41 50.79
 6 1 4 879.71 49.6
 6 1 4 905.31 49.99
 -6 1 -4 877.51 50.29
 -6 1 -4 911.31 50.19
 6 1 4 865.31 50.29
 6 -1 4 871.11 49.7
 6 -1 4 846.92 49.2
 -6 -1 -4 827.42 48.2
 6 -1 4 844.62 50.09
 -6 -1 -4 878.71 49.9
 6 -1 4 882.01 50.19
 -6 -1 -4 887.51 49.7
 -6 -1 -4 863.11 51.39
 -6 -1 -4 858.41 49.8
 -6 -1 -4 855.61 48.7
 6 -1 4 874.01 50.79
 6 1 5 426.46 27.1
 6 1 5 463.75 28.7
 6 1 5 416.46 28
 -6 1 -5 370.46 28.5
 6 1 5 459.85 25.7
 6 1 5 429.56 28.8
 -6 1 -5 452.25 28.3
 -6 1 -5 417.16 28.9
 6 -1 5 411.16 28
 6 -1 5 401.56 29
 -6 -1 -5 422.16 27.5
 6 -1 5 395.66 27.1
 -6 -1 -5 427.86 27.5
 -6 -1 -5 465.55 29.6
 -6 -1 -5 439.66 25.2
 6 -1 5 398.46 27.9
 -6 -1 -5 448.46 28
 6 -1 5 397.86 26.6
 6 1 6 73.09 12
 6 1 6 84.69 11.6
 -6 1 -6 97.69 12.9
 6 1 6 71.99 8.7
 -6 1 -6 46.4 12.1
 6 1 6 73.69 11.4
 6 1 6 83.59 12
 -6 -1 -6 89.99 11.9
 -6 -1 -6 63.09 11.1
 6 -1 6 53.09 9.9
 -6 -1 -6 69.19 11
 6 -1 6 63.59 11
 -6 -1 -6 84.49 9.7
 6 -1 6 61.29 11.7
 -6 -1 -6 71.59 8.1
 -6 -1 -6 71.59 13.4
 6 -1 6 53.49 13.3
 6 1 7 37.6 8
 6 1 7 56.79 10.4
 -6 1 -7 57.69 13.9
 6 1 7 53.89 11.6
 -6 1 -7 32.4 16.8
 6 1 7 54.09 15.2
 6 1 7 37.3 9.7
 -6 -1 -7 49 13.2
 -6 -1 -7 53.99 9.2
 6 -1 7 36 11.5
 -6 -1 -7 67.79 12.4
 -6 -1 -7 50.79 7.6
 6 -1 7 41.6 10.2
 6 1 8 19.2 12.1
 -6 1 -8 19 12.4
 -6 1 -8 20.9 13.3
 6 1 8 35.2 11.2
 6 1 8 20.8 8.3
 6 1 8 18.3 11.3
 6 -1 8 20.2 10.6
 -6 -1 -8 10.9 9.1
 6 -1 8 17.2 10.2
 6 -1 8 13 12.9
 6 1 9 223.78 23.5
 6 1 9 169.88 21
 -6 1 -9 217.48 23.8
 6 1 9 192.48 20.4
 -6 1 -9 189.18 26
 -6 -1 -9 146.29 22.3
 6 -1 9 144.39 20.9
 -6 -1 -9 175.18 17.4
 -6 -1 -9 183.98 22.4
 6 -1 9 173.68 21.6
 6 1 10 235.68 26.2
 -6 1 -10 266.87 28.4
 6 1 10 252.07 25.2
 6 1 10 146.59 25.3
 -6 1 -10 268.47 31.4
 -6 -1 -10 259.27 31.4
 -6 -1 -10 189.78 21.5
 -6 -1 -10 216.48 27
 6 -1 10 224.08 25.2
 -6 -1 -10 224.48 26.3
 6 -1 10 192.58 25.9
 6 1 11 22 16.7
 -6 1 -11 27.7 20.6
 -6 1 -11 9.9 18.3
 -6 -1 -11 13.9 12.7
 -6 -1 -11 25.8 21.7
 6 -1 11 16.9 14.6
 6 -1 11 18.9 21
 -6 -1 -11 -14.5 11.2
 6 -1 11 -30.7 14.4
 -6 1 -12 40.7 21.9
 -6 1 -12 42.2 18
 6 1 12 0.6 16.3
 6 1 12 18.2 19.1
 -6 1 -12 40.7 24.6
 -6 -1 -12 30.1 23.4
 -6 -1 -12 10.8 11.9
 6 -1 12 3.7 19.5
 -6 1 -13 90.89 28.3
 6 1 13 94.19 24.2
 6 -1 13 31.5 24
 6 -1 13 66.29 23.7
 -6 -1 -13 86.09 14.5
 -6 -1 -13 92.29 23.3
 6 1 14 -18.4 19.3
 6 1 14 19.8 24.9
 6 2 -14 52.49 25
 6 2 -14 76.29 21.9
 6 -2 -14 83.69 22.1
 6 -2 -14 63.49 26
 6 2 -13 6.8 18.2
 -6 2 13 16.8 23.5
 -6 -2 13 64.09 21
 6 -2 -13 19 18.3
 6 -2 -13 51.99 23.6
 -6 2 12 77.69 22.2
 6 2 -12 60.59 17.6
 -6 2 12 93.79 21.4
 6 2 -12 59.79 19.7
 -6 2 12 32.2 22.7
 6 2 -12 130.69 24.9
 -6 -2 12 77.99 25
 6 -2 -12 58.39 22.8
 6 -2 -12 89.19 25.6
 -6 2 11 49.2 21.4
 6 2 -11 32.8 14.8
 6 2 -11 57.79 18.5
 -6 2 11 33.8 17.6
 6 -2 -11 23.3 19.9
 6 2 -10 108.79 20
 6 2 -10 120.69 21.8
 6 2 -10 130.99 17.9
 -6 2 10 106.39 21
 -6 2 10 124.19 21.7
 -6 2 10 109.69 19
 -6 -2 10 118.89 16.3
 -6 -2 10 118.19 22.9
 6 -2 -10 128.19 20
 6 -2 -10 102.99 21.4
 6 -2 -10 115.49 18.5
 -6 -2 10 149.19 24.6
 6 2 -9 41 13.1
 -6 2 9 65.89 13.8
 6 2 -9 32.5 12.8
 -6 2 9 52.79 14.3
 -6 2 9 60.99 16.9
 6 -2 -9 44.8 15.5
 6 -2 -9 26.7 14.4
 -6 -2 9 12.1 18.4
 6 -2 -9 49.1 16.7
 -6 -2 9 55.59 16.7
 6 2 -8 141.09 19.5
 -6 2 8 151.28 19.8
 -6 2 8 144.49 19
 6 2 -8 122.19 19
 -6 2 8 158.98 20.3
 -6 -2 8 127.69 20.5
 6 -2 -8 176.38 20.2
 -6 -2 8 160.88 20.7
 -6 -2 8 178.38 19.1
 -6 -2 8 158.38 16.3
 6 -2 -8 119.89 19.2
 6 2 -7 1 6.4
 6 2 -7 12.7 11.8
 6 2 -7 -1.3 9
 -6 2 7 27.3 10.2
 -6 2 7 -0.4 10.2
 -6 2 7 21.7 11.7
 -6 -2 7 7.9 7.5
 -6 -2 7 36.3 11.7
 6 -2 -7 33.8 11.9
 6 -2 -7 4.1 9.6
 6 -2 -7 28.1 10
 -6 -2 7 9 11.4
 6 -2 -7 8.4 12
 -6 2 6 148.89 16.3
 -6 2 6 159.38 16.2
 6 2 -6 124.39 14.6
 6 2 -6 185.78 17.4
 -6 2 6 126.69 15.8
 6 2 -6 111.59 14.1
 -6 2 6 142.39 15.3
 -6 2 6 137.99 15.2
 6 2 -6 134.59 13.8
 -6 -2 6 171.28 15.4
 -6 -2 6 131.09 13.5
 6 -2 -6 163.38 16.4
 6 -2 -6 159.18 16.5
 6 -2 -6 121.29 13.8
 -6 -2 6 141.19 16.6
 6 -2 -6 133.99 16.4
 -6 -2 6 147.39 14.8
 6 2 -5 291.67 24
 6 2 -5 288.57 20.7
 6 2 -5 300.67 19.9
 -6 2 5 311.27 21.5
 6 2 -5 293.07 20.9
 -6 2 5 263.87 22.8
 -6 2 5 258.57 20.3
 -6 2 5 282.87 22.2
 -6 2 5 259.37 23.2
 -6 -2 5 300.97 21.3
 6 -2 -5 305.17 22.9
 -6 -2 5 223.38 23.4
 -6 -2 5 275.67 19.1
 -6 -2 5 290.07 19.3
 6 -2 -5 284.27 22.9
 6 -2 -5 258.17 19.5
 -6 -2 5 270.67 22
 6 -2 -5 295.47 23.1
 6 -2 -5 331.27 24.4
 -6 -2 5 288.37 21.3
 6 2 -4 219.28 16.6
 -6 2 4 226.28 18.5
 -6 2 4 225.28 16.7
 -6 2 4 236.98 19.3
 6 2 -4 223.08 16.9
 6 2 -4 189.58 19.1
 6 2 -4 225.68 16.2
 -6 2 4 205.68 19.2
 6 2 -4 214.88 20.4
 -6 2 4 219.08 17.9
 -6 -2 4 213.58 17
 -6 -2 4 194.58 15.2
 -6 -2 4 228.88 20.4
 6 -2 -4 191.48 15.8
 6 -2 -4 217.08 18.3
 -6 -2 4 210.08 19
 6 -2 -4 197.18 19.3
 -6 -2 4 198.68 15.4
 6 -2 -4 221.78 18.4
 -6 -2 4 210.68 16.9
 6 2 -3 51.99 7.8
 -6 2 3 86.69 9.4
 6 2 -3 65.39 11.3
 6 2 -3 73.09 8.5
 -6 2 3 58.19 9.6
 -6 2 3 67.19 10.5
 6 2 -3 42.8 8.8
 -6 2 3 67.99 11.3
 6 2 -3 57.89 8.2
 6 -2 -3 49.9 8.7
 6 -2 -3 46.7 9.9
 6 -2 -3 56.09 10.9
 6 -2 -3 30.7 9.5
 6 -2 -3 67.89 9.5
 -6 -2 3 74.69 8.3
 -6 -2 3 57.59 7.2
 -6 -2 3 43.3 8
 -6 -2 3 44.4 11
 -6 -2 3 61.79 9.2
 6 2 -2 146.19 13.9
 -6 2 2 185.98 14.7
 6 2 -2 142.39 16.7
 -6 2 2 203.98 15.4
 6 2 -2 171.88 12.9
 -6 2 2 139.49 16.1
 -6 2 2 178.88 15
 6 2 -2 171.28 12.5
 6 2 -2 166.88 13.7
 -6 2 2 143.59 15.8
 -6 -2 2 164.38 14.1
 -6 -2 2 153.18 12.1
 6 -2 -2 153.98 14.4
 -6 -2 2 184.28 14.3
 6 -2 -2 171.68 15.4
 -6 -2 2 128.79 12.1
 6 -2 -2 206.38 17.4
 6 -2 -2 151.28 14.2
 -6 -2 2 184.38 17.3
 -6 2 1 1293.97 73.19
 -6 2 1 1309.37 72.89
 6 2 -1 1332.87 72.49
 6 2 -1 1296.07 71.29
 -6 2 1 1335.27 72.99
 -6 2 1 1293.77 72.79
 6 2 -1 1344.17 72.29
 -6 2 1 1312.47 73.39
 6 2 -1 1309.27 73.39
 6 2 -1 1352.36 72.29
 -6 -2 1 1304.07 72.39
 6 -2 -1 1303.57 73.59
 6 -2 -1 1330.67 72.69
 -6 -2 1 1360.96 71.99
 -6 -2 1 1241.98 71.19
 -6 -2 1 1305.57 73.39
 6 -2 -1 1307.87 72.69
 6 -2 -1 1327.37 73.19
 6 -2 -1 1366.46 72.89
 -6 -2 1 1305.67 71.99
 -6 2 0 145.19 12.4
 6 2 0 135.09 12.3
 -6 2 0 128.79 13.4
 -6 2 0 146.59 13.6
 6 2 0 138.79 13.5
 -6 2 0 138.69 13.8
 6 2 0 126.79 11.1
 -6 -2 0 116.79 12.1
 -6 -2 0 122.49 12.6
 6 -2 0 121.29 13.7
 6 -2 0 152.18 13.3
 6 -2 0 108.29 12.1
 6 -2 0 108.59 11.4
 -6 -2 0 136.99 13.7
 -6 -2 0 144.89 11.2
 6 -2 0 139.39 11.7
 -6 2 -1 1339.17 71.79
 -6 2 -1 1299.77 72.49
 6 2 1 1403.66 70.49
 6 2 1 1286.67 72.19
 -6 2 -1 1315.07 71.69
 -6 2 -1 1277.87 72.59
 6 2 1 1300.27 72.19
 6 2 1 1321.87 71.99
 -6 -2 -1 1327.27 71.29
 -6 -2 -1 1206.98 70.29
 6 -2 1 1347.37 71.39
 6 -2 1 1293.87 72.29
 6 -2 1 1332.67 71.19
 -6 -2 -1 1246.08 72.19
 -6 -2 -1 1288.27 71.79
 6 -2 1 1312.97 72.59
 6 -2 1 1272.27 71.79
 -6 -2 -1 1290.37 72.19
 -6 2 -2 173.48 14.3
 -6 2 -2 163.88 15
 6 2 2 166.58 15.2
 -6 2 -2 156.48 12.8
 -6 2 -2 199.88 12.6
 6 2 2 147.19 13.9
 6 2 2 164.48 12.4
 6 2 2 144.89 16
 -6 2 -2 199.98 16.6
 6 -2 2 180.58 16.7
 -6 -2 -2 159.48 12.3
 -6 -2 -2 192.48 16.3
 6 -2 2 162.48 18.9
 6 -2 2 168.88 12.5
 -6 -2 -2 138.99 14
 -6 -2 -2 143.49 12.1
 -6 -2 -2 161.58 14.2
 6 -2 2 143.79 13.7
 -6 -2 -2 177.88 14.2
 6 2 3 65.69 10.4
 6 2 3 57.49 8.6
 -6 2 -3 54.99 9
 -6 2 -3 73.69 7.5
 -6 2 -3 63.59 10.9
 -6 2 -3 44 10
 6 2 3 61.89 7.5
 6 -2 3 58.09 6.8
 -6 -2 -3 60.29 7.6
 -6 -2 -3 55.79 7.7
 -6 -2 -3 70.29 10.9
 6 -2 3 43.9 9.5
 6 -2 3 57.99 7.9
 -6 -2 -3 60.79 8
 -6 -2 -3 61.19 8.7
 6 -2 3 67.99 10
 -6 -2 -3 72.49 9.3
 6 -2 3 61.79 9.9
 6 -2 3 66.89 7.4
 -6 2 -4 208.68 17.4
 -6 2 -4 239.08 15.3
 6 2 4 217.78 18.2
 6 2 4 220.78 18.9
 -6 2 -4 178.78 19.1
 6 2 4 219.58 15.7
 -6 2 -4 217.38 19.1
 6 2 4 198.28 17.7
 -6 -2 -4 205.58 15.6
 -6 -2 -4 212.38 17.8
 6 -2 4 222.38 18
 -6 -2 -4 212.28 15.7
 6 -2 4 197.18 15.6
 6 -2 4 202.68 14.8
 -6 -2 -4 211.28 16.6
 6 -2 4 241.28 18.8
 6 -2 4 212.38 19.9
 -6 -2 -4 216.98 19.4
 -6 -2 -4 199.78 22.7
 6 2 5 322.77 22.5
 6 2 5 254.57 23.4
 -6 2 -5 299.07 21.8
 -6 2 -5 275.37 21.5
 -6 2 -5 290.67 23.3
 6 2 5 283.07 19.8
 6 2 5 274.07 20.7
 6 2 5 286.87 22.3
 6 -2 5 313.07 22.3
 -6 -2 -5 300.07 19.4
 6 -2 5 287.47 22.3
 -6 -2 -5 280.67 20.6
 6 -2 5 270.87 19.5
 -6 -2 -5 294.17 20.8
 -6 -2 -5 289.97 20.2
 6 -2 5 290.87 22
 -6 -2 -5 290.07 23.4
 6 -2 5 300.17 19.4
 -6 -2 -5 296.37 21.2
 6 2 6 147.59 14.2
 6 2 6 145.09 16.3
 6 2 6 160.38 17.6
 -6 2 -6 147.69 16.5
 -6 2 -6 183.68 17.6
 6 2 6 141.79 15.7
 6 2 6 148.79 14.7
 -6 -2 -6 153.08 16
 6 -2 6 133.59 15.1
 -6 -2 -6 140.49 15
 -6 -2 -6 156.98 18
 -6 -2 -6 137.99 15.7
 6 -2 6 147.59 13.8
 -6 -2 -6 134.29 15.2
 -6 -2 -6 146.69 13
 6 2 7 26.2 9.3
 6 2 7 22.2 8.8
 6 2 7 47 11.9
 6 2 7 36.6 9.6
 -6 2 -7 -8.1 11
 -6 2 -7 40.1 11.5
 6 2 7 25.1 13.1
 6 -2 7 37.5 12.1
 -6 -2 -7 27.6 9.3
 -6 -2 -7 16.6 10.3
 -6 -2 -7 39.9 12.8
 -6 -2 -7 38.5 11.2
 -6 -2 -7 28.2 8
 6 -2 7 16.5 8.8
 -6 2 -8 153.18 22.2
 6 2 8 146.39 19
 6 2 8 137.19 15.6
 -6 2 -8 163.78 19.5
 6 2 8 189.08 17.7
 6 2 8 144.49 17.9
 6 2 8 141.09 18.7
 -6 -2 -8 134.19 18.7
 6 -2 8 148.99 18.6
 -6 -2 -8 156.78 16.3
 6 -2 8 135.89 18.2
 -6 -2 -8 150.98 19.9
 -6 -2 -8 143.99 15.7
 6 -2 8 168.48 16.5
 6 2 9 68.89 15.4
 6 2 9 41.8 14.1
 6 2 9 39.3 13.4
 -6 2 -9 52.09 14.6
 -6 2 -9 62.49 16.9
 6 -2 9 27.5 14.6
 -6 -2 -9 27.6 13.9
 6 -2 9 49.6 16.6
 -6 -2 -9 25.5 16.4
 -6 -2 -9 61.59 18.6
 -6 -2 -9 40.3 12.6
 6 2 10 98.79 20.4
 -6 2 -10 140.89 25.4
 6 2 10 107.79 20.9
 6 2 10 156.38 18.9
 -6 2 -10 130.39 20.9
 6 -2 10 134.59 17.5
 -6 -2 -10 95.99 16.1
 -6 -2 -10 146.49 22.6
 -6 -2 -10 132.59 25.6
 6 -2 10 90.69 20.9
 6 -2 10 102.89 21.1
 -6 2 -11 18.3 20
 6 2 11 33.9 15.6
 6 2 11 47.6 17.1
 -6 -2 -11 26.2 13.6
 6 -2 11 21.5 19.4
 -6 -2 -11 42.9 22.6
 6 2 12 63.99 22
 -6 2 -12 115.09 26.4
 -6 2 -12 58.19 18.2
 -6 -2 -12 81.99 21.4
 6 -2 12 42.4 22
 -6 -2 -12 79.79 15.7
 6 2 13 10 21.8
 -6 -2 -13 27.2 21.1
 -6 -2 -13 15.9 14.8
 6 -2 13 12.1 20.6
 6 2 14 102.79 29
 6 3 -14 25.6 19.2
 -6 3 14 -12.7 22.3
 6 -3 -14 55.69 24.7
 6 3 -13 23.9 17.3
 6 3 -13 48.8 24.1
 -6 3 13 40.3 20.6
 -6 3 13 -1.5 21.8
 6 -3 -13 26.6 25.3
 6 3 -12 5.4 16.8
 -6 3 12 -5.2 19.8
 6 3 -12 0.5 18.2
 -6 3 12 3.5 18.1
 6 -3 -12 -0.8 20.4
 -6 -3 12 17.8 22.1
 6 -3 -12 2.1 16.4
 -6 3 11 9.5 15.6
 -6 3 11 15.3 19
 6 3 -11 7.3 15.2
 -6 -3 11 20.9 20.9
 6 -3 -11 -5.4 19
 6 3 -10 122.59 19.4
 -6 3 10 90.99 20.5
 -6 3 10 145.99 20.5
 -6 3 10 111.99 22.9
 6 -3 -10 95.59 22.5
 6 -3 -10 161.68 21.3
 -6 -3 10 109.99 22.7
 -6 -3 10 128.89 24
 -6 3 9 49.4 17.5
 -6 3 9 61.99 16.7
 6 3 -9 73.39 16.6
 6 3 -9 71.49 16.9
 6 3 -9 67.49 12.6
 -6 3 9 92.39 18.7
 -6 -3 9 43 16.3
 6 -3 -9 65.89 18.3
 6 -3 -9 33.8 16.5
 -6 -3 9 41.4 16.2
 -6 3 8 133.09 17.5
 -6 3 8 120.99 16
 6 3 -8 107.79 17
 -6 3 8 88.79 17.2
 6 3 -8 112.49 15.2
 6 3 -8 113.79 14
 -6 -3 8 129.09 17.9
 6 -3 -8 114.99 19.5
 6 -3 -8 106.69 18
 -6 -3 8 162.18 18.8
 6 -3 -8 112.59 18.7
 -6 3 7 31.6 10.9
 6 3 -7 19.9 9.2
 6 3 -7 23.3 12
 -6 3 7 39.9 13.1
 6 3 -7 23.9 10.3
 -6 3 7 57.29 13.8
 -6 3 7 23.4 13
 6 -3 -7 59.29 10.5
 6 -3 -7 39.5 13.6
 6 -3 -7 40.3 14.2
 -6 -3 7 65.99 14.4
 6 -3 -7 38.8 11.2
 -6 -3 7 33 12.3
 -6 -3 7 35.5 11.9
 -6 3 6 17.7 11.6
 -6 3 6 36.9 9.8
 6 3 -6 9.6 10.5
 -6 3 6 47.4 10.8
 6 3 -6 29.3 8.9
 6 3 -6 24.6 11.3
 -6 3 6 36.9 17.4
 6 3 -6 11.9 7.9
 6 -3 -6 16.6 11.7
 6 -3 -6 34.9 10.2
 -6 -3 6 46.6 10.3
 -6 -3 6 28.3 10.2
 6 -3 -6 35.6 9.6
 -6 -3 6 28.2 11.9
 6 -3 -6 27.1 11.2
 6 3 -5 181.48 15
 -6 3 5 192.88 16.4
 -6 3 5 191.08 19.5
 6 3 -5 174.68 16.9
 6 3 -5 185.28 15.6
 -6 3 5 175.88 17.3
 6 3 -5 156.38 18.8
 -6 3 5 206.88 17.8
 6 3 -5 193.28 17.2
 -6 3 5 168.08 17.8
 6 -3 -5 139.89 14.8
 -6 -3 5 205.18 17.1
 6 -3 -5 172.68 18.9
 6 -3 -5 188.78 18.7
 -6 -3 5 225.28 17.4
 -6 -3 5 176.78 17.7
 6 -3 -5 174.98 18.3
 -6 -3 5 210.88 22.3
 6 3 -4 299.07 20.9
 6 3 -4 299.37 19.6
 6 3 -4 297.67 23.2
 -6 3 4 291.27 21.7
 -6 3 4 306.47 22.6
 -6 3 4 308.77 20.8
 -6 3 4 298.67 23.6
 6 3 -4 268.07 21.5
 -6 3 4 290.17 22.6
 6 3 -4 305.27 19.7
 6 -3 -4 317.47 22.6
 6 -3 -4 272.57 19.9
 -6 -3 4 324.97 21.4
 6 -3 -4 316.17 24
 -6 -3 4 274.97 20.8
 6 -3 -4 242.78 22.7
 6 -3 -4 291.17 21.3
 -6 -3 4 309.27 23
 -6 -3 4 297.47 23.4
 6 3 -3 108.59 12.1
 -6 3 3 121.49 12.8
 6 3 -3 129.99 13.2
 -6 3 3 121.19 13.4
 -6 3 3 121.49 13.5
 -6 3 3 142.09 14.3
 6 3 -3 120.99 11.1
 6 3 -3 114.19 11.8
 -6 3 3 113.09 13.7
 6 3 -3 134.29 13.9
 -6 -3 3 112.29 11.5
 6 -3 -3 121.89 13.5
 -6 -3 3 108.79 12.3
 -6 -3 3 144.79 14.7
 6 -3 -3 121.29 12.7
 -6 -3 3 141.99 15.9
 6 -3 -3 110.89 12.4
 6 -3 -3 88.09 12.4
 6 -3 -3 115.99 13.9
 6 3 -2 88.99 11.8
 -6 3 2 99.29 10.6
 6 3 -2 77.49 8.5
 -6 3 2 94.49 11.9
 6 3 -2 84.19 8.4
 -6 3 2 111.69 11.3
 -6 3 2 67.39 11
 6 3 -2 66.49 8.1
 -6 3 2 92.09 10.4
 6 -3 -2 90.49 9.9
 -6 -3 2 89.79 9.1
 -6 -3 2 95.39 11.7
 6 -3 -2 92.99 10.9
 6 -3 -2 75.69 11.9
 6 -3 -2 78.69 10.4
 -6 -3 2 91.49 8.9
 -6 -3 2 88.49 9.4
 6 -3 -2 81.19 9.8
 6 3 -1 890.21 49.2
 -6 3 1 912.31 50.19
 -6 3 1 907.61 50.99
 6 3 -1 866.71 51.09
 -6 3 1 868.61 49.8
 6 3 -1 896.41 49.4
 -6 3 1 856.01 51.09
 6 3 -1 888.01 49.2
 6 -3 -1 881.41 49.5
 6 -3 -1 857.41 49.7
 6 -3 -1 843.32 50.79
 -6 -3 1 874.81 50.89
 -6 -3 1 873.31 48.3
 -6 -3 1 868.91 48.5
 6 -3 -1 879.51 51.19
 6 -3 -1 927.51 50.09
 -6 -3 1 877.61 49.3
 -6 3 0 138.69 12.6
 6 3 0 159.18 9.8
 6 3 0 168.48 13.1
 -6 3 0 186.78 13.1
 6 3 0 152.18 12.9
 -6 3 0 135.89 13.3
 -6 3 0 143.99 14.1
 6 3 0 153.78 11.7
 6 3 0 154.98 14.9
 -6 3 0 131.89 14.5
 6 -3 0 140.39 15.5
 -6 -3 0 142.79 14.8
 6 -3 0 134.79 11.6
 -6 -3 0 139.09 12.4
 -6 -3 0 135.79 12
 -6 -3 0 116.69 11.4
 -6 -3 0 154.58 9.8
 6 -3 0 165.88 14.3
 6 -3 0 147.79 12.3
 6 -3 0 123.89 14.9
 -6 3 -1 906.21 49.4
 6 3 1 893.01 49.99
 -6 3 -1 886.91 51.49
 -6 3 -1 868.21 49.3
 6 3 1 888.41 48.8
 -6 3 -1 899.11 50.79
 6 3 1 864.11 50.89
 6 3 1 921.61 48.5
 -6 3 -1 894.41 50.19
 6 -3 1 896.41 50.99
 6 -3 1 871.81 48.4
 6 -3 1 895.01 48.5
 6 -3 1 891.41 50.09
 -6 -3 -1 836.12 50.59
 6 -3 1 878.11 51.49
 -6 -3 -1 834.92 49.5
 -6 -3 -1 911.51 48.8
 -6 -3 -1 859.21 50.09
 -6 -3 -1 887.41 48.3
 6 3 2 76.69 10.2
 6 3 2 102.69 10.7
 -6 3 -2 93.29 8.7
 -6 3 -2 76.49 11
 6 3 2 89.39 10.7
 6 3 2 90.19 9.9
 6 3 2 83.09 7.3
 -6 3 -2 82.99 8
 -6 3 -2 90.39 11.2
 -6 3 -2 94.89 9.2
 6 -3 2 95.09 10.6
 -6 -3 -2 54.19 10.1
 -6 -3 -2 88.59 10.3
 6 -3 2 81.29 10.6
 -6 -3 -2 76.99 10.6
 -6 -3 -2 72.39 7.6
 -6 -3 -2 67.59 7.8
 6 -3 2 85.69 10.9
 -6 -3 -2 86.19 9.3
 6 -3 2 82.09 8.5
 6 3 3 99.49 11.3
 -6 3 -3 107.39 13.4
 -6 3 -3 105.39 12.9
 6 3 3 142.99 12.8
 -6 3 -3 106.59 12.4
 6 3 3 157.88 16.1
 -6 3 -3 117.59 10.5
 6 -3 3 101.99 12.2
 6 -3 3 109.39 12.9
 -6 -3 -3 117.89 12.2
 6 -3 3 111.09 12.6
 -6 -3 -3 140.59 13.6
 -6 -3 -3 123.59 13.3
 -6 -3 -3 116.39 11.6
 -6 -3 -3 116.19 9.8
 -6 -3 -3 142.99 13.3
 6 -3 3 112.89 10.6
 6 -3 3 122.09 12.6
 6 3 4 299.37 18.7
 -6 3 -4 287.87 23.3
 -6 3 -4 274.87 23
 -6 3 -4 286.67 19.1
 6 3 4 287.97 21.8
 -6 3 -4 316.17 20.7
 6 3 4 294.57 22.9
 6 3 4 306.07 21.5
 6 -3 4 294.37 18.7
 6 -3 4 285.97 22
 -6 -3 -4 312.67 20.6
 6 -3 4 295.97 22.3
 -6 -3 -4 301.77 21.4
 -6 -3 -4 315.17 21.2
 6 -3 4 306.87 22.2
 6 -3 4 291.97 18.4
 -6 -3 -4 258.47 22.9
 -6 -3 -4 283.07 19.5
 -6 -3 -4 303.67 20.2
 6 3 5 172.68 17.8
 6 3 5 188.38 16.7
 6 3 5 171.78 19.8
 -6 3 -5 193.58 16.5
 -6 3 -5 161.18 18
 6 3 5 204.58 18.6
 6 3 5 187.68 14.9
 6 3 5 179.18 13.8
 -6 -3 -5 186.28 20.8
 -6 -3 -5 187.98 15.2
 6 -3 5 231.98 19.9
 6 -3 5 182.48 13.1
 -6 -3 -5 185.28 17.6
 6 -3 5 173.18 22.7
 -6 -3 -5 169.98 16.3
 6 -3 5 190.38 20.8
 -6 -3 -5 197.68 15.7
 6 3 6 44.2 11.4
 -6 3 -6 4.1 11.2
 6 3 6 36 12.3
 6 3 6 29.7 11.3
 6 3 6 36.3 9.6
 6 3 6 32.8 8.2
 -6 3 -6 35.8 10
 6 3 6 40.4 8.1
 -6 -3 -6 37.1 12.8
 -6 -3 -6 56.49 10.8
 -6 -3 -6 28.9 9.6
 -6 -3 -6 34.7 9.3
 6 -3 6 38.1 11.6
 -6 -3 -6 43.6 9.3
 -6 -3 -6 47.1 10.3
 6 3 7 62.19 14.6
 6 3 7 32.5 8.8
 -6 3 -7 42.8 11.2
 6 3 7 35.6 11.8
 6 3 7 46.1 12.1
 -6 3 -7 40.8 13
 6 3 7 48.2 11.8
 -6 -3 -7 29 11.2
 6 -3 7 33.1 12.3
 -6 -3 -7 50.69 11.4
 -6 -3 -7 85.29 14.5
 -6 -3 -7 63.99 12.4
 -6 -3 -7 68.49 12.7
 6 3 8 152.68 18.8
 6 3 8 167.48 16.7
 -6 3 -8 154.38 18.5
 6 3 8 147.99 17.5
 -6 3 -8 136.09 20.4
 6 3 8 114.09 17.4
 6 3 8 156.98 18.8
 -6 -3 -8 140.09 17
 6 -3 8 122.29 18.2
 6 -3 8 117.39 18.5
 -6 -3 -8 148.19 17.3
 -6 -3 -8 209.58 21.9
 6 3 9 31.1 16.2
 -6 3 -9 55.19 16.2
 6 3 9 70.39 13.5
 -6 3 -9 26.6 18.3
 6 3 9 65.99 16.8
 -6 -3 -9 47.9 13.6
 -6 -3 -9 47.5 18.7
 6 -3 9 23.2 15.3
 6 -3 9 88.29 17.3
 6 3 10 98.79 20.3
 6 3 10 105.39 18.3
 -6 3 -10 140.59 20.6
 -6 3 -10 145.29 27.6
 6 3 10 106.49 21
 -6 -3 -10 198.08 28.7
 6 -3 10 94.39 21.1
 -6 -3 -10 96.49 16.8
 6 -3 10 117.29 23.2
 6 3 11 21.2 15.1
 6 3 11 10.8 15
 -6 3 -11 22.7 22.3
 -6 3 -11 5.1 16.4
 6 -3 11 31.5 16.6
 6 -3 11 9.1 18.1
 -6 -3 -11 -8.3 19.1
 6 3 12 20.7 19.3
 6 3 12 -4.4 18.6
 6 3 12 -5.6 13.7
 6 -3 12 -0.4 21
 -6 -3 -12 12.2 14.8
 -6 -3 -12 -10.5 24.2
 6 -3 12 -22.1 18.6
 6 3 13 51.89 23.2
 -6 3 -13 26.4 22.9
 -6 -3 -13 30 22.1
 6 -3 13 83.69 27.2
 -6 -3 -13 34.3 15.2
 -6 -3 -14 3.7 21.2
 6 -3 14 -13.1 21.8
 6 4 -13 27.8 17.1
 -6 -4 13 5.5 19.1
 6 -4 -13 16.9 23.5
 6 4 -12 38.4 18.7
 -6 4 12 28.8 17.1
 -6 4 12 89.29 23.9
 6 4 -12 49.6 19.1
 6 -4 -12 11.2 26.1
 6 -4 -12 53.09 25.8
 6 4 -11 29.3 16.5
 -6 4 11 62.39 17.7
 -6 4 11 75.59 23.2
 6 -4 -11 46.4 21.3
 6 4 -10 64.39 17.7
 -6 4 10 35.5 16.9
 6 4 -10 60.99 18.8
 6 4 -10 85.19 16.3
 6 -4 -10 49 21.1
 6 -4 -10 115.59 22
 -6 -4 10 41.4 20.3
 6 4 -9 98.39 19.4
 -6 4 9 125.79 19.8
 6 4 -9 185.58 20.2
 6 4 -9 145.49 19.9
 -6 4 9 157.08 23.7
 -6 4 9 173.48 22.9
 6 -4 -9 213.08 29.9
 -6 -4 9 158.68 23
 6 -4 -9 140.69 23.4
 6 4 -8 210.48 20.4
 -6 4 8 237.28 23.8
 6 4 -8 197.48 22.2
 -6 4 8 233.38 23.5
 -6 4 8 197.98 21.2
 -6 -4 8 171.38 21.9
 6 -4 -8 233.48 24.4
 -6 -4 8 225.88 24.7
 6 -4 -8 196.88 24.8
 -6 4 7 80.79 12.3
 6 4 -7 33.4 9.5
 -6 4 7 48.8 14.5
 6 4 -7 65.49 11.1
 6 -4 -7 44.3 15.5
 -6 -4 7 70.89 16.1
 6 -4 -7 53.39 13.5
 -6 -4 7 102.99 14.8
 -6 4 6 427.56 31.8
 -6 4 6 487.95 31.6
 -6 4 6 407.16 28.4
 6 4 -6 419.26 31
 -6 4 6 428.86 31.1
 6 4 -6 404.46 27.5
 6 4 -6 428.16 28.2
 6 -4 -6 439.96 28.5
 6 -4 -6 468.25 31.8
 6 -4 -6 426.46 33.5
 -6 -4 6 428.36 31.2
 -6 -4 6 423.26 31.4
 -6 4 5 304.37 33.7
 6 4 -5 368.36 27.7
 6 4 -5 381.06 23.4
 6 4 -5 381.06 26.1
 -6 4 5 357.26 27
 -6 4 5 360.96 31
 -6 4 5 380.76 24.9
 -6 -4 5 366.56 25.5
 -6 -4 5 365.06 25.7
 6 -4 -5 333.57 33.4
 -6 -4 5 345.17 25.9
 6 -4 -5 377.96 27.3
 6 -4 -5 377.76 24.1
 -6 -4 5 372.26 27.4
 6 4 -4 1849.02 98.79
 -6 4 4 1765.42 99.89
 6 4 -4 1847.32 101.49
 -6 4 4 1803.92 100.69
 -6 4 4 1734.73 101.39
 -6 4 4 1763.92 101.49
 -6 4 4 1756.92 102.39
 6 4 -4 1820.82 100.19
 6 4 -4 1843.32 99.09
 6 4 -4 1902.61 100.89
 -6 -4 4 1871.21 101.69
 -6 -4 4 1850.81 101.89
 6 -4 -4 1775.52 102.39
 -6 -4 4 1755.12 100.09
 6 -4 -4 1773.22 100.89
 6 -4 -4 1746.83 101.19
 -6 -4 4 1810.12 100.19
 -6 -4 4 1868.71 100.49
 6 -4 -4 1799.62 101.49
 -6 4 3 29.1 8.2
 -6 4 3 -4.8 9.3
 6 4 -3 16.1 8
 -6 4 3 36.6 10.1
 6 4 -3 9.5 9.8
 6 4 -3 23.9 6.3
 6 4 -3 11.9 5.6
 -6 4 3 28.3 10.1
 -6 -4 3 22.7 6.5
 -6 -4 3 27.8 8.7
 6 -4 -3 8.4 7.3
 6 -4 -3 34.1 10.7
 -6 -4 3 23.2 8
 -6 -4 3 13.3 9.6
 6 -4 -3 12.1 7.6
 6 -4 -3 28.7 9.7
 6 -4 -3 39.6 8.8
 -6 4 2 98.89 11.9
 -6 4 2 114.09 13.4
 6 4 -2 98.89 10.5
 6 4 -2 108.09 12.8
 6 4 -2 92.89 10.9
 -6 4 2 113.19 13.8
 6 4 -2 128.79 10.2
 6 -4 -2 116.49 12.2
 6 -4 -2 78.29 14.2
 6 -4 -2 110.99 11.1
 6 -4 -2 115.79 11.7
 -6 -4 2 142.29 13.2
 -6 -4 2 117.39 11
 -6 -4 2 113.19 11.7
 -6 4 1 332.17 24.8
 -6 4 1 347.17 23.3
 -6 4 1 385.56 22.8
 -6 4 1 344.97 24.7
 6 4 -1 339.77 21.7
 6 4 -1 366.26 24.6
 6 4 -1 343.27 21.5
 6 4 -1 355.06 21.8
 6 4 -1 389.96 22.1
 -6 -4 1 341.97 21.5
 6 -4 -1 329.97 24.7
 6 -4 -1 351.36 23
 -6 -4 1 340.67 21.1
 6 -4 -1 366.96 22.4
 6 -4 -1 331.67 23.2
 -6 -4 1 371.86 21.8
 -6 -4 1 321.37 22.4
 -6 -4 1 350.36 25.7
 6 -4 -1 321.97 24.1
 -6 4 0 4734.93 257.87
 6 4 0 4905.01 256.47
 6 4 0 4644.14 256.47
 -6 4 0 4719.13 257.17
 -6 4 0 4814.12 256.67
 -6 4 0 4473.75 256.37
 6 4 0 4720.13 257.97
 -6 4 0 4686.73 257.87
 6 4 0 4819.12 256.07
 6 4 0 4836.22 255.87
 6 -4 0 4907.01 255.87
 -6 -4 0 4849.41 255.77
 -6 -4 0 4788.42 256.37
 6 -4 0 4747.43 258.07
 -6 -4 0 4832.72 255.77
 6 -4 0 4853.11 255.87
 -6 -4 0 4844.92 257.97
 6 -4 0 4623.54 257.77
 -6 -4 0 4478.85 256.57
 6 -4 0 4823.12 257.87
 -6 4 -1 339.57 25.6
 6 4 1 355.46 23.3
 6 4 1 338.77 21.2
 6 4 1 384.26 25
 -6 4 -1 386.16 24.1
 -6 4 -1 354.96 22.4
 -6 4 -1 341.17 22
 -6 4 -1 343.47 24.1
 6 4 1 383.66 23.2
 6 4 1 355.16 21.7
 -6 -4 -1 349.87 24.7
 -6 -4 -1 360.96 25.3
 -6 -4 -1 420.46 23.9
 -6 -4 -1 340.97 21.3
 -6 -4 -1 351.56 25.5
 -6 -4 -1 358.16 20.9
 6 -4 1 363.46 24.1
 6 -4 1 367.76 24.1
 6 -4 1 342.27 25.5
 6 4 2 94.69 12.9
 -6 4 -2 93.49 10.5
 -6 4 -2 110.19 12.9
 -6 4 -2 117.49 13.5
 6 4 2 133.79 14.9
 -6 4 -2 135.99 14.9
 6 4 2 116.29 11.9
 6 -4 2 103.69 15.5
 -6 -4 -2 141.19 12.8
 6 -4 2 132.29 13.9
 -6 -4 -2 108.09 12.1
 6 -4 2 143.59 12.7
 6 -4 2 86.59 12.5
 -6 -4 -2 114.19 12.8
 -6 -4 -2 144.99 15.8
 -6 -4 -2 110.89 11.3
 6 4 3 29.6 9.5
 -6 4 -3 25.2 10
 6 4 3 39.2 8.1
 -6 4 -3 35.5 10.4
 -6 4 -3 23.7 6.5
 -6 4 -3 16.9 5.4
 -6 -4 -3 11.8 9.1
 6 -4 3 15 8.8
 -6 -4 -3 20.3 9.4
 -6 -4 -3 14.2 7.2
 6 -4 3 22.4 9.3
 6 -4 3 24.6 7.2
 6 -4 3 8.2 6.5
 -6 -4 -3 42.2 9.5
 -6 -4 -3 39.7 8.1
 -6 4 -4 1758.42 99.29
 6 4 4 1850.61 102.09
 -6 4 -4 1870.11 99.69
 -6 4 -4 1784.02 102.59
 6 4 4 1825.72 100.79
 -6 4 -4 1906.91 102.49
 6 4 4 1763.92 101.79
 -6 -4 -4 1836.92 101.29
 -6 -4 -4 1764.72 100.79
 6 -4 4 1877.51 101.79
 -6 -4 -4 1800.02 101.99
 6 -4 4 1747.93 102.49
 6 -4 4 1824.12 100.29
 -6 -4 -4 1777.82 101.39
 6 -4 4 1899.91 102.29
 6 -4 4 1913.91 100.09
 -6 -4 -4 1749.62 102.59
 6 4 5 387.56 28.4
 6 4 5 402.36 23.5
 6 4 5 350.76 23.2
 6 4 5 403.66 28.8
 6 4 5 400.36 28.2
 6 4 5 387.66 27.2
 -6 -4 -5 401.66 27
 -6 -4 -5 376.06 27.9
 6 -4 5 383.16 24.5
 6 -4 5 400.86 24.7
 -6 -4 -5 362.56 30.6
 -6 -4 -5 378.56 27.5
 6 4 6 447.16 28.3
 6 4 6 443.26 31.4
 6 4 6 416.36 28.2
 6 4 6 469.25 32.5
 6 4 6 472.75 33.7
 -6 4 -6 505.95 33.7
 -6 4 -6 484.55 30.1
 6 4 6 451.55 33.3
 -6 -4 -6 467.75 31.6
 6 -4 6 426.36 27.5
 -6 -4 -6 465.15 31.3
 6 -4 6 437.76 32.2
 -6 -4 -6 485.25 32.7
 6 -4 6 435.76 28
 -6 -4 -6 434.36 33.8
 6 4 7 66.49 17
 6 4 7 106.79 15.8
 6 4 7 79.79 10.9
 -6 4 -7 44.6 14.1
 6 4 7 109.89 16.6
 6 -4 7 34.3 13.3
 -6 -4 -7 86.79 16.5
 -6 -4 -7 49.99 13.2
 -6 4 -8 215.68 27.5
 6 4 8 242.78 25
 -6 4 -8 246.98 22.7
 6 4 8 241.68 21.4
 6 4 8 182.68 21.6
 -6 -4 -8 244.48 27.2
 6 -4 8 179.68 23.2
 6 -4 8 221.28 24.3
 -6 -4 -8 233.78 27.6
 6 4 9 163.58 22.9
 -6 4 -9 157.28 20.5
 -6 4 -9 173.08 26.2
 6 4 9 160.28 16.7
 6 4 9 144.69 21.7
 6 -4 9 140.19 22.2
 -6 -4 -9 161.88 20.5
 -6 -4 -9 134.99 25.6
 6 -4 9 184.78 25.8
 6 4 10 91.89 21.7
 6 4 10 37.4 17.9
 6 -4 10 49.1 19.4
 -6 -4 -10 47.5 16.7
 6 4 11 86.39 18.4
 6 4 11 67.19 25.8
 -6 4 -11 50.39 21.7
 6 4 11 40 14.8
 -6 4 -11 52.59 23.5
 -6 -4 -11 56.69 16.6
 -6 -4 -11 21 22.2
 6 -4 11 27.5 21.6
 6 4 12 27.1 16
 6 4 12 42.4 20.6
 6 4 12 27.2 16.9
 -6 -4 -12 71.79 21.6
 -6 -4 -12 41.4 16.6
 6 -4 12 49.2 24.4
 6 4 13 13.7 21.9
 6 -4 13 -12.3 23.8
 -6 -4 -13 10.6 16.5
 -6 5 13 24.3 17.7
 6 -5 -13 22.6 24.2
 -6 5 12 -10.6 20.4
 -6 5 12 9.5 15.6
 6 5 -12 7.8 15.3
 6 -5 -12 14.5 17.4
 6 -5 -12 30.1 23.5
 -6 5 11 -2.3 15.4
 6 5 -11 4.8 15.1
 -6 5 11 18.5 19.6
 -6 -5 11 68.79 18.7
 6 -5 -11 19 20.9
 6 -5 -11 22.9 20.9
 -6 -5 11 -7 21.3
 6 5 -10 94.89 22.3
 6 5 -10 100.29 16
 -6 5 10 84.89 22.3
 -6 5 10 97.69 18.5
 6 5 -10 120.09 21
 -6 -5 10 116.29 20.5
 6 -5 -10 67.59 22
 6 -5 -10 93.99 24.9
 6 5 -9 19.3 14.6
 -6 5 9 -7.9 14.4
 6 -5 -9 -0.4 16.1
 6 -5 -9 21.2 14.7
 -6 -5 9 39.9 14.8
 -6 -5 9 -30.9 15
 6 5 -8 50.19 10.7
 6 5 -8 40.9 11.3
 6 5 -8 40.5 14.2
 -6 5 8 54.39 14
 -6 5 8 37.1 14.9
 -6 -5 8 57.29 17.1
 6 -5 -8 53.79 14.9
 -6 -5 8 48.9 16.5
 6 -5 -8 34.3 17.7
 6 5 -7 18.9 13.9
 -6 5 7 29.2 10.6
 6 5 -7 17.5 8.7
 -6 5 7 53.79 13.6
 -6 5 7 43.3 14
 -6 5 7 48.8 14.5
 6 5 -7 27.5 11.9
 6 -5 -7 30.4 16.6
 6 -5 -7 42.9 10
 6 -5 -7 74.19 14.4
 -6 -5 7 38.7 13.2
 -6 -5 7 56.59 13.3
 -6 5 6 103.19 16.3
 -6 5 6 143.99 17.3
 -6 5 6 128.89 14.1
 -6 5 6 119.69 15.9
 6 5 -6 102.59 11.7
 -6 -5 6 134.49 15
 6 -5 -6 98.69 18.1
 6 -5 -6 109.79 11.8
 6 5 -5 23.9 11.4
 6 5 -5 27.3 7.2
 -6 5 5 35 9.2
 -6 5 5 42.4 12.3
 -6 5 5 28.6 12.2
 6 5 -5 41.2 7.7
 -6 5 5 27.3 10.5
 -6 -5 5 25.8 8.8
 6 -5 -5 48 14.1
 6 -5 -5 33 10.4
 -6 -5 5 35.8 9.8
 -6 -5 5 38.7 10.6
 6 -5 -5 37.2 7.8
 -6 5 4 112.59 14.2
 -6 5 4 120.69 17.5
 6 5 -4 122.99 11.3
 6 5 -4 125.99 15.2
 6 5 -4 115.59 10.9
 -6 5 4 113.79 15.2
 -6 5 4 119.29 12
 -6 -5 4 111.39 12.4
 6 -5 -4 108.19 15.6
 6 -5 -4 107.49 13.8
 -6 -5 4 130.79 13
 -6 -5 4 101.49 14.5
 -6 -5 4 125.19 12.6
 -6 5 3 36.8 10.5
 -6 5 3 47.8 9.4
 6 5 -3 38.9 6.5
 6 5 -3 36.4 11.2
 -6 5 3 49.9 11.4
 -6 5 3 41.2 8.6
 6 -5 -3 34.9 9.2
 6 -5 -3 30.7 11.8
 6 -5 -3 53.59 8.3
 -6 -5 3 34.6 7.9
 -6 -5 3 44.3 8.4
 -6 -5 3 40.8 7.9
 -6 -5 3 42 11
 -6 -5 3 57.49 10
 -6 5 2 84.79 9.7
 6 5 -2 59.89 7.4
 -6 5 2 55.69 11.9
 -6 5 2 79.29 10.4
 -6 5 2 67.19 11.5
 6 5 -2 71.39 11.8
 6 5 -2 75.79 7.8
 -6 -5 2 63.09 8.4
 -6 -5 2 53.29 9.3
 6 -5 -2 70.99 11.2
 -6 -5 2 67.09 8.9
 -6 -5 2 79.09 12.5
 6 -5 -2 29.5 11.4
 6 -5 -2 59.29 9.2
 -6 -5 2 73.79 8.5
 6 -5 -2 66.89 9.4
 6 -5 -2 63.19 10.1
 -6 5 1 121.49 14.1
 -6 5 1 150.08 13.7
 -6 5 1 118.19 12.7
 -6 5 1 115.29 14.3
 6 5 -1 122.89 12.3
 6 5 -1 118.09 11.5
 -6 5 1 132.39 13.6
 6 5 -1 147.09 14.8
 6 5 -1 120.29 12
 -6 -5 1 129.09 11.4
 -6 -5 1 120.39 11.4
 6 -5 -1 141.69 14.8
 6 -5 -1 126.59 12
 -6 -5 1 140.79 14.9
 6 -5 -1 133.89 14.1
 6 -5 -1 121.29 11.3
 -6 -5 1 114.89 12.3
 -6 -5 1 117.59 12
 6 5 0 85.79 10
 6 5 0 95.49 10.6
 -6 5 0 109.49 11.6
 -6 5 0 113.69 10.8
 6 5 0 124.29 13.5
 -6 5 0 82.69 11.9
 -6 5 0 85.39 9.7
 -6 5 0 118.89 13.1
 6 5 0 91.79 10.5
 -6 -5 0 85.49 9.5
 -6 -5 0 103.29 10.6
 -6 -5 0 108.59 12.9
 6 -5 0 110.39 11.1
 6 -5 0 82.49 12.1
 6 -5 0 112.19 12.8
 -6 -5 0 79.19 12.7
 -6 -5 0 98.39 10
 6 5 1 135.09 13.7
 -6 5 -1 143.49 14.9
 6 5 1 120.99 11.8
 -6 5 -1 126.49 13.2
 6 5 1 144.69 15
 -6 5 -1 114.99 11.3
 -6 5 -1 134.89 15.2
 6 5 1 115.79 13.1
 -6 5 -1 142.59 14.8
 -6 -5 -1 118.29 10.4
 -6 -5 -1 159.18 16
 -6 -5 -1 130.19 12.4
 6 -5 1 118.69 13.3
 6 -5 1 119.59 13.8
 -6 -5 -1 115.69 11.3
 -6 -5 -1 143.49 14
 -6 -5 -1 128.29 9.6
 6 -5 1 125.29 14.5
 -6 -5 -1 127.89 11.4
 6 5 2 64.99 11.4
 6 5 2 53.69 8.7
 -6 5 -2 67.09 12.2
 -6 5 -2 51.49 10.1
 -6 5 -2 70.49 7.6
 -6 5 -2 70.99 11.5
 -6 5 -2 58.49 7.4
 6 5 2 66.89 10.3
 -6 -5 -2 74.19 11.1
 -6 -5 -2 73.59 10.3
 6 -5 2 59.89 10.6
 6 -5 2 64.09 11.6
 6 -5 2 57.89 9.3
 -6 -5 -2 68.89 8.6
 -6 -5 -2 90.59 12.6
 6 -5 2 73.69 10.1
 -6 -5 -2 59.89 11.3
 -6 5 -3 48.3 6.6
 -6 5 -3 52.79 11.7
 -6 5 -3 51.69 6.5
 -6 5 -3 32 10.5
 6 5 3 47.1 8.7
 6 5 3 44.8 10.4
 6 -5 3 26.8 9.6
 -6 -5 -3 43.4 11.6
 6 -5 3 49.7 8.6
 -6 -5 -3 44.4 12.3
 6 -5 3 34.9 8.4
 -6 -5 -3 36.4 9.3
 -6 -5 -3 48.5 10.3
 6 5 4 108.49 12.8
 6 5 4 106.49 13.8
 -6 5 -4 132.49 14.9
 6 5 4 112.39 15.2
 -6 5 -4 118.79 10.9
 -6 5 -4 134.19 15.6
 6 -5 4 139.29 14.3
 -6 -5 -4 124.19 13.2
 -6 -5 -4 119.29 14.8
 6 -5 4 106.89 12.3
 -6 -5 -4 133.29 15.4
 -6 5 -5 41.2 13.5
 6 5 5 36.3 11.6
 -6 5 -5 11 11.8
 6 5 5 31 10.5
 -6 5 -5 40 8.4
 6 5 5 31.8 11.9
 -6 5 -5 37.7 7
 6 -5 5 51.29 9
 6 -5 5 32.7 8.9
 6 -5 5 20.8 11.2
 -6 -5 -5 48.8 12.6
 -6 -5 -5 35.5 14.5
 -6 -5 -5 23.5 9.6
 -6 5 -6 134.19 18.1
 6 5 6 121.89 17.6
 6 5 6 133.99 16.2
 6 5 6 152.38 18.2
 -6 5 -6 121.89 13.4
 6 -5 6 95.49 16.2
 -6 -5 -6 126.29 18
 6 -5 6 127.79 14.6
 -6 5 -7 13.9 15.1
 6 5 7 58.59 17.4
 6 5 7 40.6 8.6
 6 5 7 18.9 13.3
 6 5 7 43 8.7
 -6 5 -7 22.9 10.3
 6 -5 7 23.2 13
 6 -5 7 45.4 8.7
 -6 -5 -7 41.6 14.4
 -6 -5 -7 52.49 14.3
 -6 5 -8 78.79 13.6
 6 5 8 66.59 16.2
 -6 5 -8 43.6 20.1
 6 5 8 54.79 10.4
 6 5 8 48.4 10.9
 6 -5 8 32.5 16.6
 -6 -5 -8 42.4 16.2
 6 -5 8 21.3 16.3
 -6 -5 -8 47.5 16.5
 6 -5 8 47 11.6
 6 5 9 34.3 15
 -6 5 -9 19.5 13.9
 -6 5 -9 -7.2 16.2
 6 5 9 17.4 15.8
 6 5 9 19.9 10.6
 6 -5 9 18.6 15.7
 6 -5 9 -9.5 14.7
 -6 -5 -9 6.2 14.7
 6 -5 9 17.4 9.6
 -6 -5 -9 -14.4 13.9
 6 5 10 119.59 15.6
 6 5 10 122.09 25.6
 -6 5 -10 110.79 20.1
 6 5 10 164.98 23.1
 -6 5 -10 95.79 31.4
 6 -5 10 49.6 20.9
 -6 -5 -10 98.79 20.9
 6 -5 10 139.69 28.1
 -6 -5 -10 121.19 21.3
 -6 5 -11 28.6 20
 6 5 11 13 18.4
 -6 5 -11 3 17.3
 6 5 11 9.2 19.3
 -6 -5 -11 35.2 23.4
 6 -5 11 50.69 21.6
 6 -5 11 20.2 17.5
 -6 -5 -11 29.6 18.4
 6 5 12 14 19.9
 6 5 12 18.5 21.8
 -6 -5 -12 -22.5 20.4
 6 -5 12 -7.4 21.7
 -6 -5 -12 22.2 17.9
 6 5 13 56.19 23.3
 -6 -5 -13 3.3 18
 -6 -5 -13 27.1 22.2
 -6 6 12 -3.7 16.3
 -6 6 12 11.8 21.2
 -6 6 12 5 19.2
 6 6 -12 30.6 17.1
 6 -6 -12 13 23.5
 -6 6 11 45.5 17.3
 6 6 -11 40.5 19.4
 6 6 -11 37.4 18.3
 -6 6 11 51.99 17.5
 -6 -6 11 44.5 19.1
 6 -6 -11 38.9 23.4
 6 6 -10 28.2 18.9
 -6 6 10 75.49 15.4
 -6 6 10 51.69 19.8
 6 -6 -10 68.39 23.5
 -6 -6 10 48.8 20.4
 6 6 -9 150.18 22.1
 6 6 -9 108.99 15.4
 -6 6 9 116.49 16.8
 6 6 -9 118.69 19.3
 -6 6 9 95.39 19.6
 -6 -6 9 148.89 25.9
 6 -6 -9 93.59 24.1
 -6 -6 9 140.39 20.4
 6 -6 -9 118.39 18.8
 -6 6 8 35.8 17.4
 -6 6 8 34.2 11.9
 6 6 -8 28.9 11.2
 6 6 -8 48.3 15.7
 -6 6 8 56.39 19.4
 -6 -6 8 42.4 17.8
 6 -6 -8 31.5 13.8
 6 -6 -8 3.2 17.9
 -6 6 7 38.5 11
 6 6 -7 23.3 9.3
 -6 6 7 48.1 15.3
 -6 6 7 28.4 16.9
 6 6 -7 29.4 10.6
 -6 6 7 39.7 14
 6 6 -7 42.7 15.2
 -6 -6 7 18.7 17.2
 6 -6 -7 53.09 19
 -6 -6 7 63.09 14.7
 -6 6 6 85.59 17.2
 -6 6 6 123.29 13.2
 -6 6 6 119.29 16.5
 -6 6 6 112.89 19.2
 6 6 -6 116.79 12.8
 6 6 -6 132.59 18.5
 6 -6 -6 106.49 13.5
 -6 -6 6 134.89 19.5
 -6 -6 6 121.09 16
 6 -6 -6 117.69 17
 6 -6 -6 116.79 20.8
 -6 6 5 227.48 21.3
 6 6 -5 187.88 15.5
 -6 6 5 216.48 23.6
 6 6 -5 215.28 23
 -6 6 5 211.38 23.8
 -6 6 5 222.88 17.7
 6 -6 -5 219.18 17.7
 6 -6 -5 195.68 23.9
 6 -6 -5 223.48 21.3
 -6 -6 5 221.88 20.5
 -6 -6 5 223.08 19.5
 -6 6 4 28.3 13.6
 -6 6 4 37.2 8.8
 6 6 -4 31.1 12.6
 -6 6 4 43.2 11.1
 -6 6 4 15.9 11.6
 6 -6 -4 19.9 13.4
 -6 -6 4 28.1 8.9
 -6 -6 4 30.1 9.4
 6 -6 -4 42.4 10
 -6 -6 4 20.9 8.4
 6 6 -3 135.49 16
 -6 6 3 99.59 12.9
 -6 6 3 121.99 14.3
 -6 6 3 102.69 15.3
 -6 6 3 113.69 12.7
 6 -6 -3 100.39 13.5
 6 -6 -3 99.59 16.7
 -6 -6 3 123.89 12.8
 -6 -6 3 88.29 11.5
 -6 -6 3 111.69 13.2
 -6 -6 3 105.89 12
 6 6 -2 16.1 14.2
 -6 6 2 17 7.8
 6 6 -2 6.1 8.2
 -6 6 2 15.2 7
 -6 6 2 -4.5 10
 -6 6 2 14.3 8.2
 6 6 -2 13.7 6.3
 -6 -6 2 29 8.5
 -6 -6 2 14.4 7.4
 -6 -6 2 10.1 7.6
 -6 -6 2 18.9 7.2
 6 -6 -2 23.4 7.7
 6 -6 -2 14.2 10.8
 6 -6 -2 13.7 9.9
 -6 6 1 142.29 13.6
 6 6 -1 132.69 13
 -6 6 1 134.59 14.2
 -6 6 1 140.49 14.9
 6 6 -1 137.29 13.7
 -6 6 1 118.89 15.7
 6 -6 -1 138.59 12.7
 -6 -6 1 133.89 15.5
 -6 -6 1 141.39 12.4
 -6 -6 1 147.39 18.9
 6 -6 -1 141.69 13.6
 -6 -6 1 133.69 13.1
 -6 6 0 121.89 13.3
 6 6 0 120.19 21.2
 -6 6 0 123.59 15
 6 6 0 130.99 13.3
 -6 6 0 148.79 15.4
 6 -6 0 138.79 15.6
 -6 -6 0 122.99 12
 -6 -6 0 111.59 17.4
 -6 -6 0 130.49 12
 6 -6 0 134.89 13.2
 -6 -6 0 132.49 11.6
 6 6 1 155.38 14.8
 -6 6 -1 146.69 15.3
 -6 6 -1 155.48 15.2
 -6 6 -1 139.69 12.9
 6 6 1 119.59 15.8
 -6 6 -1 145.79 16.4
 6 6 1 131.49 14.7
 6 6 1 145.39 13.3
 -6 -6 -1 131.29 16.3
 6 -6 1 136.39 15.6
 -6 -6 -1 130.59 10.2
 6 -6 1 166.78 18
 6 -6 1 141.79 15.2
 -6 -6 -1 137.49 12.4
 6 6 2 34.9 8.6
 6 6 2 14.5 7.6
 -6 6 -2 41.6 10.1
 -6 6 -2 9.2 6.1
 -6 6 -2 30.5 13.9
 -6 6 -2 13.5 9.4
 6 -6 2 36.3 9.9
 6 -6 2 15.4 8.7
 -6 -6 -2 27.2 10.7
 -6 -6 -2 22.5 8.5
 -6 -6 -2 22.5 8.3
 6 -6 2 -0.2 7.8
 -6 6 -3 114.89 10.7
 -6 6 -3 112.69 15.4
 6 6 3 105.69 14.3
 6 6 3 130.39 12.7
 -6 6 -3 113.09 15.7
 -6 6 -3 106.89 10.3
 6 -6 3 122.99 13.1
 -6 -6 -3 126.89 12.3
 -6 -6 -3 136.29 17.3
 6 -6 3 111.29 14.9
 -6 6 -4 30.1 13
 6 6 4 31.3 11.1
 6 6 4 37.6 9.8
 -6 6 -4 30.3 6.5
 -6 6 -4 16 12.4
 -6 -6 -4 39.2 12.4
 6 -6 4 29.4 10.3
 6 -6 4 33.7 11.5
 6 -6 4 22.8 8.9
 -6 -6 -4 12.6 12.2
 6 6 5 193.28 21.2
 -6 6 -5 237.38 23.9
 -6 6 -5 223.58 17.4
 -6 6 -5 301.77 28.8
 -6 6 -5 236.18 16.9
 6 6 5 214.28 23.5
 6 6 5 220.48 24.2
 6 -6 5 232.88 24.7
 -6 -6 -5 254.17 23.4
 -6 -6 -5 254.27 24.9
 6 -6 5 237.58 20
 -6 -6 -5 254.47 25.7
 -6 6 -6 135.79 13.2
 -6 6 -6 135.39 21.9
 6 6 6 100.69 15.9
 6 6 6 123.89 18.1
 6 6 6 121.59 17.3
 -6 6 -6 111.49 19.7
 -6 6 -6 118.49 12.4
 6 -6 6 125.99 17.3
 6 -6 6 134.59 16.1
 6 -6 6 100.89 17.2
 -6 -6 -6 119.59 19
 -6 -6 -6 138.19 18.4
 6 6 7 36.6 15.7
 -6 6 -7 26.6 17.2
 6 6 7 34.1 14.4
 -6 6 -7 43.3 11.3
 -6 6 -7 39.6 10.1
 6 -6 7 25.5 16.6
 6 -6 7 34.5 11.6
 6 -6 7 23.7 15.4
 -6 -6 -7 33.7 15.4
 6 6 8 13.8 14.6
 -6 6 -8 33.4 20.5
 -6 6 -8 59.39 11.4
 6 6 8 39.6 15.6
 -6 6 -8 49.2 13.1
 6 -6 8 42.9 17.4
 6 -6 8 15.4 11.2
 6 -6 8 17.5 16.4
 -6 -6 -8 59.79 17.5
 -6 -6 -8 52.79 15.2
 -6 6 -9 144.19 16.8
 -6 6 -9 111.29 25.1
 6 6 9 88.49 19.6
 -6 6 -9 103.79 18.1
 6 6 9 157.48 21.4
 6 -6 9 80.29 21.7
 6 -6 9 150.38 27.6
 6 -6 9 111.29 14.9
 -6 -6 -9 132.89 23.6
 -6 -6 -9 106.19 23.8
 6 6 10 64.39 19
 6 6 10 43.2 10.8
 -6 6 -10 73.99 22.2
 6 6 10 51.49 18.2
 6 -6 10 55.19 22
 -6 -6 -10 31.6 20.1
 -6 -6 -10 84.49 24.7
 6 -6 10 59.89 18.3
 6 6 11 30.3 19.1
 6 6 11 44.4 13.2
 6 6 11 13.5 16.7
 -6 -6 -11 -0.2 17
 -6 -6 -11 33.1 24.3
 6 6 12 34.9 21.8
 -6 6 -12 20.1 19.7
 6 6 12 12.9 17.6
 -6 -6 -12 30.3 26.5
 6 -6 12 62.49 26.9
 -6 7 12 -6.4 14
 6 -7 -12 2.5 22.2
 -6 7 11 24.6 21.5
 -6 7 11 6.8 12.6
 6 -7 -11 -11.9 22.7
 6 -7 -11 38.1 20.7
 -6 7 10 27.3 16.7
 -6 7 10 13.9 14.2
 6 7 -10 25.4 12.7
 6 7 -10 26.8 19.3
 -6 7 10 24.8 19.5
 6 -7 -10 33.6 23.6
 -6 -7 10 41.1 20.9
 -6 7 9 63.09 13.1
 6 7 -9 62.49 13.9
 -6 7 9 65.59 20.6
 6 7 -9 89.89 22
 6 -7 -9 75.69 16.9
 -6 -7 9 50.79 20.1
 6 -7 -9 47.9 23.6
 -6 7 8 110.49 22.1
 -6 7 8 106.89 14.1
 6 7 -8 114.69 14
 6 7 -8 126.29 21
 -6 7 8 135.29 19.6
 6 7 -7 23.9 16.9
 -6 7 7 68.29 17.6
 -6 7 7 41.9 9.9
 6 7 -7 38.7 10.6
 6 7 -7 32.9 9.3
 -6 7 7 40.4 17
 6 -7 -7 59.69 20.8
 -6 -7 7 40.8 15.8
 -6 7 6 128.29 17.5
 -6 7 6 56.49 17.5
 6 7 -6 123.79 18.3
 -6 7 6 95.39 17.7
 6 7 -6 79.59 12.4
 6 7 -6 73.29 9.9
 -6 7 6 90.89 11.5
 6 -7 -6 71.19 14.8
 -6 -7 6 99.89 18.7
 6 -7 -6 79.09 18.8
 -6 -7 6 107.89 18.1
 -6 7 5 81.69 14.3
 -6 7 5 84.79 16.5
 6 7 -5 94.89 17.2
 -6 7 5 80.89 10.7
 -6 7 5 99.09 16.7
 6 -7 -5 72.59 15
 6 -7 -5 97.19 20.5
 -6 -7 5 99.59 15.6
 -6 7 4 123.79 12.5
 -6 7 4 103.19 17.2
 -6 7 4 105.69 16.2
 6 7 -4 150.98 19.2
 -6 7 4 117.49 15.5
 -6 -7 4 117.19 14
 -6 -7 4 135.29 14.9
 6 -7 -4 125.59 20
 -6 -7 4 138.59 15.6
 6 7 -3 5.6 11.9
 -6 7 3 22 8.3
 -6 7 3 28.4 9.6
 -6 7 3 31.5 13.6
 -6 7 3 19.8 12.1
 -6 -7 3 19.4 9.7
 -6 -7 3 6.4 8.2
 -6 -7 3 4.5 10.2
 -6 -7 3 13 8.1
 -6 -7 3 0.2 10.5
 6 -7 -3 19.4 13.1
 6 -7 -3 10.8 8.1
 -6 7 2 46.7 10.2
 6 7 -2 29.5 8.3
 -6 7 2 37.2 9.7
 6 7 -2 43.7 10.1
 -6 7 2 42.9 12.7
 6 7 -2 40.1 12.9
 6 7 -2 30.5 7
 -6 7 2 23.5 8.9
 -6 -7 2 17.7 8.8
 6 -7 -2 48.9 8.9
 -6 -7 2 34.1 9.6
 -6 -7 2 33.8 10
 -6 -7 2 33.9 13
 6 -7 -2 40.7 15.1
 6 -7 -2 32.6 7.7
 -6 -7 2 38.8 10
 -6 7 1 65.69 11.4
 -6 7 1 88.29 11.4
 6 7 -1 88.49 15.4
 -6 7 1 70.79 13.4
 -6 7 1 71.99 10.6
 6 7 -1 89.49 11.8
 6 7 -1 73.39 10.1
 6 7 -1 81.19 9.9
 6 -7 -1 58.59 14.9
 -6 -7 1 74.19 10.6
 6 -7 -1 90.99 11
 -6 -7 1 79.09 14.5
 -6 -7 1 88.19 10.6
 -6 -7 1 83.29 10.7
 -6 7 0 338.37 26.9
 6 7 0 357.26 27.7
 6 7 0 341.47 22.6
 -6 7 0 322.97 22.6
 6 7 0 298.07 23.1
 6 7 0 319.87 23.1
 -6 7 0 337.57 24.4
 -6 7 0 343.17 23.5
 -6 -7 0 332.97 22.2
 -6 -7 0 345.97 22.7
 6 -7 0 346.37 29.4
 -6 -7 0 311.27 22.4
 -6 -7 0 298.07 27.7
 -6 7 -1 73.59 10
 6 7 1 78.59 14.2
 6 7 1 95.09 12.1
 6 7 1 78.19 10.8
 6 7 1 72.69 11.1
 -6 7 -1 78.39 13.8
 -6 7 -1 96.89 10.7
 -6 7 -1 86.29 14.6
 -6 -7 -1 79.19 10.4
 6 -7 1 94.29 14.6
 6 -7 1 87.09 12
 -6 -7 -1 89.39 15.5
 6 7 2 35.9 9.5
 -6 7 -2 26.9 7.2
 -6 7 -2 32 13.9
 -6 7 -2 25 12.4
 -6 7 -2 36.1 7.6
 6 7 2 18 10.8
 -6 -7 -2 42 9
 6 -7 2 36.5 12.3
 -6 -7 -2 48 7.9
 -6 -7 -2 27 13.9
 6 7 3 16.1 9.9
 6 7 3 16.9 9
 -6 7 -3 7.5 6.4
 -6 7 -3 -5.7 11.7
 -6 7 -3 6.1 12.6
 -6 -7 -3 29.9 13.2
 6 -7 3 5.9 11
 -6 -7 -3 33.9 10
 -6 7 -4 110.69 19.6
 6 7 4 137.79 19.1
 6 7 4 121.19 15.1
 -6 7 -4 117.49 18.4
 6 7 4 134.19 16.9
 -6 -7 -4 146.69 18.9
 -6 -7 -4 137.69 16.3
 -6 -7 -4 113.39 19.6
 6 -7 4 109.69 17
 6 -7 4 141.69 18.7
 6 7 5 83.89 16
 -6 7 -5 102.69 19.7
 -6 7 -5 103.89 11.2
 6 7 5 86.89 14.3
 6 7 5 85.89 18.4
 -6 7 -5 108.79 18.5
 -6 -7 -5 71.79 17.3
 -6 -7 -5 101.49 18.1
 6 -7 5 71.29 16.5
 6 -7 5 108.49 16.6
 -6 7 -6 92.39 11.1
 -6 7 -6 87.99 19.5
 -6 7 -6 105.69 11.7
 6 7 6 70.39 14.7
 -6 7 -6 60.79 17.8
 6 7 6 72.89 18.1
 -6 -7 -6 96.89 19.6
 -6 -7 -6 96.49 20.5
 6 -7 6 101.19 17.5
 6 -7 6 86.09 13.8
 -6 7 -7 51.59 19.8
 -6 7 -7 48.3 10.5
 -6 7 -7 43.7 11.4
 6 7 7 67.19 18.7
 6 7 7 20.6 14.3
 6 -7 7 52.59 14.5
 -6 -7 -7 92.39 20.5
 -6 -7 -7 59.79 16.3
 6 -7 7 42.5 16.6
 6 -7 7 33.5 12.4
 6 -7 7 52.59 17.5
 6 7 8 102.09 19
 -6 7 -8 119.99 15.8
 6 7 8 147.59 25.4
 -6 -7 -8 144.09 22.8
 6 -7 8 101.79 15.9
 6 7 9 54.19 17.5
 -6 7 -9 72.29 17.2
 6 7 9 136.39 28.4
 6 -7 9 100.19 22.6
 6 -7 9 104.79 18
 -6 -7 -9 71.89 22.4
 -6 -7 -9 63.39 21.9
 6 7 10 30.3 23
 -6 -7 -10 6.1 21.2
 6 -7 10 30 23.1
 6 7 11 29.3 19.2
 6 7 11 61.09 20.2
 -6 -7 -11 51.39 21.7
 6 -7 11 39 19.6
 6 -7 11 50.39 24
 6 7 12 7.9 19.2
 6 7 12 -11 17.4
 -6 -7 -12 -1.1 20.7
 -6 8 11 -10.1 19.7
 6 -8 -11 6.4 26.5
 6 8 -10 15.6 20
 -6 8 10 54.09 21.8
 6 -8 -10 10.7 27.1
 -6 8 9 114.09 13.7
 6 8 -9 153.48 21.1
 -6 8 9 146.39 26.6
 -6 8 9 186.78 29.2
 6 8 -9 139.29 25.3
 6 -8 -9 176.88 28.2
 -6 -8 9 132.99 24.8
 6 -8 -9 104.89 30.2
 -6 8 8 -3.7 14
 -6 8 8 26.5 18.1
 -6 8 8 1.8 8.1
 6 8 -8 21.6 16.2
 6 8 -8 6.8 9
 6 -8 -8 50.69 24.3
 -6 -8 8 18.7 16.9
 6 -8 -8 22 15
 -6 8 7 32.6 8.5
 -6 8 7 11.9 16.4
 6 8 -7 15.9 19.1
 -6 8 7 15.5 16.6
 -6 -8 7 32.3 16
 6 -8 -7 15.1 21.1
 6 -8 -7 36.3 16
 -6 8 6 48.9 17.4
 -6 8 6 87.79 18.2
 6 8 -6 75.89 18.5
 -6 8 6 72.39 10.3
 -6 -8 6 82.59 17.8
 6 -8 -6 96.59 17.2
 -6 -8 6 81.79 17.9
 -6 -8 6 67.19 16.3
 -6 8 5 244.08 27.4
 6 8 -5 227.78 27
 -6 8 5 261.87 26.7
 -6 8 5 263.17 27.1
 -6 8 5 235.38 19.1
 -6 -8 5 300.97 24.9
 6 -8 -5 186.38 30.1
 6 -8 -5 240.58 23.9
 -6 -8 5 270.87 25.6
 -6 -8 5 239.58 27.2
 6 8 -4 22.4 15.2
 -6 8 4 45.2 15
 -6 8 4 18.9 13.3
 -6 8 4 20.5 9
 -6 8 4 25 12.8
 6 -8 -4 25.6 19.7
 -6 -8 4 26.7 14.9
 -6 8 3 89.99 13.1
 6 8 -3 72.19 17.5
 -6 8 3 69.79 16.2
 -6 8 3 85.59 11.3
 6 8 -3 75.09 17.9
 -6 -8 3 107.09 19
 6 -8 -3 73.39 11.3
 -6 -8 3 80.49 16
 -6 -8 3 94.99 14.5
 6 -8 -3 58.49 10.7
 -6 -8 3 56.29 12.3
 6 8 -2 45.7 10.3
 -6 8 2 63.19 11.4
 6 8 -2 70.29 17.1
 6 8 -2 64.69 12.7
 -6 8 2 52.49 12.3
 -6 8 2 78.49 12.8
 -6 8 2 85.59 15.9
 6 8 -2 65.19 9.4
 -6 -8 2 101.09 12.6
 -6 -8 2 53.39 11.1
 -6 -8 2 43.3 11.1
 6 -8 -2 90.19 20.2
 -6 -8 2 83.59 16.9
 -6 -8 2 55.29 10.9
 -6 8 1 155.78 17.4
 6 8 -1 164.98 17.5
 -6 8 1 139.09 16.9
 -6 8 1 118.69 17.6
 6 8 -1 125.39 20.5
 -6 8 1 150.48 15.6
 6 8 -1 157.88 15.6
 6 8 -1 130.89 13.8
 6 -8 -1 135.59 15.4
 -6 -8 1 155.18 15.4
 6 -8 -1 125.89 20.9
 -6 -8 1 139.89 14.9
 -6 -8 1 144.19 20.7
 -6 -8 1 140.09 14.9
 -6 8 0 128.99 15.3
 6 8 0 153.58 15.5
 6 8 0 128.89 18.7
 -6 8 0 179.08 19.8
 6 8 0 157.18 16.8
 6 8 0 148.89 15.6
 -6 8 0 180.88 21.2
 -6 8 0 160.38 16.7
 -6 -8 0 138.79 20.9
 -6 -8 0 157.98 14.9
 6 -8 0 170.08 17.5
 6 -8 0 128.29 21.6
 -6 -8 0 160.78 14.8
 6 8 1 131.59 15.1
 -6 8 -1 136.89 18.2
 -6 8 -1 141.89 18.6
 -6 8 -1 142.49 14.3
 -6 8 -1 118.99 13.1
 6 -8 1 132.59 17
 -6 -8 -1 98.39 19.4
 -6 8 -2 60.99 9.7
 6 8 2 65.59 14.4
 -6 8 -2 64.99 15.3
 -6 8 -2 71.39 10.4
 -6 8 -2 74.69 16.3
 6 8 2 57.59 11.7
 -6 -8 -2 80.69 17.3
 -6 -8 -2 61.09 13
 6 -8 2 94.69 17.4
 -6 8 -3 100.99 19.4
 6 8 3 88.19 16.3
 -6 8 -3 81.89 9.7
 -6 8 -3 82.79 16.1
 -6 8 -3 73.79 10.8
 6 8 3 80.69 13.7
 -6 -8 -3 68.29 18.2
 -6 -8 -3 98.49 15.6
 6 -8 3 92.89 14.7
 -6 8 -4 23.9 15.1
 6 8 4 22.5 13.7
 6 8 4 9.4 12.5
 6 8 4 24.3 11.7
 -6 8 -4 17.6 15.1
 6 -8 4 40.1 14.7
 -6 -8 -4 -0.2 15.4
 -6 8 -5 308.97 31.1
 6 8 5 288.87 29.3
 6 8 5 234.48 27.1
 6 8 5 231.38 25.9
 -6 -8 -5 257.27 25.7
 -6 -8 -5 226.68 29.8
 6 -8 5 234.48 26.7
 6 8 6 52.09 14.9
 -6 8 -6 71.89 19.8
 6 8 6 70.99 20.1
 6 8 6 104.69 19.9
 -6 -8 -6 108.79 23
 6 -8 6 77.29 18.4
 -6 -8 -6 111.69 18.2
 6 -8 6 77.59 18.8
 -6 8 -7 32.6 9.9
 6 8 7 34 15.5
 6 8 7 64.39 20.4
 -6 -8 -7 53.79 18.1
 6 -8 7 30 14.1
 -6 -8 -7 34.8 21.4
 6 8 8 14.9 15.3
 6 8 8 18.5 20.9
 -6 8 -8 2.2 12.8
 6 8 8 19.6 21.6
 6 -8 8 -6.3 17.8
 -6 -8 -8 2.2 20.6
 -6 8 -9 186.78 22.5
 6 8 9 125.09 21.4
 -6 8 -9 124.39 29.2
 -6 -8 -9 137.19 28
 6 -8 9 186.28 28.3
 -6 8 -10 58.39 23
 6 8 10 56.49 18.9
 -6 -8 -10 41.4 23.6
 6 -8 10 42.6 22.7
 6 8 11 7.8 17.2
 -6 -8 -11 1.1 20.7
 -6 9 10 52.79 19.5
 -6 9 10 43.7 21.8
 6 -9 -10 26 22.2
 6 9 -9 140.89 27.3
 -6 9 9 95.69 23.7
 6 -9 -9 142.89 33.2
 -6 -9 9 143.19 24.9
 -6 9 8 21.9 19.2
 6 9 -8 21.4 12.5
 -6 9 8 42.4 19.8
 6 -9 -8 27.6 29.3
 -6 -9 8 33.8 18.8
 6 9 -7 29 20.3
 -6 9 7 -5.3 14.4
 -6 9 7 51.49 19.2
 -6 9 7 32.2 15
 6 -9 -7 26.8 23.7
 -6 -9 7 43 17.7
 -6 9 6 29.4 14.4
 6 9 -6 42.5 18.8
 -6 9 6 27.7 14.3
 -6 -9 6 -0.7 15.5
 -6 -9 6 45.5 15.8
 6 -9 -6 19.3 13.8
 6 -9 -6 12.7 21.1
 -6 9 5 110.99 20.6
 -6 9 5 113.09 20.3
 6 9 -5 116.49 23.8
 -6 -9 5 138.29 24.4
 6 -9 -5 144.09 18.1
 6 -9 -5 165.18 31.3
 -6 9 4 15.5 12.1
 6 9 -4 50.29 18.8
 -6 9 4 55.69 14.5
 -6 9 4 16.4 16.4
 -6 -9 4 32.7 13.6
 -6 -9 4 43 18.3
 -6 -9 4 55.29 14.6
 6 9 -3 34.4 16.9
 -6 9 3 38.8 15.2
 -6 9 3 26.5 13.7
 6 9 -3 15.7 8.1
 -6 9 3 19.1 11.2
 -6 -9 3 43.4 18.7
 6 -9 -3 32.8 18.8
 -6 -9 3 20 12.1
 -6 -9 3 30.4 12.3
 6 -9 -3 44.2 10.3
 6 9 -2 25.6 12.5
 6 9 -2 31.3 9.4
 6 9 -2 37.1 17.7
 6 9 -2 46.3 12.2
 -6 9 2 23.1 14.9
 -6 9 2 38.4 10.9
 -6 9 2 23.6 12.9
 -6 9 2 41.6 11.9
 -6 -9 2 44.4 11.5
 -6 -9 2 18.9 11.9
 -6 -9 2 36.5 17.7
 6 -9 -2 39.4 19.9
 6 -9 -2 7.3 8.7
 6 9 -1 109.89 20.2
 -6 9 1 87.89 17.4
 -6 9 1 83.29 13
 6 9 -1 102.99 17.5
 -6 9 1 86.69 14.5
 6 9 -1 90.09 12.8
 -6 9 1 111.39 15.2
 -6 -9 1 87.89 12.6
 6 -9 -1 96.19 23.2
 6 -9 -1 89.19 13.3
 -6 -9 1 56.29 18.8
 -6 -9 1 74.99 12.2
 -6 9 0 23.8 11.7
 6 9 0 37.1 12
 -6 9 0 9.8 13.9
 6 9 0 23.9 13.2
 -6 9 0 21.4 12.5
 -6 -9 0 33.9 9.6
 -6 -9 0 37.3 16.1
 6 -9 0 35 10.8
 6 -9 0 8.7 17.1
 -6 9 -1 87.49 13.1
 6 9 1 106.99 15.9
 -6 9 -1 108.89 18.7
 6 9 1 92.19 14.7
 -6 9 -1 80.59 14.3
 6 -9 1 81.19 20.4
 -6 -9 -1 110.29 22.3
 -6 -9 -1 66.29 11.9
 6 9 2 19.2 12
 -6 9 -2 36.9 11.3
 6 9 2 34.3 11.8
 -6 9 -2 13.5 8.9
 -6 9 -2 17.4 15.2
 6 9 2 31.1 13.2
 -6 9 -2 24.8 15.7
 -6 -9 -2 19.2 19.2
 6 -9 2 28.3 16.8
 -6 9 -3 70.09 17
 -6 9 -3 27.3 14.8
 6 9 3 29.7 12
 6 9 3 29.7 12.6
 -6 9 -3 37.2 8.6
 6 -9 3 28.3 15.2
 -6 -9 -3 41.9 20.8
 6 9 4 60.69 15.8
 6 9 4 39.1 15.2
 -6 9 -4 35.4 17.8
 -6 9 -4 22.1 17.4
 6 9 4 40.7 13.2
 6 -9 4 20.4 14.9
 6 -9 4 40.4 15.5
 -6 9 -5 161.08 24.1
 -6 9 -5 145.59 23.9
 6 9 5 116.79 17.6
 6 9 5 142.59 23.4
 6 -9 5 148.49 23.3
 6 -9 5 140.99 22.1
 -6 -9 -5 142.29 29
 -6 -9 -5 129.19 18.1
 -6 9 -6 3.5 19.9
 6 9 6 16.3 13.5
 6 9 6 52.79 20
 6 9 6 50.09 18.9
 6 -9 6 13.9 16.8
 -6 -9 -6 27 13.7
 -6 -9 -6 17.8 17
 6 9 7 55.99 15.8
 6 9 7 40.2 16.5
 6 -9 7 51.79 19.6
 -6 -9 -7 40.7 23.3
 6 9 8 64.69 24
 6 9 8 35.3 16.6
 6 -9 8 10.3 19.2
 -6 -9 -8 52.09 22.7
 -6 -9 -9 185.98 33.7
 6 -9 9 94.39 27.8
 6 9 10 42.7 24.8
 6 9 10 13.6 17.6
 -6 -9 -10 37.6 24.1
 6 -9 10 12.7 22.4
 -6 10 9 8 20.2
 -6 10 9 19.8 17.7
 -6 -10 9 27.9 19.4
 -6 10 8 7.6 19.8
 -6 10 8 33.8 16.9
 6 -10 -8 20.5 21.8
 6 10 -7 15.2 21.1
 -6 10 7 -8.7 17
 -6 10 7 51.49 20.4
 -6 -10 7 46.9 17.3
 6 -10 -7 37.2 28.7
 -6 10 6 54.09 19.2
 -6 10 6 45.8 19.5
 6 10 -6 60.39 22
 6 -10 -6 50.29 21.8
 -6 -10 6 57.49 20.7
 6 10 -5 -20 15.7
 -6 10 5 8.5 17.2
 -6 10 5 -29.5 12.9
 -6 -10 5 13.1 12.1
 -6 -10 5 -0.9 17.7
 6 10 -4 59.99 20.8
 -6 10 4 72.59 17.4
 -6 10 4 62.19 21
 -6 -10 4 78.79 13.3
 -6 -10 4 88.29 24.9
 6 -10 -4 52.39 26
 -6 10 3 94.99 16.6
 -6 10 3 94.99 15.3
 -6 10 3 49 17.3
 -6 -10 3 52.99 21.1
 -6 -10 3 83.79 16.2
 -6 -10 3 73.89 15.9
 6 -10 -3 35.9 22
 -6 10 2 52.89 14.5
 -6 10 2 5.7 15.4
 6 10 -2 21.2 18.9
 -6 10 2 38.3 15.1
 6 -10 -2 22.4 16.9
 6 -10 -2 25.5 11.5
 -6 -10 2 27.9 20.5
 -6 -10 2 20.1 14.2
 -6 10 1 11.1 15.9
 -6 10 1 -14.3 11.2
 -6 -10 1 15.3 12.3
 6 -10 -1 9.1 9.5
 -6 -10 1 -3.7 19.4
 6 10 0 197.68 22.4
 -6 10 0 188.58 22.2
 -6 10 0 186.78 18.7
 -6 10 0 216.88 24.5
 -6 -10 0 194.28 30.4
 6 10 1 -2.5 11.4
 -6 10 -1 13.4 10.4
 -6 10 -1 -10.5 15.2
 6 10 1 15.5 11.6
 -6 10 -1 -2.3 10.4
 6 -10 1 31.1 18.4
 -6 -10 -1 14 17.2
 -6 10 -2 13 15.7
 -6 10 -2 18.8 10.7
 -6 10 -2 42.9 17.1
 -6 10 -2 26.5 10.6
 6 10 2 37.5 12.6
 -6 -10 -2 32.5 21.8
 6 -10 2 13.8 18.5
 -6 10 -3 59.99 12
 -6 10 -3 88.59 13.5
 -6 10 -3 78.39 19.8
 6 10 3 80.59 15.5
 6 10 3 87.19 15.9
 -6 -10 -3 65.79 20.1
 6 -10 3 67.29 19.5
 6 10 4 42.7 15.9
 6 10 4 61.09 15.1
 -6 10 -4 65.39 19.7
 6 -10 4 84.59 18.8
 6 -10 4 87.09 16.9
 -6 -10 -4 67.09 20.5
 -6 10 -5 10.4 19.5
 6 10 5 12.6 16.8
 6 10 5 26.6 14.1
 6 -10 5 30.1 18.2
 -6 -10 -5 -5.6 19.7
 6 -10 5 7.1 14.3
 6 10 6 84.69 17.5
 -6 10 -6 73.89 21.8
 6 10 6 84.79 17.1
 -6 10 -6 78.49 23.6
 6 -10 6 58.19 20.4
 -6 -10 -6 48.5 21.6
 6 10 7 2.8 20.7
 6 10 7 26.8 15.5
 -6 -10 -7 23.1 23.5
 6 -10 7 18 20.9
 6 10 8 44 18.5
 6 10 8 -12.6 15
 6 -10 8 23.2 20.8
 -6 -10 -8 19.6 25.5
 6 10 9 26.1 16.6
 -6 -10 -9 19.8 26.8
 6 -10 9 37.5 19
 6 -10 9 28.4 24.3
 -6 11 7 21.6 19.9
 6 11 -7 6.5 20.1
 -6 11 7 30.4 20.2
 -6 11 6 16.4 19.1
 -6 11 6 2.8 16.7
 6 -11 -6 -5.4 20
 -6 11 5 90.89 21.6
 6 11 -5 151.18 28.1
 -6 -11 5 141.59 27
 -6 11 4 31.2 18.3
 -6 11 3 42.3 14.7
 -6 11 3 15 16.7
 -6 -11 3 80.59 20.6
 6 11 -2 22 14.7
 -6 11 2 19 17.6
 -6 11 2 27.8 16.1
 -6 11 2 48.9 16.5
 -6 -11 2 29.3 23.1
 -6 -11 2 5.4 13
 6 -11 -1 70.09 20.4
 6 11 0 91.99 18.1
 -6 11 0 46.1 22
 -6 11 0 60.69 13.7
 -6 -11 0 59.19 21.4
 6 11 1 62.79 16
 6 11 1 34.2 17.4
 -6 11 -1 76.69 21.8
 -6 11 -1 50.89 14.1
 6 -11 1 53.69 18.9
 -6 11 -2 20.4 13.2
 6 11 2 32.1 13.4
 6 11 2 23.1 15.6
 6 11 2 58.89 14.3
 -6 11 -2 24.5 17.5
 -6 -11 -2 39.2 24.7
 6 -11 2 31.7 20.1
 -6 11 -3 55.49 13.6
 6 11 3 65.49 15.9
 -6 11 -3 30 12.4
 -6 11 -3 54.69 20.3
 6 11 3 38.9 15.1
 -6 -11 -3 35.6 21
 6 -11 3 56.39 20.6
 -6 11 -4 31.4 21.2
 6 11 4 9.7 16.3
 6 11 4 27.1 13.7
 6 -11 4 23.2 18.3
 -6 -11 -4 48.9 27.3
 6 11 5 133.59 23.2
 6 11 5 114.19 18.5
 -6 11 -5 127.19 25.2
 6 -11 5 65.09 23.5
 6 11 6 37.8 20.2
 -6 11 -6 22.7 27.2
 6 11 6 38.9 16.7
 6 -11 6 48 24.4
 -6 -11 -6 18.1 22
 -6 11 -7 42.2 22.4
 6 11 7 51.59 24.3
 6 11 7 17.4 14.9
 -6 -11 -7 46 23.5
 6 -11 7 -0.4 21.1
 -6 12 5 22.7 19.6
 -6 -12 5 76.89 25.5
 -6 12 4 73.19 21.6
 -6 12 3 26.2 19.2
 -6 -12 3 51.29 21.8
 -6 12 2 35.8 19.5
 -6 12 2 22.1 17.5
 -6 12 1 73.49 22
 6 -12 -1 144.69 27.8
 -6 12 0 286.97 30.3
 -6 12 0 267.77 32.2
 -6 -12 0 370.46 46.8
 -6 12 -1 114.69 24.4
 6 12 1 119.59 20.4
 -6 12 -2 53.99 21.5
 -6 -12 -2 87.99 32.3
 6 12 3 94.09 19.9
 -6 12 -3 28.4 21.6
 6 -12 3 67.49 21
 -6 12 -4 94.79 25.9
 6 12 4 130.89 22.7
 6 -12 4 108.79 24.2
 6 -12 4 105.49 26.2
 -6 12 -5 46.6 24.2
 6 12 5 41.2 15.6
 6 -12 5 55.69 23.7
 -6 13 0 43.2 20.6
 -6 -13 0 41.7 22.6
 -7 0 14 -10.9 21.3
 7 0 -14 8 19.4
 -7 0 13 22.2 21.1
 7 0 -13 47.1 22.1
 -7 0 12 10.4 20.7
 7 0 -12 18.6 18.8
 7 0 -12 11 14.4
 -7 0 12 15.5 19.7
 7 0 -11 122.79 21.3
 7 0 -11 92.59 21.6
 -7 0 11 142.79 18.5
 7 0 -11 104.09 23.1
 -7 0 11 77.69 22
 7 0 -10 -20.3 16.5
 -7 0 10 11.1 17.4
 -7 0 10 -8.4 14.4
 -7 0 10 8.9 12.6
 7 0 -10 35.1 17.8
 -7 0 9 96.49 18.4
 -7 0 9 67.09 16.6
 -7 0 9 71.19 13.6
 7 0 -9 66.29 15.2
 7 0 -9 57.09 13.4
 7 0 -9 76.09 18.9
 7 0 -8 -2.9 11
 7 0 -8 10.8 16.1
 -7 0 8 5 12.1
 -7 0 8 -4.5 12.3
 -7 0 8 17.1 10.4
 7 0 -8 -5.2 9.8
 -7 0 7 524.35 39.3
 -7 0 7 599.64 35.8
 -7 0 7 514.95 36.6
 7 0 -7 577.94 36.4
 7 0 -7 505.25 36.7
 -7 0 7 522.55 37.2
 7 0 -7 530.45 39.2
 7 0 -6 -2.3 11.7
 -7 0 6 24.9 9.2
 -7 0 6 20.1 10.1
 -7 0 6 9.3 9
 -7 0 6 62.49 11.4
 -7 0 6 38.4 9.6
 7 0 -6 35.8 13.2
 7 0 -6 27.8 9.1
 7 0 -6 38.8 9.7
 7 0 -6 34 10.1
 -7 0 6 18.5 11.1
 -7 0 5 32 9.5
 7 0 -5 37.3 12.6
 -7 0 5 49.6 9.7
 7 0 -5 56.39 10.7
 -7 0 5 55.09 10.1
 7 0 -5 24.3 8.5
 -7 0 5 38.7 9.5
 7 0 -5 24.5 9.5
 -7 0 5 41.2 11.9
 7 0 -4 102.59 11.5
 -7 0 4 107.79 11.4
 7 0 -4 88.09 13.8
 -7 0 4 83.49 11.5
 -7 0 4 98.09 11
 7 0 -4 103.69 11
 -7 0 4 90.89 13.1
 -7 0 4 84.29 11.1
 7 0 -4 99.39 11.6
 7 0 -4 78.49 11.2
 7 0 -3 382.96 25.4
 7 0 -3 416.06 28.8
 -7 0 3 418.06 26
 -7 0 3 403.26 26.1
 7 0 -3 411.66 26.4
 7 0 -3 394.26 25.9
 -7 0 3 391.96 26.3
 -7 0 3 426.86 25.8
 7 0 -3 395.76 26
 7 0 -2 2043.2 112.59
 -7 0 2 2102.39 112.59
 7 0 -2 1980.3 112.59
 -7 0 2 2080.59 112.59
 -7 0 2 2105.09 113.59
 7 0 -2 2181.38 113.79
 7 0 -2 2191.48 112.79
 -7 0 2 1944.91 111.99
 -7 0 2 1931.71 112.39
 7 0 -2 2049.2 112.19
 7 0 -1 191.28 18
 -7 0 1 280.57 17.8
 7 0 -1 230.08 17.5
 -7 0 1 294.97 19.1
 -7 0 1 196.78 17.2
 7 0 -1 191.58 20.4
 7 0 -1 203.98 16.2
 -7 0 1 279.87 17.3
 7 0 -1 250.67 16.9
 -7 0 0 6.8 5.4
 -7 0 0 15.3 7.9
 7 0 0 -4.5 12
 7 0 0 10.2 6.9
 7 0 0 10.5 7.4
 -7 0 0 -8.4 8.1
 -7 0 0 10.6 7.9
 -7 0 0 -16.1 10.1
 7 0 0 -12.6 8.5
 7 0 1 239.58 17.4
 -7 0 -1 234.78 16
 7 0 1 239.88 17.2
 7 0 1 215.38 16.1
 -7 0 -1 217.58 17.3
 -7 0 -1 258.77 17.9
 -7 0 -1 274.67 18.6
 7 0 1 240.48 18.2
 7 0 1 261.07 17.3
 -7 0 -2 1987.1 108.29
 7 0 2 1888.81 108.09
 -7 0 -2 2135.89 107.59
 -7 0 -2 1999.7 108.59
 7 0 2 1991.7 108.39
 7 0 2 1955.4 108.29
 -7 0 -2 1933.51 108.29
 7 0 2 2034 107.39
 7 0 2 1855.11 108.69
 7 0 2 2039.4 108.69
 -7 0 -2 2009.5 108.99
 7 0 3 388.86 22.2
 -7 0 -3 355.66 26
 -7 0 -3 380.06 24.9
 -7 0 -3 417.36 22.6
 7 0 3 416.36 24.9
 7 0 3 417.06 25.4
 7 0 3 362.06 25.5
 7 0 3 391.86 25.1
 7 0 3 397.66 25.1
 -7 0 -3 366.96 25.2
 -7 0 -3 389.66 24.5
 7 0 4 114.99 11.9
 -7 0 -4 101.09 11.9
 -7 0 -4 103.59 11.9
 -7 0 -4 90.39 10.6
 7 0 4 127.39 13.3
 7 0 4 108.19 11.4
 7 0 4 98.29 10.9
 7 0 4 86.29 11.1
 -7 0 -4 95.69 12.8
 7 0 5 44.8 9.9
 -7 0 -5 36.8 10.6
 -7 0 -5 34.4 10.1
 7 0 5 53.89 11.4
 7 0 5 51.79 9.3
 -7 0 -5 48.2 10.9
 7 0 5 42.4 9.3
 -7 0 -6 32.8 10.5
 7 0 6 31.2 10.4
 -7 0 -6 37 9.7
 7 0 6 55.59 11.1
 7 0 6 32.2 10.5
 -7 0 -6 24.6 10.9
 7 0 6 26.2 9.2
 -7 0 -6 33.4 9.2
 7 0 6 51.09 9.6
 -7 0 -7 566.74 38.6
 -7 0 -7 561.84 39
 7 0 7 596.54 36.6
 7 0 7 518.55 40.6
 -7 0 -7 542.05 36.5
 7 0 8 15.4 11.1
 -7 0 -8 15.6 10.1
 7 0 8 8.3 11.5
 -7 0 -8 9.1 12.6
 -7 0 -8 39.9 14.7
 7 0 8 13.9 12
 7 0 9 57.79 15.9
 -7 0 -9 81.99 13.8
 -7 0 -9 47.3 16.8
 7 0 9 43.8 13.8
 7 0 9 51.39 13.6
 -7 0 -9 88.89 17.7
 7 0 10 16.7 14.7
 7 0 10 32.3 14.9
 7 0 10 -1.5 15.2
 -7 0 -10 13 18.1
 -7 0 -10 3.7 16.6
 -7 0 -11 124.39 25.5
 -7 0 -11 166.68 23.2
 -7 0 -11 134.89 27.3
 7 0 11 161.48 21
 7 0 11 106.79 21.7
 -7 0 -12 11.9 21.8
 7 0 12 18.1 19.4
 7 0 13 22.3 22.2
 -7 0 -13 52.09 24.4
 7 1 -14 -13.2 18.5
 7 1 -14 32.7 22.8
 7 -1 -14 12 24.5
 7 1 -13 42.5 23.1
 7 1 -13 6.4 18.4
 -7 -1 13 18.5 19
 7 -1 -13 -12.8 20.4
 -7 1 12 41 22.4
 7 1 -12 43.5 19.3
 7 1 -12 59.09 19.3
 -7 1 12 63.29 18.8
 7 1 -12 59.59 22.2
 -7 -1 12 60.29 23.7
 7 -1 -12 29.9 18
 7 -1 -12 35.4 21.5
 -7 -1 12 44.4 21
 -7 1 11 41.3 16.3
 -7 1 11 19.1 17.7
 7 1 -11 31.8 15.1
 7 1 -11 21 17.8
 -7 1 11 3.3 17.1
 7 1 -11 24 18.2
 7 -1 -11 43.7 16.9
 7 -1 -11 41.8 19.3
 7 -1 -11 32 20.7
 -7 -1 11 55.99 15.8
 7 1 -10 110.59 16.2
 -7 1 10 101.39 21.3
 7 1 -10 95.79 20.3
 -7 1 10 119.69 20.4
 7 1 -10 152.38 23.6
 -7 1 10 115.59 18.5
 7 -1 -10 91.59 23.3
 -7 -1 10 120.49 21.8
 -7 -1 10 83.89 16.9
 7 -1 -10 108.39 20.2
 7 -1 -10 80.69 21.5
 -7 -1 10 77.59 21.7
 -7 1 9 56.29 15.6
 -7 1 9 45.7 13.9
 -7 1 9 39.1 15.3
 7 1 -9 21.8 16.5
 7 1 -9 47.3 16.6
 7 -1 -9 73.79 18.6
 7 -1 -9 56.09 13.5
 7 -1 -9 27 16.9
 -7 -1 9 46.3 15.1
 -7 -1 9 44.3 16.3
 -7 1 8 129.19 17.4
 -7 1 8 107.29 15.7
 7 1 -8 119.29 15.7
 7 1 -8 115.79 17.1
 -7 1 8 128.49 15.2
 7 1 -8 104.09 18.3
 -7 -1 8 125.09 17.4
 7 -1 -8 115.99 17.4
 -7 -1 8 143.69 16
 7 -1 -8 106.29 17.7
 7 -1 -8 107.99 18.8
 -7 -1 8 126.69 16.8
 7 1 -7 45.8 11.8
 -7 1 7 65.49 12.4
 -7 1 7 39 11.3
 7 1 -7 20.9 14.1
 -7 1 7 55.09 12.3
 7 1 -7 45.2 10.8
 -7 -1 7 22.9 13
 7 -1 -7 34.2 13.5
 7 -1 -7 71.79 13
 -7 -1 7 48.3 10.5
 -7 -1 7 34.5 12.5
 -7 -1 7 69.99 11.6
 7 -1 -7 63.39 13.4
 7 1 -6 140.89 13.9
 -7 1 6 121.09 13.9
 -7 1 6 156.28 15.4
 7 1 -6 111.09 14.1
 -7 1 6 142.29 16.6
 -7 1 6 165.78 17
 -7 1 6 129.29 15
 7 1 -6 142.79 17.3
 7 1 -6 119.19 15
 7 -1 -6 161.28 15.9
 -7 -1 6 105.59 15.4
 -7 -1 6 144.09 14.9
 -7 -1 6 129.09 14.3
 7 -1 -6 147.69 17.2
 7 -1 -6 131.69 14.6
 -7 -1 6 150.08 14.8
 7 -1 -6 141.49 16.3
 -7 1 5 39.1 9.7
 7 1 -5 -9.4 15
 -7 1 5 7 8.7
 7 1 -5 17.6 8.2
 7 1 -5 14.1 8.7
 7 1 -5 11 8
 7 1 -5 -0.4 11.6
 -7 1 5 27.9 9.8
 -7 1 5 20.9 9
 -7 -1 5 18.1 11.2
 7 -1 -5 24.1 9.7
 -7 -1 5 10.2 8
 7 -1 -5 11.8 10.9
 7 -1 -5 13.2 8.6
 -7 -1 5 3.8 7.8
 -7 -1 5 3.8 9
 7 -1 -5 18.7 9.1
 -7 -1 5 25.3 9.1
 7 1 -4 224.28 21.8
 7 1 -4 229.78 17.8
 7 1 -4 228.78 17.9
 -7 1 4 199.38 20.6
 -7 1 4 222.38 19
 -7 1 4 224.98 18.4
 -7 1 4 222.28 17.9
 -7 1 4 241.48 18.8
 7 1 -4 195.08 17.2
 -7 -1 4 241.48 17.7
 7 -1 -4 226.68 18.1
 7 -1 -4 213.18 21
 -7 -1 4 186.78 20.6
 -7 -1 4 210.28 17.2
 -7 -1 4 263.57 18.1
 7 -1 -4 201.08 16.9
 -7 -1 4 183.98 17.1
 7 -1 -4 219.88 18.7
 7 -1 -4 229.78 18.9
 7 1 -3 53.49 9.1
 -7 1 3 72.89 10.1
 -7 1 3 74.89 12
 -7 1 3 71.19 10.2
 7 1 -3 58.19 12.1
 7 1 -3 68.29 9.3
 7 1 -3 90.59 9.4
 -7 1 3 57.69 9.7
 -7 1 3 77.29 10.6
 -7 -1 3 87.39 9.6
 7 -1 -3 67.49 11.6
 -7 -1 3 49.2 8.9
 -7 -1 3 59.89 9.8
 -7 -1 3 70.59 9
 -7 -1 3 61.09 12.2
 7 -1 -3 70.29 10
 7 -1 -3 48.3 9.9
 7 -1 -3 58.49 10
 7 1 -2 2946.61 153.78
 7 1 -2 2741.53 152.38
 -7 1 2 2900.21 153.68
 -7 1 2 2764.52 152.58
 7 1 -2 2629.74 152.48
 -7 1 2 2703.73 152.78
 7 1 -2 2841.52 151.98
 -7 1 2 2823.22 152.98
 -7 1 2 2842.92 152.78
 7 -1 -2 2788.62 152.68
 -7 -1 2 2958.4 153.88
 7 -1 -2 2980.1 152.98
 -7 -1 2 2775.92 152.38
 -7 -1 2 2761.52 152.68
 -7 -1 2 2689.43 151.88
 -7 -1 2 2901.01 152.58
 7 -1 -2 2802.62 153.58
 7 -1 -2 2847.71 152.68
 7 -1 -2 2723.53 152.78
 -7 1 1 232.68 15.9
 -7 1 1 158.18 16.3
 7 1 -1 196.58 15.2
 7 1 -1 222.88 15.2
 7 1 -1 190.48 17
 7 1 -1 158.78 13
 -7 1 1 211.98 17.6
 -7 1 1 151.48 15.7
 7 1 -1 151.38 15.8
 -7 -1 1 212.68 16
 -7 -1 1 149.49 15.3
 -7 -1 1 217.78 14.9
 7 -1 -1 191.08 16.9
 -7 -1 1 208.38 17.4
 7 -1 -1 220.68 16.2
 -7 -1 1 184.78 12.8
 7 -1 -1 192.58 14.6
 7 -1 -1 188.68 15.5
 7 -1 -1 201.08 15.9
 7 1 0 46.6 4.7
 7 1 0 49.3 7.7
 7 1 0 9.8 8.7
 -7 1 0 42.8 8.5
 -7 1 0 23.4 8.5
 -7 1 0 5.5 15.3
 -7 1 0 23.3 7.8
 7 1 0 34.1 8.1
 -7 -1 0 29.1 8.5
 7 -1 0 41.5 8
 7 -1 0 56.09 7.9
 7 -1 0 43.7 10.1
 -7 -1 0 37.1 7.6
 -7 -1 0 34.6 8.1
 -7 -1 0 36.8 4.5
 7 -1 0 35.3 7.5
 7 -1 0 40.8 8.4
 -7 -1 0 20 9.7
 7 1 1 172.78 15.5
 7 1 1 183.68 12
 -7 1 -1 206.18 15
 7 1 1 161.38 16
 7 1 1 180.08 12.3
 -7 1 -1 205.58 15.5
 7 1 1 220.48 14.7
 7 1 1 137.89 15.6
 -7 1 -1 134.59 16.4
 -7 -1 -1 209.38 14.9
 7 -1 1 191.58 14.9
 -7 -1 -1 193.28 12.7
 7 -1 1 165.78 14.7
 7 -1 1 160.88 15.2
 -7 -1 -1 227.48 16.4
 7 -1 1 179.08 14.4
 7 -1 1 176.78 15.5
 -7 -1 -1 225.38 14.9
 -7 -1 -1 199.38 15.6
 -7 1 -2 2877.01 150.38
 7 1 2 2608.74 149.29
 -7 1 -2 2857.91 150.08
 7 1 2 2640.54 149.99
 7 1 2 2842.02 149.69
 7 1 2 2721.23 149.39
 -7 1 -2 2981.4 148.99
 7 1 2 2704.93 150.28
 7 1 2 2692.53 149.19
 -7 1 -2 2604.14 150.18
 -7 1 -2 2833.22 150.28
 7 -1 2 2648.33 149.49
 7 -1 2 2999.5 149.09
 7 -1 2 2778.52 150.08
 -7 -1 -2 2859.31 150.48
 -7 -1 -2 2726.43 150.38
 -7 -1 -2 2571.14 149.09
 -7 -1 -2 2757.32 149.39
 7 -1 2 2819.02 149.99
 -7 -1 -2 2788.62 149.99
 7 -1 2 2693.43 150.18
 7 1 3 71.59 8.6
 7 1 3 84.69 9
 7 1 3 69.29 7.7
 -7 1 -3 57.09 10.7
 7 1 3 71.29 10.8
 -7 1 -3 70.39 10.5
 -7 1 -3 64.89 10.3
 7 1 3 60.09 9.7
 -7 1 -3 62.99 9.7
 -7 -1 -3 71.19 7.7
 -7 -1 -3 82.49 9.5
 7 -1 3 64.59 9.5
 7 -1 3 69.09 9.8
 -7 -1 -3 65.49 8.1
 -7 -1 -3 74.09 11.3
 -7 -1 -3 81.29 9.4
 -7 -1 -3 69.19 7.8
 7 -1 3 71.39 10.2
 7 -1 3 68.99 10.7
 -7 1 -4 215.38 18.9
 -7 1 -4 229.38 17.8
 7 1 4 184.18 18.2
 -7 1 -4 193.08 16.5
 7 1 4 199.38 18.3
 -7 1 -4 237.28 19.5
 7 1 4 246.98 19.5
 7 1 4 243.58 17.7
 -7 -1 -4 209.68 14.9
 7 -1 4 219.28 17.7
 -7 -1 -4 255.07 16.8
 -7 -1 -4 226.68 17.5
 7 -1 4 214.98 17.6
 -7 -1 -4 244.88 19.8
 7 -1 4 226.88 16.8
 7 -1 4 224.88 18.5
 -7 -1 -4 204.08 15.5
 -7 -1 -4 240.08 18.1
 7 -1 4 199.18 19
 7 1 5 -8 8.5
 7 1 5 10.6 7.8
 -7 1 -5 14.8 8.1
 -7 1 -5 18.3 7.2
 7 1 5 2.7 8.4
 -7 1 -5 10.3 9.5
 7 1 5 21.4 9.8
 -7 1 -5 10.3 9.3
 7 -1 5 1.6 8
 -7 -1 -5 17.4 8
 -7 -1 -5 16.9 10.1
 7 -1 5 -0.1 8.5
 -7 -1 -5 16.7 10.2
 7 -1 5 10.8 7.4
 -7 -1 -5 10.9 5.3
 7 -1 5 -3 8.4
 -7 -1 -5 15.3 8.5
 7 -1 5 16.3 8.7
 -7 -1 -5 4.1 7.7
 -7 1 -6 144.29 15.6
 7 1 6 99.59 13.8
 -7 1 -6 118.79 14.9
 7 1 6 143.79 15.9
 7 1 6 172.18 16.2
 -7 1 -6 155.08 14.8
 7 -1 6 140.59 15
 -7 -1 -6 134.99 11.8
 -7 -1 -6 150.38 13.1
 -7 -1 -6 146.09 15.1
 7 -1 6 108.89 13.9
 -7 -1 -6 148.59 16.3
 7 -1 6 145.29 15
 -7 -1 -6 136.39 14
 -7 -1 -6 139.69 14.9
 -7 1 -7 41.6 12.5
 -7 1 -7 43.3 13.6
 7 1 7 44.9 8.1
 -7 1 -7 48 10.2
 7 1 7 33.2 10.3
 7 1 7 43 18
 7 1 7 44.7 11.1
 -7 -1 -7 33.6 11.7
 7 -1 7 27.1 11.7
 -7 -1 -7 40.6 8.8
 -7 -1 -7 35.9 13.3
 -7 -1 -7 36.1 11.1
 7 -1 7 26 10.2
 -7 -1 -7 48.6 7.6
 7 1 8 145.29 13.6
 -7 1 -8 126.89 16.6
 7 1 8 125.79 16.9
 -7 1 -8 121.49 17.5
 7 1 8 128.19 17
 -7 1 -8 153.38 20.2
 7 1 8 110.39 18.6
 -7 -1 -8 133.69 13.5
 -7 -1 -8 138.89 14.3
 7 -1 8 125.49 15.2
 -7 -1 -8 142.69 17.1
 7 -1 8 131.99 16.5
 7 -1 8 112.69 17
 7 1 9 53.39 15
 -7 1 -9 51.99 16.6
 7 1 9 50.09 13.1
 -7 1 -9 38 16.6
 -7 1 -9 40 13.6
 7 1 9 15.8 13.8
 -7 -1 -9 64.99 13.7
 7 -1 9 30 14.8
 7 -1 9 27.1 14.1
 -7 -1 -9 51.29 17.8
 -7 -1 -9 60.69 11.6
 -7 -1 -9 77.59 16.4
 7 1 10 121.59 18.9
 7 1 10 94.49 18.8
 -7 1 -10 112.79 23.9
 -7 1 -10 125.29 17.6
 -7 1 -10 124.69 21.2
 7 1 10 78.79 18.9
 -7 -1 -10 109.89 13.9
 -7 -1 -10 106.69 21.2
 7 -1 10 80.19 18.6
 7 -1 10 128.09 21.4
 7 -1 10 112.39 18.7
 7 1 11 43.1 17.2
 -7 1 -11 27.9 15.3
 -7 1 -11 18.2 19.5
 7 1 11 38.6 16.3
 -7 1 -11 35.7 22.2
 7 -1 11 27.4 18.7
 -7 -1 -11 27.8 21.2
 -7 -1 -11 34.2 17.9
 -7 -1 -11 0.8 11.2
 7 -1 11 21 14.7
 7 -1 11 19.2 18.5
 7 1 12 78.19 20.2
 7 1 12 95.89 22.5
 -7 1 -12 56.09 18.5
 -7 1 -12 74.89 27.6
 -7 1 -12 78.19 25.4
 7 -1 12 71.99 21.8
 -7 -1 -12 43.5 12.8
 7 -1 12 62.49 22.4
 7 1 13 31.8 21.1
 7 1 13 41.3 21.6
 7 -1 13 13.7 21
 -7 -1 -13 17 10.5
 -7 1 -14 8.7 19.4
 7 1 14 36.1 21.1
 7 1 14 5.2 24
 -7 -1 -14 -7.8 20.8
 7 2 -14 37.4 18.4
 7 -2 -14 12.1 22.8
 7 2 -13 40.9 19.3
 -7 2 13 21.6 22.6
 7 -2 -13 63.79 28.7
 -7 -2 13 30.7 27.5
 7 2 -12 32.8 21.2
 -7 2 12 35.5 23.1
 7 2 -12 72.09 19.7
 7 -2 -12 78.89 19
 7 -2 -12 1.5 20.7
 -7 -2 12 38.5 23.2
 -7 2 11 75.69 23.1
 -7 2 11 157.18 23.2
 7 2 -11 131.39 24.7
 7 2 -11 149.69 21.4
 7 2 -11 85.79 19.9
 7 -2 -11 77.79 23.5
 -7 -2 11 134.09 26
 7 -2 -11 136.09 26.7
 -7 -2 11 117.59 24.8
 7 2 -10 47.9 14.9
 -7 2 10 62.69 18.6
 -7 2 10 55.79 18.4
 7 2 -10 69.59 15.8
 7 2 -10 45.3 17.5
 -7 -2 10 52.89 20
 -7 -2 10 40.7 12.4
 7 -2 -10 52.99 16.5
 7 -2 -10 51.09 19.6
 7 -2 -10 27.4 18.9
 7 2 -9 28 12.1
 7 2 -9 28 16.1
 -7 2 9 53.39 13.7
 -7 2 9 64.69 15.3
 -7 2 9 45.5 16.2
 7 2 -9 39.4 15.7
 -7 -2 9 95.89 17.4
 7 -2 -9 39.4 17.5
 -7 -2 9 36.8 15.4
 7 -2 -9 54.09 15.5
 7 -2 -9 56.39 13.8
 7 2 -8 81.79 16.8
 -7 2 8 105.49 16.9
 -7 2 8 112.19 15.3
 -7 2 8 99.69 17.4
 7 2 -8 95.09 17.3
 7 -2 -8 74.19 16.9
 -7 -2 8 88.39 12.1
 -7 -2 8 100.79 18.1
 -7 -2 8 94.99 16.1
 7 -2 -8 81.89 16.1
 -7 2 7 537.65 36.3
 7 2 -7 613.14 38.7
 -7 2 7 579.24 38.8
 7 2 -7 577.54 37
 -7 2 7 618.24 37.9
 7 -2 -7 530.25 36.9
 -7 -2 7 513.35 34.1
 7 -2 -7 557.64 39.2
 -7 -2 7 631.44 38.7
 -7 -2 7 466.35 37.9
 -7 -2 7 534.55 38.2
 7 2 -6 21.6 9.3
 -7 2 6 4.3 11.8
 -7 2 6 19.3 9.9
 -7 2 6 12.9 9.1
 -7 2 6 20.7 10.4
 7 2 -6 4.6 11.2
 7 2 -6 15 6.5
 -7 2 6 24.9 11
 7 2 -6 12.9 11.8
 -7 -2 6 27.2 9.9
 -7 -2 6 27.9 11.6
 -7 -2 6 8.6 7.5
 7 -2 -6 35.9 12.2
 7 -2 -6 0.3 9.7
 7 -2 -6 19 9.7
 7 -2 -6 12.2 8.2
 -7 -2 6 17.7 11
 7 2 -5 89.99 11.5
 -7 2 5 126.09 13.4
 -7 2 5 136.19 14.8
 7 2 -5 88.29 14.4
 -7 2 5 69.99 12.7
 -7 2 5 79.89 13.7
 -7 2 5 99.49 12
 7 2 -5 116.79 12.1
 7 2 -5 97.39 12.1
 -7 -2 5 91.09 11.6
 7 -2 -5 86.29 13.1
 7 -2 -5 90.29 10.9
 7 -2 -5 99.19 13.5
 7 -2 -5 93.29 12.2
 7 -2 -5 105.39 14.6
 -7 -2 5 114.39 12.2
 -7 -2 5 142.99 14.8
 -7 -2 5 96.99 10.5
 -7 -2 5 113.49 14.1
 -7 2 4 2.9 9
 7 2 -4 28.3 7.6
 -7 2 4 3 8.7
 -7 2 4 10.9 8.2
 7 2 -4 16.7 7.7
 -7 2 4 -0.4 10.8
 7 2 -4 8.6 7.2
 7 2 -4 5.3 10.5
 7 2 -4 21 9.7
 -7 2 4 12 9
 7 -2 -4 3.1 8.6
 7 -2 -4 12.3 9.8
 -7 -2 4 27.6 7.9
 7 -2 -4 11 10.2
 -7 -2 4 4.8 10.6
 -7 -2 4 16.5 7.3
 -7 -2 4 14.3 8.1
 7 -2 -4 8.5 7.2
 -7 2 3 824.42 49.6
 -7 2 3 850.31 48.3
 7 2 -3 884.91 47.7
 7 2 -3 928.21 47.9
 7 2 -3 898.81 47.7
 7 2 -3 873.01 48.1
 7 2 -3 852.61 49.5
 -7 2 3 772.82 48.6
 -7 2 3 834.42 48.5
 -7 2 3 790.72 48.8
 -7 -2 3 803.02 47.3
 7 -2 -3 803.42 48.3
 -7 -2 3 841.52 47
 -7 -2 3 824.12 48.1
 -7 -2 3 836.82 49.9
 7 -2 -3 811.32 49.6
 7 -2 -3 827.62 48.7
 7 -2 -3 813.32 48.8
 7 2 -2 300.07 17.7
 7 2 -2 319.07 18.9
 -7 2 2 276.77 22.1
 7 2 -2 259.67 21.7
 7 2 -2 262.77 18.5
 -7 2 2 270.57 19.9
 -7 2 2 311.77 20.2
 7 2 -2 258.67 20.6
 -7 2 2 293.77 20.5
 -7 2 2 231.48 25
 -7 -2 2 274.47 19
 7 -2 -2 266.77 20.2
 -7 -2 2 287.97 23.7
 7 -2 -2 283.67 19.4
 -7 -2 2 262.77 18.1
 -7 -2 2 253.87 17.6
 7 -2 -2 295.17 19.9
 7 -2 -2 274.67 20.1
 7 -2 -2 278.57 22
 -7 -2 2 254.47 18.4
 -7 2 1 1523.55 85.69
 7 2 -1 1580.74 85.39
 -7 2 1 1580.14 85.99
 -7 2 1 1541.45 86.29
[truncated: 1,019,609 more chars]
