# Supplementary material for: The Effect of Pendent Groups upon Flexibility in Coordination Networks with Square Lattice Topology
Source: ACS Mater Lett. 2023 Aug 22;5(9):2567–75. doi: 10.1021/acsmaterialslett.3c00565 (PMC10481394; doi:10.1021/acsmaterialslett.3c00565)
Supplement: Supplementary file 5 — tz3c00565_si_007.cif [file tz3c00565_si_007.cif]

data_1
_audit_creation_date               2023-07-02
_audit_creation_method
;
Olex2 1.5
(compiled 2023.03.06 svn.rbb2c1857 for OlexSys, GUI svn.r6748)
;
_shelx_SHELXL_version_number       '2018/3'
_audit_contact_author_address      ?
_audit_contact_author_email        ?
_audit_contact_author_name         ''
_audit_contact_author_phone        ?
_publ_contact_author_id_orcid      ?
_publ_section_references
;
Dolomanov, O.V., Bourhis, L.J., Gildea, R.J, Howard, J.A.K. & Puschmann, H.
 (2009), J. Appl. Cryst. 42, 339-341.

Sheldrick, G.M. (2015). Acta Cryst. A71, 3-8.

Sheldrick, G.M. (2015). Acta Cryst. C71, 3-8.
;
_chemical_name_common              ?
_chemical_name_systematic          ?
_chemical_formula_moiety           'C22 H22 N4 O4 Zn, 2(C3 H7 N O)'
_chemical_formula_sum              'C28 H36 N6 O6 Zn'
_chemical_formula_weight           618.00
_chemical_absolute_configuration   unk
_chemical_melting_point            ?
loop_
  _atom_type_symbol
  _atom_type_description
  _atom_type_scat_dispersion_real
  _atom_type_scat_dispersion_imag
  _atom_type_scat_source
 'C' 'C' 0.0033 0.0016 'International Tables Vol C Tables 4.2.6.8 and 6.1.1.4'
 'H' 'H' 0.0000 0.0000 'International Tables Vol C Tables 4.2.6.8 and 6.1.1.4'
 'N' 'N' 0.0061 0.0033 'International Tables Vol C Tables 4.2.6.8 and 6.1.1.4'
 'O' 'O' 0.0106 0.0060 'International Tables Vol C Tables 4.2.6.8 and 6.1.1.4'
 'Zn' 'Zn' 0.2839 1.4301 'International Tables Vol C Tables 4.2.6.8 and 6.1.1.4'

_shelx_space_group_comment
;
The symmetry employed for this shelxl refinement is uniquely defined
by the following loop, which should always be used as a source of
symmetry information in preference to the above space-group names.
They are only intended as comments.
;
_space_group_crystal_system        'orthorhombic'
_space_group_IT_number             19
_space_group_name_H-M_alt          'P 21 21 21'
_space_group_name_Hall             'P 2ac 2ab'
loop_
  _space_group_symop_operation_xyz
 'x, y, z'
 '-x+1/2, -y, z+1/2'
 'x+1/2, -y+1/2, -z'
 '-x, y+1/2, -z+1/2'

_cell_length_a                     10.2033(3)
_cell_length_b                     11.2086(4)
_cell_length_c                     26.8272(10)
_cell_angle_alpha                  90
_cell_angle_beta                   90
_cell_angle_gamma                  90
_cell_volume                       3068.09(18)
_cell_formula_units_Z              4
_cell_measurement_reflns_used      9792
_cell_measurement_temperature      136.15
_cell_measurement_theta_max        28.73
_cell_measurement_theta_min        2.91
_shelx_estimated_absorpt_T_max     0.871
_shelx_estimated_absorpt_T_min     0.783
_exptl_absorpt_coefficient_mu      0.850
_exptl_absorpt_correction_T_max    0.7458
_exptl_absorpt_correction_T_min    0.6306
_exptl_absorpt_correction_type     multi-scan
_exptl_absorpt_process_details
;
SADABS-2016/2 (Bruker,2016/2) was used for absorption correction.
wR2(int) was 0.0570 before and 0.0442 after correction.
The Ratio of minimum to maximum transmission is 0.8455.
The \l/2 correction factor is Not present.
;
_exptl_absorpt_special_details     ?
_exptl_crystal_colour              'clear light colourless'
_exptl_crystal_colour_lustre       clear
_exptl_crystal_colour_modifier     light
_exptl_crystal_colour_primary      colourless
_exptl_crystal_density_diffrn      1.338
_exptl_crystal_density_meas        ?
_exptl_crystal_density_method      ?
_exptl_crystal_description         plate
_exptl_crystal_F_000               1296
_exptl_crystal_size_max            0.302
_exptl_crystal_size_mid            0.189
_exptl_crystal_size_min            0.167
_exptl_transmission_factor_max     ?
_exptl_transmission_factor_min     ?
_diffrn_reflns_av_R_equivalents    0.0281
_diffrn_reflns_av_unetI/netI       0.0227
_diffrn_reflns_Laue_measured_fraction_full  0.993
_diffrn_reflns_Laue_measured_fraction_max  0.994
_diffrn_reflns_limit_h_max         13
_diffrn_reflns_limit_h_min         -13
_diffrn_reflns_limit_k_max         15
_diffrn_reflns_limit_k_min         -14
_diffrn_reflns_limit_l_max         36
_diffrn_reflns_limit_l_min         -36
_diffrn_reflns_number              45888
_diffrn_reflns_point_group_measured_fraction_full  0.995
_diffrn_reflns_point_group_measured_fraction_max  0.994
_diffrn_reflns_theta_full          25.242
_diffrn_reflns_theta_max           28.728
_diffrn_reflns_theta_min           2.804
_diffrn_ambient_temperature        136.15
_diffrn_detector_area_resol_mean   ?
_diffrn_measured_fraction_theta_full  0.993
_diffrn_measured_fraction_theta_max  0.994
_diffrn_measurement_device_type    'Bruker APEX-II CCD'
_diffrn_measurement_method         '\f and \w scans'
_diffrn_radiation_type             MoK\a
_diffrn_radiation_wavelength       0.71073
_diffrn_source                     ?
_diffrn_source_current             30.0
_diffrn_source_power               1.5
_diffrn_source_voltage             50.0
_diffrn_standards_number           0
_reflns_Friedel_coverage           0.785
_reflns_Friedel_fraction_full      0.998
_reflns_Friedel_fraction_max       0.994
_reflns_number_gt                  7486
_reflns_number_total               7907
_reflns_special_details
;
 Reflections were merged by SHELXL according to the crystal
 class for the calculation of statistics and refinement.
 
 _reflns_Friedel_fraction is defined as the number of unique
 Friedel pairs measured divided by the number that would be
 possible theoretically, ignoring centric projections and
 systematic absences. Completness statistics refer to single and
 composite reflections containing twin component 1 only.
;
_reflns_threshold_expression       'I > 2\s(I)'
_computing_cell_refinement         'SAINT V8.40B (?, 2016)'
_computing_data_collection         ?
_computing_data_reduction          'SAINT V8.40B (?, 2016)'
_computing_molecular_graphics      'Olex2 1.5 (Dolomanov et al., 2009)'
_computing_publication_material    'Olex2 1.5 (Dolomanov et al., 2009)'
_computing_structure_refinement    'SHELXL 2018/3 (Sheldrick, 2015)'
_computing_structure_solution      'SHELXT 2018/2 (Sheldrick, 2018)'
_refine_diff_density_max           0.982
_refine_diff_density_min           -0.877
_refine_diff_density_rms           0.093
_refine_ls_abs_structure_details
;
 Refined as an inversion twin.
;
_refine_ls_abs_structure_Flack     0.466(19)
_refine_ls_extinction_coef         .
_refine_ls_extinction_method       none
_refine_ls_goodness_of_fit_ref     1.072
_refine_ls_hydrogen_treatment      constr
_refine_ls_matrix_type             full
_refine_ls_number_parameters       474
_refine_ls_number_reflns           7907
_refine_ls_number_restraints       303
_refine_ls_R_factor_all            0.0565
_refine_ls_R_factor_gt             0.0529
_refine_ls_restrained_S_all        1.093
_refine_ls_shift/su_max            0.000
_refine_ls_shift/su_mean           0.000
_refine_ls_structure_factor_coef   Fsqd
_refine_ls_weighting_details      
 'w=1/[\s^2^(Fo^2^)+(0.0639P)^2^+6.2843P] where P=(Fo^2^+2Fc^2^)/3'
_refine_ls_weighting_scheme        calc
_refine_ls_wR_factor_gt            0.1382
_refine_ls_wR_factor_ref           0.1410
_refine_special_details
;
 Refined as a 2-component inversion twin.
;
_olex2_refinement_description
;
1. Twinned data refinement
 Scales: 0.534(19)
 0.466(19)
2. Fixed Uiso
 At 1.2 times of:
  All C(H) groups, All N(H) groups
 At 1.5 times of:
  All C(H,H,H) groups
3. Restrained distances
 C27A-C28A
 2.3 with sigma of 0.02
 N6A-C28A
 1.4 with sigma of 0.02
 C27A-N6A
 1.4 with sigma of 0.02
 C27A-C26A
 2.3 with sigma of 0.02
 C26A-N6A
 1.4 with sigma of 0.02
 C26A-C28A
 2.5 with sigma of 0.02
 C26A-O6A
 1.2 with sigma of 0.02
 O6A-N6A
 2.2 with sigma of 0.02
 C28B-N6B
 1.4 with sigma of 0.02
 C26B-C28B
 2.25 with sigma of 0.02
 C25A-N5A
 1.4 with sigma of 0.02
 C23B-N5B
 1.42 with sigma of 0.02
 O5B-C23B
 1.2 with sigma of 0.02
 C24B-C25B
 2.3 with sigma of 0.02
 O6A-C28A
 2.6 with sigma of 0.02
 H26B-H28F
 2.3 with sigma of 0.02
 H27A-H26A
 2.42 with sigma of 0.02
 C27B-C28B
 2.45 with sigma of 0.02
 N6B-C27B
 1.45 with sigma of 0.02
 N6B-C26B
 1.45 with sigma of 0.02
 C28B-C27B
 2.4 with sigma of 0.02
 O6B-C26B
 1.2 with sigma of 0.02
 C9-C10
 1.5 with sigma of 0.02
 C25B-N5B
 1.42 with sigma of 0.02
 H27E-H28D
 2.3 with sigma of 0.02
 H25D-H24E
 2.3 with sigma of 0.02
4. Rigid bond restraints
 C12, C9
 with sigma for 1-2 distances of 0.01 and sigma for 1-3 distances of 0.01
 C9, C12
 with sigma for 1-2 distances of 0.001 and sigma for 1-3 distances of 0.001
5. Uiso/Uaniso restraints and constraints
N5B \\sim C24B \\sim C25B \\sim N5A \\sim C23A \\sim C25A \\sim C24A \\sim O5A
\\sim C23B \\sim O5B \\sim N6B \\sim C26B \\sim C27B \\sim C28B \\sim O6B \\sim
C26A \\sim O6A \\sim N6A \\sim C28A \\sim C27A: within 2A with sigma of 0.01
and sigma for terminal atoms of 0.02 within 2A
C12 \\sim C10 \\sim C11: within 2A with sigma of 0.02 and sigma for terminal
atoms of 0.04 within 2A
Uanis(C11) \\sim Ueq: with sigma of 0.001 and sigma for terminal atoms of 0.002
Uanis(C12) \\sim Ueq, Uanis(C10) \\sim Ueq: with sigma of 0.001 and sigma for
terminal atoms of 0.002
6. Others
 Sof(N6B)=Sof(C26B)=Sof(H26B)=Sof(O6B)=Sof(C27B)=Sof(H27D)=Sof(H27E)=Sof(H27F)=
 Sof(C28B)=Sof(H28D)=Sof(H28E)=Sof(H28F)=1-FVAR(1)
 Sof(O6A)=Sof(N6A)=Sof(C26A)=Sof(H26A)=Sof(C27A)=Sof(H27A)=Sof(H27B)=Sof(H27C)=
 Sof(C28A)=Sof(H28A)=Sof(H28B)=Sof(H28C)=FVAR(1)
 Sof(C24B)=Sof(H24D)=Sof(H24E)=Sof(H24F)=Sof(N5B)=Sof(C23B)=Sof(H23B)=
 Sof(C25B)=Sof(H25D)=Sof(H25E)=Sof(H25F)=Sof(O5B)=1-FVAR(2)
 Sof(N5A)=Sof(C23A)=Sof(H23A)=Sof(C25A)=Sof(H25A)=Sof(H25B)=Sof(H25C)=
 Sof(C24A)=Sof(H24A)=Sof(H24B)=Sof(H24C)=Sof(O5A)=FVAR(2)
7.a Riding coordinates:
 N3(H3), N2(H2), C20(H20), C22(H22)
7.b Aromatic/amide H refined with riding coordinates:
 C8(H8), C4(H4), C6(H6), C14(H14), C16(H16), C13(H13), C15(H15), C19(H19),
 C21(H21), C23A(H23A), C26A(H26A), C26B(H26B), C23B(H23B)
7.c Idealised Me refined as rotating group:
 C25A(H25A,H25B,H25C), C24A(H24A,H24B,H24C), C27A(H27A,H27B,H27C), C28A(H28A,
 H28B,H28C), C24B(H24D,H24E,H24F), C27B(H27D,H27E,H27F), C25B(H25D,H25E,H25F),
 C28B(H28D,H28E,H28F), C10(H10A,H10B,H10C), C12(H12A,H12B,H12C), C11(H11A,H11B,
 H11C)
;
_atom_sites_solution_hydrogens     mixed
_atom_sites_solution_primary       dual
_atom_sites_solution_secondary     ?
loop_
  _atom_site_label
  _atom_site_type_symbol
  _atom_site_fract_x
  _atom_site_fract_y
  _atom_site_fract_z
  _atom_site_U_iso_or_equiv
  _atom_site_adp_type
  _atom_site_occupancy
  _atom_site_site_symmetry_order
  _atom_site_calc_flag
  _atom_site_refinement_flags_posn
  _atom_site_refinement_flags_adp
  _atom_site_refinement_flags_occupancy
  _atom_site_disorder_assembly
  _atom_site_disorder_group
 Zn1 Zn -0.25939(4) 0.44052(4) 0.13605(2) 0.01763(13) Uani 1 1 d . . . . .
 O1 O -0.1092(3) 0.4466(4) 0.08926(13) 0.0235(7) Uani 1 1 d . . . . .
 O3 O 0.5922(3) 0.4703(3) 0.08903(13) 0.0216(7) Uani 1 1 d . . . . .
 O2 O 0.0071(3) 0.4082(3) 0.15743(13) 0.0244(8) Uani 1 1 d . . . . .
 O4 O 0.4795(3) 0.4606(3) 0.15978(12) 0.0231(7) Uani 1 1 d . . . . .
 N1 N -0.2399(4) 0.5853(3) 0.18160(13) 0.0185(7) Uani 1 1 d . . . . .
 N3 N -0.2869(4) 0.9846(4) 0.26541(15) 0.0224(8) Uani 1 1 d . . . . .
 H3 H -0.353582 0.977955 0.286051 0.027 Uiso 1 1 d R U . . .
 N2 N -0.1902(4) 0.8962(4) 0.26450(15) 0.0224(8) Uani 1 1 d . . . . .
 H2 H -0.116203 0.906017 0.280883 0.027 Uiso 1 1 d R U . . .
 C3 C 0.3589(4) 0.4857(4) 0.08507(18) 0.0181(9) Uani 1 1 d . . . . .
 C1 C 0.0000(4) 0.4392(5) 0.11270(16) 0.0181(8) Uani 1 1 d . . . . .
 C8 C 0.3547(5) 0.5370(5) 0.0378(2) 0.0271(11) Uani 1 1 d . . . . .
 H8 H 0.434159 0.558633 0.021741 0.032 Uiso 1 1 calc R U . . .
 C4 C 0.2437(4) 0.4498(4) 0.10797(14) 0.0182(7) Uani 1 1 d . . . . .
 H4 H 0.246935 0.411026 0.139443 0.022 Uiso 1 1 calc R U . . .
 C5 C 0.1229(4) 0.4703(4) 0.08501(18) 0.0195(9) Uani 1 1 d . . . . .
 C2 C 0.4852(4) 0.4717(4) 0.11344(18) 0.0182(9) Uani 1 1 d . . . . .
 C18 C -0.2798(4) 1.0804(4) 0.23472(16) 0.0192(8) Uani 1 1 d . . . . .
 C6 C 0.1202(5) 0.5246(6) 0.0384(2) 0.0315(13) Uani 1 1 d . . . . .
 H6 H 0.038164 0.540082 0.022935 0.038 Uiso 1 1 calc R U . . .
 C17 C -0.2121(4) 0.7944(4) 0.23825(16) 0.0188(8) Uani 1 1 d . . . . .
 C14 C -0.1291(4) 0.6962(4) 0.24572(17) 0.0219(9) Uani 1 1 d . . . . .
 H14 H -0.062306 0.698685 0.270372 0.026 Uiso 1 1 calc R U . . .
 C16 C -0.3128(4) 0.7833(4) 0.20225(16) 0.0198(8) Uani 1 1 d . . . . .
 H16 H -0.373095 0.846503 0.196691 0.024 Uiso 1 1 calc R U . . .
 C20 C -0.1854(4) 1.0941(4) 0.19713(17) 0.0208(9) Uani 1 1 d . . . . .
 H20 H -0.121516 1.033994 0.191437 0.025 Uiso 1 1 d R U . . .
 C13 C -0.1464(5) 0.5964(4) 0.21665(18) 0.0228(9) Uani 1 1 d . . . . .
 H13 H -0.088531 0.531078 0.221642 0.027 Uiso 1 1 calc R U . . .
 C15 C -0.3211(4) 0.6792(4) 0.17561(17) 0.0214(9) Uani 1 1 d . . . . .
 H15 H -0.388553 0.672782 0.151333 0.026 Uiso 1 1 calc R U . . .
 C7 C 0.2361(5) 0.5569(6) 0.01377(19) 0.0385(13) Uani 1 1 d . . . . .
 C22 C -0.3731(5) 1.1725(5) 0.24031(19) 0.0261(10) Uani 1 1 d . . . . .
 H22 H -0.439991 1.165505 0.264798 0.031 Uiso 1 1 d R U . . .
 C9 C 0.2296(8) 0.6158(8) -0.0381(3) 0.061(2) Uani 1 1 d D U . . .
 C19 C -0.1872(4) 1.1962(4) 0.16874(17) 0.0213(9) Uani 1 1 d . . . . .
 H19 H -0.122333 1.204436 0.143571 0.026 Uiso 1 1 calc R U . . .
 C21 C -0.3670(5) 1.2708(5) 0.21006(19) 0.0256(10) Uani 1 1 d . . . . .
 H21 H -0.430560 1.331848 0.214397 0.031 Uiso 1 1 calc R U . . .
 N4 N -0.2743(4) 1.2853(3) 0.17409(13) 0.0203(7) Uani 1 1 d . . . . .
 N5A N 0.246(2) 0.859(3) 0.1585(11) 0.052(3) Uani 0.601(10) 1 d D U P A 5
 C23A C 0.3133(10) 0.7792(11) 0.1352(5) 0.048(2) Uani 0.601(10) 1 d . U P A 5
 H23A H 0.265692 0.713615 0.122022 0.057 Uiso 0.601(10) 1 calc R U P A 5
 C25A C 0.314(2) 0.9679(18) 0.1738(8) 0.082(5) Uani 0.601(10) 1 d D U P A 5
 H25A H 0.408305 0.951814 0.176407 0.124 Uiso 0.601(10) 1 calc R U P A 5
 H25B H 0.280697 0.994143 0.206244 0.124 Uiso 0.601(10) 1 calc R U P A 5
 H25C H 0.299170 1.030637 0.149001 0.124 Uiso 0.601(10) 1 calc R U P A 5
 C24A C 0.117(2) 0.8512(19) 0.1777(10) 0.087(5) Uani 0.601(10) 1 d . U P A 5
 H24A H 0.059279 0.816310 0.152454 0.130 Uiso 0.601(10) 1 calc R U P A 5
 H24B H 0.086018 0.931188 0.186386 0.130 Uiso 0.601(10) 1 calc R U P A 5
 H24C H 0.117258 0.800714 0.207498 0.130 Uiso 0.601(10) 1 calc R U P A 5
 O5A O 0.4271(9) 0.7786(11) 0.1285(5) 0.082(3) Uani 0.601(10) 1 d . U P A 5
 O6A O 0.0787(8) 1.1066(8) 0.1188(4) 0.090(4) Uani 0.702(11) 1 d D U P B 1
 N6A N 0.1919(18) 1.156(2) 0.0520(7) 0.122(5) Uani 0.702(11) 1 d D U P B 1
 C26A C 0.191(2) 1.124(2) 0.1050(7) 0.124(5) Uani 0.702(11) 1 d D U P B 1
 H26A H 0.267026 1.118617 0.125534 0.149 Uiso 0.702(11) 1 calc DR U P B 1
 C27A C 0.313(2) 1.158(2) 0.0308(9) 0.143(6) Uani 0.702(11) 1 d D U P B 1
 H27A H 0.374292 1.198628 0.053270 0.215 Uiso 0.702(11) 1 calc DR U P B 1
 H27B H 0.308724 1.201381 -0.000909 0.215 Uiso 0.702(11) 1 calc R U P B 1
 H27C H 0.342922 1.076404 0.024837 0.215 Uiso 0.702(11) 1 calc R U P B 1
 C28A C 0.078(2) 1.178(2) 0.0288(7) 0.160(8) Uani 0.702(11) 1 d D U P B 1
 H28A H 0.005249 1.161456 0.051533 0.240 Uiso 0.702(11) 1 calc R U P B 1
 H28B H 0.070748 1.127817 -0.000815 0.240 Uiso 0.702(11) 1 calc R U P B 1
 H28C H 0.075396 1.262499 0.018907 0.240 Uiso 0.702(11) 1 calc R U P B 1
 N6B N 0.259(3) 1.142(4) 0.0712(15) 0.121(6) Uani 0.298(11) 1 d D U P B 2
 C24B C 0.252(3) 0.812(2) 0.1038(8) 0.072(5) Uani 0.399(10) 1 d D U P A 6
 H24D H 0.341239 0.835270 0.094078 0.109 Uiso 0.399(10) 1 calc R U P A 6
 H24E H 0.188533 0.853275 0.082732 0.109 Uiso 0.399(10) 1 calc DR U P A 6
 H24F H 0.242165 0.725408 0.099713 0.109 Uiso 0.399(10) 1 calc R U P A 6
 N5B N 0.231(3) 0.843(4) 0.1544(17) 0.056(4) Uani 0.399(10) 1 d D U P A 6
 C26B C 0.183(5) 1.164(5) 0.0269(15) 0.121(6) Uani 0.298(11) 1 d D U P B 2
 H26B H 0.103608 1.121484 0.021703 0.146 Uiso 0.298(11) 1 calc DR U P B 2
 O6B O 0.219(4) 1.238(3) -0.0044(14) 0.125(7) Uani 0.298(11) 1 d D U P B 2
 C27B C 0.396(3) 1.159(4) 0.075(2) 0.112(10) Uani 0.298(11) 1 d D U P B 2
 H27D H 0.441078 1.099926 0.053750 0.168 Uiso 0.298(11) 1 calc R U P B 2
 H27E H 0.424187 1.149471 0.109327 0.168 Uiso 0.298(11) 1 calc DR U P B 2
 H27F H 0.418410 1.239437 0.063058 0.168 Uiso 0.298(11) 1 calc R U P B 2
 C23B C 0.3302(18) 0.911(2) 0.1806(9) 0.057(4) Uani 0.399(10) 1 d D U P A 6
 H23B H 0.314449 0.936643 0.213888 0.069 Uiso 0.399(10) 1 calc R U P A 6
 C25B C 0.115(3) 0.795(3) 0.1721(14) 0.087(7) Uani 0.399(10) 1 d D U P A 6
 H25D H 0.051228 0.789263 0.144767 0.130 Uiso 0.399(10) 1 calc DR U P A 6
 H25E H 0.079068 0.846817 0.198323 0.130 Uiso 0.399(10) 1 calc R U P A 6
 H25F H 0.130994 0.715446 0.185840 0.130 Uiso 0.399(10) 1 calc R U P A 6
 O5B O 0.4343(11) 0.9373(18) 0.1603(7) 0.080(5) Uani 0.399(10) 1 d D U P A 6
 C28B C 0.174(4) 1.147(6) 0.1109(16) 0.126(8) Uani 0.298(11) 1 d D U P B 2
 H28D H 0.217306 1.184482 0.139340 0.189 Uiso 0.298(11) 1 calc DR U P B 2
 H28E H 0.146727 1.065683 0.119993 0.189 Uiso 0.298(11) 1 calc R U P B 2
 H28F H 0.096345 1.193487 0.101553 0.189 Uiso 0.298(11) 1 calc DR U P B 2
 C10 C 0.1601(12) 0.5291(10) -0.0746(4) 0.083(3) Uani 1 1 d D U . . .
 H10A H 0.206781 0.452719 -0.074983 0.124 Uiso 1 1 calc R U . . .
 H10B H 0.160163 0.563539 -0.108154 0.124 Uiso 1 1 calc R U . . .
 H10C H 0.069601 0.516367 -0.063615 0.124 Uiso 1 1 calc R U . . .
 C12 C 0.3571(10) 0.6371(10) -0.0618(4) 0.075(2) Uani 1 1 d . U . . .
 H12A H 0.406490 0.695770 -0.042287 0.112 Uiso 1 1 calc R U . . .
 H12B H 0.343663 0.667578 -0.095662 0.112 Uiso 1 1 calc R U . . .
 H12C H 0.406417 0.562134 -0.063289 0.112 Uiso 1 1 calc R U . . .
 C11 C 0.1442(13) 0.7206(12) -0.0360(5) 0.099(4) Uani 1 1 d . U . . .
 H11A H 0.055965 0.696154 -0.025773 0.148 Uiso 1 1 calc R U . . .
 H11B H 0.140103 0.758007 -0.068977 0.148 Uiso 1 1 calc R U . . .
 H11C H 0.179281 0.777807 -0.011810 0.148 Uiso 1 1 calc R U . . .

loop_
  _atom_site_aniso_label
  _atom_site_aniso_U_11
  _atom_site_aniso_U_22
  _atom_site_aniso_U_33
  _atom_site_aniso_U_23
  _atom_site_aniso_U_13
  _atom_site_aniso_U_12
 Zn1 0.0115(2) 0.0232(2) 0.0183(2) 0.00120(19) -0.00101(18) 0.00006(19)
 O1 0.0119(12) 0.0369(19) 0.0216(16) -0.0012(16) -0.0016(11) -0.0003(14)
 O3 0.0122(13) 0.0313(19) 0.0211(16) 0.0027(14) 0.0008(11) 0.0020(12)
 O2 0.0144(14) 0.036(2) 0.0227(16) 0.0027(14) 0.0004(12) -0.0028(13)
 O4 0.0138(13) 0.037(2) 0.0182(15) 0.0024(14) -0.0013(11) -0.0014(14)
 N1 0.0163(16) 0.0201(16) 0.0192(15) 0.0008(12) 0.0012(14) -0.0015(15)
 N3 0.0182(18) 0.0239(18) 0.0250(19) 0.0018(15) 0.0064(14) 0.0067(14)
 N2 0.0215(18) 0.0243(19) 0.0214(18) -0.0034(15) -0.0034(15) 0.0036(15)
 C3 0.0120(18) 0.021(2) 0.021(2) -0.0007(17) -0.0021(15) 0.0016(15)
 C1 0.0140(17) 0.0203(19) 0.0198(19) -0.0022(19) 0.0002(14) 0.0013(18)
 C8 0.017(2) 0.036(3) 0.028(3) 0.012(2) 0.0013(18) 0.0029(19)
 C4 0.0137(16) 0.0231(18) 0.0179(16) -0.0010(14) -0.0023(15) 0.0027(19)
 C5 0.0122(17) 0.026(2) 0.021(2) 0.0014(17) -0.0020(15) -0.0001(16)
 C2 0.0123(18) 0.017(2) 0.025(2) 0.0004(16) -0.0025(16) 0.0013(15)
 C18 0.0165(19) 0.021(2) 0.0203(19) -0.0027(15) 0.0015(15) 0.0001(15)
 C6 0.015(2) 0.050(4) 0.029(3) 0.011(2) -0.0045(18) 0.000(2)
 C17 0.0166(19) 0.022(2) 0.0178(19) 0.0015(16) 0.0002(15) -0.0017(15)
 C14 0.018(2) 0.028(2) 0.020(2) -0.0006(18) -0.0043(16) 0.0038(18)
 C16 0.0187(19) 0.024(2) 0.0166(19) 0.0053(16) 0.0002(16) 0.0040(17)
 C20 0.019(2) 0.022(2) 0.022(2) -0.0050(16) 0.0036(16) -0.0023(16)
 C13 0.019(2) 0.025(2) 0.025(2) 0.0023(18) -0.0045(17) 0.0044(17)
 C15 0.018(2) 0.026(2) 0.019(2) 0.0031(17) -0.0020(16) -0.0024(18)
 C7 0.022(2) 0.062(4) 0.031(2) 0.024(3) -0.005(2) 0.000(3)
 C22 0.019(2) 0.032(3) 0.027(2) 0.006(2) 0.0089(18) 0.0067(19)
 C9 0.050(3) 0.091(6) 0.042(3) 0.033(4) -0.013(3) 0.012(4)
 C19 0.0162(19) 0.029(2) 0.019(2) -0.0039(17) 0.0011(16) -0.0004(17)
 C21 0.019(2) 0.031(3) 0.027(2) 0.004(2) 0.0066(18) 0.0070(19)
 N4 0.0187(18) 0.0238(18) 0.0184(16) 0.0016(13) 0.0020(14) 0.0029(15)
 N5A 0.040(5) 0.057(7) 0.059(6) 0.013(5) 0.016(5) 0.009(5)
 C23A 0.036(4) 0.054(5) 0.053(5) 0.015(5) 0.009(5) 0.016(4)
 C25A 0.084(9) 0.078(10) 0.085(9) -0.008(9) 0.005(8) 0.011(9)
 C24A 0.067(9) 0.080(11) 0.113(11) 0.007(11) 0.045(8) 0.017(10)
 O5A 0.044(5) 0.095(7) 0.106(8) 0.028(7) 0.003(5) 0.011(5)
 O6A 0.050(5) 0.061(5) 0.157(10) 0.013(6) 0.060(5) 0.025(4)
 N6A 0.109(8) 0.087(7) 0.169(11) -0.024(9) 0.061(9) 0.014(7)
 C26A 0.125(9) 0.084(9) 0.165(12) -0.021(9) 0.056(9) 0.027(8)
 C27A 0.126(12) 0.135(11) 0.170(14) -0.044(12) 0.059(11) 0.009(11)
 C28A 0.139(14) 0.113(12) 0.229(17) -0.055(13) 0.020(15) -0.008(13)
 N6B 0.110(10) 0.090(8) 0.164(12) -0.027(10) 0.069(10) 0.016(9)
 C24B 0.069(10) 0.072(10) 0.077(10) -0.002(9) 0.024(10) -0.009(10)
 N5B 0.051(7) 0.057(8) 0.060(7) 0.012(6) 0.018(6) 0.024(6)
 C26B 0.103(11) 0.095(9) 0.166(13) -0.032(11) 0.062(11) 0.015(10)
 O6B 0.124(14) 0.084(12) 0.168(16) -0.038(12) 0.034(14) 0.002(12)
 C27B 0.103(18) 0.075(16) 0.16(2) -0.045(17) 0.051(17) -0.005(16)
 C23B 0.045(6) 0.064(8) 0.064(7) 0.015(7) -0.001(6) 0.020(6)
 C25B 0.064(11) 0.090(15) 0.106(13) 0.024(14) 0.025(11) 0.011(14)
 O5B 0.027(5) 0.109(10) 0.103(10) 0.039(9) -0.004(6) -0.003(7)
 C28B 0.125(14) 0.086(14) 0.166(15) -0.017(14) 0.054(14) 0.023(14)
 C10 0.087(4) 0.087(4) 0.074(3) 0.003(3) 0.000(3) 0.001(3)
 C12 0.070(3) 0.084(3) 0.071(3) 0.013(2) 0.008(2) -0.004(2)
 C11 0.106(4) 0.097(4) 0.093(4) 0.008(3) 0.002(3) 0.007(3)

_geom_special_details
;
 All esds (except the esd in the dihedral angle between two l.s. planes)
 are estimated using the full covariance matrix.  The cell esds are taken
 into account individually in the estimation of esds in distances, angles
 and torsion angles; correlations between esds in cell parameters are only
 used when they are defined by crystal symmetry.  An approximate (isotropic)
 treatment of cell esds is used for estimating esds involving l.s. planes.
;
loop_
  _geom_bond_atom_site_label_1
  _geom_bond_atom_site_label_2
  _geom_bond_distance
  _geom_bond_site_symmetry_2
  _geom_bond_publ_flag
 Zn1 O1 1.982(3) . ?
 Zn1 O3 1.999(3) 1_455 ?
 Zn1 N1 2.041(3) . ?
 Zn1 N4 2.023(4) 1_545 ?
 O1 C1 1.282(5) . ?
 O3 C2 1.273(6) . ?
 O2 C1 1.251(5) . ?
 O4 C2 1.251(5) . ?
 N1 C13 1.345(6) . ?
 N1 C15 1.349(6) . ?
 N3 H3 0.8806 . ?
 N3 N2 1.398(5) . ?
 N3 C18 1.355(6) . ?
 N2 H2 0.8801 . ?
 N2 C17 1.360(6) . ?
 C3 C8 1.393(7) . ?
 C3 C4 1.386(6) . ?
 C3 C2 1.505(6) . ?
 C1 C5 1.498(6) . ?
 C8 H8 0.9500 . ?
 C8 C7 1.389(7) . ?
 C4 H4 0.9500 . ?
 C4 C5 1.397(5) . ?
 C5 C6 1.391(7) . ?
 C18 C20 1.403(6) . ?
 C18 C22 1.412(6) . ?
 C6 H6 0.9500 . ?
 C6 C7 1.402(7) . ?
 C17 C14 1.403(6) . ?
 C17 C16 1.415(6) . ?
 C14 H14 0.9500 . ?
 C14 C13 1.375(7) . ?
 C16 H16 0.9500 . ?
 C16 C15 1.371(7) . ?
 C20 H20 0.9501 . ?
 C20 C19 1.375(7) . ?
 C13 H13 0.9500 . ?
 C15 H15 0.9500 . ?
 C7 C9 1.542(8) . ?
 C22 H22 0.9509 . ?
 C22 C21 1.370(7) . ?
 C9 C10 1.550(12) . ?
 C9 C12 1.468(12) . ?
 C9 C11 1.463(14) . ?
 C19 H19 0.9500 . ?
 C19 N4 1.344(6) . ?
 C21 H21 0.9500 . ?
 C21 N4 1.361(6) . ?
 N5A C23A 1.29(3) . ?
 N5A C25A 1.47(2) . ?
 N5A C24A 1.41(3) . ?
 C23A H23A 0.9500 . ?
 C23A O5A 1.176(13) . ?
 C25A H25A 0.9800 . ?
 C25A H25B 0.9800 . ?
 C25A H25C 0.9800 . ?
 C24A H24A 0.9800 . ?
 C24A H24B 0.9800 . ?
 C24A H24C 0.9800 . ?
 O6A C26A 1.225(18) . ?
 N6A C26A 1.465(19) . ?
 N6A C27A 1.359(17) . ?
 N6A C28A 1.340(19) . ?
 C26A H26A 0.9500 . ?
 C27A H27A 0.9800 . ?
 C27A H27B 0.9800 . ?
 C27A H27C 0.9800 . ?
 C28A H28A 0.9800 . ?
 C28A H28B 0.9800 . ?
 C28A H28C 0.9800 . ?
 N6B C26B 1.44(3) . ?
 N6B C27B 1.42(2) . ?
 N6B C28B 1.37(2) . ?
 C24B H24D 0.9800 . ?
 C24B H24E 0.9800 . ?
 C24B H24F 0.9800 . ?
 C24B N5B 1.42(5) . ?
 N5B C23B 1.45(2) . ?
 N5B C25B 1.38(3) . ?
 C26B H26B 0.9500 . ?
 C26B O6B 1.23(3) . ?
 C27B H27D 0.9800 . ?
 C27B H27E 0.9800 . ?
 C27B H27F 0.9800 . ?
 C23B H23B 0.9500 . ?
 C23B O5B 1.23(2) . ?
 C25B H25D 0.9800 . ?
 C25B H25E 0.9800 . ?
 C25B H25F 0.9800 . ?
 C28B H28D 0.9800 . ?
 C28B H28E 0.9800 . ?
 C28B H28F 0.9800 . ?
 C10 H10A 0.9800 . ?
 C10 H10B 0.9800 . ?
 C10 H10C 0.9800 . ?
 C12 H12A 0.9800 . ?
 C12 H12B 0.9800 . ?
 C12 H12C 0.9800 . ?
 C11 H11A 0.9800 . ?
 C11 H11B 0.9800 . ?
 C11 H11C 0.9800 . ?

loop_
  _geom_angle_atom_site_label_1
  _geom_angle_atom_site_label_2
  _geom_angle_atom_site_label_3
  _geom_angle
  _geom_angle_site_symmetry_1
  _geom_angle_site_symmetry_3
  _geom_angle_publ_flag
 O1 Zn1 O3 100.40(12) . 1_455 ?
 O1 Zn1 N1 106.03(16) . . ?
 O1 Zn1 N4 114.03(16) . 1_545 ?
 O3 Zn1 N1 108.60(15) 1_455 . ?
 O3 Zn1 N4 113.89(15) 1_455 1_545 ?
 N4 Zn1 N1 112.91(15) 1_545 . ?
 C1 O1 Zn1 111.0(3) . . ?
 C2 O3 Zn1 109.1(3) . 1_655 ?
 C13 N1 Zn1 124.1(3) . . ?
 C13 N1 C15 116.5(4) . . ?
 C15 N1 Zn1 119.3(3) . . ?
 N2 N3 H3 119.8 . . ?
 C18 N3 H3 119.4 . . ?
 C18 N3 N2 120.9(4) . . ?
 N3 N2 H2 120.5 . . ?
 C17 N2 N3 119.2(4) . . ?
 C17 N2 H2 120.3 . . ?
 C8 C3 C2 122.0(4) . . ?
 C4 C3 C8 119.8(4) . . ?
 C4 C3 C2 118.1(4) . . ?
 O1 C1 C5 118.0(4) . . ?
 O2 C1 O1 122.6(4) . . ?
 O2 C1 C5 119.4(4) . . ?
 C3 C8 H8 119.5 . . ?
 C7 C8 C3 121.1(4) . . ?
 C7 C8 H8 119.5 . . ?
 C3 C4 H4 119.8 . . ?
 C3 C4 C5 120.3(4) . . ?
 C5 C4 H4 119.8 . . ?
 C4 C5 C1 118.8(4) . . ?
 C6 C5 C1 122.0(4) . . ?
 C6 C5 C4 119.1(4) . . ?
 O3 C2 C3 118.4(4) . . ?
 O4 C2 O3 123.3(4) . . ?
 O4 C2 C3 118.3(4) . . ?
 N3 C18 C20 124.1(4) . . ?
 N3 C18 C22 118.6(4) . . ?
 C20 C18 C22 117.3(4) . . ?
 C5 C6 H6 119.3 . . ?
 C5 C6 C7 121.3(4) . . ?
 C7 C6 H6 119.3 . . ?
 N2 C17 C14 119.0(4) . . ?
 N2 C17 C16 123.1(4) . . ?
 C14 C17 C16 117.8(4) . . ?
 C17 C14 H14 120.7 . . ?
 C13 C14 C17 118.7(4) . . ?
 C13 C14 H14 120.7 . . ?
 C17 C16 H16 120.8 . . ?
 C15 C16 C17 118.4(4) . . ?
 C15 C16 H16 120.8 . . ?
 C18 C20 H20 120.6 . . ?
 C19 C20 C18 118.7(4) . . ?
 C19 C20 H20 120.7 . . ?
 N1 C13 C14 124.2(4) . . ?
 N1 C13 H13 117.9 . . ?
 C14 C13 H13 117.9 . . ?
 N1 C15 C16 124.3(4) . . ?
 N1 C15 H15 117.9 . . ?
 C16 C15 H15 117.9 . . ?
 C8 C7 C6 118.3(4) . . ?
 C8 C7 C9 121.7(5) . . ?
 C6 C7 C9 120.0(5) . . ?
 C18 C22 H22 119.8 . . ?
 C21 C22 C18 119.6(4) . . ?
 C21 C22 H22 120.5 . . ?
 C7 C9 C10 108.7(7) . . ?
 C12 C9 C7 115.0(6) . . ?
 C12 C9 C10 103.5(8) . . ?
 C11 C9 C7 109.5(8) . . ?
 C11 C9 C10 104.8(8) . . ?
 C11 C9 C12 114.5(9) . . ?
 C20 C19 H19 117.7 . . ?
 N4 C19 C20 124.6(4) . . ?
 N4 C19 H19 117.7 . . ?
 C22 C21 H21 118.4 . . ?
 N4 C21 C22 123.2(4) . . ?
 N4 C21 H21 118.4 . . ?
 C19 N4 Zn1 122.4(3) . 1_565 ?
 C19 N4 C21 116.5(4) . . ?
 C21 N4 Zn1 120.8(3) . 1_565 ?
 C23A N5A C25A 117.3(18) . . ?
 C23A N5A C24A 129.1(18) . . ?
 C24A N5A C25A 113(2) . . ?
 N5A C23A H23A 116.3 . . ?
 O5A C23A N5A 127.4(16) . . ?
 O5A C23A H23A 116.3 . . ?
 N5A C25A H25A 109.5 . . ?
 N5A C25A H25B 109.5 . . ?
 N5A C25A H25C 109.5 . . ?
 H25A C25A H25B 109.5 . . ?
 H25A C25A H25C 109.5 . . ?
 H25B C25A H25C 109.5 . . ?
 N5A C24A H24A 109.5 . . ?
 N5A C24A H24B 109.5 . . ?
 N5A C24A H24C 109.5 . . ?
 H24A C24A H24B 109.5 . . ?
 H24A C24A H24C 109.5 . . ?
 H24B C24A H24C 109.5 . . ?
 C27A N6A C26A 114.4(17) . . ?
 C28A N6A C26A 119.5(14) . . ?
 C28A N6A C27A 126.1(17) . . ?
 O6A C26A N6A 109.6(16) . . ?
 O6A C26A H26A 125.2 . . ?
 N6A C26A H26A 125.2 . . ?
 N6A C27A H27A 109.5 . . ?
 N6A C27A H27B 109.5 . . ?
 N6A C27A H27C 109.5 . . ?
 H27A C27A H27B 109.5 . . ?
 H27A C27A H27C 109.5 . . ?
 H27B C27A H27C 109.5 . . ?
 N6A C28A H28A 109.5 . . ?
 N6A C28A H28B 109.5 . . ?
 N6A C28A H28C 109.5 . . ?
 H28A C28A H28B 109.5 . . ?
 H28A C28A H28C 109.5 . . ?
 H28B C28A H28C 109.5 . . ?
 C27B N6B C26B 124(4) . . ?
 C28B N6B C26B 107(2) . . ?
 C28B N6B C27B 125(3) . . ?
 H24D C24B H24E 109.5 . . ?
 H24D C24B H24F 109.5 . . ?
 H24E C24B H24F 109.5 . . ?
 N5B C24B H24D 109.5 . . ?
 N5B C24B H24E 109.5 . . ?
 N5B C24B H24F 109.5 . . ?
 C24B N5B C23B 119(3) . . ?
 C25B N5B C24B 111(3) . . ?
 C25B N5B C23B 130(4) . . ?
 N6B C26B H26B 119.4 . . ?
 O6B C26B N6B 121(5) . . ?
 O6B C26B H26B 119.4 . . ?
 N6B C27B H27D 109.5 . . ?
 N6B C27B H27E 109.5 . . ?
 N6B C27B H27F 109.5 . . ?
 H27D C27B H27E 109.5 . . ?
 H27D C27B H27F 109.5 . . ?
 H27E C27B H27F 109.5 . . ?
 N5B C23B H23B 119.5 . . ?
 O5B C23B N5B 121(3) . . ?
 O5B C23B H23B 119.5 . . ?
 N5B C25B H25D 109.5 . . ?
 N5B C25B H25E 109.5 . . ?
 N5B C25B H25F 109.5 . . ?
 H25D C25B H25E 109.5 . . ?
 H25D C25B H25F 109.5 . . ?
 H25E C25B H25F 109.5 . . ?
 N6B C28B H28D 109.5 . . ?
 N6B C28B H28E 109.5 . . ?
 N6B C28B H28F 109.5 . . ?
 H28D C28B H28E 109.5 . . ?
 H28D C28B H28F 109.5 . . ?
 H28E C28B H28F 109.5 . . ?
 C9 C10 H10A 109.5 . . ?
 C9 C10 H10B 109.5 . . ?
 C9 C10 H10C 109.5 . . ?
 H10A C10 H10B 109.5 . . ?
 H10A C10 H10C 109.5 . . ?
 H10B C10 H10C 109.5 . . ?
 C9 C12 H12A 109.5 . . ?
 C9 C12 H12B 109.5 . . ?
 C9 C12 H12C 109.5 . . ?
 H12A C12 H12B 109.5 . . ?
 H12A C12 H12C 109.5 . . ?
 H12B C12 H12C 109.5 . . ?
 C9 C11 H11A 109.5 . . ?
 C9 C11 H11B 109.5 . . ?
 C9 C11 H11C 109.5 . . ?
 H11A C11 H11B 109.5 . . ?
 H11A C11 H11C 109.5 . . ?
 H11B C11 H11C 109.5 . . ?

loop_
  _geom_torsion_atom_site_label_1
  _geom_torsion_atom_site_label_2
  _geom_torsion_atom_site_label_3
  _geom_torsion_atom_site_label_4
  _geom_torsion
  _geom_torsion_site_symmetry_1
  _geom_torsion_site_symmetry_2
  _geom_torsion_site_symmetry_3
  _geom_torsion_site_symmetry_4
  _geom_torsion_publ_flag
 Zn1 O1 C1 O2 13.2(6) . . . . ?
 Zn1 O1 C1 C5 -166.2(3) . . . . ?
 Zn1 O3 C2 O4 2.6(6) 1_655 . . . ?
 Zn1 O3 C2 C3 -176.5(3) 1_655 . . . ?
 Zn1 N1 C13 C14 176.7(4) . . . . ?
 Zn1 N1 C15 C16 -176.5(4) . . . . ?
 O1 C1 C5 C4 -172.8(4) . . . . ?
 O1 C1 C5 C6 10.8(8) . . . . ?
 O2 C1 C5 C4 7.7(7) . . . . ?
 O2 C1 C5 C6 -168.7(5) . . . . ?
 N3 N2 C17 C14 -166.5(4) . . . . ?
 N3 N2 C17 C16 15.5(6) . . . . ?
 N3 C18 C20 C19 -179.1(4) . . . . ?
 N3 C18 C22 C21 179.3(5) . . . . ?
 N2 N3 C18 C20 6.2(7) . . . . ?
 N2 N3 C18 C22 -174.1(4) . . . . ?
 N2 C17 C14 C13 -175.7(4) . . . . ?
 N2 C17 C16 C15 175.9(4) . . . . ?
 C3 C8 C7 C6 0.3(9) . . . . ?
 C3 C8 C7 C9 178.8(6) . . . . ?
 C3 C4 C5 C1 -175.1(4) . . . . ?
 C3 C4 C5 C6 1.5(7) . . . . ?
 C1 C5 C6 C7 177.7(6) . . . . ?
 C8 C3 C4 C5 -3.3(7) . . . . ?
 C8 C3 C2 O3 -22.6(7) . . . . ?
 C8 C3 C2 O4 158.2(5) . . . . ?
 C8 C7 C9 C10 121.5(8) . . . . ?
 C8 C7 C9 C12 6.1(12) . . . . ?
 C8 C7 C9 C11 -124.5(9) . . . . ?
 C4 C3 C8 C7 2.4(8) . . . . ?
 C4 C3 C2 O3 159.7(4) . . . . ?
 C4 C3 C2 O4 -19.5(7) . . . . ?
 C4 C5 C6 C7 1.2(9) . . . . ?
 C5 C6 C7 C8 -2.1(10) . . . . ?
 C5 C6 C7 C9 179.4(7) . . . . ?
 C2 C3 C8 C7 -175.3(5) . . . . ?
 C2 C3 C4 C5 174.5(4) . . . . ?
 C18 N3 N2 C17 -98.3(5) . . . . ?
 C18 C20 C19 N4 -0.4(7) . . . . ?
 C18 C22 C21 N4 0.0(8) . . . . ?
 C6 C7 C9 C10 -60.0(10) . . . . ?
 C6 C7 C9 C12 -175.5(8) . . . . ?
 C6 C7 C9 C11 54.0(11) . . . . ?
 C17 C14 C13 N1 -1.1(8) . . . . ?
 C17 C16 C15 N1 0.5(7) . . . . ?
 C14 C17 C16 C15 -2.1(6) . . . . ?
 C16 C17 C14 C13 2.4(7) . . . . ?
 C20 C18 C22 C21 -1.1(7) . . . . ?
 C20 C19 N4 Zn1 173.3(3) . . . 1_565 ?
 C20 C19 N4 C21 -0.7(7) . . . . ?
 C13 N1 C15 C16 0.8(7) . . . . ?
 C15 N1 C13 C14 -0.5(7) . . . . ?
 C22 C18 C20 C19 1.2(7) . . . . ?
 C22 C21 N4 Zn1 -173.2(4) . . . 1_565 ?
 C22 C21 N4 C19 0.8(7) . . . . ?
 C25A N5A C23A O5A 7(4) . . . . ?
 C24A N5A C23A O5A -163(2) . . . . ?
 C27A N6A C26A O6A -170(2) . . . . ?
 C28A N6A C26A O6A 10(3) . . . . ?
 C24B N5B C23B O5B -4(6) . . . . ?
 C27B N6B C26B O6B -27(7) . . . . ?
 C25B N5B C23B O5B 173(4) . . . . ?
 C28B N6B C26B O6B 131(6) . . . . ?

loop_
  _diffrn_refln_index_h
  _diffrn_refln_index_k
  _diffrn_refln_index_l
  _diffrn_refln_intensity_net
  _diffrn_refln_intensity_u
 -3 0 0 5.7 2.9
 3 0 0 8.3 3.2
 4 0 0 2361.06 51.99
 5 0 0 35.2 4.8
 -6 0 0 1863.81 43.4
 6 0 0 1862.41 43.6
 7 0 0 31 5.9
 -7 0 0 31.3 6.2
 8 0 0 4455.55 97.59
 -8 0 0 4328.37 97.69
 -9 0 0 14.5 7.2
 9 0 0 19.3 7.2
 -10 0 0 121.79 12.6
 10 0 0 135.89 12.8
 10 0 0 118.69 5
 11 0 0 21.6 3.5
 11 0 0 36.4 10.7
 11 0 0 11.9 4
 12 0 0 270.87 8.5
 12 0 0 269.57 8.6
 -12 0 0 246.38 17.7
 12 0 0 244.48 17.7
 -13 0 0 47.2 12
 13 0 0 49.5 11
 -2 -1 0 1804.02 39.7
 2 -1 0 1833.92 39.2
 2 -1 0 1895.61 39.7
 -2 -1 0 1825.22 39.7
 -2 1 0 1789.32 40.5
 2 1 0 1843.02 39.7
 -2 1 0 1931.31 39
 -2 1 0 1998.1 39
 -3 -1 0 493.15 11.8
 3 -1 0 458.75 10.5
 3 -1 0 467.45 10.5
 3 -1 0 457.15 12.6
 3 1 0 458.55 12.7
 -3 1 0 442.86 12.4
 -4 -1 0 4.2 2.9
 4 -1 0 7.1 3.7
 4 -1 0 3.6 1.6
 4 -1 0 4.5 1.7
 -4 1 0 5.4 3.4
 4 1 0 4.3 3.3
 5 -1 0 3370.46 71.09
 5 -1 0 3449.85 71.19
 5 -1 0 3391.56 74.79
 -5 -1 0 3384.36 73.79
 -5 -1 0 3386.06 73.99
 -5 1 0 3447.46 76.59
 5 1 0 3396.56 73.89
 6 -1 0 27.4 2.9
 -6 -1 0 32.1 5.5
 6 -1 0 36 6.1
 -6 -1 0 29.8 5.2
 6 -1 0 29.6 3
 -6 1 0 26.5 5.2
 6 1 0 39.1 5.5
 7 -1 0 3217.78 68.69
 -7 -1 0 3254.97 73.09
 7 -1 0 3279.87 69.09
 -7 -1 0 3235.08 72.99
 7 -1 0 3292.27 73.79
 7 1 0 3309.77 72.89
 8 -1 0 194.78 7
 -8 -1 0 207.58 12
 8 -1 0 248.88 13.3
 8 -1 0 193.98 7
 -8 1 0 260.47 13.5
 8 1 0 243.58 12.2
 9 -1 0 33.1 3.8
 9 -1 0 25.9 8.6
 9 -1 0 32.6 3.7
 -9 -1 0 32.7 7.5
 -9 1 0 36.3 8.7
 9 1 0 28.6 7.6
 10 -1 0 345.97 10.2
 10 -1 0 347.27 10.4
 -10 -1 0 356.66 16.7
 10 -1 0 369.06 16.9
 -10 1 0 329.67 17.5
 10 1 0 351.26 16.6
 11 -1 0 1121.29 26.4
 11 -1 0 1120.09 34.3
 -11 -1 0 1116.39 33.4
 11 -1 0 1120.29 26.5
 11 1 0 1085.39 32.9
 -11 1 0 1148.99 35.2
 -12 -1 0 364.06 20.8
 12 -1 0 423.56 12.9
 12 -1 0 438.56 21.7
 12 -1 0 408.76 12.8
 12 1 0 410.46 19.8
 -12 1 0 367.86 21.4
 13 -1 0 388.06 13.7
 13 -1 0 393.76 21.6
 -13 -1 0 369.06 20.5
 -13 1 0 357.86 22.1
 -1 -2 0 260.57 7.3
 -1 -2 0 255.87 7.1
 1 -2 0 288.37 7.8
 1 -2 0 271.67 7.5
 1 -2 0 274.97 7.8
 -1 -2 0 261.47 6.1
 1 2 0 257.57 7.3
 -1 2 0 271.77 7.5
 1 2 0 298.97 6.4
 -1 2 0 280.97 7.5
 -1 2 0 277.97 7.8
 -2 -2 0 12.8 1.6
 -2 -2 0 10.4 1.6
 2 -2 0 5.1 2.9
 2 -2 0 8.3 2.3
 -2 -2 0 9.9 1.7
 -2 -2 0 10.2 1.6
 -2 2 0 6 2.1
 2 2 0 11.1 1.9
 -2 2 0 7.9 2.8
 2 2 0 6.6 1.9
 -2 2 0 11.6 2.3
 -3 -2 0 404.16 10.5
 3 -2 0 413.76 10.5
 -3 -2 0 417.16 10.5
 3 -2 0 412.86 10.5
 3 -2 0 401.86 12
 3 2 0 419.96 9.7
 -3 2 0 419.86 13.1
 3 2 0 408.76 9.7
 3 2 0 428.56 10.5
 4 -2 0 3117.99 70.09
 -4 -2 0 3214.68 68.49
 4 -2 0 3150.68 67.79
 4 -2 0 3149.39 67.79
 -4 -2 0 3245.98 68.69
 4 2 0 3274.97 66.89
 4 2 0 3273.77 66.89
 4 2 0 3218.98 68.49
 -4 2 0 3189.78 70.19
 5 -2 0 89.99 7.2
 -5 -2 0 71.59 6
 5 -2 0 80.79 4.7
 5 -2 0 68.39 4.5
 -5 2 0 65.39 6.4
 5 2 0 83.59 2.8
 5 2 0 69.29 5.9
 -6 -2 0 1169.98 28.7
 6 -2 0 1191.18 26.6
 -6 -2 0 1190.78 28.4
 6 -2 0 1192.08 30.6
 6 -2 0 1169.28 26.4
 6 2 0 1155.28 28.5
 -7 -2 0 839.42 22.9
 7 -2 0 884.91 25
 7 -2 0 820.22 19.8
 7 -2 0 823.62 19.9
 -7 -2 0 833.82 22.3
 7 2 0 853.61 22.8
 8 -2 0 2996.9 70.39
 8 -2 0 3054.49 65.09
 8 -2 0 2981.1 64.99
 -8 -2 0 3047.99 71.59
 8 2 0 3079.19 69.09
 -9 -2 0 -4 6.2
 9 -2 0 2.4 3.5
 9 -2 0 -0.9 7.9
 9 -2 0 1 3.7
 9 2 0 3.6 6.5
 -9 2 0 5.1 8.2
 10 -2 0 275.87 16.6
 -10 -2 0 295.17 15.1
 10 -2 0 278.77 11.4
 10 -2 0 271.37 10.2
 -10 2 0 293.07 16.2
 10 2 0 288.77 15
 11 -2 0 196.88 9.3
 11 -2 0 199.08 16.2
 11 -2 0 184.98 9
 -11 -2 0 206.28 14.1
 11 2 0 201.38 14
 -11 2 0 192.88 16.7
 -12 -2 0 379.16 18.5
 12 -2 0 366.96 20.8
 12 -2 0 346.97 13
 12 -2 0 359.36 13.1
 -12 2 0 389.36 21.6
 -13 -2 0 168.38 16.6
 13 -2 0 184.18 18.5
 13 -2 0 152.38 9.6
 13 -2 0 140.09 11.4
 -13 2 0 146.59 17.5
 0 -3 0 -1 2.6
 0 -3 0 -5.1 3.3
 0 -3 0 2.1 2.2
 0 3 0 7.3 2.2
 0 3 0 5.6 3.1
 1 -3 0 2662.93 59.89
 -1 -3 0 2862.61 59.79
 -1 -3 0 2787.02 59.69
 -1 -3 0 2814.42 58.49
 1 -3 0 2819.42 62.89
 1 -3 0 2794.82 60.99
 1 3 0 2855.21 58.49
 1 3 0 2785.72 59.79
 -1 3 0 2688.03 59.89
 -1 3 0 2781.92 59.89
 1 3 0 2886.81 59.89
 -1 3 0 2897.11 60.09
 -2 -3 0 526.35 12.5
 -2 -3 0 500.35 13.7
 2 -3 0 514.85 13.2
 2 -3 0 516.25 14
 -2 -3 0 505.25 11.3
 -2 -3 0 540.65 11.4
 2 -3 0 512.65 13.3
 -2 3 0 529.55 13.1
 2 3 0 506.25 11.3
 -2 3 0 517.55 13.7
 -2 3 0 510.25 13
 2 3 0 510.55 12.8
 -3 -3 0 428.06 10
 3 -3 0 419.76 11.6
 -3 -3 0 423.56 10.2
 3 -3 0 422.16 12.8
 -3 -3 0 433.56 10.3
 -3 -3 0 438.56 10
 3 3 0 423.66 10.9
 -3 3 0 414.96 12.8
 -3 3 0 423.16 11
 -3 3 0 418.06 11.1
 3 3 0 409.06 10.9
 4 -3 0 243.88 10.1
 -4 -3 0 264.37 7.9
 4 -3 0 232.68 8.3
 4 -3 0 265.87 8.6
 4 3 0 268.27 7.7
 -4 3 0 254.37 7.6
 -4 3 0 274.27 10.6
 -5 -3 0 295.57 9.3
 5 -3 0 284.37 11.7
 5 -3 0 291.77 9.3
 -5 -3 0 295.27 9.6
 5 -3 0 292.67 9.4
 -5 3 0 290.77 11.5
 5 3 0 298.67 8.2
 -5 3 0 313.47 7.3
 -5 3 0 312.77 7.2
 5 3 0 298.87 8.3
 5 3 0 289.97 9.3
 6 -3 0 267.27 10.3
 6 -3 0 281.97 9.4
 -6 -3 0 283.17 10
 -6 -3 0 287.77 10.3
 6 -3 0 293.27 13
 6 3 0 282.57 7.9
 6 3 0 287.87 10.3
 6 3 0 284.67 8.6
 7 -3 0 239.58 9
 -7 -3 0 228.28 10.3
 7 -3 0 242.18 8.9
 7 -3 0 250.67 12.5
 -7 -3 0 258.67 12.2
 7 3 0 240.88 7.2
 7 3 0 259.47 10.5
 7 3 0 236.88 7.3
 -8 -3 0 97.39 9.3
 8 -3 0 116.29 7.3
 8 -3 0 116.19 11
 -8 -3 0 104.39 8.1
 8 -3 0 123.89 7.1
 8 3 0 107.39 9.2
 8 3 0 106.29 5.2
 8 3 0 117.09 5.2
 9 -3 0 154.18 13.9
 -9 -3 0 162.68 11.1
 9 -3 0 151.88 8.3
 9 -3 0 158.78 8.1
 9 3 0 158.38 6.1
 -9 3 0 163.18 14.2
 9 3 0 171.78 11.1
 9 3 0 156.68 6.1
 10 -3 0 -3.2 7.9
 10 -3 0 0.5 4.7
 -10 -3 0 -6.3 6.5
 10 -3 0 1.3 4.4
 10 3 0 5.8 3.2
 -10 3 0 -2.1 8.2
 11 -3 0 65.09 7.4
 -11 -3 0 56.69 9.7
 11 -3 0 58.09 12.1
 11 -3 0 57.49 6.7
 -11 3 0 68.89 13
 11 3 0 43.6 4.7
 12 -3 0 192.48 10.9
 -12 -3 0 181.88 15.1
 12 -3 0 202.88 18.8
 12 -3 0 211.98 11.4
 -12 3 0 223.98 19.3
 13 -3 0 89.79 15.7
 -13 -3 0 72.69 11.3
 13 -3 0 89.49 9.8
 13 -3 0 83.29 9.1
 -13 3 0 94.09 15.7
 0 -4 0 932.91 22.1
 0 -4 0 898.71 21.8
 0 -4 0 896.61 20.9
 0 4 0 898.71 20.8
 0 4 0 932.01 22
 0 4 0 924.21 22
 -1 -4 0 44.6 3.1
 1 -4 0 50.09 4.9
 1 -4 0 64.79 5.3
 -1 4 0 65.79 5.6
 2 -4 0 59.09 5.1
 -2 -4 0 70.29 4.4
 2 -4 0 62.39 5.2
 2 -4 0 68.59 5.6
 -2 -4 0 64.89 2.4
 -2 4 0 57.39 4.9
 -2 4 0 59.99 5.1
 2 4 0 67.39 5
 2 4 0 67.19 2.4
 -2 4 0 67.29 5.1
 3 -4 0 48.4 5.4
 3 -4 0 47 5.4
 3 -4 0 41.2 5.1
 -3 -4 0 48.4 2.5
 -3 -4 0 58.89 6.1
 -3 -4 0 55.19 2.9
 3 4 0 43.4 4.2
 -3 4 0 39.3 4.8
 -3 4 0 47.1 4.7
 3 4 0 48.4 4.9
 4 -4 0 370.16 13
 -4 -4 0 392.66 9
 4 -4 0 380.86 11.8
 -4 -4 0 385.26 9.8
 -4 4 0 383.06 13.3
 -4 4 0 381.86 10.8
 4 4 0 368.96 10.8
 -4 4 0 367.66 10.9
 4 4 0 356.36 10.7
 5 -4 0 118.59 10.3
 5 -4 0 137.29 8.2
 5 -4 0 132.89 7
 -5 -4 0 135.39 5.8
 -5 -4 0 142.39 6
 5 4 0 111.49 6.2
 5 4 0 133.59 6.4
 -5 4 0 141.89 5.8
 6 -4 0 13.5 4.1
 6 -4 0 6.7 3.8
 -6 -4 0 10.8 3.7
 6 -4 0 2.1 5.4
 -6 -4 0 11.3 5.5
 6 4 0 0.4 3.2
 6 4 0 9.8 3.3
 7 -4 0 354.56 15.9
 -7 -4 0 369.26 12.3
 7 -4 0 357.76 12.2
 -7 -4 0 353.86 11.8
 7 4 0 363.96 10.6
 7 4 0 332.37 10.4
 -8 -4 0 165.18 9
 -8 -4 0 156.58 9.9
 8 -4 0 161.48 12.3
 8 -4 0 166.28 8.6
 8 -4 0 175.18 9.1
 8 4 0 137.89 6.9
 8 4 0 161.78 7.4
 -9 -4 0 62.89 8.7
 9 -4 0 78.39 11.3
 9 -4 0 62.49 6.5
 9 -4 0 71.59 7
 9 4 0 56.99 5.8
 9 4 0 50.89 5.3
 10 -4 0 -1.4 5.2
 10 -4 0 -2.2 4.8
 -10 -4 0 3.6 6.3
 10 -4 0 -6.4 8.3
 10 4 0 6.9 3.6
 10 4 0 2.6 4.7
 -10 4 0 -7.3 8.6
 -11 -4 0 269.17 15.1
 11 -4 0 281.97 13.4
 11 -4 0 269.27 13.3
 11 -4 0 268.17 19.1
 11 4 0 265.47 9.5
 11 4 0 285.27 10.1
 -11 4 0 289.47 19.9
 12 -4 0 61.99 7.9
 12 -4 0 112.99 15.1
 -12 -4 0 69.19 10.4
 12 -4 0 68.19 8.3
 12 4 0 72.99 6.4
 12 4 0 65.19 6.6
 13 -4 0 196.38 15.6
 -13 -4 0 164.78 15.7
 13 -4 0 195.18 17.5
 -13 4 0 199.48 18.4
 13 4 0 175.08 9.1
 0 -5 0 5.4 3
 0 -5 0 -4.6 7.9
 0 -5 0 4.5 4.1
 0 5 0 0.4 2.7
 0 5 0 -2.9 4
 0 5 0 1.2 3.9
 -1 -5 0 425.06 12.6
 1 -5 0 428.36 13.4
 -1 -5 0 447.06 10.8
 1 -5 0 420.56 12.4
 1 -5 0 431.26 13.1
 -1 -5 0 430.16 13
 1 5 0 450.75 13.3
 -1 5 0 471.35 14.8
 1 5 0 454.35 13.1
 -1 5 0 419.96 12.6
 -1 5 0 433.76 13.1
 2 -5 0 7.1 4
 -2 -5 0 15.2 3.5
 2 -5 0 10.6 4.3
 -2 -5 0 5.3 3.6
 2 -5 0 6.5 4.1
 -2 -5 0 12.7 1.6
 2 5 0 4 3.9
 2 5 0 10.8 3.8
 -2 5 0 14.8 4
 -2 5 0 10.1 3.7
 -2 5 0 17.1 4.4
 -3 -5 0 20.3 3.3
 3 -5 0 26.6 4.7
 3 -5 0 29.9 5.1
 3 -5 0 22.5 5.2
 -3 -5 0 21.2 3.5
 3 5 0 23.9 4.3
 -3 5 0 21.3 3.8
 -3 5 0 23.2 4.9
 -3 5 0 22.4 4.2
 4 -5 0 257.37 10.9
 4 -5 0 229.18 9.4
 -4 -5 0 241.88 6.4
 -4 -5 0 235.18 7.6
 4 -5 0 238.08 9.7
 -4 -5 0 227.78 6.2
 4 5 0 235.78 9.1
 4 5 0 229.88 9
 -4 5 0 247.88 9.2
 -5 -5 0 10.2 2.6
 5 -5 0 15.3 4.7
 5 -5 0 12.3 6.2
 -5 -5 0 13.9 2.9
 5 5 0 7.2 3.6
 5 5 0 14.4 3.9
 -5 5 0 16.1 3.6
 6 -5 0 209.38 9.8
 -6 -5 0 193.48 7.3
 6 -5 0 185.78 11.4
 6 -5 0 187.78 9
 -6 -5 0 190.78 7.6
 6 5 0 205.38 8.4
 6 5 0 201.78 8.6
 -6 5 0 195.78 7.3
 -7 -5 0 120.49 7.7
 7 -5 0 163.08 12.9
 7 -5 0 145.89 8.6
 7 -5 0 151.18 9.2
 -7 -5 0 129.39 7.5
 7 5 0 113.99 7.3
 7 5 0 134.19 7.7
 -8 -5 0 461.05 15.3
 -8 -5 0 454.35 15.1
 8 -5 0 483.95 19.4
 8 -5 0 502.05 16.1
 8 5 0 453.75 13.9
 8 5 0 482.55 14.2
 9 -5 0 309.87 12.9
 9 -5 0 348.07 13.7
 -9 -5 0 308.97 12.1
 -9 -5 0 326.97 13.1
 9 -5 0 348.07 18.8
 9 5 0 326.67 11.3
 9 5 0 336.27 14.4
 10 -5 0 75.89 8.2
 10 -5 0 66.79 7.5
 10 -5 0 65.99 11.4
 -10 -5 0 73.49 8.3
 10 5 0 82.29 8.1
 -10 5 0 81.69 13.5
 10 5 0 73.99 6.7
 11 -5 0 41.6 12.2
 11 -5 0 21.7 6.9
 11 -5 0 14.5 6.1
 -11 -5 0 24.2 7.8
 -11 5 0 23.4 11.9
 11 5 0 23.3 5.4
 11 5 0 21.3 6
 -12 -5 0 443.46 20
 12 5 0 463.45 15.3
 12 5 0 477.45 15.2
 13 -5 0 12.1 14.7
 13 5 0 9.2 5.9
 13 5 0 -0.6 4.7
 0 -6 0 1474.05 34.3
 0 -6 0 1442.76 32.5
 0 -6 0 1408.06 33.8
 0 6 0 1414.66 32.3
 0 6 0 1385.16 38.9
 0 6 0 1441.16 34.1
 -1 -6 0 851.91 21.8
 1 -6 0 860.01 22.1
 -1 -6 0 817.62 19.7
 1 -6 0 897.51 22.6
 -1 -6 0 871.11 22.3
 1 -6 0 823.52 21.4
 -1 6 0 828.32 21.8
 1 6 0 852.91 19.7
 -1 6 0 843.92 22.4
 1 6 0 868.41 22.2
 1 6 0 858.31 22.2
 -1 6 0 831.22 21.3
 2 -6 0 1046.5 26.5
 -2 -6 0 1035.8 22.8
 2 -6 0 1037.7 26.3
 -2 -6 0 1022.8 25.5
 -2 -6 0 1070.19 25.9
 2 -6 0 1081.59 26.6
 -2 6 0 1061.79 28
 -2 6 0 1058.99 26.4
 2 6 0 1070.79 26.4
 2 6 0 1047 23
 -2 6 0 1080.49 26.3
 3 -6 0 64.79 6.9
 -3 -6 0 56.59 5.8
 3 -6 0 62.09 6.7
 3 -6 0 69.79 7.4
 3 6 0 64.39 6.8
 -3 6 0 58.79 5.8
 3 6 0 65.59 6.4
 -3 6 0 58.59 6.2
 -4 -6 0 3031.5 65.49
 4 -6 0 3053.49 75.09
 4 6 0 3020.2 66.89
 -4 6 0 3029.2 66.89
 5 -6 0 481.05 15.8
 5 -6 0 486.55 17.2
 5 -6 0 483.55 15.6
 5 6 0 491.95 14.8
 5 6 0 484.65 14.9
 -6 -6 0 342.77 10.1
 6 -6 0 366.06 13.9
 6 -6 0 342.37 16.1
 -6 -6 0 342.37 10
 6 6 0 351.36 12.7
 -6 6 0 362.46 13.5
 6 6 0 329.87 12.1
 7 -6 0 132.99 10.3
 -7 -6 0 127.49 7.1
 7 -6 0 164.78 13.7
 -7 -6 0 141.99 6.5
 7 -6 0 146.39 9.5
 7 6 0 134.19 8.7
 7 6 0 152.08 9.2
 -7 6 0 126.29 6.5
 8 -6 0 269.97 12.3
 -8 -6 0 249.88 10.3
 -8 -6 0 282.37 10.3
 8 -6 0 268.37 13.1
 8 -6 0 274.37 15.8
 8 6 0 284.27 11.6
 8 6 0 268.57 11
 9 -6 0 121.79 11
 -9 -6 0 111.79 8.6
 9 -6 0 123.29 13.7
 9 6 0 114.49 8.1
 9 6 0 127.69 9.5
 10 -6 0 128.59 14.6
 -10 -6 0 109.39 9.5
 10 -6 0 107.79 9.9
 10 -6 0 131.29 11.5
 -10 6 0 153.68 16.5
 10 6 0 132.09 10
 11 -6 0 51.59 11.8
 -11 -6 0 41.7 7.8
 11 -6 0 39.1 8.7
 11 6 0 46.2 7.6
 11 6 0 47.9 7.5
 -11 6 0 45 11.9
 12 -6 0 279.97 22.6
 12 -6 0 279.47 16.7
 12 6 0 249.18 13
 -12 6 0 295.07 23.9
 0 -7 0 -5.8 5.1
 0 -7 0 1 3.6
 0 -7 0 2.2 4.3
 0 7 0 10.9 5.2
 0 7 0 -0.2 4.7
 1 -7 0 1177.58 29.4
 1 -7 0 1201.58 28.4
 1 -7 0 1139.49 29.2
 -1 -7 0 1165.38 29.1
 -1 -7 0 1131.99 26.3
 -1 7 0 1180.78 29.2
 1 7 0 1156.28 29.4
 -1 7 0 1153.98 28
 1 7 0 1156.48 29.1
 -1 7 0 1150.18 29.2
 1 7 0 1143.89 26.4
 2 -7 0 118.39 8.2
 2 -7 0 116.09 8.6
 -2 -7 0 107.89 8
 -2 -7 0 113.59 4.4
 2 -7 0 119.19 9.1
 -2 7 0 114.19 7.6
 2 7 0 117.79 5.6
 -2 7 0 125.99 8.8
 2 7 0 108.09 8.7
 2 7 0 126.89 8.4
 -2 7 0 115.39 8.9
 -3 -7 0 194.18 9.1
 3 -7 0 214.98 11
 3 -7 0 208.68 10.8
 3 -7 0 204.98 10.3
 -3 7 0 192.48 10.1
 3 7 0 190.28 9.6
 3 7 0 193.38 10.2
 4 -7 0 36.7 6.5
 4 -7 0 48.9 7.8
 4 -7 0 43 6.3
 -4 -7 0 43.9 5.1
 -4 7 0 45.4 6.3
 4 7 0 40.9 5.9
 4 7 0 44.3 6.3
 -5 -7 0 428.86 12.2
 5 -7 0 413.76 17
 5 -7 0 413.46 15.2
 5 -7 0 419.36 15.7
 5 7 0 434.16 14.3
 5 7 0 429.36 14.9
 -5 7 0 409.96 14.2
 6 -7 0 77.19 8.5
 6 -7 0 76.39 9.7
 6 -7 0 98.49 10.2
 -6 7 0 77.39 7.6
 6 7 0 60.79 6.8
 7 -7 0 1111.89 30.1
 7 -7 0 1141.89 33.1
 7 -7 0 1018.9 30.3
 7 7 0 1107.49 28.4
 7 7 0 1101.29 28.6
 -8 -7 0 153.28 6.4
 8 -7 0 169.68 12.2
 8 -7 0 178.28 15.9
 8 -7 0 142.99 10.3
 8 7 0 168.78 10.8
 8 7 0 147.59 10.1
 9 -7 0 887.11 30.9
 9 -7 0 853.21 27.7
 9 -7 0 912.31 26.6
 -9 -7 0 856.61 22
 9 7 0 903.41 25.1
 9 7 0 853.91 24.9
 -10 -7 0 -2 5
 10 -7 0 4.4 9.7
 10 -7 0 5.3 7.2
 -10 7 0 11.3 10.2
 10 7 0 10.1 6.4
 10 7 0 9.9 6.7
 11 7 0 68.39 7.9
 12 -7 0 157.88 17.1
 12 -7 0 184.88 20.9
 -12 7 0 171.08 22.9
 12 7 0 157.58 13.9
 0 -8 0 3851.31 83.49
 0 -8 0 3768.82 80.99
 0 8 0 3680.53 80.89
 0 8 0 3838.42 83.59
 0 8 0 3600.74 89.59
 1 -8 0 46.1 7.4
 -1 -8 0 32.9 4
 1 -8 0 36 6.3
 1 -8 0 29.9 5.7
 -1 8 0 28.4 5.8
 1 8 0 39.9 4.1
 -1 8 0 41.1 6.5
 -1 8 0 52.69 7.3
 1 8 0 28.2 6
 1 8 0 46.7 7.4
 2 -8 0 1340.17 34.1
 2 -8 0 1341.47 33
 -2 -8 0 1307.07 28.9
 -2 -8 0 1317.67 32.9
 2 8 0 1314.67 33.3
 2 8 0 1372.96 33.9
 -2 8 0 1307.97 33.6
 -2 8 0 1294.57 32.6
 3 -8 0 639.54 19.9
 -3 -8 0 642.84 18.5
 3 -8 0 591.64 28.7
 3 -8 0 621.74 19.6
 3 8 0 619.44 19.2
 3 8 0 623.94 19.8
 -3 8 0 690.23 28.3
 -4 -8 0 1615.24 38.4
 4 -8 0 1624.74 41.2
 4 -8 0 1644.74 40.9
 4 8 0 1639.24 40.3
 -4 8 0 1595.24 39.7
 4 8 0 1672.33 40
 -5 -8 0 120.79 7.5
 5 -8 0 133.19 12.3
 5 -8 0 143.09 11.4
 5 -8 0 119.99 10
 -5 8 0 115.59 9.6
 5 8 0 144.99 10.9
 6 -8 0 757.62 26.1
 6 -8 0 777.52 23.7
 6 -8 0 804.92 24.5
 6 8 0 791.92 22.8
 6 8 0 817.52 23.5
 -6 8 0 789.42 22.6
 7 -8 0 21.8 17
 7 -8 0 15.9 7.9
 7 -8 0 13 6.6
 7 8 0 27.3 6.4
 7 8 0 13.2 7
 -7 8 0 9.3 5.3
 8 -8 0 786.92 25.8
 8 -8 0 760.72 28.1
 8 -8 0 706.03 23.1
 8 8 0 740.33 22.9
 8 8 0 767.42 22.9
 9 -8 0 62.99 9.6
 9 -8 0 56.69 12.7
 -9 8 0 84.49 13.8
 9 8 0 62.89 7.9
 9 8 0 65.49 8.8
 10 -8 0 193.78 14.6
 10 -8 0 182.88 18.7
 -10 8 0 180.48 19
 10 8 0 201.58 13.7
 11 -8 0 63.49 14.4
 11 -8 0 48.4 10.3
 -11 8 0 57.09 16.6
 11 8 0 46 10.6
 0 -9 0 6.4 6.6
 0 -9 0 -2.6 4.4
 0 9 0 8.8 6.5
 0 9 0 3.4 5.6
 0 9 0 0.9 3.9
 -1 -9 0 1365.66 32
 -1 -9 0 1423.26 35.9
 1 -9 0 1429.26 34.3
 1 -9 0 1359.76 36.2
 1 9 0 1374.16 33
 -1 9 0 1373.86 34
 -1 9 0 1471.75 36.6
 1 9 0 1450.65 37.1
 2 -9 0 0.5 5.9
 -2 -9 0 3.6 2.8
 2 -9 0 11.4 6.4
 2 -9 0 -2.5 6.5
 -2 -9 0 10.7 5.9
 2 9 0 17 6.4
 -2 9 0 8.3 6.9
 2 9 0 10.4 7.3
 2 9 0 9.1 3.2
 -3 -9 0 907.11 25
 3 -9 0 960.9 27.2
 3 -9 0 878.51 25.9
 3 -9 0 870.41 26.1
 3 9 0 951.1 26.7
 3 9 0 928.31 25.9
 -3 9 0 868.61 25.8
 4 -9 0 6.7 7.1
 4 -9 0 8 7.5
 -4 -9 0 4.1 5
 4 -9 0 16.3 6.7
 4 9 0 10.6 7.4
 4 9 0 8.8 6.1
 -4 9 0 3.9 6.6
 -5 -9 0 344.97 12.9
 5 -9 0 364.06 16.8
 5 -9 0 346.77 15.4
 5 -9 0 360.76 17.3
 5 9 0 361.36 14.8
 5 9 0 402.36 16.6
 -5 9 0 347.37 15.1
 6 -9 0 79.89 9.4
 6 -9 0 65.69 10.8
 6 -9 0 80.39 10.2
 6 9 0 74.79 11.1
 7 -9 0 150.08 15.5
 7 -9 0 160.58 13.8
 7 -9 0 149.29 12
 -7 9 0 128.99 13
 7 9 0 149.49 11.4
 7 9 0 145.39 12.6
 8 -9 0 -8.3 8.3
 8 -9 0 1.1 10.4
 8 9 0 -0.2 7.3
 8 9 0 2.5 5.7
 9 -9 0 -5.3 8.2
 9 -9 0 -2.4 10.9
 -9 9 0 10.3 11.7
 9 9 0 3.9 7.6
 10 -9 0 334.87 24.9
 -10 9 0 360.86 34.6
 10 9 0 357.96 20.2
 0 -10 0 151.78 9.2
 0 -10 0 126.29 12.2
 0 10 0 168.28 13.1
 1 -10 0 401.16 15
 -1 -10 0 421.26 17.4
 1 -10 0 438.76 17.8
 -1 -10 0 398.96 12.6
 1 10 0 427.76 18
 -1 10 0 409.26 17.6
 1 10 0 392.56 16.4
 1 10 0 403.46 14.2
 2 -10 0 50.79 8
 -2 10 0 65.89 9.2
 2 10 0 58.59 5.2
 2 10 0 52.19 9.1
 3 -10 0 3.2 8.4
 -3 -10 0 2.4 6.2
 3 -10 0 11.7 6.9
 -3 10 0 2.3 7.3
 3 10 0 3.3 8.1
 3 10 0 11 6.9
 -4 -10 0 389.46 16.8
 4 -10 0 405.56 17.3
 4 -10 0 407.16 18.4
 4 -10 0 419.36 18.3
 4 10 0 407.26 18.6
 -4 10 0 400.26 18.5
 4 10 0 397.06 16.4
 5 -10 0 34.3 9.2
 5 -10 0 32.8 9.7
 5 -10 0 54.49 9
 -5 -10 0 24.2 5.9
 5 10 0 37.3 7.6
 -5 10 0 37.8 7.7
 5 10 0 51.69 14.8
 6 -10 0 725.13 26.3
 6 -10 0 712.03 24.9
 6 10 0 751.12 25
 6 10 0 725.23 23.7
 -6 10 0 708.73 24
 7 -10 0 38.8 10
 7 -10 0 46.8 10.5
 7 10 0 46.9 9.4
 8 -10 0 606.34 26.8
 8 -10 0 662.83 25.8
 -8 10 0 676.13 28
 8 10 0 683.13 28.9
 9 -10 0 39.3 10.6
 9 -10 0 24.8 13.7
 -9 10 0 48.3 13.9
 10 -10 0 161.58 20
 10 -10 0 164.28 18.5
 10 10 0 167.18 17.4
 -10 10 0 158.18 20.2
 0 -11 0 8.3 5.2
 0 -11 0 13.4 7.8
 0 11 0 15.4 8.4
 0 11 0 10.9 4.9
 -1 -11 0 285.97 15.9
 1 -11 0 313.57 16.1
 -1 -11 0 265.97 10.5
 1 11 0 251.37 10.3
 1 11 0 268.07 10.4
 -1 11 0 298.77 16.4
 1 11 0 326.77 17.3
 2 -11 0 9.5 6.9
 2 -11 0 4.4 8.2
 -2 11 0 13.7 8.7
 2 11 0 8.1 7
 2 11 0 18.8 9.3
 3 -11 0 130.19 12.8
 -3 -11 0 123.09 11.3
 3 -11 0 140.29 14
 3 11 0 173.58 14.6
 -3 11 0 127.99 13.2
 4 -11 0 50.29 9.6
 -4 -11 0 51.39 12
 4 -11 0 52.19 11
 4 11 0 63.29 9.3
 -4 11 0 51.19 9.7
 5 -11 0 112.59 13
 -5 11 0 92.59 10.9
 5 11 0 98.79 11.3
 5 11 0 114.69 12.6
 6 -11 0 116.99 13.6
 6 -11 0 117.69 13.3
 6 11 0 115.79 12.4
 7 -11 0 112.89 14.3
 7 -11 0 107.89 13.8
 7 11 0 111.19 12.8
 -7 11 0 121.09 14.7
 8 -11 0 2.6 9.9
 8 -11 0 16 11.2
 -8 11 0 18.9 11.9
 9 -11 0 11 10
 9 -11 0 23 12.1
 9 11 0 16 9.8
 -9 11 0 5.2 12.8
 0 -12 0 154.18 10
 0 -12 0 172.28 14.2
 0 12 0 181.58 16
 0 12 0 149.59 10.1
 0 12 0 151.28 9.1
 1 -12 0 39.4 11.3
 -1 -12 0 30.1 5.4
 -1 -12 0 42 9.5
 1 -12 0 40.5 7.8
 -1 12 0 41.5 10.1
 1 12 0 44.3 10.6
 1 12 0 29.8 5.5
 -1 12 0 38.2 7.5
 2 -12 0 24.8 7.9
 2 -12 0 21.5 9.8
 -2 12 0 26.3 9.8
 2 12 0 23.5 10.4
 -3 -12 0 28.7 9.3
 3 -12 0 17.2 8.5
 3 -12 0 21 9.7
 -3 12 0 27 10.3
 3 12 0 42.9 20.1
 4 -12 0 22.9 10.8
 4 -12 0 18.4 9.4
 -4 12 0 15.5 9.2
 4 12 0 10.4 10.1
 5 -12 0 49 11.2
 5 -12 0 59.29 12.2
 -5 12 0 50.29 11.4
 5 12 0 45.9 11.3
 6 -12 0 33.7 11.6
 6 -12 0 25.2 10.9
 6 12 0 18.9 10.2
 -6 12 0 26.9 11.4
 7 -12 0 59.99 12.9
 7 -12 0 87.19 13.7
 -7 12 0 82.09 14.1
 8 -12 0 33 12.3
 8 12 0 29.6 11.7
 -8 12 0 21 12.8
 0 -13 0 -3.6 5.5
 0 -13 0 10.2 9.5
 0 13 0 -0.8 5.6
 0 13 0 10.8 10.4
 1 -13 0 74.29 9.6
 1 -13 0 91.39 12.3
 -1 13 0 83.39 10
 1 13 0 85.59 13.2
 2 -13 0 7.3 7.5
 2 -13 0 5.8 10
 -2 13 0 -0.4 7.2
 -2 13 0 18.9 12.3
 2 13 0 18.4 17.1
 3 -13 0 41 9.7
 3 -13 0 58.79 12.5
 -3 13 0 43.2 9.8
 3 13 0 47.6 12.4
 -3 13 0 43.4 11.2
 4 -13 0 67.69 11.2
 -4 13 0 66.09 11.4
 4 13 0 90.99 13.6
 5 -13 0 30.1 11.5
 5 -13 0 32.2 12.9
 -5 13 0 35.8 11.9
 5 13 0 22.2 11.2
 6 -13 0 112.59 14.8
 6 -13 0 112.59 15.7
 -6 13 0 121.39 15.6
 7 -13 0 0.7 11.7
 7 13 0 8.9 10.3
 0 14 0 24.5 12.3
 1 -14 0 10.3 8.1
 1 -14 0 8.7 9.7
 -1 14 0 21.4 8
 1 14 0 43.2 19.8
 -1 14 0 21.7 12.1
 2 -14 0 143.19 17.1
 2 -14 0 178.68 13
 2 14 0 219.58 20
 -2 14 0 166.78 13.5
 -2 14 0 138.49 20.5
 3 -14 0 9.8 11.2
 -3 14 0 22.5 13.4
 3 14 0 27.7 13.7
 4 -14 0 229.68 19.9
 4 -14 0 203.68 17.8
 -4 14 0 211.08 18.6
 4 14 0 254.97 20.2
 5 -14 0 3.5 11.5
 5 -14 0 -2.5 11.7
 -5 14 0 22.3 14.3
 0 15 0 1.5 14.4
 1 15 0 99.99 16.8
 -13 0 1 197.48 17.2
 13 0 -1 199.48 8.8
 13 0 -1 210.58 8
 13 0 -1 248.58 17.7
 12 0 -1 133.89 14.3
 -12 0 1 128.79 14.3
 12 0 -1 116.29 6.4
 12 0 -1 124.49 6.6
 -11 0 1 339.97 26.9
 11 0 -1 331.77 9.8
 11 0 -1 329.77 9.9
 11 0 -1 357.76 18.4
 10 0 -1 198.88 6.8
 -10 0 1 192.08 13.9
 10 0 -1 218.18 14.1
 10 0 -1 197.28 6.9
 9 0 -1 64.79 8.9
 9 0 -1 64.29 4
 9 0 -1 58.99 4.1
 -9 0 1 61.59 8.6
 -8 0 1 1235.48 32.9
 8 0 -1 1224.08 32.5
 7 0 -1 576.54 18.2
 6 0 -1 375.96 13.3
 -6 0 1 384.46 12.9
 -5 0 1 322.77 11
 5 0 -1 321.57 11.4
 4 0 -1 70.29 5.8
 3 0 -1 55.79 4.7
 -3 0 1 50.49 3.9
 -2 0 1 1061.49 23.2
 2 0 -1 1009.4 23
 -2 0 -1 1080.29 23.5
 -2 0 -1 1052.49 23.5
 2 0 1 1023.8 23.4
 3 0 1 51.79 4.8
 -3 0 -1 59.19 4.5
 4 0 1 77.49 5.9
 -4 0 -1 82.29 6.3
 5 0 1 320.07 11.1
 -5 0 -1 329.27 11.5
 -5 0 -1 326.27 11.1
 -6 0 -1 347.17 12.4
 -6 0 -1 366.06 13.1
 6 0 1 362.16 13
 -7 0 -1 556.24 19.9
 7 0 1 546.75 18
 8 0 1 1237.68 32.7
 -8 0 -1 1211.98 32.7
 -9 0 -1 74.89 9.5
 9 0 1 62.39 9.3
 10 0 1 205.98 14.4
 -10 0 -1 215.48 14.5
 12 0 1 127.69 14.1
 -12 0 -1 139.29 14.7
 -13 0 -1 209.38 17.8
 13 0 1 214.38 17.5
 13 -1 -1 93.29 14.1
 13 -1 -1 94.99 9.3
 -13 -1 1 94.09 13.3
 13 1 -1 112.69 14
 -13 1 1 95.79 13.6
 -12 -1 1 41.7 10.4
 12 -1 -1 41.9 5.4
 12 -1 -1 38.8 5.2
 12 -1 -1 71.99 12.5
 12 1 -1 64.79 11
 -12 1 1 67.09 12.5
 11 -1 -1 97.09 6.7
 11 -1 -1 99.79 7.2
 11 -1 -1 143.69 14.4
 -11 -1 1 127.89 13.2
 -11 1 1 149.19 15
 11 1 -1 136.59 13.4
 -10 -1 1 83.99 10.2
 10 -1 -1 95.09 11.1
 10 -1 -1 78.49 5.8
 10 -1 -1 70.39 5.8
 -10 1 1 114.09 12.9
 9 -1 -1 102.19 5.8
 9 -1 -1 133.09 12.1
 -9 -1 1 114.99 10.7
 9 -1 -1 109.29 5.7
 -9 1 1 111.89 12
 9 1 -1 122.79 10.8
 8 -1 -1 326.97 9.7
 8 -1 -1 380.36 15
 -8 -1 1 359.26 14.7
 8 -1 -1 330.97 9.8
 8 1 -1 399.66 14.8
 7 -1 -1 738.63 21.6
 7 -1 -1 711.23 16.8
 -7 -1 1 719.23 20.9
 7 -1 -1 747.23 17.1
 -7 -1 1 722.03 20.5
 7 1 -1 767.42 21.3
 6 -1 -1 206.88 6.2
 6 -1 -1 222.78 6.5
 6 -1 -1 225.48 10.2
 6 1 -1 219.38 9.6
 -6 1 1 230.28 10.2
 -5 -1 1 446.06 13.2
 5 -1 -1 469.95 10.9
 5 -1 -1 471.65 14.6
 5 -1 -1 446.86 10.7
 -5 1 1 458.15 15.6
 5 1 -1 444.76 13.4
 -4 -1 1 699.13 17.5
 4 -1 -1 721.83 15.9
 4 -1 -1 689.53 18.5
 4 -1 -1 706.53 16.2
 4 1 -1 722.93 17.8
 -4 1 1 727.33 18.6
 3 -1 -1 101.89 5.5
 -3 -1 1 96.09 4.5
 3 -1 -1 109.79 4.5
 3 -1 -1 97.09 3.5
 3 1 -1 99.09 4.7
 -3 1 1 99.19 5.3
 2 -1 -1 181.68 6.6
 2 -1 -1 152.98 4.6
 -2 -1 1 152.78 4.9
 -2 1 1 154.08 5.8
 2 1 -1 148.59 4.9
 2 1 -1 161.18 3.9
 -2 1 1 158.08 4.2
 1 1 1 299.97 7.6
 -2 -1 -1 166.68 5.4
 -2 -1 -1 165.98 5.5
 2 -1 1 170.28 5.9
 2 -1 1 175.08 4.7
 -2 1 -1 169.98 4.3
 2 1 1 168.28 5.5
 2 1 1 170.68 5.4
 -2 1 -1 158.18 6.3
 -2 1 -1 187.28 4.3
 -3 -1 -1 103.19 4.7
 3 -1 1 98.19 3.3
 3 -1 1 99.09 3.3
 -3 -1 -1 97.09 5.8
 3 -1 1 87.39 5.4
 -3 1 -1 98.59 5.3
 -4 -1 -1 705.63 18.1
 4 -1 1 740.43 15.7
 4 -1 1 701.73 18.9
 -4 -1 -1 713.23 17.8
 4 -1 1 714.83 15.7
 -4 1 -1 738.83 18.9
 4 1 1 715.33 18
 5 -1 1 465.55 10.5
 5 -1 1 457.65 10.5
 5 -1 1 467.15 14.6
 -5 -1 -1 446.66 13.3
 -5 -1 -1 447.76 13.5
 5 1 1 441.46 13.4
 -5 1 -1 450.85 14.3
 -6 -1 -1 207.98 9.2
 6 -1 1 214.68 6
 6 -1 1 213.28 6
 6 -1 1 236.78 10.9
 -6 -1 -1 232.28 9.8
 -6 1 -1 221.58 9.8
 6 1 1 237.08 9.9
 7 -1 1 762.92 22.2
 -7 -1 -1 701.23 21
 7 -1 1 733.33 17.6
 -7 -1 -1 707.63 22.5
 7 -1 1 719.73 16.5
 -7 1 -1 753.22 22.3
 7 1 1 744.93 21.1
 8 -1 1 356.76 9.8
 8 -1 1 421.96 16.5
 -8 -1 -1 364.16 15.2
 8 -1 1 350.86 9.8
 8 1 1 373.26 15.1
 -8 1 -1 427.36 16.7
 9 -1 1 91.89 5.2
 9 -1 1 106.49 10.8
 9 -1 1 96.09 5.2
 -9 -1 -1 105.09 10.8
 9 1 1 102.89 10.8
 -9 1 -1 123.49 12.3
 10 -1 1 86.39 5.4
 10 -1 1 120.19 13.1
 10 -1 1 79.59 5.5
 -10 -1 -1 79.69 10.3
 10 1 1 84.89 10.2
 -10 1 -1 80.49 10.4
 11 -1 1 93.99 6.6
 11 -1 1 154.68 15.1
 -11 -1 -1 124.69 13.2
 11 -1 1 112.39 6.7
 11 1 1 140.29 13.2
 -11 1 -1 160.08 15.5
 12 -1 1 49.7 5.7
 12 -1 1 42.7 11.4
 -12 -1 -1 43.4 11.2
 -12 1 -1 44.7 10.6
 12 1 1 54.59 11
 -13 -1 -1 128.49 14.9
 13 -1 1 132.59 15
 13 -1 1 91.69 8.5
 -13 1 -1 135.79 15.6
 13 -2 -1 132.89 16
 -13 -2 1 126.19 14.6
 13 -2 -1 104.59 9.1
 -13 2 1 120.19 16.1
 12 -2 -1 214.48 17.8
 -12 -2 1 210.78 17.2
 12 -2 -1 195.78 10.3
 12 -2 -1 196.18 10.3
 -12 2 1 219.28 18
 11 -2 -1 221.78 16.7
 11 -2 -1 192.28 9.2
 11 -2 -1 207.88 9.7
 -11 -2 1 206.98 14.5
 11 2 -1 195.28 14.5
 -11 2 1 188.88 16.7
 -10 -2 1 35.1 8.1
 10 -2 -1 21.6 5.5
 10 -2 -1 27.8 4.6
 10 -2 -1 22 8.4
 10 2 -1 23.1 3.1
 10 2 -1 25 3.1
 10 2 -1 27.4 7.9
 -10 2 1 22.8 8.8
 9 -2 -1 160.28 7.4
 -9 -2 1 175.78 11.8
 9 -2 -1 156.18 7.6
 9 -2 -1 165.88 13.4
 9 2 -1 161.88 5.5
 9 2 -1 173.98 11.3
 8 -2 -1 944.71 22.9
 -8 -2 1 950.1 26.8
 8 -2 -1 957.1 22.8
 8 -2 -1 990.5 28.4
 8 2 -1 935.11 21.1
 8 2 -1 1012.7 26.6
 7 -2 -1 1056.09 28.4
 7 -2 -1 1008.5 23.6
 -7 -2 1 1002 25.9
 7 -2 -1 969.3 23.4
 -7 -2 1 1007.9 26.2
 7 2 -1 1015.6 26.2
 7 2 -1 1024.3 21.9
 7 2 -1 1014.8 23.2
 -6 -2 1 425.56 13.5
 6 -2 -1 425.46 11.5
 6 -2 -1 436.56 15
 -6 -2 1 444.46 13.3
 6 -2 -1 452.45 11.7
 6 2 -1 434.16 10.1
 6 2 -1 438.46 13.5
 6 2 -1 429.36 10
 -5 -2 1 694.03 17.8
 5 -2 -1 662.03 19.1
 5 -2 -1 699.23 16.4
 -5 2 1 665.93 19
 5 2 -1 691.23 17.7
 5 2 -1 695.43 15.2
 5 2 -1 681.23 15.1
 -4 -2 1 3257.67 68.99
 4 -2 -1 3176.38 70.69
 4 -2 -1 3158.88 68.49
 4 -2 -1 3211.68 68.39
 -4 -2 1 3238.98 69.09
 4 2 -1 3259.97 67.59
 4 2 -1 3223.18 67.59
 4 2 -1 3211.18 68.99
 -4 2 1 3372.06 67.09
 -4 2 1 3197.48 70.79
 3 -2 -1 69.89 4.2
 3 -2 -1 66.99 5.4
 3 -2 -1 70.99 4.1
 -3 2 1 72.89 5.9
 3 2 -1 75.59 4
 3 2 -1 70.89 3.3
 3 2 -1 82.69 3.5
 -3 2 1 72.99 4.4
 2 -2 -1 201.98 7.1
 -2 -2 1 200.48 5.2
 -2 -2 1 205.18 5.5
 -2 -2 1 202.78 5.4
 2 -2 -1 213.48 6.4
 -2 -2 1 197.08 5.1
 -2 2 1 201.28 7
 2 2 -1 191.38 5.8
 -2 2 1 201.38 6.1
 2 2 -1 199.48 5.8
 -2 2 1 205.78 6.1
 2 2 -1 194.38 5.1
 -1 2 1 4646.33 97.29
 -2 -2 -1 201.08 5.7
 -2 -2 -1 196.88 5.5
 2 -2 1 207.58 7.4
 -2 -2 -1 198.98 5.3
 2 -2 1 199.48 6.3
 -2 -2 -1 197.08 5.3
 -2 2 -1 208.98 6.1
 2 2 1 206.68 5.8
 -2 2 -1 203.48 6
 -2 2 -1 202.28 7
 2 2 1 210.08 5.7
 2 2 1 203.58 5.8
 -3 -2 -1 70.39 4
 3 -2 1 71.39 4
 3 -2 1 73.09 5.4
 3 -2 1 71.09 4
 -3 -2 -1 80.59 4.3
 3 2 1 66.29 3.1
 -3 2 -1 70.99 5.9
 4 -2 1 3113.19 70.39
 -4 -2 -1 3235.98 68.79
 -4 -2 -1 3262.77 68.99
 4 -2 1 3145.49 67.99
 4 -2 1 3202.38 67.99
 4 2 1 3224.88 66.99
 4 2 1 3267.97 66.99
 4 2 1 3236.38 68.89
 -4 2 -1 3241.08 70.39
 -5 -2 -1 707.63 17.9
 5 -2 1 677.63 16.2
 5 -2 1 680.53 19.3
 5 -2 1 689.73 16.3
 -5 -2 -1 692.43 18.1
 5 2 1 686.33 17.8
 -5 2 -1 676.63 19.1
 -6 -2 -1 436.96 13.2
 6 -2 1 435.46 11.4
 6 -2 1 423.16 11.3
 6 -2 1 419.06 15.1
 -6 -2 -1 445.46 14
 6 2 1 456.85 13.9
 7 -2 1 1038.9 28.3
 7 -2 1 995.1 23.3
 -7 -2 -1 992.1 26.4
 -7 -2 -1 1002.5 25.9
 7 -2 1 1003.5 23.2
 7 2 1 1030.3 26.3
 8 -2 1 940.81 22.7
 8 -2 1 987.3 28.5
 8 -2 1 946.41 22.6
 -8 2 -1 1004.6 28.8
 8 2 1 943.21 28.5
 9 -2 1 156.98 12.3
 -9 -2 -1 161.68 11.2
 9 -2 1 159.78 7.3
 9 -2 1 152.98 7.4
 -9 2 -1 177.98 12.8
 9 2 1 191.48 12.2
 -10 -2 -1 27.2 8
 10 -2 1 39.2 9.9
 10 -2 1 25.3 4.6
 10 2 1 29.5 8
 -10 2 -1 35.7 10.2
 11 -2 1 191.18 8.9
 11 -2 1 198.88 9.7
 11 -2 1 232.58 16.9
 -11 -2 -1 195.78 14.1
 -11 2 -1 211.88 17.2
 -12 -2 -1 217.18 15.3
 12 -2 1 177.48 10.2
 12 -2 1 224.28 17.9
 12 -2 1 194.08 10.4
 -12 2 -1 209.58 18.1
 -13 -2 -1 94.89 13.4
 13 -2 1 108.19 14.5
 13 -2 1 101.09 8.9
 -13 2 -1 131.59 16.6
 13 -3 -1 187.08 27.7
 -13 -3 1 153.28 14.6
 13 -3 -1 130.49 10.4
 13 -3 -1 152.58 10.9
 -13 3 1 173.68 20.5
 12 -3 -1 268.47 19.5
 12 -3 -1 260.47 12.5
 -12 -3 1 260.07 16.7
 12 -3 -1 267.17 12.6
 -12 3 1 268.77 20.1
 12 3 -1 257.97 8.6
 11 -3 -1 158.28 16.1
 -11 -3 1 129.79 11.6
 11 -3 -1 112.79 9
 11 3 -1 121.19 6.1
 -11 3 1 143.09 16.3
 10 -3 -1 32.7 5.5
 10 -3 -1 29.1 5.6
 10 -3 -1 19.8 8.8
 -10 -3 1 23.4 7.5
 10 3 -1 24.6 7.2
 -10 3 1 26.1 9.6
 10 3 -1 30.6 3.8
 10 3 -1 30.1 3.7
 9 -3 -1 17.8 4.5
 9 -3 -1 16.2 4.7
 -9 -3 1 10.5 6.3
 9 -3 -1 12.8 7.8
 9 3 -1 16.1 3.4
 9 3 -1 10.7 5.9
 9 3 -1 14.8 3.3
 -8 -3 1 477.25 15.5
 -8 -3 1 491.35 16.6
 8 -3 -1 494.65 14.2
 8 -3 -1 502.75 18.8
 8 -3 -1 508.15 14.5
 8 3 -1 524.05 16.6
 8 3 -1 487.05 12.6
 8 3 -1 479.95 12.6
 7 -3 -1 658.03 21.2
 7 -3 -1 621.64 16.6
 7 -3 -1 654.93 16.9
 -7 -3 1 628.54 18.3
 7 3 -1 645.14 18.2
 7 3 -1 649.54 15.4
 7 3 -1 632.24 15.3
 6 -3 -1 860.01 24.6
 -6 -3 1 913.71 22.1
 -6 -3 1 878.41 22.3
 6 -3 -1 883.11 21.6
 6 3 -1 889.01 20.3
 6 3 -1 901.31 22.3
 5 -3 -1 527.25 16.7
 -5 -3 1 556.44 14.3
 -5 -3 1 536.35 14.4
 5 -3 -1 553.34 14.5
 5 -3 -1 531.35 14.2
 5 3 -1 548.15 14.3
 5 3 -1 553.54 13.3
 -5 3 1 539.75 16.8
 -5 3 1 551.54 12.5
 5 3 -1 548.45 13.3
 -5 3 1 555.94 13
 4 -3 -1 1306.17 30.5
 -4 -3 1 1339.07 30.1
 4 -3 -1 1346.57 30.7
 4 -3 -1 1342.97 32.7
 -4 -3 1 1332.87 29.8
 -4 3 1 1398.36 30.8
 4 3 -1 1333.77 29.8
 4 3 -1 1366.56 29.9
 -4 3 1 1388.06 29.8
 4 3 -1 1374.86 29.8
 -4 3 1 1338.97 32.7
 3 -3 -1 1762.22 38.7
 3 -3 -1 1778.12 40.1
 -3 -3 1 1765.82 37.3
 -3 -3 1 1758.32 37.2
 -3 -3 1 1753.02 37.3
 -3 -3 1 1784.92 37.4
 -3 3 1 1715.83 39.8
 -3 3 1 1752.92 38.3
 3 3 -1 1698.43 38
 -3 3 1 1736.83 38.2
 -2 -3 1 44.3 3.7
 2 -3 -1 45.2 4.7
 2 -3 -1 35.6 4
 2 -3 -1 37.9 3.7
 -2 3 1 36.4 3.4
 2 3 -1 38.7 4
 -2 3 1 31.9 3.5
 -2 3 1 36.2 4
 -1 -3 1 303.07 9
 -1 -3 1 310.47 7
 1 -3 -1 325.37 9.2
 1 -3 -1 314.27 9.1
 -1 -3 1 317.97 8.9
 1 3 -1 323.97 9.1
 -1 3 1 307.87 9
 1 3 -1 297.27 7
 1 3 -1 316.47 9
 -1 3 1 307.17 9.2
 -1 3 1 303.37 9.1
 1 -3 1 297.57 9.9
 -1 -3 -1 308.37 7.6
 1 -3 1 288.07 8.8
 -1 -3 -1 310.17 8.9
 -1 -3 -1 308.17 8.7
 1 3 1 305.87 8.9
 -1 3 -1 317.17 9.1
 -1 3 -1 305.97 8.9
 -1 3 -1 321.17 9.1
 1 3 1 336.37 7.8
 1 3 1 300.37 8.9
 -2 -3 -1 34.8 3.3
 2 -3 1 32.2 3.6
 2 -3 1 44.5 4.6
 2 -3 1 39.1 4.4
 -2 -3 -1 45.3 2.9
 2 3 1 38.3 2.6
 -2 3 -1 41 4.8
 -2 3 -1 42.3 3.8
 -2 3 -1 36.3 4
 2 3 1 37.7 3.8
 -3 -3 -1 1778.32 38
 3 -3 1 1796.72 40.4
 3 -3 1 1768.22 38.9
 -3 -3 -1 1736.53 37.4
 -3 -3 -1 1757.22 37.4
 3 3 1 1737.33 38.2
 -3 3 -1 1777.32 40.3
 -3 3 -1 1771.92 38.4
 3 3 1 1753.32 38.2
 -3 3 -1 1762.32 38.5
 4 -3 1 1338.87 30.6
 -4 -3 -1 1355.96 30.3
 -4 -3 -1 1384.76 30.6
 4 -3 1 1341.67 30.7
 4 -3 1 1386.76 33
 -4 3 -1 1378.26 29.8
 -4 3 -1 1336.27 32.8
 4 3 1 1351.46 29.8
 5 -3 1 560.84 17.5
 5 -3 1 544.75 14.5
 -5 -3 -1 553.44 14.6
 -5 -3 -1 564.14 14.9
 5 -3 1 547.75 14.4
 -5 3 -1 575.94 12.3
 -5 3 -1 543.35 17.2
 5 3 1 551.24 13.3
 -6 -3 -1 882.81 22.1
 -6 -3 -1 896.41 22.5
 6 -3 1 899.11 21.5
 6 -3 1 874.41 24.7
 6 -3 1 886.61 21.4
 6 3 1 869.81 20.4
 7 -3 1 616.54 16.5
 7 -3 1 645.74 16.7
 7 -3 1 629.64 20.5
 -7 -3 -1 639.24 18
 -7 -3 -1 641.24 18.4
 7 3 1 648.54 15
 8 -3 1 502.05 19.6
 -8 -3 -1 496.25 16.8
 8 -3 1 510.85 14.2
 8 -3 1 523.35 14.5
 -8 3 -1 479.95 18.9
 8 3 1 485.45 12.3
 9 -3 1 15.2 4.7
 9 -3 1 10.5 4.3
 -9 -3 -1 16.6 6.7
 9 -3 1 18.5 8.8
 -9 3 -1 20.6 9.2
 9 3 1 11.7 3
 10 -3 1 29.9 5.2
 10 -3 1 19.9 9
 10 -3 1 28.8 5.4
 -10 -3 -1 25.7 7.7
 -10 3 -1 42.6 9.8
 10 3 1 34 3.5
 -11 -3 -1 125.59 12.6
 11 -3 1 149.59 16.1
 11 -3 1 127.29 9
 11 -3 1 128.79 9.1
 -11 3 -1 147.89 16.3
 11 3 1 129.79 5.8
 12 -3 1 253.17 11.9
 12 -3 1 277.67 13
 12 -3 1 258.17 18
 -12 -3 -1 240.38 16.5
 -12 3 -1 273.17 18.6
 -13 -3 -1 147.99 15.3
 13 -3 1 150.88 11.9
 13 -3 1 184.18 27
 13 -3 1 160.38 11.6
 -13 3 -1 179.58 21
 13 -4 -1 102.69 11.4
 13 -4 -1 125.49 16.4
 -13 -4 1 96.09 12.4
 -13 4 1 96.99 16.9
 13 4 -1 89.89 8.3
 -12 -4 1 248.58 15
 12 -4 -1 262.47 13.5
 -12 4 1 234.48 20.3
 12 4 -1 234.18 9.8
 12 4 -1 231.98 9.6
 -11 -4 1 170.08 12.5
 11 -4 -1 191.98 11.1
 11 -4 -1 168.78 10.6
 11 -4 -1 183.68 15.9
 11 4 -1 182.08 8.6
 -11 4 1 192.28 16.4
 11 4 -1 175.28 8
 10 -4 -1 65.39 7
 -10 -4 1 51.79 8
 10 -4 -1 58.89 10.8
 10 -4 -1 61.69 7.2
 10 4 -1 56.29 5.4
 -10 4 1 52.39 10.7
 10 4 -1 62.49 5.6
 9 -4 -1 105.39 8.1
 9 -4 -1 108.49 8.6
 9 -4 -1 117.09 12.6
 -9 -4 1 99.09 8.9
 9 4 -1 104.69 6.7
 -8 -4 1 1017.4 25.9
 8 -4 -1 1000.6 25.6
 8 -4 -1 1059.99 26
 -8 -4 1 994.9 26.5
 8 -4 -1 1017.8 30.6
 8 4 -1 1033.9 24.2
 7 -4 -1 1073.19 26.2
 -7 -4 1 1054.69 25.8
 7 -4 -1 1010.1 29.5
 -7 -4 1 1065.09 26.2
 7 4 -1 1066.39 24.7
 -6 -4 1 205.48 8
 -6 -4 1 211.68 7.8
 6 -4 -1 223.28 9.2
 6 -4 -1 206.88 8.7
 6 -4 -1 222.08 11.4
 6 4 -1 192.18 7.7
 -5 -4 1 1202.08 26.7
 -5 -4 1 1211.28 27.2
 5 -4 -1 1163.08 27.9
 5 -4 -1 1183.18 32.6
 5 -4 -1 1158.58 29.3
 5 4 -1 1164.58 27.3
 -5 4 1 1214.58 26.8
 5 4 -1 1151.58 29
 4 -4 -1 627.54 18.2
 -4 -4 1 634.54 14.6
 -4 -4 1 615.34 14.5
 -4 -4 1 630.34 14.2
 4 -4 -1 616.24 16.8
 -4 4 1 629.04 15.9
 4 4 -1 639.94 16
 -4 4 1 628.94 18.3
 4 4 -1 634.64 15.9
 -4 4 1 613.34 15.9
 3 -4 -1 965.8 22.4
 3 -4 -1 917.11 22.1
 3 -4 -1 910.91 23.2
 -3 4 1 927.71 23.1
 -3 4 1 919.61 21.9
 3 4 -1 901.71 21.7
 3 4 -1 838.72 21.4
 -2 -4 1 30.5 3.3
 2 -4 -1 27 3.9
 -2 -4 1 34.2 3.5
 2 -4 -1 34.1 4.4
 2 -4 -1 22.8 3.9
 -2 4 1 33.6 4.1
 2 4 -1 31.1 4.1
 -2 4 1 28.7 4
 2 4 -1 30.2 3.9
 -2 4 1 32 3.8
 -1 -4 1 4015.1 85.19
 1 -4 -1 4048.7 85.59
 1 -4 -1 3963.4 85.19
 1 -4 -1 4020.4 85.39
 -1 -4 1 3960.1 83.39
 -1 4 1 3954.1 85.19
 1 4 -1 3940.91 85.29
 1 4 -1 4051.79 85.29
 1 4 -1 3971 83.39
 -1 4 1 4059.89 85.39
 -1 4 1 4024.3 85.49
 0 -4 1 5974 124.19
 0 -4 -1 5852.61 124.09
 0 -4 1 5883.61 122.99
 0 -4 -1 5879.01 124.09
 0 -4 -1 5908.51 124.19
 0 -4 1 5722.83 123.99
 0 4 1 5885.21 124.19
 0 4 -1 5884.71 122.99
 0 4 -1 5940.61 124.19
 0 4 -1 5778.32 124.09
 0 4 1 5995.4 124.19
 0 4 1 5915.91 123.29
 -1 -4 -1 3986 84.89
 1 -4 1 4024.4 85.09
 -1 -4 -1 3962 83.49
 1 -4 1 4100.69 85.29
 -1 -4 -1 3849.71 85.89
 1 -4 1 3928.21 84.69
 1 4 1 4041.1 84.99
 1 4 1 3988.5 83.59
 1 4 1 3835.52 84.89
 -1 4 -1 4032.4 85.09
 -1 4 -1 3999.7 84.69
 -1 4 -1 4067.09 85.09
 -2 -4 -1 31.2 2.6
 2 -4 1 25.3 3.9
 2 -4 1 25.1 4.2
 -2 -4 -1 33.9 3.4
 -2 -4 -1 25.2 3.4
 2 -4 1 30.2 4
 2 4 1 34 2.6
 2 4 1 29.8 3.8
 -2 4 -1 31.6 4
 -2 4 -1 26.4 4.2
 -2 4 -1 36.5 4
 3 -4 1 909.91 23.5
 -3 -4 -1 916.51 21.6
 3 -4 1 958.2 22.8
 3 -4 1 912.51 22.5
 -3 -4 -1 913.61 20.5
 -3 -4 -1 909.81 20.7
 -3 4 -1 958.8 22.3
 3 4 1 952.1 20.6
 3 4 1 944.71 22.1
 -3 4 -1 938.31 23.6
 3 4 1 955.5 22.2
 -4 -4 -1 663.83 14.8
 4 -4 1 621.74 18.4
 4 -4 1 637.34 17
 -4 -4 -1 660.23 15.5
 -4 -4 -1 636.44 15.2
 4 4 1 633.94 16.1
 4 4 1 632.54 16.1
 -4 4 -1 659.63 17.6
 -4 4 -1 632.54 18.5
 -4 4 -1 634.34 16
 5 -4 1 1162.68 28
 -5 -4 -1 1183.88 27.3
 -5 -4 -1 1178.88 27
 5 -4 1 1151.68 29.4
 5 -4 1 1162.28 32.4
 5 4 1 1196.68 27.3
 5 4 1 1181.58 27.1
 -5 4 -1 1250.47 26.8
 6 -4 1 198.78 8.6
 -6 -4 -1 193.18 8.2
 6 -4 1 215.98 11.3
 6 -4 1 207.18 8.7
 -6 -4 -1 191.98 8.8
 6 4 1 192.88 7.4
 6 4 1 213.08 7.5
 7 -4 1 1060.19 27.6
 -7 -4 -1 1053.89 26.2
 7 -4 1 1060.39 25.9
 7 -4 1 1033.5 29.5
 -7 -4 -1 1044.5 25.9
 7 4 1 1013.8 24.3
 7 4 1 1074.49 24.5
 8 -4 1 1063.49 31.1
 -8 -4 -1 1008.4 26.9
 -8 -4 -1 1021.4 26.4
 8 -4 1 1028.3 25.8
 8 -4 1 1069.59 26.2
 8 4 1 1056.49 24.3
 8 4 1 1010 24.2
 9 -4 1 96.19 8.4
 9 -4 1 101.09 11.4
 9 -4 1 92.29 7.6
 -9 4 -1 106.29 12.6
 9 4 1 116.79 6.5
 9 4 1 103.59 6.9
 10 -4 1 61.79 10.8
 10 -4 1 61.99 7.2
 10 -4 1 61.99 6.7
 -10 -4 -1 55.69 8.4
 10 4 1 65.09 7
 10 4 1 60.19 5.5
 -10 4 -1 57.49 11.1
 11 -4 1 188.38 10.6
 11 -4 1 197.08 17.4
 11 -4 1 183.58 10.6
 -11 -4 -1 161.18 12.7
 11 4 1 173.98 8.6
 11 4 1 168.38 7.8
 -11 4 -1 207.08 18
 12 -4 1 259.87 18.3
 12 -4 1 226.28 12.5
 -12 -4 -1 225.28 15.1
 12 -4 1 251.27 13.3
 12 4 1 248.08 9.6
 -12 4 -1 262.17 19.3
 12 4 1 250.27 9.1
 -13 -4 -1 86.89 12.1
 13 -4 1 78.89 15.2
 13 -4 1 98.69 9.7
 -13 4 -1 114.59 17.2
 13 4 1 87.89 7.1
 13 -5 -1 78.09 15.7
 13 5 -1 75.89 7.7
 13 5 -1 64.79 7.2
 -12 -5 1 176.88 14.4
 12 5 -1 182.38 10.4
 12 5 -1 179.18 10.7
 11 -5 -1 196.28 13.6
 -11 -5 1 177.58 12.2
 11 -5 -1 149.39 10.2
 11 -5 -1 217.08 18.5
 -11 5 1 198.18 18.7
 11 5 -1 201.28 9.5
 11 5 -1 185.38 10.2
 -10 -5 1 44.1 11.4
 10 -5 -1 48.2 8.1
 10 -5 -1 46.7 10.6
 10 -5 -1 54.79 7.1
 -10 5 1 59.39 11.6
 10 5 -1 48.5 5.6
 10 5 -1 58.09 6.5
 9 -5 -1 58.89 7.4
 -9 -5 1 63.49 6.8
 9 -5 -1 62.69 7.2
 9 -5 -1 54.89 10.2
 -9 -5 1 59.19 7.1
 9 5 -1 56.69 6.3
 9 5 -1 58.09 8
 -8 -5 1 1129.79 28.3
 8 -5 -1 1199.18 30
 8 -5 -1 1177.28 35.3
 -8 -5 1 1154.48 29
 8 -5 -1 1186.48 34.4
 8 5 -1 1208.58 28.4
 8 5 -1 1162.48 28.1
 7 -5 -1 714.53 19.9
 -7 -5 1 703.83 18.7
 7 -5 -1 706.83 20.2
 7 -5 -1 719.63 23.4
 7 5 -1 725.33 18.8
 7 5 -1 717.43 18.7
 6 -5 -1 703.23 19.6
 6 -5 -1 683.33 19.2
 -6 -5 1 719.83 17.1
 -6 -5 1 732.93 17.4
 6 -5 -1 662.63 21.7
 6 5 -1 697.73 18.3
 6 5 -1 701.03 18.4
 -6 5 1 710.83 17.5
 5 -5 -1 511.55 15.5
 -5 -5 1 493.65 12.4
 5 -5 -1 518.75 17.6
 5 5 -1 491.15 14.3
 5 5 -1 491.75 14.3
 -5 5 1 526.65 14.2
 4 -5 -1 1449.76 34.3
 -4 -5 1 1487.45 32.2
 4 -5 -1 1447.66 35.7
 4 -5 -1 1417.46 34
 -4 5 1 1437.36 33.5
 4 5 -1 1455.15 33.5
 4 5 -1 1445.16 33.5
 3 -5 -1 445.46 13.6
 -3 -5 1 434.66 12.1
 -3 -5 1 426.76 11.9
 3 -5 -1 442.06 14.8
 3 -5 -1 432.26 14.4
 3 5 -1 437.96 13.1
 -3 5 1 439.36 13.2
 -3 5 1 441.36 13
 -3 5 1 428.86 13.9
 2 -5 -1 182.88 8.1
 -2 -5 1 180.38 7.4
 2 -5 -1 185.08 8.2
 2 -5 -1 181.98 8.1
 -2 5 1 182.18 8.3
 2 5 -1 201.38 8.2
 2 5 -1 184.08 8.1
 -2 5 1 183.48 8
 -2 5 1 177.18 7.7
 1 -5 -1 1722.93 40.6
 1 -5 -1 1825.12 41.1
 -1 -5 1 1837.52 40.8
 -1 -5 1 1794.22 38.5
 -1 -5 1 1785.62 40.5
 1 -5 -1 1808.12 40.5
 -1 5 1 1811.42 41.2
 1 5 -1 1813.72 40.9
 1 5 -1 1802.22 40.8
 1 5 -1 1784.32 38.5
 -1 5 1 1817.02 41.1
 0 -5 -1 2531.55 53.99
 0 -5 1 2561.04 56.09
 0 -5 1 2476.75 53.79
 0 -5 -1 2462.35 55.09
 0 5 -1 2474.25 55.09
 0 5 1 2485.25 55.09
 0 5 -1 2500.85 53.69
 0 5 1 2485.05 55.09
 0 5 1 2467.75 53.79
 0 5 -1 2495.55 55.09
 1 -5 1 1816.12 41
 -1 -5 -1 1815.52 39
 1 -5 1 1857.61 41.2
 1 -5 1 1814.32 40.3
 -1 -5 -1 1829.72 40.8
 -1 -5 -1 1825.82 40.6
 -1 5 -1 1639.14 43.2
 1 5 1 1788.72 39
 -1 5 -1 1815.12 40.3
 1 5 1 1799.82 40.9
 1 5 1 1807.32 40.8
 -1 5 -1 1823.62 40.9
 2 -5 1 181.28 8.2
 2 -5 1 184.38 8.4
 -2 -5 -1 184.98 7.4
 2 -5 1 183.08 8.5
 -2 -5 -1 172.68 7.8
 -2 -5 -1 187.18 5.4
 -2 5 -1 189.88 8.3
 -2 5 -1 171.08 7.6
 2 5 1 178.08 8.1
 -2 5 -1 176.58 7.8
 2 5 1 188.98 5.6
 2 5 1 181.98 7.9
 3 -5 1 433.06 13.9
 -3 -5 -1 423.86 12
 -3 -5 -1 430.26 10.1
 -3 -5 -1 429.36 10.2
 3 -5 1 443.16 13.5
 -3 -5 -1 435.86 12
 3 -5 1 449.16 13.7
 3 5 1 438.86 12.9
 -3 5 -1 442.26 12.8
 -3 5 -1 446.16 13
 3 5 1 439.06 10.2
 -3 5 -1 432.16 14
 -4 -5 -1 1368.06 32.7
 4 -5 1 1375.26 33.6
 -4 -5 -1 1426.36 31.2
 -4 -5 -1 1483.15 31.8
 4 -5 1 1456.45 35.3
 4 -5 1 1468.05 34.1
 -4 5 -1 1408.86 33.1
 4 5 1 1459.15 33.2
 4 5 1 1452.75 33.1
 5 -5 1 501.15 17
 5 -5 1 532.05 15.6
 -5 -5 -1 518.25 12.8
 5 5 1 496.25 14.3
 -5 5 -1 510.85 14.1
 5 5 1 502.95 14.4
 6 -5 1 714.73 19.5
 -6 -5 -1 728.63 17.8
 6 -5 1 722.83 19.9
 -6 -5 -1 717.33 18.2
 6 -5 1 698.63 22.1
 6 5 1 697.13 18.4
 6 5 1 706.33 18.5
 -6 5 -1 719.93 17.6
 7 -5 1 727.13 20.3
 7 -5 1 709.23 19.9
 -7 -5 -1 703.63 18.6
 -7 -5 -1 733.23 19.3
 7 -5 1 698.93 23.2
 7 5 1 742.03 18.8
 7 5 1 705.93 18.6
 -8 -5 -1 1170.48 29.8
 8 -5 1 1196.28 34.3
 8 -5 1 1224.38 30.5
 8 5 1 1188.18 28.4
 8 5 1 1202.58 28.6
 9 -5 1 61.59 7.5
 9 -5 1 71.89 8.1
 9 -5 1 82.49 12.1
 -9 -5 -1 67.59 7.6
 -9 -5 -1 67.59 7
 9 5 1 71.69 7.8
 -9 5 -1 62.49 11.7
 9 5 1 64.29 6.3
 10 -5 1 45.5 6.8
 -10 -5 -1 44.1 7.6
 10 -5 1 43.6 11.2
 10 -5 1 44.6 7.2
 10 5 1 54.39 5.5
 10 5 1 53.99 6.4
 -10 5 -1 63.09 12.7
 11 -5 1 188.98 12.6
 -11 -5 -1 188.68 13
 11 -5 1 197.48 16.6
 11 -5 1 188.48 13.1
 11 5 1 191.38 10.5
 11 5 1 196.58 9.8
 -11 5 -1 184.48 17.1
 -12 -5 -1 170.48 14
 12 5 1 183.88 11
 12 5 1 198.48 10.9
 13 -5 1 75.69 15.5
 13 5 1 66.29 6.6
 12 -6 -1 158.98 14.1
 12 -6 -1 196.38 17.9
 12 6 -1 139.19 11.2
 -12 6 1 155.58 18.1
 11 -6 -1 224.48 13.9
 -11 -6 1 206.58 17.3
 11 -6 -1 207.18 19.1
 11 6 -1 220.98 12.4
 -11 6 1 235.98 20.8
 11 6 -1 219.48 10.9
 10 -6 -1 102.29 12.9
 10 -6 -1 104.19 11.2
 -10 -6 1 102.59 9
 10 -6 -1 99.39 9.6
 -10 6 1 96.89 13.5
 10 6 -1 97.19 9.6
 10 6 -1 95.99 9.4
 9 -6 -1 165.48 15.6
 -9 -6 1 113.29 8.5
 9 -6 -1 128.69 11.3
 9 -6 -1 122.09 11.2
 -9 -6 1 127.89 8.6
 9 6 -1 116.69 8.6
 9 6 -1 122.09 9.3
 8 -6 -1 375.36 17.6
 8 -6 -1 348.57 14.6
 -8 -6 1 334.47 11.5
 8 -6 -1 347.77 14.1
 8 6 -1 340.47 12.8
 8 6 -1 358.76 13.3
 7 -6 -1 918.21 25
 7 -6 -1 925.91 27.7
 -7 -6 1 859.91 20.8
 -7 -6 1 867.71 21.2
 7 -6 -1 870.71 24.1
 7 6 -1 888.11 23.1
 7 6 -1 898.71 23.4
 -7 6 1 866.31 21.5
 6 -6 -1 577.74 18.1
 6 -6 -1 595.64 20.9
 -6 -6 1 570.04 13.9
 6 6 -1 583.94 16.8
 6 6 -1 598.14 17.2
 -6 6 1 587.14 16.3
 5 -6 -1 233.98 11
 5 -6 -1 228.28 10.3
 5 -6 -1 227.38 11.9
 -5 -6 1 242.08 7.8
 5 6 -1 247.58 10.1
 5 6 -1 235.78 10.3
 4 -6 -1 1242.88 38.1
 -4 -6 1 1257.57 28.8
 4 -6 -1 1234.18 34.7
 4 6 -1 1253.17 30.2
 -4 6 1 1204.28 30
 3 -6 -1 283.87 11.3
 3 -6 -1 292.67 11.5
 -3 -6 1 295.17 10.2
 3 -6 -1 290.67 11.1
 3 6 -1 274.67 10.8
 -3 6 1 284.67 11.1
 3 6 -1 275.97 10.6
 -3 6 1 289.77 11.4
 2 -6 -1 806.12 21.2
 2 -6 -1 779.12 21.1
 -2 -6 1 761.22 20.3
 2 -6 -1 811.12 21.5
 2 6 -1 767.62 20.9
 -2 6 1 796.22 20.8
 -2 6 1 809.72 21.5
 2 6 -1 826.12 25.7
 -1 -6 1 1267.67 30.1
 1 -6 -1 1312.37 30.9
 -1 -6 1 1237.38 27.7
 -1 -6 1 1279.37 30.4
 1 -6 -1 1248.78 30.4
 1 -6 -1 1264.27 29.8
 -1 6 1 1240.28 30.4
 -1 6 1 1263.07 30.7
 1 6 -1 1230.68 27.7
 -1 6 1 1198.98 29.5
 1 6 -1 1290.77 30.5
 1 6 -1 1248.88 30.5
 0 -6 -1 5843.32 124.09
 0 -6 1 5628.04 123.89
 0 -6 1 5928.41 124.39
 0 -6 1 5801.82 122.49
 0 -6 -1 5910.41 122.79
 0 -6 -1 5986 124.39
 0 6 -1 5773.72 122.49
 0 6 1 5856.01 124.39
 0 6 -1 5710.33 124.19
 0 6 1 5831.82 122.79
 0 6 1 5698.03 125.79
 -1 -6 -1 1200.78 30.1
 -1 -6 -1 1209.58 29.9
 1 -6 1 1236.68 30.3
 1 -6 1 1243.68 29.5
 -1 -6 -1 1249.57 29.9
 1 -6 1 1259.67 30.5
 -1 6 -1 1299.57 30.4
 1 6 1 1285.97 30.5
 1 6 1 1218.68 28
 -1 6 -1 1238.28 29.4
 -1 6 -1 1289.87 30.6
 1 6 1 1280.67 30.4
 2 -6 1 783.12 21.1
 -2 -6 -1 803.22 17.9
 2 -6 1 814.92 21.5
 2 -6 1 811.52 21
 -2 -6 -1 814.52 20.7
 -2 -6 -1 773.32 20.2
 -2 6 -1 789.12 20.8
 -2 6 -1 775.22 20.9
 -2 6 -1 761.32 22.4
 2 6 1 787.82 21
 3 -6 1 307.57 11.7
 3 -6 1 284.07 11.2
 -3 -6 -1 278.17 7
 3 -6 1 268.87 10.9
 -3 6 -1 282.57 11.1
 3 6 1 287.67 7.1
 3 6 1 295.47 10.9
 -3 6 -1 283.07 11.3
 3 6 1 307.37 11.3
 -4 -6 -1 1196.88 26.4
 -4 -6 -1 1271.87 28.7
 4 6 1 1253.97 30.2
 -4 6 -1 1244.98 30.1
 5 -6 1 251.87 10.5
 -5 -6 -1 230.08 7
 5 -6 1 231.48 12.7
 5 -6 1 230.48 11.2
 5 6 1 226.08 9.9
 5 6 1 239.98 9.8
 6 -6 1 595.54 20.4
 -6 -6 -1 574.74 14.5
 6 -6 1 581.24 18.4
 6 6 1 597.54 17.1
 6 6 1 618.04 21.9
 -7 -6 -1 886.31 21.8
 -7 -6 -1 871.71 21.2
 7 -6 1 876.11 24.5
 7 -6 1 874.91 23.9
 7 -6 1 852.21 27.1
 -7 6 -1 871.71 21.1
 7 6 1 901.11 23
 7 6 1 873.61 22.7
 -8 -6 -1 339.97 12.3
 8 -6 1 329.47 13.7
 8 -6 1 364.66 17.6
 -8 -6 -1 337.57 11.7
 8 -6 1 381.96 15.1
 8 6 1 344.27 12.4
 8 6 1 371.36 13
 -9 -6 -1 103.79 9
 9 -6 1 149.49 15.5
 9 -6 1 120.09 10.5
 9 6 1 136.69 8.7
 9 6 1 125.29 9.4
 -9 6 -1 138.99 15.6
 10 -6 1 116.29 11.1
 -10 -6 -1 92.29 9.4
 10 -6 1 86.99 9.7
 10 -6 1 111.79 14.1
 10 6 1 120.29 9.7
 -10 6 -1 117.09 14.9
 -11 -6 -1 207.28 12.5
 11 -6 1 232.28 17.8
 11 -6 1 223.78 14
 -11 6 -1 255.57 18.9
 11 6 1 223.68 11.1
 11 6 1 204.88 13.2
 12 -6 1 154.08 15.9
 12 -6 1 159.48 19
 -12 6 -1 176.78 21.1
 12 6 1 149.29 11.6
 12 -7 -1 97.19 14
 12 -7 -1 101.39 17.9
 -12 7 1 100.49 16.1
 12 7 -1 115.29 11.3
 10 -7 -1 92.09 9.9
 10 -7 -1 89.69 12.8
 -10 -7 1 61.79 7.3
 10 7 -1 94.49 9.4
 -10 7 1 95.59 13.6
 10 7 -1 84.09 9.1
 9 -7 -1 36.5 8.1
 9 -7 -1 36 7.8
 -9 -7 1 49.4 5
 9 -7 -1 29.4 10.6
 9 7 -1 40.8 7
 9 7 -1 41.8 6.6
 8 -7 -1 369.66 16
 8 -7 -1 403.06 19.9
 8 -7 -1 306.47 15.6
 8 7 -1 339.17 14.4
 8 7 -1 389.76 14.7
 7 -7 -1 349.07 17
 7 -7 -1 379.36 15.7
 7 -7 -1 351.16 14.6
 7 7 -1 370.46 14
 7 7 -1 360.06 15.7
 6 -7 -1 540.65 18.2
 6 -7 -1 519.85 20.1
 6 -7 -1 477.85 16.8
 6 7 -1 514.95 16.4
 6 7 -1 511.85 16.7
 -6 7 1 492.65 15.6
 5 -7 -1 112.49 11.3
 5 -7 -1 97.79 9.7
 -5 -7 1 111.19 6.3
 5 -7 -1 107.39 8.7
 -5 7 1 95.69 8.2
 5 7 -1 97.89 8
 5 7 -1 112.09 9.3
 -4 -7 1 453.25 13.5
 4 -7 -1 419.06 15.6
 4 -7 -1 421.36 15.1
 4 -7 -1 419.16 15.7
 4 7 -1 455.75 15
 4 7 -1 456.35 15
 -4 7 1 449.06 15.1
 3 -7 -1 58.89 7.1
 3 -7 -1 58.59 7.1
 3 -7 -1 58.29 6.6
 -3 -7 1 63.79 6.8
 -3 7 1 58.99 6.6
 3 7 -1 66.59 7.4
 3 7 -1 58.99 7
 -2 -7 1 208.88 5.7
 2 -7 -1 224.68 10.3
 2 -7 -1 224.88 10.5
 2 -7 -1 233.98 11
 2 7 -1 219.98 6.1
 2 7 -1 234.48 10.4
 -2 7 1 227.58 11.2
 -2 7 1 231.88 10.9
 2 7 -1 231.38 10.8
 -2 7 1 227.38 9.8
 2 7 -1 208.88 5.9
 -1 -7 1 567.14 21.2
 1 -7 -1 542.25 17.1
 -1 -7 1 525.45 16.4
 1 -7 -1 548.65 15.8
 1 -7 -1 534.05 16.7
 -1 -7 1 539.75 16.7
 1 7 -1 544.55 13.7
 -1 7 1 519.55 15.3
 -1 7 1 577.24 17.3
 -1 7 1 554.64 16.9
 1 7 -1 544.25 16.3
 1 7 -1 537.75 16.6
 0 -7 1 851.81 23.3
 0 -7 -1 856.81 22.8
 0 -7 -1 858.11 23.4
 0 -7 -1 872.11 21.5
 0 -7 1 838.22 21
 0 -7 1 874.31 22.9
 0 7 -1 831.32 21.6
 0 7 -1 837.82 23
 0 7 -1 864.91 23.4
 0 7 1 854.91 21.9
 0 7 1 858.71 23
 0 7 1 914.01 23.7
 1 -7 1 570.94 17.3
 1 -7 1 549.85 16.6
 -1 -7 -1 523.75 16.5
 1 -7 1 531.75 15.6
 -1 -7 -1 533.65 14.1
 1 7 1 530.35 14
 -1 7 -1 544.05 16.5
 -1 7 -1 529.75 15.3
 -1 7 -1 554.04 17.1
 1 7 1 556.94 16.7
 1 7 1 563.54 17.1
 -2 -7 -1 216.68 6.8
 2 -7 1 230.58 10.2
 2 -7 1 239.48 10.6
 -2 -7 -1 235.58 10
 2 -7 1 228.68 11.2
 -2 7 -1 246.38 15.1
 2 7 1 203.38 7.1
 2 7 1 217.88 10.1
 2 7 1 209.08 10.5
 -2 7 -1 210.68 9.6
 -2 7 -1 257.77 11
 3 -7 1 63.69 7.6
 3 -7 1 64.99 7.4
 3 -7 1 63.69 7
 3 7 1 64.79 6.6
 3 7 1 66.49 7.1
 -3 7 -1 67.29 7
 4 -7 1 434.86 16.5
 4 -7 1 461.15 16
 4 -7 1 434.06 15.2
 -4 -7 -1 444.66 13.4
 4 7 1 448.56 14.9
 -4 7 -1 434.96 15
 4 7 1 458.15 15.3
 -5 -7 -1 117.79 6.3
 5 -7 1 104.39 9.7
 5 -7 1 110.39 8.8
 5 -7 1 108.69 9.9
 -5 7 -1 93.59 8.1
 5 7 1 105.19 8.3
 5 7 1 119.69 9.2
 6 -7 1 531.45 17.3
 6 -7 1 485.45 19.2
 6 -7 1 527.75 18.1
 6 7 1 505.05 16.3
 -6 7 -1 499.75 15.9
 6 7 1 558.54 17
 7 -7 1 374.46 15.5
 7 -7 1 380.26 18.3
 7 -7 1 344.67 15.9
 7 7 1 352.56 13.7
 7 7 1 346.67 13.2
 8 -7 1 407.06 16.2
 8 -7 1 367.16 14.8
 -8 -7 -1 315.07 11.1
 -8 -7 -1 326.97 10.5
 8 -7 1 389.86 19.6
 8 7 1 380.26 14.4
 8 7 1 365.06 13.7
 9 -7 1 35.8 6.8
 9 -7 1 36.4 8
 -9 -7 -1 19.9 5.3
 9 7 1 37.2 6.9
 9 7 1 35.2 6.5
 -9 7 -1 46.4 11.9
 10 -7 1 87.49 11.4
 -10 -7 -1 74.89 7.5
 10 -7 1 85.69 12.9
 -10 7 -1 84.49 13.8
 10 7 1 84.89 8.8
 10 7 1 92.59 9.2
 11 7 1 173.68 13.6
 12 -7 1 130.99 21.1
 12 -7 1 105.29 14.8
 12 7 1 113.69 12.7
 -12 7 -1 111.79 21.8
 11 -8 -1 45.5 12.6
 11 -8 -1 44.5 10.3
 11 8 -1 42.9 9.5
 -11 8 1 40.5 12.8
 10 -8 -1 102.29 14.1
 10 -8 -1 84.99 11.4
 -10 8 1 116.99 17.2
 10 8 -1 104.29 10.2
 9 -8 -1 34.8 11.7
 9 -8 -1 36.4 8.9
 9 8 -1 30.9 6.8
 9 8 -1 44.2 8.1
 8 -8 -1 149.59 13.3
 8 -8 -1 155.48 11.8
 8 -8 -1 158.68 16.3
 8 8 -1 133.09 10.4
 8 8 -1 175.18 12.2
 7 -8 -1 109.89 11.7
 7 -8 -1 127.79 13.6
 7 -8 -1 132.59 21.2
 7 8 -1 138.89 11.1
 7 8 -1 124.19 10.5
 -7 8 1 98.29 8.7
 6 -8 -1 157.88 12.8
 6 -8 -1 164.58 11.6
 6 -8 -1 196.98 13.3
 6 8 -1 184.28 11.7
 6 8 -1 177.98 10.8
 -6 8 1 172.98 10.5
 5 -8 -1 62.79 8.1
 5 -8 -1 48.2 8.4
 5 -8 -1 56.59 8.6
 -5 -8 1 48.3 5.4
 5 8 -1 48.7 7.6
 -5 8 1 45.4 6.9
 5 8 -1 61.99 8.6
 4 -8 -1 91.99 10.4
 4 -8 -1 74.69 8.4
 -4 -8 1 83.99 7.7
 4 -8 -1 98.49 13.2
 4 8 -1 103.99 10.5
 4 8 -1 81.99 9.2
 -4 8 1 88.39 9.1
 3 -8 -1 37.3 6.8
 3 -8 -1 33.2 6.6
 3 8 -1 40.2 7.3
 3 8 -1 47 6.6
 2 -8 -1 30 7
 2 -8 -1 29.1 6.1
 2 -8 -1 22.8 7.5
 -2 -8 1 25.3 2.9
 -2 8 1 25.9 6.4
 2 8 -1 23.1 5.8
 -2 8 1 27.1 6.1
 2 8 -1 27.3 2.6
 2 8 -1 34.7 7
 2 8 -1 26.5 2.9
 1 -8 -1 89.29 8.6
 1 -8 -1 95.39 9.7
 -1 -8 1 122.29 13.3
 1 -8 -1 90.39 8.1
 -1 -8 1 91.09 5.7
 -1 8 1 113.69 8.9
 1 8 -1 95.59 8
 -1 8 1 117.99 10
 1 8 -1 100.99 5.6
 1 8 -1 112.19 9.8
 -1 8 1 84.69 7.3
 0 -8 -1 241.48 12.2
 0 -8 1 219.28 9.3
 0 -8 -1 240.58 9.7
 0 -8 1 236.48 12.3
 0 8 1 230.88 9.3
 0 8 -1 260.07 13.8
 0 8 -1 247.48 11.6
 0 8 1 253.37 12.3
 0 8 -1 219.48 8.9
 1 -8 1 81.69 7.7
 1 -8 1 117.59 8.9
 -1 -8 -1 90.59 6.1
 1 -8 1 101.89 9.8
 1 8 1 100.09 8.9
 1 8 1 91.09 5.8
 1 8 1 108.49 9.9
 2 -8 1 23.8 6.2
 2 -8 1 32.9 6
 -2 -8 -1 27.9 5.8
 2 8 1 22.5 3.5
 2 8 1 30.2 5.9
 2 8 1 31.9 6.6
 -2 8 -1 24 6.1
 -2 8 -1 23.5 5.4
 3 -8 1 40.6 6.7
 3 -8 1 37.5 6.9
 -3 8 -1 48.8 8.1
 3 8 1 38.9 7
 3 8 1 36.2 6.4
 4 -8 1 80.79 9.2
 -4 -8 -1 107.59 7.7
 4 -8 1 101.39 10.5
 4 8 1 96.19 9.7
 4 8 1 104.69 8.9
 -4 8 -1 88.19 9.1
 5 -8 1 57.79 9.3
 5 -8 1 57.69 7.7
 -5 -8 -1 46.3 5.3
 5 -8 1 38.8 7.7
 -5 8 -1 47.5 6.9
 5 8 1 61.19 7.7
 6 -8 1 160.78 11
 6 -8 1 178.78 13
 6 -8 1 178.88 14.3
 -6 8 -1 166.68 10.4
 6 8 1 192.28 10.9
 6 8 1 180.68 11.6
 7 -8 1 125.79 10.5
 7 -8 1 157.98 20.8
 7 -8 1 141.79 14.4
 7 8 1 135.89 10.9
 7 8 1 128.79 10
 -7 8 -1 111.49 8.7
 8 -8 1 161.98 16.2
 8 -8 1 159.18 13.5
 8 -8 1 153.98 11.5
 8 8 1 151.78 11.7
 8 8 1 150.28 11.1
 -8 8 -1 168.28 16.6
 9 -8 1 28.9 11.3
 9 -8 1 40.4 9
 9 8 1 38.6 7.8
 9 8 1 35.2 7.8
 -9 8 -1 24.6 10.5
 10 -8 1 91.49 14.8
 10 -8 1 100.79 14.1
 -10 8 -1 95.19 15.1
 10 8 1 103.39 10.4
 11 -8 1 54.49 14.4
 11 -8 1 42.9 10.4
 -11 8 -1 47.5 15.4
 11 8 1 52.79 9.3
 -11 9 1 21.5 19.4
 10 -9 -1 16.7 14.4
 -10 9 1 45.2 21.4
 10 9 -1 27.5 10.3
 9 -9 -1 -10.4 9.2
 9 -9 -1 -13.8 10.6
 9 9 -1 -3.7 7.6
 8 -9 -1 11.2 8.7
 8 -9 -1 34.3 11.4
 8 9 -1 31.3 8.4
 7 -9 -1 68.89 11.9
 7 -9 -1 68.09 9
 7 -9 -1 56.79 9.9
 7 9 -1 55.59 9
 -7 9 1 37.8 9.8
 7 9 -1 45.9 7.9
 6 -9 -1 34.2 8.8
 6 -9 -1 32 10
 6 -9 -1 35 7.8
 6 9 -1 38.1 9.7
 -5 -9 1 119.89 8.6
 5 -9 -1 98.59 11.3
 5 -9 -1 127.09 11
 5 -9 -1 125.59 12.3
 -5 9 1 110.79 10.6
 5 9 -1 133.99 10.2
 5 9 -1 118.39 12
 4 -9 -1 48.7 7.6
 4 -9 -1 55.09 8.5
 -4 -9 1 50.99 8
 4 -9 -1 55.99 9.2
 -4 9 1 54.59 8.2
 4 9 -1 46.4 8.5
 4 9 -1 58.69 7.6
 3 -9 -1 126.59 10.7
 -3 -9 1 144.89 10
 3 -9 -1 160.78 12.1
 3 -9 -1 133.59 11
 -3 9 1 146.39 11.1
 3 9 -1 127.29 10.3
 3 9 -1 134.59 11.6
 2 -9 -1 66.49 9.1
 2 -9 -1 53.29 8.3
 2 9 -1 71.49 9.1
 -2 9 1 63.89 8.4
 2 9 -1 43.6 7
 2 9 -1 44.2 3.6
 1 -9 -1 40.4 6.2
 1 -9 -1 47.5 8.3
 -1 -9 1 35.4 6.9
 -1 -9 1 36.2 4.3
 1 9 -1 49.4 8
 1 9 -1 33.8 4.2
 -1 9 1 49.6 8.1
 1 9 -1 37.3 4.6
 -1 9 1 35.8 5.5
 0 -9 1 35.2 7.4
 0 -9 -1 18.7 7.1
 0 -9 1 24.5 5
 0 -9 -1 26.9 5.3
 0 9 -1 29.5 7.4
 0 9 1 30 4.9
 0 9 1 36.9 7.8
 0 9 -1 28.9 6
 0 9 -1 28.8 4.6
 0 9 1 41.3 6.9
 -1 -9 -1 38.1 7.2
 1 -9 1 37.6 6.2
 1 -9 1 53.59 8.3
 -1 -9 -1 37 4.7
 -1 9 -1 42.2 7.6
 -1 9 -1 40.9 5.7
 1 9 1 51.29 11.2
 1 9 1 57.99 8.4
 -2 -9 -1 48.3 7
 2 -9 1 59.49 8.8
 2 -9 1 42.1 7
 2 -9 1 57.99 8.1
 -2 9 -1 52.49 7.8
 2 9 1 51.29 8.1
 2 9 1 45.9 4.4
 2 9 1 66.69 7.9
 3 -9 1 131.99 10.8
 3 -9 1 138.29 11.8
 3 -9 1 134.49 11.3
 -3 9 -1 137.39 11.2
 3 9 1 170.18 11.2
 3 9 1 154.18 12.5
 -4 -9 -1 48 6.7
 4 -9 1 68.49 10.2
 4 -9 1 55.49 8
 4 -9 1 48.5 8.4
 -4 9 -1 56.99 8
 4 9 1 59.79 8
 4 9 1 58.19 8.7
 5 -9 1 106.59 12.6
 5 -9 1 100.99 10.6
 5 -9 1 127.99 12.9
 -5 -9 -1 96.09 7.7
 -5 9 -1 114.49 10.5
 5 9 1 141.59 12.2
 5 9 1 127.29 10.5
 6 -9 1 34.6 9.1
 6 -9 1 38.9 7.6
 6 -9 1 33.8 8.5
 6 9 1 32.2 9.1
 7 -9 1 51.99 11.4
 7 -9 1 46.1 9.7
 7 -9 1 49.8 8.6
 -7 9 -1 58.29 8
 7 9 1 62.89 9.1
 7 9 1 52.49 8.7
 8 -9 1 30.8 11.2
 8 -9 1 13.5 9.2
 -8 9 -1 16.3 11
 8 9 1 24.5 8.1
 9 -9 1 3.9 9.8
 9 -9 1 -1.3 8.6
 9 9 1 -2.4 7.3
 -9 9 -1 0.1 10.1
 10 -9 1 30 13.2
 -10 9 -1 30.5 13.9
 10 9 1 35.9 10
 10 -10 -1 57.79 13.7
 10 -10 -1 62.49 15.5
 -10 10 1 63.89 16.8
 10 10 -1 67.79 12.1
 9 -10 -1 112.89 17.1
 9 -10 -1 91.99 12.5
 -9 10 1 92.49 15.8
 8 -10 -1 88.69 12.7
 8 -10 -1 102.59 13.9
 8 10 -1 86.99 11.1
 7 -10 -1 31.4 10.1
 7 -10 -1 28.1 9.8
 7 10 -1 39.9 9.4
 6 -10 -1 141.59 12.6
 6 -10 -1 149.69 15.2
 -6 10 1 138.49 11.7
 6 10 -1 160.08 12.8
 6 10 -1 191.18 14.5
 -5 -10 1 157.78 10.6
 5 -10 -1 189.48 13.6
 5 -10 -1 186.68 14.6
 5 -10 -1 174.08 14.5
 -5 10 1 183.78 12.9
 5 10 -1 187.28 12.3
 4 -10 -1 208.88 14.8
 4 -10 -1 200.78 13.9
 -4 -10 1 214.98 17.1
 4 -10 -1 200.18 13.2
 4 10 -1 182.18 14
 -4 10 1 172.08 17
 4 10 -1 199.18 12.5
 3 -10 -1 110.09 11.3
 -3 -10 1 91.99 10.1
 3 -10 -1 87.79 10.5
 3 10 -1 98.39 10.5
 3 10 -1 86.09 9.2
 -3 10 1 110.99 10.6
 2 -10 -1 11.5 6.6
 2 10 -1 23.8 8.5
 -2 10 1 33.1 8.5
 2 10 -1 27.3 2.8
 1 -10 -1 164.58 12.9
 -1 -10 1 145.99 7.4
 -1 -10 1 169.98 12.1
 1 -10 -1 147.39 10.1
 1 10 -1 138.49 7.9
 1 10 -1 160.98 13.2
 1 10 -1 164.28 11.8
 -1 10 1 157.98 13
 0 -10 1 430.46 14
 0 -10 1 446.76 17.9
 0 -10 -1 421.06 14.3
 0 -10 -1 406.46 17.8
 0 10 1 427.66 14
 0 10 1 434.76 28.1
 0 10 -1 425.56 14.1
 0 10 -1 399.46 28
 -1 -10 -1 175.38 12.2
 -1 -10 -1 145.79 8
 1 -10 1 160.48 12.8
 1 -10 1 155.48 10.3
 1 10 1 169.68 13.3
 1 10 1 141.09 7.9
 -1 10 -1 144.19 9
 -1 10 -1 146.39 12.9
 1 10 1 157.38 11.5
 2 -10 1 16 6.6
 -2 -10 -1 22.9 4.2
 2 -10 1 24.1 14.9
 -2 -10 -1 31.5 7.5
 -2 10 -1 13.6 7.9
 2 10 1 23.5 12
 2 10 1 29.1 8.9
 2 10 1 30.9 4.2
 3 -10 1 92.79 10.4
 3 -10 1 98.09 11.1
 3 10 1 94.49 10.5
 -3 10 -1 92.19 10.5
 3 10 1 118.09 11.5
 4 -10 1 201.98 14.3
 4 -10 1 200.98 13.7
 -4 -10 -1 191.58 12.4
 4 -10 1 198.18 13.3
 4 10 1 196.18 12.4
 4 10 1 198.38 14.2
 -4 10 -1 201.38 13.3
 5 -10 1 190.78 13.2
 5 -10 1 186.28 14.6
 -5 -10 -1 148.19 9.7
 5 -10 1 161.68 14.3
 5 10 1 169.78 19.2
 -5 10 -1 159.18 12.4
 5 10 1 192.88 12.1
 6 -10 1 192.78 21.9
 6 -10 1 180.88 15.4
 6 -10 1 168.08 12.9
 6 10 1 145.89 13.1
 6 10 1 160.28 12.4
 -6 10 -1 147.09 13.1
 7 -10 1 11.7 9.1
 7 -10 1 36.2 9.6
 7 10 1 26.3 8.9
 -7 10 -1 33.9 10.4
 8 -10 1 110.29 14.3
 8 -10 1 90.19 11.9
 8 10 1 72.69 10.8
 -8 10 -1 102.19 14.5
 9 -10 1 89.09 12.4
 9 -10 1 87.59 17.6
 -9 10 -1 107.19 15.8
 10 -10 1 52.49 13.5
 10 -10 1 39.6 12.3
 -10 10 -1 48.4 13.1
 10 10 1 63.49 12.6
 9 -11 -1 132.69 14.8
 9 -11 -1 105.39 15.8
 -9 11 1 118.69 15.1
 9 11 -1 155.58 18.4
 8 -11 -1 144.49 16.4
 8 -11 -1 149.79 16.4
 -8 11 1 135.99 17.2
 7 -11 -1 133.89 14.4
 7 -11 -1 111.09 14.4
 7 11 -1 121.99 13.4
 6 -11 -1 139.69 15.3
 6 -11 -1 119.59 13.7
 6 11 -1 108.19 12.3
 5 -11 -1 141.19 14
 -5 11 1 110.69 11.5
 5 11 -1 105.69 11.7
 5 11 -1 134.59 12.8
 4 -11 -1 109.99 12.6
 4 -11 -1 121.19 13.3
 4 11 -1 134.79 12.1
 -4 11 1 124.39 12.5
 3 -11 -1 165.08 14.4
 3 -11 -1 146.69 13.1
 -3 -11 1 144.99 11.7
 3 11 -1 171.68 14.5
 -3 11 1 131.99 13.4
 2 -11 -1 187.78 14.5
 2 -11 -1 165.08 12
 2 11 -1 181.38 13.5
 2 11 -1 193.48 15.2
 -2 11 1 180.98 14.4
 1 -11 -1 615.74 22.2
 -1 -11 1 577.64 22
 1 -11 -1 599.44 19.3
 -1 -11 1 569.04 16.2
 1 11 -1 664.43 23.1
 -1 11 1 615.54 22.9
 1 11 -1 582.24 19.3
 1 11 -1 605.14 16.7
 0 -11 1 86.19 8.3
 0 -11 -1 83.89 8.4
 0 -11 1 91.79 10.5
 0 -11 -1 89.89 10.7
 0 11 1 89.99 10.9
 0 11 -1 101.79 11.7
 0 11 -1 93.29 8.5
 0 11 1 109.39 8.4
 0 11 -1 92.59 7.4
 1 -11 1 605.44 23.4
 -1 -11 -1 589.94 17
 -1 -11 -1 612.34 22.5
 1 11 1 649.93 23.2
 1 11 1 557.94 16.8
 -1 11 -1 591.54 19.2
 -1 11 -1 633.94 22.8
 -2 -11 -1 179.08 12.6
 2 -11 1 192.28 12.4
 2 -11 1 193.78 14.5
 -2 11 -1 187.38 14.6
 2 11 1 181.28 12.9
 2 11 1 190.78 15
 2 11 1 150.18 7.3
 3 -11 1 153.68 13
 3 -11 1 168.68 14.4
 -3 -11 -1 139.99 11.7
 3 11 1 155.78 14.7
 -3 11 -1 174.88 13.9
 -4 -11 -1 119.19 13.1
 4 -11 1 131.49 13.7
 4 -11 1 147.69 13.8
 4 11 1 127.99 12.8
 -4 11 -1 124.59 12.4
 4 11 1 149.39 20.6
 5 -11 1 136.19 13.7
 -5 11 -1 126.09 15.2
 5 11 1 142.79 13.4
 5 11 1 127.39 12.9
 -5 11 -1 114.29 12
 6 -11 1 121.39 13.4
 6 -11 1 138.99 15.5
 6 11 1 127.69 13.4
 -6 11 -1 116.59 14.1
 7 -11 1 127.59 14.5
 7 -11 1 122.99 13.9
 7 11 1 130.19 13
 -7 11 -1 118.69 14.7
 8 -11 1 137.29 15.4
 8 -11 1 139.89 15.5
 -8 11 -1 121.49 14.6
 9 -11 1 157.08 18.6
 9 -11 1 146.49 17.4
 9 11 1 133.49 17.4
 -9 11 -1 138.89 17.9
 8 -12 -1 137.79 16.3
 -8 12 1 122.09 16.6
 8 12 -1 139.39 15.4
 7 -12 -1 38.4 12.1
 7 -12 -1 41.5 12.3
 -7 12 1 40.1 12.3
 6 -12 -1 103.49 13.8
 6 -12 -1 85.49 13.4
 6 12 -1 127.19 14.5
 5 -12 -1 65.59 11.9
 5 -12 -1 86.29 13.2
 5 12 -1 79.59 12.9
 4 -12 -1 66.59 12.5
 4 -12 -1 72.89 11.4
 4 12 -1 71.99 12.3
 -4 12 1 60.39 10.9
 3 -12 -1 184.88 16
 -3 -12 1 178.98 14.7
 3 -12 -1 202.88 14.4
 -3 12 1 152.88 16.8
 3 12 -1 201.18 27.1
 2 -12 -1 276.57 18.6
 2 -12 -1 291.47 14.8
 -2 -12 1 281.37 19.6
 2 12 -1 302.67 18.6
 -2 12 1 292.47 17.6
 1 -12 -1 338.37 14.9
 1 -12 -1 340.67 18.7
 1 12 -1 324.67 13.1
 1 12 -1 391.96 19.4
 -1 12 1 344.47 19.8
 1 12 -1 324.67 12
 0 -12 1 455.95 19.8
 0 -12 -1 438.26 15.2
 0 -12 -1 455.25 19.9
 0 -12 1 440.86 16.3
 0 12 -1 452.45 16.4
 0 12 -1 435.16 15.2
 0 12 -1 469.25 21.1
 0 12 1 456.55 21
 -1 -12 -1 321.47 17.9
 1 -12 1 337.17 14.4
 1 -12 1 306.47 20.7
 -1 -12 -1 334.17 12.1
 1 12 1 322.57 12.7
 1 12 1 348.27 12.7
 1 12 1 366.56 19.4
 -1 12 -1 343.07 14.7
 -1 12 -1 354.66 18.9
 2 -12 1 267.27 14.1
 2 -12 1 272.27 17.6
 2 12 1 287.97 11.1
 2 12 1 280.77 18.4
 -2 12 -1 320.57 18
 -2 12 -1 298.47 14.7
 3 -12 1 189.38 14.1
 3 -12 1 187.98 16.2
 -3 -12 -1 190.68 15.7
 3 12 1 215.88 25
 -3 12 -1 212.48 14.7
 -3 12 -1 213.88 15.7
 4 -12 1 49.99 10
 4 -12 1 55.49 11.7
 -4 12 -1 64.29 11
 4 12 1 52.49 12.1
 -4 12 -1 66.29 10.9
 5 -12 1 66.79 12.3
 5 -12 1 69.39 12.2
 5 12 1 75.59 12.9
 -5 12 -1 70.89 11.9
 6 -12 1 127.39 14.6
 6 -12 1 96.59 14
 6 12 1 86.39 13
 -6 12 -1 117.59 14.3
 7 -12 1 48.1 12.2
 7 -12 1 28.1 11.6
 -7 12 -1 49.3 12.7
 8 -12 1 154.68 18.7
 8 12 1 147.29 16.6
 -8 12 -1 154.38 21
 7 -13 -1 63.49 13.5
 7 13 -1 59.79 12.5
 6 -13 -1 123.49 15.4
 6 -13 -1 130.79 15.2
 -6 13 1 129.19 15.9
 5 -13 -1 149.88 15.9
 5 -13 -1 120.79 14.4
 -5 13 1 126.09 16
 5 13 -1 137.79 14.9
 4 -13 -1 147.69 24.1
 4 -13 -1 178.18 14.9
 -4 13 1 188.58 15.2
 4 13 -1 177.18 17.5
 3 -13 -1 155.38 14.6
 3 -13 -1 143.49 15.1
 -3 13 1 145.29 16.1
 3 13 -1 168.38 17.4
 2 -13 -1 187.58 17
 2 -13 -1 184.98 13.3
 -2 13 1 182.88 17.5
 -2 13 1 200.98 13.7
 1 -13 -1 266.37 19.1
 1 -13 -1 265.57 14
 -1 13 1 270.27 14.1
 1 13 -1 273.67 19.1
 -1 13 1 274.17 18.7
 0 -13 1 86.19 8.4
 0 -13 1 109.99 13.1
 0 -13 -1 79.99 11.8
 0 13 -1 119.69 14.2
 0 13 -1 90.69 9.6
 0 13 1 123.09 14.5
 0 13 1 101.49 10.6
 -1 -13 -1 276.97 16.9
 1 -13 1 306.47 17.9
 1 -13 1 264.17 13.3
 -1 -13 -1 254.17 11.8
 -1 13 -1 283.57 13.7
 -1 13 -1 234.98 21.1
 1 13 1 250.67 18.8
 2 -13 1 181.18 16.7
 2 -13 1 175.88 12.8
 2 13 1 194.78 19.5
 -2 13 -1 197.58 13.2
 -2 13 -1 141.49 19.7
 3 -13 1 153.28 15.6
 3 -13 1 138.29 13.6
 -3 13 -1 142.19 15.7
 3 13 1 165.88 17.6
 -3 13 -1 167.88 14.2
 4 -13 1 167.48 14.6
 -4 13 -1 177.88 15.2
 4 13 1 193.38 17.7
 5 -13 1 122.99 15.2
 5 -13 1 129.19 14.9
 -5 13 -1 131.19 15.4
 5 13 1 139.59 15
 6 -13 1 144.99 16.6
 6 -13 1 110.59 14.8
 -6 13 -1 110.89 14.7
 7 -13 1 50.19 16.9
 7 13 1 63.29 12.3
 5 -14 -1 64.19 13.1
 5 -14 -1 48.9 12.9
 -5 14 1 57.09 13.7
 4 -14 -1 149.79 16.7
 4 -14 -1 201.68 19.5
 -4 14 1 176.78 17.4
 4 14 -1 205.58 19
 3 -14 -1 88.59 12.3
 3 -14 -1 127.19 16
 3 14 -1 113.69 15.2
 2 -14 -1 155.48 17.5
 2 -14 -1 152.98 12.9
 -2 14 1 155.98 13.3
 2 14 -1 177.38 19.2
 -2 14 1 196.78 23.9
 1 -14 -1 88.89 10.5
 1 -14 -1 129.49 14.8
 1 14 -1 83.59 22.9
 -1 14 1 113.29 12.8
 -1 14 1 147.29 16.5
 0 14 -1 61.69 13.7
 0 14 1 86.79 13.8
 1 -14 1 101.09 13.4
 1 -14 1 97.69 10.1
 -1 14 -1 83.09 16.1
 1 14 1 141.69 19.2
 2 -14 1 164.58 17.6
 2 -14 1 143.69 14.4
 -2 14 -1 153.08 14.8
 2 14 1 205.88 19.3
 3 -14 1 108.09 14.8
 -3 14 -1 102.59 12.4
 3 14 1 113.79 15.2
 4 -14 1 203.18 18.9
 4 -14 1 198.88 17.6
 4 14 1 178.78 19.3
 -4 14 -1 181.18 17.9
 5 -14 1 39.2 11.5
 5 -14 1 53.89 13.3
 -5 14 -1 39 12.4
 5 14 1 52.79 20.1
 1 15 -1 23.5 13.9
 0 15 -1 12.4 19.5
 0 15 1 9.2 14.3
 1 15 1 31.2 15.9
 13 0 -2 172.28 16.4
 13 0 -2 184.68 8.6
 -13 0 2 183.38 16.7
 13 0 -2 194.68 9.9
 12 0 -2 51.49 11.6
 -12 0 2 59.99 11.8
 12 0 -2 37.5 4.8
 12 0 -2 44.1 4.9
 11 0 -2 421.96 11.8
 11 0 -2 443.66 20
 11 0 -2 409.16 11.9
 -11 0 2 422.86 28.4
 10 0 -2 40.8 4.1
 10 0 -2 60.09 9.8
 10 0 -2 39.3 4
 -10 0 2 54.19 9.6
 -9 0 2 132.99 11.8
 9 0 -2 129.79 5.7
 9 0 -2 154.08 11.9
 8 0 -2 93.29 4.6
 8 0 -2 102.09 4.9
 7 0 -2 2369.06 55.19
 7 0 -2 2403.76 50.39
 6 0 -2 265.27 11.1
 6 0 -2 269.47 6.6
 -6 0 2 253.57 10.1
 6 0 -2 271.77 6.7
 5 0 -2 389.16 8.9
 -5 0 2 375.36 12.3
 5 0 -2 396.96 8.9
 5 0 -2 402.26 12.8
 4 0 -2 916.81 19.3
 4 0 -2 902.41 22.2
 4 0 -2 901.21 19.3
 3 0 -2 6771.52 141.09
 3 0 -2 6872.71 141.19
 2 0 -2 2205.98 45.8
 2 0 -2 2194.88 47
 -2 0 2 2180.88 46.9
 2 0 -2 2193.08 45.8
 1 0 -2 -0.1 0.5
 1 0 2 -0.2 0.5
 2 0 2 2182.08 46.6
 -2 0 -2 2205.28 46.7
 2 0 2 2169.88 46.6
 -2 0 -2 2117.79 46.5
 -3 0 -2 6741.33 141.69
 4 0 2 927.51 22.7
 -4 0 -2 914.01 22.3
 -4 0 -2 922.51 22.8
 -5 0 -2 391.06 12.5
 5 0 2 401.96 13
 -5 0 -2 386.16 12.9
 -6 0 -2 260.77 11.2
 -6 0 -2 262.77 10.6
 6 0 2 273.47 11.3
 -8 0 -2 113.69 9.8
 8 0 2 138.99 11.2
 -9 0 -2 144.29 12
 9 0 2 152.18 11.2
 -10 0 -2 53.49 9.6
 10 0 2 51.09 9.3
 -12 0 -2 42 11.1
 12 0 2 56.49 11.5
 -13 0 -2 199.78 17.4
 13 -1 -2 92.89 7.9
 -13 -1 2 101.49 13.9
 13 -1 -2 101.89 14.4
 13 -1 -2 107.99 8.3
 13 1 -2 88.19 12.7
 -13 1 2 104.79 14.4
 13 1 -2 93.39 5.8
 12 -1 -2 557.84 24.2
 12 -1 -2 565.24 16.4
 12 -1 -2 579.04 16.4
 -12 -1 2 549.45 23.1
 -12 1 2 575.24 24.9
 12 1 -2 582.34 23.1
 12 1 -2 541.95 14.3
 12 1 -2 564.84 14.4
 11 -1 -2 759.42 26.8
 -11 -1 2 764.02 26
 11 -1 -2 733.73 19.5
 11 -1 -2 761.72 19.6
 11 1 -2 774.22 25.9
 11 1 -2 749.53 18
 -11 1 2 772.22 27.5
 11 1 -2 756.22 18.1
 10 -1 -2 633.24 16.8
 10 -1 -2 670.73 23.7
 10 -1 -2 650.53 16.7
 -10 -1 2 616.74 22.4
 10 1 -2 643.94 15.6
 -10 1 2 677.73 24.1
 10 1 -2 662.73 15.6
 10 1 -2 677.33 22.7
 9 -1 -2 1015.4 29.6
 9 -1 -2 974.9 23.2
 -9 -1 2 988.6 28.5
 9 -1 -2 1002.7 23.4
 9 1 -2 986.7 22.3
 9 1 -2 1018 28.3
 9 1 -2 1015.9 22.3
 8 -1 -2 5004.4 106.19
 -8 -1 2 5097.39 110.99
 8 -1 -2 5110.59 111.69
 8 -1 -2 5133.59 106.39
 8 1 -2 5081.89 110.59
 8 1 -2 5065.69 105.29
 8 1 -2 4886.21 105.29
 7 -1 -2 465.95 11.8
 7 -1 -2 450.55 11.6
 -7 -1 2 450.35 14.8
 7 -1 -2 466.85 16
 7 1 -2 465.25 15.3
 6 -1 -2 1150.38 25.1
 6 -1 -2 1149.29 29
 6 -1 -2 1101.39 24.8
 -6 1 2 1108.09 28.6
 6 1 -2 1128.69 28
 5 -1 -2 96.89 4.2
 5 -1 -2 104.89 4.4
 -5 -1 2 85.29 5.9
 5 -1 -2 103.49 7.1
 -5 1 2 85.39 7.2
 5 1 -2 100.19 6.6
 4 -1 -2 4748.82 101.49
 4 -1 -2 4735.63 98.99
 -4 -1 2 4794.12 100.49
 4 -1 -2 4596.24 99.29
 4 1 -2 4718.73 98.19
 -4 1 2 4755.72 101.39
 4 1 -2 4799.62 98.19
 4 1 -2 4769.52 100.49
 3 -1 -2 119.89 4.2
 3 -1 -2 99.99 6.2
 3 -1 -2 110.39 4
 -3 -1 2 107.19 4.9
 -3 1 2 119.29 5.7
 3 1 -2 106.79 3.3
 3 1 -2 112.29 3.4
 3 1 -2 107.89 5.6
 -2 -1 2 807.52 18.9
 -2 -1 2 816.12 18
 -2 -1 2 811.72 18.1
 2 -1 -2 822.22 20.8
 2 -1 -2 887.01 19.5
 2 -1 -2 817.12 18.7
 -2 1 2 879.61 20
 2 1 -2 935.31 18.6
 -2 1 2 841.62 18.5
 -2 1 2 936.01 18.7
 2 1 -2 837.62 18.9
 1 -1 -2 1430.86 32.5
 1 -1 -2 1567.14 32.5
 1 1 -2 1421.36 31.9
 -1 1 2 1592.54 32.6
 1 -1 2 1535.25 31.8
 1 -1 2 1485.35 32.8
 1 1 2 1432.06 31.5
 -1 1 -2 1518.55 33
 -2 -1 -2 864.11 20
 2 -1 2 913.81 18.8
 2 -1 2 879.91 21.2
 -2 -1 -2 856.81 19.5
 2 -1 2 847.02 19.1
 2 1 2 903.91 18.3
 -2 1 -2 844.32 20.3
 -2 1 -2 902.11 18.5
 -2 1 -2 815.72 19.9
 2 1 2 857.41 20.1
 -2 1 -2 827.72 18.4
 2 1 2 812.62 18.2
 -3 -1 -2 107.09 5
 -3 -1 -2 108.99 5.4
 3 -1 2 113.69 5.8
 3 -1 2 120.29 3.8
 3 -1 2 106.19 3.8
 -3 1 -2 109.19 5.8
 -3 1 -2 106.59 5.5
 3 1 2 105.89 5.1
 4 -1 2 4665.63 98.39
 -4 -1 -2 4704.03 100.49
 -4 -1 -2 4714.63 100.79
 4 -1 2 4653.93 101.29
 4 -1 2 4909.21 98.49
 4 1 2 4818.52 100.69
 -4 1 -2 4632.74 101.39
 -4 1 -2 4756.62 101.29
 5 -1 2 99.79 3.7
 -5 -1 -2 103.59 6.7
 5 -1 2 99.79 7.8
 -5 -1 -2 101.59 6.3
 5 -1 2 107.19 3.8
 5 1 2 102.69 6.8
 -5 1 -2 99.09 7.8
 -5 1 -2 100.09 6.7
 6 -1 2 1113.89 24.2
 6 -1 2 1082.09 28.5
 -6 -1 -2 1097.69 27.7
 -6 -1 -2 1108.89 28.1
 6 -1 2 1158.98 24.2
 6 1 2 1135.69 28
 -6 1 -2 1080.09 28.7
 -6 1 -2 1154.28 30.9
 7 -1 2 472.55 11.2
 7 -1 2 495.35 17
 -7 -1 -2 473.35 16
 7 -1 2 442.76 11.6
 7 1 2 458.85 15.8
 -7 1 -2 460.95 16.8
 -8 -1 -2 5097.89 111.59
 8 -1 2 5046.8 112.09
 8 -1 2 5055.39 105.99
 8 -1 2 5060.99 105.99
 8 1 2 5068.19 111.19
 -8 1 -2 5084.99 112.49
 9 -1 2 992.3 22.7
 -9 -1 -2 986.5 30.9
 9 -1 2 1019.5 24
 9 -1 2 1007.2 29.8
 9 1 2 998 28.6
 -9 1 -2 999.4 30.1
 10 -1 2 696.43 24.4
 10 -1 2 635.74 16.4
 10 -1 2 645.64 16.3
 -10 -1 -2 680.73 23.6
 -10 1 -2 663.23 24.4
 10 1 2 668.93 22.8
 -11 -1 -2 763.32 27.2
 11 -1 2 760.32 19.4
 11 -1 2 754.72 19.3
 11 -1 2 797.32 27.8
 -11 1 -2 802.12 28.3
 11 1 2 772.72 26.9
 12 -1 2 533.35 15.7
 12 -1 2 562.64 15.3
 -12 -1 -2 549.95 24.8
 12 -1 2 575.84 23.4
 -12 1 -2 542.65 24.5
 13 -1 2 103.99 14.3
 13 -1 2 73.69 7.5
 13 -1 2 97.99 8.5
 -13 -1 -2 111.79 13.6
 -13 1 -2 127.29 15.5
 13 -2 -2 143.49 9.8
 13 -2 -2 151.48 17.6
 -13 -2 2 156.48 14.4
 13 2 -2 145.19 14.6
 -13 2 2 158.88 17.6
 12 -2 -2 247.48 16.8
 12 -2 -2 222.88 11.3
 -12 -2 2 246.18 23.2
 12 -2 -2 247.08 11
 -12 2 2 247.68 19
 12 2 -2 224.18 8.1
 12 2 -2 233.68 8.1
 11 -2 -2 437.86 19.8
 -11 -2 2 425.86 19.1
 11 -2 -2 418.66 13.8
 11 -2 -2 420.56 14
 11 2 -2 416.96 11.4
 11 2 -2 432.06 19
 -11 2 2 398.66 20.9
 11 2 -2 410.96 11.4
 10 -2 -2 226.98 9.1
 10 -2 -2 219.88 14.4
 -10 -2 2 229.08 13.7
 10 2 -2 209.48 7.3
 10 2 -2 215.88 13.6
 10 2 -2 205.58 7.2
 9 -2 -2 75.39 6.4
 -9 -2 2 79.59 9.4
 9 -2 -2 70.79 6.1
 9 -2 -2 66.39 9.4
 9 2 -2 68.29 8.4
 9 2 -2 62.59 4.4
 9 2 -2 63.99 4.5
 8 -2 -2 431.36 12.2
 8 -2 -2 423.26 12.4
 -8 -2 2 432.06 15.5
 8 2 -2 442.66 15.3
 8 2 -2 403.36 10.6
 8 2 -2 399.56 10.6
 7 -2 -2 2280.67 53.39
 7 -2 -2 2287.07 48.9
 7 -2 -2 2140.19 48.6
 -7 -2 2 2192.58 50.89
 -7 -2 2 2251.37 51.39
 7 2 -2 2247.08 47.6
 7 2 -2 2268.67 51.29
 7 2 -2 2239.98 47.5
 6 -2 -2 162.68 7.2
 6 -2 -2 158.48 6.4
 6 -2 -2 162.78 9.4
 -6 -2 2 174.38 7.9
 6 2 -2 148.79 8.1
 6 2 -2 162.08 5.2
 6 2 -2 157.98 5.1
 5 -2 -2 1894.71 42.8
 5 -2 -2 1897.71 44.1
 -5 -2 2 1845.52 43.5
 5 -2 -2 1946.91 41.3
 5 2 -2 1918.21 40.3
 -5 2 2 1831.72 43.8
 5 2 -2 1896.31 40.2
 5 2 -2 1884.21 42.2
 4 -2 -2 2867.01 60.89
 4 -2 -2 2751.22 60.69
 4 -2 -2 2857.91 63.19
 -4 -2 2 2878.11 61.19
 -4 2 2 2858.41 63.09
 -4 2 2 2825.42 59.79
 -4 2 2 2880.71 59.69
 4 2 -2 2923.61 60.19
 4 2 -2 2873.81 61.29
 4 2 -2 2834.22 60.09
 3 -2 -2 909.91 20.5
 3 -2 -2 873.61 20.3
 3 -2 -2 876.01 21.9
 -3 2 2 883.31 19.9
 3 2 -2 894.01 20.1
 -3 2 2 904.41 22.1
 3 2 -2 908.51 19.9
 -3 2 2 902.11 20.7
 3 2 -2 886.91 19.8
 -2 -2 2 13.5 2
 2 -2 -2 13.9 2.6
 -2 -2 2 13.6 1.6
 -2 -2 2 18.8 2.1
 2 -2 -2 12 3.2
 2 2 -2 16.7 2.3
 -2 2 2 15.1 2.4
 -2 2 2 16.3 2.5
 2 2 -2 15.6 1.7
 2 2 -2 17.1 2.3
 -2 2 2 14 3.4
 1 -2 -2 283.47 7.9
 -1 -2 2 289.37 6.3
 1 -2 -2 303.87 8.1
 -1 -2 2 285.87 7.7
 1 -2 -2 285.57 8.1
 -1 -2 2 298.17 7.7
 1 2 -2 275.37 7.8
 -1 2 2 276.17 8.1
 -1 2 2 295.67 8
 -1 2 2 283.87 8
 0 -2 2 1724.03 36.5
 0 -2 2 1686.23 35.9
 0 -2 -2 1694.63 36.5
 0 -2 -2 1663.73 36.2
 0 -2 -2 1665.13 37.1
 0 -2 2 1715.93 36.5
 0 2 -2 1716.83 35.9
 0 2 2 1658.03 36.2
 0 2 2 1667.63 36.4
 0 2 2 1686.93 36.5
 0 2 -2 1704.73 35.9
 0 2 -2 1722.53 36.5
 -1 -2 -2 308.77 7.7
 1 -2 2 294.47 8.1
 1 -2 2 301.37 8.1
 -1 -2 -2 293.97 7.7
 1 -2 2 285.97 8.1
 -1 -2 -2 283.47 7.7
 -1 2 -2 289.17 8.1
 -1 2 -2 286.77 8
 1 2 2 313.77 7.7
 -1 2 -2 289.77 7.9
 -1 2 -2 289.97 8.2
 1 2 2 279.67 8.5
 -2 -2 -2 22.6 2.5
 2 -2 2 11.5 2.5
 -2 -2 -2 18 1.9
 -2 -2 -2 16.9 1.8
 2 -2 2 15.5 3.5
 -2 2 -2 11.9 2.2
 -2 2 -2 16.1 3.2
 -2 2 -2 13.2 2.4
 2 2 2 15.3 2.2
 2 2 2 14.9 2.2
 2 2 2 19.1 2.4
 -3 -2 -2 910.11 20.6
 -3 -2 -2 902.81 21.6
 3 -2 2 877.91 20.3
 3 -2 2 909.41 20.4
 3 -2 2 883.11 22
 3 2 2 910.11 19.7
 3 2 2 878.81 20.6
 -3 2 -2 905.91 22.2
 3 2 2 897.91 19.6
 4 -2 2 2772.62 60.19
 -4 -2 -2 2884.11 61.19
 -4 -2 -2 2882.91 61.39
 4 -2 2 2818.22 60.29
 4 -2 2 2776.92 62.69
 -4 2 -2 2824.12 62.69
 4 2 2 2900.21 59.29
 5 -2 2 1898.81 44.4
 -5 -2 -2 1905.41 42.8
 -5 -2 -2 1934.91 43.1
 5 -2 2 1864.91 41.2
 5 -2 2 1884.61 41.2
 5 2 2 1945.41 42.9
 -5 2 -2 1909.61 44.3
 6 -2 2 170.18 6.2
 -6 -2 -2 157.78 7.8
 6 -2 2 157.58 6.1
 -6 -2 -2 169.98 8.7
 6 -2 2 160.08 11.7
 6 2 2 174.38 8.7
 -6 2 -2 175.18 12
 7 -2 2 2187.78 47.9
 7 -2 2 2218.38 52.89
 7 -2 2 2188.38 48
 -7 -2 -2 2228.98 51.39
 -7 -2 -2 2194.78 50.79
 7 2 2 2251.07 51.19
 -7 2 -2 2245.48 53.29
 8 -2 2 422.66 11.9
 -8 -2 -2 402.26 17.2
 8 -2 2 416.86 11.8
 8 -2 2 452.85 18
 -8 2 -2 454.75 18.2
 -9 -2 -2 80.39 9.3
 9 -2 2 78.59 10.7
 9 -2 2 70.89 5.9
 9 -2 2 58.79 5.7
 -9 2 -2 94.09 11.1
 9 2 2 68.09 8.9
 10 -2 2 232.88 16.2
 10 -2 2 217.08 9
 -10 -2 -2 217.98 14
 -10 2 -2 204.98 17.6
 11 -2 2 409.56 13.1
 -11 -2 -2 434.36 18.9
 11 -2 2 408.96 13.2
 11 -2 2 403.76 20.7
 -11 2 -2 414.06 21.2
 12 -2 2 210.88 11.3
 12 -2 2 235.58 11.1
 12 -2 2 275.87 18.7
 -12 -2 -2 238.68 15.9
 -12 2 -2 247.28 17.6
 -13 -2 -2 142.89 16.6
 13 -2 2 144.89 17.1
 13 -2 2 144.69 9.9
 -13 2 -2 144.29 18.8
 13 -3 -2 90.59 9.7
 -13 -3 2 97.19 12
 -13 3 2 130.59 19.6
 13 3 -2 89.29 6
 12 -3 -2 78.59 8.7
 -12 -3 2 77.89 11.1
 12 -3 -2 97.89 14
 12 -3 -2 83.79 8.1
 -12 3 2 82.09 14.3
 12 3 -2 85.49 6.1
 11 -3 -2 198.58 10.3
 -11 -3 2 168.08 13.1
 11 -3 -2 187.98 16.6
 11 3 -2 179.58 7.4
 11 3 -2 170.48 7.5
 11 3 -2 182.08 13.3
 -11 3 2 176.98 17.2
 -10 -3 2 12 6.8
 10 -3 -2 17.4 5.3
 10 -3 -2 2.9 8.2
 10 -3 -2 13.5 4.9
 10 3 -2 8.1 3.5
 10 3 -2 -3.3 6.4
 10 3 -2 11.3 3.7
 9 -3 -2 29.1 5
 9 -3 -2 21.2 8.2
 -9 -3 2 18.9 6.7
 9 -3 -2 31 5.3
 9 3 -2 21.1 6.6
 9 3 -2 32.3 3.9
 8 -3 -2 866.41 21.9
 -8 -3 2 851.41 23.7
 8 -3 -2 852.41 26.7
 8 -3 -2 860.61 21.7
 -8 -3 2 841.62 23
 8 3 -2 874.61 20.3
 8 3 -2 871.71 23.6
 8 3 -2 851.91 20.2
 7 -3 -2 392.56 16.2
 7 -3 -2 378.26 11.9
 7 -3 -2 395.56 12.2
 -7 -3 2 399.86 13.3
 -7 -3 2 384.36 15.8
 7 3 -2 398.46 10.7
 7 3 -2 398.06 13.2
 7 3 -2 394.56 10.7
 6 -3 -2 788.52 21.3
 -6 -3 2 829.62 20.6
 6 -3 -2 830.22 20.4
 6 -3 -2 798.92 23.2
 -6 -3 2 808.12 20.8
 6 3 -2 844.92 19.1
 6 3 -2 810.72 20.7
 -5 -3 2 275.47 8.6
 5 -3 -2 276.17 11.7
 -5 -3 2 255.77 8.7
 5 -3 -2 259.37 8.8
 5 -3 -2 265.97 9
 -5 3 2 273.67 12
 -5 3 2 262.07 7.1
 5 3 -2 269.57 8.8
 5 3 -2 262.77 8
 5 3 -2 266.47 8
 -4 -3 2 383.66 10.4
 4 -3 -2 394.46 11.4
 4 -3 -2 394.06 13.2
 -4 -3 2 383.36 10.4
 4 -3 -2 388.56 11.3
 4 3 -2 395.56 10.5
 -4 3 2 432.46 10.8
 4 3 -2 389.16 10.6
 -4 3 2 402.26 10.6
 4 3 -2 412.06 10.6
 -4 3 2 396.76 13.2
 -3 -3 2 150.78 4.7
 -3 -3 2 166.48 5.1
 3 -3 -2 158.08 6.8
 3 -3 -2 159.58 8.1
 -3 -3 2 141.69 4.7
 -3 3 2 164.88 6.3
 -3 3 2 161.98 6.1
 -3 3 2 148.59 7.2
 3 3 -2 169.28 5.9
 3 3 -2 156.08 6
 3 3 -2 152.18 4.7
 -2 -3 2 419.36 10.6
 2 -3 -2 411.56 11.3
 2 -3 -2 418.16 12.1
 2 -3 -2 400.06 11.2
 -2 3 2 427.06 11.3
 2 3 -2 413.16 11
 -2 3 2 414.66 11.1
 -2 3 2 396.36 11.8
 -1 -3 2 1031.1 23.6
 1 -3 -2 1064.59 24.1
 1 -3 -2 1080.59 25.2
 1 -3 -2 1024.8 24.1
 -1 3 2 1067.99 24
 1 3 -2 1022.5 22
 1 3 -2 1050.19 23.8
 -1 3 2 1084.59 24
 1 3 -2 998.8 23.7
 1 3 -2 1008 22
 -1 3 2 1050.79 24
 1 -3 2 1066.59 24.2
 1 -3 2 1082.99 24.3
 -1 -3 -2 1049.3 23.1
 -1 -3 -2 1027.3 23.8
 1 -3 2 1039 25
 -1 -3 -2 1063.99 23.9
 -1 3 -2 1048.5 24
 1 3 2 1059.19 24
 -1 3 -2 1039.7 24
 1 3 2 1042.6 24
 -1 3 -2 1003.7 24
 1 3 2 1099.49 23.3
 -2 -3 -2 409.86 10.3
 -2 -3 -2 423.96 10.5
 2 -3 2 408.46 11.9
 2 -3 2 392.26 11.1
 2 -3 2 406.96 11.2
 2 3 2 415.26 10.8
 2 3 2 421.86 10.1
 -2 3 -2 402.16 11.7
 -2 3 -2 404.86 11
 -2 3 -2 422.96 11.9
 -3 -3 -2 168.18 5.5
 3 -3 2 160.08 6.6
 3 -3 2 142.39 7.4
 -3 -3 -2 165.68 4.8
 -3 -3 -2 162.08 4.8
 -3 3 -2 163.98 6
 3 3 2 169.28 5.7
 -3 3 -2 153.08 7.2
 3 3 2 160.58 5.9
 3 3 2 143.69 5.9
 -3 3 -2 166.38 6.1
 -4 -3 -2 407.86 11.1
 4 -3 2 383.66 11.2
 -4 -3 -2 401.96 10.8
 4 -3 2 387.86 13.1
 4 -3 2 390.76 11.2
 -4 3 -2 392.56 10.3
 4 3 2 404.86 10.4
 -4 3 -2 414.66 11.1
 -4 3 -2 392.16 12.8
 -5 -3 -2 262.27 10
 5 -3 2 267.77 8.6
 5 -3 2 282.07 11.8
 -5 -3 -2 266.77 9.2
 5 -3 2 247.48 8.5
 5 3 2 257.57 7.6
 -5 3 -2 239.88 11.9
 5 3 2 258.97 7.5
 -5 3 -2 276.47 6.3
 -6 -3 -2 838.72 21.3
 6 -3 2 799.12 19.9
 -6 -3 -2 808.12 20.7
 6 -3 2 797.32 23.2
 6 -3 2 825.82 20
 6 3 2 791.52 18.5
 6 3 2 827.12 19.3
 7 -3 2 403.56 11.8
 -7 -3 -2 393.96 13.1
 7 -3 2 404.56 11.9
 7 -3 2 389.36 15.5
 -7 -3 -2 389.36 13.7
 -7 3 -2 375.96 15.6
 7 3 2 379.06 10
 7 3 2 396.86 10.1
 -8 -3 -2 880.71 24.1
 8 -3 2 855.91 21.4
 8 -3 2 871.91 26.3
 8 -3 2 855.51 21.4
 8 3 2 803.62 19.5
 8 3 2 871.31 19.5
 -8 3 -2 890.41 26.8
 -9 -3 -2 25.4 7.1
 9 -3 2 19.5 8.2
 9 -3 2 26.1 5
 9 -3 2 30 4.9
 9 3 2 24.3 3.1
 -9 3 -2 29.8 8.9
 9 3 2 23.8 3.2
 10 -3 2 6.8 4.8
 10 -3 2 8.1 4.6
 10 -3 2 12.9 8.8
 -10 -3 -2 6 7
 -10 3 -2 3 8.3
 10 3 2 15.2 3.1
 10 3 2 10.9 2.8
 -11 -3 -2 190.68 14
 11 -3 2 203.68 17.3
 11 -3 2 176.08 9.7
 11 -3 2 185.28 10
 11 3 2 187.78 6.6
 -11 3 -2 186.78 17.3
 12 -3 2 79.19 8
 12 -3 2 85.89 13.6
 12 -3 2 91.19 9.6
 -12 3 -2 91.29 14.3
 -13 -3 -2 105.49 12.8
 13 -3 2 70.29 16.8
 13 -3 2 91.29 10.4
 13 -3 2 79.29 9.3
 -13 3 -2 107.29 15.6
 13 -4 -2 28.4 10.8
 -13 -4 2 8.6 10.8
 13 -4 -2 13.8 7.3
 13 4 -2 22.1 5
 -13 4 2 28.5 13.4
 12 -4 -2 330.17 19.5
 -12 -4 2 293.17 15.9
 12 -4 -2 298.07 14.6
 12 4 -2 287.17 10.5
 -12 4 2 321.57 20.1
 12 4 -2 298.47 11
 11 -4 -2 13.3 6.5
 11 -4 -2 30.8 10.2
 -11 -4 2 14.1 7.4
 11 -4 -2 12.2 6
 11 4 -2 16.6 4.6
 -11 4 2 12.4 9.8
 -10 -4 2 47.9 7.8
 10 -4 -2 57.99 7.2
 10 -4 -2 58.89 10.7
 10 -4 -2 63.29 6.9
 10 4 -2 57.09 6.4
 -9 -4 2 109.49 9
 9 -4 -2 125.69 9
 9 -4 -2 115.99 13.6
 9 -4 -2 120.19 8.4
 9 4 -2 125.99 7.3
 8 -4 -2 314.87 16.3
 -8 -4 2 296.77 11.3
 -8 -4 2 279.57 12
 8 -4 -2 302.37 11.8
 8 -4 -2 296.37 11.4
 8 4 -2 280.87 10
 8 4 -2 289.47 11.8
 8 4 -2 301.27 9.9
 -7 -4 2 74.79 7
 7 -4 -2 90.89 7.4
 7 -4 -2 77.39 7.5
 7 -4 -2 90.99 9.7
 -7 -4 2 82.69 6.2
 7 4 -2 84.19 5.9
 7 4 -2 85.59 6.8
 7 4 -2 82.09 6.1
 -6 -4 2 123.19 6.6
 6 -4 -2 135.99 7.3
 6 -4 -2 123.69 9.5
 -6 -4 2 137.29 6.5
 6 -4 -2 130.09 7.7
 6 4 -2 137.19 6.7
 6 4 -2 137.29 6.6
 5 -4 -2 120.69 6.8
 5 -4 -2 126.89 14.1
 5 -4 -2 133.09 8.6
 -5 -4 2 119.29 5.3
 -5 4 2 113.99 5.7
 5 4 -2 127.39 7.4
 -4 -4 2 694.43 16
 -4 -4 2 704.33 16.1
 4 -4 -2 693.33 19.9
 -4 -4 2 699.23 16
 4 -4 -2 706.13 18.4
 -4 -4 2 716.73 16.3
 4 4 -2 712.83 17.6
 -4 4 2 719.33 20
 -4 4 2 725.23 17.7
 -4 4 2 712.83 17.7
 4 4 -2 718.83 17.7
 3 -4 -2 77.99 5.7
 3 -4 -2 82.49 6
 3 -4 -2 74.79 7.1
 -3 -4 2 83.39 6.8
 -3 -4 2 82.69 6.9
 -3 4 2 83.99 5.8
 -3 4 2 83.39 6.8
 3 4 -2 63.29 5.4
 2 -4 -2 15.3 4.2
 -2 -4 2 19.4 3.2
 2 -4 -2 17.1 4.3
 2 -4 -2 22 4.1
 -2 -4 2 17.3 3.1
 -2 4 2 20.3 4.1
 2 4 -2 16.8 3.5
 -2 4 2 17 3.7
 2 4 -2 16.2 3.4
 -2 4 2 16.9 3.4
 1 -4 -2 335.87 10.4
 -1 -4 2 303.17 11.4
 -1 -4 2 323.67 10.1
 1 -4 -2 309.27 10.1
 -1 -4 2 327.17 7.9
 1 -4 -2 329.07 10.1
 -1 4 2 322.57 10.4
 1 4 -2 327.47 8
 1 4 -2 332.47 7.9
 1 4 -2 357.06 10.4
 1 4 -2 360.26 10.4
 -1 4 2 339.27 10.3
 -1 4 2 342.27 10.1
 0 -4 2 578.14 13.9
 0 -4 -2 566.14 15.2
 0 -4 2 560.34 15
 0 -4 2 585.34 15.3
 0 -4 -2 572.94 15.1
 0 -4 -2 592.64 15.3
 0 4 -2 574.94 15.2
 0 4 -2 583.54 13.9
 0 4 2 584.64 14.3
 0 4 -2 581.34 15.2
 0 4 2 569.74 15.1
 0 4 2 570.34 15.2
 -1 -4 -2 354.16 9
 1 -4 2 325.17 10.4
 -1 -4 -2 349.27 10.2
 1 -4 2 323.47 10.1
 -1 -4 -2 324.37 10.3
 1 -4 2 341.47 10.7
 1 4 2 329.77 10.2
 1 4 2 354.16 9.2
 1 4 2 349.27 10.4
 -1 4 -2 315.97 9.9
 -1 4 -2 342.37 10.4
 -1 4 -2 345.47 10.5
 -2 -4 -2 17.1 3
 2 -4 2 12 3.6
 -2 -4 -2 7.3 3.1
 2 -4 2 19.1 3.9
 -2 -4 -2 18.9 2.4
 2 -4 2 16.2 4
 2 4 2 19.5 2.8
 -2 4 -2 17 3.4
 -2 4 -2 16.8 3.9
 -2 4 -2 14.7 3.6
 2 4 2 15 3.4
 3 -4 2 85.39 6
 3 -4 2 72.59 6.1
 -3 -4 -2 91.79 4.5
 3 -4 2 81.19 6.4
 -3 4 -2 77.09 5.6
 3 4 2 73.49 5.3
 -3 4 -2 74.39 6.5
 3 4 2 86.79 4.7
 3 4 2 67.09 5.1
 -4 -4 -2 772.72 16.4
 -4 -4 -2 720.93 20.6
 -4 -4 -2 716.33 17.2
 4 -4 2 721.53 18.7
 4 -4 2 729.23 20.3
 4 4 2 719.43 17.8
 -4 4 -2 732.43 20.4
 4 4 2 715.83 17.9
 -4 4 -2 736.23 20.9
 -4 4 -2 710.83 17.7
 -5 -4 -2 125.59 6.3
 5 -4 2 123.99 6.7
 5 -4 2 108.09 10.1
 5 -4 2 118.29 10.8
 -5 -4 -2 116.29 5.8
 5 4 2 118.19 6.1
 -5 4 -2 128.29 5.5
 5 4 2 100.49 5.9
 -6 -4 -2 138.99 6.9
 6 -4 2 138.19 7.4
 -6 -4 -2 144.89 7.5
 6 -4 2 122.69 9.5
 6 -4 2 138.39 7.5
 6 4 2 123.99 6.2
 6 4 2 136.89 6.3
 7 -4 2 83.79 7
 7 -4 2 82.89 9.6
 -7 -4 -2 76.59 7.5
 -7 -4 -2 89.19 7.6
 7 -4 2 87.09 6.9
 -7 4 -2 60.49 8.3
 7 4 2 61.19 5.5
 7 4 2 80.49 5.6
 -8 -4 -2 291.27 11.5
 8 -4 2 301.17 11.2
 8 -4 2 311.17 11.6
 8 -4 2 297.57 15.2
 -8 -4 -2 294.97 12.4
 8 4 2 290.67 9.6
 -8 4 -2 274.17 15.4
 8 4 2 271.07 9.4
 9 -4 2 108.89 8.1
 -9 -4 -2 129.09 10.4
 9 -4 2 116.19 8.4
 9 -4 2 121.69 12.5
 9 4 2 122.99 6.7
 -9 4 -2 130.79 12.8
 10 -4 2 49.4 6.7
 10 -4 2 67.19 11.8
 10 -4 2 52.89 6.6
 -10 -4 -2 62.59 8.6
 10 4 2 54.19 5.2
 -10 4 -2 49.4 10.8
 10 4 2 64.49 6.7
 11 -4 2 17.2 10.8
 -11 -4 -2 15.5 7.7
 11 -4 2 12.8 6.3
 11 -4 2 22.7 5.8
 11 4 2 9.1 4.2
 11 4 2 15.3 3.8
 -11 4 -2 35.4 12
 12 -4 2 306.87 21.2
 12 -4 2 296.67 15.6
 12 -4 2 283.27 13.6
 -12 -4 -2 289.07 16.4
 -12 4 -2 329.57 22.9
 12 4 2 300.77 10.8
 12 4 2 297.57 12.3
 13 -4 2 36.5 13.9
 -13 -4 -2 8.2 9.3
 13 -4 2 24 8.6
 -13 4 -2 20.5 13
 13 -5 -2 191.28 22.5
 13 5 -2 150.18 10.1
 -12 -5 2 108.09 12.4
 12 5 -2 108.19 8.8
 12 5 -2 119.19 8.8
 11 -5 -2 185.28 11.6
 11 -5 -2 165.08 17.4
 -11 -5 2 150.28 11.5
 11 5 -2 157.98 8.9
 -11 5 2 176.58 18.7
 11 5 -2 143.29 9.2
 10 -5 -2 43.7 7.2
 10 -5 -2 30.4 7
 10 -5 -2 36.3 10.2
 10 5 -2 34 5.4
 10 5 -2 45.7 6.2
 -9 -5 2 142.99 9.5
 9 -5 -2 146.79 9.8
 9 -5 -2 152.08 10.4
 9 -5 -2 165.08 13.9
 -9 -5 2 165.58 8.4
 9 5 -2 147.69 8.1
 -8 -5 2 106.79 7.3
 -8 -5 2 99.29 7.8
 8 -5 -2 114.09 8.7
 8 -5 -2 138.79 10.1
 8 5 -2 89.39 7.2
 8 5 -2 125.29 8.2
 -7 -5 2 332.97 11.1
 7 -5 -2 350.36 13.2
 7 -5 -2 345.67 12.7
 7 -5 -2 374.36 16.9
 -7 -5 2 344.77 12.7
 7 5 -2 341.17 11.6
 7 5 -2 364.66 12
 6 -5 -2 37.6 5.8
 6 -5 -2 38.3 8
 6 -5 -2 33.1 5.1
 -6 -5 2 34.1 3.5
 -6 -5 2 32.4 3.9
 6 5 -2 33.7 4.8
 6 5 -2 37.3 4.8
 -6 5 2 35 4.7
 -5 -5 2 659.63 15.2
 5 -5 -2 663.83 20.3
 -5 -5 2 660.93 15.3
 5 -5 -2 696.53 18.9
 5 5 -2 667.83 17.6
 5 5 -2 641.84 17.6
 -5 5 2 672.63 17.4
 4 -5 -2 786.72 20.7
 4 -5 -2 761.22 20.5
 -4 -5 2 779.02 18.6
 4 -5 -2 790.02 22
 4 5 -2 766.52 19.8
 4 5 -2 770.42 19.9
 -4 5 2 787.22 19.9
 3 -5 -2 451.75 14.3
 3 -5 -2 446.06 13.8
 -3 -5 2 454.95 12.4
 -3 -5 2 456.95 12.5
 -3 5 2 445.76 14
 3 5 -2 432.46 13.1
 -3 5 2 451.65 13.3
 -3 5 2 445.36 13.3
 2 -5 -2 341.07 11.5
 2 -5 -2 368.86 11.9
 -2 -5 2 369.26 11.2
 -2 -5 2 365.16 10.9
 2 -5 -2 355.46 11.7
 -2 5 2 346.27 11.6
 2 5 -2 342.27 11.4
 -2 5 2 347.67 11.6
 2 5 -2 364.46 11.6
 -2 5 2 355.36 11.3
 -1 -5 2 14.6 4.4
 1 -5 -2 18.5 3.9
 -1 -5 2 19.6 4
 1 -5 -2 17.8 4.1
 -1 -5 2 15.4 2.3
 1 -5 -2 18.6 4.7
 1 5 -2 13.7 4.5
 -1 5 2 24.4 4.4
 1 5 -2 24.9 4.5
 1 5 -2 13.9 2.2
 -1 5 2 17.2 4.6
 -1 5 2 21.4 4.5
 0 -5 -2 42.5 8.4
 0 -5 -2 50.29 5
 0 -5 -2 59.89 5.9
 0 -5 2 47.6 5.5
 0 -5 2 69.69 6.7
 0 -5 2 49.99 6.6
 0 5 2 59.79 6.5
 0 5 2 55.49 6.3
 0 5 -2 63.49 6.4
 0 5 -2 66.39 6.4
 0 5 2 56.89 4.8
 1 -5 2 13.4 3.8
 1 -5 2 19.2 4.4
 1 -5 2 21.1 4.8
 -1 -5 -2 16.6 3.9
 -1 5 -2 20.6 4.4
 1 5 2 20.4 4.6
 -1 5 -2 16.3 6.4
 -1 5 -2 9.2 3.6
 1 5 2 20.4 4.3
 2 -5 2 367.36 11.8
 -2 -5 -2 365.16 9.5
 -2 -5 -2 349.96 10.9
 2 -5 2 358.26 11.8
 -2 -5 -2 371.16 11.3
 2 -5 2 372.86 12.1
 2 5 2 378.36 11.1
 2 5 2 375.06 11.5
 -2 5 -2 352.76 11.6
 2 5 2 373.96 11.7
 -2 5 -2 358.96 11.9
 -2 5 -2 351.06 11.5
 -3 -5 -2 452.55 11.1
 3 -5 2 464.55 14.6
 -3 -5 -2 442.06 12.2
 3 -5 2 451.75 13.9
 3 -5 2 438.26 13.6
 -3 5 -2 440.46 13
 -3 5 -2 458.85 13.4
 3 5 2 460.85 13.4
 -3 5 -2 437.06 13.9
 4 -5 2 779.52 20.7
 4 -5 2 818.82 20.9
 -4 -5 -2 771.02 18.5
 -4 -5 -2 794.12 18.5
 -4 -5 -2 772.32 18.2
 4 -5 2 801.32 22.3
 4 5 2 799.52 20.1
 -4 5 -2 812.62 20.1
 4 5 2 762.42 19.9
 -5 -5 -2 653.63 16.2
 -5 -5 -2 662.33 16.8
 5 -5 2 676.73 20.4
 5 -5 2 672.83 18.5
 -5 5 -2 679.03 17.3
 5 5 2 661.93 17.5
 5 5 2 666.23 17.4
 6 -5 2 36.5 5.3
 6 -5 2 33.5 5.5
 -6 -5 -2 40.1 4.8
 6 -5 2 39.2 7.2
 -6 -5 -2 35.4 4.2
 -6 5 -2 41.9 4.6
 6 5 2 34.8 4.7
 6 5 2 33.5 4.6
 7 -5 2 357.06 16.7
 -7 -5 -2 354.56 11.5
 7 -5 2 361.36 13.1
 -7 -5 -2 344.17 12.1
 7 -5 2 339.97 12.5
 7 5 2 361.96 11.6
 7 5 2 361.86 11.5
 8 -5 2 133.29 10.6
 -8 -5 -2 110.79 7.9
 8 -5 2 152.48 14
 8 -5 2 138.59 9.6
 -8 -5 -2 117.39 8.9
 8 5 2 117.69 7.7
 -8 5 -2 143.99 14.3
 8 5 2 103.99 7.2
 9 -5 2 151.68 9.6
 -9 -5 -2 135.29 10.1
 9 -5 2 157.38 15
 9 -5 2 148.19 10.2
 9 5 2 153.78 9.8
 9 5 2 153.48 7.9
 -9 5 -2 139.69 15.4
 -10 -5 -2 35.6 7.5
 10 -5 2 38.8 11.3
 10 -5 2 33.3 7
 10 -5 2 44.3 7.3
 10 5 2 38.3 5.7
 10 5 2 37.8 5.2
 -10 5 -2 42.4 12
 -11 -5 -2 148.99 12.4
 11 -5 2 153.28 12.3
 11 -5 2 142.89 15.5
 11 -5 2 135.59 10
 11 5 2 167.48 9
 -11 5 -2 191.08 17.1
 11 5 2 169.18 10
 -12 -5 -2 118.59 12.3
 12 5 2 109.69 8.9
 12 5 2 108.09 9.5
 13 -5 2 197.38 29.6
 13 5 2 155.78 10.1
 12 -6 -2 199.18 15.5
 12 -6 -2 262.87 22
 -12 6 2 236.08 23
 12 6 -2 210.08 13.2
 12 6 -2 182.28 11.2
 11 -6 -2 81.59 14
 11 -6 -2 72.39 10
 11 6 -2 61.09 8.3
 11 6 -2 67.39 7.3
 -11 6 2 68.29 15.3
 -10 -6 2 45.1 6.7
 10 -6 -2 51.89 7.8
 10 -6 -2 47.1 8.5
 10 -6 -2 58.89 11.5
 10 6 -2 51.69 7.1
 10 6 -2 50.19 6.6
 9 -6 -2 577.94 23.7
 -9 -6 2 547.75 15.8
 -9 -6 2 539.45 16.3
 9 -6 -2 566.64 18.8
 9 -6 -2 555.64 19.9
 9 6 -2 562.64 17.6
 9 6 -2 560.14 17.1
 8 -6 -2 419.86 19.9
 8 -6 -2 412.76 15.8
 -8 -6 2 377.16 12.3
 8 -6 -2 417.16 15.2
 -8 -6 2 382.06 13.2
 8 6 -2 418.56 14.4
 8 6 -2 399.86 13.9
 7 -6 -2 705.53 21.4
 7 -6 -2 769.62 25
 -7 -6 2 748.73 18.2
 7 -6 -2 803.12 22.7
 7 6 -2 763.62 20.8
 -7 6 2 767.22 20.3
 7 6 -2 795.92 21.1
 6 -6 -2 47 8.1
 6 -6 -2 39.9 6.6
 6 -6 -2 59.19 7.1
 6 6 -2 38.9 5.6
 6 6 -2 37.9 5.7
 -6 6 2 35.3 4.8
 5 -6 -2 514.05 16.7
 5 -6 -2 503.15 17.6
 -5 -6 2 497.85 13
 5 -6 -2 515.55 16
 -5 6 2 492.95 16.1
 5 6 -2 509.55 15.3
 5 6 -2 505.35 15.5
 4 -6 -2 252.57 12.4
 -4 -6 2 254.07 8.9
 4 -6 -2 234.58 10.9
 4 -6 -2 250.27 17.7
 4 6 -2 247.48 10.5
 -4 6 2 243.38 10.3
 3 -6 -2 1496.15 36.7
 3 -6 -2 1496.05 36.2
 3 -6 -2 1564.84 36.6
 -3 -6 2 1473.45 34.9
 -3 6 2 1483.85 35.8
 3 6 -2 1574.04 36
 3 6 -2 1545.05 35.9
 -3 6 2 1523.65 36.8
 2 -6 -2 230.58 10
 -2 -6 2 235.08 9.3
 2 -6 -2 231.68 9.9
 2 -6 -2 238.88 10.3
 -2 -6 2 231.08 9
 2 6 -2 238.18 10.1
 -2 6 2 224.48 10.7
 2 6 -2 232.78 10.6
 -2 6 2 235.38 9.7
 -2 6 2 240.18 11
 1 -6 -2 2669.63 58.89
 1 -6 -2 2664.73 58.19
 1 -6 -2 2577.74 58.49
 -1 -6 2 2588.74 55.79
 -1 -6 2 2614.14 58.29
 -1 -6 2 2688.63 58.59
 1 6 -2 2652.63 58.79
 1 6 -2 2601.44 55.89
 -1 6 2 2633.94 58.89
 1 6 -2 2630.94 58.59
 -1 6 2 2574.44 57.89
 -1 6 2 2682.53 58.69
 1 6 -2 2607.14 55.99
 0 -6 -2 594.54 17
 0 -6 2 578.34 15.4
 0 -6 2 592.64 17.6
 0 -6 -2 602.14 17.2
 0 -6 2 599.44 16.7
 0 -6 -2 614.24 15.9
 0 6 -2 619.24 17.5
 0 6 2 610.64 17.4
 0 6 2 599.34 15.8
 0 6 -2 581.34 15.3
 0 6 2 615.24 18.9
 1 -6 2 2566.84 58.89
 1 -6 2 2626.64 58.09
 -1 -6 -2 2633.54 56.99
 -1 -6 -2 2701.13 58.89
 1 -6 2 2705.13 59.29
 -1 -6 -2 2578.84 58.49
 1 6 2 2636.24 56.99
 1 6 2 2684.03 59.09
 -1 6 -2 2625.74 59.09
 -1 6 -2 2657.33 58.89
 -1 6 -2 2622.04 57.99
 1 6 2 2693.93 58.99
 2 -6 2 219.78 9.7
 2 -6 2 219.18 9.6
 -2 -6 -2 227.08 7
 -2 -6 -2 231.48 8.9
 -2 -6 -2 238.48 9.5
 2 -6 2 252.37 10.4
 -2 6 -2 213.38 9.2
 -2 6 -2 212.78 10
 2 6 2 229.78 9.9
 2 6 2 222.98 7.4
 -2 6 -2 226.58 9.7
 -3 -6 -2 1521.25 33.1
 3 -6 2 1522.15 36.9
 3 -6 2 1559.94 36.7
 -3 -6 -2 1574.44 35.2
 3 -6 2 1489.15 36.3
 -3 6 -2 1517.15 36.1
 3 6 2 1520.15 36
 3 6 2 1535.55 36
 -3 6 -2 1528.45 36.8
 -4 -6 -2 248.48 7.2
 -4 -6 -2 251.87 8.7
 4 6 2 256.37 10.5
 -4 6 -2 259.27 10.4
 -5 -6 -2 504.65 12.6
 5 -6 2 499.45 15.8
 -5 -6 -2 516.55 15.5
 5 -6 2 491.85 16.4
 5 -6 2 535.05 18.4
 5 6 2 514.95 15.4
 5 6 2 510.65 15.3
 -6 -6 -2 43.1 4.4
 6 -6 2 35.4 6.4
 6 -6 2 37.5 7.7
 -6 -6 -2 34.9 4.5
 6 6 2 36.4 5.4
 7 -6 2 814.52 26
 7 -6 2 761.32 21.8
 -7 -6 -2 763.22 20
 7 -6 2 784.12 22.4
 7 6 2 762.02 20.6
 -7 6 -2 749.23 19.2
 7 6 2 761.32 20.8
 -8 -6 -2 391.26 13.5
 8 -6 2 409.66 19.6
 -8 -6 -2 396.86 12.6
 8 -6 2 412.56 15.4
 8 -6 2 381.96 14.6
 -8 6 -2 402.16 19.9
 8 6 2 399.46 13.7
 8 6 2 395.26 13.3
 -9 -6 -2 561.04 17.8
 9 -6 2 560.74 23.7
 -9 -6 -2 539.15 16.5
 9 -6 2 567.94 18.9
 9 6 2 583.54 17.4
 -9 6 -2 583.94 24.4
 9 6 2 557.04 17.3
 10 -6 2 50.09 8
 10 -6 2 56.69 8
 10 -6 2 81.49 13.1
 -10 -6 -2 52.09 11.8
 10 6 2 54.59 7.7
 10 6 2 52.39 7.3
 -10 6 -2 69.29 13.5
 -11 -6 -2 67.79 9
 11 -6 2 76.39 9.6
 11 -6 2 103.09 14.6
 11 6 2 68.09 7.2
 -11 6 -2 98.19 15.1
 11 6 2 64.79 8.5
 12 -6 2 249.97 19.3
 12 -6 2 212.98 15.8
 -12 6 -2 252.87 20
 12 6 2 208.48 12.1
 12 -7 -2 233.78 20.3
 12 -7 -2 207.68 24.5
 -12 7 2 239.78 25.5
 12 7 -2 258.57 14.6
 -10 -7 2 261.77 11
 10 -7 -2 283.57 17
 10 -7 -2 262.17 19.8
 10 7 -2 296.67 14.8
 10 7 -2 268.47 12.8
 -9 -7 2 204.58 7.5
 9 -7 -2 207.98 14.5
 9 -7 -2 211.38 13.5
 9 -7 -2 210.18 16.1
 9 7 -2 202.48 11.3
 9 7 -2 199.88 11.7
 8 -7 -2 1534.25 42.4
 8 -7 -2 1515.15 38.9
 8 7 -2 1490.45 37.1
 8 7 -2 1414.96 36.5
 7 -7 -2 168.08 10.9
 7 -7 -2 158.18 14.2
 7 -7 -2 153.48 11.8
 -7 7 2 140.09 10
 7 7 -2 153.88 10.2
 6 -7 -2 1067.29 29.2
 6 -7 -2 1123.49 30
 6 -7 -2 1068.59 31.3
 6 7 -2 1104.79 28.6
 -6 7 2 1097.09 27.9
 6 7 -2 1127.99 28.7
 -5 -7 2 166.08 7.5
 5 -7 -2 172.58 12.5
 5 -7 -2 173.28 10.3
 5 -7 -2 164.68 10.9
 -5 7 2 151.68 9.4
 5 7 -2 154.58 10.3
 4 -7 -2 2380.66 56.59
 4 -7 -2 2418.06 56.09
 4 -7 -2 2379.36 55.69
 -4 -7 2 2446.66 53.89
 4 7 -2 2419.06 55.09
 -4 7 2 2450.15 55.29
 4 7 -2 2432.76 55.29
 3 -7 -2 221.68 11.9
 3 -7 -2 237.68 11.6
 -3 -7 2 257.67 10.2
 3 -7 -2 225.08 11.7
 3 7 -2 244.28 15.8
 3 7 -2 225.58 11.5
 -3 7 2 239.18 11.1
 2 -7 -2 1595.74 39.4
 2 -7 -2 1656.53 39.8
 2 -7 -2 1704.13 39.7
 2 7 -2 1687.13 39.9
 2 7 -2 1686.93 39.5
 -2 7 2 1605.24 39.1
 -2 7 2 1680.63 41
 -2 7 2 1670.13 39.7
 -1 -7 2 370.06 17.2
 1 -7 -2 343.87 12
 1 -7 -2 361.36 14.4
 1 -7 -2 350.26 13.4
 -1 -7 2 342.77 12.9
 1 7 -2 339.67 12.4
 1 7 -2 361.06 13
 1 7 -2 362.76 13.3
 -1 7 2 357.96 12.1
 -1 7 2 347.47 12.8
 -1 7 2 348.77 13.4
 1 7 -2 360.46 9.7
 0 -7 2 2699.53 58.89
 0 -7 -2 2779.32 59.49
 0 -7 -2 2701.23 60.79
 0 -7 2 2661.53 60.79
 0 -7 -2 2714.13 61.09
 0 -7 2 2777.92 61.29
 0 7 2 2649.53 59.29
 0 7 -2 2642.44 60.79
 0 7 2 2717.53 60.99
 0 7 -2 2689.93 60.99
 0 7 2 2763.02 61.29
 0 7 -2 2676.33 58.79
 -1 -7 -2 352.56 10.6
 1 -7 2 341.07 11.8
 -1 -7 -2 345.57 12.9
 1 -7 2 345.97 13.4
 1 -7 2 362.96 12.9
 1 7 2 359.36 12.8
 -1 7 -2 349.47 13.1
 -1 7 -2 348.67 12.6
 1 7 2 342.87 10.5
 -1 7 -2 336.07 11.4
 1 7 2 362.86 13.3
 2 -7 2 1650.33 39.8
 2 -7 2 1653.83 39.4
 -2 -7 -2 1695.13 39.2
 2 -7 2 1724.43 40.3
 2 7 2 1679.03 39.6
 -2 7 -2 1679.93 39.8
 -2 7 -2 1654.43 39.2
 2 7 2 1621.34 36.9
 2 7 2 1651.93 39.8
 3 -7 2 261.27 11.9
 -3 -7 -2 237.18 6.9
 3 -7 2 241.78 11
 -3 -7 -2 250.37 10
 3 -7 2 230.98 11.3
 -3 7 -2 233.58 11
 3 7 2 249.58 10.9
 3 7 2 231.98 11.4
 4 -7 2 2406.56 55.69
 4 -7 2 2467.85 56.19
 4 -7 2 2373.86 56.49
 -4 -7 -2 2428.26 50.89
 -4 -7 -2 2480.05 53.79
 -4 7 -2 2391.66 54.99
 4 7 2 2387.16 55.19
 4 7 2 2423.86 55.29
 -5 -7 -2 178.48 7.2
 5 -7 2 179.78 11.3
 5 -7 2 161.18 10.1
 5 -7 2 152.78 11.2
 -5 -7 -2 172.38 5.2
 -5 -7 -2 165.38 5
 5 7 2 166.88 9.4
 5 7 2 156.08 9.5
 -5 7 -2 159.08 9.4
 6 -7 2 1142.69 29.9
 6 -7 2 1024.7 28.7
 -6 -7 -2 1096.89 24.6
 6 -7 2 1107.69 31.9
 6 7 2 1120.69 28.6
 6 7 2 1086.39 28
 -6 7 -2 1097.39 27.6
 7 -7 2 144.69 12.8
 7 -7 2 181.38 12
 -7 -7 -2 140.79 7.9
 7 -7 2 134.49 14.2
 -7 -7 -2 150.48 6.4
 7 7 2 158.48 9.9
 -7 7 -2 176.18 13.6
 7 7 2 156.48 9.5
 8 -7 2 1421.26 40.7
 -8 -7 -2 1392.26 33.7
 8 -7 2 1471.45 37.4
 8 -7 2 1535.55 38
 -8 7 -2 1465.15 41.9
 8 7 2 1474.55 36.1
 8 7 2 1446.66 35.6
 9 -7 2 202.78 13.1
 -9 -7 -2 169.58 9.7
 9 -7 2 208.88 17.3
 9 -7 2 208.98 12
 -9 -7 -2 184.48 11.9
 9 7 2 217.08 12
 -9 7 -2 211.08 17.9
 9 7 2 213.58 10.8
 10 -7 2 297.37 20.3
 10 -7 2 290.87 16
 -10 -7 -2 242.88 12
 10 7 2 282.47 12.8
 -10 7 -2 278.77 20.5
 10 7 2 274.47 14
 11 7 2 35.1 5.8
 12 -7 2 283.47 23.7
 12 -7 2 247.58 19.9
 -12 7 -2 295.47 23.7
 12 7 2 259.97 15.6
 11 -8 -2 89.29 11.7
 11 -8 -2 111.29 16.7
 11 8 -2 112.59 13
 -11 8 2 124.79 17.5
 10 -8 -2 40.9 9.7
 10 -8 -2 50.79 11.9
 10 8 -2 46.4 8.9
 9 -8 -2 189.18 17.3
 9 -8 -2 181.68 14.2
 9 8 -2 133.99 11.2
 9 8 -2 193.58 13.7
 8 -8 -2 74.19 12.6
 8 -8 -2 85.89 9.3
 8 -8 -2 87.89 11
 8 8 -2 91.79 9.2
 8 8 -2 105.19 9.8
 7 -8 -2 557.44 21.8
 7 8 -2 535.55 18.5
 7 8 -2 528.55 19
 -7 8 2 511.75 16.7
 6 -8 -2 84.99 9.6
 6 -8 -2 80.59 9.7
 6 -8 -2 80.69 11
 -6 8 2 73.99 7.9
 6 8 -2 84.29 8.6
 6 8 -2 91.19 9.3
 5 -8 -2 610.84 20.4
 -5 -8 2 553.74 16.3
 5 -8 -2 566.34 19
 5 -8 -2 559.14 20.9
 -5 8 2 578.34 18.5
 5 8 -2 576.54 18.8
 5 8 -2 588.94 19.3
 4 -8 -2 106.39 10.7
 4 -8 -2 105.39 10.4
 4 -8 -2 103.19 9.9
 -4 -8 2 102.29 8.2
 4 8 -2 112.99 10.1
 4 8 -2 99.99 9.2
 -4 8 2 108.09 9.5
 -3 -8 2 1093.79 28.1
 3 -8 -2 1120.59 29.7
 3 -8 -2 1069.19 29.2
 3 8 -2 1127.09 29.1
 3 8 -2 1113.59 29.4
 2 -8 -2 69.49 8
 2 -8 -2 83.19 8.1
 2 -8 -2 86.79 8.7
 2 8 -2 79.99 8.3
 2 8 -2 60.99 6.9
 -2 8 2 66.39 7.7
 -1 -8 2 2265.37 54.49
 -1 -8 2 2255.67 49.4
 1 -8 -2 2292.17 51.99
 1 -8 -2 2279.67 52.99
 1 -8 -2 2287.17 53.29
 1 8 -2 2257.37 49.5
 -1 8 2 2287.77 53.09
 1 8 -2 2274.27 49.6
 -1 8 2 2274.57 51.89
 1 8 -2 2299.57 53.09
 1 8 -2 2282.97 53.29
 -1 8 2 2306.47 53.39
 0 -8 -2 166.38 11.1
 0 -8 -2 198.98 9.2
 0 -8 2 165.98 11.4
 0 -8 2 171.58 8.3
 0 8 -2 171.18 7.9
 0 8 -2 192.38 11
 0 8 2 189.58 11.3
 0 8 2 193.98 8.5
 0 8 -2 226.08 11.7
 1 -8 2 2294.37 51.89
 -1 -8 -2 2300.07 50.59
 1 -8 2 2269.17 53.39
 1 -8 2 2370.76 53.99
 -1 8 -2 2298.47 53.59
 1 8 2 2302.47 53.39
 -1 8 -2 2230.18 54.19
 1 8 2 2313.27 53.79
 -2 -8 -2 71.99 5.1
 2 -8 2 63.79 7.8
 2 -8 2 67.19 7.8
 -2 -8 -2 68.69 7.2
 2 8 2 61.19 5.4
 -2 8 -2 72.09 7.8
 2 8 2 76.19 8.2
 2 8 2 76.49 8
 -2 8 -2 71.99 7.1
 -3 -8 -2 1119.19 28.1
 3 -8 2 1122.59 32.8
 -3 -8 -2 1095.69 24.3
 3 -8 2 1080.59 29.3
 3 -8 2 1081.89 29.3
 3 8 2 1096.19 29.3
 -3 8 -2 1133.69 30.2
 3 8 2 1105.79 28.9
 4 -8 2 106.49 10.6
 4 -8 2 117.99 10.8
 -4 -8 -2 99.29 7.8
 4 8 2 114.49 9.1
 4 8 2 116.79 9.9
 -4 8 -2 106.09 9.3
 -5 -8 -2 561.74 16
 5 -8 2 556.74 19
 5 -8 2 599.44 19.9
 5 -8 2 547.15 19.9
 -5 8 -2 576.34 18.2
 5 8 2 588.74 18.7
 6 -8 2 80.39 9.3
 6 -8 2 85.09 8.9
 6 -8 2 92.39 11.3
 6 8 2 78.89 8
 6 8 2 87.59 8.8
 -6 8 -2 80.89 7.9
 7 -8 2 546.45 18.9
 7 -8 2 505.55 21.9
 7 -8 2 563.44 31.6
 7 8 2 544.45 18.5
 -7 8 -2 602.44 32.9
 -7 8 -2 505.95 17.6
 7 8 2 539.95 18.2
 8 -8 2 89.79 10.3
 8 -8 2 105.09 10.5
 8 -8 2 108.09 13.5
 8 8 2 89.69 9.2
 -8 8 -2 92.59 13.2
 8 8 2 97.29 9.7
 9 -8 2 196.48 14.3
 9 -8 2 180.28 15.9
 -9 8 -2 158.38 16.1
 9 8 2 179.18 10.9
 9 8 2 191.98 12.4
 10 -8 2 48.6 11.8
 10 -8 2 38.7 8.9
 -10 8 -2 32 11.8
 10 8 2 42.8 9.4
 11 -8 2 119.29 15.3
 11 -8 2 92.59 11.5
 11 8 2 102.89 11.2
 -11 8 -2 93.39 15.2
 11 -9 -2 138.69 18.2
 10 -9 -2 189.88 17.5
 -10 9 2 205.68 21.1
 10 9 -2 162.68 15
 9 -9 -2 56.19 10.9
 9 -9 -2 79.49 13.8
 9 9 -2 64.19 10.1
 8 -9 -2 315.17 19.6
 8 -9 -2 261.47 16.2
 8 9 -2 285.17 17.5
 7 -9 -2 104.89 10.7
 7 -9 -2 121.39 13.6
 7 -9 -2 103.39 11.5
 7 9 -2 104.69 10.8
 7 9 -2 117.69 12.3
 6 -9 -2 443.96 19.3
 6 -9 -2 441.16 19.3
 6 -9 -2 449.95 18.7
 6 9 -2 456.75 20.8
 -5 -9 2 101.99 10
 5 -9 -2 128.29 11.1
 5 -9 -2 112.49 12.6
 5 -9 -2 127.59 12.3
 5 9 -2 128.99 10.7
 -5 9 2 126.49 11.1
 5 9 -2 133.09 11.5
 4 -9 -2 847.62 27.2
 4 -9 -2 853.51 26.2
 -4 -9 2 853.31 27
 4 -9 -2 833.12 26
 -4 9 2 833.72 24.8
 4 9 -2 851.41 24.9
 4 9 -2 925.21 25.9
 3 -9 -2 358.86 16.2
 -3 -9 2 364.26 14.3
 3 -9 -2 354.26 15.2
 3 -9 -2 369.46 15.5
 3 9 -2 359.76 15.8
 3 9 -2 374.26 15
 -3 9 2 377.56 15.6
 2 -9 -2 776.52 24.2
 2 -9 -2 804.52 30.5
 2 -9 -2 804.42 23.2
 -2 9 2 773.02 24.1
 2 9 -2 790.52 23.5
 2 9 -2 792.72 24.1
 -1 -9 2 366.56 14.6
 1 -9 -2 330.17 13
 1 -9 -2 323.37 14.9
 -1 -9 2 311.37 10.1
 1 9 -2 350.56 17.8
 -1 9 2 343.07 14.4
 1 9 -2 326.57 10.3
 1 9 -2 324.27 10.1
 -1 9 2 318.87 12.3
 1 9 -2 332.27 20
 0 -9 -2 1830.12 43.9
 0 -9 2 1768.32 43.7
 0 -9 2 1725.33 40.4
 0 -9 -2 1818.52 41.3
 0 9 -2 1793.02 44.1
 0 9 2 1740.03 43.4
 0 9 -2 1792.52 40.8
 0 9 -2 1737.73 40.6
 0 9 -2 1720.63 43.3
 0 9 2 1801.02 44.1
 1 -9 2 311.07 12.4
 1 -9 2 342.57 15.2
 -1 -9 -2 351.36 14.6
 -1 -9 -2 334.07 11.2
 -1 9 -2 315.07 11.9
 1 9 2 327.57 11.1
 1 9 2 348.27 15.4
 -1 9 -2 357.76 15.1
 2 -9 2 774.02 23.8
 -2 -9 -2 776.12 18.7
 2 -9 2 784.92 22.6
 -2 -9 -2 768.12 22.5
 2 -9 2 761.52 23.3
 2 9 2 770.32 23.6
 -2 9 -2 782.52 23.6
 2 9 2 766.12 23.1
 2 9 2 741.43 19.2
 3 -9 2 364.06 15.1
 3 -9 2 383.76 15.5
 3 -9 2 360.26 16.2
 3 9 2 366.66 15.8
 -3 9 -2 352.76 15.3
 3 9 2 378.26 15
 -4 -9 -2 859.01 23.8
 4 -9 2 867.21 25.8
 4 -9 2 928.31 30
 4 -9 2 890.81 26.6
 4 9 2 853.41 25.1
 4 9 2 900.71 26.1
 -4 9 -2 869.31 25.4
 5 -9 2 109.09 10.6
 -5 -9 -2 94.09 7.7
 5 -9 2 117.49 12.4
 5 -9 2 124.99 12.8
 5 9 2 121.39 11.9
 5 9 2 114.09 10.4
 -5 9 -2 122.79 10.5
 6 -9 2 453.05 20.2
 6 -9 2 454.55 18.8
 6 -9 2 443.06 17.5
 -6 9 -2 422.86 18.9
 -6 9 -2 459.45 20.6
 6 9 2 456.05 19.9
 7 -9 2 116.89 13
 7 -9 2 118.39 12.9
 7 -9 2 103.39 10.8
 -7 9 -2 116.69 13.7
 -7 9 -2 100.69 9.5
 7 9 2 107.79 11.6
 7 9 2 117.89 11.9
 8 -9 2 285.77 16.3
 8 -9 2 307.27 19.5
 -8 9 -2 267.27 19.4
 8 9 2 278.57 15.3
 9 -9 2 51.89 11.2
 9 -9 2 72.99 12.4
 9 9 2 57.39 9.2
 -9 9 -2 49.5 12.2
 10 -9 2 162.08 22.8
 10 9 2 171.38 14.2
 10 -10 -2 64.29 13.1
 10 -10 -2 74.99 12.3
 -10 10 2 78.29 14.4
 10 10 -2 85.49 13.5
 9 -10 -2 102.29 16.2
 9 -10 -2 96.19 12.8
 8 -10 -2 19.2 10.4
 8 -10 -2 23.7 10
 8 10 -2 32.4 9.4
 7 -10 -2 277.77 17.5
 7 -10 -2 279.47 17.2
 7 10 -2 314.77 16.7
 6 -10 -2 142.59 12.8
 6 -10 -2 141.69 13.6
 6 10 -2 136.89 13.2
 6 10 -2 147.19 12.5
 -6 10 2 121.99 11.5
 -5 -10 2 175.88 11.9
 5 -10 -2 211.58 13.7
 5 -10 -2 214.08 15.2
 5 -10 -2 201.68 15
 5 10 -2 207.98 22.8
 -5 10 2 180.78 12.3
 5 10 -2 207.18 13.3
 4 -10 -2 16.5 9
 4 -10 -2 10.9 8.1
 4 -10 -2 17.8 7.7
 4 10 -2 16.7 8.4
 4 10 -2 20.8 7.1
 3 -10 -2 93.09 10
 -3 -10 2 95.79 9.5
 3 -10 -2 96.49 10.6
 -3 10 2 118.29 10.9
 3 10 -2 110.29 11.4
 3 10 -2 114.39 10.9
 2 -10 -2 179.18 12.1
 2 -10 -2 166.48 22
 -2 -10 2 187.88 11.8
 -2 10 2 174.48 13.1
 2 10 -2 198.98 15.5
 2 10 -2 201.58 14
 -1 -10 2 139.29 7
 -1 -10 2 149.79 11.7
 1 -10 -2 127.99 10.1
 1 -10 -2 137.79 12.5
 1 10 -2 167.68 13.4
 1 10 -2 143.09 7.4
 1 10 -2 123.09 7.1
 1 10 -2 155.58 11.5
 -1 10 2 136.09 12.9
 0 -10 2 646.84 18
 0 -10 2 673.63 22.3
 0 -10 -2 655.83 18.9
 0 -10 -2 658.93 22.3
 0 10 2 679.93 25.7
 0 10 -2 639.34 19
 0 10 2 609.74 18.6
 0 10 -2 628.64 18.3
 1 -10 2 144.89 9.5
 -1 -10 -2 144.39 11.8
 1 -10 2 156.58 12.7
 -1 -10 -2 130.79 8.1
 1 10 2 137.79 9.7
 -1 10 -2 168.38 13.1
 -1 10 -2 128.89 9.5
 1 10 2 158.58 11.8
 -1 10 -2 131.79 8.6
 1 10 2 153.98 13.2
 -2 -10 -2 191.18 12
 -2 -10 -2 194.08 7.6
 2 -10 2 198.08 16.4
 2 -10 2 190.48 11.6
 2 10 2 198.88 13.9
 -2 10 -2 175.08 11.8
 2 10 2 174.78 8.1
 -2 10 -2 226.38 13.8
 3 -10 2 96.19 10.4
 3 -10 2 109.69 11.2
 -3 10 -2 82.49 10
 3 10 2 111.79 11.2
 3 10 2 98.39 10.5
 -3 10 -2 103.09 10.9
 4 -10 2 17.3 7.3
 4 -10 2 24.5 8.2
 -4 -10 -2 16.9 6.2
 4 -10 2 20.8 8.5
 -4 10 -2 11.1 8.2
 -4 10 -2 16.1 7.8
 4 10 2 25.3 8.6
 4 10 2 21.4 6.6
 5 -10 2 191.48 15.4
 5 -10 2 182.18 14.3
 5 -10 2 206.48 14.7
 -5 -10 -2 165.38 9.9
 5 10 2 220.48 17
 -5 10 -2 192.68 13
 5 10 2 219.58 13.1
 -5 10 -2 187.38 14.6
 6 -10 2 171.48 21
 6 -10 2 163.08 12.7
 6 -10 2 125.69 13.1
 -6 10 -2 124.49 13.3
 6 10 2 142.59 11.4
 6 10 2 155.08 14
 7 -10 2 318.57 19
 7 -10 2 261.97 17.6
 -7 10 -2 262.97 17.4
 7 10 2 272.07 16.3
 8 -10 2 36.1 11.8
 8 -10 2 31.3 10.7
 8 10 2 26.8 9.3
 -8 10 -2 17.2 11.6
 9 -10 2 92.39 13.7
 9 -10 2 113.79 13.6
 -9 10 -2 102.89 14.8
 10 -10 2 53.69 12.7
 10 -10 2 81.89 16.4
 -10 10 -2 89.69 17.3
 10 10 2 84.79 13.1
 9 -11 -2 -1.9 10
 9 -11 -2 23.9 12.4
 9 11 -2 20 10.5
 -9 11 2 26.7 13
 8 -11 -2 155.48 17.6
 8 -11 -2 132.69 15.6
 7 -11 -2 79.49 12.7
 7 -11 -2 95.29 13.7
 7 11 -2 99.89 12.4
 6 -11 -2 186.58 16.3
 6 -11 -2 155.48 17.2
 6 11 -2 183.18 15.3
 5 -11 -2 28.9 10.4
 5 -11 -2 32.1 11.9
 5 11 -2 38.3 9.4
 -5 11 2 23.5 9
 5 11 -2 23.9 9.7
 4 -11 -2 111.39 12.9
 4 -11 -2 138.99 14.9
 -4 11 2 114.39 12.5
 4 11 -2 147.89 12.4
 -3 -11 2 119.09 11.2
 3 -11 -2 115.59 12.6
 3 -11 -2 137.69 14.1
 3 11 -2 135.49 14.5
 3 11 -2 129.59 13.7
 -3 11 2 123.49 13
 -2 -11 2 106.59 11
 2 -11 -2 130.69 13.4
 2 -11 -2 89.59 10.1
 2 11 -2 93.49 11.8
 2 11 -2 110.79 11.8
 -2 11 2 83.49 10.8
 1 -11 -2 122.49 10.5
 1 -11 -2 118.79 12.7
 1 11 -2 117.49 12
 -1 11 2 143.89 13.9
 1 11 -2 110.89 7.4
 0 -11 -2 298.57 17
 0 -11 -2 322.97 13
 0 -11 2 315.87 16.2
 0 -11 2 296.77 11.9
 0 11 2 339.57 17.5
 0 11 -2 306.57 12.4
 0 11 2 291.87 12.2
 0 11 -2 298.37 12.1
 0 11 -2 327.47 17.3
 -1 -11 -2 114.69 8
 1 -11 2 107.39 10.2
 1 -11 2 118.69 12.7
 -1 -11 -2 110.39 11.8
 1 11 2 109.89 8.9
 1 11 2 135.59 13.9
 -1 11 -2 155.08 14.2
 -1 11 -2 118.29 9.7
 -2 -11 -2 84.09 6
 2 -11 2 120.69 12.3
 -2 -11 -2 97.69 10.2
 2 -11 2 96.19 10.4
 2 11 2 120.89 12.1
 -2 11 -2 97.49 11.2
 2 11 2 100.69 11.4
 2 11 2 74.39 6.5
 -2 11 -2 107.59 10.7
 3 -11 2 128.19 12.4
 3 -11 2 131.89 14
 -3 11 -2 112.99 12
 3 11 2 124.09 14
 -3 11 -2 149.49 12.8
 -4 -11 -2 117.89 11.1
 4 -11 2 134.59 12.9
 4 -11 2 140.59 14.7
 4 11 2 132.09 11.9
 -4 11 -2 114.59 12.4
 -4 11 -2 128.69 13.2
 4 11 2 129.49 16.3
 5 -11 2 32.8 10.1
 5 11 2 24.3 10
 -5 11 -2 26.2 11.3
 5 11 2 35.6 8.9
 -5 11 -2 17.2 7.9
 6 -11 2 179.08 16.1
 6 -11 2 164.38 15.6
 -6 11 -2 172.88 16.4
 6 11 2 186.18 16.2
 7 -11 2 101.19 13.6
 7 -11 2 100.09 13
 7 11 2 92.09 12.1
 -7 11 -2 106.89 14.2
 8 -11 2 148.89 15.6
 8 -11 2 150.18 17.6
 -8 11 -2 163.98 18.8
 9 -11 2 21.4 13
 9 -11 2 20.4 11.8
 -9 11 -2 23.6 14
 9 11 2 15.7 9.8
 8 -12 -2 54.29 13.9
 8 12 -2 41.2 12.5
 -8 12 2 44.7 14.6
 7 -12 -2 15.1 11.8
 7 -12 -2 -2.3 11.8
 6 -12 -2 43.3 13.1
 6 -12 -2 61.19 12.4
 6 12 -2 57.59 11.2
 5 -12 -2 0.6 9.8
 5 -12 -2 5.1 10.3
 5 12 -2 2.8 9.9
 4 -12 -2 24.4 11
 4 -12 -2 19.2 10.8
 -4 12 2 27.7 10
 4 12 -2 50.89 11.5
 3 -12 -2 6.7 7.9
 -3 -12 2 2.6 7.4
 3 -12 -2 -1.9 9.3
 -3 12 2 11.5 9.7
 2 -12 -2 6 9.4
 2 -12 -2 8.5 7.4
 -2 12 2 4.5 9.1
 2 12 -2 13.3 9.9
 1 -12 -2 46.6 10.6
 1 -12 -2 28.4 7.3
 1 12 -2 22 4.9
 0 -12 -2 33.3 6.9
 0 -12 2 38.4 9.5
 0 -12 2 27 6.8
 0 -12 -2 47.2 10.2
 0 12 -2 31.9 10.6
 0 12 -2 26.8 6.8
 0 12 -2 47.2 5.8
 0 12 2 39.7 10.4
 -1 -12 -2 39.7 9.3
 -1 -12 -2 27.4 5.5
 1 -12 2 33.2 7.2
 -1 12 -2 31.8 7.9
 1 12 2 51.19 10.8
 2 -12 2 -1.9 6.9
 2 -12 2 -5.6 9
 -2 -12 -2 5.8 3.7
 -2 -12 -2 8.3 7.8
 2 12 2 -6.2 4.1
 2 12 2 -0.3 4.3
 2 12 2 -1.5 10
 -2 12 -2 3.7 7.1
 -2 12 -2 29.8 10.3
 3 -12 2 23.7 10
 3 -12 2 2.1 7.8
 -3 -12 -2 7.5 9.3
 -3 12 -2 23.7 9.5
 -3 12 -2 13.6 8.3
 3 12 2 12 12.2
 4 -12 2 30.7 9.8
 4 -12 2 38.4 10.9
 -4 12 -2 30.1 9.9
 4 12 2 45.9 11.1
 -4 12 -2 34.2 9.8
 5 -12 2 4.6 10.7
 5 -12 2 -0.9 9.1
 -5 12 -2 14.7 9.7
 5 12 2 -6.6 9.8
 6 -12 2 32.9 11.7
 6 -12 2 47.4 12.3
 6 12 2 59.19 13.1
 -6 12 -2 36.7 11.7
 7 -12 2 27.4 11.4
 7 -12 2 11 12.4
 -7 12 -2 23.8 11.7
 8 -12 2 36.2 13
 8 12 2 39.7 13.6
 -8 12 -2 49.5 15
 7 -13 -2 48.6 14.3
 7 -13 -2 45.4 15.5
 7 13 -2 54.19 12.8
 6 -13 -2 34.9 11.7
 6 -13 -2 31.4 11.7
 5 -13 -2 47.2 12.5
 5 -13 -2 58.19 13
 5 13 -2 48.7 12.3
 4 -13 -2 13.3 10
 4 -13 -2 31.5 13.6
 4 13 -2 39.9 12.1
 3 -13 -2 10.5 10.5
 3 -13 -2 10.6 8.8
 -3 13 2 27.1 11.3
 3 13 -2 24.7 11.8
 2 -13 -2 43.6 11.9
 2 -13 -2 45.2 9.1
 -2 13 2 70.39 12.5
 1 -13 -2 20.1 7.6
 -1 -13 2 21 9.4
 1 -13 -2 11.3 9.7
 -1 13 2 12.5 10.7
 0 -13 -2 0.2 8.7
 0 13 2 12.1 10.5
 0 13 -2 6.3 6.8
 0 13 -2 19.3 11.1
 1 -13 2 25.3 9.8
 1 -13 2 15 6.9
 -1 -13 -2 23.7 9.4
 -1 -13 -2 15.9 5.6
 1 13 2 25.4 11
 -1 13 -2 2.5 6.7
 1 13 2 12.3 4.8
 2 -13 2 46.8 10.8
 2 -13 2 29.8 8.8
 2 13 2 55.89 14
 -2 13 -2 36.9 8.9
 3 -13 2 1.6 11
 3 -13 2 2.6 8.3
 3 13 2 11 11.1
 -3 13 -2 18.8 8.7
 -3 13 -2 5.2 10.1
 4 -13 2 24.2 9.9
 4 13 2 21.8 11.2
 -4 13 -2 18.4 10.1
 5 -13 2 50.59 12.6
 5 -13 2 39.7 10.8
 -5 13 -2 46.6 11.5
 5 13 2 15.4 11
 6 -13 2 47.1 12.6
 6 -13 2 47.5 13.1
 -6 13 -2 58.89 13.5
 7 -13 2 53.39 15.3
 7 13 2 64.79 12.8
 5 -14 -2 89.29 14.3
 5 -14 -2 83.09 14
 -5 14 2 91.99 15.5
 4 -14 -2 31.3 10.4
 4 -14 -2 59.09 13.4
 -4 14 2 37.1 12.2
 4 14 -2 38.1 13.3
 3 -14 -2 63.99 14.3
 3 -14 -2 64.59 13
 -3 14 2 69.69 15.6
 3 14 -2 82.89 14.8
 2 -14 -2 25.5 11.7
 2 -14 -2 19.8 9.6
 -2 14 2 29.7 14
 2 14 -2 15.8 12.3
 -2 14 2 25.4 10.4
 1 -14 -2 69.79 13.6
 1 -14 -2 104.89 11.6
 -1 14 2 103.29 11.6
 -1 14 2 115.49 14.7
 1 14 -2 98.09 22.8
 0 14 -2 8.8 11.7
 0 14 2 7.6 12
 1 14 2 101.59 15.6
 -1 14 -2 103.99 14.4
 2 -14 2 3.7 8.8
 2 -14 2 19.7 11.2
 2 14 2 21.2 11.9
 -2 14 -2 22.8 9.7
 3 -14 2 74.09 13.8
 3 -14 2 107.19 17.9
 -3 14 -2 75.29 11.5
 3 14 2 96.79 14.9
 4 -14 2 36.9 13.2
 4 -14 2 39.4 10.9
 4 14 2 38.1 12.3
 -4 14 -2 33.9 11.2
 5 -14 2 98.69 12.4
 5 -14 2 58.29 14.7
 -5 14 -2 88.29 13.2
 5 14 2 105.49 17.4
 1 15 -2 6 15.4
 0 15 2 15.3 13.5
 1 15 2 16 13.1
 -13 0 3 154.18 16.4
 13 0 -3 156.18 8.5
 13 0 -3 186.98 17.1
 12 0 -3 219.38 9
 12 0 -3 268.37 17.7
 -12 0 3 259.87 17.5
 12 0 -3 231.28 9.2
 11 0 -3 35.3 9.9
 11 0 -3 28.3 4.5
 -11 0 3 48.7 15.8
 11 0 -3 24.3 4.5
 10 0 -3 135.29 12.9
 10 0 -3 139.69 6.8
 10 0 -3 141.59 6.6
 -10 0 3 142.99 12.9
 9 0 -3 81.19 9.4
 9 0 -3 68.19 5
 9 0 -3 64.89 5.3
 8 0 -3 299.77 13.5
 8 0 -3 274.47 8.2
 8 0 -3 261.67 8.4
 7 0 -3 92.79 8.6
 7 0 -3 62.79 4.3
 7 0 -3 67.89 4.1
 6 0 -3 37.7 3.3
 6 0 -3 34.7 5.6
 -6 0 3 32.2 5.2
 6 0 -3 37 3.2
 5 0 -3 171.48 8.5
 5 0 -3 189.08 5.5
 -5 0 3 171.58 8.1
 5 0 -3 180.98 5.3
 4 0 -3 121.99 6.3
 4 0 -3 122.59 4.5
 -4 0 3 128.69 7.3
 4 0 -3 133.69 4.3
 3 0 -3 246.98 6.4
 3 0 -3 253.37 8.3
 3 0 -3 262.97 7.2
 -3 0 3 243.68 8.2
 2 0 -3 50.59 2.7
 2 0 -3 53.29 3.4
 -2 0 3 49.1 2.4
 -2 0 3 42 3.7
 -2 0 3 50.99 2.4
 2 0 -3 43.1 3.4
 1 0 -3 20.8 2.1
 -1 0 -3 37.4 3.2
 1 0 3 33.3 4
 1 0 3 26.2 1.9
 2 0 3 52.99 2.3
 -2 0 -3 51.99 4
 2 0 3 52.89 4.2
 -3 0 -3 256.77 8.3
 3 0 3 257.57 8.6
 -3 0 -3 245.08 8.7
 -4 0 -3 130.39 6.7
 -4 0 -3 134.79 6.8
 4 0 3 135.29 6.7
 5 0 3 176.88 8.3
 -5 0 -3 176.08 8.3
 -5 0 -3 178.58 9.1
 6 0 3 35.7 5.7
 -6 0 -3 32.6 5.3
 -6 0 -3 27.1 5.1
 -7 0 -3 63.09 8.7
 -8 0 -3 280.87 13.4
 8 0 3 287.77 13.3
 9 0 3 91.49 10.3
 -9 0 -3 78.79 9.9
 10 0 3 119.59 12.9
 -10 0 -3 138.79 12.9
 11 0 3 45.4 15.7
 -11 0 -3 44.8 11.6
 -12 0 -3 250.67 17.9
 -13 0 -3 172.58 17.3
 -13 -1 3 28.4 10.6
 13 -1 -3 49.2 12
 13 -1 -3 23 5.5
 13 -1 -3 25.1 5.9
 13 1 -3 24.4 4.3
 -13 1 3 27.4 11.5
 13 1 -3 32.5 10.9
 13 1 -3 22.4 4.4
 12 -1 -3 221.88 17.3
 -12 -1 3 215.28 15.8
 12 -1 -3 170.38 9
 12 -1 -3 186.58 9.2
 12 1 -3 170.28 7.6
 -12 1 3 211.58 17.5
 12 1 -3 183.88 7.8
 12 1 -3 200.48 15.6
 -11 -1 3 197.38 15.1
 11 -1 -3 154.18 8.2
 11 -1 -3 138.39 8.2
 -11 1 3 167.88 15.4
 11 1 -3 156.98 7.1
 11 1 -3 198.48 14.2
 11 1 -3 153.08 7.1
 10 -1 -3 262.47 15.9
 -10 -1 3 281.57 15.5
 10 -1 -3 255.27 9.5
 10 1 -3 271.17 15.3
 10 1 -3 256.17 8.6
 10 1 -3 267.17 8.5
 9 -1 -3 351.16 15.4
 9 -1 -3 323.67 10.1
 -9 -1 3 328.27 14.9
 9 -1 -3 312.97 10.3
 9 1 -3 318.37 9.4
 9 1 -3 351.56 15
 8 -1 -3 1036.7 24.6
 8 -1 -3 1063.29 24.8
 8 -1 -3 1142.49 30.2
 8 1 -3 1066.09 23.9
 8 1 -3 1047.7 23.9
 8 1 -3 1078.29 28.8
 7 -1 -3 484.45 12.7
 7 -1 -3 532.85 17.4
 -7 -1 3 493.75 15.5
 7 -1 -3 485.35 12.5
 7 1 -3 468.75 11.7
 7 1 -3 485.65 11.7
 7 1 -3 493.85 15.9
 6 -1 -3 67.99 4.5
 6 -1 -3 68.39 4.2
 6 -1 -3 72.29 7.9
 -6 1 3 65.29 7
 6 1 -3 58.09 6.6
 6 1 -3 65.79 3.4
 6 1 -3 72.99 3.5
 -5 -1 3 351.96 11.3
 5 -1 -3 363.36 9.5
 5 -1 -3 371.66 12.4
 5 -1 -3 380.36 9.7
 5 1 -3 369.76 8.8
 5 1 -3 353.76 8.8
 5 1 -3 358.46 11.8
 -5 1 3 355.36 12.4
 4 -1 -3 1027.8 22.7
 4 -1 -3 1042.4 25.2
 -4 -1 3 1007.6 24
 4 -1 -3 1032.2 22.9
 -4 1 3 1026.8 24.9
 4 1 -3 1017.7 24.2
 4 1 -3 1023.1 22.2
 4 1 -3 996.7 22.1
 3 -1 -3 796.62 17.9
 3 -1 -3 776.02 17.7
 -3 -1 3 778.72 18.5
 3 -1 -3 773.72 19.4
 3 1 -3 808.62 17.5
 -3 1 3 803.22 17.2
 -3 1 3 791.32 17.1
 3 1 -3 765.32 17.4
 -3 1 3 795.02 19.3
 -2 -1 3 31.9 2.3
 2 -1 -3 26.8 3.3
 2 -1 -3 38.8 3.2
 -2 -1 3 36 2.4
 -2 -1 3 25.2 2.5
 2 1 -3 28.5 2.7
 -2 1 3 39.4 3
 -2 1 3 28.8 2.8
 2 1 -3 37.9 2.9
 2 1 -3 24.3 2.9
 -2 1 3 26.4 3.3
 -1 -1 3 94.39 3.7
 -1 -1 3 114.09 4.6
 1 -1 -3 97.79 4.3
 -1 -1 3 110.69 4.5
 1 -1 -3 114.29 4.2
 1 -1 -3 92.59 4.2
 -1 1 3 100.79 4.5
 1 1 -3 95.29 3.9
 1 1 -3 91.69 3.5
 -1 1 3 103.89 4.5
 0 -1 -3 347.17 8.2
 0 1 -3 328.57 8.2
 1 -1 3 92.89 4.8
 -1 -1 -3 113.09 3.7
 -1 -1 -3 119.59 4.5
 -1 -1 -3 97.89 4.3
 -1 1 -3 106.69 4.3
 1 1 3 113.89 3.8
 -1 1 -3 99.49 4.6
 -1 1 -3 95.79 3.7
 1 1 3 121.99 4.4
 -1 1 -3 99.39 4.2
 -2 -1 -3 35.7 3.5
 2 -1 3 33.1 3.8
 2 -1 3 35.8 2.8
 2 -1 3 34.8 2.8
 2 -1 3 26.9 3.3
 2 1 3 38 2.4
 2 1 3 35.7 3.4
 -2 1 -3 29.4 2.3
 -2 1 -3 36.8 2.6
 -2 1 -3 26.3 3.2
 2 1 3 31.2 2.3
 -2 1 -3 24.7 3.3
 3 -1 3 784.02 17.5
 -3 -1 -3 787.02 19
 3 -1 3 835.12 17.6
 -3 -1 -3 792.02 18.8
 3 -1 3 794.82 19.6
 -3 1 -3 776.72 19.7
 3 1 3 783.62 19
 -3 1 -3 782.12 19.6
 3 1 3 791.52 16.7
 4 -1 3 1072.49 22.3
 -4 -1 -3 994.7 24.5
 4 -1 3 1007.6 22.1
 4 -1 3 1021.4 25.1
 4 1 3 1006 24.4
 -4 1 -3 1000.2 25.2
 -4 1 -3 1028.3 25.1
 5 -1 3 383.46 9
 -5 -1 -3 357.96 12.1
 5 -1 3 371.06 12.6
 5 -1 3 356.16 8.9
 -5 -1 -3 365.86 11.7
 -5 1 -3 361.96 12.7
 -5 1 -3 357.56 12.2
 5 1 3 374.26 12.1
 6 -1 3 62.19 3.5
 -6 -1 -3 69.59 6.4
 6 -1 3 71.59 3.5
 6 -1 3 71.19 8.1
 -6 -1 -3 63.29 6.9
 -6 1 -3 72.99 8.1
 6 1 3 82.49 7.2
 7 -1 3 480.65 11.9
 7 -1 3 499.55 17.5
 -7 -1 -3 491.95 16.6
 7 -1 3 494.85 11.9
 -7 1 -3 516.95 17.8
 7 1 3 510.55 16.6
 8 -1 3 1075.29 23.8
 -8 -1 -3 1052.89 29.4
 8 -1 3 1085.59 30.3
 8 -1 3 1058.89 23.8
 8 1 3 1080.69 29.2
 -8 1 -3 1069.99 30.1
 9 -1 3 319.47 15.4
 9 -1 3 297.17 9.1
 -9 -1 -3 338.27 15.7
 9 1 3 338.47 15.2
 -9 1 -3 363.66 16.8
 10 -1 3 300.47 16.9
 10 -1 3 268.57 8.8
 -10 -1 -3 283.37 15.6
 10 -1 3 273.57 8.7
 -10 1 -3 305.17 17.3
 10 1 3 285.07 15.6
 11 -1 3 158.48 7.7
 11 -1 3 147.99 7.4
 11 -1 3 186.88 15.8
 -11 -1 -3 200.98 14.6
 -11 1 -3 187.28 16.2
 12 -1 3 185.58 9.4
 -12 -1 -3 173.08 16.9
 12 -1 3 216.38 17.4
 12 -1 3 151.08 9.3
 -12 1 -3 220.08 17.8
 13 -1 3 12.6 5.7
 -13 -1 -3 23.2 10.9
 13 -1 3 28.5 6
 -13 1 -3 30.8 11.2
 13 -2 -3 88.19 9
 13 -2 -3 98.19 14.8
 -13 -2 3 106.89 13.6
 13 2 -3 86.69 5.9
 13 2 -3 74.39 12.2
 13 2 -3 86.09 6.1
 -13 2 3 101.49 15.6
 12 -2 -3 180.28 16.9
 12 -2 -3 181.68 10.3
 12 -2 -3 177.08 10
 12 2 -3 170.58 7.4
 -12 2 3 169.98 15.4
 12 2 -3 166.78 7.6
 11 -2 -3 108.79 8.1
 11 -2 -3 109.39 8.1
 11 -2 -3 122.59 13.2
 -11 -2 3 124.19 12
 11 2 -3 106.59 6.3
 -11 2 3 116.29 13.6
 11 2 -3 100.69 6.2
 11 2 -3 127.19 12.3
 10 -2 -3 180.68 14.8
 10 -2 -3 170.08 8.4
 -10 -2 3 183.88 12.3
 10 2 -3 170.28 12.2
 10 2 -3 166.58 6.9
 10 2 -3 160.88 6.9
 -9 -2 3 157.48 10.9
 9 -2 -3 150.98 7.6
 9 -2 -3 192.18 13.8
 9 -2 -3 164.38 8.2
 9 2 -3 172.28 11.1
 9 2 -3 146.59 9.9
 9 2 -3 142.69 6.3
 8 -2 -3 1523.65 34.6
 -8 -2 3 1535.95 37.8
 8 -2 -3 1505.75 39.1
 8 -2 -3 1514.95 34.4
 8 2 -3 1502.75 33.3
 8 2 -3 1518.95 37.2
 8 2 -3 1482.35 33.1
 -7 -2 3 767.42 21
 7 -2 -3 783.02 19.3
 7 -2 -3 787.72 19.1
 7 -2 -3 788.42 23.4
 7 2 -3 757.82 17.9
 7 2 -3 769.32 18
 7 2 -3 792.62 21.5
 -6 -2 3 429.96 13.1
 6 -2 -3 423.46 15.4
 6 -2 -3 420.56 11.6
 6 2 -3 429.46 13.1
 6 2 -3 436.16 10.8
 6 2 -3 422.66 10.7
 5 -2 -3 384.26 10.7
 5 -2 -3 420.26 11.1
 5 -2 -3 392.06 13.4
 -5 -2 3 383.06 12.7
 5 2 -3 384.46 9.9
 5 2 -3 392.76 11.7
 5 2 -3 399.26 10
 -5 2 3 371.56 13.3
 4 -2 -3 171.18 6.3
 4 -2 -3 179.98 6.5
 4 -2 -3 166.98 8.2
 -4 -2 3 158.68 6.4
 4 2 -3 160.08 5.6
 -4 2 3 190.48 5.4
 4 2 -3 157.18 6.6
 -4 2 3 176.48 5.2
 -4 2 3 170.88 8.5
 4 2 -3 192.08 7.8
 3 -2 -3 320.47 9
 3 -2 -3 292.67 8.7
 -3 -2 3 323.07 7.5
 3 -2 -3 302.77 10.5
 -3 -2 3 316.47 8.4
 -3 -2 3 316.47 9
 3 2 -3 313.57 8.4
 3 2 -3 326.27 8.5
 -3 2 3 322.77 10.2
 -3 2 3 315.67 8.5
 3 2 -3 328.37 8.5
 -3 2 3 322.57 8.5
 -2 -2 3 648.24 15.1
 -2 -2 3 651.53 14.7
 2 -2 -3 654.13 16.5
 -2 -2 3 684.73 15.2
 2 -2 -3 683.23 15.9
 -2 2 3 653.33 15.6
 2 2 -3 658.23 14.7
 2 2 -3 642.84 15.4
 -2 2 3 693.73 15.6
 -2 2 3 653.43 16.5
 1 -2 -3 5423.76 113.59
 1 2 3 5383.76 115.39
 -1 2 -3 5582.24 114.99
 -2 -2 -3 674.43 14.9
 -2 -2 -3 719.53 15.9
 2 -2 3 633.14 16.4
 -2 -2 -3 677.83 14.9
 2 -2 3 677.43 15.7
 -2 2 -3 635.94 16.4
 2 2 3 681.73 15.3
 2 2 3 660.03 15.2
 -2 2 -3 664.33 15.5
 -2 2 -3 608.74 16.5
 2 2 3 680.03 15.6
 -2 2 -3 650.93 15.4
 -3 -2 -3 326.67 9.1
 3 -2 3 306.97 8.7
 -3 -2 -3 337.47 9.4
 3 -2 3 310.97 10.3
 3 -2 3 323.17 8.8
 -3 2 -3 314.37 8.2
 3 2 3 326.07 9.2
 -3 2 -3 297.77 10.3
 -3 2 -3 322.97 10.2
 3 2 3 323.27 8.1
 3 2 3 328.97 8.1
 4 -2 3 168.38 6.1
 -4 -2 -3 180.78 6.8
 4 -2 3 166.28 6.1
 4 -2 3 164.58 8.8
 -4 -2 -3 179.48 7.1
 -4 2 -3 169.88 8.5
 4 2 3 166.48 5
 4 2 3 166.68 6.9
 4 2 3 173.88 5.1
 -4 2 -3 180.48 9.1
 5 -2 3 400.76 10.5
 -5 -2 -3 405.56 12.6
 -5 -2 -3 392.06 12.1
 5 -2 3 399.06 10.6
 5 -2 3 403.86 13.6
 5 2 3 392.86 9.1
 -5 2 -3 413.36 13.3
 5 2 3 389.26 9.2
 -5 2 -3 381.06 13.6
 6 -2 3 417.86 11.7
 -6 -2 -3 447.96 14.2
 6 -2 3 436.06 11.4
 7 -2 3 796.22 18.6
 -7 -2 -3 793.02 22.1
 7 -2 3 771.22 18.6
 7 -2 3 771.72 23.6
 -7 -2 -3 750.82 21.2
 -7 2 -3 781.32 23.9
 8 -2 3 1530.45 33.9
 8 -2 3 1510.15 39.3
 8 -2 3 1527.95 33.8
 -8 -2 -3 1487.35 38
 -8 2 -3 1494.45 39.6
 -9 -2 -3 147.59 11.4
 9 -2 3 148.29 12.3
 9 -2 3 151.98 7
 9 -2 3 150.28 7.2
 -9 2 -3 187.38 14.2
 10 -2 3 175.38 9.2
 10 -2 3 185.28 17.2
 -10 -2 -3 157.58 12.7
 10 -2 3 169.08 8.7
 -10 2 -3 196.38 22.8
 11 -2 3 114.19 7.6
 -11 -2 -3 103.49 12
 11 -2 3 118.39 8
 -11 2 -3 141.09 15.9
 12 -2 3 191.78 15.8
 12 -2 3 185.48 9.8
 12 -2 3 161.28 11.3
 -12 -2 -3 197.18 15.2
 -12 2 -3 185.98 16.2
 13 -2 3 87.39 8.6
 13 -2 3 91.09 16.3
 -13 -2 -3 102.99 13.3
 -13 -3 3 86.39 11.9
 13 -3 -3 89.59 22
 13 -3 -3 68.89 9.1
 -13 3 3 73.49 15.4
 13 3 -3 60.49 6.6
 -12 -3 3 244.28 15.9
 12 -3 -3 270.67 17.6
 12 -3 -3 253.57 12.5
 12 -3 -3 261.07 12.5
 12 3 -3 249.97 9.3
 12 3 -3 238.98 15.7
 -12 3 3 272.07 18.4
 12 3 -3 252.67 9.4
 11 -3 -3 134.49 9.8
 -11 -3 3 126.99 12.1
 11 -3 -3 134.79 9.4
 11 -3 -3 128.69 14
 -11 3 3 136.99 14.8
 11 3 -3 130.89 12.2
 11 3 -3 129.39 7.3
 11 3 -3 127.89 7
 10 -3 -3 24.8 9.1
 -10 -3 3 17.9 7.2
 10 -3 -3 26.2 5.6
 10 -3 -3 26 5.3
 10 3 -3 16.7 7.1
 10 3 -3 23 4
 9 -3 -3 259.57 10.7
 9 -3 -3 266.17 10.3
 9 -3 -3 250.77 15.9
 -9 -3 3 284.77 12.9
 9 3 -3 257.97 9
 9 3 -3 252.07 12.8
 9 3 -3 261.77 8.9
 8 -3 -3 1450.95 38.4
 -8 -3 3 1372.16 34.4
 8 -3 -3 1418.56 33.3
 8 -3 -3 1441.56 33.5
 -8 -3 3 1425.46 35.1
 8 3 -3 1437.56 35
 8 3 -3 1430.16 32
 8 3 -3 1407.06 31.9
 -7 -3 3 683.83 20.5
 7 -3 -3 692.23 21.8
 -7 -3 3 686.33 19.1
 7 -3 -3 701.53 18.4
 7 -3 -3 674.93 18.1
 7 3 -3 718.93 17
 7 3 -3 701.03 17
 7 3 -3 702.83 19.1
 6 -3 -3 942.41 23
 6 -3 -3 941.31 25.9
 -6 -3 3 931.91 23.2
 6 -3 -3 927.01 22.7
 -6 -3 3 927.01 23
 6 3 -3 936.11 21.9
 6 3 -3 963.7 21.9
 6 3 -3 954.9 23.2
 5 -3 -3 34.5 4.2
 5 -3 -3 34.6 5.7
 5 -3 -3 35.3 4
 -5 -3 3 34.8 3.8
 -5 3 3 31.3 3.2
 5 3 -3 37.3 4.1
 5 3 -3 36.9 4
 -5 3 3 34.1 9.3
 5 3 -3 36.3 4.1
 4 -3 -3 3706.23 80.59
 4 -3 -3 3796.02 80.69
 4 -3 -3 3742.53 82.59
 -4 -3 3 3812.22 79.59
 4 3 -3 3685.53 79.89
 -4 3 3 3860.31 80.59
 -4 3 3 3761.32 82.39
 4 3 -3 3798.22 79.59
 4 3 -3 3766.12 79.99
 -4 3 3 3800.32 79.99
 -3 -3 3 609.74 14
 -3 -3 3 626.14 14.9
 3 -3 -3 636.24 16
 3 -3 -3 606.44 17.1
 -3 -3 3 619.44 14.5
 3 3 -3 626.74 15.3
 -3 3 3 629.24 15.4
 3 3 -3 606.44 15.2
 -3 3 3 649.64 15.5
 -3 3 3 635.24 17.1
 3 3 -3 610.24 14
 -2 -3 3 286.47 8.5
 -2 -3 3 303.17 8.5
 2 -3 -3 304.87 10
 2 -3 -3 301.17 9.1
 2 -3 -3 297.57 9.2
 -2 3 3 296.37 8.9
 2 3 -3 288.07 8.7
 1 -3 -3 172.88 6.8
 -1 -3 3 167.68 6.2
 1 -3 -3 163.88 6.3
 -1 -3 3 174.98 6.3
 1 3 -3 169.98 4.5
 1 3 -3 147.89 6.3
 -1 3 3 164.88 6.6
 1 3 -3 158.78 6.3
 1 3 -3 152.18 4.3
 -1 3 3 166.18 6.6
 -1 3 3 166.58 6.5
 -1 -3 -3 160.48 5.6
 1 -3 3 157.58 6.2
 -1 -3 -3 158.58 6
 1 -3 3 152.78 6.3
 1 -3 3 159.88 6.6
 -1 -3 -3 156.18 6.2
 -1 3 -3 157.08 6.1
 1 3 3 150.28 6.1
 1 3 3 156.28 6.4
 -1 3 -3 160.28 6.4
 -1 3 -3 173.48 6.4
 -1 3 -3 170.58 6.3
 2 -3 3 310.37 9.2
 2 -3 3 297.47 9
 2 -3 3 300.97 9.8
 -2 -3 -3 293.07 8.3
 -2 -3 -3 293.57 8.2
 -2 -3 -3 301.87 8.5
 2 3 3 290.17 8.7
 2 3 3 301.17 8.3
 -2 3 -3 305.27 9.6
 -2 3 -3 297.77 8.9
 -2 3 -3 293.17 9.8
 -3 -3 -3 643.14 14.1
 3 -3 3 629.64 16.8
 3 -3 3 630.14 15.6
 -3 3 -3 600.14 16.5
 3 3 3 606.14 14.9
 -3 3 -3 641.74 15.2
 3 3 3 603.14 14.9
 -3 3 -3 588.74 16.7
 3 3 3 619.74 15.1
 -3 3 -3 601.54 14.9
 4 -3 3 3859.41 80.69
 -4 -3 -3 3752.22 80.59
 4 -3 3 3710.73 80.59
 -4 -3 -3 3748.02 80.79
 4 -3 3 3744.13 82.79
 4 3 3 3875.31 80.69
 -4 3 -3 3836.72 79.79
 4 3 3 3766.12 80.69
 4 3 3 3791.12 79.89
 -4 3 -3 3757.92 82.69
 -4 3 -3 3669.83 82.79
 -4 3 -3 3890.21 79.89
 5 -3 3 39.8 3.9
 -5 -3 -3 40.4 4.6
 5 -3 3 27.4 3.8
 5 -3 3 34.4 5.8
 -5 -3 -3 39.5 5
 -5 3 -3 37.8 2.2
 5 3 3 35.8 3.2
 -5 3 -3 34.2 2.1
 -5 3 -3 29.4 5.7
 5 3 3 35.7 3.2
 6 -3 3 985.4 26.6
 6 -3 3 946.81 22.7
 6 -3 3 937.71 22.7
 -6 -3 -3 984.4 24.2
 -6 -3 -3 956.6 23.7
 -6 3 -3 914.51 26.2
 6 3 3 910.01 21.3
 7 -3 3 712.13 17.9
 7 -3 3 698.13 17.9
 -7 -3 -3 686.03 19.3
 -7 -3 -3 686.63 19.9
 7 -3 3 716.03 22.1
 7 3 3 698.53 16.3
 -7 3 -3 682.23 22
 7 3 3 688.83 16.2
 8 -3 3 1411.06 33.1
 -8 -3 -3 1484.15 36.4
 8 -3 3 1476.25 38.8
 8 -3 3 1420.76 33.1
 8 3 3 1358.26 31.2
 8 3 3 1447.16 31.4
 -8 3 -3 1459.45 39.1
 9 -3 3 280.07 16.4
 9 -3 3 248.48 9.9
 9 -3 3 251.67 10.1
 -9 -3 -3 259.27 12.7
 9 3 3 245.98 7.5
 -9 3 -3 267.07 16.5
 9 3 3 271.07 7.8
 10 -3 3 16.7 4.9
 -10 -3 -3 27.8 7.9
 10 -3 3 16.5 5.2
 10 -3 3 23.8 10
 -10 3 -3 20.1 9.9
 10 3 3 15.1 2.9
 10 3 3 23 3.3
 -11 -3 -3 138.29 12.2
 11 -3 3 127.09 8.9
 11 -3 3 134.09 16
 11 -3 3 126.39 8.7
 -11 3 -3 145.39 15.3
 12 -3 3 236.58 13.1
 12 -3 3 256.87 19.5
 12 -3 3 259.77 12.8
 -12 3 -3 297.67 20.5
 -13 -3 -3 82.69 12.6
 13 -3 3 78.99 14.8
 13 -3 3 79.29 8.7
 13 -3 3 77.19 9.1
 -13 3 -3 51.59 13.9
 -13 -4 3 130.89 15.5
 13 -4 -3 167.18 19.4
 13 -4 -3 149.88 12.1
 13 4 -3 144.09 8.7
 13 4 -3 148.59 8.8
 -13 4 3 157.18 19.1
 12 -4 -3 239.18 13.6
 -12 -4 3 242.38 14.6
 12 -4 -3 272.57 20.1
 12 4 -3 251.07 10.2
 -12 4 3 228.28 21.3
 -11 -4 3 274.17 14.7
 11 -4 -3 271.97 13.1
 11 -4 -3 265.77 12.9
 11 -4 -3 287.77 19.3
 11 4 -3 248.68 10.3
 10 -4 -3 11.7 5.7
 10 -4 -3 12.8 9.8
 10 -4 -3 16 5.4
 -10 -4 3 5.7 6.5
 10 4 -3 11 4.6
 9 -4 -3 28 5.6
 9 -4 -3 34.6 6.2
 -9 -4 3 25.5 6.2
 9 -4 -3 38.3 9.1
 9 4 -3 27 4.5
 9 4 -3 24.6 6.2
 9 4 -3 29.5 4.8
 8 -4 -3 745.93 20.5
 8 -4 -3 770.82 21
 -8 -4 3 755.32 20.5
 -8 -4 3 766.92 21.1
 8 -4 -3 756.22 24.7
 8 4 -3 736.13 19.1
 8 4 -3 769.52 20.9
 8 4 -3 740.83 19.2
 -7 -4 3 643.74 17.4
 7 -4 -3 657.13 21.9
 7 -4 -3 664.53 18.2
 7 -4 -3 644.54 17.9
 -7 -4 3 642.04 17.8
 7 4 -3 629.74 17.5
 7 4 -3 656.43 16.9
 7 4 -3 654.03 16.8
 6 -4 -3 778.12 23.2
 -6 -4 3 830.02 19.5
 6 -4 -3 780.22 20.7
 6 -4 -3 775.42 20.3
 -6 -4 3 775.62 19.5
 -6 4 3 807.62 18.2
 6 4 -3 767.02 19.4
 6 4 -3 795.32 19.4
 6 4 -3 772.12 19.4
 5 -4 -3 328.07 11.1
 5 -4 -3 374.46 17.3
 -5 -4 3 359.16 9.6
 5 4 -3 337.17 12
 -5 4 3 342.37 10.1
 5 4 -3 350.16 10.6
 -4 -4 3 1813.42 38.9
 -4 -4 3 1846.12 38.9
 -4 -4 3 1827.52 39.2
 -4 -4 3 1834.32 39.4
 4 -4 -3 1803.02 41.3
 4 -4 -3 1820.72 43
 4 4 -3 1780.52 40.6
 -4 4 3 1838.52 40.6
 -4 4 3 1878.71 40.7
 -4 4 3 1809.42 42.9
 -3 -4 3 708.73 17.2
 3 -4 -3 695.23 19.3
 -3 -4 3 705.63 17.2
 3 -4 -3 719.23 18.5
 3 -4 -3 682.33 18.2
 3 4 -3 700.63 17.9
 -3 4 3 799.72 21.9
 -3 4 3 702.23 17.9
 2 -4 -3 1357.56 31.5
 -2 -4 3 1320.87 30.2
 2 -4 -3 1318.87 30.9
 -2 -4 3 1308.87 30.1
 2 4 -3 1336.67 30.6
 2 4 -3 1311.07 30.5
 -2 4 3 1361.46 31.3
 -2 4 3 1325.87 30.7
 -2 4 3 1362.26 30.7
 -1 -4 3 878.61 21.1
 1 -4 -3 867.21 21.2
 -1 -4 3 834.22 21.2
 1 -4 -3 867.01 21.3
 1 -4 -3 865.61 21.4
 -1 4 3 908.61 21.3
 1 4 -3 890.01 21.3
 -1 4 3 863.01 21.2
 1 4 -3 916.31 22.2
 -1 4 3 887.61 21.3
 1 4 -3 855.91 19
 1 4 -3 874.41 19.1
 0 -4 -3 6486.35 137.19
 0 -4 3 6605.34 137.39
 0 -4 -3 6364.56 137.19
 0 -4 3 6502.35 136.09
 0 -4 3 6494.35 137.29
 0 -4 -3 6413.76 136.69
 0 4 -3 6693.43 137.39
 0 4 3 6534.35 137.39
 0 4 -3 6626.54 136.29
 0 4 -3 6536.45 137.29
 0 4 -3 6528.25 136.09
 0 4 3 6495.45 136.69
 0 4 3 6447.66 137.29
 1 -4 3 903.91 21.6
 -1 -4 -3 897.61 20.4
 1 -4 3 902.51 21.5
 1 -4 3 849.32 20.9
 -1 -4 -3 876.91 21.1
 -1 -4 -3 861.01 21
 -1 4 -3 862.91 21.3
 1 4 3 877.61 20.4
 1 4 3 881.21 21.3
 1 4 3 872.71 21.2
 -1 4 -3 903.91 21.4
 -1 4 -3 880.31 20.9
 -1 4 -3 864.41 21
 2 -4 3 1349.07 31.2
 -2 -4 -3 1355.76 29.6
 -2 -4 -3 1344.77 30.2
 2 -4 3 1326.87 30.9
 2 -4 3 1364.16 31.1
 -2 -4 -3 1321.07 30.1
 2 4 3 1332.27 29.7
 2 4 3 1352.06 30.7
 -2 4 -3 1318.67 31
 -2 4 -3 1299.77 30.6
 -2 4 -3 1353.66 30.6
 3 -4 3 706.53 19.2
 3 -4 3 709.23 18.2
 -3 -4 -3 687.33 17.8
 -3 -4 -3 711.63 16.8
 -3 -4 -3 705.63 17.6
 3 -4 3 699.33 18.1
 3 4 3 701.13 17.6
 3 4 3 708.83 16.7
 -3 4 -3 722.13 17.7
 -3 4 -3 713.03 19.1
 -3 4 -3 702.53 18.7
 3 4 3 706.73 17.5
 4 -4 3 1827.42 42.9
 -4 -4 -3 1758.92 39.7
 4 -4 3 1818.22 41.2
 -4 -4 -3 1821.22 40.4
 -4 -4 -3 1815.82 38.6
 -4 -4 -3 1816.22 40
 4 4 3 1825.82 40.3
 4 4 3 1847.42 40.2
 -4 4 -3 1915.81 40.4
 4 4 3 1834.42 40.4
 -4 4 -3 1797.42 42.7
 -5 -4 -3 338.87 10.4
 5 -4 3 334.17 11
 -5 -4 -3 346.37 10.9
 5 4 3 334.57 10.2
 -5 4 -3 366.36 9.9
 5 4 3 356.56 13.5
 6 -4 3 798.72 20.5
 6 -4 3 765.32 20.3
 6 -4 3 831.22 23.6
 -6 -4 -3 808.72 20.6
 -6 -4 -3 775.02 20.1
 -6 4 -3 794.82 23.6
 6 4 3 766.32 19.1
 6 4 3 804.92 19.2
 7 -4 3 680.93 21.7
 7 -4 3 648.64 18.2
 7 -4 3 664.33 18
 -7 -4 -3 645.14 19.6
 -7 -4 -3 670.13 19
 7 4 3 633.74 16.4
 -7 4 -3 632.14 22.3
 7 4 3 665.23 16.5
 -8 -4 -3 773.92 21.9
 8 -4 3 771.42 20.5
 8 -4 3 781.02 25.6
 -8 -4 -3 735.43 20.9
 8 -4 3 768.82 20.3
 8 4 3 759.32 18.8
 8 4 3 726.23 18.4
 -8 4 -3 748.53 25.8
 9 -4 3 22.6 5.3
 9 -4 3 26.6 5.6
 9 -4 3 31.1 9.8
 -9 -4 -3 23.3 6.8
 9 4 3 30.3 4.3
 -9 4 -3 22.7 9
 -10 -4 -3 11.5 7.2
 10 -4 3 9 9.9
 10 -4 3 13.2 5.6
 10 -4 3 12.7 5.4
 -10 4 -3 9 9.5
 10 4 3 8.5 4.8
 10 4 3 15.5 3.7
 11 -4 3 276.67 12.5
 11 -4 3 274.27 12.1
 -11 -4 -3 243.58 15.1
 11 -4 3 307.57 19.6
 -11 4 -3 290.87 19.9
 11 4 3 285.17 10
 11 4 3 274.47 10.5
 12 -4 3 224.68 12.3
 12 -4 3 255.27 13.3
 -12 -4 -3 226.88 15.5
 12 -4 3 257.77 20
 12 4 3 252.17 9.6
 12 4 3 251.57 9.9
 -12 4 -3 287.47 21.4
 13 -4 3 132.29 13.9
 -13 -4 -3 145.39 15
 13 -4 3 147.99 17.3
 -13 4 -3 123.39 18
 -12 -5 3 303.97 16.1
 12 5 -3 306.47 12.7
 12 5 -3 322.37 12.8
 -11 -5 3 43.9 8.1
 11 -5 -3 52.19 11.5
 11 -5 -3 47.9 7.9
 11 5 -3 45.9 5.9
 11 5 -3 43.4 6.4
 10 -5 -3 333.27 14.3
 10 -5 -3 342.17 18.6
 10 -5 -3 324.17 14.3
 10 5 -3 322.17 12.7
 -9 -5 3 82.29 6.9
 9 -5 -3 74.59 10.9
 -9 -5 3 67.69 8
 9 -5 -3 73.29 7.5
 9 -5 -3 67.09 7.8
 9 5 -3 63.99 6.8
 8 -5 -3 1607.64 42.3
 8 -5 -3 1575.84 38
 -8 -5 3 1548.15 37
 -8 -5 3 1516.75 36.3
 8 -5 -3 1603.24 38.6
 8 5 -3 1602.84 36.8
 7 -5 -3 732.23 23.8
 7 -5 -3 708.43 20.4
 -7 -5 3 735.23 18.8
 -7 -5 3 744.63 18.6
 7 -5 -3 759.22 21.3
 7 5 -3 741.03 19.5
 6 -5 -3 486.15 18.2
 -6 -5 3 494.35 12.4
 6 -5 -3 495.35 15.6
 6 -5 -3 458.85 14.7
 6 5 -3 460.35 14.4
 6 5 -3 490.65 14.3
 -5 -5 3 478.75 11.1
 5 -5 -3 486.15 19.3
 -5 -5 3 466.75 11.2
 5 -5 -3 491.55 15.1
 5 -5 -3 474.35 16.6
 5 5 -3 462.65 13.7
 5 5 -3 446.36 13.8
 -5 5 3 481.75 13.7
 4 -5 -3 2270.57 52.19
 4 -5 -3 2271.07 50.69
 -4 -5 3 2301.37 48.7
 4 -5 -3 2198.38 50.29
 -4 5 3 2224.08 49.8
 4 5 -3 2205.08 49.8
 4 5 -3 2180.48 50.09
 -3 -5 3 7.5 3
 3 -5 -3 9.9 4.6
 3 -5 -3 5.9 4.5
 3 -5 -3 8 4.7
 -3 -5 3 9.1 3.4
 -3 5 3 12 4.1
 -3 5 3 17.2 4
 3 5 -3 9.7 4.4
 -3 5 3 4.2 3.9
 3 5 -3 7.3 3.9
 2 -5 -3 1874.81 43.5
 -2 -5 3 1932.31 42.9
 2 -5 -3 1919.61 43.9
 -2 -5 3 1881.71 42.7
 2 -5 -3 1885.31 43.4
 2 5 -3 1925.01 43.3
 -2 5 3 1946.31 43.3
 2 5 -3 1948.51 43.3
 -2 5 3 1898.01 43.6
 -2 5 3 1935.21 43.5
 1 -5 -3 2772.32 60.29
 1 -5 -3 2715.33 60.49
 1 -5 -3 2866.01 60.79
 -1 -5 3 2726.33 60.19
 -1 5 3 2744.33 60.49
 1 5 -3 2828.22 60.59
 -1 5 3 2705.03 60.19
 1 5 -3 2751.72 60.49
 1 5 -3 2737.23 58.09
 -1 5 3 2713.83 60.59
 1 5 -3 2711.03 57.99
 0 -5 3 9040.5 192.38
 0 -5 3 9079.59 190.98
 0 -5 -3 9999 197.38
 0 -5 -3 8849.21 192.08
 0 -5 3 9313.47 192.68
 0 -5 -3 9098.49 191.48
 0 5 -3 9022.6 192.28
 0 5 -3 8913.31 191.88
 0 5 -3 9081.89 190.78
 0 5 3 9239.28 192.28
 0 5 -3 9245.77 192.38
 0 5 3 8965.5 191.38
 -1 -5 -3 2705.63 59.79
 1 -5 3 2740.43 60.19
 -1 -5 -3 2712.43 58.69
 1 -5 3 2730.73 59.49
 1 -5 3 2757.82 60.39
 -1 -5 -3 2792.52 60.09
 -1 5 -3 2764.72 60.19
 1 5 3 2765.32 60.09
 -1 5 -3 2641.84 61.79
 1 5 3 2733.23 58.89
 1 5 3 2790.02 60.29
 -1 5 -3 2721.73 59.49
 -1 5 -3 2713.93 59.59
 2 -5 3 1936.01 43.4
 -2 -5 -3 1916.41 42.5
 -2 -5 -3 1944.31 42.7
 -2 -5 -3 1913.21 42.1
 2 -5 3 1953.2 43.6
 2 -5 3 1929.51 43.4
 -2 5 -3 1842.62 44.4
 2 5 3 1913.01 43
 -2 5 -3 1839.02 43.1
 2 5 3 1901.31 41.7
 -2 5 -3 1898.21 43.2
 2 5 3 1908.21 43.1
 -3 -5 -3 14 3
 -3 -5 -3 10.4 3
 3 -5 3 8.9 4.3
 3 -5 3 12 4.8
 -3 -5 -3 11.9 3.5
 3 -5 3 12.6 4.4
 3 5 3 7.1 3.9
 3 5 3 11.2 2.6
 -3 5 -3 11.2 3.9
 -3 5 -3 4.4 3.5
 -3 5 -3 6.5 4
 -4 -5 -3 2232.48 48.4
 4 -5 3 2238.98 50.59
 4 -5 3 2276.67 52.29
 -4 -5 -3 2219.38 48.5
 4 -5 3 2303.07 50.89
 -4 -5 -3 2185.68 49
 4 5 3 2233.38 49.8
 4 5 3 2262.57 50.29
 4 5 3 2241.48 48.7
 -4 5 -3 2301.47 49.99
 -5 -5 -3 476.45 12.7
 -5 -5 -3 479.85 13.3
 5 -5 3 459.65 16.8
 5 -5 3 465.45 14.8
 5 5 3 468.35 13.6
 5 5 3 475.85 13.7
 -5 5 -3 476.85 13.5
 6 -5 3 494.05 15.3
 6 -5 3 472.55 17.4
 -6 -5 -3 493.35 14.6
 6 -5 3 476.65 14.9
 -6 -5 -3 485.35 14.3
 6 5 3 484.15 14
 -6 5 -3 501.95 18.6
 -6 5 -3 486.25 12.9
 6 5 3 455.65 13.7
 7 -5 3 716.33 20.1
 -7 -5 -3 714.53 19.1
 7 -5 3 703.53 23.3
 -7 -5 -3 714.23 19.8
 7 -5 3 727.53 20.3
 7 5 3 724.53 18.6
 -7 5 -3 716.93 23.8
 7 5 3 737.43 18.9
 8 -5 3 1564.34 42.4
 -8 -5 -3 1529.95 37.6
 -8 -5 -3 1606.14 38.8
 8 -5 3 1592.94 40.2
 8 -5 3 1617.04 38.5
 -8 5 -3 1583.64 42.9
 8 5 3 1657.93 36.9
 8 5 3 1601.14 36.6
 9 -5 3 74.09 7.4
 -9 -5 -3 66.69 9.3
 9 -5 3 69.29 7.6
 9 -5 3 68.59 10.9
 9 5 3 73.49 6.5
 -9 5 -3 75.29 12.2
 10 -5 3 324.67 14.1
 -10 -5 -3 308.17 14.8
 10 -5 3 315.67 13.1
 10 -5 3 321.47 19.6
 10 5 3 315.97 11.1
 -10 5 -3 335.07 20.4
 10 5 3 338.67 12
 11 -5 3 60.49 12.4
 11 -5 3 54.89 8.3
 -11 -5 -3 49.4 8.9
 11 -5 3 40.9 7.4
 11 5 3 48 6.3
 11 5 3 48.8 6.2
 -11 5 -3 66.59 13.6
 -12 -5 -3 321.47 17.7
 12 5 3 335.47 13.5
 -12 5 -3 441.76 37.1
 12 5 3 345.27 13.3
 12 -6 -3 166.08 17.3
 12 -6 -3 145.09 13.8
 -12 6 3 159.38 18
 12 6 -3 142.89 11.2
 11 -6 -3 150.78 15.8
 11 -6 -3 139.59 12.3
 11 6 -3 152.68 9.9
 11 6 -3 133.79 11
 10 -6 -3 128.89 11.7
 10 -6 -3 102.49 10.6
 10 -6 -3 125.19 15.4
 -10 -6 3 93.29 8.9
 10 6 -3 124.19 10.1
 10 6 -3 111.79 9.1
 -9 -6 3 128.19 8.3
 9 -6 -3 139.59 10.4
 -9 -6 3 149.09 8.1
 9 -6 -3 156.08 11.9
 9 -6 -3 166.18 15.7
 9 6 -3 160.68 10.2
 9 6 -3 144.89 9.4
 8 -6 -3 507.95 21.5
 -8 -6 3 445.46 13.4
 -8 -6 3 451.85 13.6
 8 -6 -3 487.05 17.2
 8 -6 -3 472.35 16.4
 8 6 -3 445.26 15.1
 8 6 -3 465.35 15.4
 -7 -6 3 807.02 19.4
 7 -6 -3 837.72 26.9
 7 -6 -3 845.82 23.8
 7 6 -3 798.12 21.9
 7 6 -3 813.82 22.2
 6 -6 -3 458.15 15.5
 6 -6 -3 461.95 18.6
 6 -6 -3 473.25 16.2
 -6 6 3 464.45 14
 6 6 -3 453.65 14.7
 6 6 -3 459.55 14.8
 5 -6 -3 682.43 22.1
 5 -6 -3 720.63 20.7
 5 -6 -3 697.13 20
 -5 -6 3 699.93 17.2
 5 6 -3 704.13 19.4
 -5 6 3 697.53 19.1
 5 6 -3 728.53 19.7
 4 -6 -3 53.39 6.3
 -4 -6 3 54.39 5
 4 -6 -3 42.1 6.6
 4 6 -3 38.4 5.7
 -4 6 3 50.99 5.9
 3 -6 -3 2510.75 56.39
 3 -6 -3 2539.65 56.99
 -3 -6 3 2511.55 54.99
 3 -6 -3 2482.05 56.09
 3 6 -3 2523.75 55.79
 -3 6 3 2408.76 56.79
 -3 6 3 2455.65 55.79
 3 6 -3 2453.35 55.79
 2 -6 -3 7.2 5.1
 -2 -6 3 13.7 4.1
 2 -6 -3 2.5 4.3
 2 -6 -3 13 4.9
 -2 -6 3 15 4.1
 2 6 -3 8.7 4.4
 -2 6 3 12.6 4.3
 -2 6 3 4.4 4
 2 6 -3 7.4 4.3
 1 -6 -3 680.93 18.7
 1 -6 -3 704.03 19.4
 -1 -6 3 696.63 18.6
 1 -6 -3 709.33 18.8
 1 6 -3 677.93 16.4
 -1 6 3 690.23 18.3
 1 6 -3 702.63 19
 -1 6 3 713.53 19.1
 1 6 -3 688.13 19.1
 1 6 -3 654.73 16.1
 -1 6 3 680.33 19.2
 0 -6 -3 3537.85 74.99
 0 -6 3 3458.25 76.09
 0 -6 3 3460.05 74.19
 0 -6 -3 3557.64 76.19
 0 -6 3 3430.26 75.89
 0 -6 -3 3423.16 75.89
 0 6 -3 3490.85 74.19
 0 6 -3 3574.34 77.49
 0 6 3 3270.07 79.09
 0 6 -3 3499.15 76.19
 0 6 3 3508.35 76.29
 0 6 -3 3466.55 74.39
 -1 -6 -3 685.33 19
 1 -6 3 716.03 19.5
 -1 -6 -3 693.63 18.6
 1 -6 3 683.73 18.7
 1 -6 3 683.63 18
 -1 -6 -3 711.93 17.3
 1 6 3 691.63 17.3
 -1 6 -3 658.43 17.9
 -1 6 -3 676.33 18
 -1 6 -3 688.93 19.2
 1 6 3 702.23 19.2
 1 6 3 689.73 18.9
 -1 6 -3 702.33 19
 2 -6 3 11.6 4.4
 2 -6 3 15.6 5
 -2 -6 -3 5.1 2.9
 -2 -6 -3 4.2 4.1
 -2 -6 -3 11.7 4.3
 2 -6 3 6.9 4.4
 -2 6 -3 12.1 4.3
 2 6 3 16.8 4.7
 2 6 3 7.9 3.1
 -2 6 -3 12.9 4.3
 -2 6 -3 4 4.6
 3 -6 3 2519.85 56.79
 -3 -6 -3 2570.94 55.39
 -3 -6 -3 2451.25 54.29
 3 -6 3 2447.35 56.39
 3 -6 3 2494.45 56.99
 3 6 3 2530.25 55.99
 -3 6 -3 2478.15 56.19
 3 6 3 2563.34 56.29
 3 6 3 2498.95 53.69
 -3 6 -3 2504.95 56.89
 4 -6 3 60.19 7.9
 -4 -6 -3 48 4.5
 -4 -6 -3 48.7 4
 -4 6 -3 45.4 5.5
 4 6 3 50.89 4.1
 4 6 3 45.7 5.7
 5 -6 3 712.53 22.3
 5 -6 3 696.73 20.1
 -5 -6 -3 700.13 17.6
 -5 -6 -3 721.63 17.2
 5 -6 3 729.33 20.5
 5 6 3 737.83 19.7
 5 6 3 716.23 19.3
 -5 6 -3 683.33 22.3
 -6 -6 -3 452.05 13.5
 -6 -6 -3 461.45 12.7
 6 -6 3 493.65 16
 6 -6 3 454.05 18.3
 6 6 3 468.75 14.7
 -6 6 -3 452.75 18.5
 7 -6 3 812.92 25.9
 -7 -6 -3 783.92 20.3
 7 -6 3 824.42 23.3
 -7 -6 -3 813.52 21.2
 7 -6 3 775.52 22.5
 7 6 3 810.32 21.4
 7 6 3 829.82 21.9
 -7 6 -3 803.32 26.2
 -7 6 -3 800.42 20.8
 8 -6 3 513.95 17.7
 8 -6 3 461.95 16.3
 8 -6 3 464.35 20.1
 -8 -6 -3 446.46 15.2
 -8 -6 -3 457.75 17.2
 -8 6 -3 486.65 21.8
 8 6 3 480.45 14.8
 8 6 3 485.65 15.3
 9 -6 3 148.09 12.3
 -9 -6 -3 149.59 8.5
 -9 -6 -3 143.29 10.2
 9 -6 3 145.69 11.4
 9 -6 3 167.68 16.2
 -9 6 -3 159.28 16.6
 9 6 3 152.38 8.8
 9 6 3 161.48 9.5
 10 -6 3 155.38 16.4
 10 -6 3 94.99 10
 10 -6 3 124.89 11.1
 10 6 3 130.99 10.1
 -10 6 -3 133.79 15.4
 10 6 3 118.19 9.6
 11 -6 3 153.98 12.4
 11 -6 3 177.08 18.2
 -11 -6 -3 125.39 12
 11 6 3 138.19 11.6
 11 6 3 145.29 11.1
 -11 6 -3 185.58 19.1
 -12 -6 -3 130.39 18.2
 12 -6 3 203.58 20.3
 12 -6 3 127.59 12.4
 12 6 3 147.89 10.9
 -12 6 -3 171.88 20.4
 12 -7 -3 120.29 18.1
 12 7 -3 115.99 11.7
 -12 7 3 138.29 19.7
 11 7 -3 1.8 3
 10 -7 -3 166.58 17.7
 10 -7 -3 168.68 13.1
 10 7 -3 165.58 12.5
 10 7 -3 155.78 10.3
 9 -7 -3 63.49 9.3
 9 -7 -3 57.49 8.3
 9 -7 -3 48.7 11
 9 7 -3 59.99 8
 9 7 -3 65.39 7.6
 8 -7 -3 484.05 21.9
 8 -7 -3 461.85 18.1
 8 7 -3 457.95 16.6
 8 7 -3 440.96 16.2
 7 -7 -3 302.27 13.8
 7 -7 -3 322.97 17.5
 7 -7 -3 314.27 14.3
 7 7 -3 324.77 14.6
 -7 7 3 292.37 11.4
 7 7 -3 314.57 13.3
 6 -7 -3 303.37 16.1
 6 -7 -3 304.57 13.5
 6 -7 -3 286.07 13.7
 6 7 -3 308.57 12.8
 -6 7 3 294.97 12
 6 7 -3 315.17 13.1
 5 -7 -3 180.48 11.8
 -5 -7 3 199.68 8.1
 5 -7 -3 201.68 12.1
 5 -7 -3 189.88 10.6
 -5 7 3 181.38 9.9
 5 7 -3 197.88 11.1
 4 -7 -3 482.95 16.4
 4 -7 -3 483.85 16.8
 -4 -7 3 470.05 14.4
 4 -7 -3 485.65 17.1
 -4 7 3 475.25 15.7
 4 7 -3 492.05 16
 4 7 -3 473.05 15.6
 -3 -7 3 181.78 9.1
 3 -7 -3 186.28 10.8
 3 -7 -3 166.28 14.6
 -3 7 3 202.58 10.3
 3 7 -3 185.28 10.3
 2 -7 -3 173.58 9.6
 2 -7 -3 177.88 9.6
 2 -7 -3 184.38 10.2
 -2 -7 3 182.58 9.3
 -2 7 3 161.98 11.1
 -2 7 3 177.98 10.1
 -2 7 3 158.98 8.7
 2 7 -3 177.78 10
 2 7 -3 180.38 9.5
 1 -7 -3 265.77 12
 -1 -7 3 273.07 10.4
 1 -7 -3 291.17 11.2
 1 7 -3 311.47 12.2
 -1 7 3 268.67 10.8
 -1 7 3 265.47 11.9
 1 7 -3 293.97 16.4
 1 7 -3 259.47 8
 1 7 -3 270.07 8.8
 0 -7 -3 476.85 14.2
 0 -7 -3 489.65 15.9
 0 -7 3 485.55 13.4
 0 -7 -3 464.35 15.1
 0 -7 3 481.55 16
 0 -7 3 486.35 15.4
 0 7 -3 447.36 13.5
 0 7 -3 513.95 16.1
 0 7 3 504.15 15.7
 0 7 -3 474.15 15.2
 0 7 3 496.15 14.2
 0 7 -3 469.65 13.2
 0 7 3 507.85 16.1
 1 -7 3 260.07 10.3
 -1 -7 -3 291.97 9.5
 1 -7 3 281.87 11.4
 -1 -7 -3 280.67 11.7
 1 -7 3 287.37 12.1
 -1 7 -3 272.47 10.5
 -1 7 -3 293.37 12.1
 -1 7 -3 275.07 11.3
 1 7 3 280.37 9.5
 1 7 3 284.87 11.8
 -1 7 -3 272.87 10.2
 1 7 3 296.97 11.6
 2 -7 3 189.48 9.6
 -2 -7 -3 176.78 6.9
 2 -7 3 163.78 9.4
 2 -7 3 169.08 9
 -2 -7 -3 173.58 9.3
 2 7 3 192.38 10
 2 7 3 169.58 9.3
 -2 7 -3 167.58 8.6
 2 7 3 163.28 7.2
 -2 7 -3 160.58 9.7
 3 -7 3 195.28 10.1
 3 -7 3 195.48 10.6
 -3 -7 -3 197.28 9.2
 3 -7 3 177.68 10.2
 -3 7 -3 190.98 10.2
 3 7 3 187.88 6.7
 3 7 3 179.58 9.6
 3 7 3 193.68 10.3
 -4 -7 -3 472.35 12.4
 -4 -7 -3 483.65 12.2
 4 -7 3 478.65 16.2
 -4 -7 -3 490.45 14.3
 4 -7 3 493.35 17.3
 4 -7 3 491.95 16.9
 4 7 3 465.65 15.4
 4 7 3 482.05 12.4
 4 7 3 504.45 16.2
 -4 7 -3 495.15 15.9
 -5 -7 -3 183.38 6.3
 -5 -7 -3 182.98 7.9
 5 -7 3 189.68 11.7
 5 -7 3 171.98 10.4
 -5 -7 -3 189.88 7.8
 5 -7 3 186.78 11.6
 -5 7 -3 182.88 9.8
 5 7 3 194.98 9.8
 5 7 3 202.68 10.6
 -5 7 -3 171.58 11.6
 -6 -7 -3 285.07 10.6
 6 -7 3 308.07 13.9
 6 -7 3 276.57 14.6
 -6 -7 -3 291.67 8.8
 6 -7 3 293.07 12.8
 6 7 3 296.07 11.9
 6 7 3 318.87 12.9
 -6 7 -3 288.87 11.6
 -6 7 -3 283.57 15
 -7 -7 -3 303.67 10.7
 7 -7 3 321.77 14.7
 -7 -7 -3 315.87 9.9
 7 -7 3 317.67 17.4
 7 7 3 319.77 12.6
 7 7 3 326.97 13.2
 -7 7 -3 304.37 17.8
 8 -7 3 484.35 17.7
 8 -7 3 427.66 16.7
 -8 -7 -3 412.96 14
 8 -7 3 434.16 19.8
 -8 -7 -3 423.66 13.9
 8 7 3 459.85 15.9
 -8 7 -3 424.36 20.1
 8 7 3 443.66 15.4
 -9 -7 -3 53.79 6.8
 9 -7 3 51.79 7.7
 9 -7 3 69.99 12.6
 9 -7 3 46.1 8.4
 9 7 3 61.09 7.8
 -9 7 -3 58.29 12.7
 9 7 3 54.39 6.7
 10 -7 3 173.78 17.6
 -10 -7 -3 140.39 10.7
 10 -7 3 188.78 14.1
 -10 7 -3 167.98 18.3
 10 7 3 160.98 12.4
 10 7 3 175.68 10.2
 11 7 3 78.09 8.7
 12 -7 3 147.99 25.8
 12 7 3 131.79 13
 11 -8 -3 80.19 13.6
 11 -8 -3 96.39 13.8
 -11 8 3 94.59 14.7
 11 8 -3 110.49 11.3
 10 -8 -3 104.79 15.3
 10 -8 -3 91.79 11.4
 10 8 -3 109.59 12
 9 -8 -3 22.9 8.5
 9 -8 -3 37.6 10.4
 9 8 -3 17.6 5.7
 9 8 -3 15.2 7.6
 8 -8 -3 125.39 13.1
 8 -8 -3 132.49 11.5
 8 -8 -3 120.99 14.2
 8 8 -3 126.59 12
 8 8 -3 139.69 10.4
 7 -8 -3 104.09 12.1
 7 -8 -3 107.59 14.7
 7 8 -3 107.49 10.9
 7 8 -3 105.89 9.8
 -7 8 3 88.79 8.3
 6 -8 -3 63.29 9.1
 6 -8 -3 81.79 8.9
 6 -8 -3 86.19 10.9
 6 8 -3 95.29 10.4
 -6 8 3 75.69 8.5
 6 8 -3 68.09 7.6
 5 -8 -3 22.1 8.5
 5 -8 -3 31.5 7.8
 5 -8 -3 22.1 6.6
 -5 -8 3 25.3 5.9
 5 8 -3 38.3 7.3
 -5 8 3 21 6.2
 5 8 -3 20.9 6.2
 4 -8 -3 111.59 10.1
 4 -8 -3 139.69 10.5
 4 -8 -3 135.19 11.2
 -4 -8 3 139.09 9.1
 4 8 -3 146.79 11.2
 4 8 -3 132.39 10.9
 -4 8 3 123.99 9.8
 -3 -8 3 115.39 8.6
 3 -8 -3 92.39 9.9
 3 -8 -3 101.49 9.4
 -3 8 3 118.29 12.9
 3 8 -3 105.69 9.3
 3 8 -3 126.19 10.8
 2 -8 -3 32 6.3
 2 -8 -3 32.1 6.9
 -2 -8 3 39.4 6.2
 2 -8 -3 27.8 6.4
 2 8 -3 34.1 6.6
 -2 8 3 32.7 6.7
 2 8 -3 44.7 6.7
 1 -8 -3 67.19 7.9
 1 -8 -3 61.19 8
 1 -8 -3 42.5 6.1
 -1 -8 3 40.9 4.8
 -1 8 3 61.39 7
 -1 8 3 64.79 7.8
 1 8 -3 38.9 4.6
 1 8 -3 46.7 4.5
 -1 8 3 58.99 6.9
 0 -8 3 274.67 10.1
 0 -8 -3 253.87 13
 0 -8 3 244.08 12.9
 0 -8 -3 302.57 11.2
 0 8 -3 317.37 13.4
 0 8 3 281.37 17.8
 0 8 3 299.77 13.3
 0 8 3 299.57 10.8
 0 8 -3 298.17 12.6
 0 8 -3 271.87 10.4
 0 8 -3 261.17 9.8
 1 -8 3 54.79 6.1
 1 -8 3 73.49 8.2
 -1 -8 -3 66.29 11.5
 -1 -8 -3 56.39 6.1
 1 -8 3 62.89 7.8
 -1 8 -3 79.89 11.6
 1 8 3 58.39 6
 -1 8 -3 60.69 7.1
 1 8 3 65.29 8
 -1 8 -3 54.09 6.2
 2 -8 3 31.3 6.8
 -2 -8 -3 38.1 6.3
 -2 -8 -3 35.3 4.2
 2 -8 3 23.8 5.9
 2 8 3 53.19 7.2
 2 8 3 32.8 6
 -2 8 -3 28.6 5.5
 2 8 3 28.3 4.3
 -2 8 -3 31.9 8.7
 -2 8 -3 43.8 7
 3 -8 3 115.29 9.5
 -3 -8 -3 100.19 8.2
 3 -8 3 114.09 10.3
 3 -8 3 101.69 9.3
 3 8 3 89.59 5.2
 -3 8 -3 122.99 10.7
 3 8 3 106.39 9
 -3 8 -3 109.69 9.7
 3 8 3 102.69 9.7
 4 -8 3 160.48 12
 4 -8 3 149.39 11.4
 -4 -8 -3 130.69 5
 -4 -8 -3 137.89 8.6
 4 8 3 147.59 10.9
 4 8 3 137.39 10
 -4 8 -3 132.19 11.5
 -4 8 -3 130.19 9.7
 5 -8 3 23.3 6.6
 5 -8 3 26.8 7.4
 5 -8 3 23 7.6
 -5 -8 -3 22.4 4.4
 -5 8 -3 28.9 7.6
 -5 8 -3 26.2 6.1
 5 8 3 22 6.6
 6 -8 3 87.39 9.6
 6 -8 3 77.89 10.1
 6 -8 3 91.89 10
 -6 8 -3 72.99 7.8
 6 8 3 87.79 9.1
 6 8 3 76.89 8.5
 -6 8 -3 82.39 10.9
 7 -8 3 89.89 14.8
 7 -8 3 74.79 8.6
 7 8 3 95.09 9.3
 -7 8 -3 80.89 9
 7 8 3 76.99 8.7
 -8 -8 -3 113.19 6.6
 8 -8 3 130.49 14.1
 8 -8 3 126.09 11.4
 8 -8 3 105.59 11.4
 -8 8 -3 138.19 14.6
 8 8 3 112.59 9.9
 8 8 3 132.79 11.7
 9 -8 3 35.5 10.7
 -9 -8 -3 14.7 4.1
 9 -8 3 28.9 9.6
 9 8 3 25.8 6.6
 -9 8 -3 15.5 10.5
 9 8 3 26.1 7.5
 10 -8 3 76.99 13
 10 -8 3 111.49 11.4
 10 8 3 103.79 10.2
 -10 8 -3 75.19 13.9
 11 -8 3 92.19 14.4
 11 -8 3 93.29 15.5
 -11 8 -3 113.99 17.9
 11 8 3 103.99 11.1
 10 -9 -3 75.19 16
 10 9 -3 73.09 11.3
 9 -9 -3 162.48 16.1
 9 -9 -3 150.18 15.3
 9 9 -3 162.88 14
 8 -9 -3 63.49 12.6
 8 -9 -3 25.7 9.8
 8 9 -3 45.2 10.1
 7 -9 -3 54.89 10.1
 7 -9 -3 44.5 8.5
 7 -9 -3 52.99 11.3
 7 9 -3 58.89 9.1
 7 9 -3 50.49 8.1
 6 -9 -3 32.6 8.9
 6 -9 -3 39 9.4
 6 9 -3 47 8.9
 -6 9 3 45.9 11.7
 6 9 -3 49.4 9.9
 5 -9 -3 143.39 13
 5 -9 -3 140.99 11.9
 5 -9 -3 138.59 13.3
 -5 9 3 119.59 11
 5 9 -3 151.48 10.7
 5 9 -3 138.19 11.8
 4 -9 -3 179.08 13
 4 -9 -3 175.68 13.2
 4 9 -3 171.58 12.4
 4 9 -3 166.98 11.2
 -4 9 3 160.08 12
 3 -9 -3 11.4 6
 3 -9 -3 19.9 7.3
 -3 -9 3 15.4 5.7
 3 -9 -3 35.6 8.4
 3 9 -3 22.9 7.8
 -3 9 3 16 6.9
 3 9 -3 11 6.4
 2 -9 -3 78.09 9.2
 2 -9 -3 71.59 9.2
 -2 -9 3 80.49 9
 2 9 -3 86.89 9.5
 -2 9 3 75.79 9.3
 2 9 -3 99.59 10.1
 1 -9 -3 122.89 9.6
 1 -9 -3 120.99 11.2
 1 9 -3 137.89 6.3
 1 9 -3 156.68 11.1
 1 9 -3 142.59 13.8
 -1 9 3 154.88 12
 -1 9 3 132.09 8.7
 1 9 -3 123.89 6.7
 0 -9 -3 8.7 5
 0 -9 -3 -1.1 6.8
 0 -9 3 10.2 7.1
 0 -9 3 2.1 4.4
 0 9 -3 14.4 7.2
 0 9 3 2 6.7
 0 9 3 8.7 4.6
 0 9 3 11.9 6.2
 0 9 -3 17.3 6.5
 0 9 -3 4.6 3.9
 -1 -9 -3 122.59 10.6
 -1 -9 -3 138.09 8.1
 1 -9 3 142.59 11.6
 1 -9 3 126.89 8.7
 -1 9 -3 139.19 11.7
 1 9 3 138.19 11.6
 -1 9 -3 138.29 8.9
 1 9 3 142.89 7.7
 -1 9 -3 124.59 8.1
 -2 -9 -3 77.79 6
 -2 -9 -3 83.99 9.6
 2 -9 3 85.09 9.2
 2 -9 3 84.49 9.5
 2 -9 3 78.69 9
 -2 9 -3 88.19 9.5
 -2 9 -3 80.89 9.2
 2 9 3 90.29 9.7
 2 9 3 85.39 9.3
 2 9 3 66.29 6.5
 3 -9 3 24.5 7.7
 3 -9 3 25.8 6.9
 -3 -9 -3 21.5 6.1
 3 -9 3 18 6.9
 -3 9 -3 15.2 6.8
 3 9 3 21.7 3.4
 -3 9 -3 24.6 7
 3 9 3 21.2 6.4
 3 9 3 18 7.6
 4 -9 3 180.48 12.9
 4 -9 3 161.88 11.7
 4 -9 3 179.28 16.6
 -4 -9 -3 172.48 10.3
 4 9 3 171.98 11.5
 -4 9 -3 174.28 12.9
 4 9 3 186.08 13
 -4 9 -3 169.98 12.1
 5 -9 3 135.39 11.4
 -5 -9 -3 119.19 8.2
 5 -9 3 151.28 13.4
 5 -9 3 135.59 12.9
 -5 9 -3 131.89 13.1
 -5 9 -3 141.79 11
 5 9 3 150.08 10.9
 5 9 3 159.08 12.4
 6 -9 3 50.69 9.1
 6 -9 3 32.2 8.9
 6 -9 3 47 8.2
 -6 9 -3 42 8.5
 -6 9 -3 33.6 9.2
 6 9 3 56.39 8.8
 7 -9 3 64.29 10.7
 7 -9 3 53.89 9.6
 7 -9 3 54.19 8.8
 -7 9 -3 52.79 10.5
 7 9 3 55.49 7.9
 -7 9 -3 48.1 7.2
 7 9 3 61.39 9
 8 -9 3 27.2 9.3
 8 -9 3 47.2 11.9
 8 9 3 37.7 9
 -8 9 -3 46.5 12.3
 9 -9 3 181.68 16.4
 9 -9 3 171.98 15.5
 -9 9 -3 166.48 18.5
 9 9 3 163.58 13.2
 10 -9 3 74.39 16.5
 10 -9 3 51.49 14.1
 10 9 3 82.69 10.9
 -10 9 -3 59.49 16.8
 10 -10 -3 47.5 13.2
 10 -10 -3 34.3 13.8
 10 10 -3 25.8 12.6
 9 -10 -3 128.39 13.7
 9 10 -3 121.79 15.4
 8 -10 -3 64.99 11.7
 8 -10 -3 69.09 12.4
 8 10 -3 86.39 12.1
 7 -10 -3 123.39 14.3
 7 -10 -3 129.89 14.4
 7 10 -3 178.18 14.7
 6 -10 -3 25.3 10.5
 6 -10 -3 28.5 10
 6 10 -3 28.3 9
 -6 10 3 17.7 8
 6 10 -3 27 7.9
 -5 -10 3 126.29 14.3
 5 -10 -3 120.29 12.1
 5 -10 -3 115.89 13.7
 5 -10 -3 112.19 12
 -5 10 3 125.89 12
 5 10 -3 121.29 11.1
 5 10 -3 151.18 18.9
 4 -10 -3 257.37 15
 4 -10 -3 240.58 17.9
 4 -10 -3 244.08 15.6
 4 10 -3 237.08 13.4
 4 10 -3 238.78 15.8
 3 -10 -3 105.99 11.4
 -3 -10 3 102.19 10.3
 3 -10 -3 102.39 11.3
 3 10 -3 129.19 12.9
 3 10 -3 105.49 10.9
 -3 10 3 114.09 12.5
 2 -10 -3 478.05 17.7
 2 -10 -3 439.46 29.2
 -2 -10 3 422.16 17.3
 2 10 -3 455.15 19.3
 -2 10 3 472.15 18.7
 2 10 -3 471.95 19
 1 -10 -3 78.59 9.9
 1 10 -3 86.59 5.7
 1 10 -3 76.49 6.1
 -1 10 3 76.39 9.7
 1 10 -3 91.09 10
 1 10 -3 78.39 9.8
 0 -10 3 287.27 15
 0 -10 -3 301.27 15.4
 0 -10 3 284.67 11.1
 0 -10 -3 288.87 12.3
 0 10 -3 269.67 10.6
 0 10 3 313.67 17.3
 0 10 3 263.17 11.6
 0 10 -3 281.87 11.4
 -1 -10 -3 68.99 9.3
 1 -10 3 70.09 7.4
 1 -10 3 90.19 10.4
 -1 -10 -3 75.29 7.5
 -1 10 -3 98.09 10.4
 1 10 3 77.49 8.8
 -1 10 -3 79.39 7.7
 -1 10 -3 86.69 9.2
 1 10 3 65.39 7.1
 1 10 3 80.49 9.6
 2 -10 3 472.25 16.9
 2 -10 3 482.45 19.6
 -2 -10 -3 490.45 18.4
 -2 -10 -3 458.85 13.5
 -2 10 -3 494.05 17.5
 2 10 3 483.35 19.4
 -2 10 -3 493.85 19.1
 2 10 3 472.25 25.5
 -3 -10 -3 114.29 10.5
 3 -10 3 127.39 11.5
 3 -10 3 126.89 12.9
 3 10 3 114.29 10.8
 -3 10 -3 112.19 11.9
 3 10 3 108.59 5.8
 3 10 3 119.19 12.7
 -3 10 -3 109.29 10.9
 4 -10 3 233.78 13.8
 4 -10 3 254.47 15.6
 -4 -10 -3 209.18 11.7
 4 -10 3 232.98 14.2
 4 10 3 242.18 15
 -4 10 -3 226.08 14.6
 4 10 3 245.78 13.2
 -4 10 -3 233.48 13.7
 5 -10 3 126.69 12
 5 -10 3 123.59 13.7
 5 -10 3 139.29 13.5
 -5 -10 -3 101.49 8.8
 5 10 3 132.69 11
 -5 10 -3 119.19 11.4
 5 10 3 133.79 14.2
 -5 10 -3 139.79 13.7
 6 -10 3 28.5 10.2
 6 -10 3 32 10.6
 6 -10 3 29.7 8.3
 6 10 3 21.9 8.6
 -6 10 -3 27.1 10
 6 10 3 26.9 7.4
 7 -10 3 121.69 14.1
 7 -10 3 138.49 14.1
 7 10 3 140.89 13.9
 -7 10 -3 145.19 16.4
 8 -10 3 73.79 11.2
 8 -10 3 96.79 13.9
 -8 10 -3 70.89 13.7
 8 10 3 74.69 12.2
 9 -10 3 98.19 13.5
 9 -10 3 110.09 17.6
 -9 10 -3 111.39 16.5
 9 10 3 135.99 16.5
 10 -10 3 24.1 11
 10 -10 3 42.8 14
 10 10 3 49 13.2
 -10 10 -3 32.3 15.6
 9 -11 -3 266.47 21.3
 9 -11 -3 272.67 21.3
 9 11 -3 260.67 19.1
 8 -11 -3 92.89 15.2
 8 -11 -3 80.69 13.8
 7 -11 -3 53.09 11.7
 7 -11 -3 48.3 12.4
 7 11 -3 56.89 11.2
 6 -11 -3 172.68 14.9
 6 -11 -3 160.38 17.6
 6 11 -3 213.78 16.8
 5 -11 -3 57.69 11.4
 5 -11 -3 55.39 11
 5 11 -3 55.19 10.9
 -5 11 3 76.29 10.4
 5 11 -3 70.09 13.3
 4 -11 -3 155.48 15
 4 -11 -3 144.09 13.7
 -4 11 3 158.88 13.2
 4 11 -3 205.68 23.7
 4 11 -3 153.28 12.8
 3 -11 -3 83.49 10.5
 3 -11 -3 93.39 11.8
 -3 -11 3 81.99 9.2
 3 11 -3 90.49 11.3
 -3 11 3 62.49 10.3
 3 11 -3 86.79 10.3
 2 -11 -3 203.58 14.8
 -2 -11 3 167.98 13
 2 -11 -3 190.18 12.2
 2 11 -3 181.98 15.4
 2 11 -3 184.48 20.6
 -2 11 3 164.08 14.1
 1 -11 -3 18.2 8.4
 1 -11 -3 13.1 6.6
 1 11 -3 10.9 9.4
 -1 11 3 31.4 11.6
 1 11 -3 15.3 4.6
 0 -11 3 50.99 9.5
 0 -11 -3 40.5 6.7
 0 -11 3 45.8 6.1
 0 -11 -3 35.9 9
 0 11 3 61.09 10.9
 0 11 -3 36.2 8.8
 0 11 -3 36.4 6.1
 0 11 -3 53.39 8.7
 -1 -11 -3 11.9 5.2
 1 -11 3 16.2 8.4
 -1 -11 -3 21 8.2
 1 -11 3 4.9 6.1
 1 11 3 13.5 8.7
 -1 11 -3 15.9 6.4
 -1 11 -3 16.7 8.6
 2 -11 3 187.88 12.2
 -2 -11 -3 167.18 12.5
 2 -11 3 203.28 14.7
 -2 -11 -3 180.68 8.2
 -2 11 -3 165.68 14.5
 2 11 3 174.68 15.1
 -2 11 -3 189.48 12.6
 2 11 3 192.58 13.6
 3 -11 3 92.99 11.7
 3 -11 3 79.29 9.6
 -3 11 -3 72.49 10.3
 -3 11 -3 75.69 9.7
 3 11 3 78.09 11.1
 -4 -11 -3 151.08 11.4
 4 -11 3 180.18 13.9
 4 -11 3 171.68 15.3
 4 11 3 168.78 12.9
 -4 11 -3 164.78 13.9
 -4 11 -3 156.58 14.4
 4 11 3 169.58 15.6
 5 -11 3 73.89 11.7
 5 11 3 71.79 12.4
 5 11 3 70.39 11.2
 -5 11 -3 61.19 12.6
 -5 11 -3 40.3 9.2
 6 -11 3 175.28 17.6
 6 -11 3 192.28 16.2
 -6 11 -3 195.08 16.6
 6 11 3 178.18 14.8
 7 -11 3 50.59 11.8
 7 -11 3 41.1 10.6
 -7 11 -3 62.69 12.6
 7 11 3 40.7 10.6
 8 -11 3 136.79 16.8
 8 -11 3 115.49 16
 -8 11 -3 123.09 15.9
 9 -11 3 284.97 19.6
 9 -11 3 320.97 23.4
 9 11 3 261.77 19.1
 -9 11 -3 283.37 20.4
 8 -12 -3 22 12.6
 8 12 -3 28.2 11.2
 7 -12 -3 42.2 11
 7 -12 -3 55.79 12.4
 6 -12 -3 135.59 15
 6 -12 -3 133.99 15.3
 6 12 -3 131.99 14
 5 -12 -3 46.5 11.9
 5 -12 -3 52.89 12
 5 12 -3 50.89 12.4
 4 -12 -3 309.87 20.9
 4 12 -3 361.66 19.8
 -4 12 3 336.77 18.3
 -3 -12 3 200.08 14.8
 3 -12 -3 234.18 15.4
 3 -12 -3 239.58 17.1
 -3 12 3 195.08 15.6
 2 -12 -3 157.88 15.5
 2 -12 -3 168.48 12.9
 2 12 -3 167.48 16.4
 -2 12 3 162.08 15.1
 -1 -12 3 652.33 22.9
 1 -12 -3 561.54 23.3
 1 -12 -3 613.64 20.3
 1 12 -3 598.34 17.1
 1 12 -3 654.33 24.7
 -1 12 3 638.74 24.3
 0 -12 -3 44 10
 0 12 -3 63.39 11.7
 0 12 -3 66.29 7.4
 0 12 -3 44.2 6.9
 0 12 3 53.89 11.1
 -1 -12 -3 601.94 18.3
 1 -12 3 597.94 19.7
 -1 -12 -3 628.14 23
 -1 12 -3 667.93 24.5
 1 12 3 570.84 18.4
 -1 12 -3 622.34 26.7
 1 12 3 654.03 24.8
 -2 -12 -3 157.18 7.8
 2 -12 3 165.38 15.3
 2 -12 3 151.88 12.9
 -2 -12 -3 152.88 13
 -2 12 -3 147.39 15
 2 12 3 156.68 16.3
 -2 12 -3 152.28 12.9
 3 -12 3 231.78 16.9
 3 -12 3 239.18 14.6
 -3 12 -3 212.78 14.6
 3 12 3 213.48 19.8
 -3 12 -3 217.18 16.1
 4 -12 3 347.97 19.9
 4 -12 3 347.97 18.5
 -4 12 -3 404.76 19.6
 -4 12 -3 364.06 18.6
 4 12 3 369.66 20
 5 -12 3 57.39 12.9
 5 -12 3 70.39 11.6
 -5 12 -3 63.69 11.9
 5 12 3 46.5 11.8
 6 -12 3 134.59 15
 6 -12 3 92.19 13.5
 6 12 3 141.29 14.5
 -6 12 -3 137.99 16.4
 7 -12 3 19.6 12.4
 7 -12 3 32 11.6
 -7 12 -3 55.19 12.8
 8 -12 3 26.3 12.7
 8 -12 3 10.5 15.4
 8 12 3 10.4 11.7
 -8 12 -3 30.5 15
 7 -13 -3 34.3 12.7
 7 13 -3 71.99 13.1
 6 -13 -3 269.57 20.7
 6 -13 -3 249.78 21.1
 5 -13 -3 54.29 12.8
 5 -13 -3 63.39 12.4
 5 13 -3 56.29 12.6
 4 -13 -3 190.48 17.3
 4 -13 -3 140.89 19.2
 4 13 -3 218.18 18.5
 3 -13 -3 10.1 10.9
 3 -13 -3 16.3 9.1
 3 13 -3 15.1 11.7
 -3 13 3 10.9 10.2
 2 -13 -3 343.47 19.9
 2 -13 -3 357.16 17.3
 -2 13 3 317.77 19.5
 1 -13 -3 121.39 12
 1 -13 -3 139.99 14.6
 -1 -13 3 130.79 14.1
 1 13 -3 103.79 13.5
 -1 13 3 149.88 15.2
 0 -13 -3 199.88 16.5
 0 -13 -3 206.98 12.3
 0 13 3 230.88 18.2
 0 13 -3 214.18 10.8
 0 13 -3 214.08 18.2
 -1 -13 -3 105.79 13.4
 -1 -13 -3 118.19 9.6
 1 -13 3 122.19 11.2
 1 13 3 154.18 16.8
 -1 13 -3 146.09 16.2
 -1 13 -3 111.39 11.7
 2 -13 3 316.87 15.9
 2 -13 3 302.57 19
 -2 13 -3 329.57 16.3
 2 13 3 347.97 20.7
 3 -13 3 13.1 10.5
 3 -13 3 21.1 9.8
 3 13 3 -2.3 10.4
 -3 13 -3 15.8 9.4
 -3 13 -3 14.9 10.6
 4 -13 3 192.98 14.8
 4 13 3 184.68 17.8
 -4 13 -3 225.28 18.9
 5 -13 3 48.6 12.6
 5 -13 3 58.79 12.2
 5 13 3 42.9 13.2
 -5 13 -3 53.19 12.4
 6 -13 3 325.47 20.6
 6 -13 3 230.78 21
 -6 13 -3 259.67 22
 6 13 3 282.67 29.1
 5 -14 -3 119.99 15.8
 5 -14 -3 87.99 14.5
 5 14 -3 107.69 19.6
 4 -14 -3 40 12.8
 4 -14 -3 40.4 12
 4 14 -3 77.09 14.4
 3 -14 -3 139.09 16.6
 3 -14 -3 102.69 13.2
 3 14 -3 127.99 15.9
 2 -14 -3 40.9 10
 2 -14 -3 34.4 11.9
 2 14 -3 27.7 15.4
 -2 14 3 29.3 16.4
 1 -14 -3 174.88 13.3
 1 -14 -3 186.58 19.6
 1 14 -3 198.38 27.5
 -1 14 3 146.79 17.6
 0 -14 -3 35.9 8.7
 0 14 -3 32.8 13.7
 0 14 3 29.7 12.5
 1 14 3 133.19 16
 2 -14 3 35.8 11.8
 2 -14 3 21.6 9
 2 14 3 40.8 12.7
 -2 14 -3 30.1 9.4
 3 -14 3 128.79 16.8
 3 -14 3 78.69 13.5
 3 14 3 136.29 16.1
 -3 14 -3 123.39 14.7
 4 -14 3 56.89 13.2
 4 -14 3 50.59 11.3
 4 14 3 56.79 13.6
 -4 14 -3 51.69 12.2
 5 -14 3 130.29 15.5
 5 -14 3 99.59 12.7
 -5 14 -3 104.59 13.9
 5 14 3 106.49 16.8
 1 15 -3 4.1 12.5
 0 15 3 50.39 14.1
 1 15 3 24 13
 13 0 -4 39.6 11.1
 13 0 -4 31.2 5.4
 13 0 -4 35.6 6.8
 -13 0 4 33.3 11.1
 12 0 -4 1401.36 32.8
 12 0 -4 1378.86 41.4
 -12 0 4 1416.06 41.7
 12 0 -4 1428.26 33.1
 11 0 -4 91.89 6.8
 11 0 -4 129.19 14.5
 11 0 -4 106.19 6.9
 10 0 -4 215.98 8.2
 10 0 -4 212.58 8.5
 10 0 -4 224.98 14.4
 9 0 -4 225.68 13.4
 9 0 -4 233.98 8
 9 0 -4 218.18 8.3
 8 0 -4 1813.22 39.6
 8 0 -4 1806.52 39.8
 8 0 -4 1799.72 44.4
 7 0 -4 64.69 4.5
 7 0 -4 71.19 4.9
 6 0 -4 2569.14 53.89
 -6 0 4 2495.65 56.99
 6 0 -4 2523.85 53.79
 6 0 -4 2509.45 57.09
 -5 0 4 63.89 6.1
 5 0 -4 71.29 3.9
 5 0 -4 60.89 6.6
 5 0 -4 74.49 4.1
 4 0 -4 6539.35 137.59
 4 0 -4 6518.35 135.69
 -4 0 4 6443.96 137.49
 4 0 -4 6534.85 135.59
 -3 0 4 3767.42 77.49
 3 0 -4 3727.23 78.19
 -3 0 4 3742.63 77.49
 -3 0 4 3693.73 79.39
 3 0 -4 3752.82 78.09
 3 0 -4 3669.33 79.39
 2 0 -4 1034.6 22.3
 -2 0 4 1033.5 22
 2 0 -4 988.9 23.7
 -2 0 4 1021.2 22.9
 -2 0 4 1067.69 22
 2 0 -4 897.51 22
 2 0 4 1047.5 22.4
 2 0 4 1063.19 22.5
 -2 0 -4 1042.2 22
 -2 0 -4 1020.1 23.6
 -2 0 -4 1050.29 22.1
 -2 0 -4 1013 23.9
 2 0 4 1026.9 23.8
 -3 0 -4 3721.03 80.79
 3 0 4 3856.01 81.09
 3 0 4 3812.92 78.69
 -3 0 -4 3729.93 80.99
 4 0 4 6441.56 137.89
 -4 0 -4 6357.86 138.09
 4 0 4 6688.83 134.89
 4 0 4 6619.54 134.79
 -4 0 -4 6459.45 137.79
 5 0 4 74.09 7.1
 -5 0 -4 74.79 7.1
 -6 0 -4 2427.36 56.39
 6 0 4 2529.65 56.89
 -6 0 -4 2517.75 57.19
 7 0 4 67.09 7.8
 -7 0 -4 59.99 7
 -8 0 -4 1770.32 44.4
 8 0 4 1777.72 43.9
 9 0 4 240.68 13.1
 -9 0 -4 211.18 12.8
 -10 0 -4 202.08 14.9
 10 0 4 219.18 15
 -11 0 -4 121.59 14
 -12 0 -4 1313.77 40
 -13 0 -4 38.9 11.3
 13 -1 -4 132.79 11
 13 -1 -4 133.89 15.5
 13 -1 -4 133.69 8.9
 -13 -1 4 139.89 15.1
 13 1 -4 143.49 15.4
 13 1 -4 117.49 7.2
 -13 1 4 93.39 13.9
 -12 -1 4 136.19 14.1
 12 -1 -4 146.89 15.7
 12 -1 -4 125.99 8.4
 12 -1 -4 122.49 8.4
 12 1 -4 171.78 14.9
 12 1 -4 122.29 7.3
 -12 1 4 152.18 16.1
 12 1 -4 131.79 7.5
 11 -1 -4 601.14 17
 -11 -1 4 608.14 24.1
 11 -1 -4 617.94 17.1
 11 -1 -4 623.94 24
 11 1 -4 609.04 16.2
 -11 1 4 616.44 24.6
 11 1 -4 605.24 16.2
 11 1 -4 643.54 23.7
 10 -1 -4 135.69 8.2
 10 -1 -4 125.19 13.2
 -10 -1 4 128.49 12.2
 10 -1 -4 137.09 7.8
 10 1 -4 134.39 12.3
 10 1 -4 149.88 6.7
 10 1 -4 147.29 7
 9 -1 -4 333.97 10.7
 9 -1 -4 339.07 16.3
 9 -1 -4 329.97 10.9
 9 1 -4 342.27 10.2
 9 1 -4 341.47 10
 9 1 -4 358.36 15.2
 8 -1 -4 165.98 11.8
 8 -1 -4 149.69 7
 8 -1 -4 139.19 7.2
 8 1 -4 151.28 6.2
 8 1 -4 151.78 6.3
 8 1 -4 173.08 10.7
 7 -1 -4 2441.66 56.99
 7 -1 -4 2482.35 52.99
 7 -1 -4 2418.96 52.69
 -7 -1 4 2430.96 55.69
 7 1 -4 2465.95 55.99
 7 1 -4 2451.55 52.19
 7 1 -4 2414.16 52.19
 6 -1 -4 297.97 9
 6 -1 -4 297.37 8.7
 6 -1 -4 295.67 11.8
 -6 -1 4 290.87 11.9
 -6 1 4 309.87 13.6
 6 1 -4 297.77 8.2
 6 1 -4 305.27 11.2
 6 1 -4 292.87 8.2
 5 -1 -4 3436.46 75.49
 5 -1 -4 3303.57 73.29
 -5 -1 4 3529.85 74.59
 5 -1 -4 3465.95 72.89
 5 1 -4 3393.16 72.19
 5 1 -4 3488.75 72.19
 -5 1 4 3410.06 75.29
 5 1 -4 3414.26 74.49
 4 -1 -4 4802.42 101.79
 4 -1 -4 4828.82 103.99
 4 -1 -4 4874.31 101.99
 -4 -1 4 4862.11 102.99
 4 1 -4 4828.92 103.09
 4 1 -4 4980.4 102.19
 4 1 -4 4799.22 101.49
 -4 1 4 4869.51 103.89
 -3 -1 4 3648.64 77.19
 -3 -1 4 3663.53 75.69
 3 -1 -4 3612.94 76.59
 3 -1 -4 3618.14 78.19
 -3 -1 4 3639.54 75.59
 3 -1 -4 3615.64 76.79
 -3 1 4 3629.94 78.29
 3 1 -4 3604.84 76.39
 3 1 -4 3623.14 77.39
 3 1 -4 3666.73 76.49
 -3 1 4 3706.13 77.29
 2 -1 -4 1321.57 27.7
 2 -1 -4 1209.68 28.3
 -2 -1 4 1313.87 27.2
 -2 -1 4 1256.67 27.1
 -2 -1 4 1262.97 28.2
 -2 1 4 1261.77 27.3
 -2 1 4 1222.08 28.3
 -2 1 4 1339.57 27.5
 2 1 -4 1113.29 27.2
 2 1 -4 1222.38 27.5
 2 1 -4 1264.47 27.3
 0 -1 4 34.9 3.2
 0 -1 -4 30.6 3.3
 0 -1 -4 33.4 3.3
 0 -1 4 28.2 2.8
 0 -1 4 35.2 3.1
 0 -1 -4 34.1 3.1
 0 1 4 33.3 3.1
 0 1 -4 36.1 3.2
 0 1 4 33.3 3.3
 0 1 -4 30.7 2.8
 0 1 4 36 3.5
 0 1 -4 36.4 3.2
 -2 -1 -4 1283.57 27
 2 -1 4 1319.77 27.8
 2 -1 4 1257.97 28.9
 2 -1 4 1271.97 28.9
 -2 -1 -4 1258.07 27.1
 2 -1 4 1256.87 27.7
 -2 1 -4 1255.47 27.4
 -2 1 -4 1227.98 28.7
 -2 1 -4 1263.37 29.1
 2 1 4 1267.87 27.4
 -2 1 -4 1310.77 27.5
 2 1 4 1288.37 28.5
 2 1 4 1312.67 27.5
 3 -1 4 3680.63 76.39
 -3 -1 -4 3554.34 77.89
 3 -1 4 3637.74 78.39
 3 -1 4 3736.93 76.59
 -3 -1 -4 3593.24 77.69
 3 1 4 3632.94 75.99
 3 1 4 3639.74 77.89
 3 1 4 3716.93 75.99
 -3 1 -4 3614.44 78.59
 -4 -1 -4 4782.02 103.29
 4 -1 4 4820.62 103.79
 -4 -1 -4 4808.52 102.99
 4 -1 4 4889.01 100.99
 -4 1 -4 4732.93 103.59
 4 1 4 4897.31 100.29
 4 1 4 4912.81 100.19
 -4 1 -4 4758.62 103.89
 4 1 4 4938.21 103.29
 5 -1 4 3434.56 75.49
 5 -1 4 3433.66 71.79
 -5 -1 -4 3438.16 74.99
 -5 -1 -4 3417.06 74.59
 5 -1 4 3506.35 71.89
 -5 1 -4 3358.06 75.59
 -5 1 -4 3352.86 75.19
 6 -1 4 291.67 8
 -6 -1 -4 297.67 11.8
 6 -1 4 303.67 12.2
 6 -1 4 321.97 8.2
 -6 -1 -4 293.77 11.1
 -6 1 -4 295.97 12.2
 6 1 4 309.57 11.8
 7 -1 4 2535.65 51.99
 -7 -1 -4 2425.76 56.99
 7 -1 4 2412.66 56.99
 7 -1 4 2433.76 51.79
 -7 1 -4 2370.06 57.19
 7 1 4 2453.05 56.39
 8 -1 4 140.39 11.2
 8 -1 4 163.48 5.9
 8 -1 4 153.88 5.9
 -8 -1 -4 167.18 11.4
 -8 1 -4 150.18 11.4
 8 1 4 158.98 11.4
 9 -1 4 356.26 10.6
 -9 -1 -4 363.26 16.1
 9 -1 4 360.76 17.2
 9 -1 4 337.37 9.7
 -9 1 -4 336.17 17
 10 -1 4 141.09 12.6
 -10 -1 -4 149.59 13.1
 10 -1 4 142.39 6.1
 10 -1 4 128.39 6.4
 -10 1 -4 144.99 12.9
 11 -1 4 588.94 15.6
 11 -1 4 601.44 24.2
 11 -1 4 610.54 16.2
 -11 -1 -4 644.54 26.5
 -11 1 -4 583.84 24.5
 12 -1 4 115.79 8.3
 12 -1 4 88.79 7.2
 -12 -1 -4 145.19 16.2
 13 -1 4 131.69 8
 -13 -1 -4 115.99 14.3
 -13 1 -4 124.59 15.6
 -13 -2 4 45.9 11.1
 13 -2 -4 45.4 12.6
 13 -2 -4 45.5 6.9
 -13 2 4 39.7 13.3
 13 2 -4 40 4.8
 13 2 -4 35.9 10.8
 13 2 -4 38.7 5.5
 12 -2 -4 172.68 10.3
 12 -2 -4 181.58 17
 12 -2 -4 185.08 10.4
 -12 2 4 158.88 17.6
 12 2 -4 182.68 8.3
 12 2 -4 186.78 8.2
 11 -2 -4 205.98 16.5
 11 -2 -4 205.28 10
 -11 -2 4 216.58 14
 11 -2 -4 214.08 10.2
 11 2 -4 210.98 8.4
 11 2 -4 207.48 13.8
 11 2 -4 216.38 8.6
 10 -2 -4 165.58 14.6
 10 -2 -4 167.88 11.4
 10 -2 -4 176.98 9.1
 -10 -2 4 176.38 12.7
 10 2 -4 170.28 7.5
 10 2 -4 178.88 7.6
 10 2 -4 174.28 12.9
 -9 -2 4 514.75 17.9
 9 -2 -4 531.55 20.5
 9 -2 -4 498.65 15
 9 -2 -4 503.65 14.7
 9 2 -4 519.55 13.7
 9 2 -4 501.75 13.6
 9 2 -4 531.35 18.4
 8 -2 -4 1944.01 48.3
 8 -2 -4 1958.8 43.7
 8 -2 -4 1891.11 43.3
 8 2 -4 1897.11 42.3
 8 2 -4 1975.1 42.6
 8 2 -4 1991.2 46.3
 7 -2 -4 1032.1 25.4
 -7 -2 4 1061.79 27.2
 7 -2 -4 1118.99 25.8
 7 -2 -4 1073.19 29.7
 7 2 -4 1134.49 27.8
 7 2 -4 1089.69 24.7
 7 2 -4 1084.19 24.6
 6 -2 -4 431.96 13.3
 6 -2 -4 402.66 11.6
 6 -2 -4 392.06 20.1
 -6 -2 4 407.66 12.8
 6 2 -4 410.46 11.2
 6 2 -4 417.26 13.2
 6 2 -4 432.36 11
 5 -2 -4 95.79 5.3
 5 -2 -4 97.89 5.6
 5 -2 -4 86.59 8.1
 5 2 -4 98.49 4.7
 5 2 -4 90.69 4.7
 5 2 -4 89.19 6.1
 -5 2 4 90.39 7.6
 4 -2 -4 1253.77 27.9
 -4 -2 4 1203.08 27.8
 4 -2 -4 1213.08 27.7
 4 -2 -4 1212.88 29.9
 4 2 -4 1181.68 27.1
 4 2 -4 1262.27 27.4
 -4 2 4 1247.58 27
 -4 2 4 1232.08 29.9
 4 2 -4 1228.18 27.9
 -4 2 4 1231.68 26.8
 -3 -2 4 423.96 10.1
 3 -2 -4 426.96 12.9
 -3 -2 4 443.06 10.3
 3 -2 -4 443.46 11.5
 -3 -2 4 417.46 10.8
 3 2 -4 419.66 10.9
 3 2 -4 440.46 11
 -3 2 4 416.96 12.4
 3 2 -4 419.06 10.8
 -3 2 4 418.06 10.8
 -3 2 4 426.56 11
 -2 -2 4 1361.86 28.4
 2 -2 -4 1216.28 29.4
 2 -2 -4 1295.97 28.8
 2 -2 -4 1275.77 29.2
 -2 -2 4 1289.67 27.8
 -2 -2 4 1227.18 28.1
 2 2 -4 1263.77 27.7
 2 2 -4 1241.18 28.4
 -2 2 4 1293.57 28.6
 -2 2 4 1321.77 29.6
 -2 2 4 1359.66 28.7
 1 -2 -4 209.78 6.9
 -1 -2 4 218.48 6
 -1 -2 4 211.98 6.7
 -1 -2 4 217.48 6.8
 1 -2 -4 219.08 7.1
 1 2 -4 211.38 7.7
 -1 2 4 224.48 7
 1 2 -4 232.08 6.2
 -1 2 4 219.08 7
 -1 2 4 195.88 7
 1 2 -4 212.98 6.8
 -1 -2 -4 214.58 6.5
 1 -2 4 206.68 6.8
 -1 -2 -4 229.08 7.2
 -1 -2 -4 208.58 6.6
 1 -2 4 207.38 7
 -1 2 -4 207.48 6.9
 -1 2 -4 209.18 6.7
 1 2 4 220.88 7.1
 -1 2 -4 213.88 6.9
 1 2 4 213.78 6.7
 2 -2 4 1253.77 29.2
 -2 -2 -4 1309.17 27.7
 -2 -2 -4 1314.27 27.7
 2 -2 4 1301.17 28.4
 -2 2 -4 1209.88 29.3
 2 2 4 1321.17 28.6
 2 2 4 1337.97 28.1
 -2 2 -4 1296.57 28.2
 -2 2 -4 1200.48 29
 -2 2 -4 1264.37 28.1
 2 2 4 1239.98 27.9
 -3 -2 -4 433.36 11.8
 3 -2 4 403.16 11
 3 -2 4 434.46 12.9
 -3 -2 -4 429.16 11.4
 3 -2 4 406.96 11
 -3 2 -4 414.46 12.3
 3 2 4 438.76 11.6
 -3 2 -4 417.06 13
 -3 2 -4 423.76 10.4
 3 2 4 417.76 10.4
 3 2 4 446.96 10.6
 4 -2 4 1266.47 27.4
 4 -2 4 1201.18 29.6
 -4 -2 -4 1227.68 28.5
 4 -2 4 1221.58 27.3
 -4 -2 -4 1195.88 29.6
 -4 2 -4 1160.98 29.7
 4 2 4 1235.88 30
 4 2 4 1239.58 26.4
 -4 2 -4 1153.38 25.9
 -4 2 -4 1231.78 25.8
 4 2 4 1263.17 26.6
 5 -2 4 98.39 7.5
 5 -2 4 97.09 5
 -5 -2 -4 104.59 6.4
 -5 -2 -4 99.79 6.6
 5 -2 4 96.49 5.2
 5 2 4 99.89 3.9
 5 2 4 91.89 3.7
 -5 2 -4 101.39 7.6
 -5 2 -4 93.59 7.6
 6 -2 4 417.26 11.3
 -6 -2 -4 434.86 14
 6 -2 4 424.96 21.4
 -6 -2 -4 417.86 13.5
 6 2 4 428.96 9.9
 -6 2 -4 433.16 18
 6 2 4 416.36 9.8
 -7 -2 -4 1097.89 30.1
 -7 -2 -4 1099.89 28.5
 7 -2 4 1066.69 24.9
 7 -2 4 1083.49 30
 7 -2 4 1069.29 24.9
 -7 2 -4 1101.29 30.4
 -8 -2 -4 1943.61 47.2
 8 -2 4 1942.31 42.9
 8 -2 4 1952.7 43
 8 -2 4 1995.1 49
 -8 2 -4 1925.31 49
 -9 -2 -4 528.65 18.9
 9 -2 4 512.35 14
 9 -2 4 510.25 14.1
 9 -2 4 537.45 21
 -9 2 -4 515.05 20.3
 10 -2 4 174.68 9.4
 -10 -2 -4 174.38 13.1
 11 -2 4 214.58 9.3
 11 -2 4 228.48 17.1
 11 -2 4 210.38 9.2
 -11 -2 -4 194.28 15.6
 -11 2 -4 225.38 17.6
 -12 -2 -4 208.58 15.3
 12 -2 4 179.58 10
 12 -2 4 155.18 9.7
 12 -2 4 179.88 17.2
 -12 2 -4 212.88 18.2
 13 -2 4 56.39 20.6
 -13 -2 -4 47.2 10.8
 13 -2 4 49.8 7.8
 -13 -3 4 11.6 9.4
 13 -3 -4 11.3 13.7
 13 -3 -4 18.6 6.9
 -13 3 4 10.8 12.4
 12 -3 -4 271.87 19.3
 12 -3 -4 251.27 12.6
 -12 -3 4 262.87 16
 12 -3 -4 252.07 13.2
 12 3 -4 248.08 9.7
 12 3 -4 237.78 9.7
 12 3 -4 248.18 15.7
 -12 3 4 269.07 20.3
 11 -3 -4 133.19 14.2
 11 -3 -4 129.09 9.6
 11 -3 -4 143.89 9.6
 -11 -3 4 124.19 12.2
 11 3 -4 136.99 12.4
 11 3 -4 131.89 7.7
 11 3 -4 132.59 7.4
 10 -3 -4 247.28 11
 10 -3 -4 240.78 15.4
 -10 -3 4 253.07 13.4
 10 -3 -4 241.48 11.1
 10 3 -4 233.98 9.2
 10 3 -4 240.58 13.3
 -9 -3 4 72.69 8.2
 9 -3 -4 83.09 11.2
 9 -3 -4 84.59 7.5
 9 -3 -4 90.29 7.9
 9 3 -4 80.29 6.2
 9 3 -4 85.79 9.4
 9 3 -4 74.59 6.1
 8 -3 -4 525.45 19.2
 8 -3 -4 508.55 15.3
 -8 -3 4 511.15 16.5
 -8 -3 4 487.55 15.7
 8 -3 -4 495.35 14.9
 8 3 -4 504.65 13.7
 8 3 -4 504.45 16.4
 8 3 -4 496.65 13.7
 7 -3 -4 418.46 12.9
 7 -3 -4 430.86 16.4
 -7 -3 4 418.16 15
 7 -3 -4 430.26 13.4
 7 3 -4 433.56 12
 7 3 -4 443.06 12.1
 7 3 -4 447.46 13.9
 6 -3 -4 145.99 9.6
 6 -3 -4 142.99 7.2
 -6 -3 4 133.59 6.8
 6 -3 -4 138.89 7
 6 3 -4 130.69 7.1
 6 3 -4 140.69 6.4
 6 3 -4 139.29 6.3
 5 -3 -4 69.49 5.4
 5 -3 -4 78.79 7.7
 5 -3 -4 71.49 5.8
 -5 -3 4 67.29 4.8
 -5 3 4 69.09 4.1
 -5 3 4 68.59 4.1
 5 3 -4 73.59 4.9
 5 3 -4 69.59 5.2
 5 3 -4 70.49 5.8
 4 -3 -4 1521.75 34.4
 4 -3 -4 1523.65 36.3
 -4 -3 4 1503.55 33.2
 -4 -3 4 1504.25 32.4
 -4 -3 4 1559.54 33.3
 -4 3 4 1501.95 36
 4 3 -4 1506.25 33.2
 4 3 -4 1521.15 33.7
 -4 3 4 1544.55 33.7
 4 3 -4 1434.46 33.5
 -3 -3 4 215.58 6.8
 3 -3 -4 222.68 9
 3 -3 -4 241.88 8.3
 -3 -3 4 216.38 6.2
 3 3 -4 219.08 7.6
 3 3 -4 229.98 7.7
 -3 3 4 234.88 7.7
 -3 3 4 233.08 9.2
 3 3 -4 229.38 6.3
 -3 3 4 235.18 7.8
 -2 -3 4 94.99 4.8
 2 -3 -4 109.39 5.8
 2 -3 -4 99.19 5.5
 -2 -3 4 108.09 5.1
 -2 -3 4 109.79 3.5
 2 -3 -4 100.39 6.4
 2 3 -4 92.09 3.2
 2 3 -4 100.99 5.3
 -2 3 4 94.49 5.3
 -2 3 4 89.29 5.5
 -1 -3 4 63.79 3.1
 -1 -3 4 69.79 4.7
 1 -3 -4 65.49 5.1
 1 -3 -4 61.29 4.9
 -1 -3 4 63.69 4.4
 1 -3 -4 71.89 4.7
 -1 3 4 63.89 4.9
 -1 3 4 61.99 5
 1 3 -4 75.89 3.4
 1 3 -4 59.99 4.8
 -1 3 4 68.39 5
 0 -3 -4 4119.59 86.89
 0 -3 -4 4005.5 86.89
 0 -3 -4 4074.19 86.99
 0 -3 4 4133.79 86.39
 0 -3 4 4160.28 87.09
 0 -3 4 4007.3 86.99
 0 3 4 4120.79 86.89
 0 3 -4 4187.18 87.09
 0 3 4 4157.78 87.19
 0 3 -4 4070.29 86.29
 0 3 -4 4111.89 86.19
 1 -3 4 65.09 4.8
 -1 -3 -4 65.89 4.8
 1 -3 4 59.69 4.6
 1 -3 4 53.99 5
 -1 -3 -4 69.79 5.2
 -1 -3 -4 64.69 4.4
 -1 3 -4 66.99 4.8
 -1 3 -4 61.09 4.7
 -1 3 -4 63.59 4.7
 -1 3 -4 66.99 4.5
 1 3 4 77.79 4.5
 1 3 4 75.79 4.7
 1 3 4 63.59 4.7
 2 -3 4 96.79 5.3
 2 -3 4 95.49 6
 -2 -3 -4 99.29 4.5
 2 -3 4 99.29 5.6
 -2 -3 -4 98.69 4.6
 -2 3 -4 94.29 5.5
 2 3 4 113.89 5
 -2 3 -4 95.59 6.1
 -2 3 -4 88.29 6.8
 2 3 4 99.49 5.2
 -2 3 -4 97.29 5
 3 -3 4 229.38 9.5
 -3 -3 -4 239.68 8
 -3 -3 -4 236.58 6.5
 3 -3 4 227.18 8
 -3 -3 -4 235.08 6.5
 -3 3 -4 233.18 7.7
 -3 3 -4 224.68 9.2
 3 3 4 231.38 7.3
 3 3 4 233.88 7.7
 -3 3 -4 222.08 7.3
 3 3 4 233.38 7.5
 -3 3 -4 225.08 9.6
 -4 -3 -4 1513.95 34.3
 -4 -3 -4 1495.55 34
 4 -3 4 1512.85 34
 4 -3 4 1533.45 34
 4 -3 4 1489.65 35.9
 -4 3 -4 1519.95 33
 -4 3 -4 1531.65 33.1
 -4 3 -4 1487.65 35.8
 -4 3 -4 1472.05 36.2
 4 3 4 1541.95 33.3
 4 3 4 1494.45 33.2
 4 3 4 1491.45 34.1
 5 -3 4 61.19 5.3
 5 -3 4 70.29 5
 5 -3 4 75.49 7.3
 -5 -3 -4 68.79 5.2
 -5 -3 -4 73.09 6.2
 -5 3 -4 73.99 2.9
 5 3 4 64.79 4.2
 5 3 4 66.49 4.4
 -5 3 -4 62.19 7.3
 -5 3 -4 72.19 3
 6 -3 4 141.89 10.4
 -6 -3 -4 149.69 8
 -6 -3 -4 130.09 7.2
 6 -3 4 137.69 6.7
 6 -3 4 133.69 6.9
 6 3 4 132.19 7.8
 6 3 4 125.69 5.4
 -6 3 -4 142.99 10.6
 -7 -3 -4 434.56 14.6
 -7 -3 -4 423.76 14.1
 7 -3 4 430.96 12.6
 7 -3 4 426.66 17.1
 7 -3 4 420.66 12.4
 7 3 4 415.46 10.9
 7 3 4 444.06 11.1
 -7 3 -4 423.66 17.3
 8 -3 4 514.55 19.2
 8 -3 4 492.45 14.2
 8 -3 4 515.65 14.5
 8 3 4 505.55 12.5
 8 3 4 460.85 12.3
 -8 3 -4 488.75 19.3
 9 -3 4 85.19 11.2
 9 -3 4 68.09 6.6
 9 -3 4 76.59 7.1
 -9 -3 -4 91.49 10.4
 9 3 4 58.19 4.5
 -9 3 -4 77.49 11
 9 3 4 76.99 4.8
 10 -3 4 246.58 10.9
 10 -3 4 251.87 17.2
 10 -3 4 243.38 10.3
 -10 -3 -4 246.68 13.7
 10 3 4 249.28 7.5
 10 3 4 263.37 8
 -10 3 -4 263.27 17.7
 11 -3 4 171.78 16.6
 11 -3 4 123.29 10.8
 11 -3 4 121.59 8.9
 -11 -3 -4 119.99 12.1
 -11 3 -4 169.28 17.2
 12 -3 4 263.77 12.9
 -12 -3 -4 248.98 17.1
 12 -3 4 259.87 12.3
 12 -3 4 268.57 19.6
 -12 3 -4 305.87 20.9
 13 -3 4 13.6 7.1
 -13 -3 -4 12.8 9.3
 13 -3 4 22.5 7.3
 13 -3 4 25.2 12.5
 -13 3 -4 23.5 13
 13 -4 -4 154.98 17.9
 13 -4 -4 139.39 12.8
 13 4 -4 132.29 10.9
 -13 4 4 155.48 19.2
 13 4 -4 128.49 8.4
 12 -4 -4 27.6 7.6
 -12 -4 4 34.2 8.7
 12 -4 -4 43.3 12.2
 12 4 -4 25 5.4
 -12 4 4 58.19 14
 11 -4 -4 165.78 11.3
 11 -4 -4 178.38 17
 -11 -4 4 170.48 12.6
 11 -4 -4 167.78 11.6
 11 4 -4 155.58 8.9
 -10 -4 4 21.7 6.8
 10 -4 -4 6.8 9.5
 10 -4 -4 6.8 5.7
 10 -4 -4 9.9 5.9
 10 4 -4 16.2 4.9
 10 4 -4 13.2 4.6
 10 4 -4 7 6.4
 9 -4 -4 158.58 13.2
 -9 -4 4 155.28 9.9
 9 -4 -4 158.78 9.3
 9 -4 -4 138.99 11.1
 9 4 -4 134.59 9.5
 9 4 -4 141.89 8.2
 9 4 -4 150.58 7.9
 8 -4 -4 23.7 5.7
 8 -4 -4 44.7 9.1
 8 -4 -4 30.5 5.4
 -8 -4 4 22.7 5.7
 8 4 -4 36.2 4.7
 8 4 -4 29.3 5.5
 8 4 -4 36 4.9
 -7 -4 4 291.27 11
 7 -4 -4 305.97 11.8
 7 -4 -4 312.37 11.4
 -7 -4 4 301.47 10.4
 7 -4 -4 324.17 14.6
 7 4 -4 305.77 10.3
 7 4 -4 308.37 11
 7 4 -4 308.27 10.5
 6 -4 -4 21.9 6.8
 -6 -4 4 28.7 4
 -6 -4 4 35.6 4
 6 -4 -4 28.5 4.7
 6 -4 -4 33.3 5
 6 4 -4 35.4 4.3
 6 4 -4 29.8 4.3
 6 4 -4 27 4
 -6 4 4 36.6 3.8
 5 -4 -4 104.49 11.3
 5 -4 -4 86.69 5.9
 5 -4 -4 101.69 10
 -5 -4 4 101.49 5
 5 4 -4 96.99 7
 5 4 -4 107.99 6.1
 -5 4 4 108.49 5.7
 -4 -4 4 18.8 2.6
 4 -4 -4 19.7 4.4
 -4 -4 4 19 2.9
 4 -4 -4 29.2 4.5
 4 -4 -4 31.1 5.9
 4 4 -4 18.8 3.9
 4 4 -4 20.1 3.7
 -4 4 4 24.5 3.6
 -4 4 4 26 3.8
 -4 4 4 23.7 5.1
 3 -4 -4 50.79 5.4
 -3 -4 4 67.79 4.9
 3 -4 -4 64.79 5.9
 -3 -4 4 62.19 4.6
 3 -4 -4 53.79 6.3
 -3 4 4 65.49 5.1
 -3 4 4 66.09 5.7
 -3 4 4 57.89 6.9
 3 4 -4 56.69 5.3
 2 -4 -4 130.19 7
 2 -4 -4 119.99 7.4
 -2 -4 4 123.69 6
 -2 -4 4 132.89 6.1
 2 -4 -4 135.39 6.7
 -2 4 4 129.09 7.1
 2 4 -4 131.09 6.8
 -2 4 4 135.39 6.6
 2 4 -4 141.19 6.5
 -2 4 4 127.19 6.7
 1 -4 -4 94.89 6.1
 1 -4 -4 99.09 6.3
 -1 -4 4 96.69 5.6
 1 -4 -4 91.29 5.5
 -1 -4 4 103.89 5.9
 -1 4 4 90.19 6.1
 1 4 -4 88.29 3.7
 1 4 -4 98.69 6.2
 -1 4 4 104.49 6.1
 1 4 -4 96.89 3.9
 0 -4 -4 103.09 6.1
 0 -4 4 109.49 5.7
 0 -4 -4 97.89 5.8
 0 -4 -4 110.59 5.6
 0 4 -4 97.59 4.8
 0 4 -4 99.69 6.3
 0 4 -4 87.99 5
 0 4 -4 109.09 6.4
 0 4 4 113.69 6.4
 0 4 4 107.79 6.3
 0 4 4 115.29 5.6
 1 -4 4 95.89 5.5
 -1 -4 -4 95.89 5.8
 1 -4 4 104.59 6
 1 -4 4 100.99 6.4
 -1 -4 -4 89.79 5.5
 -1 -4 -4 94.09 5.1
 1 4 4 86.69 5.7
 -1 4 -4 90.09 5.6
 -1 4 -4 88.79 5.3
 1 4 4 94.79 6
 -1 4 -4 105.89 6.2
 -1 4 -4 96.49 5.9
 2 -4 4 128.29 7.2
 -2 -4 -4 126.79 6.1
 2 -4 4 132.89 6.8
 -2 -4 -4 131.29 5.9
 -2 -4 -4 134.19 6.6
 2 -4 4 128.39 7.1
 -2 4 -4 127.49 6.6
 -2 4 -4 133.79 6.4
 -2 4 -4 128.29 7.2
 2 4 4 125.29 7
 2 4 4 132.19 5.9
 -2 4 -4 118.19 6.7
 2 4 4 136.49 6.6
 3 -4 4 52.99 5.2
 3 -4 4 49.9 5
 -3 -4 -4 60.89 4.3
 3 -4 4 54.89 6.1
 -3 -4 -4 69.39 5.2
 -3 -4 -4 60.09 4.7
 3 4 4 56.49 5.1
 3 4 4 49.1 4.8
 -3 4 -4 42 5.8
 -3 4 -4 54.89 4.9
 -3 4 -4 62.99 5.6
 3 4 4 63.69 4.5
 -3 4 -4 54.19 6.1
 -4 -4 -4 25.7 2.6
 -4 -4 -4 27.8 4
 -4 -4 -4 21.8 3.4
 4 -4 4 26.9 5.3
 4 -4 4 19.8 4.3
 -4 4 -4 25.7 5.4
 -4 4 -4 17.2 4.7
 -4 4 -4 16.9 3.3
 4 4 4 26 3.7
 4 4 4 17 3.5
 4 4 4 22.6 3.6
 5 -4 4 106.99 6.6
 5 -4 4 95.69 8.7
 -5 -4 -4 106.39 8.7
 -5 -4 -4 105.99 6.8
 5 4 4 105.49 7.2
 -5 4 -4 109.09 5.4
 5 4 4 99.09 5.7
 -6 -4 -4 34.5 5.2
 6 -4 4 30.2 4.9
 6 -4 4 34.8 7.1
 -6 -4 -4 34.4 4.6
 6 -4 4 31.1 4.6
 6 4 4 31.4 4
 -6 4 -4 35.8 2.6
 6 4 4 26.1 3.8
 -6 4 -4 30.2 6.9
 7 -4 4 301.57 11.5
 7 -4 4 302.47 11.2
 -7 -4 -4 306.07 12
 7 -4 4 321.27 15.3
 -7 -4 -4 295.27 11.2
 -7 4 -4 334.87 15.9
 7 4 4 278.57 9.5
 7 4 4 309.47 9.7
 -8 -4 -4 36.9 6.8
 8 -4 4 35.6 5.2
 8 -4 4 41.7 8.6
 8 4 4 25.5 4.2
 -8 4 -4 29.4 8.4
 9 -4 4 154.38 9.4
 9 -4 4 152.68 9.1
 -9 -4 -4 148.29 10.8
 9 -4 4 142.79 14.5
 9 4 4 156.18 7.2
 -9 4 -4 138.19 16.4
 -10 -4 -4 3 6.8
 10 -4 4 7.6 5.5
 10 -4 4 11.2 9.9
 10 -4 4 8.6 5.2
 -10 4 -4 15.8 10.5
 10 4 4 19.7 3.8
 10 4 4 10.8 4.1
 -11 -4 -4 174.98 13.5
 11 -4 4 163.48 11.7
 11 -4 4 189.08 17.6
 11 -4 4 170.68 11
 11 4 4 176.58 8.4
 -11 4 -4 188.18 18.1
 11 4 4 181.88 8.3
 12 -4 4 20.4 7.2
 12 -4 4 13.6 7.7
 -12 -4 -4 44.8 10.1
 12 -4 4 53.19 12.9
 -12 4 -4 64.49 14.5
 12 4 4 31 5.6
 13 -4 4 128.19 12.9
 -13 -4 -4 141.79 16.5
 13 -4 4 176.58 18.8
 -13 4 -4 181.68 19.8
 -12 -5 4 154.08 13.3
 12 -5 -4 165.78 17
 12 5 -4 187.08 10.3
 12 5 -4 193.18 10.9
 -12 5 4 236.78 31.5
 11 -5 -4 136.19 11.4
 -11 -5 4 117.89 10.5
 11 -5 -4 151.78 17.3
 11 5 -4 120.39 8.2
 11 5 -4 118.09 9.8
 -10 -5 4 92.59 9.6
 10 -5 -4 82.09 8.9
 10 -5 -4 110.69 10
 10 -5 -4 99.79 13.5
 10 5 -4 88.09 8.8
 9 -5 -4 183.08 14.3
 -9 -5 4 168.98 9.9
 9 -5 -4 176.88 11
 -9 -5 4 188.88 9.2
 9 -5 -4 195.88 10.8
 9 5 -4 189.68 11
 8 -5 -4 611.44 18.9
 -8 -5 4 577.24 16.7
 8 -5 -4 595.14 18.1
 8 -5 -4 590.04 21.8
 -8 -5 4 547.25 16.7
 8 5 -4 601.44 17.1
 -7 -5 4 108.59 6.6
 -7 -5 4 114.09 6.5
 7 -5 -4 115.49 9.2
 7 -5 -4 115.69 8.5
 7 -5 -4 123.69 12.4
 7 5 -4 133.19 8.3
 -7 5 4 114.49 6.1
 -6 -5 4 203.18 6.9
 6 -5 -4 194.68 11.8
 6 -5 -4 195.38 10.2
 6 5 -4 190.38 9
 -5 -5 4 171.68 5.8
 5 -5 -4 188.18 9.3
 -5 -5 4 162.38 5.2
 5 -5 -4 164.08 8.5
 -5 -5 4 173.68 5.2
 5 -5 -4 149.88 10.1
 -5 5 4 171.58 8.3
 5 5 -4 179.78 8.6
 4 -5 -4 185.98 9.1
 4 -5 -4 199.78 9.4
 -4 -5 4 215.98 7.6
 4 -5 -4 198.88 10.2
 4 5 -4 192.88 8.3
 4 5 -4 204.68 10.2
 -4 5 4 193.38 8.6
 3 -5 -4 179.38 9.7
 -3 -5 4 189.38 7.7
 3 -5 -4 190.48 8.9
 3 -5 -4 187.58 8.5
 -3 -5 4 178.48 7.2
 3 5 -4 196.68 8.1
 -3 5 4 186.68 8.4
 -3 5 4 172.28 8.5
 3 5 -4 182.98 8.3
 -3 5 4 183.08 8.1
 -2 -5 4 221.78 8.5
 -2 -5 4 195.28 8
 2 -5 -4 185.08 8.8
 2 -5 -4 201.38 8.9
 2 -5 -4 221.68 9.4
 2 5 -4 223.58 8.8
 -2 5 4 199.48 8.6
 2 5 -4 194.68 8.8
 -2 5 4 216.68 9
 -2 5 4 205.38 8.7
 -1 -5 4 417.06 12.6
 1 -5 -4 418.56 13
 1 -5 -4 429.26 12.9
 -1 -5 4 435.06 12.8
 1 -5 -4 436.16 13.4
 1 5 -4 397.36 10.8
 -1 5 4 416.76 12.9
 -1 5 4 412.06 13.1
 1 5 -4 435.36 13.2
 -1 5 4 409.56 12.6
 1 5 -4 436.06 13.1
 1 5 -4 415.46 10.4
 0 -5 -4 836.02 20.1
 0 -5 4 827.92 20.8
 0 -5 4 832.92 21
 0 -5 -4 765.32 20.5
 0 -5 4 808.42 19.2
 0 5 4 826.82 21.1
 0 5 4 801.82 20
 0 5 -4 811.12 21
 0 5 -4 820.72 20.9
 0 5 -4 805.92 19.4
 0 5 4 801.52 20.6
 0 5 -4 793.82 19.2
 1 -5 4 420.06 12.3
 1 -5 4 436.96 13.6
 -1 -5 -4 425.56 11.8
 -1 -5 -4 428.86 13.1
 1 -5 4 428.06 12.9
 -1 -5 -4 428.76 12.7
 -1 5 -4 412.56 13.6
 -1 5 -4 420.96 13
 1 5 4 438.66 13
 1 5 4 441.26 12.2
 1 5 4 438.26 13.4
 -1 5 -4 427.26 12.7
 -1 5 -4 440.16 15
 -2 -5 -4 202.98 8
 -2 -5 -4 205.68 8.4
 2 -5 4 192.58 9.1
 -2 -5 -4 205.38 7.2
 2 -5 4 204.48 8.8
 2 -5 4 193.18 8.7
 2 5 4 199.58 8.5
 -2 5 -4 207.68 8.9
 -2 5 -4 205.98 8.6
 2 5 4 207.68 8.7
 2 5 4 206.08 7.5
 -2 5 -4 192.88 8.9
 3 -5 4 190.18 9
 -3 -5 -4 192.28 7.8
 3 -5 4 198.48 9.5
 -3 -5 -4 199.68 7.1
 -3 -5 -4 171.28 7.1
 3 -5 4 197.68 9.6
 -3 5 -4 197.78 8.6
 -3 5 -4 181.28 8.5
 -3 5 -4 189.88 9.6
 3 5 4 187.78 8.5
 3 5 4 197.78 6.9
 -3 5 -4 190.38 8.1
 4 -5 4 207.48 9.2
 -4 -5 -4 203.78 7.9
 -4 -5 -4 201.68 6.8
 -4 -5 -4 208.18 7.3
 4 -5 4 205.08 10.8
 4 -5 4 205.58 9.4
 4 5 4 188.58 8.3
 4 5 4 203.88 7.4
 -4 5 -4 187.38 8.5
 -4 5 -4 180.18 10.7
 -5 -5 -4 187.18 8.2
 -5 -5 -4 177.18 7.2
 5 -5 4 180.78 9.3
 5 -5 4 175.88 10.3
 5 5 4 190.98 8.2
 5 5 4 169.68 7.4
 5 5 4 187.78 8.1
 -5 5 -4 177.68 10.6
 -5 5 -4 168.38 7.7
 6 -5 4 213.18 10
 -6 -5 -4 184.88 8
 6 -5 4 207.68 12.6
 6 -5 4 187.68 9.2
 -6 -5 -4 202.98 9
 -6 5 -4 193.08 7.3
 -6 5 -4 197.98 12.8
 6 5 4 186.88 8.3
 6 5 4 207.28 8.6
 7 -5 4 122.29 9.1
 7 -5 4 130.79 11.4
 -7 -5 -4 125.59 8.8
 7 -5 4 127.69 8.6
 -7 -5 -4 113.59 9.8
 7 5 4 104.69 7.1
 -7 5 -4 120.59 11.5
 7 5 4 117.49 7.5
 8 -5 4 610.84 23
 -8 -5 -4 560.54 17.2
 -8 -5 -4 587.34 18.6
 8 -5 4 594.94 20
 8 -5 4 597.94 18.1
 8 5 4 573.24 16.1
 8 5 4 609.84 16.8
 -8 5 -4 600.04 22.5
 -9 -5 -4 157.08 16.8
 9 -5 4 186.48 10.7
 9 -5 4 161.48 10.1
 9 -5 4 198.58 14.6
 -9 5 -4 169.08 14.7
 9 5 4 191.38 8.3
 10 -5 4 97.09 8.9
 -10 -5 -4 103.89 11.1
 10 -5 4 95.09 8.9
 10 -5 4 109.89 13.8
 10 5 4 101.19 7.6
 10 5 4 86.39 8
 -10 5 -4 102.39 14
 11 -5 4 104.99 9.3
 11 -5 4 151.18 11.2
 11 -5 4 149.09 17.3
 -11 -5 -4 114.69 12.5
 11 5 4 131.99 8.9
 -11 5 -4 156.58 18.1
 11 5 4 149.09 8.8
 -12 -5 -4 185.78 15.5
 12 -5 4 191.58 27.8
 12 5 4 173.48 10.8
 -12 5 -4 200.68 30
 12 5 4 176.18 10.6
 12 -6 -4 85.09 10.8
 12 -6 -4 122.69 17.4
 -12 6 4 104.69 17.2
 12 6 -4 82.29 8.7
 11 -6 -4 138.49 12.7
 11 -6 -4 123.89 16
 -11 -6 4 108.29 11.7
 11 6 -4 120.59 10.8
 11 6 -4 126.29 9.2
 10 -6 -4 140.29 16.4
 10 -6 -4 113.89 11.9
 10 -6 -4 89.59 8.8
 -10 -6 4 101.49 8.4
 10 6 -4 106.29 10.6
 10 6 -4 117.89 8.8
 9 -6 -4 72.79 8.2
 -9 -6 4 64.99 7.1
 -9 -6 4 73.59 6.3
 9 -6 -4 80.19 12.5
 9 -6 -4 78.19 9.1
 9 6 -4 79.19 9
 9 6 -4 72.49 7.4
 8 -6 -4 599.84 19.3
 8 -6 -4 654.33 27.5
 -8 -6 4 600.24 15.8
 -8 -6 4 581.74 15.9
 8 -6 -4 622.64 20.6
 8 6 -4 595.34 18.6
 8 6 -4 624.94 19.9
 7 -6 -4 210.98 12
 -7 -6 4 210.88 9.9
 7 -6 -4 238.18 15.1
 7 6 -4 203.88 10.2
 7 6 -4 219.58 10.5
 6 -6 -4 540.15 17.5
 6 -6 -4 529.15 16.9
 6 -6 -4 514.15 19.2
 6 6 -4 530.05 16.3
 -6 6 4 542.25 15.6
 6 6 -4 539.55 16.4
 5 -6 -4 620.04 20.9
 -5 -6 4 636.74 16.1
 5 -6 -4 617.44 18.7
 5 -6 -4 652.13 19.5
 5 6 -4 638.84 18.3
 -5 6 4 626.14 17.8
 5 6 -4 639.54 18.1
 -4 -6 4 722.73 18.7
 4 -6 -4 697.63 20.2
 4 -6 -4 723.83 21.5
 4 -6 -4 738.43 28.1
 4 6 -4 725.93 20.1
 -4 6 4 731.63 20
 3 -6 -4 535.45 17
 3 -6 -4 550.54 16.5
 3 -6 -4 550.94 16.8
 -3 -6 4 544.45 15.4
 3 6 -4 543.45 16.4
 -3 6 4 531.25 16.2
 3 6 -4 554.34 16.3
 2 -6 -4 125.49 8.6
 -2 -6 4 133.89 8.2
 2 -6 -4 139.29 8.6
 2 -6 -4 143.79 8.3
 -2 -6 4 137.49 7.9
 2 6 -4 137.09 8.2
 2 6 -4 142.69 8.4
 -2 6 4 153.88 8.1
 -2 6 4 143.89 12.7
 -2 6 4 141.29 8
 1 -6 -4 154.48 8
 1 -6 -4 144.49 8.8
 -1 -6 4 157.78 7.8
 1 -6 -4 148.19 8.3
 -1 -6 4 161.38 8.4
 -1 6 4 163.68 7.7
 -1 6 4 160.18 8.3
 1 6 -4 147.99 8.1
 1 6 -4 159.88 8
 1 6 -4 135.29 5.6
 -1 6 4 149.88 8.2
 1 6 -4 144.69 5.4
 0 -6 -4 942.51 24.5
 0 -6 -4 990.2 23.6
 0 -6 4 946.21 22.6
 0 -6 -4 948.71 25.4
 0 -6 4 962.2 24.3
 0 -6 4 958.2 24.7
 0 6 4 963.2 24.7
 0 6 -4 965.9 24.7
 0 6 -4 933.51 22.7
 0 6 -4 926.41 22.4
 0 6 4 957.6 23.4
 0 6 -4 932.41 24.1
 -1 -6 -4 161.08 6.9
 1 -6 4 176.18 9.3
 -1 -6 -4 145.79 8
 1 -6 4 178.68 8.7
 1 -6 4 137.19 7.2
 -1 -6 -4 135.99 8.7
 1 6 4 151.88 8.7
 1 6 4 165.38 7.2
 -1 6 -4 157.08 7.4
 -1 6 -4 155.08 8.8
 1 6 4 141.49 8.3
 -1 6 -4 145.09 7.1
 -1 6 -4 157.88 8.3
 -2 -6 -4 145.69 6.4
 -2 -6 -4 141.99 7.7
 2 -6 4 151.88 8.8
 2 -6 4 125.89 7.9
 2 -6 4 139.29 8.2
 -2 6 -4 142.89 8.2
 -2 6 -4 139.89 7.7
 2 6 4 157.78 8.5
 2 6 4 139.49 6.7
 -2 6 -4 126.09 8.1
 3 -6 4 553.14 16.7
 -3 -6 -4 534.65 13.8
 3 -6 4 526.35 16.7
 -3 -6 -4 546.55 15.1
 3 -6 4 541.85 16.3
 -3 6 -4 551.04 17.1
 3 6 4 522.35 15.8
 -3 6 -4 547.25 16.2
 3 6 4 541.65 16.3
 3 6 4 536.25 13.9
 -3 6 -4 497.65 16
 4 -6 4 735.73 24.3
 4 -6 4 768.22 21.4
 -4 -6 -4 732.63 18.1
 4 6 4 719.63 17.9
 -4 6 -4 736.63 24.6
 4 6 4 737.03 20.2
 -4 6 -4 736.63 20
 -5 -6 -4 636.84 16.7
 5 -6 4 663.63 21
 5 -6 4 636.64 18.9
 -5 -6 -4 619.74 16
 5 -6 4 655.13 19.1
 5 6 4 637.34 16.3
 -5 6 -4 646.34 21.3
 5 6 4 652.23 18.3
 5 6 4 629.34 17.7
 -5 6 -4 612.34 19.9
 6 -6 4 576.44 20.4
 6 -6 4 571.74 18
 -6 -6 -4 545.75 15.9
 -6 6 -4 553.44 20.6
 6 6 4 546.05 16.6
 7 -6 4 221.78 11.1
 7 -6 4 232.08 15.1
 7 -6 4 213.78 11.9
 -7 -6 -4 216.18 9
 -7 -6 -4 230.08 10.4
 7 6 4 211.88 9.9
 -7 6 -4 204.98 10.9
 7 6 4 224.68 10.3
 -7 6 -4 240.68 15.6
 8 -6 4 654.43 19.7
 -8 -6 -4 607.74 18.7
 8 -6 4 661.03 21.9
 -8 -6 -4 594.94 18.6
 8 -6 4 654.63 26.5
 -8 6 -4 638.74 26.8
 8 6 4 608.84 17.8
 8 6 4 629.14 18.5
 -9 -6 -4 76.89 8.3
 9 -6 4 70.69 10.1
 9 -6 4 75.19 12.2
 -9 -6 -4 75.99 8.3
 9 -6 4 84.49 8.7
 -9 6 -4 81.09 13.1
 9 6 4 76.29 8.5
 9 6 4 80.79 7.7
 10 -6 4 115.39 11.9
 10 -6 4 111.69 9.5
 -10 -6 -4 118.49 10.8
 10 -6 4 137.29 16.2
 10 6 4 121.09 9
 -10 6 -4 137.09 15.4
 10 6 4 130.99 9.8
 -11 -6 -4 122.99 12.3
 11 -6 4 116.99 12.4
 11 -6 4 133.99 16
 11 6 4 130.29 9.3
 -11 6 -4 126.89 15.2
 11 6 4 121.89 11.4
 -12 -6 -4 72.49 12.8
 12 -6 4 91.59 16.4
 12 -6 4 82.29 13.3
 -12 6 -4 68.09 15.7
 12 6 4 96.79 10.1
 12 -7 -4 122.99 26.8
 12 7 -4 85.49 9.9
 11 7 -4 -2.2 2.6
 10 -7 -4 173.88 15.9
 10 -7 -4 163.08 13.1
 10 7 -4 151.68 11.8
 10 7 -4 124.99 10.2
 9 -7 -4 184.78 15.5
 9 -7 -4 179.88 13.3
 9 -7 -4 159.88 11.8
 9 7 -4 164.08 10.7
 9 7 -4 167.28 11.5
 8 -7 -4 682.43 21.8
 8 -7 -4 643.64 25.5
 8 7 -4 656.73 20.5
 8 7 -4 633.94 20.2
 7 -7 -4 348.07 17.9
 7 -7 -4 336.07 15.4
 7 -7 -4 324.47 14.1
 7 7 -4 327.27 13.2
 -7 7 4 299.77 11.6
 7 7 -4 309.37 13.5
 6 -7 -4 171.38 13.6
 6 -7 -4 141.79 11.6
 6 -7 -4 147.19 11.7
 6 7 -4 152.58 9.9
 -6 7 4 154.58 9.5
 6 7 -4 171.68 10.7
 5 -7 -4 983.6 27.3
 5 -7 -4 1063.59 28.1
 -5 -7 4 1010.7 25.7
 5 -7 -4 1027 29.6
 -5 7 4 993.9 26.5
 5 7 -4 1029.2 27.2
 4 -7 -4 212.18 11.7
 4 -7 -4 220.68 11.8
 -4 -7 4 216.38 9.5
 4 -7 -4 210.68 11
 -4 7 4 217.98 10.9
 4 7 -4 209.48 10.5
 4 7 -4 205.28 10.9
 3 -7 -4 1156.68 30.1
 -3 -7 4 1112.89 28.4
 3 -7 -4 1189.88 33.2
 3 7 -4 1130.19 30.1
 -3 7 4 1169.48 29.6
 3 7 -4 1153.18 29.6
 2 -7 -4 56.39 6.6
 -2 -7 4 67.69 7.3
 2 -7 -4 44.7 5.8
 2 -7 -4 72.79 7.6
 2 7 -4 51.79 6.2
 2 7 -4 63.29 7.2
 -2 7 4 57.59 7.2
 -2 7 4 58.29 6.8
 1 -7 -4 1478.75 34.7
 1 -7 -4 1395.16 40.9
 1 -7 -4 1504.35 35.7
 1 7 -4 1447.56 32.7
 1 7 -4 1433.16 31.8
 -1 7 4 1459.45 35.2
 1 7 -4 1434.76 35.1
 -1 7 4 1444.56 35.4
 -1 7 4 1385.06 34.2
 0 -7 -4 84.29 8.3
 0 -7 4 108.39 8
 0 -7 -4 107.09 7.2
 0 -7 4 81.99 6
 0 -7 4 87.39 8.6
 0 -7 -4 86.59 7.7
 0 7 4 85.19 7.2
 0 7 4 96.79 8.7
 0 7 4 96.19 6.6
 0 7 -4 95.69 8.8
 0 7 -4 81.29 7.1
 0 7 -4 85.79 5.8
 -1 -7 -4 1487.45 35.5
 1 -7 4 1410.86 35.6
 1 -7 4 1509.95 36.1
 -1 -7 -4 1473.55 33.7
 1 -7 4 1457.45 34.3
 -1 7 -4 1452.25 34.5
 1 7 4 1488.05 35.9
 -1 7 -4 1452.15 35.8
 1 7 4 1453.15 35.5
 1 7 4 1490.25 35
 -1 7 -4 1447.36 34.2
 -1 7 -4 1448.56 35.4
 -2 -7 -4 57.99 6.3
 -2 -7 -4 67.39 5.3
 2 -7 4 55.79 7.2
 2 -7 4 54.49 6.3
 2 -7 4 50.89 6.2
 2 7 4 63.59 7.1
 2 7 4 55.59 5.7
 -2 7 -4 63.89 7.5
 2 7 4 52.79 6.2
 -2 7 -4 46.4 5.6
 -2 7 -4 70.39 7.3
 3 -7 4 1151.08 29.9
 -3 -7 -4 1131.89 26.6
 3 -7 4 1201.98 30.4
 -3 -7 -4 1214.98 28.8
 3 -7 4 1119.69 29.7
 3 7 4 1156.78 26.8
 3 7 4 1210.78 29.9
 -3 7 -4 1165.48 29.7
 3 7 4 1153.08 29.3
 -3 7 -4 1153.58 30.2
 -4 -7 -4 218.68 7.5
 4 -7 4 208.58 10.9
 4 -7 4 188.18 11.8
 4 -7 4 221.68 12
 -4 7 -4 200.38 10.6
 -4 7 -4 215.48 12.4
 4 7 4 210.48 7.4
 4 7 4 213.88 10.5
 4 7 4 209.48 10.7
 -5 -7 -4 989.2 23.3
 5 -7 4 1082.19 27.9
 -5 -7 -4 992.4 24.2
 -5 -7 -4 1025.9 23.7
 5 -7 4 979.3 27.2
 5 -7 4 1018.2 28.6
 -5 7 -4 993.5 28.8
 5 7 4 1026.2 26.8
 5 7 4 992.2 26.2
 -5 7 -4 1019.7 26.3
 6 -7 4 145.59 10
 -6 -7 -4 152.48 6.8
 6 -7 4 163.48 11
 6 -7 4 157.28 12
 -6 -7 -4 138.09 7.3
 6 7 4 158.68 10.1
 -6 7 -4 151.48 9.1
 6 7 4 146.09 9.1
 -6 7 -4 159.48 13.5
 7 -7 4 325.67 16.6
 7 -7 4 312.57 19.2
 -7 -7 -4 318.07 11.5
 7 -7 4 327.37 14.9
 -7 7 -4 347.07 17.3
 7 7 4 328.47 12.8
 7 7 4 332.97 13.6
 8 -7 4 640.74 24.2
 -8 -7 -4 617.04 17.2
 8 -7 4 637.34 20.7
 -8 -7 -4 622.64 18.4
 8 -7 4 672.13 21.5
 8 7 4 684.03 20.9
 8 7 4 613.94 19.1
 -8 7 -4 653.63 24.8
 9 -7 4 172.88 12.7
 -9 -7 -4 149.19 10.2
 9 -7 4 166.78 11.3
 9 -7 4 183.38 17
 9 7 4 179.58 11.2
 9 7 4 187.38 11.2
 -9 7 -4 171.98 17.3
 -10 -7 -4 137.79 10.8
 10 -7 4 155.28 13.9
 10 -7 4 195.08 18.2
 -10 7 -4 183.88 18.7
 10 7 4 173.18 12.1
 10 7 4 163.38 10.2
 11 -7 4 155.38 26.3
 -11 7 -4 146.69 25.6
 11 7 4 143.09 14.3
 -12 7 -4 93.49 26
 12 7 4 109.89 10.9
 11 -8 -4 68.79 13.2
 11 -8 -4 76.79 15.1
 11 8 -4 50.59 9.7
 10 -8 -4 130.69 14.6
 10 -8 -4 111.79 14.5
 10 8 -4 125.79 12.2
 9 -8 -4 14.4 9.6
 9 -8 -4 4.1 8.2
 9 8 -4 1.9 4.9
 9 8 -4 19 7.4
 8 -8 -4 372.06 15.9
 8 -8 -4 359.66 17.8
 8 -8 -4 361.36 20.5
 8 8 -4 374.56 18.7
 8 8 -4 372.46 15.8
 7 -8 -4 377.56 16
 7 -8 -4 383.86 19.6
 7 -8 -4 411.76 22.7
 7 8 -4 373.36 15.2
 -7 8 4 354.96 14.5
 7 8 -4 396.26 16.6
 6 -8 -4 422.66 18.6
 6 -8 -4 434.06 16.8
 6 -8 -4 456.85 17.9
 -6 8 4 445.86 17.2
 6 8 -4 443.76 16.9
 5 -8 -4 173.68 11.2
 5 -8 -4 182.58 12.4
 5 -8 -4 167.28 13.3
 -5 8 4 177.88 10.8
 5 8 -4 181.68 11.5
 5 8 -4 171.88 10.9
 4 -8 -4 1562.94 40.2
 4 -8 -4 1513.55 38.9
 4 -8 -4 1571.74 39.6
 -4 8 4 1573.04 38.7
 4 8 -4 1551.04 38.7
 3 -8 -4 802.52 23.9
 -3 -8 4 823.72 22.9
 3 -8 -4 870.81 34.1
 3 -8 -4 845.12 24.7
 3 8 -4 845.62 24.3
 -3 8 4 859.21 24.5
 3 8 -4 849.91 24.1
 2 -8 -4 1277.77 33.4
 2 -8 -4 1238.98 32.4
 -2 -8 4 1263.17 31.9
 2 -8 -4 1309.47 33.2
 2 8 -4 1286.17 32.8
 2 8 -4 1183.08 34.4
 -2 8 4 1292.27 32.8
 1 -8 -4 568.54 18.8
 1 -8 -4 544.45 18
 1 -8 -4 611.44 17.9
 -1 8 4 559.94 18.7
 1 8 -4 557.04 14.3
 1 8 -4 563.54 18.2
 -1 8 4 566.94 18.2
 -1 8 4 566.34 17
 1 8 -4 578.14 15.4
 1 8 -4 592.34 18.9
 0 -8 4 1507.55 34.6
 0 -8 -4 1520.45 37.6
 0 -8 4 1503.15 37.5
 0 -8 -4 1552.24 35.9
 0 8 4 1475.45 37.4
 0 8 -4 1542.15 37.8
 0 8 -4 1478.85 34.8
 0 8 -4 1512.45 37.3
 0 8 4 1496.05 43.7
 0 8 -4 1476.95 34.6
 -1 -8 -4 601.24 16.1
 1 -8 4 556.54 18.8
 -1 -8 -4 553.74 24
 1 -8 4 583.44 16.8
 1 -8 4 580.44 18.3
 -1 8 -4 583.74 18.8
 -1 8 -4 550.94 16.8
 1 8 4 573.24 18.8
 1 8 4 566.94 16.1
 1 8 4 572.04 17.9
 2 -8 4 1300.67 39.6
 -2 -8 -4 1295.27 32.1
 -2 -8 -4 1275.87 29.6
 2 -8 4 1298.77 32
 2 -8 4 1324.17 33.4
 -2 8 -4 1222.58 31.6
 -2 8 -4 1277.87 32.8
 2 8 4 1217.78 30.8
 -2 8 -4 1292.17 37.5
 2 8 4 1275.67 32.5
 2 8 4 1270.07 33.1
 3 -8 4 855.81 24.5
 3 -8 4 818.42 23.8
 -3 -8 -4 840.52 22.7
 -3 -8 -4 845.32 20.2
 3 -8 4 808.62 23.6
 -3 8 -4 832.52 24.3
 3 8 4 859.81 24.1
 3 8 4 825.02 20.1
 -3 8 -4 811.42 24.1
 3 8 4 810.62 23.3
 4 -8 4 1532.85 39.5
 4 -8 4 1588.84 39.5
 -4 8 -4 1560.34 40
 4 8 4 1531.65 38.3
 4 8 4 1559.24 38.7
 4 8 4 1563.34 34.5
 -4 8 -4 1568.74 38.3
 5 -8 4 186.78 11.2
 -5 -8 -4 167.08 8.2
 5 -8 4 194.28 12.5
 5 -8 4 188.88 13.2
 -5 -8 -4 177.78 6.2
 -5 8 -4 178.58 10.9
 5 8 4 196.08 11.8
 -5 8 -4 181.08 13.4
 6 -8 4 461.55 17.7
 6 -8 4 438.76 16.6
 -6 -8 -4 439.06 11.7
 6 -8 4 467.25 19.6
 -6 8 -4 438.76 15.7
 -6 8 -4 444.56 19.7
 6 8 4 453.55 16.8
 6 8 4 431.86 15.7
 -7 -8 -4 378.56 14.2
 -7 -8 -4 359.86 10.3
 7 -8 4 369.06 15.6
 7 8 4 395.06 14.9
 7 8 4 370.86 16.1
 8 -8 4 321.37 16.1
 8 -8 4 386.76 20.2
 8 -8 4 345.17 15.8
 -8 -8 -4 341.27 11
 -8 -8 -4 340.07 11
 8 8 4 369.56 15.7
 8 8 4 365.96 14.9
 -8 8 -4 386.66 20.8
 9 -8 4 1 8.9
 -9 -8 -4 2.6 4.5
 9 -8 4 1.4 7.6
 9 8 4 13.9 5.7
 9 8 4 0.5 6.7
 -9 8 -4 15.3 10.3
 10 -8 4 124.09 15.8
 10 -8 4 151.98 16.4
 10 8 4 122.29 11.3
 -10 8 -4 136.09 16.7
 11 -8 4 66.59 10.3
 11 -8 4 70.39 14.7
 -11 8 -4 94.59 16.7
 11 8 4 71.29 10.6
 10 -9 -4 10.9 12.2
 10 -9 -4 11.4 11.5
 10 9 -4 -2.4 9
 9 -9 -4 548.45 26.5
 9 -9 -4 550.04 23
 9 9 -4 551.04 21.6
 8 -9 -4 122.59 14.3
 8 -9 -4 114.69 12.6
 8 9 -4 140.99 13.6
 7 -9 -4 701.33 26.9
 7 -9 -4 701.63 24.4
 7 -9 -4 682.63 23.3
 7 9 -4 758.42 23.9
 7 9 -4 713.53 22.8
 6 -9 -4 4.2 9.8
 6 -9 -4 10.5 8.3
 6 9 -4 10.9 6.7
 -6 9 4 7.5 9.3
 6 9 -4 6.4 7.6
 5 -9 -4 354.86 17.6
 5 -9 -4 350.36 16.7
 5 -9 -4 339.47 15.4
 -5 9 4 332.87 14.4
 5 9 -4 324.47 15.6
 5 9 -4 341.87 15.7
 4 -9 -4 115.49 12.1
 4 -9 -4 101.59 11.7
 4 9 -4 127.79 10.6
 4 9 -4 107.49 11.6
 -4 9 4 108.49 10.6
 3 -9 -4 299.97 14.2
 3 -9 -4 331.57 15.6
 -3 -9 4 310.27 13.2
 3 -9 -4 317.67 14.8
 3 9 -4 324.37 14.4
 3 9 -4 312.07 15.1
 -3 9 4 292.07 14.4
 2 -9 -4 152.08 11.3
 -2 -9 4 159.48 11
 2 -9 -4 160.88 12.3
 2 9 -4 173.48 12.4
 2 9 -4 144.19 10.8
 -2 9 4 171.08 12
 1 -9 -4 596.24 20.4
 1 -9 -4 617.24 18.5
 -1 9 4 609.64 20.3
 1 9 -4 604.14 19.7
 1 9 -4 570.34 15.3
 1 9 -4 579.64 20.6
 1 9 -4 587.94 15.2
 0 -9 4 -0.2 4.3
 0 -9 4 -3.5 6.4
 0 -9 -4 9 5.4
 0 -9 -4 -12.2 6.4
 0 9 4 3.8 4.4
 0 9 4 -4.1 7.1
 0 9 4 -1.1 5.7
 0 9 -4 0.2 3.7
 0 9 -4 -4.1 9.8
 0 9 -4 7.7 7.2
 0 9 -4 -11.9 4.4
 -1 -9 -4 612.54 17.3
 -1 -9 -4 604.04 19.8
 1 -9 4 587.84 17.8
 1 -9 4 634.94 20.6
 -1 9 -4 606.04 18.1
 -1 9 -4 591.94 17.5
 1 9 4 571.34 17
 -1 9 -4 588.24 20.4
 1 9 4 586.04 20.4
 2 -9 4 164.78 10.5
 -2 -9 -4 155.78 10.6
 2 -9 4 148.99 12.3
 -2 -9 -4 173.98 8
 2 -9 4 155.68 12.1
 -2 9 -4 183.48 12.3
 2 9 4 168.68 12.2
 -2 9 -4 172.08 10.8
 2 9 4 148.29 10.2
 2 9 4 154.88 10.9
 -3 -9 -4 318.77 13.6
 3 -9 4 302.37 14.4
 3 -9 4 337.97 15.6
 3 -9 4 322.17 14.2
 -3 -9 -4 330.87 10.1
 -3 9 -4 337.07 14.8
 -3 9 -4 331.87 14.6
 3 9 4 321.17 10.1
 3 9 4 347.67 15.3
 3 9 4 307.67 14
 4 -9 4 127.59 13.3
 4 -9 4 106.29 10.7
 4 -9 4 128.39 14.1
 4 9 4 105.39 10.5
 -4 9 -4 99.69 10.8
 4 9 4 119.49 11.5
 4 9 4 114.49 6.9
 -4 9 -4 115.99 11.8
 5 -9 4 347.37 16.8
 -5 -9 -4 311.57 12.1
 5 -9 4 363.96 16.8
 5 -9 4 329.57 15.2
 5 9 4 367.36 14.9
 5 9 4 343.47 15.4
 -5 9 -4 332.37 14.8
 -5 9 -4 332.47 17.1
 6 -9 4 9.3 7.2
 6 -9 4 13.6 9.3
 6 -9 4 23.8 8.3
 -6 9 -4 8 9.4
 6 9 4 15.3 7.6
 -6 9 -4 14.9 7.1
 7 -9 4 693.83 23.6
 7 -9 4 692.53 26.2
 7 -9 4 717.33 24.2
 -7 9 -4 653.73 21.3
 7 9 4 725.13 24.3
 7 9 4 728.83 22.1
 -7 9 -4 699.13 26.8
 8 -9 4 144.69 16.5
 8 -9 4 133.09 13.5
 -8 9 -4 142.59 15.7
 8 9 4 118.79 13.3
 9 -9 4 556.24 23.1
 9 -9 4 614.54 26.6
 9 9 4 567.54 22.4
 -9 9 -4 548.45 26.6
 10 -9 4 13.4 12.4
 10 -9 4 4.5 10.4
 -10 9 -4 3.4 13.3
 10 9 4 12.5 8.4
 10 -10 -4 42.8 12.4
 10 -10 -4 39 12.5
 10 10 -4 41.1 11.5
 9 -10 -4 61.39 11.7
 9 10 -4 40.1 11.8
 8 -10 -4 273.37 19.1
 8 -10 -4 269.87 19.6
 8 10 -4 289.37 17.1
 7 -10 -4 125.19 14.3
 7 -10 -4 113.69 13.2
 7 10 -4 133.59 14.2
 6 -10 -4 316.97 18.6
 6 10 -4 323.07 17.2
 6 10 -4 314.17 16
 -6 10 4 253.27 14.4
 5 -10 -4 46.8 10.1
 5 -10 -4 32.3 8.2
 5 -10 -4 39.5 10.3
 5 10 -4 44.1 8.5
 -5 10 4 28.2 7.8
 5 10 -4 53.19 11.1
 4 -10 -4 499.65 20.8
 4 -10 -4 552.34 20.9
 4 10 -4 522.15 19.6
 4 10 -4 539.45 20.6
 3 -10 -4 132.09 11.8
 -3 -10 4 105.99 10.5
 3 -10 -4 90.89 10.4
 3 10 -4 119.09 11.2
 -3 10 4 132.09 12
 3 10 -4 139.69 13.2
 -2 -10 4 764.62 23.4
 2 -10 -4 757.72 23.5
 2 -10 -4 737.53 35.4
 2 10 -4 798.72 25.2
 2 10 -4 759.62 24.1
 -2 10 4 765.12 24.7
 -1 -10 4 112.49 11.1
 1 -10 -4 87.49 10.4
 1 -10 -4 91.89 9.9
 1 10 -4 123.29 12.9
 -1 10 4 93.49 10.7
 1 10 -4 98.29 5.9
 1 10 -4 86.09 14.7
 1 10 -4 96.19 6.3
 0 -10 4 1466.35 34.3
 0 -10 -4 1493.55 35.9
 0 -10 -4 1453.85 38.4
 0 10 -4 1397.96 34.5
 0 10 4 1369.66 35.4
 0 10 -4 1467.25 34.7
 0 10 4 1515.95 39
 1 -10 4 92.99 9
 -1 -10 -4 100.29 11
 -1 -10 -4 93.69 8.1
 1 -10 4 95.99 10.4
 -1 10 -4 129.49 12.7
 -1 10 -4 89.89 7.8
 1 10 4 96.49 9.8
 -1 10 -4 88.39 9.2
 1 10 4 92.19 10.8
 2 -10 4 785.42 24.8
 -2 -10 -4 737.83 23.6
 2 -10 4 721.43 22.2
 -2 -10 -4 768.52 19.7
 -2 10 -4 766.92 24.4
 -2 10 -4 760.12 22.8
 2 10 4 800.62 25.1
 2 10 4 700.03 20
 3 -10 4 117.59 11.4
 -3 -10 -4 117.69 6.4
 -3 -10 -4 107.19 10.4
 3 -10 4 115.29 11.6
 3 10 4 119.69 11.1
 3 10 4 106.39 6.2
 -3 10 -4 117.99 12
 3 10 4 121.99 12.9
 -3 10 -4 93.49 10.2
 4 -10 4 547.35 20.2
 4 -10 4 535.45 21
 4 -10 4 505.15 19.8
 -4 10 -4 531.55 20.5
 4 10 4 567.04 21.4
 -4 10 -4 513.45 19.4
 4 10 4 525.45 19.5
 5 -10 4 41 9.9
 -5 -10 -4 38 6.2
 5 -10 4 45.3 9.3
 5 -10 4 36.5 9.6
 5 10 4 44.8 8.1
 5 10 4 45 9.4
 -5 10 -4 36.7 8.1
 -5 10 -4 48.8 10.1
 6 -10 4 294.27 16.7
 6 -10 4 273.67 17.4
 6 -10 4 280.47 15.4
 -6 10 -4 303.87 18.2
 6 10 4 304.67 16.8
 6 10 4 289.17 14.9
 7 -10 4 138.29 14.1
 7 -10 4 135.19 14.8
 7 10 4 114.39 11.9
 -7 10 -4 112.49 14.3
 8 -10 4 316.67 20.1
 8 -10 4 274.57 16.9
 8 10 4 280.47 16.7
 -8 10 -4 286.17 20.6
 9 -10 4 58.29 15.5
 9 -10 4 70.19 15.9
 9 10 4 61.39 14
 -9 10 -4 68.69 16
 10 -10 4 35.5 12.2
 10 -10 4 39.8 12.3
 -10 10 -4 39.3 12.6
 10 10 4 60.09 14.3
 9 -11 -4 45.9 14.3
 9 -11 -4 33.1 12.1
 9 11 -4 48 11.9
 8 -11 -4 15.6 10.6
 8 -11 -4 7.2 10.3
 7 -11 -4 88.69 12.1
 7 -11 -4 94.09 13.8
 7 11 -4 99.79 14
 6 -11 -4 53.09 11.5
 6 -11 -4 41 10
 6 11 -4 60.49 11.2
 5 -11 -4 46.8 10.8
 5 -11 -4 52.39 10.8
 -5 11 4 53.29 9.6
 5 11 -4 55.39 11
 4 -11 -4 32.5 9.8
 4 -11 -4 31.2 9.8
 4 11 -4 54.49 16.8
 4 11 -4 29.2 8.7
 -4 11 4 52.99 9.5
 3 -11 -4 75.49 11.6
 3 -11 -4 73.79 10
 -3 -11 4 71.49 9
 -3 11 4 64.99 10.3
 3 11 -4 72.49 11.5
 3 11 -4 52.19 9.2
 -2 -11 4 12.2 8.6
 2 -11 -4 7.9 7.4
 2 -11 -4 10.3 9
 -2 11 4 1.4 8.4
 2 11 -4 11.7 9.3
 1 -11 -4 141.49 14.5
 -1 -11 4 152.58 12.9
 1 -11 -4 166.48 11.3
 1 11 -4 161.48 7.3
 1 11 -4 138.19 7.6
 -1 11 4 188.28 24.7
 1 11 -4 135.99 14.5
 0 -11 -4 24.7 6.7
 0 -11 -4 13.1 8.1
 0 11 -4 26.3 9.5
 0 11 -4 11.4 5.4
 0 11 4 28.1 9.9
 -1 -11 -4 126.39 13.6
 -1 -11 -4 150.88 9.2
 1 -11 4 151.58 10.1
 1 -11 4 152.08 13.5
 -1 11 -4 128.59 10.1
 1 11 4 128.09 9
 1 11 4 142.29 14.3
 -1 11 -4 154.38 14.5
 2 -11 4 4.7 8.4
 -2 -11 -4 5.5 4.4
 2 -11 4 -0.3 6.3
 -2 -11 -4 6.6 7.2
 -2 11 -4 1.2 8.7
 2 11 4 5.3 4.9
 2 11 4 1.3 7.2
 -2 11 -4 6.9 6.9
 2 11 4 2.4 9
 3 -11 4 67.79 9.4
 3 -11 4 63.69 10.9
 -3 -11 -4 56.19 8.5
 -3 11 -4 69.49 9.5
 -3 11 -4 63.19 10.2
 3 11 4 59.79 5.1
 3 11 4 84.09 11.1
 -4 -11 -4 34.8 7.6
 4 -11 4 40.6 9.2
 4 -11 4 33.5 10.1
 4 11 4 59.39 11.1
 -4 11 -4 40.1 9.5
 4 11 4 36.8 8.5
 -4 11 -4 48.8 11.8
 5 -11 4 65.59 12.3
 -5 11 -4 57.39 12.8
 5 11 4 58.59 13
 5 11 4 54.39 10.5
 -5 11 -4 47.6 9.3
 6 -11 4 50.29 11
 6 -11 4 56.89 11.5
 6 11 4 43.3 10.4
 -6 11 -4 42.6 11.3
 7 -11 4 100.79 12.6
 7 -11 4 99.29 13.7
 7 11 4 104.99 13.9
 -7 11 -4 108.29 14
 8 -11 4 28.1 12
 8 -11 4 2.9 10.9
 -8 11 -4 5.5 11.6
 9 -11 4 37.8 10.9
 9 11 4 52.09 13.2
 -9 11 -4 70.19 14.6
 8 -12 -4 43.4 13.1
 8 12 -4 44.5 13.3
 7 -12 -4 66.49 13.7
 7 -12 -4 69.59 13.8
 6 -12 -4 43.2 12.3
 6 -12 -4 50.79 11.9
 6 12 -4 39.1 11.6
 5 -12 -4 14.2 9.9
 5 -12 -4 -3.9 10.1
 5 12 -4 12.3 11.2
 4 -12 -4 34.8 11.2
 4 -12 -4 50.59 12.5
 -4 12 4 43.4 10.2
 4 12 -4 48.8 11.3
 -3 -12 4 37 10.1
 3 -12 -4 39.8 10.8
 3 -12 -4 50.69 10.1
 3 12 -4 57.59 19
 -3 12 4 41.5 10.3
 2 -12 -4 67.59 11.4
 2 -12 -4 55.29 9.4
 -2 12 4 59.29 11.2
 2 12 -4 98.29 12.8
 -1 -12 4 40.6 8.9
 1 -12 -4 22.6 7.5
 1 -12 -4 40.3 9.8
 1 12 -4 44.4 11.1
 -1 12 4 46.9 10.6
 0 -12 -4 171.58 12.5
 0 -12 -4 182.58 15.7
 0 12 4 194.18 16.4
 0 12 -4 142.89 10.3
 0 12 -4 192.18 16.4
 0 12 -4 187.68 9.4
 -1 -12 -4 37.1 9.1
 1 -12 4 30.2 7.7
 -1 -12 -4 22.7 6.3
 -1 12 -4 43.8 11
 1 12 4 23.5 10.4
 1 12 4 15.3 6
 2 -12 4 51.89 8.8
 2 -12 4 64.89 11.1
 -2 -12 -4 57.59 6.9
 -2 -12 -4 54.09 9.5
 2 12 4 72.39 12.2
 -2 12 -4 53.09 9
 -2 12 -4 50.49 10.7
 3 -12 4 47.4 9.4
 3 -12 4 47.7 11.4
 3 12 4 58.29 12.2
 -3 12 -4 36.2 8.7
 -3 12 -4 55.49 10.8
 4 -12 4 53.99 9.9
 4 12 4 59.89 11.6
 -4 12 -4 50.59 10
 -4 12 -4 51.99 10.1
 5 -12 4 11.6 9.6
 5 -12 4 10.4 10.2
 5 12 4 9.7 10.2
 -5 12 -4 9.4 9.9
 6 -12 4 25.4 11.5
 6 -12 4 35.5 11.7
 -6 12 -4 35.6 11.7
 6 12 4 32.8 10.8
 7 -12 4 53.69 12.5
 7 -12 4 54.59 14.5
 -7 12 -4 65.79 13.4
 7 12 4 58.39 18
 8 -12 4 39.2 16.9
 8 -12 4 62.79 13.9
 -8 12 -4 52.99 15.6
 8 12 4 53.19 13.9
 6 -13 -4 38.6 13.7
 6 -13 -4 42.1 12.9
 5 -13 -4 69.29 14
 5 -13 -4 66.29 12.4
 5 13 -4 51.49 12.2
 4 -13 -4 69.39 20.6
 4 -13 -4 35.7 10.7
 4 13 -4 39.5 12.5
 3 -13 -4 26.8 10.8
 3 -13 -4 33.3 11.7
 -3 13 4 18.3 10.7
 3 13 -4 24.6 12
 2 -13 -4 16 8.3
 2 -13 -4 20.4 10.7
 2 13 -4 17.5 18.2
 -2 13 4 26.5 10.3
 -1 -13 4 50.29 10.3
 1 -13 -4 55.59 12.1
 1 -13 -4 64.89 9.1
 -1 13 4 54.69 11.8
 1 13 -4 74.19 12.4
 0 -13 4 46.2 10.8
 0 -13 -4 41.7 7.5
 0 -13 -4 41.8 10.8
 0 13 -4 56.29 12.3
 0 13 4 54.19 12.6
 0 13 -4 31.8 6.8
 -1 -13 -4 54.79 11.5
 -1 -13 -4 49.5 8.1
 -1 13 -4 65.89 12.1
 -1 13 -4 46 8.2
 1 13 4 69.19 12.7
 2 -13 4 14 8
 2 -13 4 34.5 10.8
 -2 13 -4 18.5 8.4
 2 13 4 22.4 11.4
 3 -13 4 22.2 8.8
 3 -13 4 37.1 11.3
 3 13 4 15.8 12.3
 -3 13 -4 36.3 9.3
 -3 13 -4 32 11.9
 4 -13 4 51.49 10.6
 4 -13 4 61.39 14.5
 -4 13 -4 46.2 12.3
 4 13 4 41.7 13.6
 5 -13 4 61.49 11.9
 5 -13 4 45.9 12.2
 5 13 4 49.7 13
 -5 13 -4 58.19 12.8
 6 -13 4 48.9 12.6
 6 -13 4 36.7 12.7
 -6 13 -4 38.3 13.3
 6 13 4 48.9 15.7
 5 -14 -4 75.49 14.6
 5 -14 -4 70.79 13.7
 5 14 -4 87.59 21.9
 4 -14 -4 19.3 12.3
 4 -14 -4 20.7 11.9
 4 14 -4 10.7 12
 3 -14 -4 31.1 12.9
 3 -14 -4 41.4 11
 3 14 -4 69.59 14
 2 -14 -4 86.39 12.3
 2 -14 -4 76.89 13.5
 2 14 -4 100.49 14.8
 -2 14 4 50.09 17.4
 1 -14 -4 14.2 8.3
 -1 14 4 8.8 11.7
 1 14 -4 50.29 20.8
 0 -14 -4 30 7.7
 0 14 4 29.3 12.2
 0 14 -4 43.2 12.7
 -1 14 -4 41.5 13.1
 1 14 4 36.2 12.9
 2 14 4 93.89 14.8
 -2 14 -4 64.99 10.2
 3 -14 4 41.3 11.9
 3 -14 4 55.79 13.1
 3 14 4 24.2 12.8
 -3 14 -4 46.8 11.2
 4 -14 4 -3.9 9
 4 -14 4 27.1 12
 4 14 4 23.1 11.8
 -4 14 -4 9.6 10.3
 5 -14 4 59.39 12.2
 5 -14 4 84.39 14
 5 14 4 56.89 15.1
 -5 14 -4 60.79 13
 1 15 -4 93.29 15.9
 0 15 4 1.7 12.7
 1 15 4 49.8 14.2
 -13 0 5 19.6 10.4
 13 0 -5 4.5 5.5
 13 0 -5 3 4.9
 13 0 -5 18.4 10.5
 -12 0 5 96.49 12.9
 12 0 -5 99.09 7.8
 12 0 -5 92.09 7.7
 11 0 -5 140.99 16.2
 11 0 -5 151.38 8
 11 0 -5 149.49 8.2
 10 0 -5 29.1 8.5
 10 0 -5 22.4 4.6
 9 0 -5 56.89 6.1
 9 0 -5 55.09 5.4
 9 0 -5 60.29 8.6
 8 0 -5 67.29 5.3
 8 0 -5 55.69 5.8
 8 0 -5 73.69 8.4
 7 0 -5 282.07 8.9
 7 0 -5 304.37 9.3
 7 0 -5 299.87 14.5
 -6 0 5 127.29 7.5
 6 0 -5 134.49 5.8
 6 0 -5 147.99 8.7
 6 0 -5 135.59 5.6
 5 0 -5 134.39 7.4
 -5 0 5 137.19 7.5
 5 0 -5 133.99 5.7
 5 0 -5 131.99 5.4
 4 0 -5 52.49 5.9
 4 0 -5 64.69 4.2
 -4 0 5 42.8 4.7
 4 0 -5 63.29 4.4
 3 0 -5 153.98 5.4
 3 0 -5 165.18 5.7
 -3 0 5 142.29 6.4
 3 0 -5 139.29 6.1
 2 0 -5 91.99 4.5
 -2 0 5 78.19 3.9
 2 0 -5 67.59 4.3
 -2 0 5 65.19 4.7
 -2 0 5 83.99 3.9
 1 0 -5 147.19 5.9
 1 0 -5 162.48 5.7
 -1 0 5 141.79 5.6
 1 0 -5 154.58 5.5
 -1 0 5 156.38 5.4
 -1 0 5 157.88 5.4
 0 0 -5 6 2.5
 0 0 -5 12.3 3
 0 0 5 6.4 2.1
 0 0 -5 6 2.3
 0 0 5 13.1 2.9
 0 0 5 5.3 2.3
 -1 0 -5 146.09 5.1
 -1 0 -5 158.28 5.3
 1 0 5 162.48 5.3
 1 0 5 154.18 5.8
 -1 0 -5 152.18 7.1
 -2 0 -5 73.29 4.8
 -2 0 -5 83.49 3.5
 2 0 5 79.29 5.1
 2 0 5 86.09 3.9
 -2 0 -5 80.99 3.3
 2 0 5 80.49 3.8
 -3 0 -5 150.58 7.3
 3 0 5 158.98 4.9
 3 0 5 163.58 8.2
 3 0 5 153.98 5
 -3 0 -5 155.58 7.9
 4 0 5 55.99 6
 4 0 5 60.09 3.3
 -4 0 -5 59.19 5.7
 -4 0 -5 54.59 5.7
 -5 0 -5 130.59 7.2
 5 0 5 141.59 4.4
 5 0 5 144.49 8.5
 -5 0 -5 146.89 8.7
 5 0 5 135.49 4.4
 -6 0 -5 144.89 9.4
 6 0 5 137.29 4.3
 6 0 5 141.49 9.2
 6 0 5 138.29 4.4
 -6 0 -5 140.29 9.8
 7 0 5 290.87 7.6
 -7 0 -5 303.07 13.5
 7 0 5 280.37 7.9
 7 0 5 313.47 13.5
 8 0 5 73.29 4
 8 0 5 71.19 9
 8 0 5 72.19 3.7
 -8 0 -5 74.09 9.3
 9 0 5 63.99 3.9
 9 0 5 63.39 9.8
 9 0 5 60.09 4.1
 -9 0 -5 85.49 10.3
 -10 0 -5 26.2 9.1
 -11 0 -5 165.38 15.2
 11 0 5 155.98 5.9
 -13 0 -5 5.2 10.5
 13 -1 -5 163.68 9.9
 -13 -1 5 172.98 17.6
 13 -1 -5 165.48 17
 -13 1 5 194.48 18.1
 13 1 -5 184.78 17.2
 13 1 -5 162.88 8.9
 12 -1 -5 588.14 17.1
 -12 -1 5 597.24 23.6
 12 -1 -5 551.14 24.9
 12 -1 -5 569.94 17.3
 12 1 -5 548.85 15.9
 12 1 -5 560.74 22.8
 12 1 -5 547.95 16
 -12 1 5 596.34 25.3
 -11 -1 5 143.29 14.5
 11 -1 -5 181.88 15.2
 11 -1 -5 147.29 8.7
 11 -1 -5 138.69 8.3
 11 1 -5 170.58 14.5
 11 1 -5 127.59 7.6
 11 1 -5 137.59 7.9
 10 -1 -5 151.28 12.6
 10 -1 -5 158.28 7.9
 10 1 -5 138.69 12.4
 10 1 -5 154.68 7.7
 10 1 -5 161.88 7.5
 9 -1 -5 30.3 8.2
 9 -1 -5 33.1 4.7
 9 -1 -5 29.2 4.8
 9 1 -5 32 4.2
 9 1 -5 40.6 4.6
 9 1 -5 43.3 8
 8 -1 -5 323.87 10.6
 8 -1 -5 320.67 10.9
 8 -1 -5 349.37 14.6
 8 1 -5 350.76 14.2
 8 1 -5 347.27 10.2
 8 1 -5 346.77 10.3
 -7 -1 5 253.67 10.9
 7 -1 -5 277.87 12.7
 7 -1 -5 247.98 8.7
 7 -1 -5 257.77 9.1
 7 1 -5 260.07 8.2
 7 1 -5 275.07 11.4
 7 1 -5 255.47 8.3
 6 -1 -5 427.36 11.6
 6 -1 -5 427.36 14.9
 -6 -1 5 434.56 13.7
 6 1 -5 429.36 13.9
 6 1 -5 428.96 11.4
 6 1 -5 435.36 11.3
 5 -1 -5 347.57 9.8
 5 -1 -5 336.57 12
 -5 -1 5 313.77 10.9
 5 -1 -5 332.17 9.7
 5 1 -5 335.07 11.4
 5 1 -5 338.77 9.3
 -5 1 5 326.37 11.9
 5 1 -5 352.06 9.3
 4 -1 -5 1236.18 28
 4 -1 -5 1246.28 30
 4 -1 -5 1254.87 28.2
 -4 -1 5 1233.18 28.9
 -4 1 5 1260.17 30
 -4 1 5 1254.57 26.9
 -4 1 5 1262.17 26.9
 4 1 -5 1290.47 27.8
 4 1 -5 1259.47 29.1
 4 1 -5 1235.28 27.8
 3 -1 -5 1070.69 23.9
 3 -1 -5 1068.39 24.1
 -3 -1 5 1048.1 23.3
 -3 -1 5 1054.49 24.3
 -3 -1 5 1039.8 23.6
 3 -1 -5 1054.89 25.2
 3 1 -5 1080.99 23.9
 3 1 -5 1051.99 24.3
 -3 1 5 1084.29 23.6
 3 1 -5 1047.8 23.8
 -3 1 5 1066.19 23.5
 2 -1 -5 1063.29 23.4
 -2 -1 5 1021.6 23.1
 -2 -1 5 1015.6 22.7
 -2 -1 5 1082.39 22.9
 2 -1 -5 971 23.8
 -2 1 5 1031.3 23
 2 1 -5 1012.1 23
 -2 1 5 1072.59 23.2
 2 1 -5 1019.7 23.2
 -2 1 5 979.4 23.8
 0 -1 5 1275.67 28.4
 0 -1 5 1297.47 28.5
 0 -1 5 1308.47 28.6
 0 -1 -5 1323.67 28.5
 0 -1 -5 1277.77 29
 0 1 -5 1303.37 28.5
 0 1 5 1294.67 28.5
 0 1 5 1316.67 29
 0 1 5 1288.07 28.4
 0 1 -5 1227.88 28.3
 0 1 -5 1293.27 28.6
 2 -1 5 1001.3 22.9
 -2 -1 -5 1065.39 22.5
 2 -1 5 1009.6 24.1
 -2 -1 -5 1028.2 22.4
 -2 -1 -5 1019 23.9
 2 1 5 1060.09 22.9
 -2 1 -5 1023.3 22.7
 2 1 5 1040 23.9
 2 1 5 1042.1 22.8
 -2 1 -5 1050.39 24.1
 -2 1 -5 985.4 24.1
 -2 1 -5 1062.39 22.9
 3 -1 5 1059.19 25.5
 3 -1 5 1062.69 23.6
 -3 -1 -5 1041.2 25
 3 -1 5 1097.99 23.8
 -3 -1 -5 1031.1 24.7
 3 -1 5 1066.09 25.5
 -3 1 -5 1088.09 25.7
 -3 1 -5 1048.6 25.2
 3 1 5 1048 25
 3 1 5 1072.39 23.2
 3 1 5 1058.99 23.3
 -3 1 -5 1079.59 22.9
 4 -1 5 1233.38 27.5
 4 -1 5 1257.47 30.4
 -4 -1 -5 1224.38 29.8
 4 -1 5 1327.57 27.9
 -4 -1 -5 1251.47 29.5
 -4 1 -5 1223.58 30
 4 1 5 1240.88 27
 4 1 5 1262.07 27.1
 -4 1 -5 1298.27 30.7
 4 1 5 1253.97 29.8
 5 -1 5 332.07 9
 -5 -1 -5 345.57 13
 -5 -1 -5 325.37 11.6
 5 -1 5 339.47 12.3
 5 -1 5 350.86 9.2
 5 1 5 342.97 8.1
 -5 1 -5 347.37 12.5
 5 1 5 348.67 8.2
 -5 1 -5 338.87 12.2
 -6 -1 -5 423.06 13.9
 6 -1 5 450.15 11
 6 -1 5 420.26 10.8
 -6 -1 -5 434.46 14.7
 6 -1 5 442.16 15.4
 -6 1 -5 412.66 15.6
 6 1 5 432.76 9.8
 7 -1 5 259.97 7.9
 7 -1 5 291.77 8.1
 7 -1 5 280.07 12.7
 -7 1 -5 259.57 12.6
 8 -1 5 350.96 9.7
 8 -1 5 349.17 16.1
 8 -1 5 344.07 9.6
 -8 -1 -5 344.67 15.1
 -8 1 -5 343.67 16.2
 -9 -1 -5 29.5 7.6
 9 -1 5 38.7 8.8
 9 -1 5 35.2 3.9
 9 -1 5 32.3 3.8
 -9 1 -5 34.6 9
 10 -1 5 160.18 6.7
 -10 -1 -5 145.89 13
 10 -1 5 156.68 6.8
 10 -1 5 161.68 14.4
 -10 1 -5 148.89 13.2
 11 -1 5 138.69 7.2
 11 -1 5 192.98 16
 11 -1 5 144.99 7
 -11 1 -5 174.48 16
 12 -1 5 582.64 16.4
 -12 -1 -5 550.64 24.2
 -12 1 -5 604.54 25.7
 -13 -1 -5 166.68 16
 13 -1 5 181.48 9.5
 13 -1 5 162.38 8.1
 -13 1 -5 193.88 17.7
 -13 -2 5 71.29 12.4
 13 -2 -5 73.89 13.4
 13 -2 -5 71.59 8.3
 13 -2 -5 82.09 8.4
 -13 2 5 61.39 12.3
 13 2 -5 89.19 12.6
 13 2 -5 71.29 9.3
 12 -2 -5 183.68 10.3
 12 -2 -5 168.98 17.1
 12 -2 -5 170.78 10.3
 -12 -2 5 181.68 21.5
 12 2 -5 166.78 8.5
 12 2 -5 160.38 8.7
 -12 2 5 178.98 17.5
 11 -2 -5 64.79 11.9
 -11 -2 5 50.69 9.6
 11 -2 -5 53.29 6.6
 11 2 -5 49.5 5.4
 11 2 -5 42.4 5.4
 11 2 -5 51.29 9.7
 10 -2 -5 348.67 12.2
 10 -2 -5 348.57 12.5
 10 -2 -5 356.36 18.6
 -10 -2 5 337.87 15.4
 10 2 -5 328.57 10.9
 10 2 -5 311.47 15.1
 9 -2 -5 75.89 7.4
 9 -2 -5 74.79 6.8
 9 -2 -5 83.29 9.9
 9 2 -5 67.29 6
 9 2 -5 103.19 10.4
 9 2 -5 83.59 6.2
 8 -2 -5 1625.74 36.6
 8 -2 -5 1566.14 36.1
 8 -2 -5 1558.24 40.5
 8 2 -5 1596.74 38.8
 8 2 -5 1543.45 35.3
 8 2 -5 1573.94 35.4
 7 -2 -5 103.39 9.2
 7 -2 -5 117.19 6.8
 -7 -2 5 118.69 7.8
 7 -2 -5 113.99 7.1
 7 2 -5 109.99 5.9
 7 2 -5 116.29 6
 7 2 -5 125.79 8.2
 -6 -2 5 508.35 15.1
 6 -2 -5 537.75 14.5
 6 2 -5 525.55 15.4
 6 2 -5 539.45 13.6
 -5 -2 5 50.39 5.9
 5 -2 -5 57.69 6.9
 5 -2 -5 68.49 5.1
 5 -2 -5 73.79 5.6
 5 2 -5 71.29 4.7
 5 2 -5 72.79 4.7
 -5 2 5 69.59 3.6
 -5 2 5 66.89 6.8
 -5 2 5 72.89 3.1
 5 2 -5 67.09 5.8
 -4 -2 5 2847.62 60.09
 4 -2 -5 2775.32 59.99
 4 -2 -5 2768.92 62.09
 -4 -2 5 2847.22 57.99
 4 -2 -5 2801.22 60.19
 4 2 -5 2804.12 60.09
 4 2 -5 2779.92 59.69
 -4 2 5 2802.92 59.19
 4 2 -5 2761.52 59.49
 -4 2 5 2663.03 61.99
 -3 -2 5 150.78 5.1
 3 -2 -5 147.49 7.2
 -3 -2 5 152.38 5.7
 3 -2 -5 165.08 6.7
 -3 2 5 146.19 5.8
 3 2 -5 169.18 6.1
 -3 2 5 139.69 6.9
 3 2 -5 149.29 5.7
 -3 2 5 174.38 6.1
 3 2 -5 151.08 6
 -2 -2 5 3114.09 64.89
 2 -2 -5 2918.51 65.09
 2 -2 -5 3132.39 65.39
 2 -2 -5 2952 65.89
 -2 -2 5 3038.1 64.79
 -2 2 5 3159.58 65.19
 -2 2 5 3032.3 64.99
 2 2 -5 3095.09 64.39
 -2 2 5 3062.39 66.19
 2 2 -5 2989.4 64.89
 1 -2 -5 4205.98 88.89
 1 -2 -5 4263.57 88.39
 1 -2 -5 4421.26 91.99
 -1 -2 5 4150.58 88.19
 -1 -2 5 4220.18 88.19
 -1 -2 5 4149.18 87.79
 1 2 -5 4169.18 87.79
 1 2 -5 4005.1 88.19
 -1 2 5 4089.19 88.69
 -1 2 5 4168.78 88.39
 1 2 -5 4139.59 88.29
 -1 2 5 4205.38 88.39
 1 -2 5 4200.78 88.89
 1 -2 5 4253.57 88.69
 -1 -2 -5 4232.48 88.39
 -1 -2 -5 4262.07 88.39
 1 -2 5 4273.67 88.69
 -1 -2 -5 4204.58 90.09
 1 2 5 4205.38 88.49
 1 2 5 4146.79 88.99
 1 2 5 4135.19 88.49
 -1 2 -5 4171.38 88.89
 -1 2 -5 4174.58 88.59
 -1 2 -5 4147.88 88.49
 -1 2 -5 4168.78 88.79
 -2 -2 -5 3066.19 65.29
 2 -2 5 3033.6 65.99
 -2 -2 -5 3124.59 65.59
 -2 -2 -5 3188.08 66.59
 2 -2 5 3155.78 67.09
 2 -2 5 3107.39 66.89
 -2 2 -5 3035 65.89
 2 2 5 3137.19 66.39
 -2 2 -5 3043.8 66.79
 2 2 5 3129.49 65.79
 -2 2 -5 3089.89 65.89
 -2 2 -5 3076.89 67.09
 -3 -2 -5 172.78 7.1
 3 -2 5 147.39 6
 -3 -2 -5 165.58 4.5
 -3 -2 -5 157.18 4.2
 3 -2 5 168.58 6.1
 3 -2 5 153.18 7.4
 -3 2 -5 138.99 7.3
 3 2 5 151.08 6.6
 -3 2 -5 149.69 5.3
 3 2 5 164.18 5.6
 -3 2 -5 169.88 6
 3 2 5 147.89 5.4
 -3 2 -5 148.49 7
 4 -2 5 2853.21 60.59
 4 -2 5 2824.32 60.49
 4 -2 5 2792.32 62.89
 -4 -2 -5 2805.02 61.79
 -4 -2 -5 2834.62 61.89
 -4 2 -5 2834.22 64.69
 4 2 5 2817.12 59.89
 4 2 5 2853.61 62.09
 4 2 5 2793.42 59.89
 -4 2 -5 2875.91 63.29
 -4 2 -5 2822.32 59.19
 -4 2 -5 2841.32 59.29
 5 -2 5 69.99 7.1
 -5 -2 -5 77.79 6.4
 5 -2 5 63.89 4.6
 -5 -2 -5 67.69 5.7
 -5 2 -5 68.99 7.2
 5 2 5 60.49 5.9
 5 2 5 69.89 3.9
 -5 2 -5 63.99 6.3
 5 2 5 66.59 3.6
 6 -2 5 529.75 17.6
 6 -2 5 534.65 14.7
 6 -2 5 540.05 13.8
 -6 -2 -5 547.85 15.9
 -6 -2 -5 537.25 16.4
 6 2 5 536.55 12.5
 6 2 5 529.25 12.7
 -6 2 -5 543.95 17.7
 7 -2 5 117.29 5.9
 7 -2 5 136.99 11.1
 -7 -2 -5 107.49 8.8
 7 -2 5 112.69 6
 7 2 5 102.29 4.4
 7 2 5 101.19 4.2
 -7 2 -5 125.99 11.1
 8 -2 5 1604.44 41.8
 -8 -2 -5 1566.34 39.9
 8 -2 5 1602.04 35.9
 8 -2 5 1589.94 35.8
 -8 2 -5 1626.24 42.2
 9 -2 5 77.89 6.3
 -9 -2 -5 86.69 10.3
 9 -2 5 73.69 5.9
 9 -2 5 110.59 13
 -9 2 -5 89.39 11.4
 -10 -2 -5 349.37 17.1
 10 -2 5 344.27 13.6
 -10 2 -5 330.87 20.5
 11 -2 5 57.79 11.5
 11 -2 5 46.3 6.1
 11 -2 5 51.39 5.5
 -11 -2 -5 51.69 10.1
 -11 2 -5 38.7 11.3
 12 -2 5 219.58 18.2
 12 -2 5 172.08 9.9
 -12 -2 -5 193.98 15.2
 12 -2 5 156.58 11.6
 -12 2 -5 186.78 17.9
 -13 -2 -5 72.19 12.3
 13 -3 -5 85.19 8.9
 13 -3 -5 74.99 14
 -13 -3 5 82.49 12.2
 13 3 -5 83.09 10.4
 -13 3 5 66.79 13.1
 13 3 -5 73.09 11.7
 -12 -3 5 338.77 17.4
 12 -3 -5 339.17 14.4
 12 -3 -5 331.37 14.8
 12 -3 -5 335.87 21.1
 12 3 -5 323.97 11.7
 12 3 -5 326.47 11.6
 12 3 -5 320.27 17.3
 11 -3 -5 483.05 22.9
 11 -3 -5 484.55 16.5
 -11 -3 5 494.35 19.3
 11 -3 -5 467.75 16.2
 11 3 -5 467.05 14.1
 11 3 -5 501.55 19.6
 11 3 -5 457.15 14.3
 10 -3 -5 291.27 16.4
 10 -3 -5 279.17 11.8
 -10 -3 5 299.97 14.2
 10 -3 -5 265.27 11.8
 10 3 -5 272.57 10.1
 10 3 -5 250.67 10.2
 10 3 -5 263.87 13.7
 9 -3 -5 304.47 17
 9 -3 -5 319.57 11.8
 -9 -3 5 316.07 13.6
 9 -3 -5 320.87 12.3
 9 3 -5 291.47 10.5
 9 3 -5 324.07 13.8
 9 3 -5 301.17 10.4
 8 -3 -5 1388.96 33.2
 8 -3 -5 1433.46 33.7
 8 -3 -5 1425.86 38
 -8 -3 5 1325.87 33.8
 8 3 -5 1419.16 32.2
 8 3 -5 1414.56 34.5
 8 3 -5 1380.76 32.1
 7 -3 -5 560.34 16.2
 7 -3 -5 553.14 17.2
 7 -3 -5 559.74 19.8
 7 3 -5 580.34 16.6
 7 3 -5 561.64 15
 7 3 -5 575.14 15.1
 6 -3 -5 1723.13 38.6
 6 -3 -5 1660.33 38.1
 6 -3 -5 1655.33 41.2
 -6 -3 5 1672.43 38.2
 6 3 -5 1670.33 38.2
 6 3 -5 1659.83 37.3
 6 3 -5 1679.23 37.5
 5 -3 -5 380.16 12
 -5 -3 5 414.76 11.3
 5 -3 -5 384.86 13.9
 5 -3 -5 376.46 11.7
 5 3 -5 387.46 11.3
 5 3 -5 397.46 11.8
 5 3 -5 375.56 11.2
 -5 3 5 415.76 10.6
 -4 -3 5 605.44 13.9
 -4 -3 5 601.74 14.6
 4 -3 -5 594.64 15.9
 -4 -3 5 593.54 13.8
 4 -3 -5 609.94 17.8
 -4 3 5 566.34 17
 4 3 -5 610.14 15.3
 -4 3 5 594.04 15.1
 4 3 -5 569.94 15.1
 -4 3 5 590.54 15.6
 3 -3 -5 2292.67 50.59
 -3 -3 5 2238.28 49.8
 -3 -3 5 2347.67 49.7
 -3 -3 5 2301.87 49.9
 3 -3 -5 2271.87 51.89
 3 -3 -5 2361.06 50.89
 -3 3 5 2289.07 50.29
 3 3 -5 2336.37 49.1
 3 3 -5 2319.07 50.29
 -3 3 5 2368.96 50.49
 -3 3 5 2300.07 51.79
 -2 -3 5 851.21 20.2
 -2 -3 5 863.21 20.3
 2 -3 -5 869.81 21.7
 -2 -3 5 853.91 19.1
 2 -3 -5 871.31 21
 2 -3 -5 865.31 20.8
 2 3 -5 856.01 19
 2 3 -5 836.62 20.5
 -2 3 5 864.31 20.7
 -2 3 5 894.41 20.8
 -2 3 5 877.01 21.6
 2 3 -5 855.21 20.7
 -1 -3 5 545.35 14.2
 1 -3 -5 532.95 14.5
 -1 -3 5 554.84 14.2
 -1 -3 5 551.74 13
 1 -3 -5 550.04 14.4
 1 -3 -5 555.54 14.6
 -1 3 5 559.44 14.6
 1 3 -5 557.24 14.4
 -1 3 5 568.64 14.5
 1 3 -5 557.94 14.3
 1 3 -5 574.94 13.3
 -1 3 5 568.94 14.6
 -1 -3 -5 565.44 14.2
 -1 -3 -5 556.94 14
 1 -3 5 557.64 14.3
 -1 -3 -5 550.54 13.9
 1 3 5 547.25 14.2
 -1 3 -5 550.24 14.1
 -1 3 -5 563.04 14.4
 -1 3 -5 538.75 14
 1 3 5 559.24 14.3
 1 3 5 555.64 14.1
 -1 3 -5 526.95 14.1
 -2 -3 -5 856.11 19.9
 -2 -3 -5 881.11 20
 -2 -3 -5 870.71 20.7
 2 -3 5 844.02 21.1
 2 -3 5 860.21 20.7
 2 -3 5 862.31 20.7
 -2 3 -5 855.11 20.5
 -2 3 -5 852.11 20.4
 2 3 5 869.61 20.4
 -2 3 -5 865.11 22.5
 2 3 5 861.81 20.6
 -2 3 -5 856.61 21.5
 -3 -3 -5 2314.87 50.29
 -3 -3 -5 2378.76 50.19
 3 -3 5 2396.46 51.69
 -3 -3 -5 2347.27 51.79
 3 -3 5 2384.66 52.99
 -3 3 -5 2380.66 53.19
 -3 3 -5 2303.97 52.69
 -3 3 -5 2347.77 50.99
 3 3 5 2355.36 51.49
 -3 3 -5 2393.96 51.19
 3 3 5 2387.96 50.99
 3 3 5 2362.76 51.09
 -4 -3 -5 609.64 16.3
 4 -3 5 599.34 15.6
 4 -3 5 608.14 15.7
 4 -3 5 595.34 17.5
 4 3 5 608.24 14.9
 -4 3 -5 599.24 17.8
 -4 3 -5 593.24 17.2
 -4 3 -5 609.34 14.8
 -4 3 -5 590.24 14.5
 4 3 5 594.54 14.8
 5 -3 5 385.86 11.5
 -5 -3 -5 387.96 12
 5 -3 5 401.56 11.7
 5 -3 5 390.36 14.4
 -5 -3 -5 393.46 12.6
 -5 3 -5 393.86 14.7
 -5 3 -5 398.06 9.4
 5 3 5 394.66 10.6
 5 3 5 398.06 10.5
 -5 3 -5 403.86 9.5
 5 3 5 375.76 12.2
 6 -3 5 1645.54 40.2
 -6 -3 -5 1702.63 39.5
 -6 -3 -5 1665.13 40.5
 6 -3 5 1662.63 41.2
 6 -3 5 1695.93 37.7
 6 3 5 1689.63 36.6
 -6 3 -5 1613.34 41.3
 6 3 5 1662.43 36.4
 7 -3 5 586.54 20.3
 7 -3 5 584.64 15.7
 -7 -3 -5 555.44 17.6
 7 -3 5 572.04 15.6
 -7 -3 -5 561.24 17.1
 7 3 5 575.24 14.2
 -7 3 -5 584.94 20.5
 7 3 5 571.14 14
 8 -3 5 1408.56 38.2
 8 -3 5 1420.86 32.8
 -8 -3 -5 1401.46 35.9
 8 -3 5 1382.06 32.6
 8 3 5 1403.86 31.1
 8 3 5 1406.36 30.9
 -8 3 -5 1384.26 38.5
 9 -3 5 312.07 11.3
 9 -3 5 310.17 11.2
 9 -3 5 307.57 16.3
 -9 -3 -5 327.27 14.5
 9 3 5 315.77 9.2
 -9 3 -5 318.17 16.7
 9 3 5 316.57 9.1
 -10 -3 -5 260.67 15.2
 10 -3 5 272.07 11.3
 10 -3 5 276.07 10.8
 10 -3 5 299.57 18.1
 10 3 5 284.57 8.8
 10 3 5 270.87 8.4
 -10 3 -5 309.77 18.7
 11 -3 5 495.45 15.7
 11 -3 5 474.95 15.6
 -11 -3 -5 489.35 19.9
 11 -3 5 499.65 23
 11 3 5 489.35 12.8
 -11 3 -5 469.95 23.7
 11 3 5 500.85 12.9
 12 -3 5 342.27 21.2
 12 -3 5 317.57 15.1
 -12 -3 -5 345.47 18.9
 12 -3 5 321.27 13.8
 -12 3 -5 337.07 20.4
 13 -3 5 91.39 8.9
 13 -3 5 79.09 9.5
 -13 -3 -5 81.29 12.7
 -13 3 -5 74.29 15.2
 13 -4 -5 24.8 13.5
 13 -4 -5 25.1 8.8
 -13 4 5 28.2 13.9
 13 4 -5 28.3 5.6
 12 -4 -5 352.86 18.4
 12 -4 -5 329.37 21.6
 -12 -4 5 366.36 16.8
 12 4 -5 320.07 12.4
 -11 -4 5 44.8 8.2
 11 -4 -5 31.1 7
 11 -4 -5 60.19 11.1
 11 -4 -5 37.3 7.9
 11 4 -5 28.4 5.4
 11 4 -5 33.7 5.9
 11 4 -5 33.5 7.7
 10 -4 -5 278.37 17.8
 10 -4 -5 264.37 12.8
 -10 -4 5 257.87 13.3
 10 -4 -5 270.27 12.7
 10 4 -5 249.88 10.6
 10 4 -5 250.37 12.6
 9 -4 -5 240.28 15.3
 -9 -4 5 233.08 11.6
 9 -4 -5 255.77 11.2
 9 4 -5 216.78 11.4
 9 4 -5 242.18 9.9
 9 4 -5 229.68 9.7
 8 -4 -5 766.22 25.7
 8 -4 -5 748.33 21.6
 -8 -4 5 781.12 21.1
 -8 -4 5 758.72 21.3
 8 -4 -5 784.02 21.5
 8 4 -5 785.42 21.2
 8 4 -5 791.52 20.2
 8 4 -5 783.12 20.2
 7 -4 -5 176.48 9
 -7 -4 5 190.18 8.3
 -7 -4 5 163.48 8.4
 7 -4 -5 211.58 10
 7 -4 -5 181.78 12.7
 7 4 -5 182.68 8.3
 7 4 -5 186.38 8.6
 7 4 -5 177.38 8.6
 6 -4 -5 160.78 8.2
 6 -4 -5 156.08 8.6
 6 -4 -5 164.98 11.4
 -6 -4 5 156.48 7
 6 4 -5 145.89 7
 -6 4 5 160.58 6.2
 6 4 -5 151.48 7.6
 6 4 -5 151.08 7.4
 -5 -4 5 473.85 12.3
 5 -4 -5 489.05 15.8
 5 -4 -5 470.15 16.3
 5 4 -5 482.15 13.6
 -5 4 5 496.25 13.2
 5 4 -5 462.25 13.6
 -4 -4 5 4475.65 93.89
 -4 -4 5 4484.15 93.69
 4 -4 -5 4409.56 97.09
 -4 -4 5 4401.86 93.39
 4 -4 -5 4509.65 95.69
 4 -4 -5 4381.16 95.29
 -4 4 5 4488.05 95.09
 4 4 -5 4480.35 94.89
 4 4 -5 4432.26 94.89
 -4 4 5 4500.05 94.79
 4 4 -5 4422.46 92.99
 -4 4 5 4341.27 97.09
 -3 -4 5 879.61 19
 3 -4 -5 875.01 23.2
 3 -4 -5 881.61 22.1
 -3 -4 5 862.11 20.9
 3 -4 -5 875.01 21.8
 -3 -4 5 854.41 20.7
 -3 4 5 881.11 21.5
 3 4 -5 887.01 21.5
 3 4 -5 860.41 18.8
 -3 4 5 869.41 22.8
 -3 4 5 882.61 21.6
 -2 -4 5 967.2 22.9
 -2 -4 5 967.2 20.7
 -2 -4 5 968.2 22.8
 2 -4 -5 958 23.6
 2 -4 -5 954.9 24.1
 2 -4 -5 969.8 23.4
 2 4 -5 937.71 20.6
 -2 4 5 958.8 24
 2 4 -5 960.8 23.3
 -2 4 5 942.31 23.3
 -2 4 5 971 23.3
 -1 -4 5 3337.47 71.59
 -1 -4 5 3376.16 69.99
 1 -4 -5 3300.27 71.89
 1 -4 -5 3333.47 71.79
 1 -4 -5 3390.26 71.89
 -1 -4 5 3240.08 71.49
 1 4 -5 3412.76 69.99
 1 4 -5 3295.57 70.39
 1 4 -5 3412.36 71.79
 -1 4 5 3349.06 71.79
 1 4 -5 3290.67 71.69
 -1 4 5 3118.89 73.09
 -1 4 5 3315.77 71.89
 0 -4 -5 3804.42 80.29
 0 -4 -5 3727.93 80.09
 0 -4 -5 3674.13 79.89
 0 -4 5 3676.83 80.09
 0 4 5 3789.62 80.39
 0 4 -5 3745.83 80.19
 0 4 -5 3727.23 78.99
 0 4 5 3814.72 80.29
 0 4 -5 3742.63 80.29
 0 4 5 3633.44 79.89
 -1 -4 -5 3352.86 71.89
 1 -4 5 3416.16 72.69
 -1 -4 -5 3329.37 72.09
 -1 -4 -5 3373.96 72.19
 1 -4 5 3306.57 71.99
 1 -4 5 3364.96 72.59
 1 4 5 3362.66 72.39
 -1 4 -5 3406.96 72.29
 1 4 5 3378.76 72.09
 -1 4 -5 3343.67 71.99
 1 4 5 3386.76 72.49
 -1 4 -5 3263.97 72.39
 -2 -4 -5 948.51 22.7
 2 -4 5 959.8 25
 -2 -4 -5 961.4 22.7
 2 -4 5 987.9 23.7
 -2 -4 -5 952.2 22.9
 2 -4 5 951.8 23.7
 2 4 5 958.3 22.9
 2 4 5 960.3 23.2
 -2 4 -5 991.5 23.5
 2 4 5 971.5 23.1
 -2 4 -5 972.8 23.7
 -2 4 -5 979.8 23.3
 -2 4 -5 980.6 24.1
 -3 -4 -5 893.71 21.3
 -3 -4 -5 873.51 21.3
 -3 -4 -5 872.51 20.4
 3 -4 5 885.91 21.9
 3 -4 5 881.61 22.9
 3 -4 5 861.41 21.7
 -3 4 -5 867.61 21.3
 -3 4 -5 850.41 22.8
 3 4 5 881.01 21
 -3 4 -5 839.22 21.1
 3 4 5 892.61 21.3
 -4 -4 -5 4354.46 93.69
 -4 -4 -5 4436.46 95.89
 4 -4 5 4529.25 96.19
 4 -4 5 4477.85 97.79
 4 4 5 4507.95 95.69
 -4 4 -5 4438.36 97.69
 4 4 5 4494.55 95.29
 -4 4 -5 4636.84 98.69
 -4 4 -5 4524.55 95.39
 -4 4 -5 4409.46 97.99
 4 4 5 4527.85 95.49
 5 -4 5 461.85 16.2
 -5 -4 -5 468.75 13.4
 5 -4 5 479.45 14.2
 5 -4 5 474.35 13.8
 -5 -4 -5 460.85 14
 -5 4 -5 453.95 16.3
 5 4 5 483.05 13.8
 -5 4 -5 485.15 12.6
 5 4 5 456.75 13.7
 5 4 5 482.85 13.6
 6 -4 5 163.58 8.2
 -6 -4 -5 168.68 8.8
 -6 -4 -5 158.58 7.8
 6 -4 5 168.38 8
 6 -4 5 166.58 11.4
 6 4 5 152.78 6.9
 -6 4 -5 164.18 5.3
 -6 4 -5 164.18 11.7
 6 4 5 156.88 7.1
 7 -4 5 183.28 11.9
 7 -4 5 182.28 9.1
 -7 -4 -5 192.38 10.1
 7 -4 5 166.78 10.2
 -7 -4 -5 184.88 9.1
 7 4 5 175.08 7.4
 7 4 5 182.98 7.6
 -7 4 -5 196.88 12.5
 8 -4 5 762.42 21.1
 -8 -4 -5 840.82 24
 8 -4 5 784.52 21.1
 8 -4 5 746.73 26
 8 4 5 833.02 19.8
 8 4 5 766.32 19.2
 -8 4 -5 775.12 26.6
 -9 -4 -5 242.68 13.3
 9 -4 5 271.17 23.1
 9 -4 5 236.58 15.8
 9 -4 5 220.68 10.5
 -9 4 -5 244.48 23
 9 4 5 252.27 9.1
 10 -4 5 295.17 18.5
 10 -4 5 274.57 11.7
 -10 -4 -5 242.38 14.5
 10 -4 5 256.97 11.9
 -10 4 -5 271.27 18.9
 10 4 5 283.87 9.6
 10 4 5 285.67 9.9
 -11 -4 -5 32.8 9
 11 -4 5 27.3 6.7
 11 -4 5 29.7 6.8
 11 -4 5 35.8 11.6
 11 4 5 37.2 5
 -11 4 -5 35.4 11.1
 11 4 5 34.4 4.9
 12 -4 5 357.96 20.6
 12 -4 5 340.67 15.1
 12 4 5 380.56 12.5
 -12 4 -5 334.47 21.1
 13 -4 5 34 13.7
 13 -4 5 23.4 8.8
 -13 -4 -5 20 10.5
 -13 4 -5 51.59 13.2
 12 -5 -5 131.39 12.7
 -12 -5 5 138.99 12.4
 12 5 -5 135.19 9.5
 11 -5 -5 387.66 16.2
 -11 -5 5 362.86 15.8
 11 -5 -5 380.06 22.4
 11 5 -5 366.46 14.4
 10 -5 -5 158.48 11.5
 10 -5 -5 152.28 16.1
 10 -5 -5 161.28 11.6
 -10 -5 5 139.39 11.1
 10 5 -5 153.88 9.7
 9 -5 -5 123.89 10.6
 9 -5 -5 124.09 13.3
 -9 -5 5 120.99 8.8
 9 -5 -5 129.49 10.1
 -9 -5 5 130.09 8
 9 5 -5 132.89 9.2
 -8 -5 5 591.34 16.9
 8 -5 -5 623.54 19.8
 8 -5 -5 624.44 18.8
 8 -5 -5 622.74 22.5
 -8 -5 5 609.64 17.4
 8 5 -5 638.44 18
 8 5 -5 601.54 17.5
 8 5 -5 613.04 17.2
 -7 -5 5 527.15 14.3
 -7 -5 5 513.65 14.4
 7 -5 -5 518.95 19.5
 7 -5 -5 553.44 17.3
 7 -5 -5 531.65 16.6
 7 5 -5 520.65 15.6
 7 5 -5 509.75 14.2
 7 5 -5 523.75 15.8
 -7 5 5 523.15 13.4
 6 -5 -5 425.06 14.7
 6 -5 -5 407.16 17.1
 -6 -5 5 433.26 11.4
 6 5 -5 432.26 13.7
 -6 5 5 446.76 16.5
 -5 -5 5 661.73 15.9
 5 -5 -5 686.13 21.2
 -5 -5 5 679.63 15.1
 -5 -5 5 657.03 15.1
 5 -5 -5 630.84 18.5
 5 -5 -5 672.23 19
 5 5 -5 644.94 18
 -4 -5 5 422.06 11.8
 4 -5 -5 416.86 13.7
 4 -5 -5 397.26 16.3
 4 -5 -5 407.76 13.3
 -4 5 5 411.06 13
 3 -5 -5 1740.93 41.1
 3 -5 -5 1711.23 40
 3 -5 -5 1704.63 40.2
 -3 -5 5 1725.43 39
 -3 -5 5 1772.92 40.3
 -3 5 5 1735.63 39.8
 3 5 -5 1739.43 39.7
 -3 5 5 1753.02 39.8
 -3 5 5 1697.43 40.8
 3 5 -5 1740.53 39.8
 -2 -5 5 713.33 18.1
 2 -5 -5 685.83 18.6
 2 -5 -5 699.43 19
 2 -5 -5 711.73 19
 -2 -5 5 714.73 18.3
 2 5 -5 700.93 19.6
 2 5 -5 677.43 18.6
 -2 5 5 653.73 21
 -2 5 5 693.13 18.6
 1 -5 -5 863.91 21.8
 -1 -5 5 850.11 21.5
 1 -5 -5 828.52 22.3
 1 -5 -5 844.42 21.8
 -1 -5 5 870.71 21.6
 1 5 -5 844.52 20.8
 -1 5 5 873.21 22
 1 5 -5 863.41 19.5
 -1 5 5 850.91 21.6
 -1 5 5 839.82 21.6
 1 5 -5 865.31 21.8
 1 5 -5 852.41 21.9
 0 -5 -5 3127.29 67.59
 0 -5 -5 3087.09 67.99
 0 -5 5 3047 68.09
 0 5 -5 3147.39 66.69
 0 5 -5 3150.28 66.79
 0 5 5 3110.89 68.29
 0 5 -5 3112.99 68.19
 0 5 5 3149.39 68.99
 0 5 -5 3060.79 68.19
 0 5 5 3171.28 68.29
 1 -5 5 845.92 21.1
 -1 -5 -5 834.02 21.7
 1 -5 5 846.32 21.7
 1 -5 5 892.41 22.3
 -1 -5 -5 831.82 22.6
 -1 -5 -5 855.91 21
 1 5 5 855.61 21.2
 -1 5 -5 873.91 21.9
 1 5 5 864.31 21.8
 -1 5 -5 867.21 21.4
 1 5 5 900.61 22.2
 -2 -5 -5 676.23 17.7
 2 -5 5 716.63 19
 -2 -5 -5 699.23 17.4
 2 -5 5 683.43 18.6
 -2 -5 -5 702.13 17.9
 2 -5 5 677.63 18.6
 -2 5 -5 692.13 18.9
 2 5 5 671.43 17.6
 -2 5 -5 673.83 18.4
 2 5 5 723.03 18.6
 -2 5 -5 695.23 18.5
 -2 5 -5 655.43 18.6
 2 5 5 713.33 18.3
 -3 -5 -5 1765.72 39.1
 3 -5 5 1793.62 40.5
 3 -5 5 1706.13 45.4
 3 -5 5 1712.63 40.8
 -3 -5 -5 1709.13 39.4
 -3 -5 -5 1710.23 40
 -3 5 -5 1742.73 41.1
 3 5 5 1814.82 40
 -3 5 -5 1744.53 39.9
 -3 5 -5 1719.43 39.6
 3 5 5 1751.22 38.9
 -3 5 -5 1740.53 40.9
 -4 -5 -5 393.66 12
 4 -5 5 387.76 14.1
 4 -5 5 401.76 13.2
 4 -5 5 411.06 13
 -4 5 -5 417.76 12.5
 4 5 5 393.36 12.2
 4 5 5 412.26 16.7
 4 5 5 403.56 11.6
 -4 5 -5 367.26 14.1
 5 -5 5 666.93 20.5
 5 -5 5 664.63 18.7
 -5 -5 -5 653.93 18
 -5 -5 -5 640.44 17.5
 -5 5 -5 648.14 20.7
 5 5 5 697.43 17.8
 5 5 5 658.53 17.6
 -5 5 -5 706.43 17.7
 5 5 5 672.53 17.9
 6 -5 5 432.36 17.2
 -6 -5 -5 416.46 12.9
 6 -5 5 422.16 13.9
 6 -5 5 429.96 14.3
 -6 -5 -5 425.16 13.8
 -6 5 -5 431.66 11.9
 6 5 5 414.96 12.7
 -6 5 -5 415.56 17.4
 6 5 5 427.96 13.1
 -7 -5 -5 514.85 15.6
 7 -5 5 534.25 16.7
 7 -5 5 553.94 20.7
 -7 -5 -5 534.55 16.7
 7 -5 5 517.65 16.3
 7 5 5 529.75 15.3
 7 5 5 518.35 15
 -7 5 -5 549.25 21
 8 -5 5 588.34 20.5
 8 -5 5 657.53 23.8
 8 -5 5 627.44 18.9
 -8 -5 -5 586.14 18.2
 -8 -5 -5 638.34 19.8
 -8 5 -5 648.94 24.3
 8 5 5 604.84 17.2
 8 5 5 615.34 16.9
 -9 -5 -5 126.79 10.8
 9 -5 5 131.49 13.3
 9 -5 5 127.69 9.9
 9 -5 5 114.79 9.3
 -9 5 -5 125.49 13.8
 9 5 5 133.89 7.6
 10 -5 5 155.98 16.3
 -10 -5 -5 134.89 11.6
 10 -5 5 154.68 10.2
 10 -5 5 154.08 11.1
 10 5 5 157.38 8.2
 -10 5 -5 163.48 17.2
 10 5 5 159.08 9.2
 11 -5 5 416.16 22.8
 -11 -5 -5 388.56 18.3
 11 -5 5 386.26 15.9
 -11 5 -5 387.96 23
 11 5 5 411.66 14.1
 11 5 5 396.66 14
 -12 -5 -5 141.19 13.7
 12 -5 5 137.29 14.8
 12 -5 5 139.99 18.9
 12 5 5 144.99 10
 12 5 5 138.69 9.4
 -12 5 -5 171.88 19.2
 12 -6 -5 108.29 15
 12 -6 -5 113.99 12.1
 12 6 -5 110.59 10.7
 11 -6 -5 104.39 13.9
 -11 -6 5 90.69 9.6
 11 -6 -5 95.39 10.6
 11 6 -5 93.39 9.3
 11 6 -5 100.09 9.1
 -10 -6 5 261.87 11.4
 10 -6 -5 300.07 18.1
 10 -6 -5 256.67 14.2
 10 6 -5 284.37 12.2
 10 6 -5 269.57 12.9
 9 -6 -5 17.1 7
 -9 -6 5 3.9 4.4
 9 -6 -5 18.2 10.1
 9 -6 -5 11.5 7.2
 -9 -6 5 18.5 4.3
 9 6 -5 27.8 6.3
 9 6 -5 8.1 5.4
 8 -6 -5 703.53 21.2
 -8 -6 5 644.64 17.1
 8 -6 -5 670.83 23.5
 -8 -6 5 646.24 17.1
 8 6 -5 709.93 26.1
 8 6 -5 675.03 19.9
 -7 -6 5 272.37 9.2
 7 -6 -5 290.27 13.7
 7 -6 -5 287.77 15.2
 7 6 -5 290.87 12.3
 7 6 -5 270.27 11.7
 6 -6 -5 493.05 19.2
 6 -6 -5 479.75 16.2
 6 -6 -5 503.65 17.1
 6 6 -5 482.35 15.5
 -6 6 5 458.25 14.6
 6 6 -5 477.65 15.6
 5 -6 -5 119.09 9.2
 -5 -6 5 103.89 6
 5 -6 -5 93.79 9.7
 5 -6 -5 84.59 8
 5 6 -5 96.89 8.4
 5 6 -5 103.59 7.8
 -5 6 5 110.49 7.6
 -4 -6 5 1158.28 27.5
 4 -6 -5 1113.09 28.9
 4 -6 -5 1116.09 31.4
 4 -6 -5 1152.98 30.4
 4 6 -5 1163.08 30
 -4 6 5 1175.88 28.7
 4 6 -5 1137.49 28.7
 3 -6 -5 335.57 13.4
 3 -6 -5 346.37 13
 3 -6 -5 323.67 12.2
 -3 -6 5 339.27 11.5
 3 6 -5 323.87 12.5
 3 6 -5 343.77 12.4
 -3 6 5 341.67 12.3
 -2 -6 5 409.36 13
 2 -6 -5 412.06 14
 2 -6 -5 406.96 13.9
 2 6 -5 394.46 13.6
 -2 6 5 385.36 13.4
 -2 6 5 418.36 13.9
 -2 6 5 413.96 13.3
 2 6 -5 425.76 13.6
 1 -6 -5 237.18 10.4
 -1 -6 5 242.48 9.6
 -1 -6 5 254.27 10.1
 1 -6 -5 241.98 9.8
 1 -6 -5 229.28 10
 -1 6 5 250.57 10.2
 1 6 -5 232.08 7.1
 1 6 -5 234.08 7.3
 -1 6 5 237.68 10.5
 -1 6 5 235.48 10.9
 1 6 -5 237.58 10.1
 1 6 -5 238.68 10.4
 0 -6 5 2247.18 50.99
 0 -6 -5 2233.48 50.19
 0 -6 -5 2301.87 51.19
 0 6 -5 2193.48 50.89
 0 6 5 2348.57 56.19
 0 6 -5 2219.88 49.3
 0 6 -5 2221.28 49.1
 0 6 5 2173.18 50.09
 0 6 5 2275.27 51.29
 0 6 -5 2263.67 51.19
 -1 -6 -5 240.68 10
 -1 -6 -5 225.58 9.5
 -1 -6 -5 227.58 8.6
 1 -6 5 223.08 8.8
 1 -6 5 222.28 9.4
 1 -6 5 233.88 10.4
 -1 6 -5 234.28 11.4
 1 6 5 234.98 9.9
 -1 6 -5 234.78 9
 1 6 5 252.27 10.6
 -1 6 -5 243.48 10.4
 -1 6 -5 241.48 9.4
 -2 -6 -5 400.96 13.1
 2 -6 5 409.46 13.3
 2 -6 5 400.66 13.2
 -2 -6 -5 416.76 11.9
 2 -6 5 443.26 14.2
 2 6 5 439.26 17.9
 -2 6 -5 413.26 13.6
 -2 6 -5 407.66 13.6
 2 6 5 375.86 12
 -2 6 -5 406.26 13.2
 2 6 5 414.86 13.9
 3 -6 5 343.07 12.9
 -3 -6 -5 352.96 10.4
 3 -6 5 323.37 12.7
 -3 -6 -5 331.77 11.1
 3 -6 5 308.07 12
 3 6 5 329.87 11.7
 -3 6 -5 329.97 12
 3 6 5 320.97 10.2
 -3 6 -5 332.27 13
 -3 6 -5 323.87 12.4
 3 6 5 362.36 19
 4 -6 5 1155.68 29.2
 4 -6 5 1149.78 30.1
 -4 -6 -5 1183.38 27.1
 4 6 5 1154.48 26.9
 4 6 5 1133.59 28.6
 -4 6 -5 1122.89 30.8
 -4 6 -5 1142.09 28.3
 -5 -6 -5 107.29 7.1
 5 -6 5 92.09 9.3
 5 -6 5 106.19 8.4
 5 -6 5 102.39 9.2
 -5 -6 -5 78.39 8.8
 5 6 5 100.89 7.9
 -5 6 -5 89.89 10.6
 -5 6 -5 101.99 9.4
 5 6 5 103.89 7.6
 6 -6 5 496.45 19
 6 -6 5 502.45 16.6
 -6 -6 -5 451.65 13.6
 -6 -6 -5 484.25 14.8
 6 6 5 452.45 17.3
 -6 6 -5 473.45 19.2
 6 6 5 473.75 15.2
 7 -6 5 272.27 12.2
 -7 -6 -5 268.37 10.3
 7 -6 5 275.87 12.8
 -7 -6 -5 279.17 11.7
 7 -6 5 273.37 15
 -7 6 -5 273.57 15.4
 7 6 5 263.77 11.4
 -7 6 -5 257.37 12.1
 7 6 5 278.87 11
 8 -6 5 642.14 34.2
 8 -6 5 689.83 20.6
 -8 -6 -5 690.23 20.4
 8 -6 5 686.83 27.3
 -8 -6 -5 634.94 18.8
 -8 6 -5 671.93 35.3
 8 6 5 698.63 21.3
 8 6 5 665.73 18.8
 -9 -6 -5 12.8 7.2
 9 -6 5 17.3 6.9
 9 -6 5 14.3 9.3
 9 -6 5 16.9 8.6
 9 6 5 21.1 5.1
 9 6 5 18.4 5.6
 -9 6 -5 13.3 10.6
 10 -6 5 282.57 14.9
 10 -6 5 298.67 19.5
 -10 -6 -5 268.37 14.1
 10 6 5 296.37 12.9
 -10 6 -5 306.57 20.1
 10 6 5 292.57 14.4
 11 -6 5 100.59 14.1
 -11 -6 -5 101.79 10.7
 11 -6 5 94.89 10.2
 11 6 5 95.69 10.6
 -11 6 -5 82.49 13.8
 11 6 5 105.89 9.5
 -12 -6 -5 123.59 12.8
 12 -6 5 114.29 15.2
 12 -6 5 115.89 12.4
 12 6 5 108.89 9.1
 -12 6 -5 99.29 15.5
 12 6 5 119.39 10.7
 12 7 -5 61.79 11
 11 -7 -5 97.69 13.6
 11 -7 -5 111.89 23.7
 10 -7 -5 116.19 15
 10 -7 -5 101.49 10.8
 10 7 -5 71.69 7.7
 10 7 -5 111.99 10.2
 9 -7 -5 38.5 7.9
 9 -7 -5 30.4 8.5
 9 -7 -5 44.8 11.9
 9 7 -5 30.8 8.1
 9 7 -5 24.7 6.7
 8 -7 -5 251.07 17.5
 8 -7 -5 259.27 14.6
 8 7 -5 239.88 12.5
 8 7 -5 263.77 13.1
 7 -7 -5 314.67 14.6
 7 -7 -5 305.77 17.5
 7 -7 -5 293.57 13.4
 7 7 -5 306.17 13
 7 7 -5 336.67 13.8
 -7 7 5 294.97 11.6
 6 -7 -5 88.59 9.3
 6 -7 -5 78.39 10
 6 7 -5 73.79 8.5
 -6 7 5 84.89 7.6
 6 7 -5 72.99 8.1
 5 -7 -5 439.26 17.5
 5 -7 -5 465.35 16.1
 5 -7 -5 457.55 17
 5 7 -5 456.35 15.8
 -5 7 5 443.66 15.2
 4 -7 -5 31 6.3
 -4 -7 5 25.9 5.1
 4 -7 -5 30.7 7.5
 4 -7 -5 25.9 6.6
 4 7 -5 29.4 6.4
 -4 7 5 32 6.1
 4 7 -5 25.7 6
 3 -7 -5 585.54 18.5
 3 -7 -5 567.44 18.3
 3 -7 -5 605.24 19.3
 -3 -7 5 614.74 17.5
 3 7 -5 584.04 18.1
 3 7 -5 605.04 18.5
 -3 7 5 617.04 18.6
 2 -7 -5 175.18 9.9
 -2 -7 5 196.98 9.8
 2 -7 -5 192.18 10.8
 2 -7 -5 168.08 10.2
 2 7 -5 204.88 10.6
 -2 7 5 205.28 10.7
 2 7 -5 196.08 10.2
 -2 7 5 183.98 11.1
 1 -7 -5 387.16 14
 1 -7 -5 409.26 14.5
 1 -7 -5 401.26 13.9
 1 7 -5 379.96 10.6
 1 7 -5 410.66 14.7
 -1 7 5 424.76 14.7
 -1 7 5 414.26 14.1
 -1 7 5 393.86 13.2
 1 7 -5 397.26 13.8
 0 -7 -5 1472.65 36.5
 0 -7 -5 1565.54 35.9
 0 -7 5 1498.35 36.7
 0 -7 -5 1493.95 36.8
 0 7 -5 1520.45 34.8
 0 7 5 1524.25 36.9
 0 7 -5 1585.44 37.3
 0 7 -5 1510.65 36.8
 0 7 5 1473.55 35.5
 0 7 5 1571.94 37.3
 0 7 -5 1509.15 35.7
 -1 -7 -5 423.06 14.3
 1 -7 5 423.96 14.8
 1 -7 5 413.46 15.3
 1 -7 5 401.06 12.9
 -1 -7 -5 432.86 12.8
 -1 7 -5 381.46 12.6
 1 7 5 402.86 14.6
 -1 7 -5 393.06 13.8
 -1 7 -5 403.66 13.2
 1 7 5 407.06 14.1
 1 7 5 384.36 12.6
 -1 7 -5 413.96 14.7
 2 -7 5 200.08 9.6
 -2 -7 -5 190.18 9.5
 2 -7 5 197.48 10.9
 -2 -7 -5 194.38 7.9
 2 -7 5 178.08 9.9
 -2 7 -5 189.28 10.3
 -2 7 -5 166.88 9.2
 2 7 5 193.38 10.5
 2 7 5 194.28 9.9
 -2 7 -5 178.88 9.6
 -3 -7 -5 610.94 16
 -3 -7 -5 617.04 17.5
 3 -7 5 596.94 18.7
 3 -7 5 603.14 19.2
 3 -7 5 599.64 18.6
 -3 7 -5 602.24 19
 3 7 5 606.84 18.5
 3 7 5 589.84 15.9
 -3 7 -5 593.64 18.3
 3 7 5 656.93 19
 -4 -7 -5 35.2 4.4
 4 -7 5 26 6.3
 -4 -7 -5 19.9 4.8
 4 -7 5 32.6 6.6
 4 -7 5 30.4 6.8
 4 7 5 32.2 6.2
 -4 7 -5 19.7 6.5
 4 7 5 22 5.5
 -4 7 -5 27.5 5.9
 4 7 5 34.2 4.2
 -5 -7 -5 434.46 12.5
 5 -7 5 444.36 15.8
 -5 -7 -5 445.46 14.1
 -5 -7 -5 459.45 13.1
 5 -7 5 433.46 17
 5 -7 5 465.75 16.5
 -5 7 -5 455.05 17.5
 5 7 5 482.35 15.9
 -5 7 -5 454.15 15.4
 5 7 5 458.55 15.1
 5 7 5 445.16 12.8
 6 -7 5 75.79 8.2
 -6 -7 -5 71.79 6.8
 6 -7 5 84.69 10.5
 6 -7 5 81.39 8.6
 -6 7 -5 66.69 7.4
 6 7 5 71.79 7.1
 -6 7 -5 87.19 10.9
 6 7 5 74.69 7.8
 -7 -7 -5 296.87 11.8
 7 -7 5 316.57 18.4
 7 -7 5 335.07 14.9
 7 -7 5 319.17 17.5
 -7 -7 -5 315.47 11.3
 -7 7 -5 294.27 17.6
 7 7 5 327.67 12.8
 7 7 5 321.37 13.3
 8 -7 5 271.37 17.8
 -8 -7 -5 239.18 11.5
 8 -7 5 266.07 14
 -8 -7 -5 241.38 13.9
 8 -7 5 263.67 13
 -8 7 -5 287.77 18.8
 8 7 5 260.77 11.8
 8 7 5 258.57 12.6
 9 -7 5 25.5 7.7
 9 -7 5 38.1 10.8
 9 -7 5 24.9 7.7
 -9 -7 -5 13.7 6.6
 9 7 5 32.5 7
 9 7 5 34.1 6.5
 -9 7 -5 9.4 10.7
 10 -7 5 102.89 11.6
 10 -7 5 125.69 15.3
 -10 7 -5 109.59 15.1
 10 7 5 99.19 10.7
 10 7 5 117.49 9.3
 11 -7 5 96.19 16.6
 11 -7 5 92.19 14
 -11 7 -5 102.19 17.4
 12 7 5 70.59 9.5
 11 -8 -5 139.69 14.4
 11 -8 -5 131.79 15.6
 11 8 -5 120.19 13.5
 10 -8 -5 56.19 10.8
 10 -8 -5 33.8 11.6
 10 8 -5 48.7 10.3
 9 -8 -5 201.68 15
 9 -8 -5 190.38 17.9
 9 8 -5 201.68 14.3
 8 -8 -5 30.5 10.8
 8 -8 -5 11.2 8.2
 8 -8 -5 22 7.5
 8 8 -5 25.2 7.7
 7 -8 -5 193.68 12.6
 7 -8 -5 199.38 15.8
 7 8 -5 183.58 12.6
 7 8 -5 162.78 11.8
 -7 8 5 139.19 12.6
 6 -8 -5 27.9 7.2
 6 -8 -5 30.7 9.1
 6 -8 -5 33.4 8.3
 6 8 -5 26.4 7.4
 5 -8 -5 42.8 8.9
 5 -8 -5 40.2 8.1
 5 -8 -5 45.2 7.4
 -5 8 5 50.29 7.2
 5 8 -5 42.1 7.1
 5 8 -5 44.8 7.8
 4 -8 -5 83.59 9.4
 4 -8 -5 103.69 10.6
 4 -8 -5 75.49 9.4
 -4 8 5 90.39 9.7
 4 8 -5 78.89 9
 4 8 -5 94.99 10.3
 3 -8 -5 74.09 8.7
 3 -8 -5 64.79 8.1
 3 -8 -5 76.79 14.6
 -3 -8 5 89.49 8.4
 -3 8 5 77.39 8.4
 3 8 -5 73.69 8
 3 8 -5 70.79 8.4
 2 -8 -5 120.09 10.4
 2 -8 -5 85.29 8.2
 2 8 -5 120.09 10.4
 -2 8 5 114.89 10.2
 1 -8 -5 26.5 6.8
 1 -8 -5 32.6 6.1
 1 -8 -5 35.4 7.5
 -1 -8 5 34.9 6.2
 1 8 -5 29.3 7
 1 8 -5 30.4 6.5
 1 8 -5 22.2 4
 1 8 -5 24.6 3.5
 -1 8 5 34.7 5.5
 -1 8 5 21.3 6.2
 -1 8 5 35.5 7
 0 -8 -5 261.57 10.8
 0 -8 -5 245.08 12.2
 0 8 -5 271.97 13
 0 8 -5 225.98 8.9
 0 8 5 227.88 13
 0 8 5 273.37 13
 0 8 -5 238.08 11.5
 0 8 5 240.38 10.2
 0 8 -5 219.98 9.4
 1 -8 5 40.8 6.4
 1 -8 5 15.9 6
 -1 -8 -5 27.6 4.9
 1 -8 5 23.8 5.3
 1 8 5 28.1 4.9
 -1 8 -5 35.1 7
 -1 8 -5 21 5.5
 1 8 5 25.8 6.3
 1 8 5 28.3 6
 2 -8 5 100.09 10.1
 -2 -8 -5 126.69 9.1
 -2 -8 -5 99.49 7.1
 2 -8 5 117.09 8.6
 2 -8 5 116.69 10.5
 -2 8 -5 121.29 10.3
 2 8 5 112.59 9.3
 2 8 5 90.99 7.3
 -2 8 -5 106.29 8.8
 2 8 5 117.19 10.1
 -2 8 -5 88.79 7.8
 3 -8 5 88.49 9.1
 -3 -8 -5 77.79 8
 3 -8 5 59.99 8
 -3 -8 -5 78.99 6.1
 3 -8 5 74.09 8.3
 -3 8 -5 88.19 9.8
 -3 8 -5 73.29 8.4
 3 8 5 65.69 7.5
 3 8 5 61.39 5.9
 3 8 5 98.19 10.3
 -4 -8 -5 76.99 5.7
 4 -8 5 64.59 8.6
 4 -8 5 74.89 8.8
 4 8 5 73.49 8.4
 4 8 5 78.69 8.7
 -4 8 -5 80.39 9.4
 4 8 5 73.59 5.5
 -4 8 -5 79.79 9
 5 -8 5 44.2 8.9
 -5 -8 -5 41.2 4.6
 -5 -8 -5 41.7 4.4
 5 -8 5 43.2 7.2
 5 -8 5 54.49 8.4
 -5 -8 -5 41.9 5.1
 5 8 5 44.4 4.9
 5 8 5 51.09 7.9
 -5 8 -5 39.7 9.1
 -5 8 -5 38 6.8
 -6 -8 -5 27.8 3.7
 6 -8 5 32.9 8.1
 6 -8 5 15.5 7.8
 -6 -8 -5 33.1 4.4
 6 -8 5 32.3 7.1
 6 8 5 24.2 6.3
 -6 8 -5 25.2 8.4
 -6 8 -5 17.8 6.2
 6 8 5 30.8 7.2
 7 -8 5 208.08 20.7
 -7 -8 -5 138.89 8.4
 -7 -8 -5 162.88 7.9
 7 -8 5 147.39 11.6
 7 8 5 154.68 12.2
 7 8 5 177.38 10.8
 -8 -8 -5 16.5 4.7
 8 -8 5 11.3 8
 8 -8 5 20.5 7.2
 8 -8 5 18.4 9.6
 8 8 5 18.2 7.3
 -8 8 -5 28.9 11
 8 8 5 12.6 6.1
 -9 -8 -5 179.38 9.9
 9 -8 5 196.18 14.1
 9 -8 5 240.48 17
 -9 8 -5 198.68 16.9
 9 8 5 205.38 12.9
 10 -8 5 53.89 13.5
 10 -8 5 41.7 9.1
 10 8 5 53.99 9.8
 -10 8 -5 51.59 13.8
 11 -8 5 153.78 17.8
 11 -8 5 141.59 13.6
 -11 8 -5 158.78 18.5
 11 8 5 132.79 14.4
 10 -9 -5 52.29 14.7
 10 -9 -5 60.39 13.4
 10 9 -5 64.99 11.7
 9 -9 -5 24.2 9.6
 9 -9 -5 31.1 12.2
 9 9 -5 33.3 9
 8 -9 -5 86.99 11.7
 8 -9 -5 80.99 12.2
 8 9 -5 104.99 12.9
 7 -9 -5 149.19 12.7
 7 -9 -5 141.79 15.7
 7 -9 -5 134.19 13.4
 7 9 -5 116.69 10.7
 7 9 -5 151.08 13.3
 6 -9 -5 8.8 7.2
 6 -9 -5 8.4 8.3
 -6 9 5 9.4 6.8
 6 9 -5 18 6.8
 6 9 -5 18.1 8
 5 -9 -5 20.2 7.2
 5 -9 -5 28.2 8.5
 5 -9 -5 34.2 8.7
 5 9 -5 22.6 8
 -5 9 5 26.8 7.1
 4 -9 -5 111.29 12.2
 4 -9 -5 96.89 10.9
 4 -9 -5 106.99 11.2
 -4 9 5 104.19 10.5
 4 9 -5 98.49 10.4
 4 9 -5 105.49 10.3
 3 -9 -5 38 7.6
 3 -9 -5 33.4 8
 3 -9 -5 37.4 8.1
 -3 -9 5 28.6 6.4
 3 9 -5 20.7 7.8
 -3 9 5 42.3 7.9
 2 -9 -5 103.79 10.7
 2 -9 -5 106.49 11.2
 -2 -9 5 104.19 9.6
 2 9 -5 102.99 11.4
 -2 9 5 107.69 11.3
 2 9 -5 104.09 9.7
 1 -9 -5 124.69 10.2
 -1 -9 5 147.89 10.8
 1 -9 -5 131.69 11.5
 -1 9 5 123.89 11.7
 1 9 -5 144.49 12.1
 1 9 -5 134.89 10.4
 1 9 -5 117.09 5.9
 1 9 -5 126.69 6.7
 0 -9 -5 116.49 11.2
 0 -9 -5 130.89 9.1
 0 9 5 115.99 10.3
 0 9 5 121.39 8.2
 0 9 5 122.59 11.6
 0 9 -5 93.59 7.5
 0 9 -5 104.69 7.2
 0 9 -5 143.19 11.9
 -1 -9 -5 128.59 8.6
 1 -9 5 122.29 8.6
 -1 -9 -5 128.79 11.3
 1 -9 5 148.99 11.5
 -1 9 -5 130.99 9
 1 9 5 131.89 11.6
 -1 9 -5 138.99 12
 -1 9 -5 137.69 8.5
 -2 -9 -5 109.09 7.4
 2 -9 5 96.49 8.8
 -2 -9 -5 123.49 10.4
 2 -9 5 100.09 11.2
 2 -9 5 127.09 15.3
 2 9 5 97.29 7.7
 -2 9 -5 100.99 9
 2 9 5 108.79 11.3
 2 9 5 101.49 9.9
 -2 9 -5 115.19 11.1
 -3 -9 -5 22.7 6.2
 3 -9 5 19.2 6.7
 -3 -9 -5 26.4 4.4
 3 -9 5 28.6 8.3
 3 -9 5 31.1 7.6
 3 9 5 28.6 7
 -3 9 -5 38.3 7.7
 3 9 5 30.5 7.9
 -3 9 -5 32 7.5
 3 9 5 24.4 6.9
 -4 -9 -5 100.59 6.1
 4 -9 5 101.99 11.8
 4 -9 5 112.79 12.3
 4 -9 5 93.29 9.6
 -4 9 -5 107.69 11.8
 -4 9 -5 91.19 10.2
 4 9 5 102.99 10.2
 4 9 5 95.49 5.9
 4 9 5 107.59 10.6
 5 -9 5 16.9 8
 -5 -9 -5 22.7 5.1
 -5 -9 -5 16.6 3
 5 -9 5 21.3 7.2
 5 -9 5 25.6 8.7
 -5 9 -5 17.2 6.9
 5 9 5 20.6 6.7
 5 9 5 23.5 7.7
 -5 9 -5 28.7 9.3
 6 -9 5 20.6 8.3
 6 -9 5 20.4 9
 6 -9 5 12.4 7.2
 -6 9 -5 28.2 9.5
 6 9 5 8.7 7.3
 -6 9 -5 7.4 6.3
 7 -9 5 153.98 14.1
 7 -9 5 133.09 15.3
 7 -9 5 142.29 11.7
 7 9 5 125.39 12.2
 -7 9 -5 104.89 9.6
 -7 9 -5 139.19 14.8
 7 9 5 133.99 10.9
 8 -9 5 88.39 11
 8 -9 5 103.29 13.7
 8 9 5 86.59 10.3
 -8 9 -5 96.79 14.2
 9 -9 5 39.7 10.6
 9 9 5 39.1 9.3
 10 -9 5 43.1 10.8
 10 -9 5 66.19 13.1
 10 9 5 59.99 10.1
 -10 9 -5 51.39 13.4
 10 -10 -5 7.8 10.1
 10 -10 -5 36.2 14.1
 9 -10 -5 145.89 16.5
 9 10 -5 161.78 19.4
 8 -10 -5 105.79 13
 8 -10 -5 140.89 15.8
 8 10 -5 124.29 14.2
 7 -10 -5 54.09 11.8
 7 -10 -5 61.09 11
 7 10 -5 48.9 9.9
 6 -10 -5 138.79 16.8
 6 -10 -5 165.68 15.6
 6 10 -5 146.19 16.1
 6 10 -5 136.09 13.6
 -6 10 5 133.19 11.8
 5 -10 -5 62.59 11.3
 5 -10 -5 53.49 9.1
 5 -10 -5 67.19 11
 5 10 -5 58.09 10.7
 -5 10 5 76.19 9.7
 5 10 -5 77.59 9.4
 4 -10 -5 90.39 10.8
 4 -10 -5 102.79 11.6
 -4 -10 5 71.79 10.2
 4 10 -5 87.69 11
 4 10 -5 87.39 15.4
 -4 10 5 84.29 11
 -3 -10 5 82.69 8.7
 3 -10 -5 81.49 9.9
 3 -10 -5 75.09 9.6
 3 10 -5 97.09 11.4
 -3 10 5 107.59 10.8
 3 10 -5 78.89 9.2
 2 -10 -5 304.07 14.7
 -2 -10 5 303.17 14.2
 2 -10 -5 321.67 26.2
 2 10 -5 327.37 16.4
 -2 10 5 309.47 15.9
 -1 -10 5 478.35 18.1
 1 -10 -5 462.35 16.7
 1 -10 -5 475.15 19
 1 10 -5 525.35 19.7
 -1 10 5 463.95 19.2
 1 10 -5 448.66 13.2
 1 10 -5 445.76 12.7
 0 -10 -5 493.85 17
 0 -10 -5 504.25 19.9
 0 10 -5 473.75 15.3
 0 10 -5 550.94 30.7
 0 10 -5 444.66 14.7
 0 10 5 531.55 20.1
 -1 -10 -5 480.45 15.4
 1 -10 5 452.65 15.3
 1 -10 5 484.85 18.9
 -1 -10 -5 495.95 18.8
 1 10 5 474.05 19.3
 -1 10 -5 478.95 19
 -1 10 -5 457.05 15.8
 -1 10 -5 451.15 15.3
 1 10 5 445.56 15.3
 1 10 5 441.26 17.5
 2 -10 5 293.27 15.8
 -2 -10 -5 296.87 14.8
 2 -10 5 297.57 13.5
 -2 -10 -5 314.07 11.6
 -2 10 -5 298.97 14
 -2 10 -5 310.97 15.8
 2 10 5 317.57 16.1
 2 10 5 267.57 11.5
 -3 -10 -5 83.39 6.5
 3 -10 5 101.19 11.1
 -3 -10 -5 88.19 10
 3 -10 5 89.59 10.2
 -3 10 -5 87.49 9.8
 -3 10 -5 105.29 10.7
 3 10 5 69.89 8.8
 3 10 5 83.29 10.5
 4 -10 5 77.19 9.9
 4 -10 5 71.89 9.8
 4 -10 5 75.79 11
 -4 10 -5 71.19 10
 -4 10 -5 73.69 9.8
 4 10 5 89.89 9.6
 4 10 5 82.09 5.1
 4 10 5 82.09 10.5
 -5 -10 -5 51.59 6.8
 5 -10 5 58.29 10
 5 -10 5 67.99 10.6
 5 -10 5 59.89 9.4
 -5 10 -5 75.39 9.6
 5 10 5 71.69 10.3
 -5 10 -5 52.89 10.2
 5 10 5 58.49 8.6
 6 -10 5 156.08 14.8
 6 -10 5 159.08 14.5
 6 -10 5 143.79 14.1
 6 10 5 143.39 13.1
 6 10 5 129.19 11.2
 -6 10 -5 148.29 13.7
 7 -10 5 77.89 12.7
 7 -10 5 72.39 11.4
 -7 10 -5 63.89 12.7
 7 10 5 45.8 9.7
 8 -10 5 122.99 13.2
 8 -10 5 144.59 16.9
 -8 10 -5 157.78 17.9
 8 10 5 140.59 14.5
 9 -10 5 171.68 26
 9 -10 5 145.29 21.4
 9 10 5 159.88 14.5
 -9 10 -5 156.98 26
 10 -10 5 31 12
 10 -10 5 12.2 12
 10 10 5 39.6 12.9
 -10 10 -5 39.3 14.4
 9 -11 -5 131.99 15.1
 9 -11 -5 127.09 17.4
 9 11 -5 160.48 16.8
 8 -11 -5 75.79 16
 8 -11 -5 60.69 12.1
 8 11 -5 53.19 14.6
 7 -11 -5 189.68 17.4
 7 -11 -5 184.58 16.7
 7 11 -5 194.18 16.8
 6 -11 -5 69.29 12.1
 6 -11 -5 57.79 11.5
 6 11 -5 82.69 12.9
 5 -11 -5 286.57 17.5
 5 -11 -5 288.97 17.8
 5 11 -5 288.37 18.3
 -5 11 5 262.07 15.3
 4 -11 -5 290.67 17.6
 4 -11 -5 271.57 16.8
 -4 -11 5 314.07 20.7
 4 11 -5 300.07 20.3
 4 11 -5 294.87 15.8
 -4 11 5 307.07 16.2
 3 -11 -5 68.89 11.5
 -3 -11 5 61.49 8.6
 3 -11 -5 70.89 10.1
 3 11 -5 70.49 11.5
 3 11 -5 55.19 9.1
 -3 11 5 53.09 9.8
 2 -11 -5 160.98 14.2
 2 -11 -5 172.08 12.3
 2 11 -5 145.39 15
 -2 11 5 144.29 14.9
 1 -11 -5 34.3 7.7
 1 -11 -5 43 9.5
 -1 -11 5 34 9.1
 1 11 -5 36.2 10.2
 1 11 -5 27.5 4.4
 0 -11 -5 27.1 8.8
 0 11 -5 35.3 9.8
 0 11 -5 26.8 5.8
 0 11 5 6.5 9.3
 -1 -11 -5 37.7 6.4
 -1 -11 -5 17.1 8.4
 1 11 5 23 9.7
 -1 11 -5 32.1 10.1
 1 11 5 24.6 6.4
 -1 11 -5 32 6.9
 -2 -11 -5 157.68 12.1
 2 -11 5 153.88 13.8
 -2 -11 -5 168.58 8.9
 2 -11 5 150.38 11.5
 -2 11 -5 145.09 11.9
 2 11 5 155.18 14.7
 2 11 5 139.69 9.4
 2 11 5 160.18 12.7
 -2 11 -5 141.69 14.9
 -3 -11 -5 68.79 6.3
 3 -11 5 72.39 11
 -3 -11 -5 62.29 8.8
 3 -11 5 68.39 9.6
 3 11 5 69.79 10.9
 -3 11 -5 56.79 9.8
 -3 11 -5 71.59 9.8
 4 -11 5 282.17 17.6
 4 -11 5 299.27 16.7
 4 11 5 284.57 15.5
 -4 11 -5 281.67 21.6
 -4 11 -5 332.87 17.5
 4 11 5 285.47 17.1
 5 -11 5 252.27 26.4
 5 11 5 280.17 16.9
 -5 11 -5 264.07 25.6
 -5 11 -5 278.97 16.6
 6 -11 5 86.29 12.6
 6 -11 5 59.19 11.6
 6 11 5 82.69 12.1
 -6 11 -5 93.19 13.3
 7 -11 5 203.18 17.2
 7 -11 5 212.98 19.7
 7 11 5 183.78 17.1
 -7 11 -5 199.58 18.1
 8 -11 5 46.6 12.6
 8 -11 5 55.89 13.1
 8 11 5 49.99 12.9
 -8 11 -5 78.29 14.1
 9 -11 5 175.88 16.3
 9 -11 5 151.18 17.8
 9 11 5 150.28 15.7
 -9 11 -5 143.79 18.3
 8 -12 -5 39.2 13.1
 8 12 -5 15.9 11.7
 7 -12 -5 124.59 15.4
 7 -12 -5 83.19 14.7
 6 -12 -5 260.47 21.4
 6 -12 -5 253.17 18.6
 6 12 -5 257.47 19.7
 5 -12 -5 88.49 12.7
 5 -12 -5 92.09 13.6
 5 12 -5 86.99 12.9
 4 -12 -5 446.26 20.7
 4 -12 -5 438.06 21.8
 4 12 -5 448.26 23
 -4 12 5 468.35 20.5
 3 -12 -5 18.3 9.1
 3 -12 -5 6.4 9.1
 3 12 -5 32.9 17.2
 -3 12 5 17.8 9.7
 2 -12 -5 702.23 25.9
 2 -12 -5 706.83 23.4
 -2 12 5 691.83 25.5
 2 12 -5 708.53 26.5
 1 -12 -5 57.39 10.9
 1 -12 -5 49.8 8.4
 -1 -12 5 44.3 9.3
 1 12 -5 43.4 5
 1 12 -5 72.09 12.4
 -1 12 5 53.89 11.3
 1 12 -5 32.6 5.4
 0 -12 5 547.65 22.3
 0 -12 -5 602.54 19.5
 0 -12 -5 557.64 22.4
 0 12 -5 556.44 18
 0 12 -5 567.74 17.8
 0 12 5 589.74 23.9
 0 12 -5 591.24 23.5
 -1 -12 -5 45.3 7
 -1 -12 -5 49.3 9.7
 1 12 5 27.3 11
 -1 12 -5 60.29 11.4
 1 12 5 27.6 10.5
 -2 -12 -5 656.93 24.4
 -2 -12 -5 691.93 19.9
 2 -12 5 730.33 25.9
 2 -12 5 707.43 22.3
 2 12 5 717.83 26.7
 -2 12 -5 725.63 25.9
 -2 12 -5 708.83 22.8
 3 -12 5 -0.7 7.1
 -3 -12 -5 12.7 4.3
 3 -12 5 26.6 10.6
 -3 12 -5 9.3 9.4
 -3 12 -5 13.9 8
 3 12 5 15.1 10.1
 4 -12 5 472.25 20.3
 4 -12 5 390.46 23.2
 4 12 5 431.66 23.2
 -4 12 -5 450.05 20.6
 -4 12 -5 474.65 20.8
 5 -12 5 70.59 12
 5 -12 5 89.49 12.3
 -5 12 -5 100.49 13
 5 12 5 69.39 12.9
 6 -12 5 270.17 18.4
 6 -12 5 229.88 18.4
 6 12 5 246.98 17.6
 -6 12 -5 246.68 18.6
 7 -12 5 98.89 16.9
 7 -12 5 103.89 14.4
 7 12 5 92.69 16
 -7 12 -5 110.29 14.9
 8 -12 5 29 13.7
 8 -12 5 21.7 12.8
 -8 12 -5 -8.2 11.4
 8 12 5 12.7 12.3
 6 -13 -5 62.19 13.5
 6 -13 -5 71.19 14.2
 6 13 -5 63.39 19.1
 5 -13 -5 250.47 18.3
 5 -13 -5 207.08 21.3
 5 13 -5 212.58 23.2
 4 -13 -5 148.89 23.7
 4 -13 -5 173.58 15.5
 4 13 -5 155.88 16.2
 3 -13 -5 222.48 18.3
 3 13 -5 226.88 18.9
 -3 13 5 210.38 16.8
 2 -13 -5 99.99 13.3
 2 -13 -5 112.99 12
 2 13 -5 149.19 23.4
 -2 13 5 92.49 12.9
 -1 -13 5 237.98 18
 1 -13 -5 325.57 19.4
 1 -13 -5 283.57 15.8
 -1 13 5 262.07 21
 1 13 -5 329.47 20.1
 0 -13 5 73.69 11.9
 0 -13 -5 81.49 12.1
 0 -13 -5 73.09 9.3
 0 13 5 78.59 13.2
 0 13 -5 76.19 13
 -1 -13 -5 293.97 24.9
 -1 -13 -5 293.17 16.2
 -1 13 -5 288.27 19.5
 1 13 5 269.97 19.3
 -1 13 -5 305.27 16.1
 -2 13 -5 102.69 10.5
 2 13 5 107.59 14.1
 3 -13 5 199.38 14.4
 3 -13 5 245.08 18
 -3 13 -5 231.68 15.5
 3 13 5 233.38 19
 4 -13 5 142.59 13.4
 4 -13 5 121.99 16
 4 13 5 117.99 15.9
 -4 13 -5 140.89 14.2
 5 -13 5 211.88 24
 5 -13 5 235.78 16.9
 5 13 5 194.88 18.1
 -5 13 -5 274.37 18.1
 6 -13 5 62.09 12.7
 6 -13 5 62.19 12.1
 6 13 5 44.6 14.3
 -6 13 -5 62.79 12.7
 4 -14 -5 66.39 12.7
 4 -14 -5 68.29 14.2
 4 14 -5 64.49 14.9
 3 -14 -5 17.9 10
 3 -14 -5 5.6 11.5
 3 14 -5 7.4 11.9
 2 -14 -5 166.68 14.6
 2 -14 -5 144.49 15.7
 2 14 -5 193.58 19.7
 1 -14 -5 1.4 7.8
 1 14 -5 -9.7 16.8
 -1 14 5 -1.1 11.4
 0 -14 -5 98.99 10.9
 0 14 -5 122.99 15.4
 0 14 5 91.29 15.7
 1 -14 5 -9.7 10.3
 -1 14 -5 7.9 11.4
 1 14 5 10.2 11.6
 -2 14 -5 159.18 13.6
 2 14 5 161.38 16.9
 -3 14 -5 0.7 8.7
 3 14 5 20.4 12.1
 4 -14 5 54.29 11.3
 4 14 5 61.89 13.5
 -4 14 -5 64.09 12.3
 0 15 5 3.2 12.2
 -13 0 6 74.89 12.8
 13 0 -6 72.69 12.5
 13 0 -6 74.89 7.3
 12 0 -6 530.05 16.2
 12 0 -6 501.95 15.8
 -12 0 6 524.55 23.7
 12 0 -6 529.75 22.9
 11 0 -6 250.77 24.1
 11 0 -6 283.67 10.8
 11 0 -6 268.57 10.8
 10 0 -6 244.98 15
 10 0 -6 246.48 9.6
 9 0 -6 448.36 13.7
 9 0 -6 459.35 18.2
 9 0 -6 469.15 13.4
 8 0 -6 17.5 4.3
 8 0 -6 15.5 3.9
 8 0 -6 23.9 6.8
 7 0 -6 1488.85 33.5
 7 0 -6 1492.05 33.8
 6 0 -6 62.89 6.7
 6 0 -6 45.1 4.6
 -6 0 6 57.29 6.4
 5 0 -6 723.33 18
 5 0 -6 688.03 19
 5 0 -6 705.73 17.3
 -4 0 6 9588.64 200.48
 -4 0 6 9579.44 197.78
 -4 0 6 9508.35 197.78
 4 0 -6 9575.64 198.98
 4 0 -6 9502.85 199.08
 -3 0 6 1855.11 39.6
 3 0 -6 1829.22 40.2
 -3 0 6 1833.92 39.6
 3 0 -6 1849.02 40.1
 3 0 -6 1860.31 41.2
 -3 0 6 1833.82 41.1
 2 0 -6 1081.29 25.1
 2 0 -6 1106.79 24.8
 -2 0 6 1099.59 24.5
 -2 0 6 1089.39 25.1
 -2 0 6 1083.99 24.4
 1 0 -6 120.49 5.2
 -1 0 6 127.89 5.9
 -1 0 6 115.79 5.3
 1 0 -6 119.79 5.5
 -1 0 6 117.79 5.2
 1 0 -6 103.09 5.9
 0 0 -6 45.3 4.3
 0 0 6 59.19 4.5
 0 0 6 50.79 3.8
 0 0 -6 53.99 4.3
 0 0 6 50.69 4.2
 -1 0 -6 116.49 5
 -1 0 -6 119.29 5.7
 -1 0 -6 113.99 4.8
 1 0 6 127.69 5.3
 1 0 6 119.99 6
 1 0 6 116.59 5.5
 2 0 6 1104.69 25.8
 -2 0 -6 1098.79 25.8
 2 0 6 1110.09 24.6
 -2 0 -6 1099.19 24.2
 -2 0 -6 1115.29 24.3
 -3 0 -6 1784.32 41.3
 -3 0 -6 1807.12 41.1
 3 0 6 1845.12 39.4
 3 0 6 1831.02 39.3
 3 0 6 1837.82 41.4
 -3 0 -6 1881.51 38.4
 4 0 6 9629.84 201.08
 -4 0 -6 9519.65 200.88
 -4 0 -6 9505.75 201.18
 -5 0 -6 690.83 19.3
 -5 0 -6 697.03 19.9
 5 0 6 710.83 16.1
 6 0 6 52.09 3.7
 -6 0 -6 51.89 6.8
 -7 0 -6 1452.45 37.6
 7 0 6 1505.75 32.2
 8 0 6 21.1 3
 -8 0 -6 27.7 7.8
 -9 0 -6 470.05 18.5
 9 0 6 474.85 12.1
 -10 0 -6 224.28 14.4
 10 0 6 245.88 7.6
 11 0 6 282.27 8.7
 11 0 6 275.47 8.4
 -11 0 -6 266.37 17.5
 -12 0 -6 522.35 23.9
 12 0 6 491.55 13.1
 -13 0 -6 60.29 13.2
 13 -1 -6 53.29 12.5
 -13 -1 6 56.69 11.7
 13 -1 -6 54.49 9
 13 -1 -6 56.09 7.3
 13 1 -6 64.39 11.9
 -13 1 6 47.4 12.8
 13 1 -6 43.6 6.2
 12 -1 -6 517.85 16.6
 12 -1 -6 535.45 23.7
 12 -1 -6 507.15 16.3
 -12 -1 6 553.24 22.6
 12 1 -6 498.85 15.5
 -12 1 6 517.65 24.2
 12 1 -6 501.85 15.4
 12 1 -6 520.95 22
 11 -1 -6 221.48 16.1
 -11 -1 6 201.28 14.8
 11 -1 -6 197.08 9.9
 11 -1 -6 211.08 10.2
 11 1 -6 209.48 9.6
 11 1 -6 216.38 15.5
 11 1 -6 226.28 9.4
 10 -1 -6 95.19 9.6
 10 -1 -6 97.39 7.3
 10 -1 -6 75.79 10.5
 10 1 -6 90.79 10.5
 9 -1 -6 262.87 10.3
 9 -1 -6 250.87 14.6
 9 -1 -6 258.07 9.9
 9 1 -6 269.87 9.8
 9 1 -6 265.67 9.4
 9 1 -6 256.37 14
 8 -1 -6 1056.29 25.7
 8 -1 -6 1042.6 29.8
 8 -1 -6 1041.6 25.3
 8 1 -6 1086.99 25.1
 8 1 -6 1054.59 25.1
 8 1 -6 1079.79 28.7
 7 -1 -6 372.26 11.1
 7 -1 -6 363.76 11.4
 7 -1 -6 360.46 14.1
 7 1 -6 343.47 10.5
 7 1 -6 351.86 13.4
 7 1 -6 374.76 10.8
 -6 -1 6 677.63 19.2
 6 -1 -6 728.43 20.9
 6 -1 -6 719.93 18.6
 6 -1 -6 707.13 17.7
 6 1 -6 747.93 17.5
 6 1 -6 708.73 19.7
 5 -1 -6 560.34 14.6
 5 -1 -6 571.04 17
 5 -1 -6 570.14 14.4
 -5 -1 6 560.64 15.6
 5 1 -6 561.24 15.8
 5 1 -6 560.64 14.2
 -5 1 6 533.25 16.1
 4 -1 -6 6387.86 133.79
 -4 -1 6 6448.55 132.29
 4 -1 -6 6341.87 133.99
 4 -1 -6 6242.88 135.49
 -4 -1 6 6461.25 132.29
 -4 1 6 6448.75 135.59
 4 1 -6 6484.15 133.69
 4 1 -6 6316.47 133.59
 4 1 -6 6274.57 134.59
 -4 1 6 6392.06 132.89
 -4 1 6 6337.87 132.89
 -3 -1 6 4496.15 95.89
 -3 -1 6 4532.75 95.19
 -3 -1 6 4588.34 94.89
 3 -1 -6 4499.75 96.89
 3 -1 -6 4553.14 95.79
 -3 1 6 4574.04 96.89
 3 1 -6 4516.75 95.49
 3 1 -6 4491.55 95.49
 3 1 -6 4483.45 95.89
 -3 1 6 4540.65 95.29
 -3 1 6 4538.65 95.19
 -2 -1 6 4387.26 92.09
 -2 -1 6 4444.36 91.79
 -2 -1 6 4469.35 91.89
 2 -1 -6 4294.97 92.49
 2 -1 -6 4258.47 92.79
 2 -1 -6 4382.96 92.29
 -2 1 6 4453.75 92.09
 -2 1 6 4227.58 92.69
 2 1 -6 4373.46 91.99
 -2 1 6 4331.37 91.89
 0 -1 6 6853.81 143.49
 1 -1 6 7180.08 152.28
 -1 -1 -6 7398.86 152.58
 1 1 6 7344.67 152.48
 -1 1 -6 7154.78 152.28
 -2 -1 -6 4373.56 90.69
 -2 -1 -6 4382.76 90.69
 -2 -1 -6 4355.46 92.19
 2 -1 6 4319.87 91.19
 2 -1 6 4349.46 92.39
 2 1 6 3916.81 90.89
 -2 1 -6 4256.57 92.09
 -2 1 -6 4463.65 91.09
 -2 1 -6 4430.06 92.49
 2 1 6 4423.96 91.19
 -2 1 -6 4403.06 90.89
 2 1 6 4307.47 92.09
 -3 -1 -6 4646.33 94.39
 3 -1 6 4599.64 95.89
 3 -1 6 4569.14 95.69
 3 -1 6 4481.85 97.59
 -3 -1 -6 4532.25 97.19
 3 1 6 4500.75 95.49
 -3 1 -6 4425.36 97.29
 -3 1 -6 4561.24 95.09
 -3 1 -6 4523.55 97.69
 -3 1 -6 4589.84 94.99
 3 1 6 4648.13 95.49
 -4 -1 -6 6288.17 135.69
 4 -1 6 6491.55 133.69
 4 -1 6 6407.96 138.09
 -4 -1 -6 6342.77 135.39
 4 1 6 6522.95 133.29
 -4 1 -6 6288.87 137.79
 4 1 6 6355.66 135.59
 -4 1 -6 6398.86 136.39
 4 1 6 6398.76 133.19
 -5 -1 -6 541.25 16
 5 -1 6 546.85 16.9
 5 -1 6 568.74 13.8
 5 -1 6 574.34 14
 -5 -1 -6 559.84 16.4
 -5 1 -6 558.64 17.2
 5 1 6 577.74 13.2
 -5 1 -6 546.75 16.5
 5 1 6 584.34 13.2
 5 1 6 584.64 16.8
 -6 -1 -6 693.73 19.9
 6 -1 6 736.83 17.1
 6 -1 6 705.73 17.7
 -6 -1 -6 726.73 20.8
 6 1 6 727.33 16.2
 6 1 6 712.23 16.2
 7 -1 6 359.86 14.5
 7 -1 6 352.46 9.9
 7 -1 6 367.66 10.2
 -7 -1 -6 380.06 14.7
 -7 1 -6 358.56 14.8
 7 1 6 366.86 9.1
 7 1 6 365.36 9.1
 -8 -1 -6 1056.29 29.7
 8 -1 6 1082.69 24.4
 8 -1 6 1043.9 24.2
 8 -1 6 1044.7 30.3
 8 1 6 1055.39 23.3
 -8 1 -6 1064.29 30.7
 8 1 6 1075.69 23.3
 9 -1 6 251.07 8.6
 9 -1 6 262.57 8.5
 -9 -1 -6 263.27 14.5
 9 -1 6 280.97 15.7
 9 1 6 246.08 7.3
 -9 1 -6 277.77 14.9
 10 -1 6 98.29 5.9
 -10 -1 -6 109.79 11.8
 10 -1 6 99.09 6
 -10 1 -6 110.29 12.8
 11 -1 6 202.38 8.2
 -11 -1 -6 239.48 17.7
 -11 1 -6 222.58 17
 -12 -1 -6 487.55 22.7
 12 -1 6 489.25 14.4
 -12 1 -6 526.75 24.1
 -13 -1 -6 66.29 12
 13 -1 6 49 5.4
 13 -1 6 49.7 5.8
 -13 1 -6 46.2 13
 -13 -2 6 20.2 10.2
 13 -2 -6 2.2 4.2
 13 -2 -6 7.1 11.3
 13 -2 -6 4 6.3
 13 2 -6 10.5 9.4
 13 2 -6 14.5 6.4
 -12 -2 6 158.78 17.1
 12 -2 -6 139.29 14.1
 12 -2 -6 117.49 9.5
 12 -2 -6 122.99 9.7
 12 2 -6 126.29 8.5
 12 2 -6 133.79 8.5
 -11 -2 6 211.38 15
 11 -2 -6 207.68 10.8
 11 -2 -6 231.48 16.9
 11 -2 -6 211.08 12.5
 11 2 -6 206.48 9.3
 11 2 -6 215.48 15
 11 2 -6 206.28 9.6
 10 -2 -6 398.56 14
 10 -2 -6 391.16 13.8
 10 -2 -6 421.86 21.9
 10 2 -6 433.56 17.6
 10 2 -6 410.56 15.3
 9 -2 -6 298.07 11.6
 9 -2 -6 284.77 15.1
 9 -2 -6 294.07 11
 9 2 -6 299.47 14.1
 9 2 -6 300.57 10.3
 9 2 -6 283.07 10.3
 8 -2 -6 328.77 12
 8 -2 -6 322.57 11.5
 8 -2 -6 365.16 16.2
 8 2 -6 351.86 11
 8 2 -6 373.56 14.4
 8 2 -6 327.67 10.9
 7 -2 -6 1105.49 29.9
 7 -2 -6 1090.19 26.3
 7 -2 -6 1109.19 26.7
 -7 -2 6 1078.79 27.5
 7 2 -6 1096.59 25.7
 7 2 -6 1081.59 25.6
 7 2 -6 1118.39 28
 6 -2 -6 92.39 6.1
 6 -2 -6 87.99 8.1
 6 -2 -6 95.69 6.5
 -6 -2 6 85.09 6.5
 6 2 -6 94.89 5.7
 6 2 -6 91.99 5.6
 6 2 -6 82.79 7.1
 5 -2 -6 382.46 13.8
 5 -2 -6 366.66 11.3
 5 -2 -6 359.16 10.9
 -5 -2 6 352.36 11.3
 5 2 -6 366.96 11.6
 -5 2 6 366.96 9.3
 5 2 -6 377.36 12.4
 -5 2 6 383.76 13.2
 5 2 -6 369.76 10.6
 4 -2 -6 1633.94 37
 4 -2 -6 1706.73 37.4
 -4 -2 6 1633.84 36.8
 4 -2 -6 1633.74 38.8
 -4 -2 6 1674.53 35.4
 -4 -2 6 1654.73 37
 4 2 -6 1637.64 36.7
 -4 2 6 1662.63 39
 -4 2 6 1646.94 36.4
 -4 2 6 1680.73 36.5
 4 2 -6 1652.73 37
 4 2 -6 1663.83 36.8
 3 -2 -6 1788.42 42.3
 3 -2 -6 1933.31 41.5
 -3 -2 6 1867.61 40.3
 -3 -2 6 1869.61 40.7
 -3 -2 6 1903.11 40.5
 3 2 -6 1772.62 40.9
 -3 2 6 1860.31 42.4
 -3 2 6 1905.11 41
 -3 2 6 1885.51 40.8
 3 2 -6 1870.21 40.9
 3 2 -6 1846.52 41.6
 2 -2 -6 1167.88 28.8
 2 -2 -6 1258.47 28.3
 -2 -2 6 1244.48 27.8
 2 -2 -6 1212.28 28
 -2 -2 6 1270.37 27.5
 -2 2 6 1246.38 30.2
 2 2 -6 1205.88 27.9
 2 2 -6 1257.57 27.4
 -2 2 6 1216.18 27.9
 -2 2 6 1253.27 29.1
 0 -2 6 2440.56 51.29
 0 -2 6 2384.76 50.99
 0 -2 6 2373.16 51.19
 0 -2 -6 2365.96 51.19
 0 -2 -6 2382.36 51.69
 0 -2 -6 2300.47 50.99
 0 2 6 2374.06 51.59
 0 2 -6 2377.56 51.09
 0 2 6 2346.87 51.39
 0 2 -6 2406.36 52.09
 0 2 -6 2291.77 51.09
 1 -2 6 9442.66 196.78
 1 2 6 9394.56 196.98
 -2 -2 -6 1218.88 27.1
 2 -2 6 1228.58 27.8
 -2 -2 -6 1227.28 28
 -2 -2 -6 1292.07 28.7
 -2 2 -6 1163.38 28.7
 -2 2 -6 1218.98 29.9
 2 2 6 1246.48 27.7
 2 2 6 1228.98 28.4
 -2 2 -6 1237.98 27.7
 -3 -2 -6 1942.71 39.9
 3 -2 6 1839.42 41.2
 3 -2 6 1834.12 42.7
 3 -2 6 1895.61 41.2
 -3 -2 -6 1904.01 39.9
 3 -2 6 1844.52 42.7
 -3 -2 -6 1951.7 42.3
 3 2 6 1905.71 40.9
 3 2 6 1884.81 42.2
 3 2 6 1883.11 40.7
 -3 2 -6 1872.81 40.6
 -3 2 -6 1840.02 42.9
 -3 2 -6 1817.62 42.5
 -3 2 -6 1908.51 40.8
 4 -2 6 1694.13 39.4
 4 -2 6 1661.63 37.1
 -4 -2 -6 1663.93 38.2
 -4 -2 -6 1732.83 38.7
 4 -2 6 1725.83 37.3
 -4 2 -6 1630.94 39.5
 -4 2 -6 1712.03 36
 4 2 6 1675.93 38.4
 4 2 6 1687.23 36.6
 -4 2 -6 1621.04 39
 -4 2 -6 1638.94 37.3
 5 -2 6 388.06 10.7
 -5 -2 -6 373.86 12.2
 5 -2 6 383.16 11.3
 -5 -2 -6 384.56 12.6
 5 -2 6 398.16 14.1
 -5 2 -6 359.06 14.6
 5 2 6 368.66 9.9
 5 2 6 368.66 9.7
 -5 2 -6 377.26 14.1
 5 2 6 362.96 12.6
 6 -2 6 101.99 5.6
 -6 -2 -6 92.59 7
 6 -2 6 86.09 8.3
 -6 -2 -6 103.29 8
 6 -2 6 103.29 5.7
 -6 2 -6 91.29 8.6
 6 2 6 85.99 4.4
 6 2 6 94.69 6.8
 7 -2 6 1076.79 25.4
 7 -2 6 1113.49 30.5
 7 -2 6 1085.99 25.5
 -7 -2 -6 1068.59 31.1
 7 2 6 1126.49 24.4
 7 2 6 1105.29 24.2
 -7 2 -6 1064.79 30.2
 8 -2 6 329.97 10.5
 -8 -2 -6 357.06 15.2
 8 -2 6 324.57 10.6
 8 -2 6 342.07 15.6
 8 2 6 334.27 9
 -8 2 -6 342.37 15.9
 8 2 6 323.27 9.1
 -9 -2 -6 317.57 14.8
 9 -2 6 284.17 10
 9 -2 6 280.37 9.9
 9 -2 6 277.87 15.3
 -9 2 -6 284.97 15.7
 9 2 6 284.07 8.3
 9 2 6 306.47 8.2
 -10 -2 -6 415.56 17.9
 10 -2 6 383.86 14.5
 10 -2 6 410.66 22.1
 10 2 6 404.86 10.4
 -10 2 -6 401.76 20.5
 11 -2 6 202.08 9.5
 -11 -2 -6 205.58 16.1
 11 -2 6 214.18 17.2
 11 -2 6 210.48 9.4
 -11 2 -6 228.68 18
 12 -2 6 147.09 9.5
 -12 -2 -6 160.98 14.9
 -12 2 -6 154.98 17.4
 -13 -2 -6 11.8 10.2
 -13 2 -6 5.2 13.1
 -13 -3 6 58.09 11
 13 -3 -6 63.19 8.5
 13 -3 -6 73.79 14.5
 -13 3 6 64.19 14.9
 13 3 -6 65.99 6.6
 13 3 -6 57.69 10.8
 -12 -3 6 212.18 14.9
 12 -3 -6 192.98 18
 12 -3 -6 190.98 12.5
 12 3 -6 225.48 15
 12 3 -6 205.88 9.9
 12 3 -6 193.88 9.6
 11 -3 -6 180.58 11.3
 11 -3 -6 203.88 17.1
 -11 -3 6 215.68 14
 11 -3 -6 178.78 10.9
 11 3 -6 179.28 9.6
 11 3 -6 199.68 9.4
 11 3 -6 196.48 13.7
 10 -3 -6 109.59 8.7
 -10 -3 6 132.79 11.1
 10 -3 -6 157.28 13.6
 10 -3 -6 119.59 9.4
 10 3 -6 119.89 8
 10 3 -6 125.59 11.5
 9 -3 -6 155.68 9.6
 9 -3 -6 144.29 9.2
 9 -3 -6 126.09 13.6
 9 3 -6 159.28 10.6
 9 3 -6 140.19 7.9
 9 3 -6 146.39 8.1
 8 -3 -6 251.17 11.1
 -8 -3 6 230.18 10.6
 8 -3 -6 241.58 10.5
 8 -3 -6 271.77 15.2
 8 3 -6 251.07 9.7
 8 3 -6 258.37 11.6
 8 3 -6 263.07 9.7
 7 -3 -6 213.58 10.7
 7 -3 -6 218.38 9.7
 7 -3 -6 215.28 12.1
 7 3 -6 195.38 8.3
 7 3 -6 191.58 8.3
 7 3 -6 197.88 9.8
 -6 -3 6 370.36 11.7
 6 -3 -6 355.96 14.8
 6 -3 -6 362.76 12.1
 6 -3 -6 367.36 11.8
 6 3 -6 371.86 11.2
 6 3 -6 378.76 11.2
 6 3 -6 354.56 11.6
 5 -3 -6 189.38 9.9
 -5 -3 6 185.58 7.3
 5 -3 -6 194.58 8.1
 5 -3 -6 197.98 8.6
 5 3 -6 176.68 7.4
 5 3 -6 183.08 7.7
 5 3 -6 189.18 7.6
 -5 3 6 203.58 7
 -4 -3 6 1402.26 30.5
 -4 -3 6 1413.46 30.7
 4 -3 -6 1360.96 33.9
 -4 -3 6 1383.96 31.1
 4 -3 -6 1436.36 32.5
 4 3 -6 1436.16 31.9
 -4 3 6 1390.26 31.5
 4 3 -6 1370.06 31.8
 -4 3 6 1412.16 31.7
 -4 3 6 1343.37 33.6
 4 3 -6 1385.36 31.2
 3 -3 -6 647.94 16.7
 3 -3 -6 625.44 16.4
 -3 -3 6 630.24 15.7
 -3 -3 6 640.04 15.1
 -3 -3 6 656.33 18.3
 3 -3 -6 633.84 17.6
 3 3 -6 611.94 14.9
 -3 3 6 619.44 22.6
 -3 3 6 628.64 16.7
 -3 3 6 632.54 16.1
 3 3 -6 611.84 16.2
 -2 -3 6 37.7 4.3
 -2 -3 6 39.9 4.3
 2 -3 -6 44.3 4.9
 2 -3 -6 42.4 4.4
 2 -3 -6 40.9 5
 2 3 -6 35.2 4
 -2 3 6 32.5 4.3
 -2 3 6 40.1 4.2
 2 3 -6 41.5 3.3
 -2 3 6 37.4 4
 2 3 -6 36.7 4
 1 -3 -6 65.99 5.3
 -1 -3 6 64.09 4.8
 -1 -3 6 65.19 5
 -1 -3 6 63.29 3.8
 1 -3 -6 56.69 5
 1 -3 -6 60.49 5.5
 -1 3 6 64.59 5.2
 1 3 -6 68.49 4.3
 1 3 -6 60.19 5.3
 1 3 -6 75.39 6
 -1 3 6 64.79 5.3
 0 -3 6 134.79 5.5
 0 -3 -6 137.69 6.3
 0 -3 -6 143.69 6.6
 0 -3 6 129.39 5.9
 0 -3 -6 134.39 6.5
 0 -3 6 128.29 6
 0 3 6 133.59 6.5
 0 3 6 149.88 6.8
 0 3 -6 134.69 5.4
 0 3 6 136.59 6.2
 -1 -3 -6 73.79 5.3
 -1 -3 -6 60.79 4.8
 1 -3 6 51.89 4.8
 1 -3 6 67.19 5.4
 1 -3 6 66.59 5
 1 3 6 68.79 5.3
 -1 3 -6 65.49 4.9
 1 3 6 63.89 5.1
 -1 3 -6 56.29 4.7
 -1 3 -6 70.79 5.4
 -1 3 -6 56.09 4.5
 1 3 6 62.49 4.9
 -2 -3 -6 45.7 4.9
 -2 -3 -6 36 4.1
 2 -3 6 42.3 4.8
 -2 -3 -6 42.6 4
 2 -3 6 43.7 4.7
 2 3 6 41.7 4
 -2 3 -6 40.1 4.1
 -2 3 -6 34.3 4.4
 -2 3 -6 40.7 4.3
 2 3 6 31.9 4
 -2 3 -6 39.4 4.9
 3 -3 6 642.34 16.4
 -3 -3 -6 634.14 16.9
 -3 -3 -6 646.04 15
 -3 -3 -6 626.94 15.1
 3 -3 6 624.84 17.4
 -3 3 -6 599.54 17.1
 -3 3 -6 650.23 16
 3 3 6 627.44 16.5
 3 3 6 641.44 15.8
 3 3 6 639.14 15.9
 -3 3 -6 634.24 17.7
 4 -3 6 1374.06 32.2
 4 -3 6 1401.86 32.2
 -4 -3 -6 1434.76 33.1
 4 -3 6 1406.36 34.2
 4 3 6 1420.06 32.8
 4 3 6 1442.26 31.7
 -4 3 -6 1362.66 34.3
 4 3 6 1405.76 31.4
 -4 3 -6 1352.56 33.9
 -4 3 -6 1398.76 31.2
 -4 3 -6 1459.75 31.5
 -5 -3 -6 197.28 8.8
 5 -3 6 188.38 10.1
 5 -3 6 194.38 7.8
 5 -3 6 185.88 7.8
 -5 -3 -6 183.38 8.3
 -5 3 -6 191.58 5.8
 5 3 6 188.68 8.6
 -5 3 -6 181.48 10.1
 5 3 6 190.48 6.8
 5 3 6 189.08 7
 -5 3 -6 192.28 5.6
 -6 -3 -6 362.26 13.2
 6 -3 6 353.76 11.4
 -6 -3 -6 371.16 12.3
 6 -3 6 363.26 14.4
 6 3 6 359.56 10.1
 6 3 6 385.76 10.5
 -6 3 -6 341.87 14.4
 7 -3 6 207.78 8.8
 -7 -3 -6 199.78 10.7
 7 -3 6 229.18 13.5
 7 -3 6 200.68 8.5
 7 3 6 209.08 7.2
 -7 3 -6 223.48 13.6
 7 3 6 204.78 7.5
 8 -3 6 253.57 9.6
 8 -3 6 234.98 13.9
 8 -3 6 243.98 9.8
 -8 -3 -6 247.38 12.5
 8 3 6 234.68 8.2
 -8 3 -6 220.88 14.2
 8 3 6 226.48 7.9
 9 -3 6 141.89 8.3
 -9 -3 -6 136.49 11.9
 9 -3 6 130.19 7.8
 9 -3 6 141.59 14.3
 9 3 6 147.99 6.5
 -9 3 -6 154.48 13.3
 9 3 6 143.69 6.3
 10 -3 6 106.19 7.9
 10 -3 6 101.39 8.3
 -10 -3 -6 121.79 12.6
 10 -3 6 132.39 14.9
 -10 3 -6 148.59 15.7
 10 3 6 115.39 9.1
 10 3 6 118.49 5.9
 11 -3 6 201.58 17.3
 -11 -3 -6 189.08 13.8
 11 -3 6 185.28 10
 11 -3 6 188.38 11
 11 3 6 181.98 7.3
 -11 3 -6 195.48 17.8
 11 3 6 198.58 7.6
 -12 -3 -6 216.28 15.5
 12 -3 6 200.38 11.3
 12 -3 6 225.38 17.5
 12 -3 6 207.68 11.4
 -12 3 -6 247.28 18.4
 12 3 6 215.58 7.8
 -13 -3 -6 58.59 12
 13 -3 6 63.29 8.2
 -13 3 -6 70.69 14.8
 13 -4 -6 6.9 10.2
 13 -4 -6 3.4 8.4
 13 4 -6 17.9 5.7
 -13 4 6 23.4 12.7
 -12 -4 6 157.18 12.8
 12 -4 -6 194.28 18.7
 12 4 -6 164.18 9.7
 12 4 -6 148.69 9.6
 12 4 -6 164.08 13
 -11 -4 6 99.09 11.2
 11 -4 -6 92.99 13.7
 11 -4 -6 77.59 8.7
 11 -4 -6 95.59 9.1
 11 4 -6 89.29 8
 11 4 -6 91.19 8.6
 11 4 -6 84.39 9.8
 10 -4 -6 209.68 11.6
 10 -4 -6 200.58 11
 -10 -4 6 210.18 11.8
 10 -4 -6 207.48 16.7
 10 4 -6 192.18 10.1
 10 4 -6 210.08 9.8
 10 4 -6 199.88 12
 9 -4 -6 136.09 9.4
 -9 -4 6 141.99 9.8
 9 -4 -6 150.78 15.3
 9 4 -6 122.59 9.7
 9 4 -6 130.39 9.7
 9 4 -6 137.19 8.3
 8 -4 -6 608.64 22.4
 -8 -4 6 603.54 17.3
 8 -4 -6 582.24 18.3
 -8 -4 6 562.34 17.4
 8 4 -6 574.64 16.7
 8 4 -6 578.74 16.7
 8 4 -6 601.64 17.6
 7 -4 -6 203.38 13.3
 -7 -4 6 188.38 8.4
 7 -4 -6 201.98 9.8
 7 -4 -6 198.78 10.2
 7 4 -6 196.08 9
 7 4 -6 196.78 9.1
 7 4 -6 198.28 8.9
 6 -4 -6 158.68 9
 6 -4 -6 159.78 8.3
 -6 -4 6 158.38 7.1
 6 -4 -6 154.68 10.5
 6 4 -6 165.28 12.1
 -6 4 6 154.58 6.9
 6 4 -6 161.98 7.9
 6 4 -6 151.18 7.2
 -5 -4 6 47.3 3.3
 5 -4 -6 35.9 6.9
 5 -4 -6 40.2 5.5
 -5 -4 6 38.7 4.3
 5 4 -6 33.3 3.7
 5 4 -6 38.1 4.6
 5 4 -6 38.8 4.7
 -5 4 6 39 4.4
 4 -4 -6 160.68 9.2
 4 -4 -6 155.98 8.3
 -4 -4 6 165.78 6.9
 -4 -4 6 150.58 7.8
 4 -4 -6 154.58 8
 -4 -4 6 151.88 6.5
 4 4 -6 151.68 5.5
 4 4 -6 152.98 7.4
 -4 4 6 158.18 7.4
 4 4 -6 156.98 7.7
 -3 -4 6 109.49 5.8
 3 -4 -6 105.09 7.6
 3 -4 -6 126.69 7
 -3 -4 6 105.29 4.3
 -3 -4 6 115.69 6.1
 3 -4 -6 130.89 7.5
 3 4 -6 117.89 7
 3 4 -6 104.19 4.1
 -3 4 6 108.39 7.8
 -3 4 6 118.49 6.7
 -3 4 6 120.39 6.4
 2 -4 -6 18.2 4.1
 2 -4 -6 15.1 4.4
 -2 -4 6 19.6 2.2
 -2 -4 6 18.6 3.6
 2 -4 -6 16 4.7
 -2 -4 6 22.2 3.9
 2 4 -6 19.5 4.2
 2 4 -6 16 3.9
 -2 4 6 21.3 4.6
 -2 4 6 19.6 4.1
 -2 4 6 22.6 3.9
 2 4 -6 18.3 2.3
 -1 -4 6 223.78 7
 1 -4 -6 229.48 9.1
 1 -4 -6 237.78 9.2
 -1 -4 6 229.18 8.7
 -1 -4 6 222.18 8.4
 1 -4 -6 234.38 8.9
 1 4 -6 230.18 9
 1 4 -6 235.08 7.2
 -1 4 6 261.57 13.2
 1 4 -6 226.38 6.9
 -1 4 6 222.88 8.9
 1 4 -6 229.18 8.8
 -1 4 6 228.38 9.6
 0 -4 6 283.27 10
 0 -4 6 289.87 8.7
 0 -4 6 280.47 9.6
 0 -4 -6 286.87 10
 0 -4 -6 282.27 9.7
 0 4 6 294.57 9.9
 0 4 -6 272.37 9.8
 0 4 -6 294.47 10.1
 0 4 6 284.77 10
 0 4 -6 296.47 8.9
 0 4 -6 288.97 8.6
 1 -4 6 228.08 8.8
 -1 -4 -6 238.78 8.5
 -1 -4 -6 230.88 8.3
 -1 -4 -6 225.98 8.2
 -1 4 -6 213.78 8.6
 -1 4 -6 225.08 8.4
 -1 4 -6 206.88 8.4
 -1 4 -6 210.88 8
 1 4 6 235.58 8.5
 1 4 6 238.58 8.9
 1 4 6 219.28 9.9
 -2 -4 -6 17.1 3.5
 2 -4 6 20 4.3
 2 -4 6 19.9 4.3
 -2 -4 -6 24.4 4.1
 -2 4 -6 14.2 3.7
 -2 4 -6 16.3 4.4
 2 4 6 13.6 3.8
 -2 4 -6 14.6 4
 -2 4 -6 15.2 4
 2 4 6 24.8 4
 2 4 6 13.7 3.7
 3 -4 6 110.49 7.3
 -3 -4 -6 112.39 5.5
 3 -4 6 99.29 6.8
 3 -4 6 110.59 7
 -3 -4 -6 104.99 6.4
 -3 4 -6 110.59 7
 -3 4 -6 113.39 6.8
 -3 4 -6 112.79 6.3
 3 4 6 115.79 6.3
 3 4 6 115.99 6.5
 -3 4 -6 114.89 8.3
 -4 -4 -6 163.88 8.1
 -4 -4 -6 146.39 5.3
 4 -4 6 156.18 8.1
 4 -4 6 158.48 9
 -4 4 -6 152.88 9.1
 4 4 6 151.08 7
 4 4 6 149.59 7.2
 4 4 6 168.38 7.4
 -4 4 -6 154.28 8.5
 -4 4 -6 164.68 9.1
 5 -4 6 35.9 6.9
 -5 -4 -6 34.7 4.6
 5 -4 6 37.9 4.8
 5 -4 6 41.2 5.1
 -5 -4 -6 38.6 5.2
 5 4 6 38.3 4.3
 5 4 6 36.1 4.8
 -5 4 -6 39.5 7.1
 -5 4 -6 44.5 4.7
 6 -4 6 163.08 8.1
 6 -4 6 181.28 11.9
 6 -4 6 155.28 8.3
 -6 -4 -6 157.18 9.2
 -6 -4 -6 161.98 9.2
 6 4 6 159.98 9.7
 6 4 6 167.48 7.3
 -6 4 -6 169.88 11.9
 6 4 6 166.38 7.2
 -6 4 -6 171.68 5.9
 7 -4 6 188.88 12.3
 -7 -4 -6 189.48 9.4
 7 -4 6 191.28 9.4
 -7 -4 -6 177.78 10.5
 7 4 6 202.28 7.9
 7 4 6 208.58 8.1
 -7 4 -6 184.08 12.5
 -8 -4 -6 595.24 21.8
 8 -4 6 612.34 17.5
 8 -4 6 596.94 17.4
 8 -4 6 605.94 21.9
 8 4 6 579.54 15.9
 -8 4 -6 581.84 22.1
 8 4 6 582.34 15.6
 9 -4 6 124.09 8.6
 -9 -4 -6 135.59 11.5
 9 4 6 137.79 7.4
 9 4 6 142.29 8.1
 -10 -4 -6 190.98 13.4
 10 -4 6 211.18 10.7
 10 -4 6 199.98 10.3
 10 -4 6 197.38 16.8
 10 4 6 205.28 8.8
 10 4 6 204.48 8.4
 -10 4 -6 201.88 17.5
 11 -4 6 83.79 12.5
 11 -4 6 90.89 8.4
 -11 -4 -6 83.99 11.2
 11 -4 6 102.39 9.2
 -11 4 -6 77.89 12.6
 11 4 6 83.49 6.5
 11 4 6 93.59 7.4
 12 -4 6 156.08 15.8
 12 -4 6 174.48 16.9
 -12 -4 -6 161.38 17.5
 12 4 6 173.18 8.6
 12 4 6 155.48 8.9
 -12 4 -6 147.09 19.9
 -13 -4 -6 16.7 10
 -13 4 -6 -2.6 13
 -12 -5 6 32.7 8.6
 12 -5 -6 36.2 8.6
 12 -5 -6 44.6 14.8
 11 -5 -6 98.19 10.3
 -11 -5 6 90.69 9.8
 11 -5 -6 102.49 13.3
 11 5 -6 83.29 9.4
 10 -5 -6 47.3 8.1
 10 -5 -6 46.6 7.5
 10 -5 -6 49.7 10.9
 -10 -5 6 41 7.8
 10 5 -6 47 6.9
 -9 -5 6 22.1 4.7
 9 -5 -6 12.9 6.5
 -9 -5 6 14.7 5.5
 9 -5 -6 19.8 10
 9 5 -6 19 5.7
 9 5 -6 11.7 5.3
 9 5 -6 15.9 5.4
 8 -5 -6 188.28 11.4
 8 -5 -6 180.88 13.5
 8 -5 -6 172.18 10.4
 -8 -5 6 162.68 8.9
 -8 -5 6 169.78 8.2
 8 5 -6 176.98 9.9
 8 5 -6 165.78 9.4
 8 5 -6 168.58 8.7
 -7 -5 6 55.19 5.2
 7 -5 -6 66.49 7
 -7 -5 6 65.19 5.6
 7 -5 -6 55.79 9.1
 7 -5 -6 59.09 7.3
 7 5 -6 60.59 6
 -7 5 6 59.69 4.9
 7 5 -6 73.09 7.9
 7 5 -6 62.99 6.2
 6 -5 -6 70.69 8.6
 6 -5 -6 94.19 8.4
 -6 -5 6 86.69 6.1
 -6 -5 6 74.89 5
 6 5 -6 76.19 7.2
 6 5 -6 92.99 7.8
 -6 5 6 86.69 6.4
 5 -5 -6 91.59 7.7
 -5 -5 6 84.89 5
 5 -5 -6 79.49 8.8
 5 -5 -6 89.89 8.4
 -5 -5 6 85.39 6
 -5 -5 6 82.19 4
 5 5 -6 76.99 7.2
 5 5 -6 79.59 4
 5 5 -6 85.69 6.8
 4 -5 -6 550.44 16.9
 4 -5 -6 601.84 17.5
 4 -5 -6 570.44 20.4
 -4 -5 6 559.84 15.3
 4 5 -6 577.44 18.4
 -4 5 6 579.84 16.4
 3 -5 -6 30.4 4.6
 3 -5 -6 29.8 5.9
 3 -5 -6 26 5.1
 -3 -5 6 30.2 4.3
 -3 5 6 28 4.6
 -3 5 6 35.2 5.6
 3 5 -6 27.8 4.8
 3 5 -6 31.6 4.7
 -3 5 6 37.7 5.1
 -2 -5 6 745.43 19.3
 2 -5 -6 783.32 20.7
 2 -5 -6 748.63 19.9
 -2 -5 6 730.63 19.1
 2 -5 -6 765.52 20.2
 2 5 -6 756.72 24.1
 -2 5 6 719.63 19.9
 -2 5 6 765.42 20
 2 5 -6 724.33 16.4
 2 5 -6 734.93 16.6
 2 5 -6 727.73 19.8
 1 -5 -6 37.2 5.3
 1 -5 -6 33.7 5.1
 -1 -5 6 31.6 4.5
 -1 -5 6 28.9 4.6
 -1 5 6 37.7 4.7
 1 5 -6 27.2 3
 -1 5 6 31 4.9
 1 5 -6 31.2 5
 -1 5 6 33.1 4.5
 1 5 -6 36.5 4
 1 5 -6 23.9 4.8
 0 -5 6 158.88 7.7
 0 -5 6 151.68 7.9
 0 -5 -6 137.69 7.6
 0 -5 -6 171.58 7.7
 0 -5 -6 162.48 12.3
 0 5 -6 163.08 8.4
 0 5 6 145.29 8
 0 5 6 148.19 8.4
 0 5 -6 144.89 6.4
 0 5 -6 146.09 9.2
 0 5 6 146.79 7.3
 0 5 -6 155.08 6.8
 -1 -5 -6 31.7 4.6
 1 -5 6 34.6 4.9
 -1 -5 -6 28.7 4.2
 -1 5 -6 29.4 4.2
 1 5 6 30.2 4.7
 -1 5 -6 33 4.7
 -1 5 -6 31 4.6
 -1 5 -6 31.3 5.2
 1 5 6 32.9 5.1
 2 -5 6 754.42 19.9
 2 -5 6 761.42 19.9
 -2 -5 -6 749.82 19.1
 -2 -5 -6 706.13 18.8
 2 -5 6 731.63 19.7
 -2 -5 -6 733.33 18.8
 -2 5 -6 749.03 19.6
 -2 5 -6 742.93 19.7
 2 5 6 756.72 19.7
 -2 5 -6 768.72 20.1
 2 5 6 713.83 19
 2 5 6 737.33 19.4
 -2 5 -6 741.93 19.4
 -3 -5 -6 31 4.1
 -3 -5 -6 32.6 4.5
 3 -5 6 32.6 5.7
 3 -5 6 30.5 5.2
 3 5 6 27.9 4
 -3 5 -6 36.7 5.1
 3 5 6 27.7 4.7
 -3 5 -6 39.4 5
 -3 5 -6 29.5 5.1
 -3 5 -6 31.2 5.8
 4 -5 6 591.34 18.8
 4 -5 6 575.44 16.7
 4 -5 6 548.45 17.9
 -4 -5 -6 554.94 15.8
 -4 -5 -6 573.14 14.5
 4 5 6 548.15 15.7
 -4 5 -6 582.74 16
 4 5 6 580.24 16.8
 -4 5 -6 557.24 17.9
 4 5 6 577.74 16.3
 -5 -5 -6 103.09 7.4
 -5 -5 -6 99.49 6.4
 5 -5 6 78.39 7.9
 5 -5 6 87.39 9.7
 5 5 6 88.89 6.5
 5 5 6 95.09 7
 -5 5 -6 92.39 6.6
 5 5 6 92.09 6.6
 -5 5 -6 87.49 9.9
 6 -5 6 97.19 10.1
 -6 -5 -6 77.59 6.7
 6 -5 6 82.99 7.4
 -6 -5 -6 74.39 7.5
 6 -5 6 99.99 8.1
 -6 5 -6 84.89 5.5
 6 5 6 81.89 6.9
 -6 5 -6 101.49 10.5
 6 5 6 80.19 6.5
 6 5 6 73.29 6.7
 -7 -5 -6 59.69 7.2
 7 -5 6 57.09 6.3
 7 -5 6 64.29 7
 7 -5 6 57.69 9.2
 -7 -5 -6 55.89 6.6
 7 5 6 66.09 6.9
 7 5 6 64.29 6.7
 -7 5 -6 56.59 9.4
 8 -5 6 166.68 13.5
 -8 -5 -6 185.28 11.1
 8 -5 6 192.88 10.8
 8 5 6 172.58 8.5
 8 5 6 160.28 8.9
 -8 5 -6 168.38 13.8
 9 -5 6 33.8 10.4
 9 -5 6 20 6.2
 9 -5 6 28.4 6.1
 -9 -5 -6 26.6 7.4
 -9 5 -6 13.5 9.5
 9 5 6 15.1 5.6
 9 5 6 19.2 4.6
 10 -5 6 36.4 7.3
 10 -5 6 64.59 12
 10 -5 6 44.6 7.6
 -10 -5 -6 49.9 8.8
 10 5 6 45.4 5.5
 -10 5 -6 55.99 12.5
 10 5 6 40.1 6.1
 11 -5 6 108.89 14.9
 11 -5 6 85.89 8.9
 -11 -5 -6 97.49 11.4
 -11 5 -6 134.09 15.9
 11 5 6 94.09 8.4
 11 5 6 99.39 8.6
 12 -5 6 33.5 9.9
 -12 -5 -6 41 10.4
 12 -5 6 50.39 12.7
 -12 5 -6 47 12.7
 12 5 6 30.8 6.1
 12 5 6 36.1 6.3
 12 -6 -6 112.69 11.6
 12 -6 -6 108.39 17.1
 12 6 -6 100.09 10.8
 11 -6 -6 121.89 12.2
 11 -6 -6 155.18 17.9
 -11 -6 6 109.49 11.4
 11 6 -6 130.29 10.7
 10 -6 -6 106.39 13.3
 -10 -6 6 106.79 8.3
 10 -6 -6 114.59 11.5
 10 6 -6 94.69 9
 10 6 -6 122.89 10.2
 9 -6 -6 331.57 14.6
 9 -6 -6 331.37 15.5
 -9 -6 6 325.07 12.5
 -9 -6 6 329.17 11.6
 9 -6 -6 356.46 18.5
 9 6 -6 327.57 13.6
 9 6 -6 354.56 13.9
 8 -6 -6 667.73 20.5
 -8 -6 6 641.64 16.6
 -8 -6 6 627.44 16.5
 8 6 -6 641.54 19.3
 -7 -6 6 275.57 9.2
 7 -6 -6 287.47 15.4
 7 -6 -6 287.87 13.4
 7 6 -6 296.77 12.6
 -7 6 6 269.27 12.5
 6 -6 -6 242.68 12.1
 6 -6 -6 253.17 14.7
 6 -6 -6 222.28 11.2
 6 6 -6 257.97 11.7
 -6 6 6 219.98 10
 6 6 -6 234.58 10.7
 5 -6 -6 682.03 20.5
 -5 -6 6 681.93 21.4
 5 -6 -6 697.13 22.4
 5 6 -6 677.53 19.7
 -5 6 6 679.03 19.1
 4 -6 -6 162.18 10.1
 -4 -6 6 179.78 8.3
 4 -6 -6 166.08 9.7
 4 -6 -6 174.78 11.2
 4 6 -6 178.78 9.5
 -4 6 6 184.68 9.7
 4 6 -6 172.88 9
 3 -6 -6 470.45 15.2
 3 -6 -6 494.85 15.8
 -3 -6 6 472.35 14.3
 3 -6 -6 458.65 16.4
 -3 6 6 485.55 15.4
 3 6 -6 470.55 14.9
 3 6 -6 440.86 16.8
 2 -6 -6 73.29 7.7
 2 -6 -6 64.39 6.8
 2 -6 -6 63.49 6.9
 -2 -6 6 57.39 6.4
 2 6 -6 61.99 6.9
 2 6 -6 68.19 7.5
 -2 6 6 55.29 6
 -2 6 6 73.99 6.8
 -2 6 6 63.29 6.8
 2 6 -6 58.79 2.9
 2 6 -6 56.29 2.7
 1 -6 -6 174.18 8.8
 -1 -6 6 181.48 8.9
 1 -6 -6 179.88 8.9
 1 -6 -6 181.88 8.6
 -1 -6 6 191.58 9
 -1 6 6 184.78 9.6
 1 6 -6 169.78 6.1
 1 6 -6 176.18 6.9
 1 6 -6 169.18 8.5
 1 6 -6 187.08 9.6
 -1 6 6 186.28 9
 -1 6 6 171.48 8.4
 0 -6 6 989.2 25.4
 0 -6 -6 981.5 25.4
 0 -6 -6 996.4 25.5
 0 -6 -6 1010.1 24.7
 0 -6 6 973.3 26.4
 0 6 -6 965.6 23.6
 0 6 6 994.5 26.1
 0 6 6 960.6 24.5
 0 6 -6 1003.4 25.6
 0 6 6 1006.5 25.7
 0 6 -6 989 23.5
 0 6 -6 992.9 25.3
 -1 -6 -6 190.78 8.1
 1 -6 6 173.98 8.2
 -1 -6 -6 166.38 8.3
 1 -6 6 174.88 8.9
 1 -6 6 187.68 9.4
 -1 -6 -6 167.68 8.8
 -1 6 -6 184.88 8.5
 1 6 6 176.98 9
 -1 6 -6 170.68 7.9
 -1 6 -6 192.98 9.6
 1 6 6 177.68 9.5
 1 6 6 184.98 8
 -2 -6 -6 64.49 6.8
 2 -6 6 56.99 6.6
 2 -6 6 64.69 6.8
 2 -6 6 77.59 7.2
 -2 -6 -6 61.19 5.8
 2 6 6 67.29 6.6
 2 6 6 58.79 6.5
 -2 6 -6 64.09 6.7
 -2 6 -6 58.09 6.8
 -2 6 -6 57.99 5.9
 2 6 6 70.99 8.4
 -2 6 -6 76.19 7.1
 3 -6 6 483.15 15.7
 -3 -6 -6 488.75 13.6
 -3 -6 -6 462.25 13.9
 3 -6 6 462.95 15.1
 3 -6 6 465.15 15.7
 3 6 6 456.65 16.6
 -3 6 -6 454.95 15.8
 3 6 6 470.05 14.6
 -3 6 -6 484.95 15
 -3 6 -6 461.65 15.2
 4 -6 6 160.38 10.1
 4 -6 6 181.18 10
 -4 -6 -6 198.08 8
 -4 -6 -6 187.28 8.2
 4 -6 6 180.38 11
 -4 6 -6 177.18 11.3
 -4 6 -6 161.78 9.2
 4 6 6 157.58 9
 5 -6 6 666.33 19.8
 5 -6 6 673.73 20
 -5 -6 -6 676.43 17.8
 -5 -6 -6 659.63 18.5
 5 -6 6 699.33 21.6
 5 6 6 662.73 18.7
 -5 6 -6 672.93 21.7
 -5 6 -6 693.83 19.4
 5 6 6 696.03 18
 5 6 6 682.03 19.2
 -6 -6 -6 224.58 10.6
 -6 -6 -6 236.38 9.2
 6 -6 6 225.88 13.1
 6 -6 6 220.58 11.3
 -6 6 -6 227.58 13.6
 6 6 6 228.58 9.5
 6 6 6 222.58 10.3
 6 6 6 237.38 10.7
 7 -6 6 269.97 15.2
 7 -6 6 294.07 13.3
 7 -6 6 278.57 12.4
 -7 -6 -6 265.97 11.7
 -7 -6 -6 298.87 12.7
 -7 6 -6 315.27 17.2
 7 6 6 301.97 12.3
 7 6 6 272.57 11.2
 8 -6 6 679.43 20.5
 -8 -6 -6 666.83 20.5
 -8 -6 -6 639.94 19.1
 8 6 6 662.13 18.8
 -9 -6 -6 325.07 16.7
 9 -6 6 364.46 18.8
 9 -6 6 329.67 14.9
 -9 6 -6 339.87 19.1
 9 6 6 350.06 13.3
 9 6 6 354.76 12.6
 10 -6 6 105.19 11.8
 -10 -6 -6 100.89 11.3
 10 -6 6 126.39 14.9
 -10 6 -6 111.49 14.7
 10 6 6 112.79 10.3
 10 6 6 124.69 10
 11 -6 6 119.09 13
 11 -6 6 138.39 15.8
 -11 -6 -6 115.79 11.5
 -11 6 -6 104.69 14.5
 11 6 6 109.59 9.6
 11 6 6 123.09 10.3
 12 -6 6 133.39 17.3
 -12 -6 -6 83.39 11.9
 12 -6 6 113.39 11.8
 -12 6 -6 122.89 17.8
 12 6 6 98.59 10.3
 12 6 6 97.09 10.7
 11 -7 -6 112.69 12.6
 11 -7 -6 122.59 15.2
 10 -7 -6 28.1 8.7
 10 -7 -6 31.9 11.3
 10 7 -6 34.7 8
 9 -7 -6 14.5 8
 9 -7 -6 27.7 11.3
 9 -7 -6 11.9 6.7
 9 7 -6 21.9 7.2
 9 7 -6 10.3 6.2
 8 -7 -6 275.77 18.4
 8 -7 -6 292.17 17.3
 8 -7 -6 296.67 15.5
 8 7 -6 295.27 13.3
 8 7 -6 296.27 13.9
 7 -7 -6 116.89 13.6
 7 -7 -6 119.19 10
 7 -7 -6 130.19 11.3
 7 7 -6 138.19 11.1
 -7 7 6 105.69 8.5
 7 7 -6 115.49 9.8
 6 -7 -6 374.96 14.9
 6 -7 -6 371.56 16
 6 -7 -6 386.76 17.1
 6 7 -6 367.46 14.2
 6 7 -6 363.16 14.7
 -6 7 6 354.66 13.5
 5 -7 -6 611.24 21.6
 5 -7 -6 596.94 19.2
 5 -7 -6 611.74 20
 5 7 -6 625.44 19.4
 -5 7 6 611.74 18.6
 4 -7 -6 1412.66 36.2
 4 -7 -6 1497.65 36.9
 4 -7 -6 1469.05 37.7
 -4 7 6 1446.86 35.8
 4 7 -6 1427.76 36
 4 7 -6 1444.86 35.9
 -3 -7 6 888.71 23.4
 3 -7 -6 885.21 25.3
 3 -7 -6 855.81 24.3
 3 -7 -6 893.41 25
 3 7 -6 892.71 24.7
 -3 7 6 924.21 24.9
 3 7 -6 898.61 24.3
 2 -7 -6 1200.38 31
 2 -7 -6 1242.98 31.3
 2 -7 -6 1180.98 30.8
 -2 -7 6 1203.38 30.4
 2 7 -6 1192.68 30.8
 2 7 -6 1242.58 31.2
 -2 7 6 1254.97 31.2
 -1 -7 6 368.96 14.3
 1 -7 -6 339.97 12.8
 1 -7 -6 355.56 13.7
 1 -7 -6 325.47 12.8
 1 7 -6 328.77 13
 -1 7 6 334.57 12.5
 -1 7 6 352.06 13.1
 1 7 -6 337.47 9.7
 -1 7 6 370.06 13.7
 1 7 -6 347.67 13.7
 0 -7 -6 1333.97 31.8
 0 -7 6 1265.77 32.3
 0 -7 -6 1331.47 32.7
 0 -7 -6 1236.68 32.1
 0 -7 6 1338.47 32.7
 0 7 -6 1334.77 32.9
 0 7 6 1273.17 32.4
 0 7 -6 1270.07 33.8
 0 7 6 1327.67 32.9
 0 7 -6 1308.87 30.4
 -1 -7 -6 353.96 13.1
 1 -7 6 358.56 13.6
 -1 -7 -6 353.86 11.8
 1 -7 6 333.77 11.8
 -1 7 -6 330.97 11.6
 -1 7 -6 339.37 13.5
 1 7 6 354.26 13.7
 -1 7 -6 350.06 13
 1 7 6 377.16 14.9
 -1 7 -6 339.27 12.2
 1 7 6 346.77 11.9
 2 -7 6 1255.87 31.5
 2 -7 6 1211.38 31.1
 -2 -7 -6 1223.58 30.3
 -2 -7 -6 1247.78 29.1
 2 -7 6 1221.38 30.5
 2 7 6 1183.88 29.4
 -2 7 -6 1214.68 31
 2 7 6 1253.77 39
 2 7 6 1203.08 30.6
 -2 7 -6 1214.98 30.2
 -2 7 -6 1216.08 30.8
 -3 -7 -6 911.21 22.3
 3 -7 6 912.21 26.5
 -3 -7 -6 940.41 23.6
 3 -7 6 874.81 25.5
 3 -7 6 905.91 27.5
 3 7 6 866.01 25.3
 3 7 6 909.61 26.7
 -3 7 -6 876.61 24.3
 3 7 6 922.01 24.9
 -3 7 -6 892.91 25.4
 4 -7 6 1401.56 36.3
 -4 -7 -6 1495.25 34
 -4 -7 -6 1483.35 34.6
 4 -7 6 1497.75 37.6
 4 -7 6 1466.85 36.9
 4 7 6 1482.45 36.4
 4 7 6 1454.45 35.8
 -4 7 -6 1503.05 38
 -4 7 -6 1442.06 35.8
 -5 -7 -6 645.04 17
 5 -7 6 607.04 19.7
 5 -7 6 628.94 20.7
 -5 -7 -6 607.64 17.5
 -5 -7 -6 613.64 17.4
 5 -7 6 598.64 19.5
 5 7 6 563.54 18
 5 7 6 643.34 17.6
 -5 7 -6 616.44 21
 5 7 6 628.44 19.2
 -5 7 -6 607.64 18.4
 6 -7 6 381.46 15.5
 6 -7 6 374.66 16.7
 -6 -7 -6 369.16 12.7
 -6 -7 -6 357.66 11.6
 6 -7 6 381.56 15
 -6 7 -6 364.56 16.9
 -6 7 -6 353.36 13.1
 6 7 6 388.66 14.7
 6 7 6 350.56 13.4
 -7 -7 -6 102.09 8.9
 7 -7 6 129.39 10.6
 -7 -7 -6 106.09 7.4
 7 -7 6 120.39 10.8
 7 -7 6 131.99 14
 7 7 6 108.89 9.2
 7 7 6 115.69 9.9
 -7 7 -6 107.69 9
 -7 7 -6 138.79 14.5
 8 -7 6 299.87 14.5
 8 -7 6 279.97 13.5
 8 -7 6 304.27 18.3
 -8 -7 -6 264.87 10.8
 -8 -7 -6 269.97 12.4
 8 7 6 291.37 13.8
 8 7 6 266.47 12.2
 -8 7 -6 296.17 18.9
 9 -7 6 20.8 7.5
 9 -7 6 19.9 6.8
 -9 -7 -6 -0.7 6.4
 9 -7 6 13 9.5
 -9 7 -6 14 9.8
 9 7 6 18.8 5.8
 9 7 6 16.5 6.6
 10 -7 6 14.2 10.3
 -10 -7 -6 23.4 7.8
 10 -7 6 17.7 7.6
 10 7 6 33.6 7.1
 -10 7 -6 34.3 11.6
 10 7 6 30.1 7.3
 -11 -7 -6 98.99 13.6
 11 -7 6 114.29 13.5
 11 -7 6 96.69 16.1
 -11 7 -6 133.29 19
 12 7 6 123.99 12.8
 11 -8 -6 141.99 14.9
 11 -8 -6 154.18 18.9
 11 8 -6 154.98 14.2
 10 -8 -6 40 13.3
 10 -8 -6 65.09 11
 10 8 -6 73.69 11.1
 9 -8 -6 282.17 16.7
 9 -8 -6 291.17 20.3
 9 8 -6 286.67 15.7
 8 -8 -6 38.6 9.4
 8 -8 -6 50.39 10.9
 8 -8 -6 36.6 8.4
 8 8 -6 40.5 8.9
 8 8 -6 29.9 7.4
 7 -8 -6 799.82 25.1
 7 -8 -6 801.52 28.4
 7 8 -6 818.12 24.3
 7 8 -6 839.42 24.9
 6 -8 -6 24.3 7.2
 6 -8 -6 20.3 9.2
 6 -8 -6 17.6 7.9
 -6 -8 6 23.6 6.8
 6 8 -6 19.6 7.4
 5 -8 -6 597.34 21.9
 5 -8 -6 567.54 20.3
 -5 8 6 602.84 19.2
 5 8 -6 574.54 18.9
 5 8 -6 585.84 20
 4 -8 -6 453.05 16.8
 4 -8 -6 469.95 18.4
 4 -8 -6 450.35 17.5
 -4 8 6 485.05 16.7
 4 8 -6 439.86 16.7
 4 8 -6 471.75 17.3
 3 -8 -6 937.11 26.4
 3 -8 -6 897.31 28.8
 -3 -8 6 870.01 24.1
 3 8 -6 889.21 25.2
 3 8 -6 900.81 25.6
 -3 8 6 888.61 25.6
 2 -8 -6 804.52 22.9
 -2 -8 6 768.72 22.1
 2 -8 -6 767.52 23.2
 2 -8 -6 738.13 22.2
 -2 8 6 792.02 23.1
 2 8 -6 790.92 23.3
 2 8 -6 777.32 23.5
 1 -8 -6 913.31 24.5
 -1 -8 6 892.81 24.6
 1 -8 -6 888.21 25.1
 1 8 -6 859.01 24.6
 1 8 -6 846.22 20.6
 1 8 -6 862.01 20.9
 -1 8 6 886.11 25.1
 -1 8 6 894.31 31.5
 1 8 -6 875.51 25.1
 0 -8 -6 427.96 14.2
 0 -8 -6 418.26 15.6
 0 -8 6 424.66 15.5
 0 8 6 410.06 13.8
 0 8 -6 386.26 15.1
 0 8 -6 398.36 12.9
 0 8 6 410.16 15.4
 0 8 6 427.06 16
 0 8 -6 394.96 12.3
 0 8 -6 397.06 15.7
 1 -8 6 881.01 25
 1 -8 6 878.71 23
 -1 -8 -6 848.12 30.4
 1 -8 6 868.31 24.6
 -1 -8 -6 889.71 22.8
 1 8 6 843.22 24.3
 -1 8 -6 902.41 25.2
 1 8 6 885.81 25.5
 1 8 6 870.91 24.5
 -1 8 -6 895.91 23.4
 -1 8 -6 857.31 24.4
 -2 -8 -6 804.12 22.5
 2 -8 6 791.62 21.9
 2 -8 6 806.82 23.5
 -2 -8 -6 787.02 20.4
 2 -8 6 749.92 22.5
 2 8 6 808.92 23.4
 -2 8 -6 771.72 22.1
 2 8 6 788.12 22.6
 2 8 6 735.73 20.6
 -2 8 -6 751.92 22.8
 -2 8 -6 762.42 21.9
 -3 -8 -6 904.81 22.4
 3 -8 6 879.01 25.1
 -3 -8 -6 952.8 24.5
 3 -8 6 880.11 25.3
 3 -8 6 936.11 26.2
 3 8 6 872.31 24.8
 -3 8 -6 889.81 25.8
 -3 8 -6 878.41 25.5
 3 8 6 869.21 22.6
 3 8 6 910.21 25.6
 -4 -8 -6 476.15 13.8
 4 -8 6 488.85 18
 4 -8 6 471.05 17.7
 -4 -8 -6 475.05 15.2
 4 -8 6 396.36 21.5
 4 8 6 469.75 16.6
 4 8 6 487.75 17.2
 -4 8 -6 491.45 18.3
 -4 8 -6 466.65 16.6
 5 -8 6 620.64 20.5
 5 -8 6 590.04 21.3
 5 -8 6 568.54 19.4
 -5 -8 -6 601.54 16.1
 -5 -8 -6 559.84 16.2
 5 8 6 604.44 19.4
 -5 8 -6 549.15 18.5
 -5 8 -6 572.04 21.4
 6 -8 6 16.7 7.6
 -6 -8 -6 29.5 4.7
 6 -8 6 22 9.3
 6 -8 6 15.2 6.8
 -6 8 -6 17.9 9.2
 6 8 6 15.7 5.8
 6 8 6 23.4 7.1
 -6 8 -6 16 6
 7 -8 6 773.92 24.8
 7 -8 6 833.92 29.9
 -7 -8 -6 778.02 20.9
 -7 -8 -6 835.82 21.3
 7 -8 6 872.31 29
 7 8 6 885.21 25.2
 -7 8 -6 753.92 30.8
 7 8 6 808.72 23.7
 -8 -8 -6 38.3 5.8
 8 -8 6 36.1 10.3
 8 -8 6 40.8 9
 8 -8 6 49.99 8.8
 -8 8 -6 38.9 10.9
 8 8 6 35.5 7.8
 8 8 6 45.6 7.4
 9 -8 6 284.97 18.2
 -9 -8 -6 255.27 11.9
 9 -8 6 289.97 15.7
 9 8 6 289.17 14.5
 -9 8 -6 264.97 18.6
 10 -8 6 65.49 13.9
 10 -8 6 68.59 10.1
 -10 8 -6 82.29 15.5
 10 8 6 63.79 10
 11 -8 6 178.08 19
 11 -8 6 144.99 17.2
 -11 8 -6 146.09 17
 11 8 6 153.98 13.7
 10 -9 -6 153.68 16.5
 10 -9 -6 167.88 19.3
 10 9 -6 162.28 15.7
 9 -9 -6 64.49 11.4
 9 -9 -6 61.39 12.1
 9 9 -6 70.89 10.2
 8 -9 -6 559.44 25.3
 8 -9 -6 555.44 23.1
 8 9 -6 574.84 21.5
 7 -9 -6 87.69 11
 7 -9 -6 95.19 10.3
 7 -9 -6 88.79 13.2
 -7 9 6 72.19 11.2
 7 9 -6 89.09 10.4
 6 -9 -6 549.74 21.1
 6 -9 -6 498.85 31.7
 6 -9 -6 544.35 20.3
 -6 -9 6 510.75 18.5
 -6 9 6 508.85 18.6
 6 9 -6 546.45 20
 6 9 -6 578.64 19.9
 5 -9 -6 45 8.2
 5 -9 -6 51.29 9.6
 5 -9 -6 40.5 9.6
 -5 9 6 51.19 7.9
 5 9 -6 46.9 8.7
 5 9 -6 42.2 8.8
 4 -9 -6 720.43 24.1
 -4 -9 6 741.83 24.7
 4 -9 -6 720.43 23.4
 4 -9 -6 782.22 24.7
 -4 9 6 770.62 23.8
 4 9 -6 733.73 23.9
 4 9 -6 785.42 24
 -3 -9 6 106.59 9.7
 3 -9 -6 132.29 11.5
 3 -9 -6 118.19 10.7
 3 -9 -6 110.09 11.6
 -3 9 6 112.89 11
 3 9 -6 116.39 12
 3 9 -6 102.79 12
 2 -9 -6 625.04 20.7
 -2 -9 6 601.24 20.1
 2 -9 -6 648.74 21.3
 -2 9 6 635.04 21
 2 9 -6 613.74 20.3
 2 9 -6 609.54 21.1
 1 -9 -6 70.59 9.6
 -1 -9 6 75.09 8.5
 1 -9 -6 70.59 8.5
 -1 9 6 67.89 8.9
 1 9 -6 67.29 8.2
 1 9 -6 73.89 9.3
 1 9 -6 64.49 5
 1 9 -6 73.09 5.6
 0 -9 6 1789.72 43.6
 0 -9 -6 1794.42 42
 0 -9 -6 1759.42 43.6
 0 9 6 1774.52 44
 0 9 -6 1735.73 40
 0 9 6 1666.63 41.6
 0 9 6 1703.73 43.4
 0 9 -6 1753.02 40.3
 0 9 -6 1771.72 43.8
 -1 -9 -6 83.29 7.8
 -1 -9 -6 80.39 8.7
 -1 9 -6 72.79 9
 -1 9 -6 68.29 7.3
 -1 9 -6 66.09 7.2
 1 9 6 70.89 7.1
 1 9 6 80.39 9.7
 1 9 6 68.59 12.5
 -2 -9 -6 645.54 17.8
 2 -9 6 606.64 21
 2 -9 6 641.44 24.2
 -2 -9 -6 633.34 20.2
 2 9 6 569.04 17.8
 -2 9 -6 608.04 19.5
 2 9 6 632.54 21
 -2 9 -6 613.94 20.6
 2 9 6 633.34 20.2
 3 -9 6 116.29 11.6
 3 -9 6 102.09 10.5
 -3 -9 -6 101.99 9.6
 3 -9 6 122.79 11
 -3 -9 -6 106.99 7.4
 3 9 6 105.99 7.5
 3 9 6 106.99 9.9
 -3 9 -6 113.39 11.5
 -3 9 -6 119.89 10.9
 3 9 6 102.69 10
 4 -9 6 764.82 24
 -4 -9 -6 729.03 21.5
 -4 -9 -6 758.62 19.2
 4 -9 6 771.22 24.4
 4 -9 6 745.53 25.5
 -4 9 -6 760.12 24.4
 -4 9 -6 727.93 22.9
 4 9 6 759.22 23.2
 4 9 6 754.02 23.8
 -5 -9 -6 48.2 5.5
 -5 -9 -6 43.8 5.9
 5 -9 6 49.1 8.3
 -5 -9 -6 43 5
 5 -9 6 52.09 9.7
 5 -9 6 51.59 9.7
 5 9 6 42.3 8.6
 5 9 6 47.5 5.1
 -5 9 -6 33.2 7.5
 -5 9 -6 60.29 10.2
 5 9 6 49 7.7
 -6 -9 -6 521.95 14.1
 6 -9 6 515.35 19.7
 -6 -9 -6 552.14 14.5
 6 -9 6 538.95 20.6
 6 -9 6 571.64 22.2
 -6 9 -6 503.95 21.9
 -6 9 -6 498.15 18.4
 6 9 6 574.74 20.2
 -7 -9 -6 72.09 5.4
 7 -9 6 83.09 12.2
 7 -9 6 104.29 11.6
 -7 -9 -6 93.79 6.8
 7 -9 6 97.79 10.3
 -7 9 -6 71.09 9.5
 7 9 6 103.29 10.2
 -7 9 -6 92.99 12.9
 7 9 6 87.99 10.2
 -8 -9 -6 582.64 15.8
 8 -9 6 569.44 25
 8 -9 6 582.04 22.2
 -8 9 -6 570.44 25.7
 8 9 6 571.74 20.8
 9 -9 6 92.69 14.4
 9 -9 6 71.19 11
 9 9 6 73.49 10.2
 -9 9 -6 62.09 14
 10 -9 6 166.68 16.5
 10 -9 6 163.88 17.3
 10 9 6 171.08 16.2
 -10 9 -6 152.98 18
 10 -10 -6 103.19 14.3
 10 -10 -6 95.99 16.5
 9 -10 -6 114.09 23.3
 9 -10 -6 99.09 14.7
 9 10 -6 124.89 13.1
 8 -10 -6 25.2 10
 8 -10 -6 23 10.3
 8 10 -6 20.4 10.3
 7 -10 -6 113.49 13
 7 -10 -6 138.19 16.4
 7 10 -6 144.19 15.3
 6 -10 -6 81.99 12.1
 6 -10 -6 65.89 12.6
 6 -10 -6 64.59 10.5
 -6 10 6 75.99 9.6
 6 10 -6 74.49 11.1
 5 -10 -6 171.28 17.2
 5 -10 -6 176.88 14.7
 5 -10 -6 162.78 13.5
 5 10 -6 164.78 14.3
 5 10 -6 154.58 12.1
 -5 10 6 168.88 12.2
 4 -10 -6 99.49 11.8
 4 -10 -6 66.89 10.2
 -4 -10 6 78.19 9.6
 4 10 -6 81.19 10.9
 -4 10 6 74.79 9.8
 4 10 -6 106.79 16.5
 -3 -10 6 305.97 14.1
 3 -10 -6 315.17 16.6
 3 -10 -6 309.97 15.9
 3 10 -6 348.97 17
 -3 10 6 327.87 15.9
 3 10 -6 304.97 15.2
 -2 -10 6 173.58 12.3
 2 -10 -6 196.68 13.1
 2 10 -6 202.48 14.6
 2 10 -6 189.38 12.5
 -2 10 6 172.98 13.4
 1 -10 -6 800.22 23.4
 -1 -10 6 764.32 24.6
 1 -10 -6 765.52 24.9
 -1 10 6 803.82 25.4
 1 10 -6 733.13 19
 1 10 -6 808.12 25.5
 1 10 -6 768.12 19.4
 0 -10 6 70.99 9.3
 0 -10 -6 55.29 8.2
 0 -10 -6 44.4 8.7
 0 10 -6 49.7 5.7
 0 10 -6 70.29 17.5
 0 10 6 59.19 9.6
 0 10 -6 54.09 6.4
 -1 -10 -6 807.72 25
 -1 -10 -6 786.12 21.9
 1 10 6 712.83 21.8
 1 10 6 805.22 25.5
 -1 10 -6 762.02 21.9
 -1 10 -6 851.21 25.6
 -1 10 -6 727.03 21.3
 1 10 6 750.12 24.3
 -2 -10 -6 168.58 12
 2 -10 6 184.48 11.4
 2 -10 6 203.38 14.1
 -2 -10 -6 187.08 9.7
 -2 10 -6 205.68 13.7
 2 10 6 198.08 14.1
 2 10 6 204.68 18.7
 -2 10 -6 193.98 12.1
 -3 -10 -6 330.77 11.3
 3 -10 6 354.46 16.8
 3 -10 6 321.57 14.7
 -3 -10 -6 299.77 14
 3 10 6 319.97 15
 3 10 6 364.16 17.5
 -3 10 -6 298.77 15
 -3 10 -6 311.57 16.2
 3 10 6 306.37 11.3
 4 -10 6 79.69 10.3
 4 -10 6 110.99 12
 4 -10 6 93.29 10.9
 -4 -10 -6 85.49 6.6
 4 10 6 81.29 6.7
 4 10 6 91.69 9.6
 -4 10 -6 76.49 10.4
 -4 10 -6 80.39 10
 4 10 6 108.29 11.6
 5 -10 6 184.58 14.8
 -5 -10 -6 150.78 10.1
 5 -10 6 160.38 14
 -5 -10 -6 151.58 6.3
 5 -10 6 167.98 12.9
 -5 10 -6 184.38 15
 5 10 6 173.48 12
 5 10 6 176.48 13.6
 -5 10 -6 134.79 12.2
 6 -10 6 89.19 12.2
 6 -10 6 59.49 9.7
 6 -10 6 69.59 11.6
 -6 10 -6 83.69 12.4
 6 10 6 88.19 11.5
 6 10 6 89.09 9.9
 7 -10 6 148.29 16.1
 7 -10 6 143.39 14.5
 7 10 6 136.49 14.1
 -7 10 -6 144.79 16.6
 8 -10 6 21.3 9.6
 8 -10 6 38.8 12
 -8 10 -6 41 12.5
 8 10 6 26.1 9.3
 9 10 6 126.99 14.5
 10 -10 6 80.59 14.2
 10 -10 6 96.39 16
 -10 10 -6 90.89 16.7
 9 -11 -6 25.7 13
 9 -11 -6 3.8 10.4
 9 11 -6 36 13.9
 8 -11 -6 85.59 13.8
 8 -11 -6 99.29 22.6
 8 11 -6 104.09 16.6
 7 -11 -6 84.59 13.5
 7 -11 -6 73.09 12.4
 7 11 -6 89.49 12
 6 -11 -6 83.39 12.3
 6 -11 -6 86.99 12.9
 6 11 -6 97.69 12.5
 5 -11 -6 51.19 11.3
 5 -11 -6 32.5 10.2
 -5 11 6 36.9 9
 5 11 -6 47.6 10.9
 4 -11 -6 276.07 17.2
 -4 -11 6 234.68 15.3
 4 -11 -6 246.58 16.1
 4 11 -6 305.27 20.6
 4 11 -6 237.88 14.9
 -4 11 6 247.88 15.2
 3 -11 -6 85.39 11.5
 3 -11 -6 81.69 10.6
 -3 -11 6 80.59 9.3
 -3 11 6 72.39 10.4
 3 11 -6 89.69 11.8
 3 11 -6 75.39 9.8
 2 -11 -6 195.68 15
 2 -11 -6 212.88 14.3
 -2 11 6 194.58 15.9
 2 11 -6 218.38 16.1
 1 -11 -6 15.6 8.7
 1 -11 -6 9 7.2
 -1 -11 6 9.4 7.9
 -1 11 6 7.5 9.8
 1 11 -6 18.3 3.6
 1 11 -6 12.4 9.5
 1 11 -6 6.6 3.9
 0 -11 -6 214.98 14.7
 0 -11 6 202.68 15.8
 0 -11 -6 207.78 12.4
 0 11 6 192.08 15.4
 0 11 -6 211.08 15.2
 0 11 -6 195.48 10.5
 -1 -11 -6 11.4 8
 -1 -11 -6 7.6 5.8
 -1 11 -6 8 8.9
 -1 11 -6 4.8 5.9
 1 11 6 11.4 9.2
 -2 -11 -6 222.78 11.2
 -2 -11 -6 201.68 13.2
 2 -11 6 212.48 12.1
 2 11 6 226.08 15.9
 -2 11 -6 210.48 12.8
 2 11 6 174.98 11.1
 -2 11 -6 228.38 15.4
 2 11 6 202.48 15.4
 -3 -11 -6 94.59 7.9
 3 -11 6 85.19 9.8
 3 -11 6 74.79 10.8
 -3 -11 -6 80.59 9.6
 3 11 6 68.19 6.8
 -3 11 -6 88.49 10.3
 3 11 6 94.89 12
 -3 11 -6 57.69 9.8
 4 -11 6 235.58 15.1
 -4 -11 -6 238.78 10.1
 4 -11 6 270.67 17
 -4 11 -6 232.08 21.5
 -4 11 -6 264.57 15.8
 4 11 6 244.98 8.4
 4 11 6 256.57 14.7
 4 11 6 245.88 16.4
 -5 11 -6 46.4 11.4
 5 11 6 44 10.5
 6 -11 6 131.09 15.1
 6 -11 6 96.99 12.8
 -6 11 -6 101.19 13.4
 6 11 6 86.89 12
 7 -11 6 88.19 13
 7 -11 6 84.89 12.5
 7 11 6 80.89 12.1
 -7 11 -6 57.49 11.8
 8 -11 6 119.89 15.2
 8 -11 6 96.39 14.1
 8 11 6 115.69 13.6
 -8 11 -6 97.09 15.1
 9 -11 6 36.2 11
 9 -11 6 25.2 13
 -9 11 -6 35.7 14
 9 11 6 24.9 13
 8 -12 -6 22.5 12.1
 8 -12 -6 14.9 13
 8 12 -6 5.1 12.5
 7 -12 -6 38.6 13.1
 7 -12 -6 36.3 12
 7 12 -6 22.3 16.7
 6 -12 -6 54.99 12.9
 6 -12 -6 51.29 12.1
 6 12 -6 44.5 11.6
 5 -12 -6 1.2 9.8
 5 -12 -6 8.1 10.3
 5 12 -6 18 10.3
 4 -12 -6 30.2 10.4
 4 -12 -6 39.3 11.4
 4 12 -6 36 11.3
 -4 12 6 26.6 9.2
 3 -12 -6 21.9 10.2
 3 -12 -6 16.9 9
 -3 12 6 18.2 9.4
 3 12 -6 20.1 12.6
 2 -12 -6 17.3 10
 2 -12 -6 18.7 8.4
 -2 -12 6 40.8 10.5
 2 12 -6 43.8 10.9
 -2 12 6 21.3 10.2
 1 -12 -6 60.49 11.3
 -1 -12 6 67.29 10.4
 1 -12 -6 71.29 9.4
 -1 12 6 78.89 12.6
 1 12 -6 86.79 12.7
 1 12 -6 70.99 5.1
 0 -12 -6 15.8 8.9
 0 -12 -6 12.5 6.7
 0 -12 6 -3.8 8.1
 0 12 6 10.7 10.2
 0 12 -6 4.2 5.4
 0 12 -6 0.3 9.2
 0 12 -6 -5.9 5
 1 -12 6 62.59 11
 -1 -12 -6 50.19 9.8
 -1 12 -6 73.89 11.7
 1 12 6 54.39 11
 -2 -12 -6 13.4 8.6
 -2 -12 -6 14.5 5.5
 2 12 6 31.7 11.1
 -2 12 -6 24.6 8.1
 -3 -12 -6 11 4.6
 3 -12 6 36.1 10.6
 3 -12 6 14.4 8.1
 -3 12 -6 20.3 9.5
 -3 12 -6 10.9 8.5
 3 12 6 18.5 10.5
 4 -12 6 41.2 11.9
 4 -12 6 22 9
 -4 12 -6 38.9 10.1
 4 12 6 47.7 11.8
 5 -12 6 27.3 9.9
 5 -12 6 28.4 10.3
 -5 12 -6 18.5 9.8
 5 12 6 17 10.8
 6 -12 6 54.69 11.7
 6 -12 6 51.89 11.9
 -6 12 -6 48.6 12.3
 6 12 6 49.6 12.5
 7 -12 6 27.5 11.2
 7 -12 6 33 11.5
 7 12 6 16.1 10.8
 -7 12 -6 19.2 11.4
 8 -12 6 15.5 11.3
 8 -12 6 12.8 12.7
 -8 12 -6 -2.9 11.3
 8 12 6 1.8 13.7
 6 -13 -6 23.3 11.7
 6 -13 -6 2.9 11.8
 6 13 -6 5.3 13.6
 5 -13 -6 17.3 11.8
 5 -13 -6 5.4 10.1
 5 13 -6 25.5 13
 4 -13 -6 3.1 9.3
 4 13 -6 12.2 11.5
 3 -13 -6 34.1 10.7
 3 -13 -6 36.8 11.2
 3 13 -6 39.3 12.4
 -3 13 6 40 12.1
 2 -13 -6 40.6 9.8
 2 -13 -6 44.6 11.7
 -2 13 6 42.3 11.3
 2 13 -6 47.1 14.3
 1 -13 -6 44.3 9.2
 -1 -13 6 45.6 11.4
 1 -13 -6 31.1 11.2
 -1 13 6 50.49 12
 0 -13 6 16.1 9.8
 0 -13 -6 10.1 7.5
 0 -13 -6 22.6 10.1
 0 13 -6 37.6 11.6
 0 13 6 19.4 11.3
 1 -13 6 55.29 11.5
 1 13 6 46.2 12
 -1 13 -6 33.6 7.9
 -2 -13 -6 39.7 6.5
 -2 13 -6 43.3 9.2
 2 13 6 46.6 12.4
 -3 13 -6 24.6 8.9
 3 13 6 34.3 12.3
 4 -13 6 34.8 11.9
 4 -13 6 24.9 9.5
 4 13 6 10.9 11.3
 -4 13 -6 11.5 10
 5 -13 6 44.7 12.3
 5 -13 6 17.7 10.4
 5 13 6 -2.5 10.7
 -5 13 -6 4 10.7
 6 -13 6 10.2 9.9
 6 -13 6 7.6 12.9
 6 13 6 -1.9 11.4
 -6 13 -6 28.8 11.3
 4 -14 -6 16.2 12.3
 4 -14 -6 9.9 10
 4 14 -6 5.7 15
 3 -14 -6 16.6 10.4
 3 -14 -6 27.6 11.9
 3 14 -6 4.1 11.8
 2 -14 -6 21.6 11
 2 14 -6 37.2 12.9
 1 -14 -6 29.2 9.1
 1 14 -6 25.4 18.9
 -1 14 6 24.8 12.3
 0 -14 -6 22.3 8.4
 0 14 6 39.5 13
 0 14 -6 21.7 12.1
 1 -14 6 26.2 15
 1 14 6 20.2 12.7
 -1 14 -6 27.7 12.3
 2 -14 6 22.7 11.6
 2 14 6 27.2 13
 -2 14 -6 31.4 9.2
 3 14 6 16.7 12.1
 -3 14 -6 25.8 9.5
 -4 14 -6 24.5 10.9
 4 14 6 19.6 12.3
 13 0 -7 12.8 6.3
 -13 0 7 21.1 11.2
 13 0 -7 29.6 11
 13 0 -7 12.5 5.9
 -12 0 7 531.95 23.5
 12 0 -7 536.25 22.9
 12 0 -7 503.55 16.2
 12 0 -7 510.15 16.3
 11 0 -7 11 5.2
 11 0 -7 13.2 5.1
 10 0 -7 399.46 18.2
 10 0 -7 406.66 13.2
 10 0 -7 405.16 14.1
 9 0 -7 65.19 7.2
 9 0 -7 75.39 6.6
 9 0 -7 67.79 9.1
 8 0 -7 338.27 14.5
 8 0 -7 301.47 10.5
 8 0 -7 303.67 10.9
 7 0 -7 33.6 4.2
 7 0 -7 32.8 7.7
 7 0 -7 32.1 4.5
 6 0 -7 81.39 5.9
 6 0 -7 81.49 7.9
 6 0 -7 88.29 5.7
 -6 0 7 85.59 7.1
 -5 0 7 7.9 4.5
 5 0 -7 10.4 4.5
 5 0 -7 14.7 3.2
 5 0 -7 16.3 3.5
 -4 0 7 604.34 14.3
 -4 0 7 609.94 16.7
 4 0 -7 626.14 16.9
 -4 0 7 603.34 15
 4 0 -7 608.94 15.6
 4 0 -7 595.74 15.3
 -3 0 7 157.98 5.7
 3 0 -7 151.98 6.6
 3 0 -7 163.18 7.3
 -3 0 7 157.08 5.8
 -2 0 7 14.5 2.8
 -2 0 7 13.9 2.9
 2 0 -7 20.1 3.4
 -2 0 7 13.1 3.1
 2 0 -7 16.9 3.1
 2 0 -7 12.8 3.4
 1 0 -7 157.38 6.5
 -1 0 7 162.98 6.3
 1 0 -7 150.98 7.4
 -1 0 7 164.38 7
 1 0 -7 156.78 6.3
 -1 0 7 160.88 6.3
 0 0 -7 10.1 3.3
 0 0 7 11.1 3
 0 0 -7 5.9 2.7
 0 0 -7 5.5 2.7
 -1 0 -7 154.38 5.8
 1 0 7 154.48 6.1
 -1 0 -7 159.18 6
 1 0 7 161.58 6.1
 1 0 7 158.78 6.9
 -1 0 -7 150.58 6.6
 -2 0 -7 19 3.7
 2 0 7 14.5 3.5
 -2 0 -7 14.7 2.6
 2 0 7 18.4 2.8
 -2 0 -7 15.5 2.7
 3 0 7 156.18 7.3
 -3 0 -7 156.68 4.8
 3 0 7 159.68 5.8
 -3 0 -7 169.28 8.1
 -3 0 -7 165.08 5
 3 0 7 159.18 6
 -3 0 -7 157.08 7.1
 4 0 7 598.44 17.1
 -4 0 -7 613.24 17.2
 4 0 7 602.94 14.5
 -4 0 -7 592.84 16.9
 4 0 7 614.84 14.7
 5 0 7 18.1 2.7
 -5 0 -7 23.1 5.1
 5 0 7 18.9 2.9
 5 0 7 15.1 4.7
 -5 0 -7 19.7 4.7
 6 0 7 87.29 4.7
 6 0 7 89.69 5.8
 -6 0 -7 95.79 8
 7 0 7 41.3 4.2
 -7 0 -7 49.2 7.5
 7 0 7 39.6 4.1
 8 0 7 315.87 9
 -8 0 -7 306.77 14.3
 8 0 7 311.57 9.2
 -9 0 -7 62.09 10
 9 0 7 62.59 4.9
 10 0 7 418.86 11.3
 10 0 7 396.76 11.4
 -10 0 -7 412.36 19.3
 -11 0 -7 17.8 10
 11 0 7 15.4 3.7
 11 0 7 17.5 3.7
 12 0 7 514.45 13.6
 12 0 7 500.45 13.6
 -12 0 -7 503.75 23.2
 13 0 7 5.6 3.6
 -13 0 -7 12.7 11
 13 -1 -7 69.59 13.1
 -13 -1 7 62.99 11.7
 13 -1 -7 72.69 7.5
 13 -1 -7 44.2 7.1
 13 1 -7 58.29 11.8
 13 1 -7 62.09 8.4
 13 1 -7 63.39 6.9
 -13 1 7 38.6 12.8
 12 -1 -7 136.49 15.8
 12 -1 -7 104.59 9.1
 -12 -1 7 129.59 14
 12 -1 -7 119.09 9.4
 12 1 -7 148.69 15.6
 12 1 -7 105.89 8.5
 12 1 -7 101.19 8.4
 11 -1 -7 277.87 17.6
 11 -1 -7 262.07 11.6
 11 1 -7 278.47 17
 11 1 -7 251.07 11
 11 1 -7 280.37 10.9
 10 -1 -7 51.29 9.8
 10 -1 -7 48.3 5.8
 10 -1 -7 53.89 6.4
 10 1 -7 45.8 5.6
 10 1 -7 52.69 6.8
 10 1 -7 44.5 8.8
 9 -1 -7 283.07 11.2
 9 -1 -7 307.47 15.5
 9 -1 -7 292.87 10.8
 9 1 -7 284.17 10.8
 9 1 -7 303.37 14.4
 9 1 -7 292.07 10.5
 8 -1 -7 192.08 12.3
 8 -1 -7 161.38 8.1
 8 -1 -7 179.18 9
 8 1 -7 162.28 8.1
 8 1 -7 170.18 7.9
 8 1 -7 180.38 11
 7 -1 -7 72.29 6
 7 -1 -7 70.89 6.5
 7 -1 -7 84.39 8.3
 7 1 -7 78.69 5.8
 7 1 -7 84.09 8.1
 7 1 -7 84.69 6.1
 -6 -1 7 33.4 5.1
 6 -1 -7 28.7 4.4
 6 -1 -7 31 6.3
 6 1 -7 35.9 5.4
 6 1 -7 33.5 4.1
 6 1 -7 32.9 4
 5 -1 -7 40.5 5.6
 5 -1 -7 46.2 4.9
 -5 -1 7 45.4 5
 5 -1 -7 46.2 5.1
 -5 1 7 40.6 2.7
 5 1 -7 48.9 4.8
 -5 1 7 41.7 4.1
 -5 1 7 36.7 5.1
 5 1 -7 45.1 5.2
 5 1 -7 42 4.7
 -4 -1 7 759.52 17.3
 4 -1 -7 786.42 19
 4 -1 -7 762.82 18.7
 -4 -1 7 756.12 19.3
 4 -1 -7 764.52 20.2
 -4 1 7 754.92 20.2
 -4 1 7 764.62 18.8
 4 1 -7 775.32 19.4
 4 1 -7 745.43 18.6
 4 1 -7 752.42 18.6
 -4 1 7 755.72 17.8
 3 -1 -7 418.96 11.6
 3 -1 -7 400.86 12.4
 -3 -1 7 402.06 11.4
 -3 -1 7 415.86 10.7
 -3 -1 7 396.76 10.4
 -3 1 7 373.36 11.9
 -3 1 7 395.06 10.8
 3 1 -7 403.46 11.4
 3 1 -7 398.46 11.2
 -3 1 7 403.96 10.8
 2 -1 -7 943.91 22.6
 -2 -1 7 933.71 21.8
 2 -1 -7 940.11 21.7
 2 -1 -7 973.8 22
 -2 -1 7 858.81 22.8
 -2 -1 7 961.9 21.6
 2 1 -7 916.11 21.8
 -2 1 7 936.11 21.8
 2 1 -7 934.71 21.9
 -2 1 7 871.11 23.5
 -2 1 7 929.21 21.6
 2 1 -7 896.51 21.6
 1 -1 -7 89.59 6
 1 -1 -7 89.69 5.3
 -1 -1 7 121.99 5.6
 -1 -1 7 94.29 5
 -1 -1 7 111.09 5.6
 1 -1 -7 97.99 6.6
 -1 1 7 100.19 6.1
 1 1 -7 105.89 5.6
 -1 1 7 98.69 5.4
 1 1 -7 99.49 5.6
 -1 1 7 102.09 5.4
 1 1 -7 120.29 5.6
 0 -1 -7 100.99 5.8
 0 -1 7 97.49 5.3
 0 -1 -7 87.19 5.3
 0 -1 7 89.89 5.4
 0 -1 7 99.29 5.2
 0 1 7 99.99 5.6
 0 1 -7 91.49 5.1
 0 1 7 88.29 5.3
 0 1 -7 90.39 5.4
 0 1 -7 102.39 5.9
 -1 -1 -7 97.69 5
 -1 -1 -7 87.99 5.2
 1 -1 7 106.89 5.3
 -1 -1 -7 115.29 6.2
 1 -1 7 102.19 5.8
 1 -1 7 93.79 5.2
 1 1 7 111.29 5.4
 -1 1 -7 101.79 5.3
 -1 1 -7 99.89 6.1
 -1 1 -7 100.49 4.9
 1 1 7 103.89 5.7
 1 1 7 90.79 5.2
 2 -1 7 918.71 22.1
 -2 -1 -7 952.9 21.7
 -2 -1 -7 975.3 23.4
 -2 1 -7 954.2 23.5
 -2 1 -7 966.2 22.1
 2 1 7 987.7 23.3
 2 1 7 982.3 22.2
 3 -1 7 409.36 11
 -3 -1 -7 428.56 12.6
 3 -1 7 384.16 12.2
 -3 -1 -7 397.66 9.5
 3 -1 7 386.46 10.7
 -3 -1 -7 400.36 9.6
 -3 1 -7 380.96 12.4
 3 1 7 396.46 12
 3 1 7 401.66 10.7
 3 1 7 406.06 10.6
 -3 1 -7 407.96 12.2
 -3 1 -7 416.06 12.3
 -3 1 -7 407.46 10
 -4 -1 -7 779.12 20.2
 4 -1 7 763.12 20.8
 4 -1 7 761.72 18.3
 -4 -1 -7 805.02 20.8
 4 -1 7 776.72 18.6
 -4 1 -7 767.42 21
 4 1 7 773.32 18.2
 4 1 7 795.72 18.6
 4 1 7 789.82 20.6
 -4 1 -7 753.32 20.6
 -5 -1 -7 45.8 6.1
 -5 -1 -7 38.6 5
 5 -1 7 44 4.3
 5 1 7 38 5
 5 1 7 41.7 3.8
 -5 1 -7 40.4 5.4
 5 1 7 44.7 3.8
 -5 1 -7 55.09 6.9
 6 -1 7 31.8 3.6
 -6 -1 -7 38.9 6
 6 1 7 31 3
 6 1 7 30.7 4.7
 -6 1 -7 22.7 6
 7 -1 7 82.59 5.2
 -7 -1 -7 78.99 9.1
 7 1 7 75.39 4.4
 7 1 7 75.29 4.4
 -7 1 -7 78.69 9.1
 8 -1 7 179.28 7.1
 -8 -1 -7 188.88 12
 8 1 7 162.08 6.1
 -8 1 -7 169.88 12
 8 1 7 158.18 6.1
 9 -1 7 286.97 9.3
 -9 -1 -7 302.77 14.6
 9 1 7 281.37 8.5
 9 1 7 283.57 8.4
 -9 1 -7 288.27 16.5
 -10 -1 -7 56.59 10.3
 10 -1 7 47.8 4.7
 10 1 7 41.8 3.9
 10 1 7 42.6 3.9
 11 -1 7 262.37 9.6
 11 -1 7 263.87 9.7
 -11 -1 -7 279.27 16.9
 -11 1 -7 303.57 18.5
 11 1 7 267.47 8.4
 11 1 7 254.27 8.3
 12 -1 7 120.89 7.6
 12 -1 7 119.19 7.6
 -12 -1 -7 143.09 15.4
 -12 1 -7 175.38 17.1
 13 -1 7 67.39 6.8
 -13 -1 -7 61.59 12.5
 13 -1 7 66.79 6.9
 -13 1 -7 65.39 21
 13 -2 -7 30.6 7
 13 -2 -7 24.4 14.6
 -13 -2 7 50.59 10.8
 13 2 -7 30.7 10.5
 13 2 -7 35.3 6.1
 13 2 -7 33.6 6
 12 -2 -7 246.48 12.2
 -12 -2 7 279.77 17.4
 12 -2 -7 260.97 12.4
 12 -2 -7 273.27 18.8
 12 2 -7 248.38 10.9
 12 2 -7 244.28 11
 -11 -2 7 292.77 16.3
 11 -2 -7 267.67 18.1
 11 -2 -7 287.17 12.3
 11 -2 -7 307.87 12.7
 11 2 -7 280.67 11.1
 11 2 -7 287.97 11.4
 11 2 -7 281.97 16.7
 10 -2 -7 67.89 7.5
 10 -2 -7 78.49 8.6
 10 2 -7 72.09 7
 10 2 -7 84.39 9.6
 10 2 -7 66.99 7.3
 9 -2 -7 567.54 21.2
 9 -2 -7 540.05 16.4
 9 -2 -7 521.85 15.8
 9 2 -7 509.65 15
 9 2 -7 510.75 15.2
 9 2 -7 513.55 18.1
 8 -2 -7 87.59 7.4
 8 -2 -7 97.09 8.2
 8 -2 -7 104.69 11.4
 8 2 -7 103.09 7
 8 2 -7 121.19 15.5
 8 2 -7 103.69 6.9
 7 -2 -7 720.63 19
 7 -2 -7 749.82 19.5
 -7 -2 7 702.63 19.9
 7 -2 -7 748.73 22.8
 7 2 -7 720.63 18.5
 7 2 -7 707.33 18.4
 7 2 -7 713.43 20.4
 6 -2 -7 47.9 7.3
 6 -2 -7 43.9 4.8
 6 -2 -7 37.3 4.9
 -6 -2 7 37.1 5.6
 6 2 -7 40 5.3
 6 2 -7 40.1 4.4
 6 2 -7 40.5 4.4
 5 -2 -7 514.85 14.2
 5 -2 -7 513.95 14.5
 5 -2 -7 514.55 16.7
 -5 -2 7 506.05 14.5
 -5 2 7 545.55 12.9
 -5 2 7 521.15 18.2
 5 2 -7 504.85 13.8
 5 2 -7 513.25 13.9
 -5 2 7 518.65 12.9
 5 2 -7 510.35 14.6
 -4 -2 7 861.51 19.5
 4 -2 -7 879.01 23
 4 -2 -7 879.21 21.4
 -4 -2 7 842.92 20.8
 -4 -2 7 856.41 19.5
 4 2 -7 853.41 20.8
 4 2 -7 848.42 20.8
 -4 2 7 840.62 22.6
 -4 2 7 844.82 20.4
 4 2 -7 868.51 20.8
 3 -2 -7 3253.57 72.69
 -3 -2 7 3275.07 70.59
 3 -2 -7 3391.46 71.69
 3 -2 -7 3407.56 72.79
 -3 -2 7 3299.57 70.79
 -3 -2 7 3302.97 70.99
 -3 2 7 3330.27 71.09
 -3 2 7 3314.27 71.19
 -3 2 7 3337.17 72.69
 3 2 -7 3291.07 70.99
 3 2 -7 3366.76 71.29
 2 -2 -7 2237.08 48.3
 -2 -2 7 2212.18 48.1
 -2 -2 7 2233.18 47.9
 -2 -2 7 2255.87 47.9
 2 -2 -7 2251.77 48.6
 2 -2 -7 2149.39 49.1
 -2 2 7 2190.98 48.2
 -2 2 7 2238.38 49.2
 2 2 -7 2194.08 48.2
 -2 2 7 2063.49 48.6
 2 2 -7 2248.48 48.3
 -1 -2 7 1292.47 28.4
 1 -2 -7 1252.97 28.6
 -1 -2 7 1213.28 28
 1 -2 -7 1277.27 29
 -1 -2 7 1264.67 28.4
 1 -2 -7 1212.98 28.3
 1 2 -7 1221.58 28.3
 -1 2 7 1237.38 28.4
 -1 2 7 1210.18 29.8
 -1 2 7 1232.98 28.4
 1 2 -7 1252.07 28.4
 0 -2 -7 697.43 17.9
 0 -2 7 740.63 18.1
 0 -2 7 758.82 18
 0 -2 7 741.53 18
 0 -2 -7 731.23 17.9
 0 -2 -7 773.42 18.8
 0 2 -7 752.72 18
 0 2 -7 733.63 18
 0 2 7 714.83 17.9
 0 2 7 736.53 18.5
 0 2 7 752.42 19.4
 0 2 -7 719.03 18.1
 1 -2 7 1259.67 28.9
 1 -2 7 1276.37 28.6
 1 -2 7 1274.27 28.6
 -1 -2 -7 1226.58 29.1
 -1 -2 -7 1262.77 28.3
 -1 -2 -7 1222.78 28.2
 -1 2 -7 1207.58 28.2
 1 2 7 1258.27 28.4
 1 2 7 1284.87 28.6
 -1 2 -7 1245.58 28.5
 1 2 7 1253.97 29.2
 -1 2 -7 1248.88 28.9
 -2 -2 -7 2259.67 48.2
 2 -2 7 2288.97 49.9
 2 -2 7 2255.17 49
 2 -2 7 2211.78 48.7
 -2 -2 -7 2162.48 48.2
 -2 -2 -7 2276.27 49.8
 -2 2 -7 2201.58 49.7
 -2 2 -7 2214.58 48.5
 -2 2 -7 2242.18 48.7
 2 2 7 2257.47 48.7
 2 2 7 2280.07 49.5
 -2 2 -7 2214.58 49.5
 -3 -2 -7 3370.16 69.89
 3 -2 7 3389.06 72.79
 -3 -2 -7 3265.87 69.89
 3 -2 7 3327.57 70.99
 -3 -2 -7 3329.37 72.19
 3 2 7 3247.38 71.89
 -3 2 -7 3323.27 70.69
 -3 2 -7 3305.57 72.49
 -3 2 -7 3330.67 72.89
 3 2 7 3307.67 70.69
 -3 2 -7 3318.47 70.49
 3 2 7 3321.97 70.79
 4 -2 7 871.91 20.9
 -4 -2 -7 857.31 21.8
 -4 -2 -7 858.11 22.2
 -4 2 -7 858.51 19.4
 4 2 7 859.01 22
 4 2 7 863.11 20.1
 4 2 7 876.31 20.3
 -4 2 -7 853.01 23.1
 -4 2 -7 889.91 19.7
 -4 2 -7 844.52 22.7
 5 -2 7 522.55 13.7
 5 -2 7 498.65 16.3
 -5 -2 -7 528.65 15.9
 -5 -2 -7 508.65 15.3
 5 -2 7 538.25 13.9
 5 2 7 504.65 12.9
 5 2 7 510.35 15.7
 5 2 7 528.75 13.2
 -5 2 -7 512.35 16.7
 -6 -2 -7 43 5.5
 -6 -2 -7 48.6 6.4
 6 -2 7 48.3 7.4
 6 -2 7 43.4 4.9
 6 -2 7 37.9 4.1
 -6 2 -7 40.2 6.8
 6 2 7 42.9 3.8
 6 2 7 44 5.9
 6 2 7 36.1 4.1
 7 -2 7 717.73 22.5
 -7 -2 -7 716.43 23.9
 7 -2 7 753.82 18.4
 7 -2 7 727.03 18.3
 7 2 7 716.43 17.3
 7 2 7 727.43 17.2
 -7 2 -7 719.33 22.8
 8 -2 7 102.99 6.8
 8 -2 7 119.49 11.5
 -8 -2 -7 108.59 10.3
 8 -2 7 106.49 6.4
 -8 2 -7 111.99 12.5
 8 2 7 89.29 5.4
 8 2 7 93.89 5.2
 9 -2 7 571.04 21.8
 -9 -2 -7 551.44 19.9
 9 -2 7 512.35 14.8
 9 -2 7 531.55 14.9
 -9 2 -7 538.95 21.9
 9 2 7 511.25 13.5
 9 2 7 519.05 13.5
 -10 -2 -7 94.39 10.9
 10 2 7 65.09 4.8
 -10 2 -7 93.39 12.7
 10 2 7 68.49 5.2
 11 -2 7 275.97 10.7
 11 2 7 273.57 8.6
 -11 2 -7 316.47 19.8
 11 2 7 262.47 8.4
 12 -2 7 265.17 11.1
 -12 -2 -7 252.57 17.3
 -12 2 -7 306.57 20.3
 -13 -2 -7 43.3 11.2
 13 -2 7 41.9 6.7
 13 -2 7 42.4 6.9
 -13 2 -7 17.8 12.2
 -13 -3 7 15.4 9.7
 13 -3 -7 12 7.1
 13 -3 -7 21.4 11.8
 13 3 -7 8 9.5
 13 3 -7 17.2 5.7
 -13 3 7 25.9 11.2
 13 3 -7 18.3 5.6
 12 -3 -7 318.97 14.2
 12 -3 -7 357.06 21.4
 -12 -3 7 342.87 17.3
 12 3 -7 323.37 12.4
 12 3 -7 323.07 17.2
 12 3 -7 319.87 12.6
 11 -3 -7 45.5 7.3
 11 -3 -7 63.99 11.1
 11 -3 -7 55.99 7.7
 -11 -3 7 52.39 9.3
 11 3 -7 57.99 9.4
 11 3 -7 41.4 6.3
 11 3 -7 55.59 6.4
 10 -3 -7 660.83 19.9
 10 -3 -7 666.43 20.1
 -10 -3 7 670.13 21.8
 10 -3 -7 651.83 25.5
 10 3 -7 645.74 18.5
 10 3 -7 653.73 21.5
 10 3 -7 662.73 18.4
 9 -3 -7 175.78 9.6
 9 -3 -7 194.78 14.9
 9 -3 -7 180.88 10.5
 9 3 -7 168.58 9.1
 9 3 -7 188.98 11.2
 9 3 -7 163.18 8.7
 8 -3 -7 1508.65 39.9
 8 -3 -7 1560.44 36.4
 -8 -3 7 1471.95 36.6
 8 -3 -7 1496.95 35.8
 8 3 -7 1494.95 36.7
 8 3 -7 1466.05 34.9
 8 3 -7 1524.05 35.1
 7 -3 -7 638.74 18.1
 7 -3 -7 662.53 22
 -7 -3 7 682.73 19.4
 7 -3 -7 677.03 18.7
 7 3 -7 651.63 17.6
 7 3 -7 648.94 17.6
 7 3 -7 653.93 18.7
 6 -3 -7 376.46 12.2
 -6 -3 7 377.36 12
 6 -3 -7 394.36 15
 6 -3 -7 386.56 12.7
 6 3 -7 350.96 11.9
 6 3 -7 385.36 11.9
 -6 3 7 376.26 10
 6 3 -7 368.16 11.7
 5 -3 -7 787.92 20.8
 -5 -3 7 862.41 18.2
 -5 -3 7 827.92 20.4
 -5 -3 7 825.92 18.1
 5 3 -7 809.32 20.3
 5 3 -7 823.02 20.6
 -5 3 7 832.82 19.9
 -4 -3 7 1853.01 41.1
 4 -3 -7 1882.71 42.5
 -4 -3 7 1865.41 40.8
 -4 -3 7 1875.71 40.6
 4 -3 -7 1850.61 43.8
 -4 3 7 1878.61 41.7
 4 3 -7 1884.31 41.9
 4 3 -7 1850.91 41.8
 -4 3 7 1862.81 43.7
 -4 3 7 1852.61 41.5
 4 3 -7 1875.71 41
 3 -3 -7 1005.6 24.8
 -3 -3 7 1051.29 23.4
 3 -3 -7 995.7 24.4
 -3 -3 7 1031.4 23.9
 3 -3 -7 1009.9 25.6
 -3 -3 7 1004.9 23.7
 3 3 -7 995.5 23.8
 3 3 -7 1002.1 24.2
 -3 3 7 1007.1 24.1
 -3 3 7 1032.3 25.8
 -2 -3 7 130.19 5.5
 2 -3 -7 116.89 6.8
 -2 -3 7 129.79 6.1
 -2 -3 7 118.49 6
 2 -3 -7 122.89 6.8
 2 3 -7 136.29 6.5
 -2 3 7 129.79 7.3
 2 3 -7 123.19 6.6
 2 3 -7 121.49 5.3
 -2 3 7 127.49 6.5
 -2 3 7 129.89 6.4
 1 -3 -7 81.89 6.2
 1 -3 -7 82.29 5.9
 -1 -3 7 82.19 5.5
 -1 -3 7 90.69 4.7
 1 -3 -7 78.79 5.7
 1 3 -7 75.39 5.3
 -1 3 7 91.69 6
 1 3 -7 89.69 5.7
 1 3 -7 83.79 5.6
 -1 3 7 85.29 5.5
 -1 3 7 83.99 5.3
 0 -3 -7 1747.93 39.8
 0 -3 -7 1772.52 39.8
 0 -3 7 1831.12 39.4
 0 -3 7 1754.12 39.8
 0 -3 -7 1763.82 40.2
 0 3 -7 1771.42 39.7
 0 3 7 1830.32 40
 0 3 7 1802.92 40.1
 0 3 -7 1822.42 39.5
 0 3 7 1757.22 41.6
 0 3 -7 1789.52 40.3
 -1 -3 -7 84.19 5.2
 -1 -3 -7 74.09 5.3
 1 -3 7 87.59 5.7
 1 -3 7 90.09 5.9
 1 -3 7 87.29 5.5
 -1 -3 -7 88.19 6.2
 -1 3 -7 100.89 6.5
 -1 3 -7 85.59 5.3
 1 3 7 72.99 5.4
 -1 3 -7 100.29 6
 -1 3 -7 84.59 5.8
 1 3 7 88.99 5.8
 1 3 7 88.69 6.1
 -2 -3 -7 136.89 7.1
 -2 -3 -7 130.49 5.8
 2 -3 7 139.39 6.7
 2 -3 7 125.69 6.8
 2 -3 7 131.29 7
 -2 -3 -7 124.29 5.9
 -2 3 -7 124.49 6
 -2 3 -7 119.89 6.3
 -2 3 -7 128.09 7.4
 -2 3 -7 126.19 6.8
 2 3 7 130.09 6.3
 2 3 7 126.49 6.9
 -3 -3 -7 1026.4 25.4
 -3 -3 -7 1048.1 23.4
 -3 -3 -7 1012.4 24.3
 -3 3 -7 1012.3 24.2
 -3 3 -7 1045.4 24.2
 3 3 7 1043.9 24.2
 -3 3 -7 1057.29 26.4
 3 3 7 1021.8 24.3
 3 3 7 1019.5 25.1
 4 -3 7 1914.81 44
 -4 -3 -7 1877.21 42.9
 4 -3 7 1877.41 42
 -4 -3 -7 1944.31 39.8
 4 -3 7 1777.72 41.9
 -4 3 -7 1846.12 41.1
 4 3 7 1876.31 41.3
 4 3 7 1853.71 42.6
 -4 3 -7 1886.21 44.3
 4 3 7 1888.31 41.5
 -4 3 -7 1901.11 41
 -4 3 -7 1834.02 43.7
 -5 -3 -7 808.32 21.5
 5 -3 7 803.62 20.3
 -5 -3 -7 788.02 22.7
 -5 3 -7 823.22 19.1
 5 3 7 827.72 20.8
 5 3 7 803.92 19.4
 5 3 7 796.62 22.9
 6 -3 7 378.36 11.9
 6 -3 7 405.86 15
 -6 -3 -7 373.56 13.6
 6 -3 7 381.96 12.6
 -6 -3 -7 367.86 12.7
 6 3 7 375.56 11
 -6 3 -7 381.56 15.2
 6 3 7 383.36 13.2
 6 3 7 380.86 10.8
 -7 -3 -7 639.34 20.4
 7 -3 7 650.53 21.5
 7 -3 7 642.34 17.5
 7 -3 7 673.23 17.7
 7 3 7 654.93 16.3
 7 3 7 643.04 16.4
 -7 3 -7 669.23 21.9
 -8 -3 -7 1500.15 38.6
 8 -3 7 1530.45 40.8
 8 -3 7 1504.25 35.4
 8 -3 7 1551.24 35.5
 8 3 7 1486.35 33.8
 -8 3 -7 1522.45 41.2
 8 3 7 1525.05 34.1
 -9 -3 -7 185.08 12.3
 9 -3 7 174.38 9.2
 9 -3 7 165.38 14.8
 9 -3 7 175.78 8.7
 9 3 7 175.78 8.2
 9 3 7 179.58 7.5
 -9 3 -7 196.28 15.5
 10 -3 7 669.33 18.8
 10 -3 7 640.14 18.6
 10 -3 7 662.83 24.8
 -10 -3 -7 666.43 23.3
 10 3 7 661.43 17.1
 -10 3 -7 697.23 26.5
 10 3 7 673.93 20.4
 -11 -3 -7 67.89 10.5
 11 -3 7 48 6.3
 11 -3 7 59.19 6.7
 11 3 7 49.1 5.5
 11 3 7 45.1 5.1
 -11 3 -7 47.1 11.1
 12 -3 7 330.17 13.7
 -12 -3 -7 353.46 18.8
 -12 3 -7 378.96 23.1
 12 3 7 353.16 10.9
 13 -3 7 17 5.6
 13 -3 7 15.1 6.3
 -13 -3 -7 21.2 9.6
 -13 3 -7 12 12.6
 13 -4 -7 45.1 14.1
 13 4 -7 45.9 6.7
 -12 -4 7 68.29 10.2
 12 -4 -7 71.69 12.5
 12 4 -7 59.89 9.7
 12 4 -7 74.79 8.4
 12 4 -7 74.19 7.7
 11 -4 -7 491.15 17.8
 11 -4 -7 464.05 23.3
 -11 -4 7 481.45 18.1
 11 4 -7 471.65 18.5
 11 4 -7 476.65 15.7
 11 4 -7 474.85 15.9
 10 -4 -7 110.49 9.5
 10 -4 -7 112.49 10.4
 -10 -4 7 106.79 10.2
 10 -4 -7 92.69 12.1
 10 4 -7 98.79 8.8
 10 4 -7 100.89 8.3
 10 4 -7 90.09 10.1
 9 -4 -7 344.77 14.1
 9 -4 -7 324.87 13.3
 -9 -4 7 332.07 13.4
 9 4 -7 304.47 13.2
 9 4 -7 323.77 12.1
 -8 -4 7 1522.85 37.5
 8 -4 -7 1628.04 38.8
 8 -4 -7 1573.94 38.2
 8 -4 -7 1620.84 42.9
 8 4 -7 1590.84 37.3
 8 4 -7 1547.95 37.2
 8 4 -7 1642.14 38
 -7 -4 7 722.03 19.3
 7 -4 -7 702.63 20.2
 7 -4 -7 723.43 23.5
 7 -4 -7 767.92 21.1
 7 4 -7 738.63 19.6
 7 4 -7 743.33 19.8
 7 4 -7 746.73 19.8
 6 -4 -7 776.62 21.1
 6 -4 -7 755.52 23.6
 6 -4 -7 736.33 20.4
 -6 -4 7 743.73 23.2
 6 4 -7 756.82 19.9
 6 4 -7 778.62 20.2
 6 4 -7 770.32 19.2
 5 -4 -7 1216.98 31.9
 -5 -4 7 1208.18 27.6
 5 -4 -7 1228.98 29.9
 -5 -4 7 1208.08 26.9
 5 4 -7 1215.78 29
 5 4 -7 1177.28 28.9
 -5 4 7 1230.38 28.5
 5 4 -7 1200.18 27.6
 4 -4 -7 57.19 6.7
 -4 -4 7 64.79 4.5
 4 -4 -7 62.29 6.2
 -4 -4 7 61.89 5.1
 4 -4 -7 56.99 5.8
 4 4 -7 54.79 4
 4 4 -7 71.79 6.5
 -4 4 7 66.39 6
 -3 -4 7 4539.15 97.49
 -3 -4 7 4521.25 97.59
 3 -4 -7 4677.23 98.79
 3 -4 -7 4613.94 99.79
 3 4 -7 4549.54 95.99
 3 4 -7 4517.55 98.09
 -3 4 7 4606.54 98.29
 -3 4 7 4627.74 99.69
 -3 4 7 4600.14 98.19
 3 4 -7 4592.44 98.19
 -2 -4 7 1217.18 28.6
 2 -4 -7 1168.58 29.2
 -2 -4 7 1194.88 28.1
 2 -4 -7 1217.68 28.9
 2 -4 -7 1195.68 28.6
 -2 4 7 1190.88 28.6
 -2 4 7 1171.38 28.4
 2 4 -7 1224.98 28.6
 2 4 -7 1192.28 26.6
 2 4 -7 1215.78 28.5
 1 -4 -7 7932.31 169.38
 1 -4 -7 8178.48 169.68
 -1 -4 7 8050.89 169.28
 -1 -4 7 8133.89 167.88
 -1 -4 7 8051.89 169.28
 1 -4 -7 8101.79 169.88
 1 4 -7 8119.89 168.98
 -1 4 7 7943.81 169.48
 1 4 -7 7994.4 169.38
 -1 4 7 7956.9 169.78
 0 -4 7 4485.25 95.39
 0 -4 -7 4475.55 95.39
 0 -4 7 4369.06 95.29
 0 -4 -7 4328.47 95.29
 0 -4 -7 4405.36 95.39
 0 -4 7 4524.25 94.49
 0 4 7 4386.66 95.39
 0 4 7 4533.85 95.39
 0 4 -7 4418.76 94.49
 0 4 -7 4483.45 95.49
 0 4 -7 4461.55 95.39
 0 4 7 4595.34 95.59
 0 4 -7 4420.46 94.29
 -1 -4 -7 8062.69 168.78
 -1 -4 -7 8029.5 168.98
 1 -4 7 7859.91 169.08
 1 -4 7 8132.19 169.18
 -1 -4 -7 7838.82 168.58
 1 4 7 8212.38 169.18
 -1 4 -7 8185.38 169.18
 -1 4 -7 7958.5 168.88
 -1 4 -7 7985.6 168.88
 -2 -4 -7 1185.98 28.1
 2 -4 7 1237.68 29.1
 -2 -4 -7 1223.68 28.8
 -2 -4 -7 1221.88 28
 2 4 7 1195.48 28.4
 -2 4 -7 1200.58 29.2
 2 4 7 1268.67 28.8
 -2 4 -7 1221.98 28.7
 -2 4 -7 1151.38 28.7
 -2 4 -7 1172.68 29.3
 -3 -4 -7 4522.15 97.89
 3 -4 7 4592.34 99.29
 3 -4 7 4649.04 100.29
 3 -4 7 4731.23 99.39
 -3 -4 -7 4558.54 99.29
 3 4 7 4708.63 98.99
 -3 4 -7 4674.53 100.59
 -3 4 -7 4675.43 100.19
 3 4 7 4671.53 99.29
 -3 4 -7 4606.54 98.69
 -3 4 -7 4538.75 98.79
 4 -4 7 65.49 6.6
 -4 -4 -7 51.69 4.4
 -4 -4 -7 60.49 6
 -4 -4 -7 66.99 6.8
 4 -4 7 59.09 6.6
 -4 4 -7 57.89 6.9
 4 4 7 72.29 5.6
 -4 4 -7 53.99 5.8
 4 4 7 69.59 5.8
 4 4 7 71.69 6
 5 -4 7 1207.18 29.3
 -5 -4 -7 1209.48 29.3
 5 -4 7 1201.88 31.6
 -5 -4 -7 1194.68 29.9
 5 -4 7 1228.48 29.3
 5 4 7 1243.58 28.7
 -5 4 -7 1203.98 32.1
 -5 4 -7 1240.18 28
 5 4 7 1183.38 29
 5 4 7 1218.48 29.6
 6 -4 7 744.73 20.2
 6 -4 7 771.92 23.9
 -6 -4 -7 772.72 21.7
 6 -4 7 767.72 20.4
 -6 -4 -7 769.02 20.7
 6 4 7 782.82 19.6
 6 4 7 750.92 19.2
 -6 4 -7 788.62 24.2
 -6 4 -7 787.02 18.8
 6 4 7 748.63 20.9
 7 -4 7 769.22 25
 -7 -4 -7 757.72 22
 7 -4 7 750.22 20.4
 7 -4 7 770.32 24.7
 -7 4 -7 708.03 24.6
 7 4 7 735.63 18.9
 7 4 7 755.72 19.2
 8 -4 7 1585.74 37.8
 8 -4 7 1615.14 43
 8 -4 7 1542.55 37.7
 -8 -4 -7 1613.94 40.4
 -8 4 -7 1612.14 43.4
 8 4 7 1621.34 36.6
 8 4 7 1594.64 36.2
 9 -4 7 336.87 12.8
 9 -4 7 329.27 14.5
 9 -4 7 344.67 20.7
 -9 -4 -7 335.87 15.2
 -9 4 -7 343.47 21.4
 9 4 7 357.66 11.5
 9 4 7 352.76 11.2
 10 -4 7 113.99 13.7
 -10 -4 -7 101.39 12.2
 10 -4 7 104.29 8.6
 10 -4 7 106.29 9.3
 10 4 7 109.69 7.1
 -10 4 -7 126.99 14.6
 10 4 7 104.19 7.3
 11 -4 7 483.35 22.6
 11 -4 7 469.85 16.5
 -11 -4 -7 470.95 21.4
 11 -4 7 483.45 17.9
 11 4 7 478.95 14.4
 11 4 7 506.65 14.7
 -11 4 -7 502.95 23.4
 -12 -4 -7 78.29 12.1
 12 4 7 64.49 6.6
 12 4 7 62.49 7.1
 -13 -4 -7 26.4 10.8
 -13 4 -7 61.79 17.2
 13 4 7 44 4.9
 13 4 7 44.6 6.2
 12 -5 -7 286.17 16.1
 -12 -5 7 264.47 15.5
 12 -5 -7 332.97 20.1
 12 5 -7 287.37 16.4
 11 -5 -7 149.79 17.4
 11 -5 -7 141.39 12.2
 -11 -5 7 123.19 10.9
 11 5 -7 144.09 10.8
 10 -5 -7 373.56 19.6
 10 -5 -7 371.46 16
 10 -5 -7 393.06 15.2
 -10 -5 7 372.46 17
 10 5 -7 376.76 14.1
 10 5 -7 371.46 14.6
 10 5 -7 374.46 14.4
 9 -5 -7 38 7.6
 -9 -5 7 29.4 6.1
 9 -5 -7 32.3 7.1
 -9 -5 7 40.8 5.3
 9 -5 -7 35.9 10.2
 9 5 -7 31.1 6.3
 9 5 -7 32.9 6
 9 5 -7 23.2 5.8
 8 -5 -7 527.15 20.7
 8 -5 -7 510.85 17.1
 -8 -5 7 506.85 15
 -8 -5 7 493.15 15.2
 8 -5 -7 503.25 17.8
 8 5 -7 522.75 16.2
 8 5 -7 508.15 15
 8 5 -7 506.75 16.4
 -7 -5 7 260.67 12.1
 7 -5 -7 251.27 14.3
 -7 -5 7 238.38 9.1
 7 -5 -7 281.37 12.7
 7 -5 -7 237.78 11.3
 7 5 -7 254.47 11
 7 5 -7 270.47 11.4
 -7 5 7 250.97 12.2
 7 5 -7 253.27 9.2
 6 -5 -7 428.56 15.2
 -6 -5 7 407.46 11.5
 6 -5 -7 412.76 16.6
 6 5 -7 417.86 11.7
 -6 5 7 423.56 12.9
 6 5 -7 426.56 13.9
 6 5 -7 409.96 13.6
 5 -5 -7 380.46 13.6
 -5 -5 7 373.36 12.5
 5 -5 -7 402.96 14.1
 5 -5 -7 400.06 15.4
 5 5 -7 381.66 10.1
 5 5 -7 397.36 13.3
 5 5 -7 388.96 13
 -5 5 7 416.46 13.4
 4 -5 -7 4320.77 92.89
 -4 -5 7 4231.38 88.79
 4 -5 -7 4201.48 93.99
 -4 -5 7 4397.86 91.19
 -4 5 7 4240.08 91.79
 4 5 -7 4202.28 88.59
 4 5 -7 4153.98 91.89
 3 -5 -7 362.56 12.6
 3 -5 -7 361.06 13.1
 -3 -5 7 383.96 9
 -3 -5 7 392.16 12
 3 -5 -7 367.96 13.9
 3 5 -7 373.86 8.9
 -3 5 7 391.76 12.6
 -3 5 7 374.06 12.5
 3 5 -7 389.36 12.7
 -2 -5 7 1705.93 39.2
 -2 -5 7 1713.13 37.5
 2 -5 -7 1715.53 39.9
 -2 -5 7 1751.52 39.4
 2 -5 -7 1726.03 40.6
 2 -5 -7 1714.33 40
 2 5 -7 1697.93 37
 2 5 -7 1700.53 39.6
 -2 5 7 1695.83 39.9
 -2 5 7 1734.83 40.1
 2 5 -7 1712.23 39.8
 -2 5 7 1710.33 40.3
 -1 -5 7 36.4 5
 1 -5 -7 30.6 5
 1 -5 -7 37.8 5.5
 1 -5 -7 31 4.8
 -1 -5 7 39.6 3.9
 1 5 -7 49.6 5.8
 -1 5 7 23.4 5.5
 -1 5 7 33.7 4.9
 1 5 -7 33.4 3.4
 -1 5 7 36.1 5.3
 1 5 -7 41.4 5.3
 0 -5 -7 1583.44 36.6
 0 -5 7 1605.44 36.8
 0 -5 7 1532.05 36.6
 0 -5 -7 1546.25 36.5
 0 -5 -7 1520.05 37.8
 0 5 7 1585.54 36.8
 0 5 -7 1656.53 41.8
 0 5 7 1583.74 37
 0 5 -7 1586.84 35.5
 0 5 -7 1566.24 35.3
 0 5 -7 1551.04 36.8
 0 5 7 1553.84 36.6
 -1 -5 -7 32.9 4.7
 1 -5 7 39.3 5
 -1 -5 -7 44.2 5.3
 1 -5 7 23.9 4.4
 -1 -5 -7 33.9 4.5
 1 5 7 36.8 5.1
 -1 5 -7 33.3 5
 -1 5 -7 32.5 4.4
 -1 5 -7 42.6 5.6
 1 5 7 42.1 5.4
 1 5 7 39 5
 -1 5 -7 31.8 4.7
 -2 -5 -7 1739.83 39.1
 -2 -5 -7 1681.53 38.9
 -2 -5 -7 1707.93 39.1
 2 -5 7 1719.83 39.9
 2 -5 7 1716.63 39.8
 -2 5 -7 1691.93 41.5
 2 5 7 1727.23 39.5
 -2 5 -7 1744.63 40.2
 -2 5 -7 1681.23 39.4
 -2 5 -7 1702.93 39.6
 2 5 7 1706.33 39.4
 2 5 7 1749.03 39.8
 3 -5 7 371.46 13.5
 3 -5 7 391.66 13
 3 -5 7 364.66 13.4
 -3 -5 -7 393.76 11.7
 -3 -5 -7 388.96 12.3
 -3 5 -7 389.46 13.9
 -3 5 -7 355.66 13
 3 5 7 408.46 14.1
 -3 5 -7 375.76 12.6
 3 5 7 377.36 12
 3 5 7 387.16 12.5
 -4 -5 -7 4230.78 92.69
 -4 -5 -7 4480.25 91.09
 4 -5 7 4210.48 93.09
 4 5 7 4391.46 92.69
 -4 5 -7 4260.17 92.29
 4 5 7 4236.88 92.29
 4 5 7 4218.38 92.29
 5 -5 7 372.16 15.7
 5 -5 7 404.76 14
 -5 -5 -7 383.76 13.5
 -5 -5 -7 414.56 12.7
 -5 5 -7 398.96 12.4
 5 5 7 398.96 12.6
 5 5 7 426.26 13
 5 5 7 397.46 12.8
 -5 5 -7 401.36 16.3
 6 -5 7 423.76 14.6
 6 -5 7 418.76 14.1
 -6 -5 -7 417.06 13.6
 6 -5 7 438.46 17.7
 -6 -5 -7 440.86 14.9
 6 5 7 431.26 14
 -6 5 -7 418.26 12.2
 -6 5 -7 439.26 18
 6 5 7 442.46 13.6
 6 5 7 416.86 13.1
 7 -5 7 267.07 11.7
 7 -5 7 259.07 14.5
 -7 -5 -7 255.87 12.2
 -7 -5 -7 239.78 10.8
 7 -5 7 271.27 11.3
 -7 5 -7 270.37 16
 7 5 7 263.77 10.1
 7 5 7 257.87 10.5
 8 -5 7 528.75 22
 8 -5 7 515.65 17.3
 -8 5 -7 546.75 22.5
 8 5 7 531.95 15.4
 8 5 7 521.85 15.8
 9 -5 7 33.3 6.7
 -9 -5 -7 27.5 7.6
 9 -5 7 54.59 11.2
 9 -5 7 30.8 6.5
 -9 5 -7 42 11.1
 9 5 7 37.5 5.2
 9 5 7 34.9 5.6
 -10 -5 -7 377.36 17.9
 10 -5 7 350.36 20.5
 10 -5 7 368.76 15.3
 10 -5 7 367.66 16
 -10 5 -7 397.86 21.8
 10 5 7 413.76 13.9
 10 5 7 393.06 13.3
 11 -5 7 148.19 17.5
 -11 -5 -7 134.49 13.4
 11 -5 7 151.28 11
 -11 5 -7 151.28 16.5
 11 5 7 148.19 9.7
 11 5 7 133.29 9
 12 -5 7 286.97 20.4
 12 -5 7 297.97 15.3
 12 5 7 326.37 12.5
 12 5 7 314.47 14.4
 -12 5 -7 261.57 23.2
 12 -6 -7 87.79 14.2
 12 -6 -7 64.29 10.5
 12 6 -7 82.79 9
 11 -6 -7 316.07 19.5
 11 -6 -7 282.87 16.1
 11 6 -7 268.47 13.9
 -10 -6 7 39.8 6.1
 10 -6 -7 48.6 12.5
 10 -6 -7 49.3 9.3
 10 6 -7 39.5 7.3
 9 -6 -7 645.14 20.7
 9 -6 -7 614.64 24.3
 -9 -6 7 621.34 17.2
 9 -6 -7 662.43 21.7
 -9 -6 7 596.54 17.3
 9 6 -7 632.94 19.7
 8 -6 -7 226.98 12.1
 8 -6 -7 259.87 18.7
 -8 -6 7 227.78 8.6
 -8 -6 7 241.38 8.7
 8 6 -7 261.07 13.8
 7 -6 -7 897.91 28
 7 -6 -7 940.61 26.4
 7 -6 -7 929.11 28.9
 7 6 -7 939.71 25.3
 -7 6 7 932.71 24.3
 6 -6 -7 182.68 12.6
 6 -6 -7 204.78 12
 6 -6 -7 173.18 10.8
 -6 6 7 188.58 9.5
 6 6 -7 209.18 11.1
 5 -6 -7 987.9 28.5
 5 -6 -7 1007.7 27.6
 5 -6 -7 1010.8 27.2
 -5 6 7 1023.9 25.9
 5 6 -7 997.5 26.4
 4 -6 -7 90.09 8.9
 4 -6 -7 97.59 10
 4 -6 -7 94.99 8.3
 -4 -6 7 91.39 10.1
 4 6 -7 82.39 8.2
 -4 6 7 97.79 8.1
 4 6 -7 85.29 8
 3 -6 -7 2005 46.3
 -3 -6 7 1976.5 44.9
 3 -6 -7 1891.71 45.7
 -3 6 7 1980.5 45.6
 2 -6 -7 202.88 10.4
 2 -6 -7 200.28 10.2
 2 -6 -7 202.48 9.7
 -2 -6 7 194.08 9.2
 -2 6 7 191.48 9.2
 2 6 -7 202.68 5.9
 2 6 -7 223.78 9.9
 2 6 -7 200.18 6.1
 2 6 -7 188.38 10.1
 -2 6 7 220.98 9.7
 -2 6 7 206.58 10
 1 -6 -7 623.74 18.1
 1 -6 -7 592.84 17.6
 -1 -6 7 616.64 17.4
 -1 -6 7 587.64 22.6
 1 -6 -7 620.14 17.8
 1 6 -7 586.54 17.8
 -1 6 7 619.24 17.6
 1 6 -7 622.74 16.2
 1 6 -7 611.54 14.9
 -1 6 7 609.24 18
 -1 6 7 601.64 17.9
 1 6 -7 588.74 17.7
 0 -6 7 2399.16 53.89
 0 -6 -7 2337.87 53.29
 0 -6 -7 2329.87 53.49
 0 -6 -7 2437.06 53.99
 0 6 -7 2366.26 52.19
 0 6 7 2369.16 53.79
 0 6 -7 2361.96 52.09
 0 6 7 2475.55 54.29
 0 6 -7 2329.27 53.89
 0 6 7 2332.67 53.49
 0 6 -7 2342.87 53.79
 -1 -6 -7 615.04 17.3
 -1 -6 -7 596.44 17.7
 -1 -6 -7 615.94 17.1
 1 -6 7 641.54 18
 -1 6 -7 604.94 16.7
 -1 6 -7 590.44 17.9
 -1 6 -7 620.84 17.1
 1 6 7 626.34 17.8
 -1 6 -7 590.44 17.7
 1 6 7 620.84 18.1
 1 6 7 623.94 17.2
 2 -6 7 212.58 9.5
 2 -6 7 224.18 10.3
 2 -6 7 204.98 9.7
 -2 -6 -7 211.18 8.8
 -2 -6 -7 209.58 9.4
 2 6 7 198.88 9.8
 -2 6 -7 195.48 9.4
 -2 6 -7 194.28 9
 2 6 7 189.78 9.3
 2 6 7 202.18 8.9
 -2 6 -7 194.28 10
 -2 6 -7 205.48 9.8
 -3 -6 -7 1952.2 45.3
 -3 -6 -7 2090.99 45.7
 3 -6 7 2017.2 47.3
 3 -6 7 1987 46.8
 3 -6 7 2018 47
 3 6 7 1963 45.4
 3 6 7 2038.6 46.3
 -3 6 -7 1998 46.3
 3 6 7 2036.2 46.6
 -3 6 -7 2023.6 47.6
 4 -6 7 90.39 9.6
 4 -6 7 98.29 8.7
 4 -6 7 89.79 8
 -4 -6 -7 90.39 7.3
 -4 -6 -7 93.29 6.6
 -4 6 -7 94.99 8.2
 -4 6 -7 85.69 9.9
 4 6 7 96.89 7.8
 4 6 7 94.69 6.5
 5 -6 7 1042.9 27.1
 -5 -6 -7 1003.5 25.9
 5 -6 7 1051.69 27.3
 5 -6 7 1027.9 28.6
 -5 -6 -7 982.7 25.1
 5 6 7 1017.5 25.5
 5 6 7 1008.8 25.9
 -5 6 -7 1012.3 28.9
 5 6 7 1033.8 26.3
 -5 6 -7 1035.9 27.9
 6 -6 7 164.08 11
 -6 -6 -7 192.98 10.3
 6 -6 7 170.58 12.2
 -6 6 -7 186.18 12.9
 6 6 7 187.38 10
 6 6 7 183.28 9.2
 7 -6 7 909.41 25.3
 7 -6 7 916.41 29.2
 -7 -6 -7 919.71 25.4
 7 -6 7 938.31 25.8
 -7 -6 -7 876.01 23.9
 -7 6 -7 913.51 29
 7 6 7 929.21 24
 7 6 7 964.3 24.8
 8 -6 7 311.97 19.4
 -8 -6 -7 253.27 12.7
 8 -6 7 263.57 15.2
 8 -6 7 253.67 12.4
 8 6 7 238.88 17.2
 -8 6 -7 254.47 18.9
 8 6 7 264.67 11.2
 -9 -6 -7 629.24 21.1
 9 -6 7 630.04 20.9
 9 -6 7 620.34 24.6
 9 6 7 673.03 19.5
 9 6 7 617.84 18.2
 -9 6 -7 615.24 25
 10 -6 7 42.9 11.7
 10 -6 7 40.3 9
 -10 -6 -7 37.5 8.6
 10 -6 7 20.4 5.1
 10 6 7 41 7.2
 -10 6 -7 28.6 11
 10 6 7 32.4 7.6
 -11 -6 -7 275.37 16.2
 11 -6 7 308.17 17.2
 11 -6 7 325.47 21.5
 11 6 7 305.17 13.8
 -11 6 -7 285.67 21.9
 11 6 7 287.97 13.3
 12 -6 7 64.49 15
 -12 -6 -7 64.49 11
 12 6 7 81.59 8.2
 12 6 7 83.19 8.6
 -12 6 -7 103.09 17.5
 11 -7 -7 149.59 17.7
 11 -7 -7 116.69 13
 11 7 -7 104.99 11.8
 10 -7 -7 52.99 9.7
 10 -7 -7 54.79 12.7
 10 7 -7 69.19 9.2
 9 -7 -7 189.98 15.6
 9 -7 -7 183.58 14.1
 9 7 -7 204.48 11.8
 9 7 -7 194.68 12.9
 8 -7 -7 22.9 8.1
 8 -7 -7 21 7.1
 8 -7 -7 15.8 9.8
 8 7 -7 21.8 7.2
 8 7 -7 18.5 6.5
 7 -7 -7 175.28 13.2
 7 -7 -7 182.38 16.8
 7 -7 -7 175.68 11.4
 7 7 -7 187.38 13.8
 -7 7 7 188.08 9.9
 7 7 -7 182.38 10.9
 6 -7 -7 41.7 8.9
 6 -7 -7 43.2 8.1
 -6 -7 7 35.8 4.8
 6 -7 -7 43.1 7.2
 6 7 -7 43.2 6.6
 -6 7 7 33.9 6
 6 7 -7 47.3 7.6
 5 -7 -7 67.29 8.7
 5 -7 -7 54.79 8.6
 5 -7 -7 54.79 7.4
 -5 7 7 56.89 6.9
 5 7 -7 57.19 7
 5 7 -7 56.39 7.5
 4 -7 -7 752.62 22.3
 4 -7 -7 769.12 22.8
 4 -7 -7 748.03 23.1
 -4 7 7 743.13 21.5
 4 7 -7 744.23 22
 4 7 -7 738.93 21.8
 3 -7 -7 326.27 13.5
 3 -7 -7 333.87 13.9
 -3 -7 7 312.87 12.1
 3 -7 -7 294.47 12.9
 3 7 -7 305.57 13.3
 3 7 -7 313.17 12.8
 -3 7 7 327.37 18.6
 2 -7 -7 390.16 14.4
 -2 -7 7 414.26 14.2
 2 -7 -7 399.26 16.7
 2 -7 -7 414.66 15.1
 2 7 -7 422.16 15
 2 7 -7 375.16 9.4
 2 7 -7 361.46 9.6
 -2 7 7 410.66 14.7
 2 7 -7 400.06 14.4
 1 -7 -7 15 5.8
 1 -7 -7 18.6 5.4
 -1 -7 7 24.1 5.7
 1 -7 -7 17.2 5.4
 1 7 -7 14.8 3.2
 -1 7 7 12.2 5
 1 7 -7 19.8 3.5
 1 7 -7 28.6 6.2
 -1 7 7 28.5 5.1
 1 7 -7 21.7 5.5
 -1 7 7 25 5.9
 0 -7 7 81.49 8.6
 0 -7 -7 58.09 7
 0 -7 -7 50.29 7.3
 0 -7 7 67.09 7.6
 0 -7 -7 64.99 7
 0 7 -7 79.89 8.9
 0 7 -7 67.49 6.2
 0 7 7 74.79 7.8
 0 7 -7 48.2 5.5
 0 7 7 59.89 7.3
 0 7 7 77.19 7.2
 -1 -7 -7 16.2 5.5
 -1 -7 -7 21.3 4.9
 1 -7 7 9.3 8.6
 1 7 7 17.4 4.8
 -1 7 -7 15.3 4.3
 -1 7 -7 25.4 6.2
 -1 7 -7 12.9 4.9
 1 7 7 16.4 5.6
 -1 7 -7 14.8 5
 2 -7 7 377.26 13.5
 2 -7 7 390.26 14.3
 -2 -7 -7 393.46 12.9
 2 -7 7 380.06 14.1
 -2 -7 -7 424.16 14.1
 2 7 7 400.76 14.1
 -2 7 -7 395.76 14.3
 -2 7 -7 370.26 13.3
 2 7 7 367.46 12.9
 -2 7 -7 409.86 14.6
 2 7 7 415.76 16.8
 -3 -7 -7 323.47 11.4
 3 -7 7 316.47 19
 -3 -7 -7 334.57 12.1
 3 7 7 333.17 13.3
 3 7 7 307.77 11.3
 -3 7 -7 323.27 13.1
 -3 7 -7 348.87 21.5
 4 -7 7 745.13 22
 4 -7 7 759.62 23.1
 -4 -7 -7 752.42 20.1
 4 -7 7 767.12 22.6
 -4 -7 -7 770.32 20
 4 7 7 736.33 21.1
 -4 7 -7 761.92 23.6
 4 7 7 750.22 21.8
 4 7 7 728.63 19.6
 -4 7 -7 758.82 21.5
 5 -7 7 61.59 7.5
 5 -7 7 54.49 8.3
 5 -7 7 63.99 8
 -5 -7 -7 61.89 7
 -5 7 -7 47.6 6.5
 5 7 7 57.59 6.3
 5 7 7 55.29 6.2
 5 7 7 50.79 7.2
 -5 7 -7 38.2 8
 -6 -7 -7 39.3 5.2
 -6 -7 -7 46 6.3
 6 -7 7 55.19 7.4
 6 -7 7 37.3 8.6
 6 -7 7 45.3 7.8
 6 7 7 53.69 6.5
 6 7 7 46.1 7.1
 -6 7 -7 49.4 9.7
 -6 7 -7 33.3 5.8
 6 7 7 40.5 5.5
 7 -7 7 180.18 11.4
 7 -7 7 189.68 12.1
 7 -7 7 189.58 14
 -7 -7 -7 179.38 10.6
 -7 -7 -7 167.98 10.5
 -7 7 -7 168.58 14
 -7 7 -7 164.98 9.1
 7 7 7 197.98 10.7
 7 7 7 182.78 16.8
 8 -7 7 21.9 7.6
 8 -7 7 13.1 9
 -8 -7 -7 18.5 5.1
 8 -7 7 17.5 6.4
 -8 -7 -7 15.5 6.6
 8 7 7 22.4 5.9
 -8 7 -7 19.9 9.5
 8 7 7 9.3 6.5
 9 -7 7 200.78 14.6
 9 -7 7 174.48 15.6
 9 7 7 197.88 11.1
 -9 7 -7 189.98 16.4
 9 7 7 193.68 11.7
 10 -7 7 78.99 9.8
 -10 -7 -7 50.69 8.9
 10 -7 7 69.29 12.3
 -10 7 -7 63.89 13
 10 7 7 74.99 8.9
 10 7 7 71.59 8.8
 -11 -7 -7 84.59 10.8
 11 -7 7 126.69 13.2
 11 -7 7 127.79 16.2
 -11 7 -7 140.09 17.2
 11 -8 -7 22.6 10.2
 11 -8 -7 30.5 11.6
 11 8 -7 20.9 9
 10 -8 -7 90.19 12.1
 10 -8 -7 84.99 15.6
 9 -8 -7 32.8 10.5
 9 -8 -7 26.9 9.3
 9 8 -7 26.5 8.9
 8 -8 -7 280.47 17.5
 8 -8 -7 270.17 16.4
 8 8 -7 279.07 16.3
 8 8 -7 259.77 13.5
 7 -8 -7 114.69 11
 7 -8 -7 102.39 16.8
 7 -8 -7 94.99 11.9
 7 8 -7 125.19 11.9
 7 8 -7 114.39 10.7
 6 -8 -7 43.2 7.8
 6 -8 -7 51.29 9.3
 -6 -8 7 49.7 5.4
 6 -8 -7 61.69 11
 6 8 -7 56.09 8.5
 5 -8 -7 31.6 7.9
 5 -8 -7 33.6 8.4
 5 -8 -7 34.3 9
 -5 -8 7 27.1 6.4
 -5 8 7 25.7 6.5
 5 8 -7 30.2 6.8
 5 8 -7 33.1 7.7
 4 -8 -7 73.29 8.4
 4 -8 -7 89.29 10.3
 4 -8 -7 70.79 9
 -4 -8 7 72.69 7.9
 4 8 -7 102.89 11.4
 -4 8 7 62.69 7.8
 4 8 -7 72.89 8.3
 3 -8 -7 63.39 12.2
 3 -8 -7 55.69 8.3
 3 -8 -7 53.29 8.6
 -3 -8 7 51.29 6.8
 3 8 -7 45.1 7
 3 8 -7 56.09 8
 -3 8 7 66.99 8.1
 2 -8 -7 27 7.2
 2 -8 -7 20.3 6
 -2 -8 7 29.9 6
 2 -8 -7 29.6 6.9
 2 8 -7 31.5 6.8
 -2 8 7 19.7 7
 2 8 -7 20.3 6.8
 -1 -8 7 112.59 9.7
 1 -8 -7 113.49 10.3
 1 -8 -7 108.49 9.5
 1 8 -7 99.29 5.6
 -1 8 7 97.99 9.8
 1 8 -7 118.69 10.5
 1 8 -7 100.89 6
 1 8 -7 96.89 10.5
 0 -8 7 582.34 18.7
 0 -8 -7 572.54 17.3
 0 -8 -7 546.05 18.5
 0 8 7 575.84 19.1
 0 8 -7 545.35 18.3
 0 8 -7 556.44 15.5
 0 8 7 555.44 17.3
 0 8 7 564.74 18.4
 0 8 -7 583.74 19.1
 0 8 -7 564.14 16.1
 1 -8 7 107.99 9.1
 -1 -8 -7 104.79 8
 -1 8 -7 102.39 10.2
 1 8 7 94.69 8
 1 8 7 103.59 15.9
 -1 8 -7 93.39 8.1
 1 8 7 111.19 9.2
 -1 8 -7 94.69 7.4
 2 -8 7 35.1 7.2
 2 -8 7 22.5 6.6
 -2 -8 -7 21 5.9
 2 -8 7 19.6 5.8
 -2 -8 -7 26.7 5.2
 2 8 7 18.8 6.4
 2 8 7 17.2 5
 -2 8 -7 21.5 6.3
 -2 8 -7 28.8 7
 2 8 7 20.4 6.3
 3 -8 7 61.39 8.3
 3 -8 7 60.69 7.8
 3 -8 7 64.09 8
 -3 -8 -7 59.99 7.1
 -3 -8 -7 60.99 6.8
 3 8 7 62.69 8
 -3 8 -7 67.39 8.1
 3 8 7 57.49 7.4
 -3 8 -7 70.29 8.5
 3 8 7 59.49 6.7
 -4 -8 -7 82.99 7.1
 4 -8 7 70.79 8.5
 4 -8 7 74.99 9.4
 4 -8 7 67.49 8.4
 -4 -8 -7 79.29 8
 4 8 7 63.79 7.6
 -4 8 -7 78.79 8.4
 4 8 7 62.09 6.4
 -4 8 -7 95.19 11
 4 8 7 67.99 8.4
 5 -8 7 34.3 7.8
 5 -8 7 42.4 8.8
 -5 -8 -7 27.8 5.1
 5 -8 7 26.7 7.1
 5 8 7 34.6 6.9
 -5 8 -7 31.9 6.6
 5 8 7 28.2 7
 -5 8 -7 43.3 8.8
 5 8 7 24.6 4.7
 6 -8 7 47.7 8
 -6 -8 -7 68.49 7.2
 6 -8 7 55.99 9.5
 -6 -8 -7 47.8 5.2
 6 -8 7 50.79 8.7
 -6 8 -7 41.2 6.7
 6 8 7 53.49 6.2
 -6 8 -7 39.9 9.2
 6 8 7 57.09 8.5
 6 8 7 57.09 7.3
 7 -8 7 113.39 13.1
 -7 -8 -7 88.69 6.9
 7 -8 7 120.09 12.2
 -7 -8 -7 111.09 8.6
 7 -8 7 98.69 10.4
 -7 8 -7 108.59 13.2
 7 8 7 109.49 11.1
 7 8 7 108.29 9.7
 8 -8 7 298.97 17.7
 8 -8 7 314.17 16.3
 -8 -8 -7 278.27 11.9
 8 -8 7 260.17 14.6
 -8 8 -7 277.37 18.1
 8 8 7 288.57 14.9
 8 8 7 262.27 14.3
 -9 -8 -7 18.6 6.5
 9 -8 7 30.7 10.3
 9 8 7 17.5 4.8
 9 8 7 28.7 7.8
 -9 8 -7 22.9 11
 10 -8 7 112.09 13.9
 10 8 7 97.89 11.6
 -10 8 -7 146.59 17.3
 11 -8 7 16 11.9
 11 -8 7 28.7 13.3
 11 8 7 23 9
 -11 8 -7 49.5 14.8
 10 -9 -7 41.9 14.4
 10 -9 -7 57.39 11.7
 10 9 -7 42.5 11.3
 9 -9 -7 285.47 18.7
 9 -9 -7 270.27 20.5
 9 9 -7 290.97 16.3
 8 -9 -7 124.39 15.1
 8 -9 -7 146.29 14.2
 8 9 -7 115.69 13
 7 -9 -7 64.99 12.1
 7 -9 -7 74.79 12.7
 7 -9 -7 71.99 11
 7 9 -7 80.19 10.1
 6 -9 -7 72.09 9.8
 6 -9 -7 85.09 10.8
 6 -9 -7 86.79 12.3
 -6 -9 7 72.69 7.5
 6 9 -7 65.59 8.9
 -6 9 7 74.59 8.7
 6 9 -7 84.49 10.3
 5 -9 -7 34.8 9.1
 5 -9 -7 34.8 9.8
 5 -9 -7 34.9 9.3
 -5 -9 7 38.9 8.2
 -5 9 7 42.4 7.8
 5 9 -7 38.2 7.7
 5 9 -7 50.59 9.2
 4 -9 -7 17.9 8.4
 4 -9 -7 17.3 8.5
 -4 -9 7 5.9 5.7
 -4 9 7 16.3 7.6
 4 9 -7 25.5 8.3
 4 9 -7 14.4 6.8
 3 -9 -7 77.69 9.8
 -3 -9 7 89.39 9.2
 3 -9 -7 83.89 9.8
 3 -9 -7 95.99 11.3
 -3 9 7 95.79 9.9
 3 9 -7 88.49 10.2
 3 9 -7 77.99 8.8
 2 -9 -7 121.39 10.8
 2 -9 -7 142.99 11.9
 -2 -9 7 115.69 10
 2 9 -7 112.09 11.9
 -2 9 7 124.39 11.4
 2 9 -7 91.09 9.8
 -1 -9 7 146.09 11.2
 1 -9 -7 155.98 11.9
 1 -9 -7 146.89 11.2
 -1 9 7 148.89 12.2
 1 9 -7 137.89 11.1
 1 9 -7 144.89 7
 1 9 -7 149.79 10.4
 1 9 -7 144.39 6.6
 0 -9 -7 466.25 17.5
 0 -9 -7 464.35 16.1
 0 -9 7 469.35 17.5
 0 9 -7 420.16 13.5
 0 9 7 446.16 20.4
 0 9 -7 448.46 14.1
 0 9 -7 451.85 18
 0 9 7 491.75 18.3
 -1 -9 -7 159.68 9.4
 -1 -9 -7 142.59 11
 1 9 7 150.78 12.2
 -1 9 -7 147.79 12.2
 -1 9 -7 146.19 8.8
 1 9 7 142.59 9.9
 1 9 7 158.88 11.2
 -1 9 -7 145.89 9.5
 -2 -9 -7 99.99 9.8
 -2 -9 -7 105.89 8.3
 2 9 7 119.19 10.1
 -2 9 -7 129.69 11.5
 2 9 7 130.09 11.7
 -2 9 -7 104.39 11.7
 3 -9 7 81.59 9.7
 3 -9 7 91.49 10.2
 3 -9 7 71.89 8.7
 -3 -9 -7 83.59 7.5
 -3 -9 -7 73.39 8
 3 9 7 86.59 9.5
 3 9 7 100.89 11.3
 -3 9 -7 78.89 9.1
 -3 9 -7 98.89 10.4
 3 9 7 73.29 8.2
 4 -9 7 17.3 11.7
 -4 -9 -7 10.8 5.7
 4 -9 7 24.3 7.6
 4 -9 7 21.8 8
 -4 -9 -7 19.1 4.6
 4 9 7 15.6 4.4
 -4 9 -7 13.3 6.9
 4 9 7 20.2 7.7
 -4 9 -7 37.4 8.4
 -5 -9 -7 37.2 5.2
 5 -9 7 42.3 8.6
 5 -9 7 31.3 7.9
 5 -9 7 48.6 9.3
 5 9 7 32.7 7
 -5 9 -7 28.2 8.4
 5 9 7 35.8 8.4
 5 9 7 48.9 7.9
 -5 9 -7 41.9 7.8
 6 -9 7 77.29 10.9
 6 -9 7 75.09 12.6
 -6 -9 -7 80.49 7
 6 -9 7 93.79 12.4
 -6 9 -7 77.49 8.8
 -6 9 -7 88.19 12
 6 9 7 106.59 12.1
 7 -9 7 71.49 10.5
 7 -9 7 74.79 11.5
 7 -9 7 75.19 9.8
 -7 -9 -7 85.49 6.8
 -7 9 -7 63.19 11.4
 7 9 7 55.59 7.9
 7 9 7 57.69 9.3
 8 -9 7 136.59 14.5
 -8 -9 -7 144.59 8
 8 -9 7 160.58 17.1
 -8 9 -7 161.88 17.6
 8 9 7 123.89 13.6
 9 -9 7 306.77 19.1
 9 -9 7 327.97 21.1
 9 9 7 287.17 15.3
 -9 9 -7 260.37 20.8
 10 -9 7 47.8 10.8
 10 -9 7 83.59 14.4
 -10 9 -7 60.49 15
 10 9 7 52.19 10.2
 10 -10 -7 20.6 10.9
 9 -10 -7 66.99 18.6
 9 -10 -7 51.49 12.4
 9 10 -7 66.09 11.6
 8 -10 -7 121.69 15.6
 8 -10 -7 96.09 12.9
 8 10 -7 114.29 12.9
 7 -10 -7 136.99 15.2
 7 -10 -7 122.99 13.4
 7 10 -7 132.39 14.1
 6 -10 -7 68.19 12.3
 6 -10 -7 53.09 10.9
 6 -10 -7 52.39 10.5
 6 10 -7 68.19 10.7
 6 10 -7 58.99 9.5
 -6 10 7 69.39 12.3
 5 -10 -7 188.68 13.6
 5 -10 -7 188.88 15
 5 10 -7 160.18 12.7
 -5 10 7 174.58 12.4
 5 10 -7 191.38 15.4
 -4 -10 7 235.78 12.8
 4 -10 -7 256.57 15.7
 4 -10 -7 224.58 15.6
 4 10 -7 245.98 14.2
 -4 10 7 235.08 14.8
 4 10 -7 243.38 15.8
 3 -10 -7 224.68 15
 -3 -10 7 198.08 12
 3 -10 -7 224.18 15
 3 10 -7 214.78 15
 -3 10 7 221.48 14
 3 10 -7 193.88 13.8
 -2 -10 7 184.58 15.4
 2 -10 -7 173.68 22.3
 2 -10 -7 178.48 12.6
 2 10 -7 191.28 12.9
 2 10 -7 189.38 14.6
 -2 10 7 157.38 13.2
 1 -10 -7 372.26 15.4
 1 -10 -7 387.66 17.2
 -1 -10 7 395.36 16.7
 1 10 -7 403.46 18.1
 -1 10 7 383.36 17.6
 1 10 -7 368.76 11.2
 1 10 -7 363.26 11.5
 0 -10 7 14.6 7.8
 0 -10 -7 7.3 6.2
 0 -10 -7 2.8 7.3
 0 10 -7 -2.8 4.9
 0 10 7 3.7 7.8
 0 10 -7 -4.8 4.8
 -1 -10 -7 383.86 17.2
 -1 -10 -7 390.36 14.2
 -1 10 -7 405.56 17.6
 1 10 7 354.86 15.1
 1 10 7 398.06 18.1
 -1 10 -7 354.36 14.4
 1 10 7 387.76 17.8
 -1 10 -7 358.66 13.5
 -2 -10 -7 160.58 11.9
 -2 -10 -7 172.08 9.9
 -2 10 -7 176.68 13.5
 2 10 7 182.28 15.1
 -2 10 -7 156.38 11.4
 2 10 7 184.08 14
 2 10 7 141.89 9.6
 3 -10 7 219.58 12.6
 3 -10 7 208.28 14.3
 -3 -10 -7 224.58 12.5
 -3 -10 -7 208.78 10.2
 -3 10 -7 215.28 13.2
 3 10 7 223.58 14.4
 3 10 7 222.58 12.9
 3 10 7 185.78 9.7
 -3 10 -7 219.18 13.9
 4 -10 7 247.88 16.2
 4 -10 7 240.38 15.1
 -4 -10 -7 221.48 12.4
 4 -10 7 247.38 15.4
 -4 -10 -7 240.68 10
 4 10 7 221.48 13.8
 -4 10 -7 245.88 15.6
 4 10 7 249.97 15.2
 -4 10 -7 229.18 14.5
 4 10 7 228.18 9.6
 5 -10 7 166.98 12.9
 5 -10 7 171.88 14.6
 -5 -10 -7 162.28 12.3
 5 -10 7 174.18 14.1
 -5 -10 -7 180.08 8.5
 5 10 7 159.38 13.5
 -5 10 -7 173.58 11.9
 -5 10 -7 187.38 15
 5 10 7 180.98 12.8
 6 -10 7 60.09 11.7
 6 -10 7 70.29 10.9
 6 -10 7 67.19 11.4
 -6 10 -7 61.99 11.7
 6 10 7 54.59 8.4
 6 10 7 53.09 10.1
 7 -10 7 135.99 13.6
 7 -10 7 110.49 12.8
 -7 10 -7 113.79 13.4
 7 10 7 116.69 12.3
 8 -10 7 107.29 12.6
 8 -10 7 109.49 14.4
 -8 10 -7 108.99 15.1
 8 10 7 100.19 11.7
 9 10 7 59.29 11.1
 10 -10 7 43 15.8
 10 -10 7 27.7 12.3
 -10 10 -7 52.29 17.1
 9 -11 -7 71.99 15.9
 9 -11 -7 51.89 12.8
 9 11 -7 49.4 16.1
 8 -11 -7 128.59 14.9
 8 11 -7 133.09 16.1
 7 -11 -7 18.7 10.8
 7 -11 -7 17 10.3
 7 11 -7 11.7 10.5
 6 -11 -7 161.28 16.8
 6 -11 -7 159.58 16.3
 6 11 -7 156.88 15.2
 5 -11 -7 37.2 10.3
 5 -11 -7 46.9 11.2
 -5 11 7 49.99 9.6
 5 11 -7 48.2 10.8
 4 -11 -7 181.58 17.5
 4 -11 -7 197.08 15.7
 -4 -11 7 159.68 13
 -4 11 7 173.38 13.8
 4 11 -7 194.68 16.1
 4 11 -7 193.98 20.9
 3 -11 -7 68.79 10.4
 3 -11 -7 58.79 10.8
 -3 -11 7 74.39 9.3
 3 11 -7 72.69 11.7
 3 11 -7 64.39 9.7
 -3 11 7 58.29 10.1
 2 -11 -7 306.07 17.4
 2 -11 -7 344.37 16.5
 -2 11 7 326.97 17.6
 2 11 -7 346.37 18.3
 1 -11 -7 532.35 19.2
 -1 -11 7 457.55 19.5
 1 -11 -7 513.65 20.7
 1 11 -7 478.65 13.9
 -1 11 7 518.05 21.1
 1 11 -7 519.35 20.5
 1 11 -7 493.95 14.1
 0 -11 7 177.08 14.4
 0 -11 -7 213.18 14.9
 0 -11 -7 201.18 12.2
 0 11 -7 230.48 16
 0 11 7 221.18 15.7
 0 11 -7 188.88 10
 1 -11 7 453.55 23.2
 -1 -11 -7 467.35 19.5
 -1 -11 -7 516.55 19.5
 1 11 7 510.75 21.3
 -1 11 -7 498.75 17.1
 -1 11 -7 530.55 21.2
 -2 -11 -7 359.86 13.4
 -2 -11 -7 322.47 15.6
 2 11 7 383.36 23.3
 2 11 7 343.37 18.3
 -2 11 -7 321.07 17.4
 -2 11 -7 336.27 15
 2 11 7 280.77 13.1
 -3 -11 -7 53.49 6.4
 -3 -11 -7 47.4 8.6
 3 -11 7 75.49 9.4
 -3 11 -7 51.89 9.4
 3 11 7 50.39 7.3
 3 11 7 63.29 11.2
 3 11 7 60.19 10.4
 -3 11 -7 60.69 10.3
 -4 -11 -7 183.78 8.6
 4 -11 7 191.98 14
 4 -11 7 224.98 16.3
 4 11 7 185.98 15.6
 -4 11 -7 186.88 14.5
 4 11 7 176.48 13.3
 5 -11 7 44.4 12
 5 -11 7 62.59 18
 5 11 7 45.8 10.8
 6 -11 7 150.08 15.4
 6 -11 7 166.48 15.9
 -6 11 -7 138.09 15.7
 6 11 7 152.48 15.7
 7 -11 7 15.6 10.7
 7 -11 7 12.5 10.1
 7 11 7 18.3 9.9
 -7 11 -7 2.7 10.3
 8 -11 7 153.48 17
 8 -11 7 121.09 15.9
 8 11 7 128.59 14.2
 -8 11 -7 140.09 16.5
 9 -11 7 70.59 14.5
 9 -11 7 37.1 13.5
 -9 11 -7 50.29 14.8
 7 -12 -7 134.89 16.5
 7 12 -7 189.38 19.8
 6 -12 -7 49.8 13.1
 6 -12 -7 52.79 12
 6 12 -7 57.79 11.9
 5 -12 -7 492.45 23.5
 5 -12 -7 488.35 22.6
 5 12 -7 497.45 22.7
 4 -12 -7 31.7 10.7
 4 -12 -7 51.49 11.9
 -4 12 7 38.9 10.4
 4 12 -7 48.4 12.1
 3 -12 -7 392.16 19.7
 3 -12 -7 390.06 20.3
 -3 12 7 379.16 19.2
 3 12 -7 386.36 23.2
 2 -12 -7 25.6 8.9
 -2 -12 7 44.1 10
 2 -12 -7 25.5 10.2
 -2 12 7 13.5 15.8
 2 12 -7 33.6 11.1
 1 -12 -7 83.59 11.6
 -1 -12 7 115.29 13
 1 -12 -7 119.79 12.2
 -1 12 7 113.39 13.4
 1 12 -7 121.69 7.5
 1 12 -7 98.29 12.6
 0 -12 -7 26.9 8.2
 0 -12 -7 7.7 9
 0 -12 7 8 8.7
 0 12 7 15 10.3
 0 12 -7 13.8 6.2
 0 12 -7 13.9 10.4
 -1 -12 -7 127.39 12.6
 -1 -12 -7 113.69 11.3
 1 12 7 125.69 13.8
 -1 12 -7 106.49 13.6
 -2 -12 -7 19.2 8.8
 -2 -12 -7 24.6 6.7
 -2 12 -7 28.1 8.4
 2 12 7 25.6 10.7
 -2 12 -7 23.7 10
 -3 -12 -7 384.76 13.7
 -3 12 -7 384.86 18.2
 3 12 7 423.36 21.2
 -3 12 -7 392.36 19.4
 4 -12 7 58.49 10
 4 12 7 48.6 11.3
 -4 12 -7 61.49 10.7
 5 -12 7 481.05 22.5
 5 -12 7 470.35 21
 -5 12 -7 486.65 22.1
 5 12 7 484.35 22.4
 6 -12 7 67.69 12.3
 6 -12 7 60.09 11.8
 6 12 7 51.89 12.4
 -6 12 -7 64.69 13
 7 -12 7 182.48 17.5
 7 -12 7 176.68 17.2
 -7 12 -7 193.98 18.3
 7 12 7 155.78 17.5
 6 -13 -7 94.49 15.6
 6 -13 -7 106.39 15.3
 6 13 -7 116.09 15.6
 5 -13 -7 -0.5 10.2
 5 -13 -7 -10.8 10.5
 5 13 -7 2.5 13.2
 4 -13 -7 132.69 14.9
 4 13 -7 135.09 15.4
 3 -13 -7 9.5 9.6
 3 -13 -7 8.1 11.1
 -3 13 7 -1.4 14
 3 13 -7 2.1 11.2
 2 -13 -7 446.86 20.3
 2 -13 -7 395.46 21.5
 -2 13 7 436.86 21.5
 2 13 -7 433.46 25.6
 1 -13 -7 31.9 9.1
 1 -13 -7 37.4 11.5
 -1 -13 7 31.5 14.5
 -1 13 7 37.3 11.7
 1 13 -7 28.7 12.4
 0 -13 -7 484.65 19.1
 0 -13 7 484.85 22
 0 -13 -7 422.46 21.3
 0 13 7 463.35 23.1
 0 13 -7 494.95 23
 1 -13 7 23.5 10.5
 -1 -13 -7 32.5 8.1
 -1 13 -7 18.9 7.3
 1 13 7 33.8 12.4
 -1 13 -7 35.2 11.1
 2 -13 7 397.36 21.7
 -2 -13 -7 410.96 17
 2 13 7 425.86 22.7
 -2 13 -7 394.36 18.1
 3 13 7 13.6 12.1
 -3 13 -7 0.1 8.2
 4 13 7 155.08 16
 -4 13 -7 145.39 15.7
 5 13 7 13.4 12.5
 -5 13 -7 -10.5 11.1
 6 -13 7 115.29 14
 -6 13 -7 121.69 14.7
 6 13 7 124.89 15.6
 4 -14 -7 48.6 13.8
 4 -14 -7 22.3 11.3
 4 14 -7 40 16.2
 3 -14 -7 102.19 13.7
 3 -14 -7 91.99 14.6
 3 14 -7 61.49 14.1
 2 -14 -7 13.2 11.9
 2 -14 -7 5 9.1
 2 14 -7 10.4 12.4
 1 -14 -7 27.5 10.1
 1 14 -7 30.7 14.7
 -1 14 7 53.09 13.5
 0 -14 -7 17.8 8.5
 0 14 -7 23 12.5
 0 14 7 -13.5 11.3
 -1 14 -7 21.7 14.1
 1 14 7 19.6 13
 2 -14 7 6.1 11.1
 -2 14 -7 12.4 7.5
 2 14 7 6.5 12.4
 3 14 7 93.59 14.9
 -3 14 -7 95.19 13.4
 4 14 7 29.1 13.5
 -4 14 -7 34.3 11.2
 13 0 -8 14.7 5.9
 13 0 -8 22.3 5.9
 -13 0 8 20.4 10.6
 13 0 -8 12.9 10.3
 12 0 -8 141.59 9.8
 12 0 -8 133.69 9.5
 12 0 -8 145.39 15.1
 11 0 -8 319.07 12.7
 11 0 -8 333.97 12.9
 11 0 -8 288.07 25.6
 10 0 -8 216.88 10.3
 10 0 -8 220.18 14.7
 10 0 -8 221.48 10
 9 0 -8 88.39 7.9
 9 0 -8 98.89 7.4
 9 0 -8 114.59 11.5
 8 0 -8 916.31 23.2
 8 0 -8 914.01 26.4
 8 0 -8 901.91 22.8
 7 0 -8 125.49 9.7
 7 0 -8 117.29 7.4
 7 0 -8 127.29 7.1
 6 0 -8 2002.5 46.7
 -6 0 8 1958.1 48.5
 6 0 -8 2008.6 44.6
 5 0 -8 1179.18 29.3
 -5 0 8 1188.68 25.6
 5 0 -8 1199.58 27.8
 -5 0 8 1185.78 29.2
 -5 0 8 1175.58 25.9
 5 0 -8 1156.78 27.4
 4 0 -8 6287.17 132.49
 -4 0 8 6278.37 131.39
 -4 0 8 6380.36 131.29
 4 0 -8 6292.97 133.59
 4 0 -8 6212.58 132.19
 -4 0 8 6213.18 133.39
 -3 0 8 6895.91 145.09
 3 0 -8 6855.01 146.39
 -3 0 8 6973 146.39
 -3 0 8 7029.2 145.19
 3 0 -8 6896.71 145.69
 -2 0 8 1058.09 25.7
 -2 0 8 1177.78 28.6
 -2 0 8 1091.69 25.1
 2 0 -8 1059.79 25.8
 2 0 -8 1075.59 25.4
 2 0 -8 1080.59 25.3
 -1 0 8 11.3 3.8
 1 0 -8 9.6 3.7
 1 0 -8 12.7 3.9
 -1 0 8 15.5 3.3
 1 0 -8 9.5 3.4
 -1 0 8 10.6 3
 0 0 -8 1173.78 26.9
 0 0 8 1207.58 27.1
 0 0 8 1213.78 27
 0 0 -8 1155.28 27.5
 0 0 8 1178.38 27.6
 0 0 -8 1117.09 26.8
 -1 0 -8 10.3 3
 1 0 8 10.6 3.3
 1 0 8 12.1 3.2
 -1 0 -8 10.2 2.9
 -1 0 -8 13.2 3.8
 1 0 8 6.8 2.9
 2 0 8 1040.7 25.3
 2 0 8 1068.69 24.3
 -2 0 -8 1054.29 24
 -2 0 -8 1049.2 25.4
 -2 0 -8 1054.79 23.8
 3 0 8 6974.3 145.89
 -3 0 -8 6873.31 147.69
 -3 0 -8 7063.19 145.19
 3 0 8 6950.8 147.59
 -4 0 -8 6194.28 133.89
 4 0 8 6352.26 131.49
 4 0 8 6254.07 131.29
 4 0 8 6274.27 134.09
 -4 0 -8 6248.88 133.89
 5 0 8 1152.28 29.4
 5 0 8 1175.58 26.4
 -5 0 -8 1121.49 29
 -5 0 -8 1173.88 29.8
 5 0 8 1174.38 26.2
 6 0 8 2035.1 45.1
 -6 0 -8 2241.68 56.79
 6 0 8 1973 45
 7 0 8 133.49 6.1
 -7 0 -8 134.59 9.9
 7 0 8 133.79 6
 8 0 8 923.91 21.7
 -8 0 -8 875.11 27.3
 8 0 8 936.51 21.6
 9 0 8 97.99 6.1
 9 0 8 102.09 6
 -9 0 -8 122.69 12.7
 10 0 8 218.58 8.1
 10 0 8 219.58 10
 -10 0 -8 211.98 15.7
 11 0 8 316.37 10
 -11 0 -8 349.37 19.2
 11 0 8 316.67 10.3
 12 0 8 142.79 7
 -12 0 -8 147.79 15.8
 12 0 8 145.99 7.1
 13 0 8 19.1 4.5
 -13 0 -8 22.3 11
 13 0 8 12.4 4.1
 13 -1 -8 31.9 6.7
 13 -1 -8 20.2 11.6
 -13 -1 8 34.8 11.7
 13 1 -8 36.7 11.5
 -13 1 8 38.9 12.8
 13 1 -8 33.6 6.1
 13 1 -8 26.8 6.4
 12 -1 -8 84.79 12.7
 -12 -1 8 95.19 12.7
 12 -1 -8 78.29 8.9
 12 -1 -8 82.99 8.9
 12 1 -8 77.49 8.5
 12 1 -8 74.19 8.3
 12 1 -8 82.39 12.4
 11 -1 -8 269.87 12
 11 -1 -8 256.17 13.3
 11 -1 -8 230.88 16.8
 11 1 -8 241.38 11.2
 11 1 -8 280.17 17
 11 1 -8 265.77 11.2
 10 -1 -8 221.28 10.3
 10 -1 -8 210.38 10.5
 10 -1 -8 206.58 14.9
 10 1 -8 205.08 10.2
 10 1 -8 214.18 9.9
 10 1 -8 223.38 13.9
 9 -1 -8 455.55 15.1
 9 -1 -8 465.65 14.8
 9 -1 -8 495.05 19.4
 9 1 -8 476.25 14.5
 9 1 -8 470.95 14.7
 9 1 -8 507.45 18.7
 8 -1 -8 263.77 10.8
 8 -1 -8 265.57 14
 8 -1 -8 237.18 9.9
 8 1 -8 263.97 12.7
 8 1 -8 244.38 9.8
 8 1 -8 257.37 10.1
 7 -1 -8 630.24 17.3
 7 -1 -8 614.84 16.9
 7 -1 -8 605.84 20
 7 1 -8 621.94 16.7
 7 1 -8 628.74 16.9
 7 1 -8 659.63 19.6
 -6 -1 8 89.49 6.9
 6 -1 -8 89.89 6.7
 6 -1 -8 93.99 6.2
 6 -1 -8 83.49 9.9
 6 1 -8 90.99 7.6
 6 1 -8 83.59 6.4
 6 1 -8 84.49 6.2
 -5 -1 8 101.99 3.5
 5 -1 -8 101.49 6.1
 5 -1 -8 114.79 7.7
 5 -1 -8 104.39 6.5
 -5 -1 8 100.59 3.5
 -5 -1 8 96.19 6.6
 5 1 -8 110.69 6.4
 -5 1 8 104.99 7.1
 5 1 -8 100.69 6
 -5 1 8 98.69 5.3
 -5 1 8 102.49 4.4
 5 1 -8 104.89 7.1
 4 -1 -8 3553.24 78.69
 4 -1 -8 3646.84 77.49
 -4 -1 8 3662.63 77.89
 4 -1 -8 3200.68 76.79
 -4 -1 8 3666.13 76.09
 -4 -1 8 3748.72 76.09
 -4 1 8 3556.04 80.39
 4 1 -8 3658.83 77.19
 -4 1 8 3606.04 76.49
 4 1 -8 3620.14 77.89
 -4 1 8 3552.84 76.99
 4 1 -8 3673.93 77.19
 -3 -1 8 177.78 7.6
 -3 -1 8 187.08 6.6
 3 -1 -8 188.18 7.8
 -3 -1 8 182.88 6.7
 3 -1 -8 179.68 7.9
 -3 1 8 177.28 6.8
 3 1 -8 180.98 7.4
 -3 1 8 182.68 6.9
 3 1 -8 167.78 7.2
 -3 1 8 172.48 8.1
 -2 -1 8 2338.07 50.69
 -2 -1 8 2407.36 50.39
 2 -1 -8 2288.37 50.39
 2 -1 -8 2240.78 51.19
 -2 -1 8 2313.77 50.19
 2 -1 -8 2372.26 50.79
 2 1 -8 2317.17 50.49
 2 1 -8 2279.67 50.59
 2 1 -8 2325.87 50.49
 -2 1 8 2326.77 51.29
 -2 1 8 2195.88 50.99
 -2 1 8 2337.27 50.29
 -1 -1 8 839.22 19.9
 1 -1 -8 830.72 20.4
 -1 -1 8 836.82 20
 1 -1 -8 809.62 19.8
 1 -1 -8 811.42 20.5
 -1 -1 8 847.32 19.8
 1 1 -8 810.92 20.9
 -1 1 8 807.92 20.4
 -1 1 8 830.32 19.9
 -1 1 8 829.12 19.8
 1 1 -8 795.02 19.8
 1 1 -8 795.92 19.9
 0 -1 8 79.79 5.2
 0 -1 -8 65.79 5.3
 0 -1 -8 80.59 5.7
 0 -1 8 68.69 5
 0 -1 -8 64.19 4.6
 0 -1 8 73.19 5.5
 0 1 -8 73.19 5.1
 0 1 -8 69.59 5.4
 0 1 -8 77.49 6
 0 1 8 64.99 5.2
 0 1 8 81.99 5.6
 -1 -1 -8 802.22 19.4
 -1 -1 -8 813.82 20.5
 -1 -1 -8 782.02 19.3
 1 -1 8 809.42 19.6
 1 -1 8 827.22 20.2
 1 -1 8 801.52 19.5
 1 1 8 815.22 19.6
 -1 1 -8 843.32 19.4
 1 1 8 808.32 19.4
 -1 1 -8 830.72 20.4
 1 1 8 824.32 20.3
 -1 1 -8 803.72 19.5
 -2 -1 -8 2319.97 49.9
 2 -1 8 2356.36 51.59
 -2 -1 -8 2301.47 51.49
 -2 -1 -8 2265.77 49.9
 2 -1 8 2262.97 50.29
 -2 1 -8 2285.77 49.99
 2 1 8 2399.36 50.49
 -2 1 -8 2306.67 51.59
 -2 1 -8 2337.97 50.19
 2 1 8 2360.06 51.69
 -3 -1 -8 175.08 8
 3 -1 8 172.08 7.9
 -3 -1 -8 169.38 5.6
 3 -1 8 163.58 6.6
 -3 -1 -8 167.38 5.7
 3 -1 8 187.28 6.9
 -3 1 -8 182.28 6
 3 1 8 185.78 6.7
 -3 1 -8 176.78 8.9
 3 1 8 171.28 7.7
 -3 1 -8 174.08 7.7
 3 1 8 194.18 7
 -3 1 -8 178.48 8.6
 -4 -1 -8 3612.04 79.49
 4 -1 8 3638.94 77.59
 -4 -1 -8 3623.54 81.09
 4 -1 8 3632.14 77.29
 4 -1 8 3502.75 79.69
 -4 1 -8 3572.04 79.89
 4 1 8 3685.13 81.49
 4 1 8 3750.52 77.19
 4 1 8 3667.23 77.19
 -4 1 -8 3711.73 76.09
 -4 1 -8 3547.94 79.39
 -5 -1 -8 104.69 6.7
 -5 -1 -8 111.09 8.3
 5 -1 8 101.29 5.5
 -5 1 -8 106.79 8.1
 5 1 8 99.19 5.1
 5 1 8 105.29 5.3
 5 1 8 107.69 7.1
 -6 -1 -8 82.99 7.6
 6 -1 8 80.39 5.3
 6 -1 8 86.09 5.5
 -6 1 -8 83.29 9.3
 6 1 8 86.29 4.9
 6 1 8 85.09 4.8
 7 -1 8 640.64 16.3
 -7 -1 -8 654.93 20.5
 7 -1 8 623.04 16
 7 1 8 619.14 15.6
 7 1 8 633.84 15.5
 -7 1 -8 651.93 21.4
 8 -1 8 262.07 9.1
 -8 -1 -8 263.07 13.9
 8 -1 8 259.77 8.9
 8 1 8 253.07 8.3
 8 1 8 248.78 8.2
 -8 1 -8 257.07 14.9
 9 -1 8 456.05 13.4
 -9 -1 -8 485.45 19.3
 9 -1 8 492.45 13.4
 -9 1 -8 470.75 19.5
 9 1 8 474.05 12.7
 9 1 8 473.55 13.7
 -10 -1 -8 231.28 15.1
 10 -1 8 212.78 8.5
 10 -1 8 217.48 11
 10 1 8 205.78 7.8
 -10 1 -8 226.38 19
 10 1 8 217.68 8.3
 -11 -1 -8 244.28 16.6
 11 -1 8 258.07 10.1
 11 -1 8 257.27 9.6
 11 1 8 257.57 8.6
 11 1 8 242.68 8.6
 -11 1 -8 269.47 18.1
 12 -1 8 80.19 7.1
 12 -1 8 73.49 6.7
 -12 -1 -8 109.29 13.5
 12 1 8 74.69 5.8
 12 1 8 75.89 5.4
 -12 1 -8 91.39 13.4
 13 -1 8 41.5 7.2
 -13 -1 -8 27.8 11.8
 -13 -2 8 50.29 11.3
 13 -2 -8 58.49 8
 13 -2 -8 50.39 20.3
 13 2 -8 51.39 7
 13 2 -8 51.09 6.7
 13 2 -8 56.49 11.7
 12 -2 -8 315.97 14
 12 -2 -8 286.17 19.7
 -12 -2 8 314.17 18
 12 2 -8 291.47 12.3
 12 2 -8 308.47 21.4
 12 2 -8 293.17 12.2
 11 -2 -8 184.08 14.6
 11 -2 -8 168.08 10.7
 11 -2 -8 168.48 10.8
 11 2 -8 153.58 9.5
 11 2 -8 180.58 14.5
 11 2 -8 165.28 9.4
 10 -2 -8 304.97 12.9
 10 -2 -8 302.77 12.5
 10 2 -8 297.87 11.9
 10 2 -8 302.77 11.6
 10 2 -8 316.17 15
 9 -2 -8 220.78 11.1
 9 -2 -8 264.17 15.5
 9 -2 -8 233.28 10.4
 9 2 -8 239.58 13.2
 9 2 -8 229.48 10.1
 9 2 -8 238.48 10
 8 -2 -8 498.75 15.2
 8 -2 -8 486.95 15.7
 8 -2 -8 493.95 18.6
 8 2 -8 500.65 14.7
 8 2 -8 510.05 19.2
 8 2 -8 501.15 14.8
 7 -2 -8 151.88 11.4
 -7 -2 8 142.59 8.8
 7 -2 -8 149.59 8.6
 7 2 -8 141.79 7.6
 7 2 -8 156.88 8
 7 2 -8 159.38 9.1
 6 -2 -8 501.95 17.3
 6 -2 -8 535.75 15.4
 6 -2 -8 522.85 15
 6 2 -8 552.14 14.9
 6 2 -8 510.55 16.1
 6 2 -8 533.05 15.7
 5 -2 -8 480.65 14
 -5 -2 8 454.05 13.6
 5 -2 -8 478.75 13.5
 -5 -2 8 458.05 10.8
 5 -2 -8 453.65 15.8
 -5 -2 8 454.65 10.8
 5 2 -8 447.26 13.8
 5 2 -8 478.75 13.4
 -5 2 8 476.75 12.2
 5 2 -8 477.85 13.6
 4 -2 -8 4345.57 92.69
 4 -2 -8 4291.47 94.09
 -4 -2 8 4346.57 90.99
 -4 -2 8 4397.16 91.19
 4 2 -8 4269.37 92.09
 -4 2 8 4323.47 91.59
 4 2 -8 4322.57 92.19
 -4 2 8 4265.07 91.79
 4 2 -8 4266.87 92.19
 -4 2 8 4330.77 93.99
 -3 -2 8 2098.49 45.8
 3 -2 -8 2016 47.2
 3 -2 -8 2046.1 46.1
 3 -2 -8 2089.39 46.5
 -3 -2 8 2087.09 45.6
 -3 -2 8 2199.08 47.5
 3 2 -8 2080.49 45.7
 -3 2 8 2001.5 46.4
 -3 2 8 2049.59 49
 3 2 -8 2104.79 46.1
 -3 2 8 2110.89 45.9
 -2 -2 8 1879.41 41.3
 2 -2 -8 1921.31 41.9
 2 -2 -8 1843.92 41.5
 -2 -2 8 1904.91 41.2
 2 -2 -8 1846.92 42.3
 -2 -2 8 1844.72 41.1
 2 2 -8 1827.52 41.5
 2 2 -8 1875.41 41.1
 -2 2 8 1876.01 41.5
 2 2 -8 1810.32 41.4
 -2 2 8 1860.91 42.3
 -2 2 8 1854.51 41.4
 -1 -2 8 36.4 3.9
 1 -2 -8 41 4.2
 1 -2 -8 39.7 4.9
 -1 -2 8 48.8 4.5
 1 -2 -8 45.8 4.6
 -1 -2 8 45.2 4.3
 1 2 -8 49.8 4.9
 -1 2 8 47.5 4.7
 1 2 -8 37.6 4.8
 -1 2 8 54.39 5.2
 -1 2 8 42.7 4.3
 1 2 -8 49.9 5.2
 0 -2 8 682.03 17.4
 0 -2 8 686.13 17.5
 0 -2 -8 680.13 18
 0 -2 -8 695.93 17.6
 0 -2 -8 669.63 17.2
 0 2 8 720.13 17.7
 0 2 -8 703.83 17.5
 0 2 8 725.83 17.6
 0 2 -8 699.33 17.6
 0 2 -8 710.23 17.9
 -1 -2 -8 45.6 4.7
 -1 -2 -8 47.5 5.4
 1 -2 8 39.6 4.3
 1 -2 8 46.9 4.9
 1 2 8 32.1 3.8
 -1 2 -8 42.5 4.5
 -1 2 -8 48.7 5.4
 1 2 8 46.3 4.4
 -1 2 -8 43.9 4.9
 2 -2 8 1859.01 42.4
 2 -2 8 1844.42 41.5
 2 -2 8 1944.41 41.7
 -2 -2 -8 1864.81 41
 -2 -2 -8 1873.91 42.6
 -2 -2 -8 1886.71 40.9
 -2 2 -8 1855.11 42.5
 -2 2 -8 1818.52 42.1
 2 2 8 1888.21 41.5
 -2 2 -8 1849.52 41.1
 -2 2 -8 1885.71 41.4
 2 2 8 1880.01 42.4
 -3 -2 -8 2176.08 45
 -3 -2 -8 2127.79 45.2
 3 -2 8 2070.59 49.3
 3 -2 8 2094.19 46.1
 -3 -2 -8 2118.59 47.4
 3 2 8 2128.99 46
 -3 2 -8 2057.39 47.9
 -3 2 -8 2137.09 49.4
 3 2 8 2131.49 45.8
 -3 2 -8 1876.31 47.9
 3 2 8 2090.89 47.2
 -3 2 -8 2122.99 45.8
 4 -2 8 4164.88 93.39
 -4 -2 -8 4279.77 92.89
 4 -2 8 4305.37 91.49
 4 -2 8 4255.37 91.19
 4 2 8 4359.26 90.79
 -4 2 -8 4239.18 93.29
 -4 2 -8 4377.36 90.39
 4 2 8 4313.87 90.99
 -4 2 -8 4163.78 93.69
 -4 2 -8 4337.67 90.19
 4 2 8 4345.97 92.89
 5 -2 8 475.35 13.2
 -5 -2 -8 480.15 15.3
 -5 -2 -8 468.55 14.6
 5 2 8 463.95 12.4
 5 2 8 455.65 14.8
 5 2 8 475.55 12.6
 -5 2 -8 474.55 16.6
 6 -2 8 550.64 14.6
 -6 -2 -8 520.95 17.2
 6 2 8 535.55 13.7
 6 2 8 539.45 13.9
 -6 2 -8 523.85 18.6
 -7 -2 -8 122.09 10.1
 7 -2 8 147.69 7.2
 7 2 8 143.39 6.5
 7 2 8 145.49 6.2
 -7 2 -8 140.69 11
 -8 -2 -8 527.05 18.7
 8 -2 8 505.25 14.3
 8 2 8 490.95 13.4
 8 2 8 505.05 13.2
 -8 2 -8 477.75 19.2
 -9 -2 -8 257.47 14.3
 9 -2 8 209.98 9.1
 9 2 8 220.78 8.2
 -9 2 -8 258.57 16.5
 9 2 8 227.38 8
 10 -2 8 306.47 11.3
 -10 -2 -8 326.57 16.6
 10 2 8 302.07 9.6
 -10 2 -8 307.17 18.9
 -11 -2 -8 187.58 16.8
 11 -2 8 173.18 9.4
 11 -2 8 157.08 8.5
 11 2 8 166.08 7.2
 -11 2 -8 185.78 17.5
 11 2 8 167.68 7
 12 -2 8 308.17 11.7
 12 -2 8 283.17 13.3
 -12 -2 -8 280.67 19.6
 12 2 8 273.87 12.2
 12 2 8 301.47 9.3
 -12 2 -8 303.47 20.7
 -13 -2 -8 66.69 12.3
 13 -2 8 64.29 8.3
 13 -2 8 62.19 7.1
 -13 2 -8 53.09 13.7
 13 -3 -8 27.9 12.5
 -13 -3 8 24.2 9.7
 13 -3 -8 28.9 7.6
 13 3 -8 30.4 10.1
 13 3 -8 33.1 6.3
 -12 -3 8 101.19 11.5
 12 -3 -8 99.69 10.4
 12 -3 -8 92.09 13
 12 3 -8 99.19 8.8
 12 3 -8 95.89 11.4
 12 3 -8 96.49 9
 11 -3 -8 68.39 12.8
 11 -3 -8 70.49 7.8
 -11 -3 8 78.59 10.2
 11 -3 -8 66.09 8.2
 11 3 -8 70.59 7.1
 11 3 -8 67.29 7.1
 11 3 -8 74.59 10
 10 -3 -8 276.47 17.6
 10 -3 -8 261.77 12.9
 10 -3 -8 270.77 12.9
 10 3 -8 258.47 13.8
 10 3 -8 278.07 11.2
 10 3 -8 269.37 11.5
 9 -3 -8 313.07 12.6
 9 -3 -8 308.87 17.4
 9 3 -8 320.27 11.9
 9 3 -8 321.87 12.4
 9 3 -8 308.77 13.8
 8 -3 -8 268.27 11.2
 8 -3 -8 240.88 14.1
 8 -3 -8 260.27 11.6
 8 3 -8 264.37 10.4
 8 3 -8 273.77 11.9
 8 3 -8 251.87 10.6
 7 -3 -8 282.37 11.2
 -7 -3 8 280.67 11.1
 7 -3 -8 293.07 14.7
 7 -3 -8 305.67 11.9
 7 3 -8 277.07 11.3
 7 3 -8 284.47 10.7
 7 3 -8 288.77 10.7
 6 -3 -8 135.59 7.8
 -6 -3 8 138.29 7.5
 6 -3 -8 137.79 8.5
 6 -3 -8 140.29 10.8
 6 3 -8 140.59 7.7
 -6 3 8 128.99 5.8
 6 3 -8 139.19 8.6
 6 3 -8 126.29 7.8
 -5 -3 8 39.1 3.5
 5 -3 -8 36.1 6.3
 5 -3 -8 20.6 6.3
 5 3 -8 26.5 4.1
 5 3 -8 26.6 4.3
 5 3 -8 33.5 4.6
 -5 3 8 33.9 4
 4 -3 -8 314.67 10.8
 4 -3 -8 293.37 11.9
 4 -3 -8 308.77 11.3
 -4 -3 8 310.27 9.1
 -4 -3 8 301.27 9.6
 -4 -3 8 307.27 9.4
 4 3 -8 302.77 10.3
 -4 3 8 299.17 10.1
 -4 3 8 311.87 11.8
 -4 3 8 315.57 10.2
 4 3 -8 300.17 9.5
 4 3 -8 313.07 10.5
 -3 -3 8 496.85 13.6
 3 -3 -8 488.75 14.2
 -3 -3 8 503.95 13.3
 3 -3 -8 473.75 15.2
 -3 -3 8 484.75 13.3
 3 -3 -8 496.15 14.6
 3 3 -8 507.55 13
 -3 3 8 484.35 13.8
 3 3 -8 557.94 18.2
 -3 3 8 509.25 14.1
 3 3 -8 487.35 14.1
 -3 3 8 498.35 15.4
 2 -3 -8 146.59 7.7
 2 -3 -8 165.58 8
 2 -3 -8 156.58 7.4
 -2 -3 8 164.08 7.1
 -2 -3 8 160.38 7
 -2 -3 8 152.78 6.5
 -2 3 8 166.28 7.4
 2 3 -8 158.98 7.4
 -2 3 8 160.98 8.2
 2 3 -8 179.88 7.6
 -2 3 8 162.58 7.3
 2 3 -8 168.28 7.7
 1 -3 -8 544.85 14.9
 1 -3 -8 519.85 14.4
 -1 -3 8 519.45 14.4
 -1 -3 8 530.25 13.6
 -1 -3 8 518.35 14.3
 1 -3 -8 528.65 15
 -1 3 8 508.75 14.2
 1 3 -8 517.65 14.4
 -1 3 8 528.95 14.9
 1 3 -8 537.35 14
 -1 3 8 546.35 15.6
 1 3 -8 526.85 14.6
 0 -3 -8 38.9 4.6
 0 -3 -8 46.3 4.6
 0 -3 8 48.7 5.3
 0 -3 8 44.3 4.7
 0 -3 -8 47.9 4.8
 0 -3 8 45 4.4
 0 3 -8 37.9 4.3
 0 3 -8 47.2 4.9
 0 3 -8 48.2 4.8
 0 3 8 46.9 5.2
 0 3 8 51.59 5
 0 3 8 48.9 4.7
 1 -3 8 509.75 14.4
 1 -3 8 537.85 14.5
 -1 -3 -8 526.15 14.1
 -1 -3 -8 526.35 15.1
 -1 -3 -8 516.45 14
 -1 3 -8 536.65 14.7
 -1 3 -8 516.65 15.1
 -1 3 -8 517.35 14.3
 1 3 8 533.05 14.3
 -1 3 -8 525.05 14.5
 1 3 8 534.75 15.2
 1 3 8 524.45 14.5
 -2 -3 -8 168.28 8.2
 -2 -3 -8 165.78 6.8
 2 -3 8 165.78 7.3
 2 -3 8 157.58 7.6
 -2 -3 -8 157.58 6.6
 2 -3 8 152.48 7.4
 -2 3 -8 158.38 7.7
 -2 3 -8 150.38 7.2
 2 3 8 173.88 7.3
 -2 3 -8 168.38 7.3
 -2 3 -8 152.58 6.8
 2 3 8 156.18 7.7
 2 3 8 175.58 7.3
 3 -3 8 498.25 14.2
 -3 -3 -8 529.05 15.1
 3 -3 8 497.15 15.3
 3 -3 8 499.35 14.1
 -3 -3 -8 508.35 12.7
 -3 -3 -8 479.85 13
 -3 3 -8 450.05 14.4
 3 3 8 433.46 13.1
 -3 3 -8 484.35 15.2
 -3 3 -8 486.95 13.2
 3 3 8 517.65 13.7
 3 3 8 506.55 14.5
 -3 3 -8 499.25 13.6
 -4 -3 -8 315.07 11.4
 -4 -3 -8 301.67 7.9
 -4 3 -8 302.57 11.9
 4 3 8 308.37 9.8
 -4 3 -8 312.47 9.6
 4 3 8 316.77 11.1
 -4 3 -8 314.57 12.9
 4 3 8 316.87 10
 -4 3 -8 293.77 9.2
 5 -3 8 30.1 4.5
 -5 -3 -8 36.1 5.6
 -5 -3 -8 34.4 4.9
 5 -3 8 34.2 6.1
 5 -3 8 28.2 4.4
 5 3 8 38.4 4.8
 5 3 8 30.7 4.9
 5 3 8 35.1 4.4
 -5 3 -8 25.8 6.1
 -6 -3 -8 131.59 9.1
 6 -3 8 128.29 7.3
 6 -3 8 139.69 10
 -6 -3 -8 120.49 7.9
 6 -3 8 138.29 7.4
 6 3 8 138.19 6.4
 6 3 8 121.39 8.3
 6 3 8 134.29 6.7
 -6 3 -8 135.99 10.3
 7 -3 8 289.17 10.7
 7 -3 8 279.77 10.4
 7 -3 8 276.07 14
 -7 -3 -8 286.37 15.1
 7 3 8 285.67 9.4
 7 3 8 299.07 9.7
 -7 3 -8 284.57 14.5
 8 -3 8 259.77 10.4
 8 -3 8 269.67 10.6
 -8 -3 -8 283.07 13.5
 8 -3 8 268.67 14.8
 -8 3 -8 240.18 14.9
 8 3 8 248.28 9.2
 8 3 8 264.77 9.2
 9 -3 8 309.67 12.4
 9 -3 8 294.07 11.5
 9 -3 8 305.27 16.8
 -9 -3 -8 352.06 15.7
 9 3 8 318.87 10.5
 -9 3 -8 329.87 19
 -10 -3 -8 281.87 15.6
 10 -3 8 259.77 11
 10 3 8 266.77 9.5
 10 3 8 272.67 9.4
 -10 3 -8 284.57 17.3
 -11 -3 -8 80.59 12.8
 11 -3 8 68.49 7.2
 -11 3 -8 65.89 12
 11 3 8 75.69 6
 11 3 8 69.69 6.3
 12 -3 8 99.59 9.9
 -12 -3 -8 98.99 13.3
 12 -3 8 98.69 9.1
 -12 3 -8 122.29 15.8
 12 3 8 93.89 6.9
 12 3 8 88.29 7.4
 -13 -3 -8 25.7 10.1
 13 -3 8 34 7.7
 -13 3 -8 39.9 14.1
 -12 -4 8 86.69 10.8
 12 -4 -8 102.49 15.5
 12 -4 -8 81.39 12.5
 12 4 -8 80.89 8.7
 12 4 -8 84.89 12.7
 12 4 -8 71.99 10.3
 11 -4 -8 223.18 16.5
 -11 -4 8 231.28 13.9
 11 -4 -8 217.38 12.8
 11 4 -8 215.18 11.6
 11 4 -8 223.68 11.2
 11 4 -8 231.38 13.7
 -10 -4 8 52.89 8
 10 -4 -8 53.79 11.5
 10 -4 -8 48.5 7.4
 10 -4 -8 52.39 7.8
 10 4 -8 44.8 6.4
 10 4 -8 39.5 7.6
 10 4 -8 51.89 7
 9 -4 -8 278.77 13.4
 9 -4 -8 295.57 20.8
 9 -4 -8 276.07 12.8
 9 4 -8 298.27 12.8
 9 4 -8 293.57 11.9
 9 4 -8 300.07 12.4
 -8 -4 8 61.39 7
 8 -4 -8 36.1 6.8
 8 -4 -8 43.7 6.4
 8 4 -8 46.5 6
 8 4 -8 44.1 6.2
 8 4 -8 49.2 6.2
 7 -4 -8 304.47 14.8
 7 -4 -8 297.67 12.7
 7 -4 -8 297.57 12.1
 -7 -4 8 304.97 10.9
 -7 4 8 291.27 9
 7 4 -8 307.87 11.7
 7 4 -8 306.67 11.6
 7 4 -8 308.37 11.1
 6 -4 -8 26.3 7
 6 -4 -8 17.3 4.5
 -6 -4 8 29.3 6.4
 6 -4 -8 26.7 5.7
 6 4 -8 26.9 4.3
 6 4 -8 31.7 5.1
 6 4 -8 29.3 4.9
 5 -4 -8 63.79 6.7
 -5 -4 8 64.69 5.3
 -5 -4 8 67.59 5.8
 5 -4 -8 57.99 7.3
 5 -4 -8 63.79 6.9
 -5 4 8 76.39 8
 5 4 -8 63.89 6.5
 5 4 -8 77.09 6.9
 5 4 -8 58.99 5.2
 -4 -4 8 463.55 12.9
 -4 -4 8 464.35 12.1
 4 -4 -8 460.65 14.6
 4 -4 -8 447.06 17.7
 4 -4 -8 437.96 14.1
 -4 4 8 450.75 13.5
 4 4 -8 448.26 14.6
 4 4 -8 429.16 13.9
 -3 -4 8 345.47 10.9
 -3 -4 8 329.07 9.4
 3 -4 -8 334.57 11.4
 3 -4 -8 341.87 11.9
 -3 -4 8 319.67 10.4
 3 -4 -8 329.17 12.4
 -3 4 8 343.27 11.3
 3 4 -8 334.87 11.4
 3 4 -8 346.37 11.3
 3 4 -8 321.07 9.2
 -3 4 8 323.97 11.2
 -3 4 8 312.37 11.9
 -2 -4 8 120.79 7.1
 -2 -4 8 128.69 5.5
 -2 -4 8 118.29 6.8
 2 -4 -8 134.29 7.6
 2 -4 -8 133.19 7.9
 2 -4 -8 120.09 8.2
 2 4 -8 125.09 5.7
 -2 4 8 135.49 8.1
 -2 4 8 124.59 7.5
 -2 4 8 131.59 7.3
 2 4 -8 141.79 7.8
 -1 -4 8 64.79 4.7
 1 -4 -8 68.59 6.9
 1 -4 -8 63.39 6.8
 1 -4 -8 64.59 6.4
 -1 -4 8 71.99 6.2
 -1 -4 8 68.39 6
 1 4 -8 67.19 5.4
 -1 4 8 65.49 6.5
 -1 4 8 72.09 6.4
 1 4 -8 78.29 6.3
 -1 4 8 64.79 6.5
 1 4 -8 63.49 6.6
 0 -4 -8 117.99 7.4
 0 -4 -8 102.49 6.7
 0 -4 8 130.29 7.4
 0 -4 -8 113.29 8.6
 0 -4 8 104.89 6
 0 4 -8 113.59 6.3
 0 4 -8 113.29 6.9
 0 4 -8 110.69 5.9
 0 4 -8 101.49 7
 0 4 8 110.19 7.1
 0 4 8 111.19 7.4
 0 4 8 121.79 7.4
 1 -4 8 73.49 6.2
 -1 -4 -8 58.79 6.4
 1 -4 8 63.09 5.6
 1 -4 8 71.79 6.4
 -1 -4 -8 63.29 6.3
 -1 -4 -8 60.79 5.5
 -1 4 -8 51.99 5.9
 -1 4 -8 74.89 6.6
 1 4 8 63.79 6.5
 1 4 8 72.79 6.5
 -1 4 -8 69.49 5.6
 1 4 8 63.09 6.1
 -1 4 -8 77.29 6.6
 2 -4 8 119.29 7.4
 -2 -4 -8 128.69 6.8
 2 -4 8 121.79 7.5
 -2 -4 -8 125.69 6.3
 -2 -4 -8 133.69 7.6
 2 -4 8 137.79 7.4
 2 4 8 142.59 7.4
 2 4 8 122.49 7.5
 -2 4 -8 121.29 7.3
 -2 4 -8 116.39 7.9
 2 4 8 126.69 7.3
 -2 4 -8 126.69 8
 -2 4 -8 123.69 7.3
 3 -4 8 325.67 11.1
 -3 -4 -8 330.87 9.9
 -3 -4 -8 341.07 11.6
 -3 4 -8 305.07 12
 3 4 8 332.37 11.1
 -3 4 -8 303.37 11.3
 -3 4 -8 321.07 10.9
 3 4 8 325.67 10.9
 -3 4 -8 326.67 10.5
 4 -4 8 445.46 17.2
 -4 -4 -8 482.05 14.7
 4 -4 8 478.75 16.1
 4 -4 8 465.65 14.2
 -4 -4 -8 458.95 12
 -4 4 -8 457.85 16.2
 4 4 8 456.55 13.3
 4 4 8 469.15 15.1
 -4 4 -8 443.16 13.4
 4 4 8 461.45 14.2
 5 -4 8 67.89 8.1
 5 -4 8 78.59 6.4
 -5 -4 -8 75.99 7.2
 5 -4 8 67.09 6.7
 -5 -4 -8 62.09 7.3
 -5 4 -8 67.29 5.5
 -5 4 -8 75.39 8.5
 5 4 8 63.59 5.9
 5 4 8 69.39 7.8
 5 4 8 60.99 6.1
 -6 -4 -8 23.1 4.9
 6 -4 8 33.6 7.7
 6 -4 8 27.7 5.2
 -6 -4 -8 32.7 6.3
 6 -4 8 23.7 4.8
 6 4 8 26 5.3
 -6 4 -8 34.6 7.8
 6 4 8 25.8 4.2
 6 4 8 31.6 4.6
 7 -4 8 306.27 11.8
 -7 -4 -8 321.77 13.7
 7 -4 8 317.77 16.1
 7 -4 8 298.57 11.7
 -7 4 -8 340.97 16.7
 7 4 8 308.37 10.9
 7 4 8 300.57 10.4
 -8 -4 -8 52.69 8.1
 8 -4 8 40.4 8.9
 8 -4 8 43.7 6.1
 8 -4 8 66.39 7.5
 8 4 8 36.7 5.3
 8 4 8 42.6 4.9
 -8 4 -8 69.09 10.6
 9 -4 8 294.87 12.1
 9 -4 8 314.57 12.7
 9 -4 8 340.17 18.4
 -9 -4 -8 315.67 14.9
 9 4 8 296.07 10.7
 -9 4 -8 309.17 18.7
 9 4 8 294.67 15
 10 -4 8 50.49 6.7
 -10 -4 -8 58.59 9.8
 10 -4 8 54.89 11.7
 10 -4 8 50.69 6.9
 10 4 8 51.39 5.9
 10 4 8 49.99 5.8
 -10 4 -8 73.89 12.7
 -11 -4 -8 241.68 16.3
 11 -4 8 219.48 11.5
 -11 4 -8 238.38 17.9
 11 4 8 215.78 9.9
 11 4 8 236.78 9.9
 -12 -4 -8 88.29 12.4
 12 4 8 73.89 6.8
 12 4 8 82.79 8
 12 -5 -8 109.49 11.6
 12 -5 -8 157.28 17.4
 12 5 -8 103.99 10.1
 -11 -5 8 46.5 7.8
 11 -5 -8 34.4 8
 11 -5 -8 42.2 11.1
 11 5 -8 44.5 7.5
 11 5 -8 48.6 7.6
 11 5 -8 37.8 8.2
 10 -5 -8 45.7 7.1
 10 -5 -8 36.6 11.7
 10 -5 -8 54.39 8.7
 -10 -5 8 43.7 11
 10 5 -8 51.19 7.3
 10 5 -8 49.1 7.2
 10 5 -8 35.2 6.4
 -9 -5 8 205.58 9.9
 9 -5 -8 197.58 13
 9 -5 -8 213.88 15.1
 9 -5 -8 208.78 12
 -9 -5 8 205.58 10.3
 9 5 -8 193.48 11.3
 9 5 -8 196.58 10.2
 9 5 -8 193.28 10.6
 8 -5 -8 180.38 11.7
 8 -5 -8 200.38 14
 -8 -5 8 173.88 8.9
 -8 -5 8 173.18 9
 8 -5 -8 187.68 11
 8 5 -8 174.68 10
 8 5 -8 188.58 8.9
 8 5 -8 182.18 10.4
 7 -5 -8 78.69 10
 7 -5 -8 45.2 6.6
 7 -5 -8 69.99 8.1
 7 5 -8 58.79 6.2
 7 5 -8 66.59 7
 6 -5 -8 218.08 10.8
 6 -5 -8 216.88 13.6
 6 -5 -8 225.18 11.7
 -6 -5 8 215.48 8
 -6 5 8 226.28 9.2
 6 5 -8 209.18 9.9
 6 5 -8 232.78 10.5
 6 5 -8 224.38 7.9
 5 -5 -8 321.37 12.8
 5 -5 -8 304.57 12.3
 -5 -5 8 313.37 9.2
 5 -5 -8 318.77 14
 5 5 -8 320.87 12.2
 -5 5 8 324.87 11.4
 5 5 -8 305.07 11.6
 5 5 -8 301.07 9
 -4 -5 8 130.19 8.7
 4 -5 -8 137.59 10.2
 4 -5 -8 113.29 8.2
 4 -5 -8 121.09 10.5
 4 5 -8 133.49 8.5
 -4 5 8 132.19 8.2
 4 5 -8 120.99 4.8
 4 5 -8 129.59 8.8
 3 -5 -8 104.19 7.7
 3 -5 -8 112.09 8.4
 -3 -5 8 110.19 7.1
 3 -5 -8 105.09 8.2
 3 5 -8 110.89 4.4
 3 5 -8 118.19 8.4
 -3 5 8 105.59 7.6
 3 5 -8 109.19 7.5
 -2 -5 8 32.1 3.6
 2 -5 -8 33.6 5.8
 -2 -5 8 43 5
 2 -5 -8 32.1 5.9
 -2 -5 8 25.8 4.3
 2 -5 -8 36.6 5.4
 2 5 -8 33.9 3.4
 -2 5 8 39.2 5.2
 -2 5 8 26.9 4.8
 2 5 -8 26.9 5
 -1 -5 8 101.39 7.9
 -1 -5 8 119.99 7.4
 1 -5 -8 111.49 7.1
 -1 -5 8 111.49 5.4
 1 -5 -8 111.89 7.9
 1 -5 -8 95.99 7.3
 1 5 -8 124.79 8.1
 -1 5 8 123.19 7.6
 1 5 -8 105.09 5.8
 1 5 -8 105.49 5.2
 -1 5 8 106.79 7.9
 1 5 -8 100.49 7.3
 -1 5 8 113.99 7.4
 0 -5 8 812.72 20.9
 0 -5 -8 786.82 21
 0 -5 8 797.72 20.9
 0 -5 -8 784.92 20.8
 0 -5 -8 734.13 20.4
 0 -5 8 817.62 19.6
 0 5 8 777.72 20.8
 0 5 -8 784.92 21.1
 0 5 -8 785.22 20.8
 0 5 -8 763.32 19.3
 0 5 -8 804.62 19.7
 0 5 8 783.72 20.9
 0 5 8 773.02 21
 -1 -5 -8 104.89 7.3
 1 -5 8 105.99 7.7
 -1 -5 -8 107.69 6.8
 -1 -5 -8 109.79 7.1
 1 -5 8 108.99 7.6
 -1 5 -8 118.09 8.2
 1 5 8 98.39 7.1
 -1 5 -8 126.29 7.4
 -1 5 -8 115.89 7
 1 5 8 106.59 7.7
 -1 5 -8 104.39 6.7
 1 5 8 103.49 7.3
 2 -5 8 29.8 5
 -2 -5 -8 33.5 4.5
 -2 -5 -8 33.3 4.7
 -2 -5 -8 35.1 5.1
 2 -5 8 38.9 5.5
 -2 5 -8 37.3 4.9
 -2 5 -8 37.9 5.7
 -2 5 -8 35.5 5.9
 2 5 8 24.4 4.9
 2 5 8 36.1 5.1
 2 5 8 36.8 5.1
 -2 5 -8 38.1 5.5
 -3 -5 -8 121.49 6.7
 -3 -5 -8 118.79 7.8
 3 -5 8 121.89 7.8
 3 5 8 112.99 7.2
 -3 5 -8 104.59 7.3
 3 5 8 100.59 6.9
 -3 5 -8 100.89 8.8
 -3 5 -8 125.69 8
 3 5 8 106.29 7.4
 -4 -5 -8 123.09 8.3
 4 -5 8 121.99 10.2
 4 -5 8 122.49 8.4
 -4 -5 -8 126.79 6.3
 4 -5 8 131.29 8.4
 4 5 8 112.29 7.9
 4 5 8 119.19 7.5
 -4 5 -8 134.69 7.9
 -4 5 -8 122.19 10.9
 4 5 8 120.19 7.4
 5 -5 8 319.87 13.8
 5 -5 8 323.27 12.5
 -5 -5 -8 321.67 12.6
 5 -5 8 323.97 13.1
 5 5 8 320.77 11.6
 5 5 8 326.77 11.3
 -5 5 -8 326.77 14.8
 -5 5 -8 305.77 10.9
 -6 -5 -8 224.98 11.3
 6 -5 8 228.58 10.9
 -6 -5 -8 211.48 9.8
 6 -5 8 219.18 10.2
 6 -5 8 213.68 13.5
 -6 5 -8 214.78 8.3
 6 5 8 225.78 9.4
 6 5 8 219.58 9.8
 -6 5 -8 235.98 13.2
 6 5 8 223.88 10.2
 7 -5 8 72.99 10.3
 7 -5 8 63.99 6.7
 -7 -5 -8 62.29 8
 7 -5 8 75.99 8.6
 7 5 8 63.29 6
 -7 5 -8 68.79 10.5
 7 5 8 60.39 6.4
 8 -5 8 196.48 11.2
 8 -5 8 202.18 11.9
 -8 -5 -8 185.68 12
 8 -5 8 169.58 13.7
 8 5 8 192.18 9.1
 8 5 8 184.48 9.7
 -8 5 -8 178.58 14.1
 9 -5 8 229.68 16.7
 9 -5 8 209.48 11.6
 9 -5 8 175.88 10.5
 -9 -5 -8 218.68 14
 9 5 8 206.68 9.7
 9 5 8 197.48 10.1
 -9 5 -8 237.28 17.7
 10 -5 8 56.49 11.4
 10 -5 8 40.4 7.4
 10 -5 8 48.6 8.2
 -10 -5 -8 46.2 9.3
 10 5 8 41.1 6.4
 10 5 8 40.4 5.8
 -10 5 -8 56.39 12.6
 -11 -5 -8 46.1 10.4
 11 -5 8 48.5 7.9
 11 -5 8 44.7 11.7
 11 5 8 48.7 6.8
 -11 5 -8 50.49 12.1
 11 5 8 42.1 6.8
 -12 -5 -8 90.29 12.6
 12 5 8 108.29 9.6
 -12 5 -8 120.49 16.8
 12 -6 -8 184.48 21.1
 12 -6 -8 175.48 14.6
 12 6 -8 168.78 13.3
 11 -6 -8 111.39 18.9
 11 -6 -8 152.58 18.9
 11 6 -8 103.59 11.8
 10 -6 -8 78.99 10.2
 -10 -6 8 62.09 7.5
 10 -6 -8 75.29 12.5
 10 6 -8 80.79 8.7
 -9 -6 8 58.69 6.7
 9 -6 -8 57.69 9
 9 -6 -8 64.39 8.2
 -9 -6 8 50.69 5.6
 9 -6 -8 71.79 12.5
 9 6 -8 59.69 8.2
 -8 -6 8 90.79 6.2
 -8 -6 8 82.39 6.2
 8 -6 -8 102.09 11.9
 8 -6 -8 92.49 11
 8 6 -8 99.59 9.9
 7 -6 -8 209.68 14.2
 7 -6 -8 204.38 11.8
 -7 -6 8 192.88 7.4
 7 -6 -8 243.98 12.8
 -7 6 8 223.68 9.7
 7 6 -8 229.98 12
 6 -6 -8 272.17 14.5
 6 -6 -8 286.27 13.7
 6 -6 -8 260.17 12.3
 -6 -6 8 255.77 9.1
 6 6 -8 279.67 12.5
 -6 6 8 271.07 11.3
 5 -6 -8 341.57 15.1
 5 -6 -8 338.87 14.3
 5 -6 -8 351.66 13.6
 -5 -6 8 346.47 15.4
 5 6 -8 350.06 13.7
 -5 6 8 362.36 13
 4 -6 -8 646.44 19.5
 4 -6 -8 596.14 18.7
 4 -6 -8 638.74 20.2
 -4 6 8 643.64 18.6
 4 6 -8 599.04 18.6
 4 6 -8 611.34 18.3
 3 -6 -8 197.28 10.6
 3 -6 -8 205.38 10.8
 -3 -6 8 209.88 9.3
 3 -6 -8 208.18 10.5
 3 6 -8 210.38 10.2
 -3 6 8 213.68 10.4
 3 6 -8 210.58 12.4
 2 -6 -8 309.57 12.4
 -2 -6 8 284.07 11.2
 2 -6 -8 287.77 12.3
 2 -6 -8 291.27 11.7
 2 6 -8 296.37 8.5
 -2 6 8 283.37 11.8
 2 6 -8 306.67 12.2
 2 6 -8 282.47 11.5
 -2 6 8 273.07 11.2
 2 6 -8 287.17 8.3
 1 -6 -8 40.2 6.2
 -1 -6 8 56.39 9.4
 -1 -6 8 44.9 5.6
 1 -6 -8 46.1 6
 1 -6 -8 46.3 6.1
 1 6 -8 40.6 4.3
 -1 6 8 46.9 5.7
 1 6 -8 49.7 4.9
 1 6 -8 42.3 6.1
 -1 6 8 42 6.3
 0 -6 -8 745.33 20.8
 0 -6 8 753.82 20.8
 0 -6 -8 766.32 20.4
 0 -6 8 707.43 22.1
 0 -6 -8 714.63 20.3
 0 6 -8 737.93 20.7
 0 6 8 747.63 20.4
 0 6 8 791.52 21.3
 0 6 -8 757.92 19.2
 0 6 8 739.83 20.6
 0 6 -8 759.82 20.8
 1 -6 8 36.2 5.4
 -1 -6 -8 39.1 5.5
 1 -6 8 37.3 5.5
 -1 -6 -8 52.19 5.6
 -1 -6 -8 46.4 8.2
 -1 6 -8 42.1 5.8
 -1 6 -8 47.9 5.4
 1 6 8 55.69 6.7
 1 6 8 53.99 6
 -1 6 -8 42.9 5.3
 1 6 8 47.7 5.7
 -1 6 -8 50.99 5.6
 -2 -6 -8 302.27 10.9
 2 -6 8 267.67 14.5
 -2 -6 -8 293.87 10.9
 2 6 8 312.87 11.5
 -2 6 -8 289.27 11
 2 6 8 293.07 11.1
 -2 6 -8 260.77 12.6
 2 6 8 296.97 11.8
 -2 6 -8 295.87 11.7
 3 -6 8 192.18 10.5
 -3 -6 -8 224.68 9.9
 3 -6 8 206.08 10.8
 3 -6 8 220.08 10.5
 -3 -6 -8 217.68 9.4
 3 6 8 200.38 9.3
 3 6 8 209.78 9.7
 -3 6 -8 215.38 11.3
 -3 6 -8 221.88 10.6
 3 6 8 227.48 10.6
 4 -6 8 659.73 20.5
 4 -6 8 584.74 19
 4 -6 8 664.53 19.4
 -4 -6 -8 632.44 18.2
 -4 -6 -8 649.83 17.2
 4 6 8 625.34 18.6
 -4 6 -8 654.73 18.6
 4 6 8 658.73 17.9
 -4 6 -8 635.74 20.3
 5 -6 8 358.16 13.6
 -5 -6 -8 336.07 13
 5 -6 8 370.06 15.2
 5 -6 8 372.36 14.5
 5 6 8 354.56 15.1
 -5 6 -8 357.66 14.7
 5 6 8 374.26 13.4
 5 6 8 359.16 12.8
 -5 6 -8 354.36 15.4
 -6 -6 -8 252.27 10.7
 -6 -6 -8 280.67 12.4
 6 -6 8 272.17 12.9
 6 -6 8 267.27 15.2
 6 -6 8 254.97 11.9
 -6 6 -8 304.27 16.1
 6 6 8 255.17 11.6
 6 6 8 263.67 10.9
 6 6 8 281.37 11.3
 7 -6 8 196.78 13.8
 -7 -6 -8 201.18 10.1
 -7 -6 -8 215.78 12.1
 7 -6 8 215.08 11
 7 -6 8 213.78 12.1
 -7 6 -8 240.48 16
 7 6 8 209.08 10.2
 7 6 8 225.98 10.9
 8 -6 8 126.49 13.3
 8 -6 8 98.29 9.8
 8 -6 8 94.29 9.3
 8 6 8 97.59 8.9
 -8 6 -8 92.59 12.2
 8 6 8 93.39 8.1
 -9 -6 -8 63.89 9.1
 9 -6 8 55.49 11.3
 9 -6 8 73.99 11.5
 9 -6 8 59.19 8.2
 9 6 8 61.89 6.6
 9 6 8 51.99 7.2
 -9 6 -8 70.19 11.7
 10 -6 8 85.19 13.4
 -10 -6 -8 68.59 9.9
 10 -6 8 90.39 9.5
 -10 6 -8 68.69 12.7
 10 6 8 83.69 8.3
 -11 -6 -8 113.29 11.9
 11 -6 8 133.19 24.8
 -11 6 -8 130.19 25
 11 6 8 129.49 11
 11 6 8 128.59 11
 -12 -6 -8 153.58 15.1
 12 6 8 180.38 12.5
 -12 6 -8 215.48 19.5
 11 -7 -8 146.29 13.9
 11 -7 -8 163.08 16.8
 11 7 -8 152.58 14.1
 10 -7 -8 124.99 13.4
 10 -7 -8 147.29 16.6
 10 7 -8 129.99 12.1
 9 -7 -8 218.18 17.9
 9 -7 -8 229.68 14.9
 9 7 -8 194.58 11.8
 9 7 -8 231.88 13.6
 8 -7 -8 89.59 10.4
 8 -7 -8 103.29 12.4
 8 -7 -8 96.89 10.3
 8 7 -8 118.59 10.8
 7 -7 -8 109.59 12.1
 7 -7 -8 136.19 11.9
 7 7 -8 126.09 10.1
 -7 7 8 130.09 9.3
 -6 -7 8 365.46 11.5
 6 -7 -8 379.66 17.2
 6 -7 -8 344.17 15.2
 6 -7 -8 376.36 16.6
 6 7 -8 390.26 15.5
 -6 7 8 373.36 14.5
 -5 -7 8 243.68 12
 5 -7 -8 238.48 13.8
 5 -7 -8 255.57 12.4
 5 -7 -8 266.37 13.6
 5 7 -8 231.68 12
 -5 7 8 242.28 11.5
 5 7 -8 248.18 12.5
 -4 -7 8 1243.28 33.9
 4 -7 -8 1305.27 33.7
 4 -7 -8 1311.77 34.4
 4 7 -8 1274.87 33.1
 -4 7 8 1282.17 32.6
 3 -7 -8 369.56 15.2
 -3 -7 8 326.27 12.9
 3 -7 -8 340.57 13.9
 3 -7 -8 367.26 14.8
 3 7 -8 364.36 13.8
 3 7 -8 368.56 14.8
 2 -7 -8 902.91 25.2
 2 -7 -8 888.51 24.9
 -2 -7 8 879.71 23.8
 2 7 -8 838.12 20
 2 7 -8 922.51 25.3
 -2 7 8 893.21 24.5
 2 7 -8 864.91 24.5
 1 -7 -8 518.75 16.8
 1 -7 -8 468.85 15.9
 -1 -7 8 512.25 16.6
 1 -7 -8 536.65 17.3
 1 7 -8 522.35 13.9
 1 7 -8 494.55 13.4
 -1 7 8 548.75 17.5
 1 7 -8 503.15 16.7
 -1 7 8 496.05 16.6
 1 7 -8 525.85 17.3
 0 -7 8 1009.9 26.5
 0 -7 8 968.6 26
 0 -7 -8 976.5 25.6
 0 -7 -8 1031.6 26.6
 0 7 8 972.8 25.6
 0 7 8 951.4 26.1
 0 7 -8 1025.2 24.4
 0 7 -8 972.2 26.2
 0 7 -8 985.9 24
 0 7 -8 947.91 26.2
 0 7 8 981.8 26.7
 -1 -7 -8 527.45 16
 -1 -7 -8 526.85 17
 1 -7 8 546.85 17.4
 1 -7 8 483.35 16.6
 1 7 8 509.75 16
 -1 7 -8 533.85 15.9
 1 7 8 494.05 19.7
 1 7 8 532.45 17.5
 -1 7 -8 515.85 16.9
 -1 7 -8 536.45 17.4
 -2 -7 -8 907.01 23.4
 -2 -7 -8 937.11 24.3
 2 -7 8 877.31 24.7
 2 7 8 874.61 23.8
 -2 7 -8 898.11 24.4
 -2 7 -8 889.91 24.7
 2 7 8 904.41 24.4
 -2 7 -8 885.01 23.8
 2 7 8 912.11 24.9
 -3 -7 -8 381.36 13.1
 3 -7 8 342.57 14.4
 3 -7 8 342.57 15.7
 3 -7 8 374.26 19.1
 -3 -7 -8 364.76 12.4
 3 7 8 354.86 14.1
 3 7 8 418.36 20
 -3 7 -8 356.46 14.2
 3 7 8 331.17 12.2
 -3 7 -8 363.96 16.8
 -4 -7 -8 1332.97 31.9
 4 -7 8 1324.57 34
 4 -7 8 1289.57 34.4
 -4 -7 -8 1339.17 31.7
 4 -7 8 1270.07 33.5
 -4 7 -8 1347.47 35.1
 -4 7 -8 1313.27 33.1
 4 7 8 1278.97 32.8
 4 7 8 1311.67 31.7
 4 7 8 1349.77 33.6
 5 -7 8 231.28 13.1
 -5 -7 -8 263.67 11.1
 5 -7 8 270.97 13.1
 5 -7 8 237.78 12.1
 -5 7 -8 249.88 14.6
 -5 7 -8 261.77 11.6
 5 7 8 258.07 10.9
 5 7 8 254.47 12.4
 6 -7 8 373.56 17.9
 -6 -7 -8 353.26 15.2
 6 -7 8 361.36 15.2
 6 -7 8 388.96 16.2
 -6 -7 -8 383.66 14.1
 6 7 8 394.16 14.4
 -6 7 -8 375.86 13.8
 6 7 8 401.26 15.1
 -6 7 -8 388.86 18.5
 6 7 8 388.96 14
 -7 -7 -8 127.29 10.4
 7 -7 8 145.19 14.7
 7 -7 8 121.09 11.8
 -7 -7 -8 119.29 8.3
 7 -7 8 120.89 9.8
 -7 7 -8 151.98 14.8
 -7 7 -8 117.49 7.8
 7 7 8 153.08 11.7
 8 -7 8 82.59 9.8
 8 -7 8 106.99 12.3
 -8 -7 -8 106.39 10.4
 8 -7 8 105.99 11.7
 8 7 8 113.99 10.6
 -8 7 -8 121.19 14
 8 7 8 115.89 9.3
 9 -7 8 224.58 15.5
 9 -7 8 227.38 16.5
 -9 -7 -8 188.58 12.9
 9 7 8 219.38 11.4
 -9 7 -8 204.18 16.9
 9 7 8 241.58 12.5
 10 -7 8 123.49 14.4
 10 -7 8 134.79 12.1
 -10 -7 -8 114.09 11.1
 10 7 8 92.79 8.9
 -10 7 -8 109.29 14.4
 10 7 8 124.59 11.2
 11 -7 8 154.88 17.4
 11 -7 8 140.39 14
 -11 -7 -8 115.99 13
 -11 7 -8 148.09 18.1
 11 7 8 143.29 12.9
 11 -8 -8 111.99 16.4
 11 -8 -8 136.89 14.6
 11 8 -8 154.68 14.3
 10 -8 -8 334.37 22.7
 9 -8 -8 140.49 16
 9 -8 -8 128.79 14.5
 9 8 -8 136.49 14
 8 -8 -8 935.71 29.1
 8 -8 -8 910.71 31.7
 8 -8 -8 830.92 28.4
 8 8 -8 788.52 25.5
 8 8 -8 907.51 26.7
 7 -8 -8 170.98 12.3
 7 -8 -8 188.28 15.6
 7 -8 -8 181.48 15
 7 8 -8 193.18 12.2
 7 8 -8 186.28 13.3
 6 -8 -8 558.64 20.7
 6 -8 -8 566.84 22.7
 6 -8 -8 537.55 19.3
 -6 -8 8 522.95 15.7
 6 8 -8 544.05 19.2
 -6 8 8 581.24 22.2
 6 8 -8 546.25 20
 -5 -8 8 552.64 17.4
 5 -8 -8 572.54 20.7
 5 -8 -8 580.24 22.2
 5 -8 -8 564.14 19.6
 5 8 -8 594.14 19.8
 -5 8 8 577.64 19.4
 5 8 -8 607.44 20.1
 4 -8 -8 841.72 25
 -4 -8 8 832.02 23.4
 4 -8 -8 863.41 25.9
 4 -8 -8 865.71 26.7
 4 8 -8 850.41 25.2
 -4 8 8 862.21 24.7
 4 8 -8 839.92 24.7
 -3 -8 8 485.35 16.7
 3 -8 -8 509.45 18.5
 3 -8 -8 508.35 17.6
 3 -8 -8 489.35 18.4
 3 8 -8 506.05 18.2
 3 8 -8 510.15 17.5
 -3 8 8 489.95 17.9
 2 -8 -8 671.73 21.5
 -2 -8 8 693.23 20.5
 2 -8 -8 632.24 20.2
 2 -8 -8 717.53 21.5
 2 8 -8 690.43 21.5
 2 8 -8 650.33 15.5
 2 8 -8 672.03 20.9
 -2 8 8 681.43 21.2
 1 -8 -8 107.09 9.7
 -1 -8 8 83.09 8.3
 -1 8 8 99.79 9.4
 1 8 -8 83.99 6
 1 8 -8 76.99 5.2
 1 8 -8 83.29 8.8
 0 -8 -8 1018.1 28
 0 -8 -8 1029.3 27.1
 0 -8 8 1096.89 28.4
 0 8 -8 1050.39 25.8
 0 8 8 1014.5 29.4
 0 8 -8 999.4 27.9
 0 8 8 1011.5 27.9
 0 8 -8 1039.8 28.4
 0 8 8 1032.6 28.5
 0 8 -8 1010.5 25.1
 1 -8 8 103.29 10.2
 1 -8 8 90.19 9.3
 -1 -8 -8 79.49 8.1
 -1 8 -8 85.29 8.9
 -1 8 -8 78.09 7.1
 1 8 8 71.99 7.6
 1 8 8 75.99 7.6
 1 8 8 101.59 11.3
 -1 8 -8 85.39 8.2
 2 -8 8 678.53 21.1
 -2 -8 -8 689.13 20.7
 -2 -8 -8 708.43 19.3
 -2 8 -8 678.33 20.6
 2 8 8 681.43 21.4
 -2 8 -8 661.83 21.1
 2 8 8 645.34 19.4
 2 8 8 668.03 22.2
 -3 -8 -8 504.25 16.2
 3 -8 8 506.65 18.2
 3 -8 8 499.85 17.8
 -3 -8 -8 516.75 15.7
 3 -8 8 495.75 17.8
 3 8 8 508.95 17.9
 3 8 8 465.25 16.3
 3 8 8 485.95 16.9
 -3 8 -8 494.05 18.2
 -3 8 -8 494.75 18.3
 -4 -8 -8 871.11 22.8
 4 -8 8 869.91 25.9
 -4 -8 -8 858.11 23.4
 4 -8 8 863.01 25.8
 4 -8 8 831.22 25.1
 4 8 8 864.41 22.7
 4 8 8 857.31 24.8
 4 8 8 888.31 25.4
 -4 8 -8 897.81 26.5
 -4 8 -8 856.71 24.8
 5 -8 8 585.54 20.7
 5 -8 8 625.54 21.1
 5 -8 8 592.24 20
 -5 -8 -8 599.74 17.3
 5 8 8 618.64 19.9
 -5 8 -8 571.34 21
 5 8 8 550.34 18.6
 -5 8 -8 566.24 19
 5 8 8 591.94 17.1
 6 -8 8 573.14 20.7
 6 -8 8 540.95 21.9
 6 -8 8 545.45 19.8
 -6 -8 -8 586.34 17.1
 -6 -8 -8 549.85 19.5
 -6 8 -8 570.04 22.5
 6 8 8 533.95 20.8
 -6 8 -8 539.55 18.1
 6 8 8 552.94 18.3
 7 -8 8 185.28 15.8
 7 -8 8 186.28 13.2
 -7 -8 -8 168.88 10.6
 -7 -8 -8 195.38 10.4
 7 8 8 184.18 12.4
 7 8 8 168.28 11
 -7 8 -8 185.48 16.3
 -8 -8 -8 910.41 24.7
 8 -8 8 939.51 28.6
 8 -8 8 925.91 31.2
 8 -8 8 813.22 26.8
 -8 8 -8 938.51 32.1
 8 8 8 923.71 26.8
 8 8 8 852.61 26.5
 9 -8 8 141.49 13.3
 -9 -8 -8 111.69 10.8
 9 -8 8 128.19 15
 9 8 8 127.29 11.8
 -9 8 -8 125.29 14.8
 10 -8 8 393.46 34.7
 -10 8 -8 354.36 33.6
 11 -8 8 149.19 13.8
 11 -8 8 140.99 18
 -11 8 -8 162.38 19.4
 11 8 8 132.69 14.2
 10 -9 -8 164.58 16.6
 10 -9 -8 159.78 17.1
 10 9 -8 180.08 15
 9 -9 -8 208.48 17.1
 9 -9 -8 197.48 15.6
 9 9 -8 200.78 15.7
 8 -9 -8 87.59 12.9
 8 -9 -8 105.49 12.3
 8 9 -8 132.49 13.5
 7 -9 -8 263.87 16.6
 7 -9 -8 272.07 17.3
 7 9 -8 284.07 16.1
 6 -9 -8 60.99 10.8
 -6 -9 8 64.39 6.6
 6 -9 -8 63.29 9.3
 6 -9 -8 72.19 10.9
 6 9 -8 81.99 10.4
 6 9 -8 70.49 9.1
 -6 9 8 70.09 9.2
 -5 -9 8 407.66 15.8
 5 -9 -8 451.65 20.3
 5 -9 -8 435.36 19.1
 -5 9 8 439.06 17.3
 5 9 -8 419.36 17.2
 5 9 -8 470.25 18.7
 4 -9 -8 117.69 11.3
 -4 -9 8 122.99 9.8
 4 -9 -8 117.09 13
 4 -9 -8 118.39 11.5
 4 9 -8 135.79 13.4
 4 9 -8 93.69 9.7
 -4 9 8 125.89 16.5
 3 -9 -8 852.71 26.2
 -3 -9 8 823.22 24.4
 3 -9 -8 822.52 25.9
 3 9 -8 816.32 25
 3 9 -8 822.42 25.6
 -3 9 8 827.22 25.2
 2 -9 -8 515.95 19.4
 -2 -9 8 519.45 18
 2 -9 -8 516.25 18.7
 -2 9 8 498.55 19
 2 9 -8 519.85 19.5
 1 -9 -8 311.87 15
 -1 -9 8 349.77 14.9
 1 -9 -8 333.97 14.8
 -1 9 8 335.67 15.7
 1 9 -8 308.07 10
 1 9 -8 338.37 15.9
 1 9 -8 331.87 14.8
 1 9 -8 322.67 10.8
 0 -9 8 279.37 14.1
 0 -9 -8 254.07 13.8
 0 9 -8 230.28 9.8
 0 9 -8 280.77 14.7
 0 9 -8 244.68 10.7
 0 9 8 269.27 16.8
 -1 -9 -8 334.27 13.4
 1 -9 8 333.67 15.6
 -1 -9 -8 319.97 14.5
 -1 9 -8 335.47 15.7
 -1 9 -8 326.67 12.9
 1 9 8 346.07 14.6
 1 9 8 352.86 15.8
 1 9 8 308.87 13.2
 -1 9 -8 318.27 12.5
 -2 -9 -8 504.15 17.7
 -2 -9 -8 489.15 16.1
 2 9 8 509.55 18
 -2 9 -8 496.25 18.7
 2 9 8 525.15 19.3
 2 9 8 484.95 16.4
 -3 -9 -8 823.52 22
 -3 -9 -8 804.92 23.7
 3 -9 8 836.92 24.4
 3 -9 8 795.32 24.9
 3 9 8 791.02 24.2
 -3 9 -8 826.52 24.9
 3 9 8 843.12 25.6
 -3 9 -8 833.62 25
 -4 -9 -8 127.59 8.4
 4 -9 8 118.49 11.7
 -4 -9 -8 102.19 9.3
 4 -9 8 123.39 12.3
 -4 9 -8 123.09 12.3
 4 9 8 105.99 11.7
 -4 9 -8 109.19 10.8
 4 9 8 122.89 10.9
 4 9 8 112.79 7.9
 -5 -9 -8 458.75 14.5
 5 -9 8 452.25 19.3
 5 -9 8 458.75 18.1
 5 -9 8 448.86 18.7
 -5 9 -8 418.16 19.4
 5 9 8 470.05 19.8
 5 9 8 474.05 14.3
 5 9 8 436.96 17.1
 -5 9 -8 420.96 17.2
 -6 -9 -8 77.49 7.4
 6 -9 8 48.9 19
 6 -9 8 56.49 14.1
 -6 -9 -8 56.99 6.7
 -6 9 -8 52.69 16.3
 6 9 8 65.29 9.7
 -6 9 -8 61.69 8.1
 6 9 8 63.09 7
 7 -9 8 268.37 18
 7 -9 8 270.07 15
 7 -9 8 285.57 16.3
 -7 -9 -8 298.07 11.2
 -7 9 -8 269.47 18.7
 7 9 8 284.57 15.5
 7 9 8 232.08 13
 -8 -9 -8 129.69 8.7
 8 -9 8 141.69 14.6
 8 -9 8 117.29 14
 -8 9 -8 125.29 14.9
 8 9 8 109.59 12.3
 9 -9 8 234.78 17.5
 9 -9 8 258.27 19.8
 9 9 8 205.18 15.4
 -9 9 -8 232.08 20.3
 10 -9 8 171.08 16.4
 10 -9 8 234.48 20.4
 10 9 8 159.58 14.7
 -10 9 -8 198.78 20.9
 9 -10 -8 48.2 13.9
 9 10 -8 67.89 11.8
 8 -10 -8 188.08 18.4
 8 -10 -8 198.68 17.7
 8 10 -8 195.08 16.2
 7 -10 -8 49.7 11.4
 7 -10 -8 48.3 10.8
 7 10 -8 52.89 10.4
 6 -10 -8 175.78 16.1
 6 -10 -8 135.99 14.6
 6 10 -8 136.49 14.2
 6 10 -8 142.19 15.1
 5 -10 -8 77.79 11.3
 5 -10 -8 67.29 11.8
 -5 10 8 84.39 9.8
 5 10 -8 76.39 11.2
 5 10 -8 61.69 9.4
 4 -10 -8 609.74 23.2
 4 -10 -8 605.14 22.9
 -4 -10 8 579.34 20
 -4 10 8 607.34 22.1
 4 10 -8 584.24 21.4
 4 10 -8 633.64 22.9
 3 -10 -8 245.38 15.2
 -3 -10 8 243.18 13.7
 3 -10 -8 260.17 15.7
 -3 10 8 264.97 14.9
 3 10 -8 251.57 15.9
 2 -10 -8 470.95 18.6
 2 -10 -8 460.25 27.4
 -2 10 8 497.95 19.5
 2 10 -8 473.25 18.9
 2 10 -8 490.05 19.9
 1 -10 -8 33.5 7.9
 -1 -10 8 48.6 8.7
 1 -10 -8 42.5 8.7
 1 10 -8 40.9 4.6
 1 10 -8 46 9.3
 1 10 -8 35.5 4.9
 -1 10 8 53.69 9.7
 0 -10 -8 351.76 16.7
 0 -10 -8 364.76 15.1
 0 -10 8 352.46 16.5
 0 10 8 348.17 17.4
 0 10 -8 357.96 13
 0 10 -8 369.66 28.1
 -1 -10 -8 28.5 8
 1 -10 8 42.3 8.9
 -1 -10 -8 50.99 7.4
 -1 10 -8 39.7 9.4
 -1 10 -8 41.9 10.2
 1 10 8 29.9 8.8
 -1 10 -8 36.5 6.8
 -2 -10 -8 474.55 15.8
 -2 -10 -8 468.85 17.9
 2 10 8 430.26 16.1
 -2 10 -8 485.15 19
 -2 10 -8 465.15 17.3
 2 10 8 465.95 19.4
 2 10 8 457.95 18.2
 -3 -10 -8 234.68 13.3
 -3 -10 -8 254.77 11.3
 3 10 8 273.57 13.9
 -3 10 -8 229.38 15.4
 3 10 8 227.38 11.2
 -3 10 -8 257.57 14.7
 3 10 8 250.77 15.2
 4 -10 8 589.84 22.3
 -4 -10 -8 613.04 17.5
 4 -10 8 566.04 29.8
 -4 -10 -8 593.94 19.7
 4 -10 8 595.44 21.5
 -4 10 -8 598.84 21.1
 4 10 8 611.04 21
 4 10 8 603.44 22.5
 4 10 8 604.74 17.4
 -4 10 -8 589.24 22.1
 5 -10 8 73.39 10.7
 -5 -10 -8 76.79 7
 5 -10 8 81.89 11.1
 5 -10 8 63.99 9.6
 5 10 8 63.39 8.7
 5 10 8 83.69 7
 -5 10 -8 78.29 11.7
 5 10 8 75.59 10.7
 -5 10 -8 63.49 8.9
 6 -10 8 131.49 13.4
 6 -10 8 149.69 14.5
 -6 -10 -8 143.09 8
 -6 10 -8 133.19 15.3
 6 10 8 111.59 10.8
 6 10 8 160.78 14.3
 7 -10 8 47.6 11.5
 7 -10 8 49.4 11.3
 7 10 8 58.69 10
 -7 10 -8 45.2 11.6
 8 -10 8 187.18 16.5
 8 -10 8 215.68 18.1
 8 10 8 174.98 15.1
 -8 10 -8 202.88 19
 9 -10 8 51.89 14.5
 9 -10 8 48.4 15.5
 -9 10 -8 55.19 21.5
 9 10 8 40.7 10.1
 8 -11 -8 48.6 12.2
 8 11 -8 48.8 11.7
 7 -11 -8 37.1 11.4
 7 -11 -8 46.8 12.1
 7 11 -8 45 10.8
 6 -11 -8 20 10.8
 6 -11 -8 24 11
 6 11 -8 26.4 10.3
 5 -11 -8 69.89 11.8
 5 -11 -8 74.39 12.8
 -5 11 8 83.79 13.9
 5 11 -8 91.59 12.2
 -4 -11 8 30.6 9.4
 4 -11 -8 25.7 10
 -4 11 8 29.4 8.7
 4 11 -8 21.3 9.9
 3 -11 -8 157.68 14.1
 -3 -11 8 142.09 11.9
 3 -11 -8 140.99 14.6
 -3 11 8 154.08 14.3
 3 11 -8 155.08 15.4
 3 11 -8 154.98 13.4
 -2 -11 8 99.99 11.4
 2 -11 -8 117.99 12.6
 2 -11 -8 91.59 11.1
 2 11 -8 119.69 13.3
 -2 11 8 104.99 12.2
 1 -11 -8 255.37 13.9
 -1 -11 8 243.18 15.7
 1 -11 -8 242.48 15.7
 -1 11 8 245.88 16.2
 1 11 -8 292.97 17.3
 1 11 -8 218.38 9.1
 1 11 -8 223.58 8.6
 0 -11 8 7.6 8.2
 0 -11 -8 10.4 7
 0 -11 -8 8.3 8.1
 0 11 -8 20.8 9.4
 0 11 -8 17.4 7.5
 0 11 8 26.3 9.6
 0 11 -8 11 5.5
 -1 -11 -8 229.78 14.8
 -1 -11 -8 253.67 12.4
 -1 11 -8 269.57 16.5
 1 11 8 258.07 16.8
 -1 11 -8 213.08 12.3
 -2 -11 -8 122.59 12.5
 2 -11 8 99.49 12
 -2 -11 -8 101.79 9.9
 -2 11 -8 92.89 10.7
 2 11 8 121.99 12.7
 -2 11 -8 86.79 11.2
 2 11 8 78.59 12.6
 -3 -11 -8 156.88 9.9
 -3 -11 -8 141.79 12.2
 3 11 8 152.18 15.9
 3 11 8 153.38 12.5
 3 11 8 134.39 9.2
 -3 11 -8 160.88 13.9
 -3 11 -8 143.29 13.2
 -4 -11 -8 23.3 5.2
 4 11 8 23.4 6.5
 4 11 8 38.3 9.7
 -4 11 -8 17.3 9
 4 11 8 39.6 10.6
 5 -11 8 86.29 12.1
 -5 -11 -8 68.39 6.7
 5 -11 8 74.69 11.2
 5 11 8 76.49 11.6
 -5 11 -8 72.69 15
 6 -11 8 23.9 10.6
 6 -11 8 34.4 10.4
 6 11 8 26.7 10.1
 -6 11 -8 22.9 10.9
 7 -11 8 47 11.6
 7 -11 8 46.3 10.8
 7 11 8 20.1 10.3
 -7 11 -8 41.8 12.2
 8 -11 8 38.6 11.9
 8 -11 8 55.29 14.3
 8 11 8 30.1 10.6
 -8 11 -8 31.1 12.9
 7 -12 -8 80.49 14.2
 7 12 -8 62.59 13.7
 6 -12 -8 36.7 12.3
 6 -12 -8 20.4 11.3
 6 12 -8 37 12.6
 5 -12 -8 31 11.1
 5 -12 -8 30 11.2
 4 -12 -8 31.4 10.9
 4 -12 -8 49.5 11.1
 -4 12 8 31 10.9
 4 12 -8 38.7 11.6
 3 -12 -8 92.09 13
 -3 12 8 71.99 11.3
 3 12 -8 90.49 13.1
 2 -12 -8 38 9.8
 2 -12 -8 31.3 10.8
 -2 -12 8 37.2 9.2
 2 12 -8 43.8 11.2
 1 -12 -8 19.1 10
 -1 -12 8 8.4 8.5
 1 -12 -8 15.3 8.2
 -1 12 8 -2.6 9.7
 1 12 -8 16.4 9.9
 0 -12 -8 36.3 10.1
 0 -12 -8 39.3 8.6
 0 -12 8 28.5 9.3
 0 12 8 31.8 10.5
 0 12 -8 40.1 6.5
 0 12 -8 56.59 11.9
 -1 -12 -8 22.9 9.1
 -1 -12 -8 14.7 6.9
 1 -12 8 1.8 8.7
 -1 12 -8 19.2 9.8
 1 12 8 10.1 10.3
 -2 -12 -8 52.29 8.4
 2 -12 8 43.7 10.9
 -2 -12 -8 27.6 9.4
 -2 12 -8 44.8 8.5
 -2 12 -8 41.4 10.9
 2 12 8 50.89 12.2
 -3 -12 -8 89.29 9.3
 -3 12 -8 88.79 12.7
 3 12 8 98.79 13
 -3 12 -8 106.39 12.6
 4 12 8 52.99 12
 -4 12 -8 40.4 10.3
 5 12 8 17.5 10.5
 -5 12 -8 25.9 10.4
 6 12 8 26.7 11.1
 -6 12 -8 23.3 11.5
 7 -12 8 53.39 12.4
 7 -12 8 63.49 12.3
 -7 12 -8 66.59 13.3
 7 12 8 63.49 12.7
 6 -13 -8 31.8 12.6
 6 13 -8 75.69 16.9
 5 -13 -8 31.8 11.9
 5 -13 -8 23.6 11.9
 5 13 -8 54.09 14.7
 4 -13 -8 18.9 10.4
 4 13 -8 25.8 11.6
 3 -13 -8 19.8 11.3
 3 -13 -8 11.8 10.2
 3 13 -8 -0.9 11.1
 2 -13 -8 33.3 11.3
 2 -13 -8 23.6 9.5
 -2 13 8 18.1 10.8
 2 13 -8 30.6 12
 1 -13 -8 54.99 12
 1 -13 -8 66.59 10.4
 -1 13 8 46.1 12.2
 1 13 -8 77.09 12.7
 0 -13 -8 27.3 8.5
 0 -13 8 18.6 9.8
 0 -13 -8 28.7 10.2
 0 13 -8 36.2 12.1
 0 13 8 24.3 11.9
 -1 -13 -8 59.89 9
 1 -13 8 66.69 12.3
 -1 13 -8 59.89 11.9
 1 13 8 47.9 13.1
 -1 13 -8 54.89 8.8
 2 -13 8 30.1 10.7
 -2 13 -8 23.7 8.5
 2 13 8 30.8 12.5
 3 -13 8 30.2 11.3
 -3 13 -8 11.6 10
 3 13 8 12.7 11.4
 4 13 8 6.2 11.4
 -4 13 -8 22.4 10.1
 5 13 8 23.4 13.1
 -5 13 -8 24.5 10.8
 6 13 8 61.69 14.3
 -6 13 -8 55.69 12.6
 4 -14 -8 14.1 10.9
 4 -14 -8 28.3 12.7
 4 14 -8 27.7 15.7
 3 -14 -8 51.49 13.4
 3 -14 -8 53.79 11.9
 3 14 -8 42.7 17.4
 2 -14 -8 40.6 14.8
 2 -14 -8 47.4 11.5
 2 14 -8 61.39 14.1
 1 -14 -8 9.1 10.1
 1 14 -8 4.6 12
 -1 14 8 7.7 11.5
 0 -14 -8 29.1 8.8
 0 14 -8 29.1 12.7
 0 14 8 46.7 14
 -1 14 -8 -8.7 13
 1 14 8 12.2 12.1
 2 -14 8 64.89 13.3
 2 14 8 42.8 13.7
 -2 14 -8 26.9 7.3
 -3 14 -8 62.19 12
 3 14 8 58.19 14
 4 -14 8 54.19 13.5
 -4 14 -8 19.9 10.7
 4 14 8 29.7 15
 13 0 -9 86.89 9.4
 13 0 -9 87.89 13.9
 -13 0 9 90.39 13.9
 12 0 -9 7.2 5.7
 12 0 -9 2.5 5.7
 12 0 -9 20.2 10.3
 11 0 -9 387.46 14.5
 11 0 -9 416.56 20
 10 0 -9 8.2 5.4
 10 0 -9 15.5 5.2
 10 0 -9 13.4 8.5
 9 0 -9 337.97 16.1
 9 0 -9 321.97 12
 9 0 -9 331.77 12.6
 8 0 -9 11 4.9
 8 0 -9 14.8 4.6
 8 0 -9 17.5 7.2
 7 0 -9 260.37 10.4
 7 0 -9 276.37 12.8
 7 0 -9 266.67 10
 6 0 -9 18.5 5.6
 6 0 -9 24.3 4.3
 6 0 -9 22.6 4.4
 5 0 -9 123.29 8.2
 -5 0 9 104.09 5.6
 -5 0 9 110.79 6.9
 5 0 -9 110.99 6.4
 5 0 -9 110.09 6.8
 -5 0 9 106.29 7.4
 4 0 -9 24.7 4.2
 -4 0 9 20.6 3
 -4 0 9 26.5 4.5
 -3 0 9 52.49 4.8
 -3 0 9 61.69 6
 3 0 -9 57.79 6.1
 3 0 -9 58.19 6
 -3 0 9 60.69 4.8
 -2 0 9 128.79 6.1
 2 0 -9 125.19 6.5
 -2 0 9 125.59 6.4
 -2 0 9 132.89 6.9
 2 0 -9 126.59 6.5
 2 0 -9 127.09 6.9
 -1 0 9 12 3.3
 1 0 -9 11.5 3.5
 1 0 -9 7.5 3.2
 1 0 -9 8.3 3.5
 -1 0 9 7.9 3.3
 -1 0 9 6.2 3.9
 0 0 -9 13.2 3.9
 0 0 -9 11 3.4
 0 0 9 7.3 4.1
 0 0 -9 10.8 3.5
 0 0 9 8.7 4.1
 0 0 9 11.7 3.4
 -1 0 -9 12.3 3.9
 1 0 9 8.2 3.8
 1 0 9 6.7 3.1
 1 0 9 8.7 3.1
 -1 0 -9 4.4 3.1
 -1 0 -9 9 3
 2 0 9 128.29 6.1
 -2 0 -9 132.09 5.9
 2 0 9 126.09 6.7
 -2 0 -9 127.79 5.6
 -2 0 -9 126.99 7.2
 3 0 9 59.09 4.9
 3 0 9 59.69 5
 -3 0 -9 60.19 6.3
 3 0 9 56.49 6.4
 -3 0 -9 54.49 3.9
 4 0 9 22.7 3.5
 4 0 9 23.3 3.6
 -4 0 -9 37.3 5.8
 5 0 9 107.09 8.8
 5 0 9 104.69 6.3
 -5 0 -9 121.49 9.1
 5 0 9 108.49 5.7
 6 0 9 21 3.7
 6 0 9 24.9 3.6
 -6 0 -9 15.4 5.7
 7 0 9 258.17 9
 7 0 9 275.37 9
 -7 0 -9 279.97 13.8
 -8 0 -9 17 7.7
 8 0 9 8.7 3.7
 8 0 9 10.6 3.7
 9 0 9 324.17 10.6
 -9 0 -9 330.67 16.2
 9 0 9 338.37 10.6
 10 0 9 10.4 3.9
 10 0 9 17.5 5.5
 11 0 9 408.36 12.5
 -11 0 -9 434.76 21.1
 11 0 9 400.16 12.1
 12 0 9 17.1 4.2
 12 0 9 10.1 4.3
 -12 0 -9 19.5 10.7
 -13 0 -9 103.59 16.4
 13 0 9 90.29 6.8
 13 -1 -9 49.2 12.3
 13 -1 -9 44.4 7.5
 -13 -1 9 29.7 11.1
 13 1 -9 55.99 7
 13 1 -9 35.8 10.9
 12 -1 -9 184.98 11.3
 12 -1 -9 156.18 10.8
 12 -1 -9 169.28 16.5
 12 1 -9 174.18 10.5
 12 1 -9 178.98 10.4
 12 1 -9 190.68 16.6
 11 -1 -9 200.68 16.4
 11 -1 -9 201.68 11.3
 11 -1 -9 214.68 11.1
 11 1 -9 197.18 12.5
 11 1 -9 194.48 10.9
 11 1 -9 215.08 15.8
 10 -1 -9 234.78 14.4
 10 -1 -9 234.38 11
 10 -1 -9 239.18 11.6
 10 1 -9 248.48 14.7
 10 1 -9 233.98 11.1
 10 1 -9 241.18 10.7
 9 -1 -9 132.29 9.3
 9 -1 -9 119.09 12.3
 9 -1 -9 124.39 8.5
 9 1 -9 132.19 11.3
 9 1 -9 126.09 8.3
 9 1 -9 122.29 8.7
 8 -1 -9 150.08 9.1
 8 -1 -9 154.58 12
 8 -1 -9 148.39 8.4
 8 1 -9 150.58 8.7
 8 1 -9 146.59 10.7
 8 1 -9 150.28 8.3
 7 -1 -9 198.28 9.6
 7 -1 -9 205.48 9.2
 7 -1 -9 216.98 11.5
 7 1 -9 214.58 9.3
 7 1 -9 215.38 9.1
 7 1 -9 227.48 12.8
 -6 -1 9 103.99 7.4
 6 -1 -9 93.79 9.6
 6 -1 -9 99.29 7.2
 6 -1 -9 95.89 6.5
 6 1 -9 99.59 6.7
 6 1 -9 90.19 7.7
 6 1 -9 107.79 7
 5 -1 -9 452.15 13.3
 5 -1 -9 448.96 13.8
 5 -1 -9 451.55 14.9
 -5 -1 9 479.05 12.4
 -5 1 9 441.56 14.6
 5 1 -9 461.65 14.3
 5 1 -9 441.46 13.6
 5 1 -9 453.35 13.2
 -5 1 9 478.25 11.9
 -4 -1 9 342.37 9.6
 -4 -1 9 341.27 9.8
 4 -1 -9 334.97 11.9
 4 -1 -9 343.97 11.3
 -4 -1 9 351.06 11.3
 -4 1 9 320.37 12.7
 4 1 -9 347.67 11.1
 4 1 -9 324.97 10.6
 -4 1 9 318.47 9.9
 4 1 -9 333.97 11.2
 -4 1 9 338.17 11.7
 3 -1 -9 753.82 20.3
 -3 -1 9 777.42 19
 3 -1 -9 800.42 19.6
 -3 -1 9 774.02 19.8
 3 -1 -9 771.02 19.8
 -3 -1 9 768.52 19.9
 -3 1 9 787.02 19.1
 3 1 -9 780.92 19.7
 -3 1 9 805.32 20.6
 -3 1 9 743.93 19.9
 3 1 -9 775.12 19.6
 2 -1 -9 82.09 6.5
 2 -1 -9 88.99 6.2
 -2 -1 9 85.89 5.5
 -2 -1 9 84.79 5.2
 2 -1 -9 80.39 5.6
 -2 -1 9 87.29 5.9
 2 1 -9 89.89 5.8
 -2 1 9 87.59 5.6
 2 1 -9 85.29 6
 -2 1 9 79.79 5.4
 -2 1 9 82.49 5.9
 2 1 -9 86.59 5.9
 1 -1 -9 79.59 6
 -1 -1 9 80.39 5.4
 -1 -1 9 91.59 6.2
 1 -1 -9 78.69 6.3
 1 -1 -9 77.89 5.5
 -1 -1 9 88.79 5.6
 -1 1 9 87.19 5.6
 1 1 -9 82.19 6
 1 1 -9 86.79 6
 -1 1 9 87.09 5.9
 -1 1 9 77.69 5.7
 1 1 -9 73.29 5.5
 0 -1 -9 669.73 18
 0 -1 -9 661.83 17.1
 0 -1 9 654.13 16.9
 0 -1 9 645.24 17.2
 0 -1 -9 681.03 17.1
 0 -1 9 700.53 18.5
 0 1 9 640.34 16.9
 0 1 -9 693.33 17.9
 0 1 9 671.53 17
 0 1 -9 663.33 17
 0 1 9 718.13 19.5
 0 1 -9 681.23 17.2
 1 -1 9 78.59 5.4
 -1 -1 -9 84.69 5.4
 -1 -1 -9 80.69 6.2
 1 -1 9 77.59 6.5
 1 -1 9 76.99 5.4
 -1 1 -9 88.99 5.3
 -1 1 -9 81.09 6.4
 -1 1 -9 85.89 5.5
 1 1 9 78.89 5.8
 1 1 9 77.39 5.3
 1 1 9 94.29 5.7
 -2 -1 -9 83.49 6.9
 -2 -1 -9 80.49 4.9
 2 -1 9 75.09 5.5
 2 -1 9 84.49 5.5
 2 -1 9 69.69 5.7
 -2 -1 -9 78.39 5
 -2 1 -9 81.09 5.2
 -2 1 -9 82.69 6.8
 2 1 9 81.99 5.7
 2 1 9 88.39 6
 -2 1 -9 75.49 4.8
 3 -1 9 798.52 19.3
 -3 -1 -9 773.72 20.8
 -3 -1 -9 775.72 18.7
 3 -1 9 813.82 22.8
 -3 -1 -9 762.02 18.3
 -3 1 -9 812.22 19.5
 -3 1 -9 798.42 18.8
 -3 1 -9 794.02 21
 3 1 9 781.02 19
 3 1 9 786.62 19.3
 -3 1 -9 770.12 22.1
 3 1 9 764.02 20.4
 4 -1 9 330.87 10.5
 -4 -1 -9 325.27 11.5
 4 -1 9 332.67 10.3
 4 -1 9 333.97 12.1
 -4 -1 -9 359.56 12.8
 -4 1 -9 341.17 8.8
 4 1 9 342.27 11.9
 -4 1 -9 352.66 9.1
 4 1 9 335.97 10.1
 -4 1 -9 342.77 13
 4 1 9 345.47 10.2
 -4 1 -9 325.77 11.8
 5 -1 9 475.05 13
 5 -1 9 471.95 12.7
 -5 -1 -9 462.75 15.6
 -5 -1 -9 431.36 14.6
 5 1 9 441.16 15
 -5 1 -9 471.75 15.7
 5 1 9 452.45 12.3
 5 1 9 462.55 12.5
 6 -1 9 101.29 6
 6 -1 9 94.09 6
 6 1 9 98.09 5.5
 6 1 9 96.89 5.7
 -6 1 -9 103.49 9.9
 7 -1 9 216.08 8.4
 7 -1 9 226.58 8.4
 -7 -1 -9 215.28 11.6
 7 1 9 205.58 7.8
 7 1 9 213.78 7.7
 -7 1 -9 218.78 13.2
 8 -1 9 145.79 7.3
 8 -1 9 147.29 7.4
 -8 -1 -9 132.49 10.8
 8 1 9 136.69 6.6
 -8 1 -9 136.49 11.7
 8 1 9 141.39 6.8
 9 -1 9 122.29 7.4
 9 -1 9 130.29 7.1
 -9 -1 -9 147.49 13
 9 1 9 121.29 7.5
 -9 1 -9 127.09 13.8
 9 1 9 121.69 6.7
 10 -1 9 226.88 9
 -10 -1 -9 246.98 15.8
 10 -1 9 225.28 9.5
 10 1 9 214.28 8.5
 -10 1 -9 228.08 15.5
 11 -1 9 186.58 8.7
 -11 -1 -9 223.68 16.3
 11 -1 9 188.38 9.2
 11 1 9 189.58 8.1
 11 1 9 194.48 8.1
 -11 1 -9 219.48 17.3
 -12 -1 -9 183.98 16.4
 12 -1 9 174.18 8.9
 12 -1 9 170.08 8.7
 12 1 9 169.78 7.8
 -12 1 -9 174.88 15.9
 12 1 9 170.58 7.6
 -13 -1 -9 38.2 11.8
 13 -1 9 45.3 6.9
 13 1 9 43.9 5.5
 13 1 9 47.5 4.6
 -13 1 -9 20.4 13.6
 13 -2 -9 90.89 10.2
 -13 -2 9 94.79 12.9
 13 2 -9 95.09 9
 13 2 -9 102.19 13.2
 12 -2 -9 372.96 15.4
 12 -2 -9 361.36 21.5
 -12 -2 9 361.86 19.5
 12 2 -9 366.16 14
 12 2 -9 358.16 13.9
 12 2 -9 381.36 20.2
 11 -2 -9 287.27 13.2
 11 -2 -9 275.17 13.1
 11 -2 -9 265.97 18.2
 11 2 -9 278.67 16.5
 11 2 -9 273.07 12.2
 11 2 -9 271.57 12
 10 -2 -9 169.48 10.9
 10 -2 -9 172.28 10.3
 10 -2 -9 184.08 15.2
 10 2 -9 159.88 9.8
 10 2 -9 174.38 9.6
 10 2 -9 186.58 13.3
 9 -2 -9 376.46 18.1
 9 -2 -9 359.56 13.3
 9 -2 -9 384.76 15
 9 2 -9 363.36 12.8
 9 2 -9 388.96 16
 9 2 -9 369.46 13.2
 8 -2 -9 155.18 9.8
 8 -2 -9 147.19 8.9
 8 -2 -9 165.58 11.8
 8 2 -9 156.78 8.6
 8 2 -9 176.38 10.9
 8 2 -9 154.58 9
 7 -2 -9 200.38 9.6
 -7 -2 9 191.58 9.5
 7 -2 -9 195.58 11.6
 7 -2 -9 184.08 9
 7 2 -9 168.38 8.8
 7 2 -9 188.38 9.9
 7 2 -9 181.78 8.6
 6 -2 -9 616.94 16.9
 -6 -2 9 604.04 17.4
 6 -2 -9 620.14 17.5
 6 -2 -9 599.14 19.7
 6 2 -9 599.04 16.6
 6 2 -9 616.14 16.8
 -6 2 9 626.14 14.7
 6 2 -9 605.24 17.7
 5 -2 -9 936.21 25.5
 5 -2 -9 924.71 23.1
 -5 -2 9 925.21 23.4
 -5 2 9 966.4 22.1
 5 2 -9 918.91 23
 5 2 -9 918.71 23.5
 4 -2 -9 5865.61 123.19
 4 -2 -9 5831.92 124.59
 -4 -2 9 5713.73 122.69
 -4 -2 9 5902.01 121.79
 -4 -2 9 5770.22 121.59
 -4 2 9 5791.52 122.09
 4 2 -9 5664.53 122.59
 -4 2 9 5790.12 124.39
 4 2 -9 5814.02 122.69
 -4 2 9 5675.03 122.29
 3 -2 -9 344.67 10.9
 3 -2 -9 332.07 11.8
 -3 -2 9 348.27 10.7
 -3 -2 9 342.07 10.1
 3 -2 -9 359.06 11.7
 -3 -2 9 338.17 10.4
 3 2 -9 334.07 10.6
 -3 2 9 336.47 11.7
 -3 2 9 328.97 10.6
 3 2 -9 344.27 11.2
 3 2 -9 343.77 13.1
 -3 2 9 314.47 11.6
 -2 -2 9 2110.89 45.9
 -2 -2 9 2101.89 45.9
 -2 -2 9 2035 45.7
 2 -2 -9 2072.99 46.4
 2 -2 -9 2010.6 46.9
 2 2 -9 2097.09 46.2
 2 2 -9 2103.39 46.2
 -2 2 9 2073.69 46.9
 2 2 -9 2069.29 45.8
 -2 2 9 2069.79 46.1
 -2 2 9 2041.2 45.9
 -1 -2 9 43.2 5.4
 -1 -2 9 59.99 5.1
 1 -2 -9 54.49 5.6
 1 -2 -9 53.69 5.3
 -1 -2 9 63.99 5.2
 1 -2 -9 51.49 5.4
 -1 2 9 53.29 5.4
 1 2 -9 58.89 5.5
 -1 2 9 56.29 5.3
 1 2 -9 55.89 5.7
 -1 2 9 54.79 5.5
 1 2 -9 54.69 5.3
 0 -2 9 702.43 17.8
 0 -2 -9 687.13 17.6
 0 -2 -9 693.43 18.4
 0 -2 9 685.83 17.7
 0 -2 -9 680.03 17.6
 0 -2 9 691.23 17.8
 0 2 -9 698.33 18.1
 0 2 9 712.93 18
 0 2 9 691.33 18.3
 0 2 9 698.03 17.7
 0 2 -9 708.43 17.8
 1 -2 9 51.59 5.4
 1 -2 9 54.99 5.1
 1 -2 9 52.19 5.3
 -1 -2 -9 56.49 4.9
 -1 -2 -9 62.19 6.7
 -1 -2 -9 59.89 5.2
 1 2 9 58.49 5.4
 1 2 9 52.89 5.1
 1 2 9 52.29 6.1
 -1 2 -9 46 5.2
 -1 2 -9 57.99 5.4
 2 -2 9 2084.59 47.3
 2 -2 9 2078.69 46.3
 -2 -2 -9 2047.7 47.4
 -2 -2 -9 2053.19 45.8
 2 -2 9 2127.59 46.5
 -2 -2 -9 2083.19 45.7
 -2 2 -9 2060.79 47.3
 2 2 9 2090.09 46.3
 2 2 9 2091.69 47.3
 -2 2 -9 2107.19 46.2
 2 2 9 2168.68 47.5
 3 -2 9 354.36 10.9
 -3 -2 -9 333.07 9.6
 -3 -2 -9 345.27 10.2
 3 -2 9 344.47 12.3
 -3 -2 -9 348.07 12.2
 -3 2 -9 345.37 10
 3 2 9 342.87 11.5
 -3 2 -9 351.06 12.7
 -3 2 -9 337.07 11.7
 3 2 9 342.37 10.7
 -3 2 -9 349.67 10.4
 3 2 9 333.97 10.2
 -4 -2 -9 5777.72 119.79
 4 -2 9 5911.51 122.19
 4 -2 9 5568.64 123.99
 4 -2 9 5803.62 121.89
 -4 -2 -9 5831.02 123.79
 -4 2 -9 5820.02 124.39
 4 2 9 5785.12 125.39
 -4 2 -9 5797.12 120.79
 4 2 9 5800.02 121.49
 -4 2 -9 5770.92 120.99
 -4 2 -9 5498.55 123.59
 4 2 9 5729.33 121.69
 -5 -2 -9 926.11 24.9
 5 -2 9 949.31 23.2
 -5 -2 -9 919.61 24.5
 -5 2 -9 960.7 20.7
 -5 2 -9 970.1 20.8
 5 2 9 938.81 22.5
 5 2 9 959 25
 6 -2 9 617.24 16.5
 -6 -2 -9 596.74 19.2
 6 -2 9 623.54 16.3
 6 2 9 596.84 15.7
 -6 2 -9 616.34 20.4
 6 2 9 586.84 15.4
 -7 -2 -9 201.28 11.8
 7 -2 9 192.28 8.4
 7 -2 9 199.18 8.5
 -7 2 -9 177.48 13
 7 2 9 186.18 7.5
 7 2 9 190.68 7.9
 8 -2 9 166.58 8.1
 -8 -2 -9 168.38 12.2
 8 -2 9 173.18 8.4
 8 2 9 148.79 7.4
 -8 2 -9 190.28 14.3
 8 2 9 156.28 7.1
 -9 -2 -9 382.06 17.4
 9 -2 9 387.46 12.7
 9 -2 9 356.56 12.2
 9 2 9 364.96 12.3
 9 2 9 371.36 11.5
 -9 2 -9 393.06 18.4
 -10 -2 -9 197.48 14.5
 10 -2 9 168.88 8.6
 10 -2 9 178.48 9.1
 10 2 9 160.58 7.8
 10 2 9 153.38 7.3
 -10 2 -9 203.18 16.8
 -11 -2 -9 250.87 16.9
 11 -2 9 270.77 11.8
 11 -2 9 263.37 10.8
 11 2 9 268.87 9.5
 11 2 9 266.17 9.3
 -11 2 -9 315.67 19.9
 12 -2 9 374.16 13.9
 12 -2 9 359.56 13.1
 -12 -2 -9 332.47 21.2
 -12 2 -9 369.86 20.7
 12 2 9 362.36 11.1
 12 2 9 341.87 11
 13 -2 9 77.29 8.8
 13 -2 9 104.49 9.8
 -13 -2 -9 103.59 13.9
 -13 2 -9 84.39 15.1
 13 -3 -9 21.9 9.7
 13 -3 -9 18.8 12.6
 -13 -3 9 35.5 10.1
 13 3 -9 29.4 6.6
 13 3 -9 24.2 10
 12 -3 -9 146.19 16.6
 -12 -3 9 149.88 13.3
 12 3 -9 144.49 10.2
 12 3 -9 122.59 9.7
 12 3 -9 139.19 13.8
 11 -3 -9 511.85 17.9
 11 -3 -9 480.15 23.7
 11 -3 -9 408.76 16.7
 -11 -3 9 508.85 19.6
 11 3 -9 481.15 16.2
 11 3 -9 494.75 20.3
 11 3 -9 461.35 16.1
 10 -3 -9 112.89 10.4
 10 -3 -9 133.39 9.7
 10 -3 -9 145.39 15.2
 10 3 -9 137.19 9.2
 10 3 -9 134.29 11.4
 10 3 -9 134.79 9.6
 9 -3 -9 1832.72 49.3
 9 -3 -9 1856.21 44.8
 9 -3 -9 1939.51 51.59
 9 3 -9 1844.02 43.8
 9 3 -9 1952.5 46.1
 8 -3 -9 14.9 7.6
 8 -3 -9 2.9 5.7
 8 3 -9 6.7 5.5
 8 3 -9 8.4 4.8
 8 3 -9 7.1 4.9
 7 -3 -9 1939.71 48.7
 -7 -3 9 1914.51 45.1
 7 -3 -9 2004.5 45.8
 7 -3 -9 1942.71 45.1
 7 3 -9 1932.71 44.6
 7 3 -9 1946.91 45.3
 7 3 -9 1958.4 44.7
 6 -3 -9 624.54 17.7
 -6 -3 9 619.84 17.3
 6 -3 -9 637.34 18.4
 6 -3 -9 619.74 20.2
 -6 3 9 645.74 17.2
 6 3 -9 602.94 17.3
 6 3 -9 626.74 17.5
 6 3 -9 620.44 17.4
 5 -3 -9 1617.14 37.1
 -5 -3 9 1548.45 35.8
 5 -3 -9 1515.95 38.5
 5 3 -9 1552.14 35.7
 5 3 -9 1554.34 36.2
 -5 3 9 1561.24 35.4
 5 3 -9 1550.04 36.2
 4 -3 -9 461.15 14.3
 4 -3 -9 492.35 15
 4 -3 -9 497.15 16.3
 -4 -3 9 479.15 13.6
 -4 -3 9 480.25 13.3
 -4 3 9 492.95 13.9
 4 3 -9 510.05 14.6
 4 3 -9 486.45 13.4
 3 -3 -9 4058.09 88.39
 -3 -3 9 4059.39 87.29
 -3 -3 9 4038.1 87.49
 -3 -3 9 4117.79 87.69
 3 -3 -9 4169.88 88.69
 3 -3 -9 4005.6 89.49
 -3 3 9 4039.8 87.99
 3 3 -9 4209.08 88.29
 -3 3 9 3997.2 89.29
 3 3 -9 4094.69 88.19
 -3 3 9 4218.08 88.09
 3 3 -9 4133.99 87.19
 -2 -3 9 2079.29 46.4
 2 -3 -9 2041.9 47.1
 2 -3 -9 2140.09 48.4
 2 -3 -9 2167.38 47.7
 -2 -3 9 2138.79 47.1
 -2 -3 9 2141.09 47.1
 -2 3 9 2120.59 47.3
 -2 3 9 2070.19 47.2
 2 3 -9 2108.49 47.4
 2 3 -9 2101.39 47.3
 -2 3 9 2109.59 49.8
 2 3 -9 2119.09 46.4
 -1 -3 9 3203.28 68.89
 1 -3 -9 3130.89 69.69
 -1 -3 9 3165.28 68.29
 1 -3 -9 3190.58 68.99
 1 -3 -9 3126.39 69.09
 -1 -3 9 3098.39 68.79
 -1 3 9 3096.19 69.59
 -1 3 9 3322.37 70.79
 1 3 -9 3204.48 68.99
 1 3 -9 3197.08 68.59
 1 3 -9 3171.18 69.09
 0 -3 9 4282.07 91.99
 0 -3 9 4420.66 92.49
 0 -3 9 4305.17 92.39
 0 -3 -9 4318.97 93.09
 0 -3 -9 4167.88 92.19
 0 3 -9 4300.17 92.19
 0 3 9 4268.97 92.29
 0 3 -9 4321.97 92.29
 0 3 9 4382.46 93.09
 0 3 9 4326.97 92.49
 0 3 -9 4327.07 92.49
 1 -3 9 3190.88 69.69
 -1 -3 -9 3103.69 69.19
 -1 -3 -9 3245.68 69.39
 -1 -3 -9 3205.78 70.29
 1 -3 9 3185.38 69.79
 1 -3 9 3219.68 69.79
 1 3 9 3256.27 70.49
 -1 3 -9 3236.68 69.79
 1 3 9 3236.98 69.79
 -1 3 -9 3195.78 69.99
 -2 -3 -9 2339.37 50.89
 2 -3 9 2154.58 48
 -2 -3 -9 2116.99 47
 -2 -3 -9 2089.59 48.3
 2 -3 9 2124.29 47.7
 2 -3 9 2088.79 48.3
 2 3 9 2158.28 47.6
 2 3 9 2071.89 48.2
 -2 3 -9 2128.59 48.5
 -2 3 -9 2168.38 47.6
 -2 3 -9 2077.39 48
 -2 3 -9 2102.09 47.4
 2 3 9 2124.79 47.4
 3 -3 9 4149.98 88.49
 -3 -3 -9 4022 87.29
 3 -3 9 4181.58 89.99
 -3 -3 -9 4196.38 89.69
 3 -3 9 4213.28 88.69
 -3 3 -9 4008.5 89.49
 -3 3 -9 4039.3 89.89
 3 3 9 4179.38 88.39
 3 3 9 4112.99 89.19
 -3 3 -9 4058.39 87.79
 -3 3 -9 4092.89 88.09
 -4 -3 -9 510.05 15.6
 -4 -3 -9 467.35 11.9
 4 -3 9 511.95 14.4
 4 3 9 482.05 13.5
 4 3 9 492.45 14
 -4 3 -9 473.55 13.5
 -4 3 -9 482.05 16.1
 -5 -3 -9 1604.04 38.5
 5 -3 9 1606.44 36.9
 -5 -3 -9 1581.14 37.8
 5 3 9 1575.54 36.3
 -5 3 -9 1563.14 39.6
 5 3 9 1590.44 38.1
 5 3 9 1621.84 38.3
 6 -3 9 633.44 17.4
 -6 -3 -9 637.24 19.4
 -6 3 -9 624.34 20.6
 6 3 9 609.24 16.3
 6 3 9 625.64 16.6
 -7 -3 -9 1992.4 47.9
 7 -3 9 2008.7 45.2
 7 3 9 1957.4 43.9
 7 3 9 1958.1 44.1
 -7 3 -9 1957.3 49.8
 8 -3 9 9.2 4.6
 -8 -3 -9 9.8 6.8
 8 3 9 -1.6 3.9
 8 3 9 4.2 3.8
 -8 3 -9 16 9
 -9 -3 -9 1843.92 47.8
 9 -3 9 1903.41 43.9
 9 3 9 1896.31 42.5
 9 3 9 1918.11 42.5
 -10 -3 -9 134.59 13
 10 -3 9 131.59 8.7
 10 3 9 131.29 7.2
 10 3 9 132.79 7.6
 -10 3 -9 150.08 14.7
 11 -3 9 491.05 16.9
 11 -3 9 475.45 16.6
 11 3 9 474.05 13.9
 -11 3 -9 493.55 23
 11 3 9 487.55 14.1
 -12 -3 -9 115.59 14.1
 12 -3 9 130.39 9.6
 12 -3 9 122.39 10.4
 -12 3 -9 157.48 18.5
 12 3 9 128.99 7.6
 12 3 9 112.89 7
 -13 -3 -9 14.7 10.6
 13 -3 9 22.7 6.8
 13 3 9 25.8 4.5
 13 3 9 31.2 5.7
 -13 3 -9 25.3 11.6
 -12 -4 9 175.58 13.7
 12 -4 -9 190.28 13.8
 12 4 -9 177.18 13.9
 11 -4 -9 61.19 13.1
 -11 -4 9 53.09 8.8
 11 -4 -9 44.2 8.2
 11 4 -9 30.4 6.8
 11 4 -9 38.7 8.3
 11 4 -9 43.2 9.2
 10 -4 -9 502.45 17.9
 -10 -4 9 485.45 17.7
 10 -4 -9 476.85 17.6
 10 -4 -9 501.15 23.3
 10 4 -9 483.55 16.6
 10 4 -9 481.55 17.2
 10 4 -9 466.55 16.1
 9 -4 -9 124.49 14.4
 9 -4 -9 119.59 11.6
 9 -4 -9 122.19 10.8
 9 4 -9 121.89 9.7
 9 4 -9 110.09 9
 9 4 -9 122.69 9.6
 8 -4 -9 851.81 24.1
 -8 -4 9 842.82 23.4
 8 -4 -9 913.01 25.1
 8 -4 -9 866.41 28.6
 8 4 -9 893.31 23.9
 8 4 -9 891.51 23.5
 8 4 -9 892.31 23.7
 7 -4 -9 196.28 12.8
 7 -4 -9 207.58 11.5
 7 -4 -9 184.78 10.2
 -7 -4 9 200.68 9.1
 7 4 -9 200.18 10.2
 7 4 -9 199.38 10.2
 7 4 -9 207.28 9.4
 -7 4 9 196.38 7.3
 6 -4 -9 451.65 17
 -6 -4 9 430.46 13.1
 6 -4 -9 457.25 15.6
 6 4 -9 435.36 14.2
 6 4 -9 432.86 13.1
 -6 4 9 451.55 13
 6 4 -9 425.76 14
 5 -4 -9 483.25 17.1
 -5 -4 9 498.25 13.8
 5 -4 -9 484.65 15.1
 5 -4 -9 491.65 16.1
 5 4 -9 502.95 15.1
 5 4 -9 487.05 13.5
 5 4 -9 483.35 15
 -4 -4 9 3560.34 75.69
 4 -4 -9 3399.56 79.79
 4 -4 -9 3401.16 75.69
 4 -4 -9 3533.65 76.19
 -4 -4 9 3445.86 73.79
 -4 4 9 3400.46 74.99
 4 4 -9 3406.86 81.29
 4 4 -9 3425.46 73.59
 3 -4 -9 323.37 11.9
 -3 -4 9 319.57 10.8
 -3 -4 9 320.97 9.6
 3 -4 -9 311.67 11.3
 -3 -4 9 324.17 11.4
 3 -4 -9 302.87 12.1
 3 4 -9 315.47 11.4
 -3 4 9 322.97 11.3
 3 4 -9 311.97 9.3
 -3 4 9 317.57 11.1
 -3 4 9 327.37 14.1
 3 4 -9 327.47 11.4
 2 -4 -9 2029.4 48
 2 -4 -9 2060.79 47.2
 2 -4 -9 2128.79 47.6
 -2 -4 9 2075.49 46.7
 -2 -4 9 2060.09 46.8
 -2 -4 9 2108.79 45.6
 2 4 -9 2098.89 47.3
 -2 4 9 2118.59 47.3
 2 4 -9 2077.39 45.7
 -2 4 9 2072.69 48
 2 4 -9 2092.09 47.2
 -1 -4 9 127.29 7.4
 1 -4 -9 113.99 11.1
 -1 -4 9 117.89 7
 -1 -4 9 124.79 6.1
 1 -4 -9 112.09 7.3
 1 -4 -9 111.69 7.7
 -1 4 9 113.79 7.2
 1 4 -9 133.49 8
 -1 4 9 117.29 7.6
 1 4 -9 126.89 7.4
 1 4 -9 128.19 6.9
 0 -4 9 1557.84 35.7
 0 -4 -9 1507.85 35.8
 0 -4 9 1532.95 35.5
 0 -4 -9 1477.85 35.1
 0 -4 9 1540.25 35.5
 0 4 9 1526.55 35.9
 0 4 -9 1478.35 35.6
 0 4 9 1527.15 35.4
 0 4 -9 1531.35 34.9
 0 4 -9 1470.05 35.3
 0 4 9 1534.45 35.6
 -1 -4 -9 127.59 7.3
 1 -4 9 122.79 7.2
 1 -4 9 119.79 6.8
 1 -4 9 119.49 7.4
 -1 -4 -9 131.99 8
 -1 4 -9 112.49 6.9
 -1 4 -9 124.99 9.2
 1 4 9 131.49 7.9
 1 4 9 115.49 7
 -1 4 -9 119.79 7.3
 1 4 9 132.39 7.4
 -1 4 -9 118.19 7.1
 -2 -4 -9 2013.3 46.1
 2 -4 9 2106.39 47.1
 -2 -4 -9 2113.39 46.3
 2 -4 9 2064.09 47
 -2 -4 -9 2049.49 47.4
 -2 4 -9 2089.89 47.5
 -2 4 -9 2043.7 46.5
 2 4 9 1984 47.1
 2 4 9 2113.49 46.7
 -2 4 -9 2087.29 46.8
 2 4 9 2142.09 47
 -3 -4 -9 323.87 10.4
 3 -4 9 323.67 11.4
 3 -4 9 317.57 11.3
 -3 -4 -9 319.27 11.8
 -3 4 -9 326.37 11.9
 3 4 9 324.17 11.2
 -3 4 -9 304.77 10.9
 -3 4 -9 310.47 10.5
 3 4 9 307.37 11.2
 -3 4 -9 307.47 12.1
 -4 -4 -9 3645.84 74.19
 4 -4 9 3362.56 76.09
 -4 -4 -9 3440.36 76.99
 -4 4 -9 3442.66 80.69
 4 4 9 3493.95 77.39
 4 4 9 3425.76 75.39
 -4 4 -9 3540.65 75.49
 -5 -4 -9 503.75 16.3
 -5 4 -9 515.25 17.7
 5 4 9 494.35 14.3
 -5 4 -9 504.95 14
 5 4 9 485.25 15.5
 5 4 9 513.35 14.8
 6 -4 9 441.86 17
 6 -4 9 426.76 14.1
 -6 -4 -9 429.16 14.9
 6 -4 9 440.96 14.2
 -6 -4 -9 455.85 15.7
 6 4 9 438.06 15.3
 -6 4 -9 432.26 17.2
 6 4 9 456.85 13.6
 6 4 9 447.96 13.3
 7 -4 9 209.28 13.2
 7 -4 9 201.68 9.9
 7 -4 9 207.68 10.3
 -7 -4 -9 210.18 11.8
 7 4 9 198.18 8.8
 -7 4 -9 212.08 13.5
 7 4 9 200.88 9.2
 8 -4 9 849.41 27.8
 -8 -4 -9 894.61 26.7
 8 -4 9 866.81 23.6
 8 -4 9 870.61 23.6
 8 4 9 892.31 22.4
 8 4 9 877.11 22.6
 -8 4 -9 902.41 28.6
 -9 -4 -9 123.89 11.5
 9 -4 9 108.99 8.7
 9 4 9 127.09 12.4
 9 4 9 107.89 7.8
 -10 -4 -9 479.45 20.5
 10 -4 9 465.75 16.2
 10 4 9 529.15 15.2
 -10 4 -9 490.85 23.6
 10 4 9 485.15 15.1
 -11 -4 -9 47.4 10.1
 11 -4 9 45 6.9
 11 4 9 40.7 5.8
 11 4 9 44.1 6
 -12 -4 -9 175.88 16.5
 12 -4 9 163.18 15.8
 12 4 9 181.68 9.4
 -12 4 -9 206.28 23.2
 12 -5 -9 26.9 8.6
 12 -5 -9 45.2 13.2
 12 5 -9 25.3 7.5
 11 -5 -9 415.66 23.8
 -11 -5 9 432.46 16.8
 11 -5 -9 437.86 18.3
 11 5 -9 410.66 16.4
 11 5 -9 420.66 16.9
 10 -5 -9 106.89 13.2
 10 -5 -9 100.39 11.4
 10 5 -9 105.59 10.3
 10 5 -9 103.69 9.4
 10 5 -9 108.39 10.7
 9 -5 -9 733.03 25.8
 9 -5 -9 711.63 22.7
 -9 -5 9 705.53 20.3
 -9 -5 9 664.03 19.7
 9 -5 -9 651.33 21.4
 9 5 -9 701.63 20.9
 9 5 -9 699.43 20.6
 9 5 -9 686.03 19.9
 8 -5 -9 108.99 10.9
 -8 -5 9 111.39 7.8
 8 -5 -9 141.49 15
 8 -5 -9 90.49 9.5
 8 5 -9 109.89 8
 8 5 -9 121.49 12.9
 8 5 -9 113.39 9
 7 -5 -9 591.04 19.6
 -7 -5 9 595.34 16.9
 7 -5 -9 569.14 21.3
 7 5 -9 600.44 18.4
 7 5 -9 588.44 16.2
 7 5 -9 587.34 17.9
 6 -5 -9 32.1 6.1
 6 -5 -9 41.8 8.8
 -6 -5 9 34.3 3.4
 6 -5 -9 28.9 6.7
 -6 -5 9 34.2 4.3
 6 5 -9 32.8 5.8
 -6 5 9 33.1 5.2
 6 5 -9 29.4 4.1
 6 5 -9 36.5 6.2
 5 -5 -9 1049.7 30.1
 5 -5 -9 1046.1 27.7
[truncated: 576,120 more chars]
