# Supplementary material for: The Effect of Pendent Groups upon Flexibility in Coordination Networks with Square Lattice Topology
Source: ACS Mater Lett. 2023 Aug 22;5(9):2567–75. doi: 10.1021/acsmaterialslett.3c00565 (PMC10481394; doi:10.1021/acsmaterialslett.3c00565)
Supplement: Supplementary file 6 — tz3c00565_si_008.cif [file tz3c00565_si_008.cif]

####################################################################### 
# 
# This file contains crystal structure data downloaded from the 
# Cambridge Structural Database (CSD) hosted by the Cambridge 
# Crystallographic Data Centre (CCDC).
# 
# Full information about CCDC data access policies and citation 
# guidelines are available at http://www.ccdc.cam.ac.uk/access/V1 
# 
# Audit and citation data items may have been added by the CCDC. 
# Please retain this information to preserve the provenance of 
# this file and to allow appropriate attribution of the data. 
# 
#######################################################################

data_a
_database_code_depnum_ccdc_archive 'CCDC 2243685'
loop_
_audit_author_name
_audit_author_address
'Xia Li'
;University of Limerick
Ireland
;
_audit_update_record             
;
2023-02-21 deposited with the CCDC.	2023-04-17 downloaded from the CCDC.
;
_audit_creation_date             2023-01-05
_audit_creation_method           
;
Olex2 1.3
(compiled 2020.11.12 svn.r5f609507 for OlexSys, GUI svn.r6408)
;
_shelxl_version_number           2013-2
_audit_contact_author_address    ?
_audit_contact_author_email      ?
_audit_contact_author_phone      ?
_publ_contact_author_id_orcid    ?
_publ_section_references         
;
Dolomanov, O.V., Bourhis, L.J., Gildea, R.J, Howard, J.A.K. & Puschmann, H.
 (2009), J. Appl. Cryst. 42, 339-341.

Sheldrick, G.M. (2015). Acta Cryst. A71, 3-8.

Sheldrick, G.M. (2015). Acta Cryst. C71, 3-8.
;
_chemical_name_common            ?
_chemical_name_systematic        256a
_chemical_formula_moiety         '2(C22 H22 N4 O4 Zn)'
_chemical_formula_sum            'C44 H44 N8 O8 Zn2'
_chemical_formula_weight         943.61
_chemical_absolute_configuration ?
_chemical_melting_point          ?
loop_
_atom_type_symbol
_atom_type_description
_atom_type_scat_dispersion_real
_atom_type_scat_dispersion_imag
_atom_type_scat_source
C C 0.0033 0.0016 'International Tables Vol C Tables 4.2.6.8 and 6.1.1.4'
H H 0.0000 0.0000 'International Tables Vol C Tables 4.2.6.8 and 6.1.1.4'
N N 0.0061 0.0033 'International Tables Vol C Tables 4.2.6.8 and 6.1.1.4'
O O 0.0106 0.0060 'International Tables Vol C Tables 4.2.6.8 and 6.1.1.4'
Zn Zn 0.2839 1.4301 'International Tables Vol C Tables 4.2.6.8 and 6.1.1.4'

_shelx_space_group_comment       
;
The symmetry employed for this shelxl refinement is uniquely defined
by the following loop, which should always be used as a source of
symmetry information in preference to the above space-group names.
They are only intended as comments.
;
_space_group_crystal_system      monoclinic
_space_group_IT_number           4
_space_group_name_H-M_alt        'P 1 21 1'
_space_group_name_Hall           'P 2yb'
loop_
_space_group_symop_operation_xyz
'x, y, z'
'-x, y+1/2, -z'

_cell_length_a                   10.2525(5)
_cell_length_b                   11.0209(6)
_cell_length_c                   20.0963(10)
_cell_angle_alpha                90
_cell_angle_beta                 91.239(2)
_cell_angle_gamma                90
_cell_volume                     2270.2(2)
_cell_formula_units_Z            2
_cell_measurement_reflns_used    9776
_cell_measurement_temperature    100.0
_cell_measurement_theta_max      27.55
_cell_measurement_theta_min      2.71
_shelx_estimated_absorpt_T_max   0.897
_shelx_estimated_absorpt_T_min   0.808
_exptl_absorpt_coefficient_mu    1.116
_exptl_absorpt_correction_T_max  0.7456
_exptl_absorpt_correction_T_min  0.6312
_exptl_absorpt_correction_type   none
_exptl_absorpt_process_details   
;
SADABS-2016/2 (Bruker,2016/2) was used for absorption correction.
wR2(int) was 0.0512 before and 0.0352 after correction.
The Ratio of minimum to maximum transmission is 0.8466.
The \l/2 correction factor is Not present.
;
_exptl_crystal_colour            'clear yellowish colourless'
_exptl_crystal_colour_lustre     clear
_exptl_crystal_colour_modifier   yellowish
_exptl_crystal_colour_primary    colourless
_exptl_crystal_density_diffrn    1.380
_exptl_crystal_density_meas      ?
_exptl_crystal_density_method    ?
_exptl_crystal_description       block
_exptl_crystal_F_000             976
_exptl_crystal_size_max          0.2
_exptl_crystal_size_mid          0.1
_exptl_crystal_size_min          0.1
_exptl_special_details           
;
 ?
;
_exptl_transmission_factor_max   ?
_exptl_transmission_factor_min   ?
_diffrn_reflns_av_R_equivalents  0.0209
_diffrn_reflns_av_unetI/netI     0.0114
_diffrn_reflns_Laue_measured_fraction_full 0.995
_diffrn_reflns_Laue_measured_fraction_max 0.996
_diffrn_reflns_limit_h_max       13
_diffrn_reflns_limit_h_min       -13
_diffrn_reflns_limit_k_max       14
_diffrn_reflns_limit_k_min       -14
_diffrn_reflns_limit_l_max       26
_diffrn_reflns_limit_l_min       -26
_diffrn_reflns_number            88853
_diffrn_reflns_point_group_measured_fraction_full 0.996
_diffrn_reflns_point_group_measured_fraction_max 0.997
_diffrn_reflns_theta_full        25.242
_diffrn_reflns_theta_max         27.550
_diffrn_reflns_theta_min         2.744
_diffrn_ambient_temperature      100.0
_diffrn_detector_area_resol_mean ?
_diffrn_measured_fraction_theta_full 0.995
_diffrn_measured_fraction_theta_max 0.996
_diffrn_measurement_device_type  'Bruker APEX-II CCD'
_diffrn_measurement_method       '\f and \w scans'
_diffrn_radiation_type           MoK\a
_diffrn_radiation_wavelength     0.71073
_diffrn_source                   ?
_diffrn_source_current           0.0
_diffrn_source_power             0.0
_diffrn_source_voltage           0.0
_diffrn_standards_number         0
_reflns_Friedel_coverage         0.902
_reflns_Friedel_fraction_full    0.997
_reflns_Friedel_fraction_max     0.997
_reflns_number_gt                9889
_reflns_number_total             10450
_reflns_special_details          
;
 Reflections were merged by SHELXL according to the crystal
 class for the calculation of statistics and refinement.
 
 Structure factors included contributions from the .fab file.
 
 _reflns_Friedel_fraction is defined as the number of unique
 Friedel pairs measured divided by the number that would be
 possible theoretically, ignoring centric projections and
 systematic absences.
;
_reflns_threshold_expression     'I > 2\s(I)'
_computing_cell_refinement       'SAINT V8.40B (?, 2016)'
_computing_data_collection       ?
_computing_data_reduction        'SAINT V8.40B (?, 2016)'
_computing_molecular_graphics    'Olex2 1.3 (Dolomanov et al., 2009)'
_computing_publication_material  'Olex2 1.3 (Dolomanov et al., 2009)'
_computing_structure_refinement  'SHELXL 2013/2 (Sheldrick, 2015)'
_computing_structure_solution    'SHELXT 2018/2 (Sheldrick, 2018)'
_refine_diff_density_max         1.401
_refine_diff_density_min         -0.492
_refine_diff_density_rms         0.088
_refine_ls_abs_structure_details 
;
 Refined as an inversion twin.
;
_refine_ls_abs_structure_Flack   0.48(2)
_refine_ls_extinction_coef       .
_refine_ls_extinction_method     none
_refine_ls_goodness_of_fit_ref   1.105
_refine_ls_hydrogen_treatment    constr
_refine_ls_matrix_type           full
_refine_ls_number_parameters     566
_refine_ls_number_reflns         10450
_refine_ls_number_restraints     43
_refine_ls_R_factor_all          0.0335
_refine_ls_R_factor_gt           0.0313
_refine_ls_restrained_S_all      1.110
_refine_ls_shift/su_max          0.004
_refine_ls_shift/su_mean         0.000
_refine_ls_structure_factor_coef Fsqd
_refine_ls_weighting_details     
;
 w=1/[\s^2^(Fo^2^)+(0.0424P)^2^+2.2622P]
 where P=(Fo^2^+2Fc^2^)/3
;
_refine_ls_weighting_scheme      calc
_refine_ls_wR_factor_gt          0.0828
_refine_ls_wR_factor_ref         0.0876
_refine_special_details          
;
 Refined as a 2-component inversion twin.
;
_olex2_refinement_description    
;
1. Twinned data refinement
 Scales: 0.52(2)
 0.48(2)
2. Fixed Uiso
 At 1.2 times of:
  All C(H) groups, All N(H) groups
 At 1.5 times of:
  All C(H,H,H) groups
3. Uiso/Uaniso restraints and constraints
Uanis(C01B) \\sim Ueq, Uanis(C01C) \\sim Ueq, Uanis(C00R) \\sim Ueq,
Uanis(C00V) \\sim Ueq, Uanis(C014) \\sim Ueq, Uanis(C016) \\sim Ueq,
Uanis(C00W) \\sim Ueq: with sigma of 0.001 and sigma for terminal atoms of 0.002
4.a Aromatic/amide H refined with riding coordinates:
 C00F(H00F), N00G(H00G), N00H(H00H), N00I(H00I), C00J(H00J), C00L(H00L),
 C00O(H00O), N00P(H00P), C00S(H00S), C00V(H00V), C00W(H00W), C00Y(H00Y),
 C010(H010), C011(H011), C012(H012), C013(H013), C014(H014), C017(H017),
 C018(H018), C01C(H01P), C01D(H01D), C01I(H01I), C01J(H01T), C01K(H01K),
 C01M(H01U), C01O(H01V)
4.b Idealised Me refined as rotating group:
 C016(H01A,H01B,H01C), C019(H01M,H01N,H01O), C01G(H01E,H01F,H01G), C01H(H01Q,
 H01R,H01S), C01R(H01W,H01X,H01Y), C01S(H01H,H01J,H01L)
;
_atom_sites_solution_hydrogens   geom
_atom_sites_solution_primary     dual
_atom_sites_solution_secondary   ?
loop_
_atom_site_label
_atom_site_type_symbol
_atom_site_fract_x
_atom_site_fract_y
_atom_site_fract_z
_atom_site_U_iso_or_equiv
_atom_site_adp_type
_atom_site_occupancy
_atom_site_site_symmetry_order
_atom_site_calc_flag
_atom_site_refinement_flags_posn
_atom_site_refinement_flags_adp
_atom_site_refinement_flags_occupancy
_atom_site_disorder_assembly
_atom_site_disorder_group
Zn01 Zn 1.27509(5) 0.39765(3) 0.15727(3) 0.01391(14) Uani 1 1 d . . . . .
Zn02 Zn 1.22359(5) 0.60526(4) 0.34245(3) 0.01329(14) Uani 1 1 d . . . . .
O003 O 1.1235(3) 0.3834(5) 0.21651(17) 0.0192(9) Uani 1 1 d . . . . .
O004 O 1.4952(3) 0.5514(5) 0.36955(19) 0.0198(9) Uani 1 1 d . . . . .
O005 O 2.0713(3) 0.6470(4) 0.28438(18) 0.0175(8) Uani 1 1 d . . . . .
O006 O 1.9649(3) 0.6212(5) 0.37860(18) 0.0187(9) Uani 1 1 d . . . . .
O007 O 1.3734(3) 0.6192(5) 0.28332(17) 0.0157(8) Uani 1 1 d . . . . .
O008 O 0.4271(3) 0.3527(4) 0.21469(18) 0.0161(8) Uani 1 1 d . . . . .
O009 O 1.0054(3) 0.4461(5) 0.12938(17) 0.0161(8) Uani 1 1 d . . . . .
N00A N 1.2825(4) 0.5505(5) 0.1040(2) 0.0138(10) Uani 1 1 d . . . . .
N00B N 1.2481(4) 1.2482(5) 0.0951(2) 0.0147(10) Uani 1 1 d . . . . .
O00C O 0.5315(3) 0.3779(5) 0.11975(18) 0.0199(10) Uani 1 1 d . . . . .
C00D C 1.9668(4) 0.6402(6) 0.3178(2) 0.0114(10) Uani 1 1 d . . . . .
N00E N 1.2160(4) 0.4471(5) 0.3945(2) 0.0150(10) Uani 1 1 d . . . . .
C00F C 1.2963(5) 0.3582(6) 0.3844(2) 0.0163(11) Uani 1 1 d . . . . .
H00F H 1.3511 0.3635 0.3470 0.020 Uiso 1 1 calc R U . . .
N00G N 1.2703(4) 0.8483(5) -0.0247(2) 0.0186(10) Uani 1 1 d . . . . .
H00G H 1.3296 0.8544 -0.0555 0.022 Uiso 1 1 calc R U . . .
N00H N 1.1759(4) 0.9358(5) -0.0193(2) 0.0157(9) Uani 1 1 d . . . . .
H00H H 1.0993 0.9274 -0.0393 0.019 Uiso 1 1 calc R U . . .
N00I N 1.2322(4) 0.1538(5) 0.5246(2) 0.0178(10) Uani 1 1 d . . . . .
H00I H 1.1738 0.1520 0.5561 0.021 Uiso 1 1 calc R U . . .
C00J C 1.3079(5) 0.2534(6) 0.4255(3) 0.0178(11) Uani 1 1 d . . . . .
H00J H 1.3660 0.1894 0.4149 0.021 Uiso 1 1 calc R U . . .
N00K N 1.2529(5) -0.2486(5) 0.4045(3) 0.0193(11) Uani 1 1 d . . . . .
C00L C 1.3564(5) 0.6577(6) 0.0079(3) 0.0209(12) Uani 1 1 d . . . . .
H00L H 1.4142 0.6593 -0.0284 0.025 Uiso 1 1 calc R U . . .
C00M C 0.6598(4) 0.3357(6) 0.2175(3) 0.0147(11) Uani 1 1 d . . . . .
C00N C 1.6070(4) 0.6414(6) 0.2803(2) 0.0153(11) Uani 1 1 d . . . . .
C00O C 0.7724(5) 0.3837(7) 0.1912(3) 0.0200(12) Uani 1 1 d . . . . .
H00O H 0.7668 0.4349 0.1532 0.024 Uiso 1 1 calc R U . . .
N00P N 1.3236(4) 0.0584(5) 0.5207(2) 0.0205(10) Uani 1 1 d . . . . .
H00P H 1.3980 0.0634 0.5432 0.025 Uiso 1 1 calc R U . . .
C00Q C 0.7884(5) 0.2329(6) 0.3041(3) 0.0156(11) Uani 1 1 d . . . . .
C00R C 1.2041(5) 1.0367(6) 0.0184(3) 0.0151(11) Uani 1 1 d . U . . .
C00S C 1.3566(5) 0.5595(6) 0.0519(3) 0.0184(11) Uani 1 1 d . . . . .
H00S H 1.4148 0.4945 0.0435 0.022 Uiso 1 1 calc R U . . .
C00T C 1.4811(4) 0.5988(7) 0.3138(2) 0.0159(11) Uani 1 1 d . . . . .
C00U C 1.2716(5) 0.7517(6) 0.0178(3) 0.0185(12) Uani 1 1 d . . . . .
C00V C 1.8318(5) 0.7366(6) 0.2258(3) 0.0154(11) Uani 1 1 d . U . . .
H00V H 1.9097 0.7673 0.2074 0.019 Uiso 1 1 calc R U . . .
C00W C 1.1422(5) 1.2392(6) 0.0531(2) 0.0154(10) Uani 1 1 d . U . . .
H00W H 1.0840 1.3061 0.0502 0.018 Uiso 1 1 calc R U . . .
C00X C 1.0128(4) 0.4012(7) 0.1869(2) 0.0137(10) Uani 1 1 d . . . . .
C00Y C 1.1861(5) -0.0483(6) 0.4373(3) 0.0157(11) Uani 1 1 d . . . . .
H00Y H 1.1262 0.0172 0.4334 0.019 Uiso 1 1 calc R U . . .
C00Z C 1.2317(5) 0.2477(6) 0.4816(3) 0.0126(10) Uani 1 1 d . . . . .
C010 C 1.1144(5) 1.1364(5) 0.0140(3) 0.0175(11) Uani 1 1 d . . . . .
H010 H 1.0391 1.1331 -0.0144 0.021 Uiso 1 1 calc R U . . .
C011 C 0.6683(5) 0.2613(6) 0.2744(3) 0.0168(11) Uani 1 1 d . . . . .
H011 H 0.5907 0.2299 0.2928 0.020 Uiso 1 1 calc R U . . .
C012 C 1.5983(5) 0.7173(6) 0.2232(2) 0.0158(12) Uani 1 1 d . . . . .
H012 H 1.5156 0.7347 0.2032 0.019 Uiso 1 1 calc R U . . .
C013 C 0.9003(5) 0.2842(6) 0.2753(3) 0.0181(12) Uani 1 1 d . . . . .
H013 H 0.9831 0.2669 0.2952 0.022 Uiso 1 1 calc R U . . .
C014 C 1.1692(5) -0.1506(6) 0.4009(3) 0.0196(11) Uani 1 1 d . U . . .
H014 H 1.0959 -0.1552 0.3713 0.024 Uiso 1 1 calc R U . . .
C015 C 0.7985(5) 0.1462(7) 0.3618(2) 0.0207(13) Uani 1 1 d . . . . .
C016 C 0.8882(5) 0.2041(6) 0.4180(3) 0.0209(11) Uani 1 1 d . U . . .
H01A H 0.9735 0.2236 0.3998 0.031 Uiso 1 1 calc R U . . .
H01B H 0.8993 0.1463 0.4547 0.031 Uiso 1 1 calc R U . . .
H01C H 0.8474 0.2784 0.4344 0.031 Uiso 1 1 calc R U . . .
C017 C 1.1364(4) 0.4394(6) 0.4499(2) 0.0134(11) Uani 1 1 d . . . . .
H017 H 1.0762 0.5030 0.4577 0.016 Uiso 1 1 calc R U . . .
C018 C 1.1899(5) 0.7427(6) 0.0743(3) 0.0186(12) Uani 1 1 d . . . . .
H018 H 1.1282 0.8048 0.0827 0.022 Uiso 1 1 calc R U . . .
C019 C 1.8260(4) 0.8925(8) 0.1077(3) 0.0239(12) Uani 1 1 d . . . . .
H01M H 1.8777 0.9342 0.1423 0.036 Uiso 1 1 calc R U . . .
H01N H 1.8116 0.9472 0.0698 0.036 Uiso 1 1 calc R U . . .
H01O H 1.8730 0.8202 0.0930 0.036 Uiso 1 1 calc R U . . .
C01A C 1.7109(5) 0.7661(6) 0.1965(3) 0.0190(12) Uani 1 1 d . . . . .
C01B C 1.8387(5) 0.6626(6) 0.2818(2) 0.0141(10) Uani 1 1 d . U . . .
C01C C 1.7260(4) 0.6140(6) 0.3085(2) 0.0102(9) Uani 1 1 d . U . . .
H01P H 1.7317 0.5620 0.3461 0.012 Uiso 1 1 calc R U . . .
C01D C 1.3281(5) 1.1549(6) 0.0965(3) 0.0162(11) Uani 1 1 d . . . . .
H01D H 1.4032 1.1594 0.1250 0.019 Uiso 1 1 calc R U . . .
C01F C 0.8956(4) 0.3571(6) 0.2207(3) 0.0145(11) Uani 1 1 d . . . . .
C01G C 0.8710(7) 0.0263(6) 0.3392(3) 0.0344(16) Uani 1 1 d . . . . .
H01E H 0.8229 -0.0103 0.3016 0.052 Uiso 1 1 calc R U . . .
H01F H 0.8750 -0.0312 0.3764 0.052 Uiso 1 1 calc R U . . .
H01G H 0.9596 0.0465 0.3257 0.052 Uiso 1 1 calc R U . . .
C01H C 1.6152(6) 0.7945(9) 0.0826(3) 0.0401(19) Uani 1 1 d . . . . .
H01Q H 1.6176 0.8433 0.0419 0.060 Uiso 1 1 calc R U . . .
H01R H 1.5247 0.7866 0.0968 0.060 Uiso 1 1 calc R U . . .
H01S H 1.6511 0.7138 0.0739 0.060 Uiso 1 1 calc R U . . .
C01I C 1.3093(5) 1.0481(6) 0.0582(3) 0.0186(11) Uani 1 1 d . . . . .
H01I H 1.3716 0.9844 0.0609 0.022 Uiso 1 1 calc R U . . .
C01J C 1.1417(4) 0.3455(6) 0.4928(2) 0.0127(10) Uani 1 1 d . . . . .
H01T H 1.0865 0.3438 0.5301 0.015 Uiso 1 1 calc R U . . .
C01K C 1.1993(5) 0.6486(6) 0.1150(3) 0.0192(12) Uani 1 1 d . . . . .
H01K H 1.1472 0.6477 0.1535 0.023 Uiso 1 1 calc R U . . .
C01L C 1.2982(5) -0.0412(6) 0.4827(3) 0.0166(11) Uani 1 1 d . . . . .
C01M C 1.3566(5) -0.2376(7) 0.4457(3) 0.0257(13) Uani 1 1 d . . . . .
H01U H 1.4159 -0.3038 0.4484 0.031 Uiso 1 1 calc R U . . .
C01N C 1.6939(5) 0.8546(7) 0.1358(3) 0.0231(13) Uani 1 1 d . . . . .
C01O C 1.3827(5) -0.1394(6) 0.4834(3) 0.0247(14) Uani 1 1 d . . . . .
H01V H 1.4594 -0.1374 0.5107 0.030 Uiso 1 1 calc R U . . .
C01Q C 0.5328(5) 0.3573(6) 0.1812(3) 0.0178(11) Uani 1 1 d . . . . .
C01R C 1.6317(5) 0.9677(7) 0.1609(3) 0.0306(15) Uani 1 1 d . . . . .
H01W H 1.6865 1.0026 0.1966 0.046 Uiso 1 1 calc R U . . .
H01X H 1.5455 0.9484 0.1781 0.046 Uiso 1 1 calc R U . . .
H01Y H 1.6225 1.0263 0.1244 0.046 Uiso 1 1 calc R U . . .
C01S C 0.6657(5) 0.1152(10) 0.3908(3) 0.0379(18) Uani 1 1 d . . . . .
H01H H 0.6184 0.1903 0.4003 0.057 Uiso 1 1 calc R U . . .
H01J H 0.6787 0.0690 0.4321 0.057 Uiso 1 1 calc R U . . .
H01L H 0.6151 0.0665 0.3587 0.057 Uiso 1 1 calc R U . . .

loop_
_atom_site_aniso_label
_atom_site_aniso_U_11
_atom_site_aniso_U_22
_atom_site_aniso_U_33
_atom_site_aniso_U_23
_atom_site_aniso_U_13
_atom_site_aniso_U_12
Zn01 0.0111(3) 0.0135(3) 0.0171(3) 0.0010(3) -0.0002(2) 0.0006(2)
Zn02 0.0084(2) 0.0148(3) 0.0167(3) 0.0006(3) 0.0011(2) 0.0008(2)
O003 0.0074(14) 0.032(3) 0.0183(16) 0.002(2) 0.0016(12) -0.0029(17)
O004 0.0173(16) 0.017(2) 0.0259(18) 0.0003(19) 0.0058(15) -0.0017(16)
O005 0.0091(13) 0.022(2) 0.0212(17) -0.0038(19) 0.0000(12) -0.0015(16)
O006 0.0072(13) 0.027(3) 0.0223(17) 0.001(2) -0.0016(12) 0.0063(18)
O007 0.0092(13) 0.015(2) 0.0223(16) -0.0029(19) -0.0011(12) 0.0041(16)
O008 0.0080(13) 0.020(2) 0.0204(17) 0.0053(18) 0.0019(12) 0.0042(16)
O009 0.0071(13) 0.025(2) 0.0164(16) 0.0015(18) -0.0046(13) -0.0012(16)
N00A 0.013(2) 0.013(2) 0.016(2) -0.0080(19) -0.0036(17) 0.0032(18)
N00B 0.0101(19) 0.021(3) 0.013(2) -0.004(2) 0.0030(16) 0.002(2)
O00C 0.0145(15) 0.029(3) 0.0165(16) 0.002(2) 0.0001(13) -0.0033(18)
C00D 0.0060(17) 0.015(3) 0.013(2) -0.001(2) -0.0028(16) 0.0046(18)
N00E 0.013(2) 0.014(2) 0.017(2) 0.006(2) 0.0041(18) -0.0042(19)
C00F 0.018(2) 0.017(3) 0.013(2) 0.006(2) 0.0010(18) -0.004(2)
N00G 0.0162(19) 0.014(2) 0.026(2) 0.003(2) 0.0086(17) 0.003(2)
N00H 0.0187(19) 0.015(2) 0.0125(18) 0.0014(18) -0.0084(15) -0.0005(18)
N00I 0.0202(19) 0.016(2) 0.017(2) -0.001(2) 0.0002(16) 0.005(2)
C00J 0.016(2) 0.010(2) 0.027(3) 0.005(2) 0.007(2) 0.001(2)
N00K 0.020(2) 0.010(2) 0.028(3) 0.000(2) 0.000(2) 0.000(2)
C00L 0.031(3) 0.018(3) 0.013(2) 0.000(3) 0.004(2) -0.004(3)
C00M 0.0072(16) 0.017(2) 0.020(2) -0.0058(17) 0.0017(14) -0.0004(15)
C00N 0.015(2) 0.015(3) 0.016(2) -0.003(2) 0.0056(18) -0.004(2)
C00O 0.019(2) 0.023(3) 0.018(2) -0.0052(19) -0.0008(17) 0.0039(18)
N00P 0.0137(19) 0.011(2) 0.036(3) -0.003(2) 0.0053(18) 0.0066(18)
C00Q 0.0072(19) 0.020(3) 0.020(2) -0.001(2) 0.0036(18) -0.002(2)
C00R 0.0135(14) 0.0142(16) 0.0176(15) 0.0003(12) 0.0016(12) 0.0023(12)
C00S 0.024(2) 0.009(2) 0.023(3) 0.004(2) 0.000(2) -0.001(2)
C00T 0.0142(19) 0.017(3) 0.017(2) 0.000(3) 0.0058(17) -0.001(2)
C00U 0.018(2) 0.016(3) 0.022(3) 0.000(3) 0.000(2) -0.007(2)
C00V 0.0121(14) 0.0166(16) 0.0175(15) -0.0003(12) -0.0005(11) -0.0011(12)
C00W 0.0138(14) 0.0161(16) 0.0160(14) -0.0009(12) -0.0031(11) -0.0013(12)
C00X 0.0037(17) 0.013(2) 0.024(2) -0.006(3) -0.0037(16) 0.001(2)
C00Y 0.0063(19) 0.022(3) 0.019(2) 0.000(2) -0.0076(17) 0.000(2)
C00Z 0.0084(19) 0.013(3) 0.016(2) -0.004(2) -0.0007(18) 0.004(2)
C010 0.017(2) 0.013(3) 0.023(2) -0.006(2) -0.0028(18) -0.0087(19)
C011 0.0121(18) 0.021(2) 0.017(2) -0.0045(17) 0.0033(15) -0.0001(16)
C012 0.014(2) 0.021(3) 0.012(2) -0.001(2) -0.0054(18) 0.001(2)
C013 0.0075(19) 0.021(3) 0.026(3) -0.003(3) 0.0016(19) 0.001(2)
C014 0.0193(15) 0.0179(16) 0.0217(15) 0.0015(13) 0.0003(12) 0.0034(12)
C015 0.018(2) 0.030(3) 0.014(2) -0.004(2) -0.0097(17) -0.002(2)
C016 0.0162(18) 0.028(2) 0.0188(19) 0.0003(19) -0.0040(16) -0.0070(18)
C017 0.0053(18) 0.024(3) 0.011(2) -0.007(2) 0.0006(16) 0.0026(19)
C018 0.013(2) 0.020(3) 0.023(3) -0.008(3) 0.000(2) 0.002(2)
C019 0.0117(19) 0.039(3) 0.021(2) 0.006(3) -0.0037(17) -0.003(2)
C01A 0.024(2) 0.022(3) 0.011(2) -0.001(2) -0.005(2) 0.003(2)
C01B 0.0132(14) 0.0142(16) 0.0148(14) -0.0011(12) -0.0016(11) 0.0021(12)
C01C 0.0080(12) 0.0093(14) 0.0134(13) 0.0006(12) 0.0010(11) -0.0016(12)
C01D 0.0129(17) 0.020(2) 0.0159(19) 0.0008(16) -0.0026(14) -0.0035(16)
C01F 0.0042(18) 0.016(3) 0.024(2) -0.006(2) -0.0022(18) 0.0041(19)
C01G 0.053(4) 0.014(3) 0.036(3) 0.005(3) -0.004(3) 0.013(3)
C01H 0.033(3) 0.064(5) 0.023(3) 0.013(3) -0.006(2) 0.001(3)
C01I 0.027(3) 0.010(2) 0.019(2) 0.002(2) 0.007(2) 0.007(2)
C01J 0.0052(18) 0.014(3) 0.019(2) -0.003(2) 0.0003(16) 0.004(2)
C01K 0.011(2) 0.015(3) 0.031(3) -0.011(2) 0.0067(19) 0.003(2)
C01L 0.0167(19) 0.014(2) 0.019(2) 0.0028(17) 0.0019(16) -0.0054(17)
C01M 0.017(2) 0.021(2) 0.039(3) -0.003(2) 0.0039(19) 0.0092(18)
C01N 0.013(2) 0.030(3) 0.027(3) 0.016(3) 0.0054(19) -0.002(2)
C01O 0.017(2) 0.029(3) 0.028(3) 0.000(3) -0.003(2) 0.017(2)
C01Q 0.015(2) 0.010(3) 0.028(3) -0.003(2) 0.005(2) -0.005(2)
C01R 0.019(2) 0.042(4) 0.031(3) 0.016(3) -0.001(2) -0.001(3)
C01S 0.029(3) 0.054(5) 0.031(3) 0.025(4) -0.002(2) -0.008(4)

_geom_special_details            
;
 All esds (except the esd in the dihedral angle between two l.s. planes)
 are estimated using the full covariance matrix.  The cell esds are taken
 into account individually in the estimation of esds in distances, angles
 and torsion angles; correlations between esds in cell parameters are only
 used when they are defined by crystal symmetry.  An approximate (isotropic)
 treatment of cell esds is used for estimating esds involving l.s. planes.
;
loop_
_geom_bond_atom_site_label_1
_geom_bond_atom_site_label_2
_geom_bond_distance
_geom_bond_site_symmetry_2
_geom_bond_publ_flag
Zn01 O003 1.984(3) . ?
Zn01 O008 1.982(3) 1_655 ?
Zn01 N00A 1.999(6) . ?
Zn01 N00B 2.083(5) 1_545 ?
Zn02 O005 1.983(3) 1_455 ?
Zn02 O007 1.969(3) . ?
Zn02 N00E 2.035(5) . ?
Zn02 N00K 2.055(6) 1_565 ?
O003 C00X 1.286(5) . ?
O004 C00T 1.242(7) . ?
O005 Zn02 1.983(3) 1_655 ?
O005 C00D 1.279(5) . ?
O006 C00D 1.241(6) . ?
O007 C00T 1.271(6) . ?
O008 Zn01 1.982(3) 1_455 ?
O008 C01Q 1.289(6) . ?
O009 C00X 1.258(7) . ?
N00A C00S 1.309(7) . ?
N00A C01K 1.398(7) . ?
N00B Zn01 2.083(5) 1_565 ?
N00B C00W 1.364(6) . ?
N00B C01D 1.315(8) . ?
O00C C01Q 1.255(7) . ?
C00D C01B 1.505(6) . ?
N00E C00F 1.297(8) . ?
N00E C017 1.398(6) . ?
C00F H00F 0.9500 . ?
C00F C00J 1.424(8) . ?
N00G H00G 0.8800 . ?
N00G N00H 1.372(7) . ?
N00G C00U 1.365(8) . ?
N00H H00H 0.8800 . ?
N00H C00R 1.373(8) . ?
N00I H00I 0.8800 . ?
N00I N00P 1.412(7) . ?
N00I C00Z 1.349(8) . ?
C00J H00J 0.9500 . ?
C00J C00Z 1.386(7) . ?
N00K Zn02 2.055(6) 1_545 ?
N00K C014 1.380(8) . ?
N00K C01M 1.339(7) . ?
C00L H00L 0.9500 . ?
C00L C00S 1.399(8) . ?
C00L C00U 1.369(9) . ?
C00M C00O 1.384(7) . ?
C00M C011 1.408(8) . ?
C00M C01Q 1.499(7) . ?
C00N C00T 1.541(7) . ?
C00N C012 1.421(7) . ?
C00N C01C 1.368(6) . ?
C00O H00O 0.9500 . ?
C00O C01F 1.414(6) . ?
N00P H00P 0.8800 . ?
N00P C01L 1.359(8) . ?
C00Q C011 1.392(7) . ?
C00Q C013 1.414(7) . ?
C00Q C015 1.505(8) . ?
C00R C010 1.435(8) . ?
C00R C01I 1.335(7) . ?
C00S H00S 0.9500 . ?
C00U C018 1.429(8) . ?
C00V H00V 0.9500 . ?
C00V C01A 1.399(7) . ?
C00V C01B 1.390(8) . ?
C00W H00W 0.9500 . ?
C00W C010 1.404(8) . ?
C00X C01F 1.474(7) . ?
C00Y H00Y 0.9500 . ?
C00Y C014 1.354(9) . ?
C00Y C01L 1.454(6) . ?
C00Z C01J 1.440(7) . ?
C010 H010 0.9500 . ?
C011 H011 0.9500 . ?
C012 H012 0.9500 . ?
C012 C01A 1.392(8) . ?
C013 H013 0.9500 . ?
C013 C01F 1.360(8) . ?
C014 H014 0.9500 . ?
C015 C016 1.576(6) . ?
C015 C01G 1.587(9) . ?
C015 C01S 1.531(8) . ?
C016 H01A 0.9800 . ?
C016 H01B 0.9800 . ?
C016 H01C 0.9800 . ?
C017 H017 0.9500 . ?
C017 C01J 1.347(8) . ?
C018 H018 0.9500 . ?
C018 C01K 1.323(9) . ?
C019 H01M 0.9800 . ?
C019 H01N 0.9800 . ?
C019 H01O 0.9800 . ?
C019 C01N 1.538(7) . ?
C01A C01N 1.568(8) . ?
C01B C01C 1.391(6) . ?
C01C H01P 0.9500 . ?
C01D H01D 0.9500 . ?
C01D C01I 1.418(8) . ?
C01G H01E 0.9800 . ?
C01G H01F 0.9800 . ?
C01G H01G 0.9800 . ?
C01H H01Q 0.9800 . ?
C01H H01R 0.9800 . ?
C01H H01S 0.9800 . ?
C01H C01N 1.482(9) . ?
C01I H01I 0.9500 . ?
C01J H01T 0.9500 . ?
C01K H01K 0.9500 . ?
C01L C01O 1.386(8) . ?
C01M H01U 0.9500 . ?
C01M C01O 1.345(10) . ?
C01N C01R 1.492(10) . ?
C01O H01V 0.9500 . ?
C01R H01W 0.9800 . ?
C01R H01X 0.9800 . ?
C01R H01Y 0.9800 . ?
C01S H01H 0.9800 . ?
C01S H01J 0.9800 . ?
C01S H01L 0.9800 . ?

loop_
_geom_angle_atom_site_label_1
_geom_angle_atom_site_label_2
_geom_angle_atom_site_label_3
_geom_angle
_geom_angle_site_symmetry_1
_geom_angle_site_symmetry_3
_geom_angle_publ_flag
O003 Zn01 N00A 115.3(2) . . ?
O003 Zn01 N00B 101.62(19) . 1_545 ?
O008 Zn01 O003 104.29(15) 1_655 . ?
O008 Zn01 N00A 118.96(18) 1_655 . ?
O008 Zn01 N00B 104.14(19) 1_655 1_545 ?
N00A Zn01 N00B 110.57(18) . 1_545 ?
O005 Zn02 N00E 117.57(19) 1_455 . ?
O005 Zn02 N00K 106.15(19) 1_455 1_565 ?
O007 Zn02 O005 103.96(15) . 1_455 ?
O007 Zn02 N00E 114.58(19) . . ?
O007 Zn02 N00K 101.51(19) . 1_565 ?
N00E Zn02 N00K 111.5(2) . 1_565 ?
C00X O003 Zn01 113.9(3) . . ?
C00D O005 Zn02 109.6(3) . 1_655 ?
C00T O007 Zn02 112.1(3) . . ?
C01Q O008 Zn01 110.2(3) . 1_455 ?
C00S N00A Zn01 121.4(4) . . ?
C00S N00A C01K 115.8(5) . . ?
C01K N00A Zn01 122.4(4) . . ?
C00W N00B Zn01 121.5(4) . 1_565 ?
C01D N00B Zn01 122.0(4) . 1_565 ?
C01D N00B C00W 116.4(5) . . ?
O005 C00D C01B 118.1(4) . . ?
O006 C00D O005 123.9(4) . . ?
O006 C00D C01B 117.9(4) . . ?
C00F N00E Zn02 122.3(4) . . ?
C00F N00E C017 117.5(5) . . ?
C017 N00E Zn02 119.4(4) . . ?
N00E C00F H00F 117.7 . . ?
N00E C00F C00J 124.5(5) . . ?
C00J C00F H00F 117.7 . . ?
N00H N00G H00G 120.2 . . ?
C00U N00G H00G 120.2 . . ?
C00U N00G N00H 119.7(5) . . ?
N00G N00H H00H 120.9 . . ?
N00G N00H C00R 118.2(4) . . ?
C00R N00H H00H 120.9 . . ?
N00P N00I H00I 119.0 . . ?
C00Z N00I H00I 119.0 . . ?
C00Z N00I N00P 121.9(5) . . ?
C00F C00J H00J 121.1 . . ?
C00Z C00J C00F 117.8(5) . . ?
C00Z C00J H00J 121.1 . . ?
C014 N00K Zn02 119.9(4) . 1_545 ?
C01M N00K Zn02 123.3(4) . 1_545 ?
C01M N00K C014 116.5(6) . . ?
C00S C00L H00L 120.5 . . ?
C00U C00L H00L 120.5 . . ?
C00U C00L C00S 119.0(5) . . ?
C00O C00M C011 119.7(5) . . ?
C00O C00M C01Q 118.4(5) . . ?
C011 C00M C01Q 121.7(5) . . ?
C012 C00N C00T 119.6(4) . . ?
C01C C00N C00T 120.0(5) . . ?
C01C C00N C012 120.2(4) . . ?
C00M C00O H00O 119.8 . . ?
C00M C00O C01F 120.3(6) . . ?
C01F C00O H00O 119.8 . . ?
N00I N00P H00P 119.6 . . ?
C01L N00P N00I 120.9(4) . . ?
C01L N00P H00P 119.6 . . ?
C011 C00Q C013 116.9(5) . . ?
C011 C00Q C015 121.2(5) . . ?
C013 C00Q C015 121.7(5) . . ?
N00H C00R C010 117.4(4) . . ?
C01I C00R N00H 124.4(5) . . ?
C01I C00R C010 118.3(5) . . ?
N00A C00S C00L 124.8(6) . . ?
N00A C00S H00S 117.6 . . ?
C00L C00S H00S 117.6 . . ?
O004 C00T O007 126.3(5) . . ?
O004 C00T C00N 116.1(4) . . ?
O007 C00T C00N 117.6(5) . . ?
N00G C00U C00L 119.7(5) . . ?
N00G C00U C018 123.6(6) . . ?
C00L C00U C018 116.6(6) . . ?
C01A C00V H00V 119.8 . . ?
C01B C00V H00V 119.8 . . ?
C01B C00V C01A 120.4(5) . . ?
N00B C00W H00W 118.2 . . ?
N00B C00W C010 123.7(5) . . ?
C010 C00W H00W 118.2 . . ?
O003 C00X C01F 117.2(5) . . ?
O009 C00X O003 121.3(5) . . ?
O009 C00X C01F 121.3(4) . . ?
C014 C00Y H00Y 120.8 . . ?
C014 C00Y C01L 118.3(6) . . ?
C01L C00Y H00Y 120.8 . . ?
N00I C00Z C00J 124.2(5) . . ?
N00I C00Z C01J 117.9(5) . . ?
C00J C00Z C01J 117.9(5) . . ?
C00R C010 H010 121.3 . . ?
C00W C010 C00R 117.5(4) . . ?
C00W C010 H010 121.3 . . ?
C00M C011 H011 119.4 . . ?
C00Q C011 C00M 121.1(5) . . ?
C00Q C011 H011 119.4 . . ?
C00N C012 H012 120.0 . . ?
C01A C012 C00N 120.1(5) . . ?
C01A C012 H012 120.0 . . ?
C00Q C013 H013 118.3 . . ?
C01F C013 C00Q 123.5(5) . . ?
C01F C013 H013 118.3 . . ?
N00K C014 H014 118.3 . . ?
C00Y C014 N00K 123.5(5) . . ?
C00Y C014 H014 118.3 . . ?
C00Q C015 C016 108.9(5) . . ?
C00Q C015 C01G 109.5(5) . . ?
C00Q C015 C01S 112.9(5) . . ?
C016 C015 C01G 105.8(5) . . ?
C01S C015 C016 109.1(5) . . ?
C01S C015 C01G 110.4(6) . . ?
C015 C016 H01A 109.5 . . ?
C015 C016 H01B 109.5 . . ?
C015 C016 H01C 109.5 . . ?
H01A C016 H01B 109.5 . . ?
H01A C016 H01C 109.5 . . ?
H01B C016 H01C 109.5 . . ?
N00E C017 H017 118.7 . . ?
C01J C017 N00E 122.7(5) . . ?
C01J C017 H017 118.7 . . ?
C00U C018 H018 119.7 . . ?
C01K C018 C00U 120.6(6) . . ?
C01K C018 H018 119.7 . . ?
H01M C019 H01N 109.5 . . ?
H01M C019 H01O 109.5 . . ?
H01N C019 H01O 109.5 . . ?
C01N C019 H01M 109.5 . . ?
C01N C019 H01N 109.5 . . ?
C01N C019 H01O 109.5 . . ?
C00V C01A C01N 123.7(5) . . ?
C012 C01A C00V 118.8(5) . . ?
C012 C01A C01N 117.4(5) . . ?
C00V C01B C00D 120.8(5) . . ?
C00V C01B C01C 120.6(4) . . ?
C01C C01B C00D 118.4(5) . . ?
C00N C01C C01B 119.8(5) . . ?
C00N C01C H01P 120.1 . . ?
C01B C01C H01P 120.1 . . ?
N00B C01D H01D 118.0 . . ?
N00B C01D C01I 124.0(5) . . ?
C01I C01D H01D 118.0 . . ?
C00O C01F C00X 117.9(5) . . ?
C013 C01F C00O 118.4(5) . . ?
C013 C01F C00X 123.4(4) . . ?
C015 C01G H01E 109.5 . . ?
C015 C01G H01F 109.5 . . ?
C015 C01G H01G 109.5 . . ?
H01E C01G H01F 109.5 . . ?
H01E C01G H01G 109.5 . . ?
H01F C01G H01G 109.5 . . ?
H01Q C01H H01R 109.5 . . ?
H01Q C01H H01S 109.5 . . ?
H01R C01H H01S 109.5 . . ?
C01N C01H H01Q 109.5 . . ?
C01N C01H H01R 109.5 . . ?
C01N C01H H01S 109.5 . . ?
C00R C01I C01D 120.2(5) . . ?
C00R C01I H01I 119.9 . . ?
C01D C01I H01I 119.9 . . ?
C00Z C01J H01T 120.3 . . ?
C017 C01J C00Z 119.5(5) . . ?
C017 C01J H01T 120.3 . . ?
N00A C01K H01K 118.5 . . ?
C018 C01K N00A 123.0(5) . . ?
C018 C01K H01K 118.5 . . ?
N00P C01L C00Y 122.4(6) . . ?
N00P C01L C01O 120.8(5) . . ?
C01O C01L C00Y 116.7(6) . . ?
N00K C01M H01U 117.8 . . ?
N00K C01M C01O 124.5(6) . . ?
C01O C01M H01U 117.8 . . ?
C019 C01N C01A 111.7(5) . . ?
C01H C01N C019 109.0(5) . . ?
C01H C01N C01A 109.4(6) . . ?
C01H C01N C01R 112.8(5) . . ?
C01R C01N C019 106.5(6) . . ?
C01R C01N C01A 107.4(5) . . ?
C01L C01O H01V 119.8 . . ?
C01M C01O C01L 120.4(5) . . ?
C01M C01O H01V 119.8 . . ?
O008 C01Q C00M 118.1(5) . . ?
O00C C01Q O008 122.0(5) . . ?
O00C C01Q C00M 119.9(5) . . ?
C01N C01R H01W 109.5 . . ?
C01N C01R H01X 109.5 . . ?
C01N C01R H01Y 109.5 . . ?
H01W C01R H01X 109.5 . . ?
H01W C01R H01Y 109.5 . . ?
H01X C01R H01Y 109.5 . . ?
C015 C01S H01H 109.5 . . ?
C015 C01S H01J 109.5 . . ?
C015 C01S H01L 109.5 . . ?
H01H C01S H01J 109.5 . . ?
H01H C01S H01L 109.5 . . ?
H01J C01S H01L 109.5 . . ?

loop_
_geom_torsion_atom_site_label_1
_geom_torsion_atom_site_label_2
_geom_torsion_atom_site_label_3
_geom_torsion_atom_site_label_4
_geom_torsion
_geom_torsion_site_symmetry_1
_geom_torsion_site_symmetry_2
_geom_torsion_site_symmetry_3
_geom_torsion_site_symmetry_4
_geom_torsion_publ_flag
Zn01 O003 C00X O009 -12.8(9) . . . . ?
Zn01 O003 C00X C01F 162.0(4) . . . . ?
Zn01 O008 C01Q O00C -5.4(8) 1_455 . . . ?
Zn01 O008 C01Q C00M 175.3(5) 1_455 . . . ?
Zn01 N00A C00S C00L 172.5(4) . . . . ?
Zn01 N00A C01K C018 -169.8(4) . . . . ?
Zn01 N00B C00W C010 -175.0(4) 1_565 . . . ?
Zn01 N00B C01D C01I 175.9(4) 1_565 . . . ?
Zn02 O005 C00D O006 6.1(8) 1_655 . . . ?
Zn02 O005 C00D C01B -177.0(4) 1_655 . . . ?
Zn02 O007 C00T O004 14.4(10) . . . . ?
Zn02 O007 C00T C00N -162.9(4) . . . . ?
Zn02 N00E C00F C00J 170.4(4) . . . . ?
Zn02 N00E C017 C01J -169.2(4) . . . . ?
Zn02 N00K C014 C00Y -176.1(5) 1_545 . . . ?
Zn02 N00K C01M C01O 175.2(5) 1_545 . . . ?
O003 C00X C01F C00O 175.5(6) . . . . ?
O003 C00X C01F C013 -10.1(10) . . . . ?
O005 C00D C01B C00V -27.4(9) . . . . ?
O005 C00D C01B C01C 156.7(6) . . . . ?
O006 C00D C01B C00V 149.7(6) . . . . ?
O006 C00D C01B C01C -26.2(9) . . . . ?
O009 C00X C01F C00O -9.7(10) . . . . ?
O009 C00X C01F C013 164.7(6) . . . . ?
N00B C00W C010 C00R -0.7(8) . . . . ?
N00B C01D C01I C00R -1.1(9) . . . . ?
C00D C01B C01C C00N 174.4(5) . . . . ?
N00E C00F C00J C00Z -2.5(9) . . . . ?
N00E C017 C01J C00Z -0.5(7) . . . . ?
C00F N00E C017 C01J 0.9(8) . . . . ?
C00F C00J C00Z N00I 179.6(5) . . . . ?
C00F C00J C00Z C01J 2.8(8) . . . . ?
N00G N00H C00R C010 169.0(5) . . . . ?
N00G N00H C00R C01I -10.6(8) . . . . ?
N00G C00U C018 C01K -177.5(5) . . . . ?
N00H N00G C00U C00L 172.8(5) . . . . ?
N00H N00G C00U C018 -8.4(8) . . . . ?
N00H C00R C010 C00W 179.2(5) . . . . ?
N00H C00R C01I C01D -178.3(5) . . . . ?
N00I N00P C01L C00Y 8.6(8) . . . . ?
N00I N00P C01L C01O -174.3(5) . . . . ?
N00I C00Z C01J C017 -178.5(5) . . . . ?
C00J C00Z C01J C017 -1.5(7) . . . . ?
N00K C01M C01O C01L 1.5(10) . . . . ?
C00L C00U C018 C01K 1.3(8) . . . . ?
C00M C00O C01F C00X 174.3(6) . . . . ?
C00M C00O C01F C013 -0.4(9) . . . . ?
C00N C012 C01A C00V 1.6(9) . . . . ?
C00N C012 C01A C01N -176.8(5) . . . . ?
C00O C00M C011 C00Q -1.3(9) . . . . ?
C00O C00M C01Q O008 -155.7(6) . . . . ?
C00O C00M C01Q O00C 25.1(10) . . . . ?
N00P N00I C00Z C00J 8.1(8) . . . . ?
N00P N00I C00Z C01J -175.1(4) . . . . ?
N00P C01L C01O C01M 179.9(6) . . . . ?
C00Q C013 C01F C00O 0.4(9) . . . . ?
C00Q C013 C01F C00X -174.0(6) . . . . ?
C00S N00A C01K C018 3.2(8) . . . . ?
C00S C00L C00U N00G 180.0(5) . . . . ?
C00S C00L C00U C018 1.1(8) . . . . ?
C00T C00N C012 C01A 173.6(6) . . . . ?
C00T C00N C01C C01B -173.7(6) . . . . ?
C00U N00G N00H C00R 94.0(6) . . . . ?
C00U C00L C00S N00A -1.4(9) . . . . ?
C00U C018 C01K N00A -3.6(8) . . . . ?
C00V C01A C01N C019 6.8(9) . . . . ?
C00V C01A C01N C01H 127.6(6) . . . . ?
C00V C01A C01N C01R -109.6(6) . . . . ?
C00V C01B C01C C00N -1.5(9) . . . . ?
C00W N00B C01D C01I -0.8(8) . . . . ?
C00Y C01L C01O C01M -2.9(9) . . . . ?
C00Z N00I N00P C01L -89.1(7) . . . . ?
C010 C00R C01I C01D 2.1(8) . . . . ?
C011 C00M C00O C01F 0.9(9) . . . . ?
C011 C00M C01Q O008 28.9(9) . . . . ?
C011 C00M C01Q O00C -150.4(6) . . . . ?
C011 C00Q C013 C01F -0.9(9) . . . . ?
C011 C00Q C015 C016 -132.4(6) . . . . ?
C011 C00Q C015 C01G 112.4(6) . . . . ?
C011 C00Q C015 C01S -11.0(8) . . . . ?
C012 C00N C00T O004 -167.7(6) . . . . ?
C012 C00N C00T O007 9.8(9) . . . . ?
C012 C00N C01C C01B 1.3(9) . . . . ?
C012 C01A C01N C019 -175.0(6) . . . . ?
C012 C01A C01N C01H -54.1(7) . . . . ?
C012 C01A C01N C01R 68.6(7) . . . . ?
C013 C00Q C011 C00M 1.3(9) . . . . ?
C013 C00Q C015 C016 51.0(7) . . . . ?
C013 C00Q C015 C01G -64.2(7) . . . . ?
C013 C00Q C015 C01S 172.4(6) . . . . ?
C014 N00K C01M C01O 0.8(10) . . . . ?
C014 C00Y C01L N00P 179.4(5) . . . . ?
C014 C00Y C01L C01O 2.2(8) . . . . ?
C015 C00Q C011 C00M -175.5(6) . . . . ?
C015 C00Q C013 C01F 175.9(6) . . . . ?
C017 N00E C00F C00J 0.6(8) . . . . ?
C01A C00V C01B C00D -174.0(5) . . . . ?
C01A C00V C01B C01C 1.8(9) . . . . ?
C01B C00V C01A C012 -1.8(9) . . . . ?
C01B C00V C01A C01N 176.4(6) . . . . ?
C01C C00N C00T O004 7.2(9) . . . . ?
C01C C00N C00T O007 -175.2(6) . . . . ?
C01C C00N C012 C01A -1.3(9) . . . . ?
C01D N00B C00W C010 1.7(8) . . . . ?
C01I C00R C010 C00W -1.2(8) . . . . ?
C01K N00A C00S C00L -0.7(8) . . . . ?
C01L C00Y C014 N00K 0.0(9) . . . . ?
C01M N00K C014 C00Y -1.5(9) . . . . ?
C01Q C00M C00O C01F -174.6(6) . . . . ?
C01Q C00M C011 C00Q 174.0(6) . . . . ?

_smtbx_masks_special_details     ?
loop_
_smtbx_masks_void_nr
_smtbx_masks_void_average_x
_smtbx_masks_void_average_y
_smtbx_masks_void_average_z
_smtbx_masks_void_volume
_smtbx_masks_void_count_electrons
_smtbx_masks_void_content
1 0.253 -0.002 0.250 151.5 31.8 ?
2 -0.253 0.498 0.750 151.5 31.8 ?

_smtbx_masks_void_probe_radius   1.2
_smtbx_masks_void_truncation_radius 1.2
_shelx_res_file                  
;
TITL a_a.res in P2(1)
REM Old TITL A in P2(1)/n
REM SHELXT solution in P2(1): R1 0.084, Rweak 0.005, Alpha 0.041
REM <I/s> 3.160 for 5 systematic absences, Orientation as input
REM Flack x = 0.473 ( 0.003 ) from 4076 Parsons' quotients
REM Formula found by SHELXT: C45 N10 O9 Zn2
CELL 0.71073 10.2525 11.0209 20.0963 90 91.239 90
ZERR 2 0.0005 0.0006 0.001 0 0.002 0
LATT -1
SYMM -X,0.5+Y,-Z
SFAC C H N O Zn
UNIT 88 88 16 16 4
ISOR 0.001 0.002 C01B C01C C00R C00V C014 C016 C00W

L.S. 20 0 0
PLAN  5
SIZE 0.1 0.1 0.2
TEMP -173.15
CONF
list 4
MORE -1
BOND $H
ABIN
fmap 2 53
acta
TWIN -1 0 0 0 -1 0 0 0 -1 2
REM <olex2.extras>
REM <HklSrc "%.\\A.hkl">
REM </olex2.extras>

WGHT    0.042400    2.262200
BASF   0.47609
FVAR       0.64457
ZN01  5    1.275093    0.397652    0.157267    11.00000    0.01107    0.01351 =
         0.01714    0.00102   -0.00023    0.00058
ZN02  5    1.223594    0.605255    0.342454    11.00000    0.00843    0.01480 =
         0.01667    0.00060    0.00110    0.00076
O003  4    1.123530    0.383359    0.216506    11.00000    0.00735    0.03203 =
         0.01830    0.00199    0.00162   -0.00288
O004  4    1.495213    0.551351    0.369546    11.00000    0.01727    0.01653 =
         0.02590    0.00026    0.00583   -0.00167
O005  4    2.071335    0.647023    0.284384    11.00000    0.00907    0.02220 =
         0.02122   -0.00379    0.00000   -0.00149
O006  4    1.964910    0.621227    0.378599    11.00000    0.00723    0.02654 =
         0.02228    0.00095   -0.00165    0.00626
O007  4    1.373447    0.619242    0.283317    11.00000    0.00924    0.01547 =
         0.02227   -0.00289   -0.00114    0.00413
O008  4    0.427055    0.352699    0.214688    11.00000    0.00797    0.01994 =
         0.02037    0.00533    0.00190    0.00417
O009  4    1.005359    0.446080    0.129382    11.00000    0.00713    0.02452 =
         0.01637    0.00146   -0.00460   -0.00120
N00A  3    1.282548    0.550547    0.103951    11.00000    0.01326    0.01253 =
         0.01556   -0.00797   -0.00363    0.00321
N00B  3    1.248070    1.248151    0.095093    11.00000    0.01010    0.02096 =
         0.01317   -0.00399    0.00301    0.00157
O00C  4    0.531470    0.377855    0.119752    11.00000    0.01447    0.02888 =
         0.01645    0.00171    0.00007   -0.00331
C00D  1    1.966757    0.640235    0.317775    11.00000    0.00604    0.01538 =
         0.01264   -0.00092   -0.00280    0.00460
N00E  3    1.216033    0.447051    0.394463    11.00000    0.01349    0.01420 =
         0.01746    0.00564    0.00405   -0.00419
C00F  1    1.296289    0.358236    0.384377    11.00000    0.01829    0.01731 =
         0.01338    0.00618    0.00099   -0.00404
AFIX  43
H00F  2    1.351089    0.363491    0.346967    11.00000   -1.20000
AFIX   0

N00G  3    1.270267    0.848304   -0.024745    11.00000    0.01618    0.01425 =
         0.02569    0.00330    0.00862    0.00266
AFIX  43
H00G  2    1.329638    0.854436   -0.055541    11.00000   -1.20000
AFIX   0
N00H  3    1.175892    0.935750   -0.019255    11.00000    0.01868    0.01542 =
         0.01248    0.00137   -0.00840   -0.00051
AFIX  43
H00H  2    1.099292    0.927350   -0.039331    11.00000   -1.20000
AFIX   0

N00I  3    1.232201    0.153818    0.524646    11.00000    0.02025    0.01615 =
         0.01713   -0.00139    0.00017    0.00500
AFIX  43
H00I  2    1.173819    0.151976    0.556092    11.00000   -1.20000
AFIX   0
C00J  1    1.307896    0.253392    0.425530    11.00000    0.01636    0.01036 =
         0.02685    0.00545    0.00713    0.00099
AFIX  43
H00J  2    1.365954    0.189426    0.414892    11.00000   -1.20000
AFIX   0
N00K  3    1.252870   -0.248610    0.404533    11.00000    0.01965    0.01012 =
         0.02802    0.00049   -0.00024   -0.00003

C00L  1    1.356423    0.657746    0.007855    11.00000    0.03102    0.01823 =
         0.01346   -0.00012    0.00380   -0.00406
AFIX  43
H00L  2    1.414241    0.659268   -0.028444    11.00000   -1.20000
AFIX   0
C00M  1    0.659847    0.335689    0.217500    11.00000    0.00723    0.01686 =
         0.02019   -0.00585    0.00173   -0.00041

C00N  1    1.606963    0.641407    0.280311    11.00000    0.01510    0.01536 =
         0.01573   -0.00260    0.00557   -0.00361
C00O  1    0.772378    0.383748    0.191225    11.00000    0.01867    0.02303 =
         0.01819   -0.00516   -0.00081    0.00390
AFIX  43
H00O  2    0.766790    0.434896    0.153219    11.00000   -1.20000
AFIX   0

N00P  3    1.323619    0.058368    0.520738    11.00000    0.01373    0.01142 =
         0.03650   -0.00307    0.00528    0.00663
AFIX  43
H00P  2    1.398019    0.063413    0.543234    11.00000   -1.20000
AFIX   0

C00Q  1    0.788377    0.232938    0.304080    11.00000    0.00715    0.01969 =
         0.02022   -0.00108    0.00355   -0.00193
C00R  1    1.204104    1.036697    0.018382    11.00000    0.01348    0.01416 =
         0.01760    0.00029    0.00164    0.00225
C00S  1    1.356643    0.559499    0.051928    11.00000    0.02353    0.00864 =
         0.02301    0.00403    0.00026   -0.00121
AFIX  43
H00S  2    1.414839    0.494486    0.043490    11.00000   -1.20000
AFIX   0

C00T  1    1.481122    0.598832    0.313781    11.00000    0.01421    0.01675 =
         0.01688    0.00001    0.00583   -0.00089
C00U  1    1.271634    0.751704    0.017806    11.00000    0.01756    0.01554 =
         0.02226    0.00043   -0.00024   -0.00726
C00V  1    1.831820    0.736602    0.225828    11.00000    0.01209    0.01665 =
         0.01754   -0.00033   -0.00049   -0.00112
AFIX  43
H00V  2    1.909702    0.767309    0.207371    11.00000   -1.20000
AFIX   0

C00W  1    1.142222    1.239159    0.053118    11.00000    0.01381    0.01614 =
         0.01602   -0.00093   -0.00306   -0.00129
AFIX  43
H00W  2    1.084029    1.306121    0.050198    11.00000   -1.20000
AFIX   0
C00X  1    1.012753    0.401173    0.186917    11.00000    0.00374    0.01293 =
         0.02436   -0.00626   -0.00365    0.00146

C00Y  1    1.186112   -0.048269    0.437346    11.00000    0.00633    0.02151 =
         0.01904    0.00013   -0.00760   -0.00021
AFIX  43
H00Y  2    1.126212    0.017231    0.433376    11.00000   -1.20000
AFIX   0
C00Z  1    1.231742    0.247719    0.481599    11.00000    0.00843    0.01295 =
         0.01634   -0.00417   -0.00073    0.00371

C010  1    1.114435    1.136438    0.013966    11.00000    0.01682    0.01259 =
         0.02297   -0.00555   -0.00282   -0.00872
AFIX  43
H010  2    1.039130    1.133128   -0.014362    11.00000   -1.20000
AFIX   0
C011  1    0.668268    0.261295    0.274380    11.00000    0.01210    0.02081 =
         0.01748   -0.00449    0.00334   -0.00011
AFIX  43
H011  2    0.590673    0.229909    0.292813    11.00000   -1.20000
AFIX   0

C012  1    1.598323    0.717261    0.223201    11.00000    0.01403    0.02142 =
         0.01184   -0.00142   -0.00539    0.00140
AFIX  43
H012  2    1.515589    0.734666    0.203239    11.00000   -1.20000
AFIX   0

C013  1    0.900297    0.284245    0.275317    11.00000    0.00753    0.02120 =
         0.02569   -0.00347    0.00157    0.00095
AFIX  43
H013  2    0.983123    0.266932    0.295201    11.00000   -1.20000
AFIX   0

C014  1    1.169219   -0.150594    0.400906    11.00000    0.01934    0.01792 =
         0.02167    0.00146    0.00035    0.00337
AFIX  43
H014  2    1.095924   -0.155182    0.371275    11.00000   -1.20000
AFIX   0

C015  1    0.798489    0.146188    0.361803    11.00000    0.01786    0.02989 =
         0.01391   -0.00401   -0.00971   -0.00230
C016  1    0.888160    0.204074    0.418001    11.00000    0.01615    0.02765 =
         0.01881    0.00027   -0.00401   -0.00703
AFIX 137
H01A  2    0.973549    0.223589    0.399793    11.00000   -1.50000
H01B  2    0.899311    0.146251    0.454731    11.00000   -1.50000
H01C  2    0.847393    0.278386    0.434429    11.00000   -1.50000
AFIX   0

C017  1    1.136437    0.439403    0.449926    11.00000    0.00528    0.02412 =
         0.01090   -0.00740    0.00062    0.00255
AFIX  43
H017  2    1.076153    0.503046    0.457693    11.00000   -1.20000
AFIX   0

C018  1    1.189903    0.742672    0.074327    11.00000    0.01328    0.01954 =
         0.02284   -0.00787    0.00045    0.00161
AFIX  43
H018  2    1.128209    0.804828    0.082734    11.00000   -1.20000
AFIX   0

C019  1    1.826044    0.892502    0.107659    11.00000    0.01173    0.03914 =
         0.02062    0.00644   -0.00373   -0.00294
AFIX 137
H01M  2    1.877747    0.934191    0.142287    11.00000   -1.50000
H01N  2    1.811592    0.947239    0.069782    11.00000   -1.50000
H01O  2    1.873039    0.820208    0.092956    11.00000   -1.50000
AFIX   0
C01A  1    1.710931    0.766100    0.196467    11.00000    0.02394    0.02207 =
         0.01077   -0.00131   -0.00487    0.00332
C01B  1    1.838659    0.662636    0.281843    11.00000    0.01321    0.01422 =
         0.01484   -0.00108   -0.00160    0.00214
C01C  1    1.726009    0.614029    0.308488    11.00000    0.00804    0.00925 =
         0.01342    0.00059    0.00096   -0.00160
AFIX  43
H01P  2    1.731713    0.561994    0.346126    11.00000   -1.20000
AFIX   0

C01D  1    1.328143    1.154887    0.096528    11.00000    0.01287    0.01962 =
         0.01586    0.00084   -0.00262   -0.00350
AFIX  43
H01D  2    1.403204    1.159385    0.124976    11.00000   -1.20000
AFIX   0
C01F  1    0.895623    0.357094    0.220671    11.00000    0.00422    0.01551 =
         0.02363   -0.00554   -0.00215    0.00410
C01G  1    0.870950    0.026338    0.339216    11.00000    0.05337    0.01387 =
         0.03570    0.00479   -0.00424    0.01299
AFIX 137
H01E  2    0.822943   -0.010319    0.301614    11.00000   -1.50000
H01F  2    0.875040   -0.031210    0.376378    11.00000   -1.50000
H01G  2    0.959626    0.046512    0.325703    11.00000   -1.50000
AFIX   0

C01H  1    1.615168    0.794471    0.082597    11.00000    0.03291    0.06436 =
         0.02286    0.01315   -0.00586    0.00131
AFIX 137
H01Q  2    1.617647    0.843288    0.041885    11.00000   -1.50000
H01R  2    1.524709    0.786597    0.096786    11.00000   -1.50000
H01S  2    1.651125    0.713752    0.073930    11.00000   -1.50000
AFIX   0

C01I  1    1.309261    1.048051    0.058206    11.00000    0.02703    0.01001 =
         0.01914    0.00155    0.00699    0.00658
AFIX  43
H01I  2    1.371625    0.984388    0.060884    11.00000   -1.20000
AFIX   0

C01J  1    1.141724    0.345492    0.492801    11.00000    0.00521    0.01404 =
         0.01895   -0.00266    0.00028    0.00406
AFIX  43
H01T  2    1.086483    0.343794    0.530138    11.00000   -1.20000
AFIX   0

C01K  1    1.199333    0.648614    0.115039    11.00000    0.01129    0.01544 =
         0.03125   -0.01124    0.00671    0.00279
AFIX  43
H01K  2    1.147202    0.647673    0.153546    11.00000   -1.20000
AFIX   0

C01L  1    1.298236   -0.041157    0.482705    11.00000    0.01666    0.01384 =
         0.01941    0.00280    0.00188   -0.00545
C01M  1    1.356629   -0.237640    0.445682    11.00000    0.01730    0.02128 =
         0.03868   -0.00269    0.00386    0.00924
AFIX  43
H01U  2    1.415945   -0.303765    0.448423    11.00000   -1.20000
AFIX   0
C01N  1    1.693858    0.854638    0.135826    11.00000    0.01263    0.03024 =
         0.02675    0.01629    0.00540   -0.00211
C01O  1    1.382668   -0.139406    0.483419    11.00000    0.01721    0.02875 =
         0.02803    0.00000   -0.00275    0.01718
AFIX  43
H01V  2    1.459426   -0.137355    0.510736    11.00000   -1.20000
AFIX   0

C01Q  1    0.532771    0.357287    0.181174    11.00000    0.01522    0.01008 =
         0.02818   -0.00298    0.00452   -0.00522
C01R  1    1.631740    0.967707    0.160880    11.00000    0.01909    0.04158 =
         0.03107    0.01588   -0.00063   -0.00083
AFIX 137
H01W  2    1.686463    1.002631    0.196586    11.00000   -1.50000
H01X  2    1.545468    0.948442    0.178099    11.00000   -1.50000
H01Y  2    1.622483    1.026321    0.124412    11.00000   -1.50000
AFIX   0

C01S  1    0.665749    0.115208    0.390822    11.00000    0.02891    0.05422 =
         0.03052    0.02468   -0.00165   -0.00806
AFIX 137
H01H  2    0.618443    0.190309    0.400281    11.00000   -1.50000
H01J  2    0.678677    0.068980    0.432096    11.00000   -1.50000
H01L  2    0.615145    0.066502    0.358666    11.00000   -1.50000
AFIX   0
HKLF 4

REM  a_a.res in P2(1)
REM R1 =  0.0313 for    9889 Fo > 4sig(Fo)  and  0.0335 for all   10450 data
REM    566 parameters refined using     43 restraints

END

WGHT      0.0424      2.2622

REM Highest difference peak  1.401,  deepest hole -0.492,  1-sigma level  0.088
Q1    1   0.9780  1.1208 -0.0049  11.00000  0.05    1.40
Q2    1   1.5211 -0.1162  0.5059  11.00000  0.05    1.37
Q3    1   1.5411  0.6215  0.2981  11.00000  0.05    0.43
Q4    1   1.2418  0.7335  0.0997  11.00000  0.05    0.41
Q5    1   1.2588  0.2665  0.4004  11.00000  0.05    0.38
;
_shelx_res_checksum              41024
_shelx_hkl_file                  
;
   3   0   0   19.70    1.90
   3   0   0   17.00    1.80
   3   0   0   16.90    1.90
   3   0   0   19.30    1.80
   3   0   0   20.60    1.80
   3   0   0   17.20    1.80
   3   0   0   16.60    2.10
   3   0   0   24.10    2.10
   3   0   0   18.60    1.90
   3   0   0   18.60    2.00
  -3   0   0   18.70    1.90
  -3   0   0   20.90    1.60
  -3   0   0   20.80    2.00
  -3   0   0   20.30    1.80
  -3   0   0   13.40    1.80
  -3   0   0   17.00    1.80
  -3   0   0   18.80    2.00
  -3   0   0   19.30    1.70
   4   0   0 1228.88   24.60
   4   0   0 1256.47   24.80
   4   0   0 1261.67   24.70
   4   0   0 1191.58   24.40
   4   0   0 1246.28   24.00
   4   0   0 1207.88   24.90
   4   0   0 1210.48   24.90
   4   0   0 1244.38   25.10
   4   0   0 1242.68   24.10
   4   0   0 1250.27   24.80
  -4   0   0 1201.18   25.00
  -4   0   0 1216.58   24.90
  -4   0   0 1184.98   24.50
  -4   0   0 1215.68   24.70
  -4   0   0 1191.08   24.00
  -4   0   0 1234.98   24.00
  -4   0   0 1175.48   24.80
   5   0   0    5.10    2.10
   5   0   0    5.60    2.20
   5   0   0    4.50    2.30
   5   0   0    5.40    2.50
   5   0   0    5.20    2.20
   5   0   0    5.40    2.10
   5   0   0    6.80    2.50
   5   0   0    5.10    1.60
   5   0   0    5.50    1.70
  -5   0   0    4.20    2.20
  -5   0   0    5.60    1.60
  -5   0   0    6.10    2.30
  -5   0   0    6.00    2.30
  -5   0   0    2.30    2.60
  -5   0   0    7.60    1.60
   6   0   0  108.49    3.80
   6   0   0  109.49    4.00
   6   0   0  110.09    5.40
   6   0   0  107.89    5.20
   6   0   0  109.89    5.00
   6   0   0   97.89    4.60
   6   0   0  111.19    5.90
  -6   0   0   98.99    5.10
  -6   0   0  110.29    4.00
  -6   0   0  112.29    4.00
  -6   0   0   98.39    5.80
  -6   0   0  101.29    5.00
  -6   0   0  121.59    4.90
   7   0   0    1.30    2.70
   7   0   0    8.30    2.90
   7   0   0    9.30    2.20
   7   0   0    2.70    3.00
   7   0   0    8.50    1.90
   7   0   0    5.50    3.40
  -7   0   0    8.60    3.10
  -7   0   0    6.80    2.90
  -7   0   0    8.40    3.10
  -7   0   0    5.80    2.10
  -7   0   0    6.30    2.10
   8   0   0  703.43   15.10
   8   0   0  698.73   16.50
   8   0   0  691.13   14.90
   8   0   0  702.83   17.10
   8   0   0  692.13   17.50
  -8   0   0  702.23   16.60
  -8   0   0  694.43   17.20
  -8   0   0  684.73   15.40
  -8   0   0  696.93   17.00
  -8   0   0  690.13   15.30
   9   0   0   -0.10    2.00
   9   0   0   -0.50    3.60
   9   0   0    1.40    2.70
   9   0   0    1.80    4.00
   9   0   0   -1.70    3.60
  -9   0   0   -0.70    3.80
  -9   0   0   -0.60    3.80
  -9   0   0    0.70    2.60
  -9   0   0    0.00    2.70
  -9   0   0    0.30    3.90
  10   0   0  250.07   10.60
  10   0   0  232.48    9.40
  10   0   0  233.18    6.80
  10   0   0  237.68    7.40
 -10   0   0  244.58    7.90
 -10   0   0  260.37    9.70
 -10   0   0  228.68   10.10
  11   0   0    5.40    3.20
  11   0   0    4.00    5.20
  11   0   0    6.00    4.70
  11   0   0    3.10    4.60
 -11   0   0    0.40    4.80
 -11   0   0    3.90    4.60
 -11   0   0    2.10    3.20
 -11   0   0    5.20    5.10
 -11   0   0    1.40    3.50
  12   0   0  269.57    8.10
  12   0   0  279.37   11.90
  12   0   0  295.37   13.00
  12   0   0  280.87   11.30
 -12   0   0  255.37   12.20
 -12   0   0  284.47   12.20
 -12   0   0  226.08    8.60
 -12   0   0  292.77   11.40
 -12   0   0  268.17    9.60
  13   0   0   13.80    6.80
  13   0   0   12.70    5.80
 -13   0   0   13.20    6.00
 -13   0   0   16.10    5.00
 -13   0   0   18.90    8.30
 -13   1   0  437.56   14.80
 -13   1   0  500.45   21.60
 -13   1   0  471.55   15.60
 -13   1   0  444.86   15.90
  13  -1   0  453.65   15.30
  13  -1   0  469.55   18.10
 -12   1   0    6.60    5.50
 -12   1   0    5.20    3.40
 -12   1   0   10.50    5.80
 -12   1   0   10.90    3.90
  12  -1   0    4.80    5.90
  12  -1   0    8.70    5.40
  12  -1   0    8.70    5.30
 -11   1   0   13.30    3.20
 -11   1   0   13.20    4.70
 -11   1   0    8.10    5.20
 -11   1   0   15.40    3.60
 -11   1   0   15.70    5.20
  11  -1   0   11.00    4.90
  11  -1   0   14.00    3.80
  11  -1   0    4.90    5.10
  11  -1   0    9.10    5.00
 -10   1   0    4.50    3.90
 -10   1   0    6.30    4.50
 -10   1   0    8.80    4.20
 -10   1   0    9.20    2.90
 -10   1   0    0.60    6.90
  10  -1   0   -3.00    4.30
  10  -1   0    2.50    2.50
  10  -1   0    5.30    4.50
  10  -1   0    5.20    3.30
  -9   1   0  112.19    5.00
  -9   1   0  119.09    6.80
  -9   1   0  115.19    5.20
  -9   1   0  121.79    7.70
  -9   1   0  109.09    7.00
   9  -1   0  115.49    5.70
   9  -1   0  108.19    7.00
   9  -1   0  109.49    5.00
   9  -1   0  102.19    7.20
   9  -1   0  112.79    7.60
  -8   1   0 3292.47   64.59
  -8   1   0 3331.67   66.49
  -8   1   0 3254.87   64.69
  -8   1   0 3287.77   66.29
   8  -1   0 3344.27   65.19
   8  -1   0 3388.36   66.99
   8  -1   0 3358.16   66.59
   8  -1   0 3297.27   66.09
  -7   1   0  427.66   11.50
  -7   1   0  434.96   11.50
  -7   1   0  427.46   11.00
  -7   1   0  415.36    9.70
  -7   1   0  428.66    9.80
   7  -1   0  434.66   10.20
   7  -1   0  427.56   11.80
   7  -1   0  438.96   10.40
   7  -1   0  419.66   11.40
   7  -1   0  430.06   10.80
   7  -1   0  438.06   11.30
  -6   1   0 1438.96   28.10
  -6   1   0 1439.16   29.10
  -6   1   0 1403.66   29.50
  -6   1   0 1390.06   29.30
  -6   1   0 1405.76   28.00
   6  -1   0 1437.26   29.10
   6  -1   0 1408.16   29.30
   6  -1   0 1430.76   29.60
   6  -1   0 1444.16   28.70
   6  -1   0 1397.46   29.20
   6  -1   0 1423.46   29.90
   6  -1   0 1424.96   28.60
  -5   1   0  178.78    4.60
  -5   1   0  183.48    5.70
  -5   1   0  189.28    6.30
  -5   1   0  181.98    6.00
  -5   1   0  188.38    4.60
  -5   1   0  179.38    6.00
   5  -1   0  187.68    6.10
   5  -1   0  186.98    5.90
   5  -1   0  190.28    5.50
   5  -1   0  195.48    5.60
   5  -1   0  189.68    5.30
   5  -1   0  182.88    6.60
   5  -1   0  195.28    6.50
  -4   1   0  531.75   12.10
  -4   1   0  499.45   11.60
  -4   1   0  516.25   11.40
  -4   1   0  516.35   11.80
  -4   1   0  533.75   10.60
  -4   1   0  553.04   11.50
  -4   1   0  515.55   10.60
  -4   1   0  525.95   11.60
   4  -1   0  536.05   11.40
   4  -1   0  543.25   12.00
   4  -1   0  523.25   11.50
   4  -1   0  560.84   11.80
   4  -1   0  563.24   11.50
   4  -1   0  523.65   11.80
   4  -1   0  528.65   11.50
   4  -1   0  522.75   12.10
   4  -1   0  522.55   11.60
  -3   1   0  375.56    9.30
  -3   1   0  389.86    8.90
  -3   1   0  409.06    9.00
  -3   1   0  418.26    8.90
  -3   1   0  387.56    8.80
  -3   1   0  403.36    9.40
   3  -1   0  402.36    9.00
   3  -1   0  394.36    8.70
   3  -1   0  381.76    9.30
   3  -1   0  384.76    8.80
   3  -1   0  437.76    9.20
   3  -1   0  426.86    8.80
   3  -1   0  411.66    9.30
   3  -1   0  416.86    9.20
   3  -1   0  412.96    8.90
  -2   1   0   80.19    2.80
  -2   1   0   75.29    3.00
  -2   1   0   77.39    2.90
  -2   1   0   73.99    2.80
  -2   1   0   85.89    2.60
  -2   1   0   86.19    2.70
   2  -1   0   77.59    2.80
   2  -1   0   80.59    2.90
   2  -1   0   85.79    2.80
   2  -1   0   81.39    3.00
   2  -1   0   75.09    2.80
   2  -1   0   74.19    2.60
   2  -1   0   79.49    2.60
   2  -1   0   69.09    2.80
   2   1   0   76.69    3.50
   2   1   0   90.19    2.70
   2   1   0   87.79    2.60
   2   1   0   79.39    2.70
   2   1   0   85.29    3.10
   2   1   0   81.19    2.90
   2   1   0   83.39    2.90
   2   1   0   65.29    3.50
  -2  -1   0   71.59    3.50
  -2  -1   0   84.69    2.90
  -2  -1   0   78.39    3.00
  -2  -1   0   68.39    3.40
  -2  -1   0   79.39    3.00
  -2  -1   0   72.09    3.50
  -2  -1   0   74.59    3.10
   3   1   0  409.56    9.20
   3   1   0  423.46    9.00
   3   1   0  422.16    9.30
   3   1   0  408.36    8.70
   3   1   0  416.06    9.30
   3   1   0  426.76    8.70
   3   1   0  417.26    9.20
  -3  -1   0  401.46    9.30
  -3  -1   0  397.46    8.80
  -3  -1   0  418.26    8.90
  -3  -1   0  413.46    9.30
  -3  -1   0  409.76    8.90
  -3  -1   0  384.66    9.20
   4   1   0  532.45   12.20
   4   1   0  548.45   12.00
   4   1   0  534.05   11.10
   4   1   0  545.65   11.10
   4   1   0  534.45   11.90
   4   1   0  514.05   11.90
   4   1   0  540.65   11.70
   4   1   0  546.45   12.10
  -4  -1   0  533.15   12.10
  -4  -1   0  524.05   12.00
  -4  -1   0  532.25   12.20
  -4  -1   0  540.55   11.40
  -4  -1   0  556.04   12.10
  -4  -1   0  532.15   11.50
  -4  -1   0  542.15   11.50
   5   1   0  190.18    5.80
   5   1   0  187.58    6.40
   5   1   0  194.18    4.50
   5   1   0  192.78    4.50
   5   1   0  191.98    6.00
   5   1   0  192.78    6.30
   5   1   0  166.38    5.10
   5   1   0  176.88    5.90
   5   1   0  185.28    4.50
   5   1   0  196.18    6.00
   5   1   0  190.18    6.20
   5   1   0  178.18    5.30
  -5  -1   0  186.38    5.40
  -5  -1   0  193.78    6.30
  -5  -1   0  189.88    6.30
  -5  -1   0  195.38    6.30
  -5  -1   0  181.08    6.10
  -5  -1   0  186.58    5.30
  -5  -1   0  196.58    6.20
   6   1   0 1452.95   29.40
   6   1   0 1437.76   29.10
   6   1   0 1433.46   27.90
   6   1   0 1427.46   29.80
   6   1   0 1496.05   30.10
   6   1   0 1425.76   27.90
  -6  -1   0 1422.86   29.50
  -6  -1   0 1410.86   28.80
  -6  -1   0 1391.16   29.60
  -6  -1   0 1366.06   29.60
  -6  -1   0 1412.76   28.70
   7   1   0  415.86   10.70
   7   1   0  427.76    9.10
   7   1   0  418.76   11.80
   7   1   0  435.46   11.50
  -7  -1   0  428.36   10.30
  -7  -1   0  420.06   11.50
  -7  -1   0  423.96   11.40
  -7  -1   0  423.06   10.30
  -7  -1   0  393.56   12.10
   8   1   0 3305.47   65.79
   8   1   0 3295.47   64.89
   8   1   0 3302.17   66.09
   8   1   0 3252.17   63.09
  -8  -1   0 3300.07   65.39
  -8  -1   0 3275.27   65.69
  -8  -1   0 3194.08   64.59
  -8  -1   0 3281.87   65.69
  -8  -1   0 3234.18   64.39
   9   1   0  107.39    7.00
   9   1   0  123.69    7.70
   9   1   0  114.99    6.70
   9   1   0  111.89    4.40
  -9  -1   0  104.29    5.70
  -9  -1   0  101.19    7.00
  -9  -1   0  103.79    7.30
  -9  -1   0  115.39    5.70
  -9  -1   0  106.29    7.50
  10   1   0    2.90    5.40
  10   1   0   11.40    5.00
  10   1   0    3.10    4.00
 -10  -1   0    8.30    4.30
 -10  -1   0   13.50    6.40
 -10  -1   0    6.80    3.20
 -10  -1   0    3.60    4.60
  11   1   0   18.30    5.80
  11   1   0    3.90    4.40
  11   1   0   14.90    4.90
 -11  -1   0    5.90    5.00
 -11  -1   0   11.60    3.50
 -11  -1   0    9.50    5.30
 -11  -1   0   13.00    4.00
 -11  -1   0   12.30    5.20
  12   1   0    5.00    4.90
  12   1   0    6.80    5.40
  12   1   0    1.10    5.50
 -12  -1   0    8.20    2.10
 -12  -1   0    3.60    4.10
 -12  -1   0    3.80    5.30
 -12  -1   0    7.50    5.60
  13   1   0  438.96   14.60
  13   1   0  462.55   16.30
 -13  -1   0  467.75   14.10
 -13  -1   0  529.55   22.70
 -13  -1   0  447.16   15.50
 -13   2   0  141.09    8.30
 -13   2   0  151.78   10.60
 -13   2   0  144.99   12.30
 -13   2   0  132.19    9.00
  13  -2   0  140.29    9.80
  13  -2   0  129.69   10.20
  13  -2   0  135.89   16.40
  13  -2   0  130.49    9.00
  13  -2   0  153.48   11.00
  13  -2   0  125.19    7.80
 -12   2   0   77.19    5.60
 -12   2   0   82.49    8.00
 -12   2   0   70.39    7.50
 -12   2   0   84.39    6.00
 -12   2   0   83.69    9.00
  12  -2   0   86.49    9.00
  12  -2   0   77.49    6.80
  12  -2   0   79.39    7.90
  12  -2   0   90.79    8.70
 -11   2   0 1193.48   25.60
 -11   2   0 1206.68   27.20
 -11   2   0 1175.48   28.50
 -11   2   0 1205.28   25.60
 -11   2   0 1229.18   28.30
  11  -2   0 1220.68   28.40
  11  -2   0 1187.38   26.50
  11  -2   0 1235.38   29.10
  11  -2   0 1195.18   28.00
 -10   2   0  112.39    7.60
 -10   2   0  107.29    8.10
 -10   2   0  116.29    7.30
 -10   2   0  117.09    5.30
  10  -2   0  123.29    8.00
  10  -2   0  124.69   10.80
  10  -2   0  120.59    6.80
  -9   2   0  619.64   13.80
  -9   2   0  639.64   16.30
  -9   2   0  643.44   15.40
  -9   2   0  605.74   13.90
  -9   2   0  628.44   16.10
   9  -2   0  628.84   16.20
   9  -2   0  601.64   16.70
   9  -2   0  600.54   16.50
   9  -2   0  609.54   16.00
  -8   2   0   33.90    3.40
  -8   2   0   38.40    3.50
  -8   2   0   35.80    4.00
  -8   2   0   35.10    4.40
  -8   2   0   35.70    4.20
   8  -2   0   42.80    4.50
   8  -2   0   46.10    4.70
   8  -2   0   38.20    4.10
   8  -2   0   43.40    5.00
   8  -2   0   42.30    4.90
  -7   2   0 4176.28   88.99
  -7   2   0 4443.56   86.49
  -7   2   0 4466.35   85.39
  -7   2   0 4513.35   85.49
  -7   2   0 4470.65   87.29
  -7   2   0 4459.15   87.59
   7  -2   0 4459.15   86.49
   7  -2   0 4521.45   86.69
   7  -2   0 4477.05   87.19
   7  -2   0 4431.46   87.79
   7  -2   0 4437.06   86.39
  -6   2   0  133.09    5.50
  -6   2   0  131.29    6.00
  -6   2   0  138.69    5.60
  -6   2   0  131.39    3.90
  -6   2   0  138.39    3.90
  -6   2   0  136.39    5.20
  -6   2   0  140.29    5.80
   6  -2   0  141.99    5.00
   6  -2   0  142.69    5.90
   6  -2   0  143.09    5.20
   6  -2   0  142.39    5.40
   6  -2   0  141.19    6.20
   6  -2   0  151.38    5.80
  -5   2   0 1958.30   38.20
  -5   2   0 2019.10   40.10
  -5   2   0 1986.40   39.50
  -5   2   0 1954.50   39.70
  -5   2   0 1948.21   39.50
  -5   2   0 1996.70   39.80
  -5   2   0 1997.90   39.20
   5  -2   0 2003.10   39.90
   5  -2   0 1984.10   40.10
   5  -2   0 1993.20   39.80
   5  -2   0 2012.60   41.60
   5  -2   0 1972.40   39.40
   5  -2   0 1969.50   39.50
   5  -2   0 1976.10   39.40
   5  -2   0 1967.30   39.60
  -4   2   0  498.65   11.80
  -4   2   0  498.05   11.50
  -4   2   0  506.55   11.20
  -4   2   0  506.35   11.50
  -4   2   0  517.85   11.00
  -4   2   0  518.15   11.50
   4  -2   0  513.35   11.00
   4  -2   0  510.85   11.90
   4  -2   0  498.95   11.40
   4  -2   0  516.75   11.70
   4  -2   0  512.85   11.40
   4  -2   0  504.65   11.50
  -3   2   0   52.79    3.20
  -3   2   0   47.60    2.90
  -3   2   0   51.69    3.00
  -3   2   0   52.29    3.00
  -3   2   0   48.90    2.60
  -3   2   0   52.09    2.60
   3  -2   0   47.20    2.50
   3  -2   0   45.80    3.10
   3  -2   0   48.20    2.90
   3  -2   0   49.30    2.50
   3  -2   0   48.50    3.10
   3  -2   0   50.79    2.40
   3  -2   0   53.19    2.80
   3  -2   0   53.89    3.60
   3  -2   0   52.49    3.00
  -2   2   0  133.69    4.00
  -2   2   0  139.39    3.50
  -2   2   0  133.59    4.20
  -2   2   0  135.39    3.50
  -2   2   0  143.79    3.30
  -2   2   0  139.79    4.20
  -2   2   0  135.79    3.20
   2  -2   0  135.39    3.80
   2  -2   0  137.19    3.60
   2  -2   0  131.79    4.10
   2  -2   0  135.19    4.20
   2  -2   0  129.69    4.50
   2  -2   0  138.59    3.60
   2  -2   0  135.39    4.20
   2  -2   0  127.09    3.50
  -1   2   0   22.80    2.20
  -1   2   0   23.80    1.90
  -1   2   0   20.30    2.20
  -1   2   0   23.70    1.50
  -1   2   0   23.80    1.90
  -1   2   0   27.40    1.00
  -1   2   0   20.00    1.80
  -1   2   0   19.30    1.80
   1  -2   0   21.60    1.80
   1  -2   0   24.70    2.40
   1  -2   0   19.00    1.80
   1  -2   0   18.00    2.00
   1  -2   0   19.80    2.00
   1  -2   0   22.60    1.70
   1  -2   0   23.70    1.80
   1  -2   0   19.80    2.20
   1  -2   0   20.80    1.10
   0   2   0  174.98    4.10
   0   2   0  159.68    4.10
   0   2   0  172.18    4.40
   0   2   0  163.68    4.10
   0   2   0  158.18    4.20
   0   2   0  163.88    3.40
   0   2   0  168.98    4.10
   0  -2   0  169.28    4.40
   0  -2   0  158.98    4.10
   0  -2   0  154.38    4.20
   0  -2   0  163.98    4.00
   0  -2   0  155.58    4.10
   0  -2   0  151.08    3.40
   0  -2   0  162.78    4.00
   0  -2   0  172.18    4.60
   1   2   0   20.50    2.20
   1   2   0   19.60    1.60
   1   2   0   22.00    2.60
   1   2   0   20.70    1.90
   1   2   0   23.30    2.00
   1   2   0   19.50    1.90
   1   2   0   19.00    1.70
   1   2   0   16.90    1.80
  -1  -2   0   20.40    1.90
  -1  -2   0   17.10    1.90
  -1  -2   0   21.40    1.60
  -1  -2   0   19.10    1.70
  -1  -2   0   21.30    2.30
  -1  -2   0   20.30    1.60
  -1  -2   0   22.10    2.30
  -1  -2   0   19.00    1.80
  -1  -2   0   17.20    1.80
   2   2   0  150.28    4.20
   2   2   0  154.88    4.40
   2   2   0  149.49    4.50
   2   2   0  139.89    4.20
   2   2   0  145.69    4.00
   2   2   0  140.79    4.00
   2   2   0  136.99    4.10
   2   2   0  147.89    3.90
  -2  -2   0  144.99    4.40
  -2  -2   0  142.19    4.20
  -2  -2   0  143.99    4.40
  -2  -2   0  142.79    3.90
  -2  -2   0  139.69    4.00
  -2  -2   0  137.99    4.30
  -2  -2   0  134.89    4.10
   3   2   0   48.80    2.80
   3   2   0   55.59    2.80
   3   2   0   46.20    3.50
   3   2   0   51.49    3.10
   3   2   0   41.60    4.50
   3   2   0   49.30    3.30
   3   2   0   54.09    3.40
  -3  -2   0   55.39    2.60
  -3  -2   0   50.09    3.00
  -3  -2   0   54.89    3.00
  -3  -2   0   48.00    3.40
  -3  -2   0   48.60    3.30
  -3  -2   0   54.29    3.40
   4   2   0  529.25   12.00
   4   2   0  509.35   11.70
   4   2   0  506.75   11.50
   4   2   0  520.15   11.20
   4   2   0  507.05   11.20
   4   2   0  495.15   11.60
   4   2   0  519.25   11.80
   4   2   0  510.75   11.10
  -4  -2   0  507.55   11.10
  -4  -2   0  505.05   11.80
  -4  -2   0  522.15   11.90
  -4  -2   0  515.05   11.70
  -4  -2   0  516.05   11.40
  -4  -2   0  504.75   11.70
  -4  -2   0  503.55   11.60
   5   2   0 1972.30   38.60
   5   2   0 1980.40   39.30
   5   2   0 1963.00   39.60
   5   2   0 1984.00   38.70
   5   2   0 1908.41   39.20
   5   2   0 1957.50   38.40
   5   2   0 1997.10   39.50
   5   2   0 1928.71   39.20
  -5  -2   0 1969.30   39.40
  -5  -2   0 1922.11   38.60
  -5  -2   0 1944.41   39.30
  -5  -2   0 1937.81   39.30
  -5  -2   0 1978.50   39.00
  -5  -2   0 1915.71   39.50
   6   2   0  132.29    5.90
   6   2   0  130.59    6.30
   6   2   0  145.29    7.40
   6   2   0  143.19    4.30
  -6  -2   0  139.29    5.10
  -6  -2   0  144.49    7.60
  -6  -2   0  132.39    5.90
  -6  -2   0  147.19    7.60
   7   2   0 4486.95   85.29
   7   2   0 4458.15   87.39
   7   2   0 4416.26   86.49
   7   2   0 4554.44   87.79
  -7  -2   0 4285.07   87.19
  -7  -2   0 4477.15   87.29
  -7  -2   0 4453.85   86.49
  -7  -2   0 4443.26   86.59
  -7  -2   0 4369.56   87.29
   8   2   0   38.70    3.90
   8   2   0   38.80    4.40
   8   2   0   36.50    4.80
  -8  -2   0   39.10    4.60
  -8  -2   0   41.50    4.50
  -8  -2   0   44.90    4.90
  -8  -2   0   34.50    4.50
  -8  -2   0   40.90    4.70
   9   2   0  605.84   16.20
   9   2   0  651.03   17.00
   9   2   0  631.84   15.20
  -9  -2   0  600.54   15.00
  -9  -2   0  592.64   16.20
  -9  -2   0  610.04   16.00
  -9  -2   0  590.34   14.80
  10   2   0  109.69    7.10
  10   2   0  114.39    8.20
 -10  -2   0  108.49    8.50
 -10  -2   0  114.89    6.70
 -10  -2   0  118.39    8.20
  11   2   0 1256.07   27.50
  11   2   0 1259.97   29.10
  11   2   0 1192.38   29.10
 -11  -2   0 1216.38   28.60
 -11  -2   0 1200.88   27.20
 -11  -2   0 1252.17   29.00
 -11  -2   0 1146.69   26.80
  12   2   0   87.19    7.90
  12   2   0   76.19    8.00
  12   2   0   73.69    7.40
 -12  -2   0   81.89    7.90
 -12  -2   0   68.99    7.30
 -12  -2   0   76.89    7.30
  13   2   0  129.19   14.20
  13   2   0  139.59   10.80
  13   2   0  127.19    8.80
 -13  -2   0  141.09    8.90
 -13  -2   0  133.09   10.40
 -13  -2   0  145.09   11.40
 -13   3   0  229.78   13.20
 -13   3   0  243.98   11.90
 -13   3   0  235.18    8.50
 -13   3   0  217.78   10.20
  13  -3   0  224.58   10.30
  13  -3   0  227.68   10.20
  13  -3   0  208.88   12.70
  13  -3   0  212.88   12.40
  13  -3   0  211.98   11.30
  13  -3   0  209.28   11.80
 -12   3   0  940.91   24.20
 -12   3   0  917.31   20.70
 -12   3   0  957.80   23.80
 -12   3   0  917.91   22.30
 -12   3   0  923.21   20.60
  12  -3   0  930.81   23.90
  12  -3   0  968.90   25.20
  12  -3   0  939.71   24.00
  12  -3   0  936.31   22.60
  12  -3   0  940.81   22.50
 -11   3   0   18.60    3.20
 -11   3   0   14.30    5.40
 -11   3   0   29.60    5.40
 -11   3   0   21.00    3.40
 -11   3   0   25.50    4.70
  11  -3   0   20.70    5.70
  11  -3   0   23.80    4.90
  11  -3   0   23.20    4.60
  11  -3   0   27.10    5.30
  11  -3   0   12.70    5.70
 -10   3   0   86.79    6.30
 -10   3   0   94.29    7.30
 -10   3   0   86.49    4.70
  10  -3   0   86.09    7.70
  10  -3   0   83.59    9.20
  10  -3   0   92.19    6.90
  10  -3   0   87.79    6.40
  -9   3   0  403.76   12.80
  -9   3   0  405.26   12.60
  -9   3   0  402.56    9.80
  -9   3   0  402.96    9.70
  -9   3   0  412.76   11.30
  -9   3   0  412.16   12.00
   9  -3   0  388.16   11.20
   9  -3   0  392.26   12.30
   9  -3   0  387.16   12.40
   9  -3   0  400.66   12.90
   9  -3   0  392.96   11.60
  -8   3   0 1430.46   30.30
  -8   3   0 1402.06   30.70
  -8   3   0 1439.76   29.80
  -8   3   0 1451.75   31.30
  -8   3   0 1435.56   28.50
  -8   3   0 1443.76   28.50
   8  -3   0 1437.26   29.80
   8  -3   0 1351.06   29.50
   8  -3   0 1442.46   30.30
   8  -3   0 1419.36   31.40
   8  -3   0 1412.56   30.80
  -7   3   0   23.00    2.70
  -7   3   0   18.50    3.40
  -7   3   0   23.30    3.10
  -7   3   0   21.50    3.80
  -7   3   0   21.50    2.60
  -7   3   0   11.40    3.30
  -7   3   0   22.70    3.30
   7  -3   0   17.30    3.40
   7  -3   0   17.70    3.70
   7  -3   0   19.90    2.90
   7  -3   0   17.80    3.80
   7  -3   0   18.70    2.80
  -6   3   0 1108.39   21.70
  -6   3   0 1080.79   23.40
  -6   3   0 1114.29   23.50
  -6   3   0 1111.99   22.70
  -6   3   0 1095.79   23.00
   6  -3   0 1100.09   23.70
   6  -3   0 1076.29   22.50
   6  -3   0 1090.29   23.40
   6  -3   0 1092.69   22.70
   6  -3   0 1070.39   22.80
   6  -3   0 1089.49   23.10
   6  -3   0 1069.19   27.90
  -5   3   0   49.40    4.00
  -5   3   0   56.69    4.10
  -5   3   0   54.99    2.40
  -5   3   0   49.10    3.30
  -5   3   0   61.49    3.70
  -5   3   0   55.29    2.40
  -5   3   0   63.89    4.70
  -5   3   0   52.19    3.80
   5  -3   0   51.19    4.20
   5  -3   0   49.30    3.70
   5  -3   0   50.49    4.40
   5  -3   0   57.39    3.80
   5  -3   0   47.50    3.80
   5  -3   0   51.89    3.30
   5  -3   0   53.49    3.90
   5  -3   0   50.79    3.20
  -4   3   0 2067.89   41.90
  -4   3   0 2064.89   41.30
  -4   3   0 2100.79   40.70
  -4   3   0 2139.69   41.20
  -4   3   0 2136.59   40.70
  -4   3   0 2117.29   42.20
  -4   3   0 2101.19   41.70
  -4   3   0 2078.89   42.00
   4  -3   0 2088.69   41.90
   4  -3   0 2123.89   41.10
   4  -3   0 2113.79   42.10
   4  -3   0 2097.89   42.10
   4  -3   0 2108.69   41.30
   4  -3   0 2126.29   41.70
   4  -3   0 2138.19   41.30
  -3   3   0  502.95   11.50
  -3   3   0  507.45   11.10
  -3   3   0  502.75   10.30
  -3   3   0  511.65   10.40
  -3   3   0  499.65   11.30
  -3   3   0  489.45   11.40
   3  -3   0  499.85   11.50
   3  -3   0  511.15   10.60
   3  -3   0  490.95   11.00
   3  -3   0  509.05   11.30
   3  -3   0  507.75   10.50
   3  -3   0  505.65   11.40
   3  -3   0  471.55   11.40
  -2   3   0    3.90    1.30
  -2   3   0    3.00    1.80
  -2   3   0    6.00    1.40
  -2   3   0    1.40    1.60
  -2   3   0    2.80    1.40
  -2   3   0    2.10    1.00
  -2   3   0    4.60    2.20
  -2   3   0    2.90    1.30
   2  -3   0    1.20    1.10
   2  -3   0    3.30    1.30
   2  -3   0    4.40    1.90
   2  -3   0    1.80    1.60
   2  -3   0    2.50    1.00
   2  -3   0    2.50    1.90
   2  -3   0    0.50    1.40
   2  -3   0    3.10    1.00
  -1   3   0  337.77    7.90
  -1   3   0  337.97    7.60
  -1   3   0  346.17    7.40
  -1   3   0  344.87    8.10
  -1   3   0  345.07    7.50
   1  -3   0  322.87    7.90
   1  -3   0  336.37    8.00
   1  -3   0  327.47    7.80
   1  -3   0  333.07    7.50
   1  -3   0  344.17    7.60
   1  -3   0  340.07    7.50
   1  -3   0  340.77    7.40
   0   3   0    1.80    0.70
   0   3   0    4.10    1.50
   0   3   0    2.80    1.80
   0   3   0    2.30    1.50
   0   3   0    1.90    1.60
   0   3   0    1.00    1.50
   0   3   0    2.90    1.50
   0  -3   0    3.90    1.60
   0  -3   0   -0.30    1.50
   0  -3   0    0.80    1.50
   0  -3   0   -0.10    1.70
   0  -3   0    0.20    1.50
   0  -3   0    6.00    1.50
   0  -3   0    2.30    0.70
   0  -3   0    6.20    1.50
   1   3   0  344.97    8.00
   1   3   0  333.87    7.60
   1   3   0  345.57    8.20
   1   3   0  343.67    8.00
   1   3   0  341.47    7.50
   1   3   0  340.87    8.00
   1   3   0  346.17    7.70
  -1  -3   0  336.67    7.60
  -1  -3   0  337.17    7.50
  -1  -3   0  338.17    7.30
  -1  -3   0  337.77    7.60
  -1  -3   0  343.77    7.90
  -1  -3   0  345.17    8.00
  -1  -3   0  339.87    8.00
  -1  -3   0  352.46    7.60
  -1  -3   0  347.97    8.10
   2   3   0    3.20    1.60
   2   3   0    0.70    1.80
   2   3   0    2.20    2.20
   2   3   0    2.40    1.80
   2   3   0    2.60    1.40
   2   3   0    1.30    1.60
   2   3   0    3.90    1.50
  -2  -3   0    1.00    2.00
  -2  -3   0    4.40    1.80
  -2  -3   0    4.20    1.50
  -2  -3   0    4.50    1.50
  -2  -3   0    3.50    1.20
  -2  -3   0    1.60    1.10
  -2  -3   0    2.40    2.00
  -2  -3   0    1.50    1.50
   3   3   0  503.35   11.30
   3   3   0  491.15   11.10
   3   3   0  507.85   11.60
   3   3   0  511.75   11.30
   3   3   0  495.95   11.30
   3   3   0  519.35   10.90
   3   3   0  502.55   11.10
   3   3   0  503.35   11.50
  -3  -3   0  498.75   11.20
  -3  -3   0  500.15   11.40
  -3  -3   0  498.85   11.40
  -3  -3   0  499.05   11.50
  -3  -3   0  500.85   11.60
  -3  -3   0  490.85   11.10
   4   3   0 2085.49   41.50
   4   3   0 2115.19   42.10
   4   3   0 1958.50   41.70
   4   3   0 2130.49   41.80
   4   3   0 2202.18   40.90
   4   3   0 2137.99   41.20
   4   3   0 2066.49   41.40
   4   3   0 1935.11   42.40
  -4  -3   0 2108.59   41.50
  -4  -3   0 2068.79   41.40
  -4  -3   0 2084.19   40.80
  -4  -3   0 1998.80   42.40
  -4  -3   0 2117.29   41.70
  -4  -3   0 2062.69   41.40
  -4  -3   0 2097.39   41.40
   5   3   0   53.49    3.70
   5   3   0   54.69    4.50
   5   3   0   48.20    3.20
   5   3   0   52.39    4.30
   5   3   0   54.99    3.70
   5   3   0   49.00    3.70
   5   3   0   54.29    3.50
   5   3   0   52.29    4.20
  -5  -3   0   49.50    4.00
  -5  -3   0   45.90    3.70
  -5  -3   0   46.70    4.20
  -5  -3   0   52.79    4.00
  -5  -3   0   55.29    4.50
  -5  -3   0   53.99    3.80
   6   3   0 1075.69   23.90
   6   3   0 1144.39   22.70
   6   3   0 1069.29   23.70
   6   3   0 1135.39   23.00
  -6  -3   0 1068.79   23.50
  -6  -3   0 1058.99   25.00
  -6  -3   0 1082.49   23.60
   7   3   0   23.40    2.60
   7   3   0   20.10    3.90
   7   3   0   22.90    3.20
   7   3   0   20.90    3.60
  -7  -3   0   16.40    3.20
  -7  -3   0   14.10    3.60
  -7  -3   0   15.80    3.70
   8   3   0 1435.16   31.40
   8   3   0 1406.16   29.80
   8   3   0 1443.86   31.20
  -8  -3   0 1429.96   31.10
  -8  -3   0 1431.36   30.40
  -8  -3   0 1424.06   30.10
  -8  -3   0 1422.76   31.10
   9   3   0  396.36   11.20
   9   3   0  403.96   12.40
   9   3   0  405.26   12.90
  -9  -3   0  390.06   12.60
  -9  -3   0  382.46   11.20
  -9  -3   0  397.26   12.70
  -9  -3   0  395.36   11.60
  10   3   0   79.29    8.50
  10   3   0   89.09    6.40
  10   3   0   84.09    7.90
 -10  -3   0   90.69    8.00
 -10  -3   0   93.19    6.90
 -10  -3   0   74.59    7.70
 -10  -3   0   86.79    6.40
  11   3   0   18.40    5.90
  11   3   0   22.20    5.50
 -11  -3   0   21.70    3.90
 -11  -3   0   17.90    5.70
 -11  -3   0   16.50    5.60
 -11  -3   0   17.60    4.70
  12   3   0  936.71   24.90
  12   3   0  944.61   25.00
  12   3   0  969.60   22.80
 -12  -3   0  970.30   25.00
 -12  -3   0  956.10   24.60
 -12  -3   0  953.80   23.30
  13   3   0  238.28   13.00
  13   3   0  220.78   10.20
  13   3   0  229.48   12.60
 -13  -3   0  220.88   12.60
 -13  -3   0  227.98   12.30
 -13  -3   0  227.98   10.90
 -12   4   0  192.88   11.30
 -12   4   0  196.68    9.00
 -12   4   0  198.68    7.40
 -12   4   0  199.28    7.20
 -12   4   0  220.98   10.50
  12  -4   0  189.68    9.90
  12  -4   0  197.28   11.40
  12  -4   0  209.88   10.90
  12  -4   0  205.78    9.30
  12  -4   0  191.88   11.60
  12  -4   0  207.28   10.10
 -11   4   0  214.98   10.90
 -11   4   0  219.18   10.10
 -11   4   0  218.78    7.20
 -11   4   0  213.68    8.80
 -11   4   0  219.78    7.40
  11  -4   0  232.18   11.70
  11  -4   0  225.38   10.40
  11  -4   0  210.78    9.90
  11  -4   0  214.08   10.90
  11  -4   0  234.68    9.10
 -10   4   0    3.60    2.70
 -10   4   0    0.60    4.90
 -10   4   0    1.20    2.50
 -10   4   0   -0.80    3.50
 -10   4   0   -0.70    4.00
 -10   4   0    3.30    5.30
  10  -4   0    2.30    4.90
  10  -4   0    3.90    4.50
  10  -4   0    5.80    3.60
  10  -4   0    4.90    4.90
  10  -4   0    2.10    4.20
  -9   4   0  146.69    7.40
  -9   4   0  155.38    8.10
  -9   4   0  151.68    5.40
  -9   4   0  141.99    8.50
  -9   4   0  156.38    5.40
   9  -4   0  160.48    8.10
   9  -4   0  145.39    8.60
   9  -4   0  145.29    8.70
  -8   4   0   55.99    3.60
  -8   4   0   61.99    3.60
  -8   4   0   51.19    5.80
  -8   4   0   57.29    5.30
  -8   4   0   59.89    5.00
  -8   4   0   53.19    5.40
  -8   4   0   66.89    6.40
   8  -4   0   55.29    4.90
   8  -4   0   67.59    7.10
   8  -4   0   65.99    6.30
   8  -4   0   57.29    4.70
  -7   4   0  410.56   11.50
  -7   4   0  386.46   10.50
  -7   4   0  405.66   10.10
  -7   4   0  399.16    9.10
  -7   4   0  397.56   11.10
  -7   4   0  404.76   11.90
   7  -4   0  392.06   11.70
   7  -4   0  389.16   11.40
   7  -4   0  407.96   10.30
   7  -4   0  397.46   11.90
  -6   4   0  294.87    7.00
  -6   4   0  296.97    7.80
  -6   4   0  281.67    9.20
  -6   4   0  285.37    8.90
  -6   4   0  294.57    9.70
  -6   4   0  299.07    8.10
  -6   4   0  296.07    6.90
   6  -4   0  283.67    9.20
   6  -4   0  291.27    7.80
   6  -4   0  292.67    7.80
   6  -4   0  289.97    7.60
  -5   4   0  415.36    9.50
  -5   4   0  388.56   10.10
  -5   4   0  403.36   10.70
  -5   4   0  403.16   10.40
  -5   4   0  407.56    8.80
  -5   4   0  385.36   10.50
  -5   4   0  409.46    8.90
   5  -4   0  395.56    9.40
   5  -4   0  390.66    9.90
   5  -4   0  401.96   10.60
   5  -4   0  397.96   10.60
   5  -4   0  402.16   10.40
   5  -4   0  406.76    9.40
   5  -4   0  388.96    9.90
  -4   4   0  631.64   13.10
  -4   4   0  629.54   13.20
  -4   4   0  613.74   13.90
  -4   4   0  624.14   14.50
  -4   4   0  600.74   14.30
  -4   4   0  628.84   13.10
  -4   4   0  632.44   14.30
   4  -4   0  622.74   13.10
   4  -4   0  626.84   14.40
   4  -4   0  623.54   13.80
   4  -4   0  620.34   13.20
   4  -4   0  639.14   13.40
   4  -4   0  622.54   14.20
   4  -4   0  640.34   14.60
  -3   4   0  100.99    4.00
  -3   4   0   94.89    4.60
  -3   4   0   94.49    3.50
  -3   4   0   91.49    4.30
  -3   4   0   91.89    3.50
  -3   4   0  101.99    3.10
  -3   4   0   94.99    3.50
   3  -4   0   91.79    3.00
   3  -4   0   93.79    4.70
   3  -4   0   99.69    3.60
   3  -4   0   92.49    3.90
   3  -4   0   93.89    3.50
   3  -4   0   97.49    4.90
  -2   4   0  122.59    3.90
  -2   4   0  107.69    3.80
  -2   4   0  106.39    3.80
  -2   4   0  114.79    4.70
  -2   4   0  112.69    4.40
  -2   4   0  109.49    3.90
  -2   4   0  110.79    4.40
   2  -4   0  116.09    4.00
   2  -4   0  113.19    3.70
   2  -4   0  114.39    2.70
   2  -4   0  107.39    4.60
   2  -4   0  108.39    4.50
   2  -4   0  114.89    4.50
   2  -4   0  115.19    3.50
  -1   4   0 1708.33   33.50
  -1   4   0 1695.33   33.60
  -1   4   0 1717.43   33.20
  -1   4   0 1645.44   33.70
  -1   4   0 1719.33   33.30
  -1   4   0 1683.63   34.00
   1  -4   0 1696.13   33.90
   1  -4   0 1615.34   34.20
   1  -4   0 1728.53   33.30
   1  -4   0 1702.83   33.40
   1  -4   0 1677.43   33.70
   1  -4   0 1707.63   33.40
   1  -4   0 1637.74   33.80
   1  -4   0 1737.33   33.20
   1   4   0 1699.83   33.60
   1   4   0 1729.63   33.60
   1   4   0 1718.93   33.60
   1   4   0 1732.63   34.20
   1   4   0 1706.83   34.10
   1   4   0 1704.43   34.10
   1   4   0 1706.73   33.10
  -1  -4   0 1682.93   34.10
  -1  -4   0 1697.23   33.80
  -1  -4   0 1680.63   33.60
  -1  -4   0 1697.93   33.60
  -1  -4   0 1726.73   33.50
  -1  -4   0 1693.33   33.50
  -1  -4   0 1706.33   34.00
  -1  -4   0 1694.13   33.10
  -1  -4   0 1670.43   34.00
   2   4   0  101.69    3.60
   2   4   0  103.49    3.90
   2   4   0  106.79    4.40
   2   4   0  105.19    4.30
   2   4   0  111.59    4.80
   2   4   0  102.69    5.30
   2   4   0  112.09    3.90
  -2  -4   0  114.29    4.60
  -2  -4   0  107.69    4.50
  -2  -4   0  110.49    4.60
  -2  -4   0  107.89    4.40
  -2  -4   0  107.89    3.70
  -2  -4   0  111.89    3.90
  -2  -4   0  107.79    4.60
  -2  -4   0  103.69    3.40
   3   4   0   86.89    3.70
   3   4   0   89.89    4.70
   3   4   0   90.79    3.70
   3   4   0   89.79    4.00
   3   4   0   85.79    4.40
   3   4   0   84.29    4.10
  -3  -4   0   85.09    4.50
  -3  -4   0   86.69    3.00
  -3  -4   0   87.49    3.90
  -3  -4   0   85.29    4.60
  -3  -4   0   84.29    3.90
  -3  -4   0   85.39    4.40
  -3  -4   0   88.59    3.40
  -3  -4   0   84.59    3.70
   4   4   0  639.14   14.80
   4   4   0  636.64   14.30
   4   4   0  641.64   13.70
   4   4   0  625.34   14.20
   4   4   0  636.54   14.10
   4   4   0  636.34   14.50
   4   4   0  620.74   14.20
   4   4   0  638.14   14.20
  -4  -4   0  630.44   14.50
  -4  -4   0  624.54   14.10
  -4  -4   0  612.34   13.60
  -4  -4   0  634.94   14.40
  -4  -4   0  636.24   14.60
  -4  -4   0  619.14   14.10
  -4  -4   0  614.64   14.50
   5   4   0  374.26   11.00
   5   4   0  390.66   10.20
   5   4   0  407.86   10.00
   5   4   0  401.66   11.50
   5   4   0  406.36    9.50
  -5  -4   0  388.46   10.30
  -5  -4   0  406.76   11.80
  -5  -4   0  362.76   10.50
  -5  -4   0  402.86   10.40
   6   4   0  296.87    9.30
   6   4   0  293.67    9.10
   6   4   0  289.87    7.90
   6   4   0  294.67    8.10
  -6  -4   0  289.37    8.90
  -6  -4   0  279.17    8.50
  -6  -4   0  280.67    9.20
  -6  -4   0  293.57    8.90
   7   4   0  385.56   11.10
   7   4   0  379.76   10.00
   7   4   0  394.06    9.90
   7   4   0  380.66   11.50
  -7  -4   0  371.56   10.90
  -7  -4   0  385.16   11.20
  -7  -4   0  374.76   10.60
  -7  -4   0  374.96   11.40
   8   4   0   49.90    5.00
   8   4   0   58.39    6.50
   8   4   0   59.49    5.20
  -8  -4   0   54.79    5.50
  -8  -4   0   61.99    6.40
  -8  -4   0   65.59    6.00
  -8  -4   0   57.89    5.40
   9   4   0  145.89    5.30
   9   4   0  150.78    7.00
   9   4   0  162.48    8.90
   9   4   0  165.28    8.40
  -9  -4   0  156.58    8.90
  -9  -4   0  161.48    8.80
  -9  -4   0  151.58    7.90
  10   4   0    2.60    4.60
  10   4   0    0.80    3.70
  10   4   0    2.60    4.70
 -10  -4   0    2.90    4.80
 -10  -4   0    4.80    4.20
 -10  -4   0    3.60    5.30
  11   4   0  211.38   11.10
  11   4   0  235.18   11.30
 -11  -4   0  222.98   10.00
 -11  -4   0  217.78   11.40
 -11  -4   0  208.98   11.30
  12   4   0  214.98   11.10
  12   4   0  185.38   11.90
  12   4   0  195.78    9.30
 -12  -4   0  202.98   10.30
 -12  -4   0  201.68   11.20
 -12  -4   0  199.28   11.50
 -12   5   0  137.69   10.50
 -12   5   0  122.39    6.10
 -12   5   0  139.29    9.20
 -12   5   0  127.79    6.50
  12  -5   0  131.09   10.80
  12  -5   0  134.29   10.90
  12  -5   0  124.19    7.80
  12  -5   0  128.19    9.50
  12  -5   0  135.29    9.70
  12  -5   0  126.59    8.80
 -11   5   0   -0.30    3.00
 -11   5   0    3.70    5.70
 -11   5   0    5.70    5.30
 -11   5   0    3.20    2.80
  11  -5   0   -0.50    5.60
  11  -5   0   -0.60    4.60
  11  -5   0    4.00    5.40
  11  -5   0    1.00    4.50
  11  -5   0    4.10    4.00
 -10   5   0    1.00    4.90
 -10   5   0    5.00    4.10
 -10   5   0    0.00    4.60
 -10   5   0    4.00    2.60
 -10   5   0    4.20    2.80
  10  -5   0    3.30    4.70
  10  -5   0    6.00    5.40
  10  -5   0    2.80    3.60
  10  -5   0   -3.10    3.90
  10  -5   0    0.30    5.10
  -9   5   0   22.60    4.80
  -9   5   0   23.60    5.40
  -9   5   0   24.80    4.90
  -9   5   0   28.20    3.00
  -9   5   0   21.60    2.90
  -9   5   0   24.30    4.20
   9  -5   0   15.40    5.40
   9  -5   0   32.20    4.70
   9  -5   0   21.70    5.30
   9  -5   0   30.90    5.20
  -8   5   0  441.16   11.80
  -8   5   0  437.36   13.60
  -8   5   0  439.66   10.50
  -8   5   0  443.86   13.00
  -8   5   0  423.36   12.70
   8  -5   0  438.86   13.40
   8  -5   0  436.36   11.00
   8  -5   0  475.95   11.60
   8  -5   0  454.75   13.30
   8  -5   0  449.95   13.80
  -7   5   0  183.48    5.50
  -7   5   0  187.78    7.70
  -7   5   0  183.38    6.60
  -7   5   0  177.98    7.90
  -7   5   0  179.78    5.60
  -7   5   0  185.08    8.30
   7  -5   0  174.08    8.20
   7  -5   0  181.48    6.30
   7  -5   0  187.48    8.50
   7  -5   0  180.18    6.30
   7  -5   0  158.18    7.40
  -6   5   0  172.58    5.30
  -6   5   0  183.48    7.60
  -6   5   0  188.68    7.20
  -6   5   0  161.58    5.20
  -6   5   0  165.78    5.80
  -6   5   0  154.28    6.80
   6  -5   0  187.38    7.90
   6  -5   0  161.88    5.50
   6  -5   0  192.58    5.90
   6  -5   0  190.68    7.80
  -5   5   0  304.47    9.40
  -5   5   0  296.57    7.40
  -5   5   0  290.07    8.40
  -5   5   0  289.97    7.40
  -5   5   0  304.57    7.50
  -5   5   0  283.87    8.80
   5  -5   0  303.17    7.40
   5  -5   0  284.07    9.10
   5  -5   0  314.07    7.70
   5  -5   0  305.77    9.30
   5  -5   0  299.37    8.20
  -4   5   0  108.39    3.60
  -4   5   0  102.59    4.00
   4  -5   0  110.49    4.00
  -3   5   0 1988.80   40.60
  -3   5   0 2047.60   39.70
  -3   5   0 2013.80   39.90
  -3   5   0 2014.20   40.80
  -3   5   0 2059.19   38.90
  -3   5   0 2028.40   39.90
  -3   5   0 2009.50   40.00
  -3   5   0 2029.70   41.00
   3  -5   0 2000.40   40.70
   3  -5   0 2059.39   39.00
   3  -5   0 2015.50   40.00
   3  -5   0 2022.20   39.60
   3  -5   0 2018.00   38.90
   3  -5   0 2011.50   40.80
   3  -5   0 1957.00   39.20
   3  -5   0 2043.20   39.20
   3  -5   0 1967.70   40.90
  -2   5   0    5.50    2.00
  -2   5   0    6.80    2.50
  -2   5   0    4.10    1.80
  -2   5   0    1.20    2.20
  -2   5   0    3.90    1.40
  -2   5   0    4.00    2.20
  -1   5   0 3190.18   61.09
  -1   5   0 3139.29   62.09
  -1   5   0 3192.98   61.09
  -1   5   0 3092.09   61.69
  -1   5   0 3149.78   61.59
  -1   5   0 3111.99   61.49
  -1   5   0 3112.59   61.49
   1  -5   0 3114.69   61.79
   1  -5   0 3217.68   61.09
   1  -5   0 3184.88   61.19
   1  -5   0 3051.19   61.59
   1  -5   0 3188.58   61.29
   1   5   0 3135.89   60.19
   1   5   0 3098.19   61.39
   1   5   0 3128.99   61.49
   1   5   0 3120.89   61.09
   1   5   0 3187.08   61.49
   1   5   0 3121.59   60.99
   1   5   0 3122.29   60.99
   1   5   0 3055.59   61.59
  -1  -5   0 3153.28   61.19
  -1  -5   0 3080.59   60.89
  -1  -5   0 3157.98   61.39
  -1  -5   0 3161.28   61.39
  -1  -5   0 3153.58   61.39
  -1  -5   0 3122.59   60.89
  -1  -5   0 3110.09   60.19
   2   5   0    4.00    2.00
  -2  -5   0   13.10    2.50
   3   5   0 2041.30   40.90
   3   5   0 1988.60   39.70
   3   5   0 2042.10   40.80
   3   5   0 1999.00   40.40
   3   5   0 2023.70   40.10
   3   5   0 1970.40   39.70
   3   5   0 2008.00   40.60
  -3  -5   0 2006.90   40.50
  -3  -5   0 2016.60   40.70
  -3  -5   0 2010.20   39.20
  -3  -5   0 1971.50   40.60
  -3  -5   0 1994.90   40.50
  -3  -5   0 1989.10   40.10
  -3  -5   0 2032.30   39.80
  -3  -5   0 1996.60   39.10
   4   5   0  110.49    4.80
   4   5   0  118.19    5.30
   4   5   0  106.69    4.90
   4   5   0  117.79    4.60
   4   5   0  104.19    4.50
   4   5   0  105.49    5.00
   4   5   0  104.59    5.70
  -4  -5   0  114.69    3.50
  -4  -5   0  107.99    4.80
  -4  -5   0  119.59    5.00
  -4  -5   0  117.79    5.50
  -4  -5   0  129.89    5.90
  -4  -5   0  111.79    5.50
  -4  -5   0   99.49    3.20
   5   5   0  286.17    9.60
   5   5   0  295.87    9.20
   5   5   0  277.07    8.40
   5   5   0  282.47    7.80
  -5  -5   0  295.57    8.80
  -5  -5   0  303.87    9.20
  -5  -5   0  278.07    8.80
  -5  -5   0  277.47    8.50
   6   5   0  167.48    7.50
   6   5   0  160.78    6.80
   6   5   0  163.68    5.80
   6   5   0  153.98    6.20
  -6  -5   0  159.88    7.50
  -6  -5   0  159.78    7.10
  -6  -5   0  150.78    6.80
  -6  -5   0  167.48    7.10
   7   5   0  185.08    6.90
   7   5   0  180.28    7.70
   7   5   0  194.28    8.50
   7   5   0  182.78    6.70
  -7  -5   0  184.78    8.60
  -7  -5   0  186.88    7.70
  -7  -5   0  174.48    7.80
  -7  -5   0  190.78    8.00
   8   5   0  433.16   11.30
   8   5   0  431.36   13.40
   8   5   0  439.76   12.80
   8   5   0  425.16   11.30
  -8  -5   0  427.46   12.70
  -8  -5   0  422.56   12.90
  -8  -5   0  414.56   13.20
   9   5   0   26.90    6.90
   9   5   0   27.60    8.00
   9   5   0   23.50    3.90
   9   5   0   25.00    3.30
  -9  -5   0   30.70    4.50
  -9  -5   0   31.70    5.00
  10   5   0    2.80    4.60
  10   5   0   -1.00    4.80
  10   5   0    3.50    3.70
 -10  -5   0    3.80    5.50
 -10  -5   0    6.80    4.90
 -10  -5   0    0.30    3.70
 -10  -5   0    1.90    4.50
  11   5   0    8.40    5.60
  11   5   0    3.60    5.00
 -11  -5   0   -5.70    5.40
 -11  -5   0    0.00    4.90
 -11  -5   0   -2.70    5.80
  12   5   0  154.88    8.40
  12   5   0  158.08   17.50
 -12  -5   0  167.88   15.60
 -12  -5   0  150.18   11.10
 -12   6   0   19.10    3.50
 -12   6   0   24.80    5.60
 -12   6   0    9.70    6.10
  12  -6   0   15.80    6.40
  12  -6   0   14.00    5.60
  12  -6   0   29.20    9.30
  12  -6   0   12.20    4.50
  12  -6   0   15.10    7.00
  12  -6   0   16.80    5.10
 -11   6   0  126.99    8.10
 -11   6   0  118.89    9.40
 -11   6   0  117.09    6.00
 -11   6   0  128.19    5.80
 -11   6   0  114.29    9.90
  11  -6   0  107.79    8.50
  11  -6   0  106.29   10.00
  11  -6   0  114.39    9.50
  11  -6   0  113.39   14.20
  11  -6   0  115.69    7.00
 -10   6   0   19.70    4.30
 -10   6   0    4.50    5.40
 -10   6   0    8.90    5.00
 -10   6   0   14.70    3.10
 -10   6   0   12.00    3.10
  10  -6   0    7.50    5.50
  10  -6   0   16.10    4.20
  10  -6   0   11.00    3.80
  10  -6   0    9.00    5.70
  10  -6   0   11.50    5.50
  -9   6   0  278.67   11.70
  -9   6   0  248.68   10.30
  -9   6   0  246.38   10.40
  -9   6   0  245.48    8.80
  -9   6   0  263.27    7.70
  -9   6   0  245.58    7.50
   9  -6   0  247.58   11.00
   9  -6   0  264.47   11.60
   9  -6   0  259.57    9.00
   9  -6   0  258.37    8.50
   9  -6   0  276.47   11.20
  -8   6   0  208.18    9.00
  -8   6   0  213.68    9.90
  -8   6   0  193.58    9.10
  -8   6   0  201.88    7.60
  -8   6   0  198.48    6.60
   8  -6   0  230.58    7.80
   8  -6   0  212.08    9.80
   8  -6   0  211.18    7.00
   8  -6   0  236.08    7.40
   8  -6   0  216.48   10.00
   8  -6   0  228.68   10.00
  -7   6   0 1065.19   24.70
  -7   6   0 1102.89   22.60
  -7   6   0 1063.69   24.10
  -7   6   0 1065.09   22.50
  -7   6   0 1062.39   22.90
  -7   6   0 1111.49   25.30
   7  -6   0 1068.99   25.10
   7  -6   0 1098.99   23.00
   7  -6   0 1112.59   22.90
   7  -6   0 1108.39   25.10
   7  -6   0 1103.59   22.90
   7  -6   0  999.80   24.90
  -6   6   0   66.29    4.10
  -6   6   0   61.49    5.40
  -6   6   0   73.29    6.20
  -6   6   0   63.59    4.10
  -6   6   0   57.89    5.60
  -6   6   0   64.59    4.00
   6  -6   0   79.69    4.10
   6  -6   0   72.89    6.60
   6  -6   0   69.49    4.00
   6  -6   0   72.39    4.20
   6  -6   0   80.29    6.60
   6  -6   0   74.09    4.30
  -5   6   0 1607.44   32.50
  -5   6   0 1613.54   34.30
  -5   6   0 1609.44   31.90
  -5   6   0 1595.24   33.90
  -5   6   0 1633.34   33.20
  -5   6   0 1616.64   32.50
   5  -6   0 1598.54   32.30
   5  -6   0 1598.24   32.00
   5  -6   0 1628.24   34.30
   5  -6   0 1592.54   32.20
   5  -6   0 1628.24   31.90
  -4   6   0 2026.10   42.50
  -4   6   0 2146.79   41.90
  -4   6   0 2091.99   41.50
  -4   6   0 2106.19   41.80
  -4   6   0 2076.89   41.50
  -4   6   0 2136.69   40.60
  -4   6   0 2090.59   43.00
   4  -6   0 2034.20   41.70
   4  -6   0 2053.19   42.90
   4  -6   0 2069.69   41.90
   4  -6   0 2066.89   41.20
   4  -6   0 2122.69   40.40
  -3   6   0   54.19    3.80
  -3   6   0   56.49    4.40
  -3   6   0   58.69    4.80
  -3   6   0   61.69    4.40
  -3   6   0   61.09    3.70
   3  -6   0   63.99    4.00
   3  -6   0   59.79    3.20
   3  -6   0   73.49    3.60
  -2   6   0 2514.85   49.00
  -2   6   0 2522.95   49.00
  -2   6   0 2536.25   49.40
  -2   6   0 2524.45   50.19
  -2   6   0 2523.05   49.70
   2  -6   0 2506.45   48.80
   2  -6   0 2468.95   49.20
   2  -6   0 2490.95   49.99
   2  -6   0 2312.37   50.99
  -1   6   0  726.33   16.40
  -1   6   0  715.73   16.60
  -1   6   0  749.03   17.20
  -1   6   0  751.22   16.00
  -1   6   0  751.22   16.60
  -1   6   0  752.02   16.00
  -1   6   0  734.43   16.50
   1  -6   0  768.82   16.20
   1  -6   0  749.13   16.00
   1  -6   0  740.53   16.50
   1  -6   0  737.33   16.20
   1  -6   0  740.53   16.80
   1  -6   0  717.43   16.80
   1  -6   0  767.72   16.00
   0   6   0 2840.92   56.49
   0   6   0 2896.61   57.09
   0   6   0 2840.82   56.49
   0   6   0 2885.81   57.49
   0   6   0 2858.71   56.99
   0   6   0 2881.91   56.79
   0   6   0 2868.71   56.99
   0  -6   0 2914.81   56.79
   0  -6   0 2869.61   56.49
   0  -6   0 2855.11   57.29
   0  -6   0 2883.71   56.89
   0  -6   0 2890.21   56.89
   0  -6   0 2895.11   56.29
   0  -6   0 2939.31   56.89
   1   6   0  857.61   19.50
   1   6   0  844.72   19.00
   1   6   0  886.81   19.20
   1   6   0  869.11   19.00
   1   6   0  887.51   19.60
   1   6   0  846.62   19.00
   1   6   0  901.11   17.90
  -1  -6   0  824.82   19.80
  -1  -6   0  881.11   18.70
  -1  -6   0  972.90   19.40
  -1  -6   0  951.00   19.80
  -1  -6   0  971.20   19.30
  -1  -6   0  955.90   19.00
  -1  -6   0  861.01   19.70
   2   6   0 2612.14   51.59
   2   6   0 2614.44   51.89
   2   6   0 2532.55   52.39
   2   6   0 2557.34   50.99
   2   6   0 2606.24   51.49
   2   6   0 2594.64   52.29
   2   6   0 2638.04   52.29
  -2  -6   0 2572.84   51.39
  -2  -6   0 2619.74   52.29
  -2  -6   0 2627.14   51.99
  -2  -6   0 2666.03   50.89
  -2  -6   0 2630.44   51.19
  -2  -6   0 2644.84   51.39
  -2  -6   0 2640.04   52.19
  -3  -6   0  137.49    6.00
  -3  -6   0  127.49    4.60
   4   6   0 2254.47   45.70
   4   6   0 2278.77   45.80
   4   6   0 2317.17   46.70
   4   6   0 2304.97   47.10
   4   6   0 2250.17   46.20
  -4  -6   0 2300.27   45.90
  -4  -6   0 2289.47   44.90
  -4  -6   0 2328.87   47.00
  -4  -6   0 2349.86   46.90
  -4  -6   0 2304.07   44.80
  -4  -6   0 2340.77   46.80
   5   6   0 1620.24   33.10
   5   6   0 1595.44   34.10
   5   6   0 1636.84   34.00
   5   6   0 1630.44   34.70
  -5  -6   0 1587.04   34.80
  -5  -6   0 1742.93   38.10
  -5  -6   0 1601.24   34.40
   6   6   0  105.69    6.00
   6   6   0  125.09    7.30
  -6  -6   0  118.99    6.90
   7   6   0 1094.19   22.90
   7   6   0 1046.60   25.00
   7   6   0 1069.29   23.60
   7   6   0 1045.60   24.20
  -7  -6   0 1023.60   24.10
  -7  -6   0 1072.09   24.10
  -7  -6   0 1063.19   24.50
  -7  -6   0 1043.20   24.70
   8   6   0  219.28   10.10
   8   6   0  217.18    7.70
   8   6   0  218.58    9.30
  -8  -6   0  217.48    9.60
  -8  -6   0  215.78    9.00
  -8  -6   0  211.88    9.40
  -8  -6   0  217.18   10.10
   9   6   0  238.88    8.50
   9   6   0  243.28   10.20
   9   6   0  229.98   11.70
   9   6   0  253.27   11.20
  -9  -6   0  222.88    9.70
  -9  -6   0  251.37   11.10
  -9  -6   0  243.48   11.90
  -9  -6   0  259.67   10.50
  10   6   0   14.40    5.20
  10   6   0   17.70    6.00
  10   6   0   17.30    3.90
 -10  -6   0    9.00    6.00
 -10  -6   0    9.80    5.20
 -10  -6   0   18.70    5.60
  11   6   0  121.99    9.40
  11   6   0  145.89    9.30
  11   6   0  145.59   11.00
 -11  -6   0  120.69   10.30
 -11  -6   0  119.29   10.00
 -11  -6   0  130.69    9.80
  12   6   0   17.00    4.50
  12   6   0   10.90    5.90
  12   6   0   13.50    6.70
 -12  -6   0   20.20    7.60
 -12  -6   0   18.00    6.30
 -12  -6   0   15.30    6.80
 -11   7   0  101.39    5.80
 -11   7   0  114.49   10.70
 -11   7   0   97.89    9.10
 -11   7   0   98.89    6.10
 -11   7   0   99.99    7.50
  11  -7   0   93.79    9.90
  11  -7   0  104.99   10.80
  11  -7   0  113.29    6.60
  11  -7   0  111.09    7.50
  11  -7   0  106.99    8.40
  11  -7   0   98.19   10.10
 -10   7   0  731.33   16.60
 -10   7   0  721.73   16.50
 -10   7   0  730.53   20.90
 -10   7   0  715.33   17.60
 -10   7   0  724.53   19.30
 -10   7   0  714.93   19.90
  10  -7   0  721.83   21.10
  10  -7   0  734.93   20.70
  10  -7   0  696.83   17.70
  10  -7   0  728.23   20.50
  10  -7   0  718.43   17.30
  -9   7   0  267.77    8.80
  -9   7   0  277.57    8.50
  -9   7   0  262.37   10.60
  -9   7   0  253.47   12.00
  -9   7   0  273.97   11.50
   9  -7   0  262.37    8.40
   9  -7   0  265.97   11.60
   9  -7   0  264.27    8.90
   9  -7   0  264.77   12.20
   9  -7   0  276.17   12.10
  -8   7   0 2107.59   44.70
  -8   7   0 2133.99   42.40
  -8   7   0 2093.49   43.70
  -8   7   0 2161.98   42.40
  -8   7   0 2118.79   42.10
   8  -7   0 2100.49   42.10
   8  -7   0 2112.99   45.20
   8  -7   0 2134.99   45.50
   8  -7   0 1956.20   41.80
   8  -7   0 1993.60   44.40
  -7   7   0   27.00    4.90
  -7   7   0   25.50    3.20
  -7   7   0   32.90    3.40
  -7   7   0   28.00    3.20
  -7   7   0   30.40    4.50
  -7   7   0   34.50    5.30
   7  -7   0   33.10    5.60
   7  -7   0   26.10    3.20
   7  -7   0   28.80    3.00
   7  -7   0   30.50    3.20
   7  -7   0   28.60    5.50
  -6   7   0 1560.94   32.90
  -6   7   0 1555.44   32.10
  -6   7   0 1579.14   33.80
  -6   7   0 1558.94   31.30
  -6   7   0 1546.85   34.20
  -6   7   0 1583.34   32.10
   6  -7   0 1598.14   34.30
   6  -7   0 1559.24   31.30
   6  -7   0 1518.95   31.50
   6  -7   0 1542.35   31.20
   6  -7   0 1594.64   31.70
   6  -7   0 1566.14   34.30
  -5   7   0  321.57    8.70
  -5   7   0  304.47   13.30
  -5   7   0  311.97   10.50
  -5   7   0  326.27    8.90
  -5   7   0  312.67   10.20
   5  -7   0  336.17    8.40
   5  -7   0  307.97    7.30
   5  -7   0  328.47   10.90
   5  -7   0  306.97    8.10
   5  -7   0  315.97    7.40
  -4   7   0 1200.78   25.20
  -4   7   0 1197.58   25.10
  -4   7   0 1183.28   24.60
  -4   7   0 1205.78   26.10
  -4   7   0 1199.78   25.20
  -4   7   0 1187.58   26.60
   4  -7   0 1223.08   26.70
   4  -7   0 1194.08   24.50
   4  -7   0 1181.98   24.60
   4  -7   0 1144.09   25.10
  -3   7   0  157.38    5.50
  -3   7   0  169.78    5.80
  -3   7   0  155.08    6.00
  -3   7   0  157.08    5.70
  -3   7   0  148.49    7.20
  -3   7   0  156.18    6.60
   3  -7   0  159.58    5.50
   3  -7   0  141.69    5.80
   3  -7   0  157.58    7.20
   3  -7   0  148.69    6.00
  -2   7   0    8.10    2.90
  -2   7   0    6.90    2.60
  -2   7   0    5.20    2.30
  -2   7   0    8.40    2.40
  -1   7   0   86.19    5.60
  -1   7   0   77.59    4.70
  -1   7   0   82.79    5.10
  -1   7   0   85.39    4.30
  -1   7   0   71.09    4.60
   1  -7   0   93.59    5.60
   1  -7   0   62.69    4.20
   1  -7   0   83.19    4.60
   1  -7   0   84.49    4.60
   0   7   0    1.50    2.30
   0   7   0    3.40    2.30
   0   7   0    1.60    3.00
   0   7   0    0.50    2.40
   0   7   0   -0.60    2.20
   0   7   0    3.80    2.80
   0   7   0    0.30    2.40
   0  -7   0    0.50    2.50
   0  -7   0    5.50    2.00
   0  -7   0    4.30    2.50
   0  -7   0    2.10    2.40
   0  -7   0    3.50    2.80
   1   7   0  121.89    5.40
   1   7   0  103.19    3.40
  -1  -7   0  113.69    5.30
  -1  -7   0   96.79    5.00
   2   7   0    3.60    2.40
   2   7   0    0.30    2.80
   2   7   0    0.20    2.40
   2   7   0    4.40    3.20
   2   7   0    5.10    2.70
  -2  -7   0    3.40    2.50
  -2  -7   0    9.20    2.20
  -2  -7   0    2.10    1.90
  -2  -7   0    8.10    4.10
  -2  -7   0    4.90    3.50
  -2  -7   0    5.80    2.90
  -2  -7   0    8.30    2.90
   3   7   0  201.38    8.10
   3   7   0  201.78    6.80
   3   7   0  176.38    6.00
   3   7   0  206.78    7.50
   3   7   0  191.88    6.90
   3   7   0  208.68    7.80
  -3  -7   0  202.78    6.60
  -3  -7   0  230.68    8.20
  -3  -7   0  224.98    6.30
  -3  -7   0  238.68    6.60
  -3  -7   0  235.58    8.00
  -3  -7   0  225.88    8.00
  -3  -7   0  207.18    6.50
   4   7   0 1145.79   24.70
   4   7   0 1183.28   24.80
   4   7   0 1197.28   26.50
   4   7   0 1173.08   26.00
  -4  -7   0 1201.48   26.60
  -4  -7   0 1186.28   24.90
  -4  -7   0 1162.48   24.10
  -4  -7   0 1173.18   26.10
  -4  -7   0 1206.38   24.60
  -4  -7   0 1191.68   26.30
   5   7   0  375.06   11.70
   5   7   0  363.96   10.50
   5   7   0  353.66    9.70
   5   7   0  364.86   11.00
  -5  -7   0  371.16   10.30
  -5  -7   0  407.96   13.40
  -5  -7   0  352.96    8.20
  -5  -7   0  351.06   11.30
  -5  -7   0  332.97    8.40
  -5  -7   0  396.66   12.70
   6   7   0 1581.24   33.90
   6   7   0 1600.64   32.70
   6   7   0 1581.04   33.80
   6   7   0 1555.04   34.60
  -6  -7   0 1564.94   34.20
  -6  -7   0 1577.94   34.40
  -6  -7   0 1598.74   34.50
  -6  -7   0 1591.24   33.50
   8   7   0 2084.09   42.50
   8   7   0 2098.69   44.30
   8   7   0 2120.39   45.20
   8   7   0 2052.39   43.40
  -8  -7   0 2101.29   44.70
  -8  -7   0 2138.69   45.00
  -8  -7   0 2039.50   44.00
  -8  -7   0 2014.70   44.20
   9   7   0  288.47   11.40
   9   7   0  320.97   12.70
   9   7   0  295.07    9.40
   9   7   0  268.97   10.00
  -9  -7   0  276.27   11.10
  -9  -7   0  292.57   12.00
  -9  -7   0  299.37   12.70
  -9  -7   0  274.37   11.50
  10   7   0  729.23   20.90
  10   7   0  706.43   20.00
  10   7   0  711.53   17.40
 -10  -7   0  746.03   20.30
 -10  -7   0  712.23   19.90
 -10  -7   0  737.73   20.70
  11   7   0  110.59    7.20
  11   7   0   94.69    9.80
  11   7   0  129.69   14.20
 -11  -7   0  104.69   10.00
 -11  -7   0  108.59   10.10
 -11  -7   0  118.29   11.10
 -11   8   0  311.67   10.40
 -11   8   0  295.77   17.60
 -11   8   0  310.47    9.80
 -11   8   0  308.87   12.70
  11  -8   0  289.37   10.40
  11  -8   0  315.97   15.10
  11  -8   0  301.67   12.00
  11  -8   0  291.07   14.60
  11  -8   0  316.77   14.30
 -10   8   0   39.80    6.10
 -10   8   0   42.10    6.60
 -10   8   0   40.50    4.30
 -10   8   0   37.00    6.90
 -10   8   0   37.20    4.40
 -10   8   0   42.10    4.90
  10  -8   0   43.80    7.20
  10  -8   0   47.90    7.30
  10  -8   0   46.00    4.70
  10  -8   0   32.00    7.30
  -9   8   0  212.68   12.90
  -9   8   0  222.08    7.70
  -9   8   0  222.38   11.00
  -9   8   0  225.08   11.50
  -9   8   0  222.88    7.70
   9  -8   0  229.98   11.80
   9  -8   0  229.48    7.90
   9  -8   0  209.48    7.50
   9  -8   0  223.18   11.80
   9  -8   0  226.98   11.50
  -8   8   0   64.59    4.70
  -8   8   0   69.59    5.10
  -8   8   0   72.09    7.00
  -8   8   0   72.59    5.20
  -8   8   0   79.09    8.10
  -8   8   0   64.89    6.80
   8  -8   0   84.69    9.00
   8  -8   0   78.09    4.90
   8  -8   0   60.79    4.30
   8  -8   0   69.69    7.20
   8  -8   0   70.49    5.00
   8  -8   0   69.99    4.60
  -7   8   0  159.58   11.80
  -7   8   0  176.58    6.90
  -7   8   0  182.88    6.70
  -7   8   0  177.18    8.10
  -7   8   0  179.58    9.20
   7  -8   0  168.88    5.70
   7  -8   0  163.48    5.50
   7  -8   0  182.78   10.10
   7  -8   0  184.18    6.40
   7  -8   0  157.98    6.20
   7  -8   0  196.28   13.40
  -6   8   0  416.06   11.20
  -6   8   0  441.76   12.00
  -6   8   0  408.26   11.00
  -6   8   0  407.76   13.30
  -6   8   0  433.86   12.90
   6  -8   0  402.26   13.20
   6  -8   0  416.26    9.40
   6  -8   0  420.06   10.50
   6  -8   0  411.46   13.70
   6  -8   0  423.96    9.50
  -5   8   0  541.65   13.40
  -5   8   0  549.65   13.60
  -5   8   0  543.95   13.50
  -5   8   0  542.75   14.80
  -5   8   0  534.85   15.30
  -5   8   0  519.65   15.30
   5  -8   0  570.34   15.60
   5  -8   0  545.05   12.60
   5  -8   0  507.75   14.00
  -4   8   0  590.54   19.00
  -4   8   0  552.24   13.40
  -4   8   0  552.14   15.30
  -4   8   0  551.04   13.70
  -4   8   0  544.95   13.50
   4  -8   0  537.25   15.10
   4  -8   0  529.95   14.50
   4  -8   0  547.25   12.80
  -3   8   0  269.87    9.10
  -3   8   0  250.97    8.30
  -3   8   0  258.47    7.80
  -3   8   0  257.87    8.40
  -3   8   0  260.97    9.50
   3  -8   0  254.67    9.60
   3  -8   0  244.38    8.00
   3  -8   0  264.37    7.70
  -2   8   0  903.21   20.80
  -2   8   0  914.11   20.20
  -2   8   0  962.50   20.20
  -2   8   0  911.01   21.90
  -2   8   0  965.90   21.30
  -2   8   0  946.31   21.10
   2  -8   0  917.71   20.30
   2  -8   0  963.90   20.90
   2  -8   0  929.41   20.10
   2  -8   0  938.21   21.70
  -1   8   0   87.39    5.80
  -1   8   0   91.19    4.90
  -1   8   0   91.69    6.40
  -1   8   0   92.19    5.00
  -1   8   0   80.19    5.60
  -1   8   0   86.69    5.20
   1  -8   0   88.89    5.10
   1  -8   0  104.19    6.30
   1  -8   0   88.69    5.10
   1  -8   0   93.49    4.60
   0   8   0 3470.85   67.29
   0   8   0 3338.57   67.99
   0   8   0 3513.55   69.59
   0   8   0 3398.96   67.59
   0   8   0 3436.46   68.69
   0  -8   0 3401.96   67.89
   0  -8   0 3306.07   66.79
   0  -8   0 3439.76   67.39
   0  -8   0 3419.36   67.79
   1   8   0   87.19    5.50
   1   8   0   90.59    6.40
   1   8   0   93.39    5.30
   1   8   0   86.29    3.20
   1   8   0  100.89    5.40
   1   8   0   91.39    6.00
  -1  -8   0   94.69    4.90
  -1  -8   0   89.49    6.80
  -1  -8   0  103.29    5.80
  -1  -8   0   87.69    4.50
   2   8   0  911.41   19.30
   2   8   0  909.21   21.80
   2   8   0  937.31   21.50
   2   8   0  940.61   20.60
   2   8   0  938.61   20.80
   2   8   0  928.11   19.30
   2   8   0  940.71   21.40
  -2  -8   0  918.01   20.10
  -2  -8   0  959.40   19.30
  -2  -8   0  947.11   21.50
  -2  -8   0  947.41   22.50
  -2  -8   0  933.51   20.30
  -2  -8   0  907.01   21.00
   3   8   0  257.47    9.30
   3   8   0  269.77    8.30
   3   8   0  235.08    9.90
   3   8   0  253.37    9.50
   3   8   0  264.17    9.80
  -3  -8   0  275.57    9.50
  -3  -8   0  259.67    9.20
  -3  -8   0  264.47    7.90
  -3  -8   0  284.07    7.70
  -3  -8   0  276.37    7.70
   4   8   0  562.94   15.50
   4   8   0  575.14   15.10
   4   8   0  570.04   14.30
   4   8   0  556.04   13.70
  -4  -8   0  587.64   15.40
  -4  -8   0  570.94   13.10
  -4  -8   0  559.54   15.10
  -4  -8   0  559.04   12.80
  -4  -8   0  570.04   13.60
   5   8   0  533.75   14.70
   5   8   0  553.44   13.30
   5   8   0  508.95   15.40
   5   8   0  535.35   14.10
  -5  -8   0  550.24   13.60
  -5  -8   0  551.14   15.00
  -5  -8   0  527.65   13.50
  -5  -8   0  526.15   15.50
  -5  -8   0  543.25   15.20
  -5  -8   0  542.95   12.20
   6   8   0  434.06   11.50
   6   8   0  426.16   12.80
   6   8   0  424.06   12.60
   6   8   0  429.56   13.80
  -6  -8   0  425.36   12.20
  -6  -8   0  441.36   13.20
  -6  -8   0  440.16   13.60
  -6  -8   0  431.86   13.60
   7   8   0  172.48    7.10
   7   8   0  163.08    8.50
   7   8   0  180.08    9.90
   7   8   0  171.08    8.10
  -7  -8   0  155.38    9.60
  -7  -8   0  183.18    8.50
  -7  -8   0  179.58    9.50
  -7  -8   0  173.08    8.80
   8   8   0   70.19    6.70
   8   8   0   70.19    7.40
   8   8   0   74.89    6.30
   8   8   0   75.39    5.80
  -8  -8   0   64.49    6.20
  -8  -8   0   70.59    8.30
  -8  -8   0   84.39    9.30
   9   8   0  223.88    8.30
   9   8   0  222.08   10.60
   9   8   0  215.68   11.50
  -9  -8   0  218.78   11.30
  -9  -8   0  207.78   11.50
  -9  -8   0  228.78   10.70
  10   8   0   48.00    6.40
  10   8   0   41.80    7.30
 -10  -8   0   42.40    7.30
 -10  -8   0   46.70    7.00
 -10  -8   0   41.50    6.60
  11   8   0  301.77   10.30
  11   8   0  324.87   14.60
 -11  -8   0  293.97   14.30
 -11  -8   0  301.87   14.30
 -10   9   0  480.45   16.70
 -10   9   0  446.36   18.10
 -10   9   0  515.75   15.60
 -10   9   0  488.85   17.10
  10  -9   0  482.45   17.60
  10  -9   0  463.15   17.50
  -9   9   0   14.40    5.80
  -9   9   0   13.00    5.10
  -9   9   0   18.50    3.40
  -9   9   0   16.80    6.40
   9  -9   0   15.80    4.30
   9  -9   0   12.20    3.40
   9  -9   0    2.40    6.50
   9  -9   0   17.70    6.70
  -8   9   0   60.69    7.00
  -8   9   0   53.09    6.50
  -8   9   0   49.30    5.60
  -8   9   0   54.29    5.50
  -8   9   0   51.99    5.10
   8  -9   0   55.59    4.90
   8  -9   0   51.59    4.10
   8  -9   0   51.29    7.20
   8  -9   0   67.29    7.80
  -7   9   0    7.60    4.80
  -7   9   0    6.10    3.30
  -7   9   0    6.30    4.00
  -7   9   0    4.30    4.90
  -7   9   0    0.60    3.00
   7  -9   0    3.10    2.60
   7  -9   0    5.50    5.60
   7  -9   0    5.00    5.60
   7  -9   0    7.00    3.00
   7  -9   0    2.40    2.00
   7  -9   0    5.10    2.20
  -6   9   0   23.40    3.60
  -6   9   0   26.70    4.30
  -6   9   0   24.30    4.80
  -6   9   0   30.40    4.00
   6  -9   0   28.60    3.40
   6  -9   0   31.40    6.00
   6  -9   0   25.40    3.20
  -5   9   0   67.49    4.40
  -5   9   0   71.59    5.80
  -5   9   0   62.29    5.60
  -5   9   0   63.19    6.20
  -5   9   0   63.59    6.70
  -5   9   0   66.99    5.10
   5  -9   0   65.09    6.70
   5  -9   0   64.59    4.80
   5  -9   0   60.59    4.50
  -4   9   0   54.19    5.80
  -4   9   0   49.80    4.40
  -4   9   0   57.89    4.80
  -4   9   0   53.79    5.60
  -4   9   0   49.50    5.20
  -4   9   0   50.49    5.20
   4  -9   0   47.50    4.20
   4  -9   0   64.59    6.30
   4  -9   0   47.20    4.70
  -3   9   0  963.30   22.70
  -3   9   0  950.20   21.40
  -3   9   0  975.10   22.20
  -3   9   0  994.10   22.40
  -3   9   0  972.40   21.40
  -3   9   0  975.60   23.50
   3  -9   0  987.10   21.30
   3  -9   0  982.50   21.20
   3  -9   0 1013.60   23.50
  -2   9   0  131.19    6.70
  -2   9   0  124.79    7.70
  -2   9   0  128.69    6.00
  -2   9   0  137.09    8.80
  -2   9   0  142.09    7.10
   2  -9   0  138.09    6.30
   2  -9   0  131.19    6.00
   2  -9   0  124.49    6.60
   2  -9   0  143.09    8.00
  -1   9   0 1202.68   26.60
  -1   9   0 1202.78   26.80
  -1   9   0 1219.28   26.60
  -1   9   0 1243.08   25.60
  -1   9   0 1175.48   27.40
   1  -9   0 1193.68   26.90
   1  -9   0 1195.58   26.10
   1  -9   0 1217.58   26.80
   1  -9   0 1187.48   25.40
   0   9   0    6.60    3.10
   0   9   0    3.10    3.50
   0   9   0   -3.50    3.60
   0   9   0   -1.30    4.60
   0   9   0   -0.20    3.20
   0  -9   0    2.50    3.80
   0  -9   0    5.80    2.50
   0  -9   0    7.50    3.20
   0  -9   0    5.10    3.50
   1   9   0 1171.18   27.30
   1   9   0 1219.28   26.10
   1   9   0 1197.48   26.90
   1   9   0 1230.18   25.90
   1   9   0 1157.88   26.70
  -1  -9   0 1197.18   26.10
  -1  -9   0 1175.28   26.10
   2   9   0  130.29    7.00
   2   9   0  132.09    4.50
   2   9   0  130.29    4.60
   2   9   0  127.99    8.80
   2   9   0  140.89    8.10
   2   9   0  123.49    6.40
  -2  -9   0  127.39    7.50
  -2  -9   0  128.49    4.70
  -2  -9   0  141.09    7.50
  -2  -9   0  128.39    6.70
   3   9   0  978.80   20.60
   3   9   0  942.91   23.20
   3   9   0  947.81   20.50
   3   9   0  969.70   22.90
   3   9   0  972.60   22.00
   3   9   0  962.10   21.60
  -3  -9   0  988.80   23.00
  -3  -9   0  961.00   20.50
  -3  -9   0  957.80   21.30
  -3  -9   0  974.00   22.70
   4   9   0   48.80    5.10
   4   9   0   56.39    6.60
   4   9   0   57.59    4.90
   4   9   0   51.59    5.80
   4   9   0   43.90    4.50
  -4  -9   0   58.39    5.80
  -4  -9   0   55.09    5.10
  -4  -9   0   54.19    4.20
  -4  -9   0   54.19    5.80
  -4  -9   0   51.39    4.90
   5   9   0   65.99    6.70
   5   9   0   71.09    7.10
   5   9   0   67.09    5.60
   5   9   0   65.59    6.20
  -5  -9   0   87.79    8.10
  -5  -9   0   66.89    4.10
  -5  -9   0   70.79    4.80
  -5  -9   0   81.19    6.00
  -5  -9   0   73.59    7.60
   6   9   0   26.60    4.80
   6   9   0   18.50    3.80
   6   9   0   33.50    5.80
   6   9   0   29.10    4.80
  -6  -9   0   27.20    4.30
  -6  -9   0   31.00    5.50
  -6  -9   0   25.70    5.60
   7   9   0    7.10    5.40
   7   9   0    0.60    3.40
   7   9   0    0.80    4.20
  -7  -9   0    1.10    4.80
  -7  -9   0    0.60    5.40
  -7  -9   0    1.60    4.10
   8   9   0   57.29    5.00
   8   9   0   55.39    7.10
   8   9   0   53.39    6.10
   8   9   0   47.70    7.20
  -8  -9   0   60.69    6.20
  -8  -9   0   53.49    7.40
   9   9   0   12.00    6.20
   9   9   0   13.20    5.30
  -9  -9   0    9.40    6.00
  -9  -9   0   20.30    5.60
  -9  -9   0   -1.90    6.20
  10   9   0  476.75   17.40
  10   9   0  485.65   15.70
  10   9   0  463.45   13.10
  10   9   0  471.75   16.00
 -10  -9   0  482.05   16.90
 -10  -9   0  497.75   17.20
 -10  -9   0  465.25   15.90
  -9  10   0   24.00    6.90
  -9  10   0   28.90    6.60
  -9  10   0   12.80    6.60
  -9  10   0   18.00    5.40
   9 -10   0   15.80    7.30
   9 -10   0   14.50    9.50
  -8  10   0  153.78   10.50
  -8  10   0  153.68    7.60
  -8  10   0  126.79   12.60
  -8  10   0  172.88   10.70
   8 -10   0  158.88   11.60
   8 -10   0  147.79   11.00
   8 -10   0  152.08    6.30
  -7  10   0   33.50    6.00
  -7  10   0   28.50    3.70
  -7  10   0   18.60    4.60
  -7  10   0   19.70    6.10
  -7  10   0   24.60    4.30
   7 -10   0   17.90    6.40
   7 -10   0   25.30    3.50
   7 -10   0   18.20    6.50
  -6  10   0  548.45   16.00
  -6  10   0  541.05   15.60
  -6  10   0  530.85   14.30
  -6  10   0  534.35   16.90
  -6  10   0  526.65   14.40
   6 -10   0  533.55   12.90
   6 -10   0  539.45   17.00
   6 -10   0  507.35   13.10
  -5  10   0  253.87    9.10
  -5  10   0  246.58    8.90
  -5  10   0  265.37    9.50
  -5  10   0  248.58   11.20
  -5  10   0  264.27    9.60
  -5  10   0  274.17   10.60
   5 -10   0  258.17    8.20
   5 -10   0  273.27   11.90
   5 -10   0  248.78    8.30
  -4  10   0  444.46   12.10
  -4  10   0  425.46   20.30
  -4  10   0  453.85   13.70
   4 -10   0  465.45   15.10
   4 -10   0  449.86   11.70
  -3  10   0   77.39    5.80
  -3  10   0   97.19    7.90
  -3  10   0   93.29    7.00
  -3  10   0   90.39    5.60
  -3  10   0   84.09    6.70
   3 -10   0   89.89    5.20
   3 -10   0   81.19    8.20
  -2  10   0   44.60    5.30
  -2  10   0   50.69    5.70
  -2  10   0   31.90    4.80
  -2  10   0   36.30    4.90
   2 -10   0   47.60    5.20
   2 -10   0   63.59    5.70
   2 -10   0   41.50    5.70
  -1  10   0  246.48   10.30
  -1  10   0  248.78    9.60
  -1  10   0  239.18   11.80
  -1  10   0  246.48    9.10
  -1  10   0  257.27    9.50
   1 -10   0  240.68    8.80
   1 -10   0  241.68   10.10
   1 -10   0  251.37    8.80
   0  10   0  623.34   15.80
   0  10   0  577.94   16.20
   0  10   0  608.64   16.90
   0  10   0  577.54   16.20
   0 -10   0  607.14   16.20
   0 -10   0  630.94   15.50
   0 -10   0  600.24   15.60
   1  10   0  257.67   10.20
   1  10   0  246.88    9.40
   1  10   0  261.17   13.30
   1  10   0  259.27   10.60
   1  10   0  259.07    9.00
  -1 -10   0  242.18    9.60
  -1 -10   0  251.57    9.60
   2  10   0   37.00    3.10
   2  10   0   37.40    4.50
   2  10   0   29.60    5.00
   2  10   0   46.40    5.90
   2  10   0   45.80    4.80
  -2 -10   0   39.60    5.10
  -2 -10   0   56.79    6.10
  -2 -10   0   40.30    5.00
   3  10   0   94.19    6.20
   3  10   0   85.39    4.60
   3  10   0   93.09    7.50
   3  10   0   81.29    7.80
   3  10   0   94.49    6.60
   3  10   0   92.49    4.60
  -3 -10   0   88.29    7.60
  -3 -10   0   94.19    7.90
  -3 -10   0   75.59    6.30
  -3 -10   0   86.59    4.80
   4  10   0  452.65   13.00
   4  10   0  446.36   12.10
   4  10   0  447.96   14.70
   4  10   0  453.45   14.10
   4  10   0  447.66   12.50
  -4 -10   0  452.95   14.00
  -4 -10   0  456.95   12.20
  -4 -10   0  461.35   14.30
   5  10   0  244.58    9.80
   5  10   0  251.27    9.00
   5  10   0  253.77    8.60
   5  10   0  252.77   10.60
   5  10   0  271.17   11.70
  -5 -10   0  249.88   11.00
  -5 -10   0  240.78    7.40
  -5 -10   0  257.27   10.90
  -5 -10   0  249.58    8.80
  -5 -10   0  258.17    8.20
   6  10   0  532.15   14.10
   6  10   0  531.05   14.20
   6  10   0  526.55   15.10
   6  10   0  528.45   15.80
   6  10   0  534.95   16.80
  -6 -10   0  520.45   12.20
  -6 -10   0  509.55   11.90
  -6 -10   0  547.35   14.40
  -6 -10   0  535.05   16.50
  -6 -10   0  554.24   16.60
   7  10   0   31.80    5.30
   7  10   0   19.30    4.90
   7  10   0   19.00    6.40
   7  10   0   33.60    4.70
  -7 -10   0   21.30    6.50
  -7 -10   0   21.00    4.80
  -7 -10   0   23.30    6.00
   8  10   0  167.48   11.10
   8  10   0  147.39    7.60
   8  10   0  174.58    9.90
   8  10   0  156.48    8.80
  -8 -10   0  166.08   10.90
  -8 -10   0  170.28   11.40
  -8 -10   0  152.98    9.30
   9  10   0   13.50    5.10
   9  10   0   24.90    6.00
   9  10   0   14.50    4.40
   9  10   0   27.60    9.20
  -9 -10   0   12.50    6.50
  -9 -10   0   20.60    7.90
  -9 -10   0   20.50    5.90
  -8  11   0  250.57    9.90
  -8  11   0  247.28   12.70
  -8  11   0  224.98   14.10
  -8  11   0  238.38   10.40
   8 -11   0  245.48   13.80
   8 -11   0  266.87   17.50
  -7  11   0   15.70    5.90
  -7  11   0   11.30    4.30
  -7  11   0   16.30    6.20
  -7  11   0   13.20    4.70
   7 -11   0   11.20    6.80
   7 -11   0   14.60    7.00
   7 -11   0   11.70    3.50
  -6  11   0   26.40    6.40
  -6  11   0   34.30    5.00
  -6  11   0   27.80    4.80
  -6  11   0   41.70   10.30
   6 -11   0   44.00    7.30
   6 -11   0   29.70    5.90
  -5  11   0   92.69    8.40
  -5  11   0   73.99    7.00
  -5  11   0   83.09    5.60
  -5  11   0   76.89    6.50
  -5  11   0   89.29    9.30
   5 -11   0   97.29   10.00
  -4  11   0  168.68    7.40
  -4  11   0  168.48   10.30
  -4  11   0  150.88    7.70
  -4  11   0  170.18    8.60
  -4  11   0  148.69    8.90
   4 -11   0  152.98   10.40
   4 -11   0  157.98    7.20
  -3  11   0   48.80    6.30
  -3  11   0   50.39    5.50
  -3  11   0   45.10    5.60
  -3  11   0   56.19    5.60
   3 -11   0   58.69    6.70
   3 -11   0   56.99    6.00
  -2  11   0   52.99    6.00
  -2  11   0   60.99    5.90
  -2  11   0   52.59    6.60
  -2  11   0   49.30    4.70
  -2  11   0   61.39    6.60
   2 -11   0   61.79   10.00
   2 -11   0   61.99    6.20
   2 -11   0   52.49    5.50
  -1  11   0  425.66   13.20
  -1  11   0  425.56   13.20
  -1  11   0  440.36   13.80
  -1  11   0  445.06   14.60
  -1  11   0  449.36   11.90
   1 -11   0  442.96   14.10
   1 -11   0  422.96   12.60
   1 -11   0  452.35   12.70
   0  11   0    1.40    4.00
   0  11   0    3.00    4.40
   0  11   0    4.00    4.50
   0  11   0    2.20    4.80
   0  11   0   -0.10    3.30
   0 -11   0    3.50    4.60
   0 -11   0    5.60    4.30
   0 -11   0    2.30    3.60
   1  11   0  458.25   14.20
   1  11   0  454.55   13.10
   1  11   0  438.36   12.40
   1  11   0  436.36   14.60
  -1 -11   0  427.36   13.40
  -1 -11   0  405.26   17.10
  -1 -11   0  428.16   13.10
   2  11   0   46.80    5.10
   2  11   0   54.29    6.10
   2  11   0   46.00    4.60
   2  11   0   40.20    6.00
   2  11   0   58.29    5.40
   2  11   0   47.70    3.10
  -2 -11   0   50.69    5.90
  -2 -11   0   42.60    5.50
  -2 -11   0   68.09    7.10
   3  11   0   44.70    3.90
   3  11   0   61.29    6.90
   3  11   0   49.40    4.20
   3  11   0   56.99    5.50
   3  11   0   57.19    6.20
   3  11   0   49.00    6.20
  -3 -11   0   57.49    6.60
  -3 -11   0   46.50    6.00
  -3 -11   0   51.99    6.90
   4  11   0  179.48   10.40
   4  11   0  161.18    8.00
   4  11   0  162.88    9.60
   4  11   0  160.28    8.60
  -4 -11   0  206.68   10.50
  -4 -11   0  188.68   10.20
  -4 -11   0  214.98   11.00
  -4 -11   0  186.18    8.00
   5  11   0   77.99    5.70
   5  11   0   70.99    7.30
   5  11   0   90.29    8.30
   5  11   0   86.79    6.60
   5  11   0   77.29    7.20
  -5 -11   0   83.49    8.70
  -5 -11   0   74.69    8.70
  -5 -11   0   87.69    6.30
  -5 -11   0   78.39    7.20
   6  11   0   36.40    4.50
   6  11   0   32.90    6.60
   6  11   0   28.60    4.60
   6  11   0   27.70    5.70
   6  11   0   25.10    6.60
  -6 -11   0   29.30    6.80
  -6 -11   0   37.40    4.90
  -6 -11   0   35.30    6.50
  -6 -11   0   38.10    4.00
   7  11   0   14.20    6.40
   7  11   0   11.70    4.90
   7  11   0   11.20    4.20
   7  11   0   16.60    4.70
  -7 -11   0   18.30    8.40
  -7 -11   0   11.40    6.60
  -7 -11   0   10.80    6.00
   8  11   0  245.18   11.20
   8  11   0  228.38   10.30
   8  11   0  263.47   14.80
   8  11   0  227.48    9.20
  -8 -11   0  246.58   16.80
  -8 -11   0  243.08   10.80
  -8 -11   0  251.47   12.70
  -7  12   0   83.99    9.10
  -7  12   0   87.59    7.70
  -7  12   0   93.79   10.00
  -7  12   0   82.89   12.70
   7 -12   0   80.79    9.20
   7 -12   0   77.09    9.10
  -6  12   0   10.00    5.70
  -6  12   0    0.50    5.80
  -6  12   0    9.90    4.80
  -6  12   0   -0.10    4.30
   6 -12   0    6.80    3.80
   6 -12   0    3.40    6.70
   6 -12   0    9.10    7.70
  -5  12   0   68.49    7.30
  -5  12   0   69.99    6.50
  -5  12   0   65.49    7.60
  -5  12   0   57.39    7.60
   5 -12   0   78.29    6.20
   5 -12   0   78.39    8.70
  -4  12   0   10.00    3.90
  -4  12   0   13.20    4.90
  -4  12   0   12.30    5.70
  -4  12   0   18.00    5.40
   4 -12   0   12.00    6.30
   4 -12   0   12.20    4.10
  -3  12   0  196.08    9.80
  -3  12   0  205.38    8.10
  -3  12   0  215.48   11.20
  -3  12   0  183.68    9.80
   3 -12   0  197.78    8.30
   3 -12   0  204.48   11.50
  -2  12   0  131.39    6.90
  -2  12   0  138.89    9.00
  -2  12   0  136.69    9.00
  -2  12   0  135.39    9.70
   2 -12   0  137.49    7.80
   2 -12   0  138.79   10.00
  -1  12   0   11.90    4.70
  -1  12   0   13.70    5.10
  -1  12   0    6.50    3.70
  -1  12   0    2.00    4.20
   0  12   0   26.10    4.30
   0  12   0   14.30    4.70
   0  12   0   29.10    6.10
   0  12   0   21.90    5.50
   0  12   0   32.80    5.20
   0 -12   0   24.30    4.50
   0 -12   0   28.50    5.10
   0 -12   0   30.50    9.00
   1  12   0    6.70    3.90
   1  12   0    2.30    4.20
   1  12   0    7.30    5.40
   1  12   0    5.00    5.00
  -1 -12   0    9.20    4.40
   2  12   0  145.69    9.50
   2  12   0  138.39    9.80
   2  12   0  133.09    8.10
   2  12   0  142.69    8.00
  -2 -12   0  114.99    8.90
  -2 -12   0  141.39    8.70
  -2 -12   0  133.69    9.90
   3  12   0  177.18    5.90
   3  12   0  192.98   11.10
   3  12   0  188.38    8.80
   3  12   0  193.18    9.30
   3  12   0  175.98   10.20
  -3 -12   0  207.28   10.70
  -3 -12   0  202.88    9.30
  -3 -12   0  215.88   10.70
   4  12   0   10.30    5.40
   4  12   0    9.30    4.30
   4  12   0   17.10    6.20
   4  12   0    7.90    4.80
  -4 -12   0    6.90    9.60
  -4 -12   0   14.70    5.90
  -4 -12   0   13.60    4.70
   5  12   0   72.89    8.60
   5  12   0   65.59    7.70
   5  12   0   77.99    6.90
   5  12   0   66.09    5.50
  -5 -12   0   69.69    6.30
  -5 -12   0   71.79    7.80
  -5 -12   0   78.49    9.30
  -5 -12   0   83.29    6.20
   6  12   0    4.60    4.90
   6  12   0    2.80    4.10
   6  12   0    9.70    6.50
   6  12   0    4.70    3.60
  -6 -12   0   -0.40    1.50
  -6 -12   0    7.50    6.40
  -6 -12   0    1.40    5.80
  -6 -12   0   10.20    4.10
   7  12   0   74.79    7.10
   7  12   0   85.29    7.10
   7  12   0   79.99    7.00
   7  12   0   96.59    9.30
  -7 -12   0   80.59    9.00
  -7 -12   0   55.39   13.10
  -7 -12   0   92.79    7.80
  -5  13   0   -3.70    5.50
  -5  13   0    3.80   10.10
  -5  13   0    4.20    4.20
  -5  13   0   -4.90    5.60
   5 -13   0    1.60    4.80
   5 -13   0   -8.60    6.60
  -4  13   0   21.80    6.70
  -4  13   0   28.80    5.90
  -4  13   0   35.60    4.70
  -4  13   0   26.50    6.20
   4 -13   0   28.90    4.80
   4 -13   0   25.70    7.60
  -3  13   0   16.90    5.40
  -3  13   0   23.20    6.50
  -3  13   0   12.80    5.50
  -3  13   0   16.70    4.30
   3 -13   0   13.20    7.70
   3 -13   0   17.10    6.90
  -2  13   0    0.20    3.50
  -2  13   0    1.40    5.60
  -2  13   0    0.40    5.00
  -2  13   0    3.40    6.30
   2 -13   0    6.80    6.00
  -1  13   0  214.58    8.60
  -1  13   0  224.98   12.30
  -1  13   0  205.48   11.00
  -1  13   0  221.88   10.70
   1 -13   0  209.78    9.80
   1 -13   0  240.18   11.80
   0  13   0    2.50    5.50
   0  13   0   -0.60    5.00
   0  13   0   -4.80    4.50
   0  13   0    5.00    3.80
   0 -13   0    5.30    5.60
   1  13   0  211.68   11.80
   1  13   0  211.08   10.10
   1  13   0  217.38   11.30
   1  13   0  205.98    8.90
  -1 -13   0  216.58   10.40
  -1 -13   0  216.28   10.90
   2  13   0    4.50    4.40
   2  13   0   -0.60    5.20
   2  13   0   11.90    6.00
   2  13   0    0.20    4.50
  -2 -13   0    6.00    5.50
  -2 -13   0    3.80    6.40
   3  13   0   17.30    5.90
   3  13   0   19.00    5.10
   3  13   0   18.30    5.00
   3  13   0   19.00    6.50
  -3 -13   0   15.80    5.30
  -3 -13   0   15.10    6.00
   4  13   0   31.20    5.30
   4  13   0   22.20    6.00
   4  13   0   31.40    8.90
  -4 -13   0   40.70    7.00
  -4 -13   0   39.00    5.60
   5  13   0   11.30    5.70
   5  13   0    4.20    4.50
   5  13   0   10.10    5.30
   5  13   0   12.20    6.50
  -5 -13   0   11.60    6.60
  -5 -13   0    6.90    6.60
  -2  14   0  743.33   21.40
  -2  14   0  745.03   18.30
  -2  14   0  754.62   21.10
  -2  14   0  749.62   22.80
   2 -14   0  751.52   23.00
  -1  14   0   31.90    4.80
  -1  14   0   30.20    6.20
  -1  14   0   35.90    7.40
  -1  14   0   29.30    6.40
   1 -14   0   41.90    7.60
   1 -14   0   35.00    6.00
   0  14   0  402.26   12.10
   0  14   0  387.66   16.30
   0  14   0  409.66   14.30
   0  14   0  384.36   15.20
   0 -14   0  402.56   13.70
   0 -14   0  400.06   15.10
   1  14   0   36.40    5.00
   1  14   0   40.90    7.00
   1  14   0   31.30    7.40
  -1 -14   0   37.90    6.60
  -1 -14   0   35.30    6.90
   2  14   0  727.63   18.90
   2  14   0  694.13   23.20
   2  14   0  772.32   22.60
   2  14   0  749.53   21.80
  -2 -14   0  762.82   20.70
  -2 -14   0  742.43   20.50
  -2 -14  -1   66.69    7.50
  -2 -14  -1   64.89    7.50
   2  14   1   56.49    6.90
   2  14   1   51.09    7.70
   2  14   1   59.69    7.60
   2  14   1   65.29    6.70
  -1 -14  -1  299.07   13.00
  -1 -14  -1  290.47   12.00
   1  14   1  285.57   10.90
   1  14   1  295.97   14.20
   1  14   1  252.37   14.80
   1  14   1  299.87   13.40
   0 -14  -1    7.00    6.30
   0 -14  -1    6.40    5.30
   0  14   1   11.50    6.30
   0  14   1    5.40    5.70
   0  14   1    5.20    5.60
   0  14   1    1.10    4.20
   1 -14  -1  402.66   15.90
   1 -14  -1  444.66   15.70
  -1  14   1  399.26   14.40
  -1  14   1  416.46   16.30
  -1  14   1  414.36   12.60
  -1  14   1  421.46   15.50
   2 -14  -1   69.59    7.70
   2 -14  -1   80.59    9.30
  -2  14   1   77.59    7.90
  -2  14   1   63.59    7.20
  -2  14   1   67.89    6.90
  -2  14   1   69.29    8.60
  -5 -13  -1    2.30    6.30
  -5 -13  -1   -0.90    5.90
   5  13   1   -0.50    5.20
   5  13   1    4.70    5.10
   5  13   1   -0.40    4.20
   5  13   1   10.90    6.80
  -4 -13  -1  487.25   14.60
  -4 -13  -1  505.75   16.80
  -4 -13  -1  520.85   17.80
   4  13   1  519.55   15.80
   4  13   1  502.45   14.80
   4  13   1  484.45   16.60
  -3 -13  -1   47.10    6.10
  -3 -13  -1   40.10    9.50
  -3 -13  -1   47.70    6.80
   3  13   1   46.30    7.20
   3  13   1   31.50    6.20
   3  13   1   39.80    5.90
   3  13   1   36.10    5.40
  -2 -13  -1  147.79    9.70
  -2 -13  -1  156.88   10.80
   2  13   1  146.19   11.20
   2  13   1  136.69   10.00
   2  13   1  135.39    8.50
   2  13   1  136.19    8.60
  -1 -13  -1   80.39    8.30
  -1 -13  -1   76.09    7.50
   1  13   1   81.59    8.80
   1  13   1   91.39    9.50
   1  13   1   82.59    7.40
   1  13   1   72.79    7.70
   0 -13  -1   83.39    9.30
   0 -13  -1   88.99    8.30
   0  13   1   76.79    8.10
   0  13   1   79.19    6.90
   0  13   1   85.99    9.30
   0  13   1   75.99    8.70
   1 -13  -1  300.37   13.00
   1 -13  -1  295.97   11.00
  -1  13   1  276.97   11.60
  -1  13   1  271.27   10.10
  -1  13   1  289.47   13.10
  -1  13   1  288.77   12.30
   2 -13  -1  174.98   11.50
   2 -13  -1  171.28    8.60
  -2  13   1  165.18   11.00
  -2  13   1  162.08   10.00
  -2  13   1  167.88   10.10
  -2  13   1  170.98    8.20
   3 -13  -1  638.04   20.00
   3 -13  -1  630.64   16.00
  -3  13   1  624.94   16.30
  -3  13   1  643.84   19.00
  -3  13   1  616.84   18.30
  -3  13   1  612.94   19.80
   4 -13  -1   69.59    6.50
   4 -13  -1   61.29    8.60
  -4  13   1   53.19    6.90
  -4  13   1   39.30    6.20
  -4  13   1   40.90    7.20
  -4  13   1   56.09    5.50
   5 -13  -1  160.58   12.40
  -5  13   1  139.79    8.40
  -5  13   1  138.59   11.90
  -5  13   1  149.88   10.30
  -5  13   1  159.58   12.00
  -7 -12  -1   12.50    7.90
  -7 -12  -1   20.50    4.90
  -7 -12  -1   13.10    7.50
   7  12   1   13.00    4.30
   7  12   1   18.00    4.30
   7  12   1   20.30    5.60
   7  12   1   13.50    6.60
  -6 -12  -1  527.05   17.40
  -6 -12  -1  507.15   14.30
  -6 -12  -1  514.95   17.50
   6  12   1  523.45   14.40
   6  12   1  517.05   14.20
   6  12   1  522.95   16.20
   6  12   1  583.64   20.70
  -5 -12  -1   59.69    7.60
  -5 -12  -1   75.89    6.40
  -5 -12  -1   81.29    9.40
   5  12   1   66.99    7.80
   5  12   1   77.59    8.00
   5  12   1   68.79    5.50
   5  12   1   70.29    8.30
   5  12   1   63.09    6.50
  -4 -12  -1  633.44   16.40
  -4 -12  -1  645.54   18.60
  -4 -12  -1  641.24   19.70
   4  12   1  616.94   18.50
   4  12   1  622.94   16.50
   4  12   1  620.14   17.50
   4  12   1  637.14   19.30
  -3 -12  -1    2.50    5.10
  -3 -12  -1    2.30    4.50
  -3 -12  -1    6.50    5.20
   3  12   1   -2.10    3.90
   3  12   1    1.70    2.20
   3  12   1    5.20    5.30
   3  12   1    2.50    4.90
   3  12   1   -1.90    4.40
  -2 -12  -1  178.78    9.80
  -2 -12  -1  177.48    9.40
   2  12   1  171.98    8.80
   2  12   1  175.88   10.50
   2  12   1  156.58    9.80
   2  12   1  150.18    8.40
  -1 -12  -1    9.00    5.20
  -1 -12  -1   11.60    5.00
   1  12   1    5.50    5.30
   1  12   1    8.80    5.10
   1  12   1    5.20    4.30
   1  12   1    6.90    4.20
   0 -12  -1  613.54   15.80
   0 -12  -1  570.64   16.00
   0 -12  -1  583.24   22.50
   0  12   1  598.74   17.90
   0  12   1  567.24   15.20
   0  12   1  555.74   17.00
   0  12   1  569.54   16.10
   1 -12  -1    5.80    4.20
   1 -12  -1   11.90    5.60
   1 -12  -1    7.80    4.40
  -1  12   1   15.00    4.80
  -1  12   1    2.60    3.80
  -1  12   1    7.70    4.80
  -1  12   1    7.50    5.20
   2 -12  -1  378.26   14.00
   2 -12  -1  376.86   11.40
  -2  12   1  377.36   14.10
  -2  12   1  355.56   11.20
  -2  12   1  369.96   13.20
  -2  12   1  388.16   13.00
   3 -12  -1   11.90    4.00
   3 -12  -1    8.80    5.90
  -3  12   1    2.40    5.40
  -3  12   1    2.10    3.50
  -3  12   1   10.40    4.70
  -3  12   1    6.10    5.00
   4 -12  -1  569.74   17.90
   4 -12  -1  528.95   13.70
  -4  12   1  548.55   17.50
  -4  12   1  515.35   16.30
  -4  12   1  538.25   16.00
  -4  12   1  511.35   14.30
   5 -12  -1   69.39    8.40
  -5  12   1   68.99    7.20
  -5  12   1   65.89    6.50
  -5  12   1   63.19    6.80
  -5  12   1   65.39    7.70
   6 -12  -1  739.33   21.70
   6 -12  -1  711.23   24.70
  -6  12   1  703.33   21.40
  -6  12   1  720.43   19.60
  -6  12   1  734.23   20.60
  -6  12   1  721.83   18.80
   7 -12  -1    2.90    7.20
   7 -12  -1    3.40    7.20
  -7  12   1    4.60    4.50
  -7  12   1    1.40    6.50
  -7  12   1    4.20    5.90
  -7  12   1   12.80    4.90
  -8 -11  -1   37.50    7.10
  -8 -11  -1   49.80    6.20
  -8 -11  -1   58.69   10.70
   8  11   1   47.90    5.70
   8  11   1   50.79    8.30
   8  11   1   47.30    6.50
   8  11   1   48.40    4.80
  -7 -11  -1   65.99    7.70
  -7 -11  -1   55.59    7.80
   7  11   1   58.99    6.00
   7  11   1   57.19    6.40
   7  11   1   64.79    6.70
   7  11   1   59.19    7.80
  -6 -11  -1  225.68   11.80
  -6 -11  -1  253.27    9.30
  -6 -11  -1  226.08   11.70
  -6 -11  -1  219.88    7.10
   6  11   1  236.28    8.80
   6  11   1  241.58    8.90
   6  11   1  234.68   12.00
   6  11   1  243.38   11.00
   6  11   1  235.48   10.40
  -5 -11  -1  160.98   10.50
  -5 -11  -1  165.48    7.50
  -5 -11  -1  163.98   10.20
   5  11   1  165.08    7.10
   5  11   1  159.58   10.30
   5  11   1  165.98    7.60
   5  11   1  165.28    9.50
   5  11   1  159.78    8.80
  -4 -11  -1  211.18    8.60
  -4 -11  -1  229.28    9.60
  -4 -11  -1  210.58   10.60
   4  11   1  216.28    9.50
   4  11   1  216.18    8.60
   4  11   1  207.18   10.90
   4  11   1  213.08   10.30
  -3 -11  -1  204.38   10.10
  -3 -11  -1  215.78   10.20
  -3 -11  -1  222.38    9.00
   3  11   1  201.58    6.60
   3  11   1  213.48    8.60
   3  11   1  219.08    6.60
   3  11   1  208.68    9.40
   3  11   1  213.58   10.70
   3  11   1  216.68   10.30
  -2 -11  -1  229.28    9.50
  -2 -11  -1  219.68   10.10
  -2 -11  -1  221.78    9.90
   2  11   1  226.08    9.00
   2  11   1  223.38   10.30
   2  11   1  214.08    6.00
   2  11   1  208.38   10.90
   2  11   1  198.88    9.00
  -1 -11  -1 1135.79   27.90
  -1 -11  -1 1171.98   26.90
  -1 -11  -1 1146.59   26.50
   1  11   1 1149.69   27.50
   1  11   1 1201.98   28.30
   1  11   1 1160.18   26.20
   1  11   1 1200.58   26.50
   0 -11  -1    3.00    4.50
   0 -11  -1    4.80    3.80
   0 -11  -1    3.10    4.10
   0  11   1   11.00    3.80
   0  11   1    4.10    4.30
   0  11   1    0.10    3.80
   0  11   1    5.00    4.00
   0  11   1    6.80    4.80
   1 -11  -1  376.86   11.90
   1 -11  -1  422.26   11.90
   1 -11  -1  424.36   13.50
  -1  11   1  377.36   12.90
  -1  11   1  388.16   12.40
  -1  11   1  376.76   11.40
  -1  11   1  401.76   12.60
  -1  11   1  422.26   14.00
   2 -11  -1  512.75   14.10
   2 -11  -1  536.35   14.00
   2 -11  -1  555.64   21.60
  -2  11   1  534.75   15.80
  -2  11   1  545.75   16.70
  -2  11   1  552.34   14.10
  -2  11   1  545.15   15.40
  -2  11   1  550.24   15.10
   3 -11  -1   97.49    6.50
   3 -11  -1  107.39    6.40
   3 -11  -1  100.29    9.30
  -3  11   1  112.19    7.80
  -3  11   1  106.19    6.60
  -3  11   1  102.09    6.70
  -3  11   1  108.99    7.80
  -3  11   1  108.39    8.70
   4 -11  -1   82.19    8.70
   4 -11  -1   83.19    7.90
  -4  11   1   95.39    8.70
  -4  11   1   86.89    6.40
  -4  11   1   77.29    7.20
  -4  11   1   72.89    7.90
  -4  11   1   87.29    6.50
   5 -11  -1  245.68    7.90
   5 -11  -1  251.27   12.40
  -5  11   1  240.38    9.80
  -5  11   1  195.88    7.80
  -5  11   1  233.88   10.60
  -5  11   1  226.38   11.40
  -5  11   1  241.18    9.20
   6 -11  -1  103.89   10.50
   6 -11  -1  102.29    5.60
   6 -11  -1  108.69   11.40
  -6  11   1   94.69    9.80
  -6  11   1   94.79    7.20
  -6  11   1  102.49    7.60
  -6  11   1   95.19    9.40
   7 -11  -1  330.17   14.60
   7 -11  -1  318.77   14.30
  -7  11   1  295.87   13.90
  -7  11   1  289.77   17.20
  -7  11   1  327.07   11.30
  -7  11   1  342.37   13.30
   8 -11  -1   10.10    7.10
   8 -11  -1    7.00    8.30
  -8  11   1    3.80    5.70
  -8  11   1    1.20    4.80
  -8  11   1    3.10    4.20
  -9 -10  -1  415.96   18.00
  -9 -10  -1  383.96   13.90
  -9 -10  -1  378.16   15.30
   9  10   1  368.46   19.40
   9  10   1  361.66   13.10
   9  10   1  377.16   14.20
  -8 -10  -1   76.19    8.00
  -8 -10  -1   69.79    7.80
  -8 -10  -1   74.99    8.10
   8  10   1   67.79    7.20
   8  10   1   68.89    6.10
   8  10   1   71.09    7.90
   8  10   1   64.19    6.70
  -7 -10  -1  199.08   10.90
  -7 -10  -1  181.58   11.00
  -7 -10  -1  191.08    9.20
   7  10   1  195.58    9.50
   7  10   1  182.78    9.50
   7  10   1  184.38    7.60
   7  10   1  197.98    8.80
   7  10   1  187.18   11.10
  -6 -10  -1    6.50    5.60
  -6 -10  -1    0.00    4.90
  -6 -10  -1    9.20    4.10
  -6 -10  -1    2.50    2.70
   6  10   1   -0.10    4.20
   6  10   1    3.90    4.30
   6  10   1    1.80    3.50
   6  10   1    4.20    3.40
   6  10   1    4.10    5.40
  -5 -10  -1  347.37   12.80
  -5 -10  -1  330.77    9.10
  -5 -10  -1  351.06   12.80
  -5 -10  -1  339.67   10.30
  -5 -10  -1  332.17    9.60
   5  10   1  339.47   12.10
   5  10   1  347.07   10.30
   5  10   1  348.57   11.50
   5  10   1  358.06   13.40
   5  10   1  348.07   10.20
  -4 -10  -1    1.70    4.80
  -4 -10  -1   -0.60    3.60
  -4 -10  -1    4.40    4.60
   4  10   1    3.10    4.70
   4  10   1    5.60    4.30
   4  10   1    1.10    3.00
   4  10   1    3.40    3.30
   4  10   1    1.90    3.90
  -3 -10  -1  502.15   13.30
  -3 -10  -1  484.25   11.70
  -3 -10  -1  494.65   14.70
  -3 -10  -1  476.55   14.30
   3  10   1  498.25   11.70
   3  10   1  493.15   13.90
   3  10   1  481.45   11.50
   3  10   1  487.75   15.10
   3  10   1  504.05   13.10
  -2 -10  -1   17.50    4.60
  -2 -10  -1   34.90    4.70
  -2 -10  -1   24.90    4.90
   2  10   1   35.80    4.30
   2  10   1   27.60    3.00
   2  10   1   33.80    3.60
   2  10   1   35.00    4.70
   2  10   1   34.70    5.20
   2  10   1   28.60    5.40
  -1 -10  -1  627.54   16.10
  -1 -10  -1  618.74   15.80
  -1 -10  -1  610.04   16.40
   1  10   1  618.64   15.60
   1  10   1  627.24   15.80
   1  10   1  603.24   16.20
   1  10   1  600.04   16.60
   1  10   1  627.64   17.20
   0 -10  -1    8.70    3.80
   0 -10  -1   13.00    4.00
   0 -10  -1    4.80    4.30
   0  10   1   15.50    4.40
   0  10   1   16.20    4.90
   0  10   1    8.90    3.80
   0  10   1   14.00    4.20
   1 -10  -1  430.96   13.50
   1 -10  -1  464.65   12.20
   1 -10  -1  447.06   12.50
  -1  10   1  446.26   13.90
  -1  10   1  429.66   12.80
  -1  10   1  452.75   14.00
  -1  10   1  449.86   13.40
  -1  10   1  442.76   12.00
   2 -10  -1   20.60    5.20
   2 -10  -1   15.70    3.50
  -2  10   1   15.50    3.60
  -2  10   1   14.00    4.70
  -2  10   1   15.90    4.20
  -2  10   1   14.00    4.10
  -2  10   1   15.30    3.60
   3 -10  -1  320.57    9.40
   3 -10  -1  308.07    9.40
   3 -10  -1  330.27   12.10
  -3  10   1  336.67   10.90
  -3  10   1  319.17   11.90
  -3  10   1  323.47   10.30
  -3  10   1  312.37    9.80
  -3  10   1  322.77   11.00
   4 -10  -1  106.69    9.20
   4 -10  -1   82.49    5.40
  -4  10   1   84.79    6.20
  -4  10   1   76.89    4.90
  -4  10   1   87.69    7.20
   5 -10  -1   60.79    4.40
   5 -10  -1   50.29    4.70
   5 -10  -1   54.39    6.80
  -5  10   1   39.20    6.00
  -5  10   1   51.79    4.90
  -5  10   1   49.10    5.30
  -5  10   1   43.60    5.70
  -5  10   1   38.60    4.70
  -5  10   1   47.90    4.10
   6 -10  -1   45.10    4.50
   6 -10  -1   36.60    6.50
   6 -10  -1   48.20    7.00
  -6  10   1   42.70    4.80
  -6  10   1   36.70    4.30
  -6  10   1   37.60    4.90
  -6  10   1   40.20    5.80
  -6  10   1   36.70    6.30
   7 -10  -1    7.00    2.90
   7 -10  -1    5.50    6.00
   7 -10  -1    9.10    6.20
  -7  10   1    9.80    4.50
  -7  10   1    7.10    5.60
  -7  10   1    5.80    5.00
  -7  10   1    5.60    3.70
  -7  10   1    3.70    2.70
   8 -10  -1  248.88   12.90
   8 -10  -1  258.67   13.10
  -8  10   1  267.87   12.50
  -8  10   1  258.67    9.60
  -8  10   1  239.78   10.50
  -8  10   1  240.78   11.60
   9 -10  -1   16.90    7.30
   9 -10  -1   21.60    9.90
  -9  10   1   15.10    6.20
  -9  10   1   17.10    5.50
  -9  10   1   16.00    8.20
 -10  -9  -1   64.49    8.00
 -10  -9  -1   50.49    7.10
 -10  -9  -1   46.10    7.90
  10   9   1   60.19    8.60
  10   9   1   54.39    6.20
  10   9   1   49.10    6.50
  10   9   1   66.19    7.30
  -9  -9  -1  365.16   14.60
  -9  -9  -1  361.46   13.40
  -9  -9  -1  375.46   14.50
   9   9   1  380.76   14.80
   9   9   1  359.46   13.50
   9   9   1  379.26   13.10
   9   9   1  367.46   10.70
  -8  -9  -1  623.74   20.80
  -8  -9  -1  594.34   16.70
  -8  -9  -1  591.24   18.10
   8   9   1  586.84   16.40
   8   9   1  605.24   17.20
   8   9   1  591.44   14.70
   8   9   1  592.24   18.30
  -7  -9  -1   73.19    8.30
  -7  -9  -1   68.79    7.40
  -7  -9  -1   64.99    6.90
   7   9   1   67.19    6.80
   7   9   1   75.69    5.60
   7   9   1   70.79    6.40
   7   9   1   58.79    6.90
  -6  -9  -1  715.23   19.40
  -6  -9  -1  716.73   17.60
  -6  -9  -1  732.73   19.40
   6   9   1  710.53   17.60
   6   9   1  742.33   19.60
   6   9   1  717.33   16.80
   6   9   1  699.23   18.60
   6   9   1  712.03   18.30
  -5  -9  -1  189.38    6.60
  -5  -9  -1  201.88    9.50
  -5  -9  -1  187.58    7.70
  -5  -9  -1  178.58    9.40
  -5  -9  -1  188.28    6.10
   5   9   1  188.88    8.80
   5   9   1  193.88    7.40
   5   9   1  183.08    9.60
   5   9   1  195.08    8.40
   5   9   1  192.38    7.20
  -4  -9  -1  545.15   15.30
  -4  -9  -1  583.44   13.90
  -4  -9  -1  568.84   13.70
  -4  -9  -1  558.84   13.20
  -4  -9  -1  563.04   15.80
   4   9   1  552.54   16.20
   4   9   1  568.14   14.80
   4   9   1  559.14   15.50
   4   9   1  566.34   13.60
   4   9   1  567.14   13.90
  -3  -9  -1   19.10    4.40
  -3  -9  -1   22.40    4.70
  -3  -9  -1   24.60    3.90
  -3  -9  -1   25.20    3.10
   3   9   1   25.90    4.20
   3   9   1   24.60    3.60
   3   9   1   22.30    4.70
   3   9   1   24.80    4.50
   3   9   1   25.50    2.90
   3   9   1   24.70    2.70
  -2  -9  -1  274.87    9.70
  -2  -9  -1  262.07    9.00
  -2  -9  -1  257.67    9.20
   2   9   1  259.67    6.90
   2   9   1  280.87   10.30
   2   9   1  261.67    9.80
   2   9   1  257.47    9.70
   2   9   1  257.17    9.10
   2   9   1  254.47    8.50
   2   9   1  258.77    6.80
  -1  -9  -1   80.79    6.30
  -1  -9  -1  104.99    6.70
  -1  -9  -1   86.69    6.30
   1   9   1   85.49    7.00
   1   9   1   83.49    6.60
   1   9   1   91.09    3.20
   1   9   1   90.09    5.70
   0  -9  -1  667.93   16.10
   0  -9  -1  685.93   16.90
   0  -9  -1  654.13   16.40
   0   9   1  655.33   16.60
   0   9   1  688.13   16.20
   0   9   1  669.83   16.30
   0   9   1  679.13   17.00
   0   9   1  677.23   17.50
   1  -9  -1    3.10    3.10
   1  -9  -1    3.70    3.10
   1  -9  -1    6.50    3.90
  -1   9   1    7.20    3.60
  -1   9   1    8.30    4.10
  -1   9   1    1.50    3.00
  -1   9   1    1.80    2.90
  -1   9   1    0.30    3.30
   2  -9  -1  469.95   13.70
   2  -9  -1  480.55   11.90
  -2   9   1  449.95   13.90
  -2   9   1  479.45   12.30
  -2   9   1  482.05   14.00
  -2   9   1  472.85   14.00
  -2   9   1  459.75   11.80
  -2   9   1  484.05   13.20
   3  -9  -1  668.93   17.40
   3  -9  -1  648.84   14.90
  -3   9   1  670.33   16.40
  -3   9   1  636.54   15.10
  -3   9   1  647.94   17.50
  -3   9   1  658.63   16.70
  -3   9   1  636.84   16.00
  -3   9   1  661.03   15.70
   4  -9  -1   27.20    3.30
   4  -9  -1   26.50    2.80
   4  -9  -1   37.20    5.50
  -4   9   1   30.70    5.20
  -4   9   1   31.90    4.00
  -4   9   1   32.60    4.60
  -4   9   1   27.60    4.10
  -4   9   1   22.40    3.10
   5  -9  -1  217.58    7.10
   5  -9  -1  225.28    7.00
   5  -9  -1  225.28   10.60
  -5   9   1  222.28    7.20
  -5   9   1  228.78    8.50
  -5   9   1  221.78    9.40
  -5   9   1  217.68    8.40
  -5   9   1  226.38   10.40
  -5   9   1  227.78    8.10
   6  -9  -1    7.40    2.80
   6  -9  -1    4.50    2.40
   6  -9  -1   12.60    5.40
   6  -9  -1   11.60    5.40
  -6   9   1   -1.00    3.70
  -6   9   1    1.30    4.20
  -6   9   1    9.80    3.70
  -6   9   1    6.50    3.50
  -6   9   1    7.80    5.00
   7  -9  -1   80.69    3.70
   7  -9  -1   89.59    8.00
   7  -9  -1   70.39    4.10
   7  -9  -1   77.79    4.60
   7  -9  -1   89.79    7.80
  -7   9   1   91.69    7.00
  -7   9   1   78.29    8.30
  -7   9   1   81.09    7.70
  -7   9   1   78.09    5.80
  -7   9   1   76.69    5.50
   8  -9  -1   74.19    7.80
   8  -9  -1   75.99    4.40
   8  -9  -1   74.99    4.60
   8  -9  -1   98.59    8.60
  -8   9   1   86.19    7.60
  -8   9   1   82.89    7.30
  -8   9   1   85.39    5.70
  -8   9   1   79.29    6.10
  -8   9   1   86.99    9.00
   9  -9  -1  499.15   17.50
   9  -9  -1  518.85   17.30
   9  -9  -1  478.45   14.20
  -9   9   1  526.05   16.70
  -9   9   1  482.75   17.10
  -9   9   1  509.85   15.20
  10  -9  -1  127.39   11.50
  10  -9  -1  128.69   11.50
 -10   9   1  114.39   10.00
 -10   9   1  120.79    9.50
 -10   9   1  134.19    8.20
 -11  -8  -1   36.30    7.90
 -11  -8  -1   63.19    8.90
  11   8   1   53.49    9.50
  11   8   1   66.09    8.60
 -10  -8  -1  419.86   15.10
 -10  -8  -1  445.76   15.90
 -10  -8  -1  450.25   15.70
  10   8   1  469.05   16.20
  10   8   1  439.56   12.10
  10   8   1  435.16   15.20
  10   8   1  426.76   14.70
  -9  -8  -1   40.90    6.80
  -9  -8  -1   43.70    6.60
  -9  -8  -1   34.90    6.00
   9   8   1   43.20    6.70
   9   8   1   36.60    5.90
   9   8   1   36.70    5.50
   9   8   1   43.30    4.20
  -8  -8  -1  148.99    9.50
  -8  -8  -1  155.28    9.90
  -8  -8  -1  149.88    8.80
   8   8   1  152.78    7.70
   8   8   1  162.68    6.80
   8   8   1  185.08   10.20
   8   8   1  165.68    9.10
  -7  -8  -1  616.94   17.30
  -7  -8  -1  610.84   17.20
  -7  -8  -1  586.04   16.60
  -7  -8  -1  605.14   16.10
   7   8   1  609.74   16.00
   7   8   1  600.44   16.20
   7   8   1  581.44   17.30
   7   8   1  604.04   14.50
  -6  -8  -1  285.27   10.90
  -6  -8  -1  273.47    9.70
  -6  -8  -1  277.37   11.00
  -6  -8  -1  280.27   10.50
   6   8   1  275.37    8.40
   6   8   1  278.87   11.00
   6   8   1  282.87   10.10
  -5  -8  -1  384.06   10.90
  -5  -8  -1  392.86   12.40
  -5  -8  -1  385.46   12.10
  -5  -8  -1  375.86    9.40
  -5  -8  -1  391.56    9.80
  -5  -8  -1  373.66   12.30
   5   8   1  389.06   11.90
   5   8   1  385.66   12.50
   5   8   1  413.76   11.80
   5   8   1  397.16   10.40
  -4  -8  -1  313.67    9.00
  -4  -8  -1  306.07    8.20
  -4  -8  -1  317.97   10.80
  -4  -8  -1  328.87   10.90
  -4  -8  -1  329.67    8.70
   4   8   1  303.57    9.80
   4   8   1  311.47   10.90
   4   8   1  317.47    8.90
   4   8   1  300.07    8.80
   4   8   1  306.07   10.30
  -3  -8  -1    1.50    3.60
  -3  -8  -1    4.90    3.60
  -3  -8  -1    5.00    2.90
  -3  -8  -1    5.10    2.40
  -3  -8  -1    4.00    2.40
   3   8   1    7.90    2.80
   3   8   1    6.00    3.50
   3   8   1    6.30    2.30
   3   8   1    4.70    3.10
   3   8   1    4.50    2.50
   3   8   1    5.90    3.70
  -2  -8  -1  319.57    9.80
  -2  -8  -1  333.07    8.00
  -2  -8  -1  332.07    9.00
  -2  -8  -1  325.57   10.30
  -2  -8  -1  328.17   10.00
   2   8   1  322.47    8.00
   2   8   1  330.27   10.30
   2   8   1  329.57    9.20
   2   8   1  319.57    9.90
   2   8   1  323.97   10.70
   2   8   1  315.37    7.90
   2   8   1  323.97    9.70
  -1  -8  -1  294.67    8.60
  -1  -8  -1  321.67    9.80
  -1  -8  -1  305.77    9.40
   1   8   1  302.27    9.50
   1   8   1  332.07    9.50
   1   8   1  318.47   10.20
   1   8   1  293.77    7.80
   1   8   1  327.27    9.10
   1   8   1  312.07    7.10
   1   8   1  308.77    9.90
   0  -8  -1 1198.88   25.80
   0  -8  -1 1214.88   25.10
   0  -8  -1 1091.89   24.70
   0  -8  -1 1224.08   25.70
   0   8   1 1152.88   24.90
   0   8   1 1141.39   25.70
   0   8   1 1183.28   25.40
   0   8   1 1211.78   26.50
   0   8   1 1206.38   25.30
   1  -8  -1  188.18    6.60
   1  -8  -1  178.18    6.30
   1  -8  -1  181.58    7.70
   1  -8  -1  190.88    6.90
  -1   8   1  195.18    7.10
  -1   8   1  179.68    7.30
  -1   8   1  182.88    6.60
  -1   8   1  175.98    7.90
  -1   8   1  188.18    6.40
  -1   8   1  180.28    6.90
   2  -8  -1 1185.18   24.30
   2  -8  -1 1128.59   26.20
   2  -8  -1 1150.98   24.80
   2  -8  -1 1209.38   26.10
  -2   8   1 1144.99   27.10
  -2   8   1 1165.78   26.30
  -2   8   1 1133.79   25.20
  -2   8   1 1157.48   25.40
  -2   8   1 1188.88   25.50
   3  -8  -1  707.63   17.50
   3  -8  -1  682.93   15.10
   3  -8  -1  683.63   15.40
  -3   8   1  678.93   17.40
  -3   8   1  666.23   15.30
  -3   8   1  677.93   16.70
  -3   8   1  684.93   16.40
  -3   8   1  702.03   15.90
   4  -8  -1 1217.68   25.40
   4  -8  -1 1249.68   28.00
   4  -8  -1 1242.18   25.30
   4  -8  -1 1218.68   25.50
  -4   8   1 1248.38   28.10
  -4   8   1 1217.88   25.50
  -4   8   1 1224.48   26.60
  -4   8   1 1266.27   27.70
  -4   8   1 1231.38   26.50
   5  -8  -1   70.29    4.30
   5  -8  -1   93.59    7.70
   5  -8  -1   73.99    4.10
  -5   8   1   64.59    4.90
  -5   8   1   77.19    7.00
  -5   8   1   74.09    5.80
  -5   8   1   63.99    6.50
  -5   8   1   68.19    5.20
   6  -8  -1  521.95   12.20
   6  -8  -1  550.74   12.40
   6  -8  -1  534.15   11.80
   6  -8  -1  552.44   15.70
   6  -8  -1  537.45   11.80
   6  -8  -1  558.14   16.00
  -6   8   1  552.14   11.80
  -6   8   1  550.24   14.20
  -6   8   1  555.14   13.50
  -6   8   1  549.54   13.70
  -6   8   1  553.04   15.80
  -6   8   1  539.75   15.10
   7  -8  -1   20.10    2.70
   7  -8  -1   22.60    2.80
   7  -8  -1   33.80    9.20
   7  -8  -1   19.60    2.60
   7  -8  -1   25.80    5.80
   7  -8  -1   23.50    3.00
  -7   8   1   22.60    4.50
  -7   8   1   21.10    3.40
  -7   8   1   19.40    5.00
  -7   8   1   21.00    2.70
  -7   8   1   24.00    3.60
   8  -8  -1  156.48    5.80
   8  -8  -1  148.29   10.20
   8  -8  -1  145.19    5.80
   8  -8  -1  145.69    5.70
   8  -8  -1  154.98    6.10
   8  -8  -1  169.48   10.10
  -8   8   1  146.39    9.90
  -8   8   1  158.68    8.50
  -8   8   1  149.59    5.90
  -8   8   1  154.08    6.60
  -8   8   1  159.38    6.80
  -8   8   1  154.88    9.00
   9  -8  -1   10.20    5.90
   9  -8  -1    3.60    5.90
   9  -8  -1   14.00    6.30
   9  -8  -1   15.10    3.50
   9  -8  -1    9.10    2.90
  -9   8   1   10.80    4.90
  -9   8   1    1.10    3.20
  -9   8   1   18.80    5.50
  -9   8   1    9.50    3.20
  -9   8   1   19.00    6.10
  10  -8  -1   97.79   10.10
  10  -8  -1  108.69   10.40
  10  -8  -1   86.49    6.30
  10  -8  -1   93.49    8.80
 -10   8   1   94.09    6.20
 -10   8   1   97.19    8.70
 -10   8   1  100.19    6.20
 -10   8   1  108.69    5.80
 -10   8   1  126.99    9.80
 -10   8   1   90.89    9.80
  11  -8  -1   -5.80    6.60
  11  -8  -1    9.40    7.30
  11  -8  -1    3.00    4.00
  11  -8  -1    1.60    6.40
 -11   8   1   -1.90    1.30
 -11   8   1   -1.80    3.90
 -11   8   1    8.40    6.70
 -11   8   1   -1.70    3.50
 -11   8   1   -2.40    5.40
 -11  -7  -1   46.10    7.30
 -11  -7  -1   46.30    9.70
 -11  -7  -1   42.00    6.90
  11   7   1   40.80    6.60
  11   7   1   56.09    7.00
  11   7   1   42.40    8.20
  11   7   1   41.90    4.60
 -10  -7  -1    5.10    5.40
 -10  -7  -1   12.60    6.30
 -10  -7  -1    7.80    5.40
  10   7   1    8.60    3.70
  10   7   1    6.20    5.20
  10   7   1   18.30    6.20
  -9  -7  -1   51.09    6.90
  -9  -7  -1   64.19    6.70
  -9  -7  -1   69.59    6.60
   9   7   1   56.79    6.30
   9   7   1   53.19    6.70
   9   7   1   47.40    5.70
   9   7   1   50.09    5.10
  -8  -7  -1   17.80    4.90
  -8  -7  -1   16.80    4.40
   8   7   1   16.30    3.60
   8   7   1   21.80    5.20
  -7  -7  -1  104.69    7.10
  -7  -7  -1  106.09    7.80
  -7  -7  -1   95.49    8.20
  -7  -7  -1   87.39    7.10
   7   7   1  101.39    7.20
   7   7   1  102.59    6.40
   7   7   1  100.09    5.40
   7   7   1   91.79    7.90
  -5  -7  -1  372.86    8.60
  -5  -7  -1  390.96   10.70
  -5  -7  -1  391.16   11.80
  -5  -7  -1  372.86   11.60
  -5  -7  -1  372.06    8.80
  -5  -7  -1  392.66   11.60
   5   7   1  409.06   14.90
   5   7   1  384.96    9.90
   5   7   1  380.76   11.10
   5   7   1  361.66   11.80
  -4  -7  -1  681.83   15.10
  -4  -7  -1  694.93   15.20
  -4  -7  -1  700.03   17.20
  -4  -7  -1  711.83   17.30
  -4  -7  -1  714.23   16.00
   4   7   1  716.03   15.70
   4   7   1  705.53   16.60
   4   7   1  714.33   17.10
   4   7   1  701.73   15.80
   4   7   1  694.23   17.40
  -3  -7  -1   57.09    4.10
  -3  -7  -1   59.59    3.70
  -3  -7  -1   57.09    4.00
  -3  -7  -1   56.69    5.70
  -3  -7  -1   59.79    5.40
  -3  -7  -1   52.39    5.20
   3   7   1   56.99    4.70
   3   7   1   54.59    4.10
   3   7   1   57.89    5.20
   3   7   1   61.69    5.60
   3   7   1   53.09    4.00
   3   7   1   53.69    3.70
   3   7   1   57.89    4.80
  -2  -7  -1  639.54   14.70
  -2  -7  -1  631.44   15.20
  -2  -7  -1  644.04   13.90
  -2  -7  -1  633.14   15.50
  -2  -7  -1  635.44   15.60
  -2  -7  -1  653.83   14.70
  -2  -7  -1  636.14   15.20
   2   7   1  645.74   15.70
   2   7   1  609.04   14.40
   2   7   1  650.93   14.60
   2   7   1  649.83   16.00
   2   7   1  661.23   15.10
   2   7   1  655.13   13.90
   2   7   1  735.93   19.50
  -1  -7  -1  357.46   10.40
  -1  -7  -1  356.96    9.40
  -1  -7  -1  366.76    9.80
  -1  -7  -1  362.26   10.30
  -1  -7  -1  359.16    9.20
  -1  -7  -1  370.76    9.80
   1   7   1  363.46    9.40
   1   7   1  370.66   10.30
   1   7   1  360.56   10.60
   1   7   1  349.57    8.30
   1   7   1  360.66    9.60
   1   7   1  385.16    9.90
   1   7   1  364.26    8.00
   1   7   1  363.46    9.50
   1   7   1  359.96   10.00
   0  -7  -1   77.19    4.90
   0  -7  -1   78.89    4.60
   0  -7  -1   77.49    4.90
   0  -7  -1   79.99    5.30
   0   7   1   80.19    4.50
   0   7   1   81.09    4.90
   0   7   1   80.69    4.40
   0   7   1   81.49    4.70
   0   7   1   86.39    5.60
   0   7   1   88.59    5.10
   0   7   1   79.59    4.70
   1  -7  -1 1320.47   27.50
   1  -7  -1 1248.58   29.30
   1  -7  -1 1318.27   27.00
  -1   7   1 1326.27   27.30
  -1   7   1 1326.97   27.90
  -1   7   1 1304.17   27.00
  -1   7   1 1314.57   27.60
  -1   7   1 1337.17   29.70
  -1   7   1 1353.56   28.60
   2  -7  -1    5.70    2.30
   2  -7  -1    2.50    2.50
   2  -7  -1    4.20    2.30
   2  -7  -1    1.50    3.10
  -2   7   1    4.80    2.70
  -2   7   1    4.80    2.30
  -2   7   1    2.90    3.00
  -2   7   1    5.80    2.20
  -2   7   1    6.70    2.50
  -2   7   1    3.20    2.60
   3  -7  -1 1116.49   25.10
   3  -7  -1 1149.29   23.30
   3  -7  -1 1125.79   24.20
   3  -7  -1 1129.89   23.50
  -3   7   1 1147.89   24.30
  -3   7   1 1140.39   24.70
  -3   7   1 1163.98   25.40
  -3   7   1 1135.09   24.00
  -3   7   1 1104.59   23.40
  -4   7   1   67.49    4.40
  -4   7   1   55.59    5.10
  -4   7   1   59.79    4.50
   5  -7  -1  970.60   19.70
   5  -7  -1  977.00   19.80
   5  -7  -1  975.40   21.30
   5  -7  -1  976.30   20.30
   5  -7  -1  993.30   23.00
  -5   7   1  982.40   19.70
  -5   7   1  947.21   23.00
  -5   7   1  976.00   21.40
  -5   7   1  968.10   21.20
  -5   7   1 1010.20   21.70
  -5   7   1  998.70   23.00
   6  -7  -1  470.55   10.30
   6  -7  -1  444.26   10.10
   6  -7  -1  502.25   13.80
   6  -7  -1  428.06   10.10
   6  -7  -1  450.65   13.40
   6  -7  -1  466.15   10.30
  -6   7   1  438.66   13.30
  -6   7   1  397.36   12.50
  -6   7   1  395.96   10.90
  -6   7   1  439.46   12.10
  -6   7   1  391.16   10.80
  -6   7   1  386.26    9.90
   7  -7  -1 1412.76   29.40
   7  -7  -1 1454.25   29.50
   7  -7  -1 1496.15   29.90
   7  -7  -1 1463.95   32.70
   7  -7  -1 1464.85   32.60
   7  -7  -1 1417.76   29.70
  -7   7   1 1484.05   29.80
  -7   7   1 1476.85   31.50
  -7   7   1 1481.45   30.30
  -7   7   1 1487.25   32.40
  -7   7   1 1434.16   30.20
  -7   7   1 1416.66   32.70
  -8   7   1   45.90    5.70
  -8   7   1   56.19    5.00
   9  -7  -1  953.90   24.10
   9  -7  -1  958.80   20.40
   9  -7  -1  957.90   21.40
   9  -7  -1  952.00   24.60
   9  -7  -1  946.51   24.10
   9  -7  -1  865.71   22.80
  -9   7   1  966.40   20.90
  -9   7   1  935.61   20.80
  -9   7   1  985.30   24.40
  -9   7   1  926.31   21.20
  -9   7   1  968.80   23.70
  10  -7  -1   85.49    9.60
  10  -7  -1   82.09    9.50
  10  -7  -1   89.79    6.70
  10  -7  -1   93.79    5.40
  10  -7  -1   70.29    7.80
 -10   7   1  106.99    9.60
 -10   7   1   72.49    6.40
 -10   7   1   70.29    6.90
 -10   7   1   77.49    5.60
 -10   7   1   74.09    5.70
  11  -7  -1  397.16   15.10
  11  -7  -1  382.96   12.30
  11  -7  -1  398.06   15.50
  11  -7  -1  408.26   15.70
 -11   7   1  390.56   12.30
 -11   7   1  402.56   10.90
 -11   7   1  391.66   14.20
 -11   7   1  363.06   15.00
 -11   7   1  381.06   11.10
 -12  -6  -1  834.42   23.20
 -12  -6  -1  810.02   22.40
 -12  -6  -1  814.92   23.20
  12   6   1  845.12   19.60
  12   6   1  814.02   23.40
  12   6   1  795.62   22.80
  12   6   1  821.12   23.00
 -11  -6  -1   15.90    5.80
 -11  -6  -1    4.60    5.80
 -11  -6  -1   11.40    6.40
  11   6   1   18.80    5.70
  11   6   1   12.50    6.20
  11   6   1   13.90    4.00
 -10  -6  -1   85.59    8.50
 -10  -6  -1   97.49    9.00
 -10  -6  -1   77.19    7.70
  10   6   1  106.09    8.50
  10   6   1   87.99    8.00
  10   6   1   87.79    6.10
  -9  -6  -1 1083.69   25.60
  -9  -6  -1 1013.20   24.80
  -9  -6  -1 1068.69   26.00
  -9  -6  -1 1064.09   25.50
   9   6   1 1069.59   26.10
   9   6   1 1119.49   25.80
   9   6   1 1067.79   23.20
   9   6   1 1036.30   25.30
  -8  -6  -1 1127.39   27.10
  -8  -6  -1 1129.49   26.30
  -8  -6  -1 1170.78   26.80
  -8  -6  -1 1148.39   26.60
   8   6   1 1183.98   26.80
   8   6   1 1168.38   25.40
   8   6   1 1159.28   24.70
   8   6   1 1169.18   27.40
  -7  -6  -1 1197.38   26.60
  -7  -6  -1 1195.38   27.10
  -7  -6  -1 1178.48   27.30
  -7  -6  -1 1167.38   26.70
   7   6   1 1246.78   27.60
   7   6   1 1204.28   27.00
   7   6   1 1202.38   25.10
   7   6   1 1179.78   26.00
  -6  -6  -1  175.98    7.50
  -6  -6  -1  170.38    7.90
  -6  -6  -1  183.08    7.80
  -6  -6  -1  191.38    8.40
   6   6   1  187.28    7.50
   6   6   1  174.98    8.20
   6   6   1  184.98    7.20
   6   6   1  181.78    6.10
  -5  -6  -1  379.06   11.50
  -5  -6  -1  457.25   14.10
  -5  -6  -1  391.96   12.00
   5   6   1  375.26   10.80
   5   6   1  376.06   11.50
   5   6   1  405.46   11.00
   5   6   1  381.96    9.70
  -3  -6  -1  284.77    7.50
  -3  -6  -1  302.17    8.90
  -3  -6  -1  297.67    8.10
  -3  -6  -1  291.57    8.80
  -3  -6  -1  289.57    8.70
  -3  -6  -1  293.87    7.70
   3   6   1  288.37    8.70
   3   6   1  288.87    8.50
   3   6   1  298.67    8.30
   3   6   1  285.27    7.50
  -2  -6  -1  722.33   15.20
  -2  -6  -1  747.93   15.80
  -2  -6  -1  604.44   15.80
  -2  -6  -1  752.22   16.10
  -2  -6  -1  762.02   15.00
  -2  -6  -1  728.73   14.70
  -2  -6  -1  678.43   16.00
   2   6   1  686.63   15.60
   2   6   1  704.23   16.00
   2   6   1  667.53   14.60
   2   6   1  586.14   14.90
   2   6   1  638.84   15.70
   2   6   1  701.33   15.50
   2   6   1  688.23   15.80
   2   6   1  707.53   15.10
  -1  -6  -1  378.66    9.60
  -1  -6  -1  413.96    9.30
  -1  -6  -1  414.06   10.10
  -1  -6  -1  442.06   13.60
  -1  -6  -1  419.76   13.20
  -1  -6  -1  409.36    9.70
  -1  -6  -1  409.06   10.00
  -1  -6  -1  364.66   10.30
   1   6   1  377.96   10.00
   1   6   1  410.56   10.80
   1   6   1  384.76   10.20
   1   6   1  394.56    8.60
   1   6   1  397.16    9.70
   1   6   1  392.96   10.40
   1   6   1  392.46    9.70
   0  -6  -1 1618.74   31.80
   0  -6  -1 1609.94   31.30
   0  -6  -1 1530.05   31.70
   0  -6  -1 1548.05   31.30
   0  -6  -1 1510.85   32.10
   0  -6  -1 1580.84   31.80
   0  -6  -1 1572.24   31.60
   0   6   1 1565.74   31.60
   0   6   1 1579.34   32.40
   0   6   1 1534.05   31.90
   0   6   1 1511.15   31.60
   0   6   1 1525.45   31.40
   0   6   1 1472.75   31.80
   0   6   1 1537.25   31.20
   1  -6  -1 3092.49   58.89
   1  -6  -1 3030.30   58.79
   1  -6  -1 2947.21   59.49
   1  -6  -1 3020.20   59.19
   1  -6  -1 3022.40   58.89
   1  -6  -1 2963.30   59.29
   1  -6  -1 2996.60   58.39
  -1   6   1 2960.00   59.69
  -1   6   1 2984.20   58.79
  -1   6   1 2972.60   58.99
  -1   6   1 2932.61   59.19
  -1   6   1 3034.60   58.49
  -1   6   1 2972.70   59.09
  -1   6   1 2991.40   59.09
   2  -6  -1 2307.47   43.40
   2  -6  -1 2250.37   44.10
   2  -6  -1 2267.27   43.80
   2  -6  -1 2239.78   44.80
  -2   6   1 2202.08   43.50
  -2   6   1 1900.11   46.00
  -2   6   1 2208.28   44.10
  -2   6   1 2169.98   44.30
  -2   6   1 2277.87   43.90
  -2   6   1 2247.88   45.00
   3  -6  -1  951.90   20.20
   3  -6  -1  919.61   19.10
   3  -6  -1  935.71   19.30
  -3   6   1  913.51   19.30
  -3   6   1  936.51   19.90
  -3   6   1  958.90   24.70
  -3   6   1  938.01   19.90
  -3   6   1  920.61   20.50
   4  -6  -1 3158.98   61.99
   4  -6  -1 3227.68   60.99
   4  -6  -1 3237.28   60.59
   4  -6  -1 3161.78   60.99
   4  -6  -1 3182.58   62.99
  -4   6   1 3091.29   61.69
  -4   6   1 3100.69   60.99
  -4   6   1 3066.29   62.59
  -4   6   1 3084.79   61.69
  -4   6   1 3190.18   63.19
  -4   6   1 3096.19   61.69
  -4   6   1 3133.09   61.99
  -5   6   1  141.29    5.30
  -5   6   1  143.49    7.00
  -5   6   1  135.69    5.20
   6  -6  -1 1130.19   24.10
   6  -6  -1 1113.49   25.60
   6  -6  -1 1129.29   23.20
   6  -6  -1 1119.49   23.30
   6  -6  -1 1123.39   25.80
  -6   6   1 1119.69   25.70
  -6   6   1 1148.09   24.80
  -6   6   1 1143.89   23.40
  -6   6   1 1142.09   23.70
  -6   6   1 1139.79   25.40
  -6   6   1 1146.49   23.70
   7  -6  -1  146.89    8.00
  -7   6   1  115.09    5.20
  -7   6   1  107.29    5.10
  -7   6   1  108.19    7.10
  -7   6   1  112.59    7.00
  -7   6   1  123.49    5.60
  -7   6   1  134.09    7.90
   8  -6  -1  548.35   16.20
   8  -6  -1  558.84   16.00
   8  -6  -1  560.74   13.10
   8  -6  -1  549.25   16.10
  -8   6   1  583.34   14.10
  -8   6   1  555.44   15.70
  -8   6   1  577.74   13.30
  -8   6   1  553.54   15.00
  -8   6   1  571.14   16.20
   9  -6  -1   58.89    6.40
   9  -6  -1   55.99    4.70
   9  -6  -1   38.50    6.20
   9  -6  -1   51.29    4.90
   9  -6  -1   52.19    6.50
  -9   6   1   54.59    5.60
  -9   6   1   48.20    4.50
  -9   6   1   57.59    6.50
  -9   6   1   36.00    5.40
  -9   6   1   54.19    4.50
  -9   6   1   38.30    5.60
  10  -6  -1  161.08    9.90
  10  -6  -1  165.18   10.40
  10  -6  -1  150.78   10.40
  10  -6  -1  173.58    8.90
 -10   6   1  157.38    9.50
 -10   6   1  173.08    6.60
 -10   6   1  172.38   10.40
 -10   6   1  164.48    6.70
 -10   6   1  168.68    8.00
  11  -6  -1  553.94   16.90
  11  -6  -1  541.85   18.20
  11  -6  -1  537.65   13.90
  11  -6  -1  566.34   16.60
 -11   6   1  526.25   17.80
 -11   6   1  549.74   16.80
 -11   6   1  549.35   13.40
 -11   6   1  515.65   15.20
 -11   6   1  548.15   13.60
  12  -6  -1  125.99   12.30
  12  -6  -1  136.99   11.40
  12  -6  -1  115.29    9.70
  12  -6  -1  126.79   10.30
  12  -6  -1  139.39    8.80
 -12   6   1  127.59    8.90
 -12   6   1  109.09   11.80
 -12   6   1  129.19    6.20
 -12   6   1  134.29   10.40
 -12   6   1  128.89    8.00
 -12  -5  -1    7.00    6.60
  12   5   1    9.10    4.20
  12   5   1   10.00    6.90
 -11  -5  -1   26.50    5.60
 -11  -5  -1   20.10    6.20
 -11  -5  -1   19.30    6.50
  11   5   1   30.80    4.40
  11   5   1   35.70    6.30
  11   5   1   29.90    6.00
 -10  -5  -1  113.79    8.20
 -10  -5  -1  102.39    7.20
 -10  -5  -1   98.29    9.00
 -10  -5  -1  114.89    9.60
  10   5   1  114.59    8.30
  10   5   1  105.59    6.30
  10   5   1  122.89    8.90
  -9  -5  -1  173.48    8.10
  -9  -5  -1  173.28   11.10
   9   5   1  164.78    6.90
  -8  -5  -1 2020.10   43.60
  -8  -5  -1 2049.59   43.30
  -8  -5  -1 2009.40   42.90
  -8  -5  -1 2058.19   43.20
   8   5   1 2052.59   41.90
   8   5   1 2082.59   41.60
   8   5   1 2101.29   44.00
   8   5   1 2121.99   43.60
  -7  -5  -1   25.50    4.20
  -7  -5  -1   27.10    4.60
  -7  -5  -1   25.00    4.10
  -7  -5  -1   32.50    5.90
   7   5   1   30.40    4.20
   7   5   1   26.70    3.30
   7   5   1   28.40    4.50
   7   5   1   33.90    4.80
  -6  -5  -1 1293.17   28.00
  -6  -5  -1 1310.77   28.20
  -6  -5  -1 1289.87   28.40
  -6  -5  -1 1277.27   28.00
   6   5   1 1319.67   26.80
   6   5   1 1290.27   28.10
   6   5   1 1328.87   28.70
   6   5   1 1323.37   27.60
  -5  -5  -1  793.62   18.40
  -5  -5  -1  797.62   18.00
  -5  -5  -1  807.42   18.30
  -5  -5  -1  800.22   18.60
   5   5   1  818.92   17.10
   5   5   1  820.92   18.70
   5   5   1  748.03   19.20
   5   5   1  822.62   18.00
  -4  -5  -1 3851.01   74.69
  -4  -5  -1 3776.12   74.79
  -4  -5  -1 3786.52   72.79
  -4  -5  -1 3720.73   74.29
  -4  -5  -1 3792.52   74.19
  -4  -5  -1 3802.72   74.79
  -4  -5  -1 3815.52   72.89
   4   5   1 3914.81   74.99
   4   5   1 3845.22   74.49
   4   5   1 3875.71   73.59
   4   5   1 3683.13   74.49
   4   5   1 3700.53   74.19
   4   5   1 3738.53   74.09
   4   5   1 3859.01   74.59
   3   5   1   54.59    4.50
   3   5   1   44.20    3.20
  -2  -5  -1 1100.69   22.80
  -2  -5  -1 1116.49   22.50
  -2  -5  -1 1092.89   22.40
  -2  -5  -1 1096.49   23.40
  -2  -5  -1 1119.69   22.40
  -2  -5  -1 1104.59   22.60
  -2  -5  -1 1103.59   23.10
  -2  -5  -1 1134.49   23.50
   2   5   1 1110.49   22.40
   2   5   1 1139.79   23.60
   2   5   1 1091.29   22.50
   2   5   1 1089.39   23.30
   2   5   1 1099.39   23.40
   2   5   1 1104.49   23.00
   2   5   1 1086.79   22.30
  -1  -5  -1 1852.71   35.70
  -1  -5  -1 1647.44   36.90
  -1  -5  -1 1717.33   37.60
  -1  -5  -1 1887.41   36.00
  -1  -5  -1 1838.92   35.60
  -1  -5  -1 1763.92   35.40
  -1  -5  -1 1741.23   35.40
  -1  -5  -1 1802.72   35.40
   1   5   1 1767.72   34.70
   1   5   1 1770.12   35.50
   1   5   1 1856.01   35.60
   1   5   1 1754.52   36.20
   1   5   1 1793.92   36.00
   1   5   1 1761.72   35.70
   1   5   1 1773.42   35.40
   1   5   1 1806.82   36.00
   1   5   1 1748.23   35.10
   0  -5  -1 5992.50  116.39
   0  -5  -1 5923.41  116.39
   0  -5  -1 6006.90  116.29
   0  -5  -1 6067.99  115.99
   0  -5  -1 6004.10  116.39
   0   5   1 6134.09  116.59
   0   5   1 6108.59  114.99
   0   5   1 6101.09  116.59
   0   5   1 5998.50  116.39
   1  -5  -1 1249.88   25.70
   1  -5  -1 1395.56   25.40
   1  -5  -1 1273.57   26.10
   1  -5  -1 1270.97   26.20
   1  -5  -1 1188.88   26.40
  -1   5   1 1240.58   25.90
  -1   5   1 1291.27   25.70
  -1   5   1 1285.77   26.50
  -1   5   1 1244.18   25.90
  -1   5   1 1302.87   25.30
  -1   5   1 1184.78   26.00
  -1   5   1 1215.38   25.90
   2  -5  -1 1157.58   24.80
   2  -5  -1 1208.88   24.20
   2  -5  -1 1149.39   25.00
   2  -5  -1 1173.58   25.10
   2  -5  -1 1221.28   24.10
   2  -5  -1 1180.98   23.80
   2  -5  -1 1228.18   24.60
  -2   5   1 1208.08   24.50
  -2   5   1 1187.78   25.20
  -2   5   1 1195.48   24.40
  -2   5   1 1181.68   25.00
  -2   5   1 1221.68   24.00
  -2   5   1 1193.98   24.80
  -3   5   1  130.89    3.50
  -3   5   1  140.39    5.40
  -3   5   1  144.19    4.20
  -3   5   1  146.49    4.80
  -3   5   1  130.39    4.70
  -3   5   1  111.39    5.10
   4  -5  -1  520.15   11.10
   4  -5  -1  526.55   11.10
   4  -5  -1  502.15   12.90
   4  -5  -1  526.85   11.00
   4  -5  -1  513.65   12.10
  -4   5   1  526.35   12.20
  -4   5   1  510.95   11.60
  -4   5   1  502.85   12.50
  -4   5   1  511.75   12.90
  -4   5   1  514.25   11.60
  -4   5   1  514.15   11.00
   5  -5  -1   76.99    3.60
   5  -5  -1   73.19    3.40
   5  -5  -1   65.49    3.20
   5  -5  -1   58.59    5.10
   5  -5  -1   66.99    5.40
  -5   5   1   61.19    5.10
  -5   5   1   54.69    3.50
  -5   5   1   54.59    3.50
  -5   5   1   56.49    3.40
  -5   5   1   59.29    4.70
  -5   5   1   64.19    4.70
   6  -5  -1   18.90    2.50
   6  -5  -1   26.10    4.10
   6  -5  -1   15.90    3.80
  -6   5   1   18.10    3.40
  -6   5   1   17.50    2.70
  -6   5   1   18.60    2.40
  -6   5   1   20.20    3.80
  -6   5   1   21.80    2.50
  -6   5   1   18.20    3.30
   7  -5  -1   49.80    5.80
   7  -5  -1   53.49    3.90
   7  -5  -1   58.59    4.50
   7  -5  -1   47.30    5.00
   7  -5  -1   48.20    4.10
  -7   5   1   42.50    4.60
  -7   5   1   48.50    5.00
  -7   5   1   52.19    4.60
  -7   5   1   48.40    3.80
  -7   5   1   40.40    4.40
   8  -5  -1   35.30    4.90
   8  -5  -1   33.70    5.30
   8  -5  -1   48.10    5.30
   8  -5  -1   43.20    4.50
   8  -5  -1   35.90    5.20
  -8   5   1   28.50    3.80
  -8   5   1   32.30    3.80
  -8   5   1   41.10    3.90
  -8   5   1   35.90    4.80
  -8   5   1   25.60    5.00
  -8   5   1   25.50    4.50
   9  -5  -1   64.29    4.90
   9  -5  -1   65.89    6.50
   9  -5  -1   59.09    5.30
   9  -5  -1   65.89    7.40
  -9   5   1   62.09    4.40
  -9   5   1   60.49    5.90
  -9   5   1   56.99    8.00
  -9   5   1   73.99    6.20
  -9   5   1   59.89    5.10
  10  -5  -1  110.69    9.20
  10  -5  -1  115.69    7.10
  10  -5  -1  113.99    8.50
  10  -5  -1  112.79    9.10
 -10   5   1  113.49    8.30
 -10   5   1  117.29    5.70
 -10   5   1  110.69    7.40
 -10   5   1  123.29    9.10
  11  -5  -1   80.09    6.50
  11  -5  -1   98.99    9.90
  11  -5  -1  100.39    8.50
  11  -5  -1   86.29    9.50
 -11   5   1   80.99    8.90
 -11   5   1   99.79    5.50
 -11   5   1   96.69    9.90
 -11   5   1   86.39    5.80
  12  -5  -1  989.40   24.20
  12  -5  -1  960.30   24.50
  12  -5  -1  949.40   22.50
  12  -5  -1  964.80   25.60
  12  -5  -1  979.40   25.00
  12  -5  -1  984.90   26.90
 -12   5   1  958.00   21.50
 -12   5   1  993.70   24.00
 -12   5   1  979.60   21.80
 -12   5   1  955.00   25.10
 -12  -4  -1   42.50    7.20
 -12  -4  -1   48.30    7.40
 -12  -4  -1   45.60    6.20
  12   4   1   45.90    7.20
  12   4   1   52.59    5.50
  12   4   1   53.49    7.10
 -11  -4  -1   79.49    7.70
 -11  -4  -1   83.59    8.80
 -11  -4  -1   74.49    7.40
  11   4   1   78.09    6.50
  11   4   1   81.59    8.20
  11   4   1   72.99    7.30
 -10  -4  -1   41.30    5.80
 -10  -4  -1   47.90    6.30
 -10  -4  -1   34.40    5.00
 -10  -4  -1   58.59    5.50
  10   4   1   33.80    5.70
  10   4   1   46.60    5.90
  10   4   1   47.60    4.60
  -9  -4  -1   19.30    4.10
  -9  -4  -1    8.20    4.80
  -9  -4  -1   12.60    4.60
   9   4   1   13.20    4.50
   9   4   1   21.30    3.70
   9   4   1   15.50    4.80
  -8  -4  -1    9.70    4.20
  -8  -4  -1    6.20    3.50
  -8  -4  -1    3.00    4.50
   8   4   1    8.90    2.50
   8   4   1    9.40    3.90
   8   4   1    9.40    3.20
   8   4   1    6.80    4.20
  -7  -4  -1 1155.78   25.50
  -7  -4  -1 1164.68   25.40
  -7  -4  -1 1164.28   26.10
  -7  -4  -1 1187.28   25.90
   7   4   1 1181.28   24.50
   7   4   1 1197.08   24.60
   7   4   1 1175.78   26.00
   7   4   1 1163.58   26.30
  -6  -4  -1  880.01   20.50
  -6  -4  -1  893.91   20.00
  -6  -4  -1  898.11   20.10
  -6  -4  -1  874.11   20.20
   6   4   1  891.01   20.20
   6   4   1  913.11   20.60
   6   4   1  940.91   19.90
   6   4   1  913.91   19.50
  -5  -4  -1 1341.87   31.10
  -5  -4  -1 1308.37   27.50
  -5  -4  -1 1289.87   27.30
  -5  -4  -1 1248.78   26.40
  -5  -4  -1 1286.37   27.30
   5   4   1 1313.87   27.00
   5   4   1 1321.07   26.40
   5   4   1 1289.27   27.40
   5   4   1 1345.17   28.00
  -4  -4  -1  801.72   17.90
  -4  -4  -1  810.62   17.80
  -4  -4  -1  808.42   17.40
  -4  -4  -1  792.32   17.50
  -4  -4  -1  905.41   20.90
  -4  -4  -1  776.22   16.60
  -4  -4  -1  799.92   17.80
   4   4   1  792.92   17.40
   4   4   1  784.62   17.50
   4   4   1  777.42   17.40
   4   4   1  826.12   18.00
   4   4   1  774.72   17.70
   4   4   1  782.22   17.40
   4   4   1  813.42   17.50
   4   4   1  808.62   16.70
  -3  -4  -1  433.06   10.00
  -3  -4  -1  424.86    9.00
  -3  -4  -1  428.26    9.20
  -3  -4  -1  418.36   10.10
  -3  -4  -1  432.76   10.60
  -3  -4  -1  435.96   10.50
  -3  -4  -1  429.96    9.60
  -3  -4  -1  416.86   10.60
   3   4   1  439.56    9.60
   3   4   1  437.86    9.90
   3   4   1  424.26   10.60
   3   4   1  451.25    9.40
   3   4   1  424.86   10.40
   3   4   1  431.16   10.30
   3   4   1  430.66   10.20
  -2  -4  -1   50.69    3.60
  -2  -4  -1   43.20    3.20
  -2  -4  -1   45.40    2.50
  -2  -4  -1   42.40    2.80
  -2  -4  -1   46.70    3.00
  -2  -4  -1   50.59    3.60
  -2  -4  -1   46.80    2.70
  -2  -4  -1   46.40    3.60
  -2  -4  -1   45.40    3.50
   2   4   1   45.50    3.70
   2   4   1   39.90    3.50
   2   4   1   45.20    2.70
   2   4   1   41.60    3.20
   2   4   1   39.80    3.30
   2   4   1   40.80    3.60
   2   4   1   45.40    2.70
   2   4   1   43.90    2.50
  -1  -4  -1 3758.02   73.19
  -1  -4  -1 3826.32   73.39
  -1  -4  -1 3740.33   73.19
  -1  -4  -1 3823.62   73.69
  -1  -4  -1 3785.52   73.49
  -1  -4  -1 3832.22   72.79
  -1  -4  -1 3718.03   73.29
  -1  -4  -1 3795.02   73.89
  -1  -4  -1 3850.11   73.79
   1   4   1 3741.73   73.79
   1   4   1 3763.32   72.79
   1   4   1 3868.61   73.19
   1   4   1 3783.52   73.29
   1   4   1 3874.51   73.49
   1   4   1 3772.72   73.79
   1   4   1 3778.62   73.89
   1   4   1 3813.52   73.49
   1   4   1 3831.52   72.89
   0  -4  -1  279.87    7.10
   0  -4  -1  310.17    7.60
   0  -4  -1  292.87    7.40
   0  -4  -1  285.07    7.80
   0  -4  -1  295.07    7.60
   0  -4  -1  312.27    8.20
   0  -4  -1  303.47    7.50
   0  -4  -1  340.67    7.40
   0   4   1  338.77    7.70
   0   4   1  329.97    7.30
   0   4   1  295.97    6.30
   0   4   1  288.67    7.40
   0   4   1  300.07    7.60
   0   4   1  319.17    8.00
   0   4   1  297.97    7.60
   0   4   1  292.87    6.20
   0   4   1  290.97    7.20
   1  -4  -1 1339.07   26.50
   1  -4  -1 1315.97   26.80
   1  -4  -1 1349.47   26.40
   1  -4  -1 1278.27   26.70
   1  -4  -1 1306.47   26.50
   1  -4  -1 1304.87   26.30
   1  -4  -1 1298.07   26.60
  -1   4   1 1309.97   26.50
  -1   4   1 1327.97   26.00
  -1   4   1 1310.37   26.90
  -1   4   1 1327.17   26.50
  -1   4   1 1305.47   26.70
  -1   4   1 1311.27   26.50
  -1   4   1 1332.27   26.40
   2  -4  -1   95.19    4.50
   2  -4  -1  104.29    3.60
   2  -4  -1  100.59    3.40
   2  -4  -1  107.49    2.60
   2  -4  -1  101.59    3.20
   2  -4  -1  105.09    4.40
   2  -4  -1  101.09    4.30
   2  -4  -1  101.29    4.00
  -2   4   1   96.89    2.60
  -2   4   1   97.19    4.20
  -2   4   1   97.89    4.50
  -2   4   1  101.09    3.90
  -2   4   1  104.69    3.30
  -2   4   1   83.19    3.30
  -2   4   1   94.59    3.70
  -2   4   1   91.19    4.20
   3  -4  -1    3.90    1.50
   3  -4  -1    3.00    1.30
   3  -4  -1    6.70    1.40
   3  -4  -1    4.00    1.20
   3  -4  -1    8.10    2.00
   3  -4  -1    4.70    2.50
   3  -4  -1    5.90    1.50
  -3   4   1    2.80    2.10
  -3   4   1    2.10    2.00
  -3   4   1    2.10    1.70
  -3   4   1    5.90    2.50
  -3   4   1    5.00    1.70
  -3   4   1    6.10    1.40
  -3   4   1    5.70    1.30
   4  -4  -1 1424.96   27.80
   4  -4  -1 1420.86   29.30
   4  -4  -1 1413.06   27.90
   4  -4  -1 1398.76   29.10
   4  -4  -1 1393.46   29.20
   4  -4  -1 1410.56   29.20
   4  -4  -1 1418.76   28.00
  -4   4   1 1422.76   29.40
  -4   4   1 1383.96   29.10
  -4   4   1 1457.25   28.30
  -4   4   1 1405.76   28.00
  -4   4   1 1403.96   28.80
  -4   4   1 1356.76   29.00
  -4   4   1 1409.76   28.00
   5  -4  -1  579.44   12.50
   5  -4  -1  579.54   14.00
   5  -4  -1  587.64   12.80
   5  -4  -1  567.04   13.70
   5  -4  -1  578.74   14.00
   5  -4  -1  592.04   12.40
   5  -4  -1  581.24   13.40
  -5   4   1  575.24   13.80
  -5   4   1  586.64   14.20
  -5   4   1  594.44   12.50
  -5   4   1  588.34   12.50
  -5   4   1  583.84   13.60
  -5   4   1  564.64   13.80
  -5   4   1  585.94   12.80
   6  -4  -1   73.69    4.00
   6  -4  -1   69.69    3.90
   6  -4  -1   64.49    4.60
   6  -4  -1   78.69    5.50
  -6   4   1   60.69    5.90
  -6   4   1   70.09    3.70
  -6   4   1   65.99    3.40
  -6   4   1   64.99    4.30
  -6   4   1   90.09    5.90
  -6   4   1   66.39    4.90
   7  -4  -1   16.70    2.80
   7  -4  -1    4.20    3.60
   7  -4  -1   11.20    2.50
   7  -4  -1   15.20    3.80
   7  -4  -1   17.30    3.80
  -7   4   1   10.00    2.20
  -7   4   1   10.10    3.70
  -7   4   1    7.60    3.30
  -7   4   1   11.20    2.60
  -7   4   1    5.80    3.30
  -7   4   1   11.40    2.20
  -7   4   1    8.00    2.90
   8  -4  -1  195.08    9.10
   8  -4  -1  203.98    8.40
   8  -4  -1  190.38   10.80
   8  -4  -1  180.68    6.50
   8  -4  -1  187.78    6.80
  -8   4   1  186.48    8.10
  -8   4   1  190.28    8.90
  -8   4   1  191.98    7.60
  -8   4   1  189.78    5.90
  -8   4   1  184.68    6.60
  -8   4   1  189.68    6.00
   9  -4  -1   70.19    7.20
   9  -4  -1   65.29    5.40
   9  -4  -1   61.89    5.70
   9  -4  -1   66.99    7.40
  -9   4   1   73.29    6.90
  -9   4   1   64.59    4.30
  -9   4   1   67.49    7.30
  -9   4   1   64.09    5.20
  -9   4   1   66.59    6.30
  -9   4   1   68.29    4.50
  10  -4  -1   89.69    8.30
  10  -4  -1  111.49    8.70
  10  -4  -1   94.69    7.70
  10  -4  -1   98.79    7.60
  10  -4  -1   94.69    6.30
 -10   4   1   84.49    5.30
 -10   4   1   90.49    5.00
 -10   4   1   95.09    6.10
 -10   4   1   99.69    7.20
 -10   4   1   95.89    8.20
 -10   4   1   95.19    8.60
  11  -4  -1  284.27   11.70
  11  -4  -1  287.77   12.60
  11  -4  -1  301.87   12.50
  11  -4  -1  283.47    9.90
  11  -4  -1  288.77   11.10
 -11   4   1  284.97   11.80
 -11   4   1  283.27    8.60
 -11   4   1  285.77    9.70
 -11   4   1  296.47   11.70
 -11   4   1  295.67    8.90
  12  -4  -1  381.16   14.20
  12  -4  -1  390.36   12.30
  12  -4  -1  382.86   13.20
  12  -4  -1  378.86   15.50
  12  -4  -1  333.37   15.50
 -12   4   1  388.66   11.90
 -12   4   1  400.06   13.70
 -12   4   1  387.76   11.00
 -12   4   1  395.26   14.40
 -12   4   1  391.66   10.70
 -13  -3  -1  157.48   11.70
 -13  -3  -1  154.28   11.20
 -13  -3  -1  141.49    9.30
  13   3   1  127.29   11.20
  13   3   1  149.88   11.00
  13   3   1  142.99    8.60
  13   3   1  148.19   11.10
 -12  -3  -1   24.10    5.20
 -12  -3  -1   16.90    6.20
 -12  -3  -1   19.60    6.60
  12   3   1   18.10    6.00
  12   3   1   14.40    5.70
  12   3   1   26.60    5.00
 -11  -3  -1  745.13   20.10
 -11  -3  -1  619.74   17.80
 -11  -3  -1  742.63   18.70
 -11  -3  -1  756.92   20.30
  11   3   1  775.42   18.20
  11   3   1  787.32   20.80
  11   3   1  770.42   20.20
 -10  -3  -1   81.39    8.10
 -10  -3  -1   75.79    6.50
 -10  -3  -1   83.69    8.30
 -10  -3  -1   79.99    6.00
  10   3   1   66.89    7.30
  10   3   1   73.09    6.10
  10   3   1   74.39    8.20
  -9  -3  -1  898.21   20.60
  -9  -3  -1  875.01   21.60
  -9  -3  -1  892.11   21.50
  -9  -3  -1  870.41   20.20
   9   3   1  923.51   21.90
   9   3   1  871.81   21.40
   9   3   1  873.71   19.90
  -8  -3  -1  277.07    9.90
  -8  -3  -1  266.77    8.80
  -8  -3  -1  267.27    9.70
  -8  -3  -1  256.07    8.50
   8   3   1  278.17    9.90
   8   3   1  260.67    8.20
   8   3   1  263.97    9.50
  -7  -3  -1 1782.42   35.80
  -7  -3  -1 1729.83   36.30
  -7  -3  -1 1669.63   35.40
  -7  -3  -1 1735.73   36.40
   7   3   1 1695.43   36.50
   7   3   1 1757.22   36.40
   7   3   1 1761.72   35.10
  -6  -3  -1   23.00    3.10
  -6  -3  -1   21.20    3.50
  -6  -3  -1   21.60    3.30
   6   3   1   22.80    3.20
   6   3   1   24.40    2.50
   6   3   1   28.40    3.60
   6   3   1   25.70    2.70
  -5  -3  -1   16.20    2.70
  -5  -3  -1   13.20    2.50
  -5  -3  -1   13.70    1.90
  -5  -3  -1   16.10    2.80
  -5  -3  -1   16.40    3.00
  -5  -3  -1   13.70    2.50
  -5  -3  -1   15.40    3.00
   5   3   1   17.40    2.80
   5   3   1    9.40    2.30
   5   3   1   12.90    2.90
   5   3   1   15.00    2.10
   5   3   1   12.70    2.40
   5   3   1   14.60    2.20
   5   3   1   14.30    2.20
   5   3   1   14.50    2.70
  -4  -3  -1  231.98    6.80
  -4  -3  -1  227.88    6.90
  -4  -3  -1  229.98    6.70
  -4  -3  -1  232.88    6.00
  -4  -3  -1  246.48    7.40
   4   3   1  235.28    7.40
   4   3   1  236.48    6.50
   4   3   1  243.88    7.20
   4   3   1  242.08    6.50
   4   3   1  235.28    7.00
   4   3   1  242.18    6.90
   4   3   1  246.18    6.10
  -3  -3  -1  316.87    8.10
  -3  -3  -1  320.47    7.80
  -3  -3  -1  316.27    7.80
  -3  -3  -1  304.07    8.10
  -3  -3  -1  316.47    8.00
  -3  -3  -1  316.87    8.00
  -3  -3  -1  303.37    7.20
   3   3   1  310.27    7.60
   3   3   1  311.57    7.80
   3   3   1  330.27    7.20
   3   3   1  318.37    8.20
   3   3   1  318.67    7.80
   3   3   1  320.87    7.90
   3   3   1  327.27    8.10
  -2  -3  -1   31.70    2.50
  -2  -3  -1   30.30    2.90
  -2  -3  -1   33.40    3.00
  -2  -3  -1   30.80    2.10
  -2  -3  -1   34.10    2.30
  -2  -3  -1   36.20    2.70
   2   3   1   28.80    3.00
   2   3   1   28.40    2.80
   2   3   1   30.50    2.20
   2   3   1   30.00    2.90
   2   3   1   35.40    2.30
   2   3   1   24.10    2.80
   2   3   1   33.00    2.40
   2   3   1   31.60    2.70
  -1  -3  -1  138.19    4.50
  -1  -3  -1  134.69    4.10
  -1  -3  -1  133.29    3.60
  -1  -3  -1  141.19    4.50
  -1  -3  -1  134.59    4.40
  -1  -3  -1  135.49    4.20
  -1  -3  -1  136.69    3.80
  -1  -3  -1  130.49    3.90
   1   3   1  151.28    4.20
   1   3   1  135.09    3.80
   1   3   1  134.79    4.20
   1   3   1  128.29    3.60
   1   3   1  143.49    4.50
   1   3   1  137.09    3.90
   1   3   1  132.79    4.30
   1   3   1  150.38    4.60
   1  -3  -1  174.88    4.70
   1  -3  -1  182.78    4.80
   1  -3  -1  173.48    5.00
   1  -3  -1  176.68    5.20
   1  -3  -1  170.88    5.10
   1  -3  -1  177.08    4.30
   1  -3  -1  172.78    4.80
  -1   3   1  181.68    5.20
  -1   3   1  176.78    4.60
  -1   3   1  181.38    4.90
  -1   3   1  177.18    5.00
  -1   3   1  172.88    4.90
  -1   3   1  183.08    4.80
   2  -3  -1   29.60    2.70
   2  -3  -1   28.00    1.70
   2  -3  -1   29.60    3.10
   2  -3  -1   28.90    2.10
   2  -3  -1   26.60    2.60
   2  -3  -1   30.90    1.90
  -2   3   1   33.70    2.30
  -2   3   1   30.00    2.70
  -2   3   1   29.60    1.70
  -2   3   1   30.70    3.10
  -2   3   1   28.40    1.90
  -2   3   1   30.90    2.60
  -2   3   1   29.50    2.30
   3  -3  -1 2285.77   45.00
   3  -3  -1 2324.77   43.90
   3  -3  -1 2304.07   44.00
   3  -3  -1 2295.37   44.80
   3  -3  -1 2244.88   44.80
   3  -3  -1 2213.58   44.70
   3  -3  -1 2264.07   45.00
  -3   3   1 2260.57   45.00
  -3   3   1 2279.27   44.90
  -3   3   1 2243.08   44.80
  -3   3   1 2240.48   44.60
  -3   3   1 2336.87   44.10
  -3   3   1 2255.37   44.10
   4  -3  -1   73.89    3.00
   4  -3  -1   71.99    4.70
   4  -3  -1   73.79    4.30
   4  -3  -1   80.99    4.00
   4  -3  -1   75.39    4.40
   4  -3  -1   80.29    4.80
   4  -3  -1   74.49    3.30
   4  -3  -1   75.89    3.70
  -4   3   1   74.59    2.90
  -4   3   1   71.69    4.00
  -4   3   1   70.69    3.40
  -4   3   1   72.19    4.40
  -4   3   1   71.99    4.10
  -4   3   1   71.99    4.00
   5  -3  -1 1211.08   25.70
   5  -3  -1 1202.68   25.30
   5  -3  -1 1194.68   24.80
   5  -3  -1 1226.78   24.50
   5  -3  -1 1226.28   24.40
   5  -3  -1 1215.18   25.50
   5  -3  -1 1234.78   25.70
   5  -3  -1 1219.18   25.30
  -5   3   1 1220.58   25.50
  -5   3   1 1218.78   25.50
  -5   3   1 1221.28   25.90
  -5   3   1 1199.08   24.90
  -5   3   1 1240.18   24.20
  -5   3   1 1233.58   24.20
  -5   3   1 1189.78   25.30
  -5   3   1 1234.08   24.50
   6  -3  -1 1231.48   24.70
   6  -3  -1 1221.48   26.40
   6  -3  -1 1203.48   25.10
   6  -3  -1 1221.58   24.50
   6  -3  -1 1231.68   25.90
   6  -3  -1 1185.18   25.30
   6  -3  -1 1216.58   25.60
  -6   3   1 1206.78   24.10
  -6   3   1 1216.78   25.20
  -6   3   1 1177.28   25.60
  -6   3   1 1206.18   26.30
  -6   3   1 1199.08   24.60
  -6   3   1 1188.28   26.50
  -6   3   1 1187.48   25.40
   7  -3  -1 2164.18   44.60
   7  -3  -1 2170.78   44.20
   7  -3  -1 2134.59   42.70
   7  -3  -1 2150.68   43.70
   7  -3  -1 2160.78   42.90
  -7   3   1 2141.29   44.50
  -7   3   1 2096.39   43.80
  -7   3   1 2168.28   42.20
  -7   3   1 2166.78   42.20
  -7   3   1 2151.18   44.00
  -7   3   1 2145.59   42.80
   8  -3  -1   27.80    3.20
   8  -3  -1   29.30    4.60
   8  -3  -1   19.60    4.40
   8  -3  -1   29.70    4.10
  -8   3   1   32.30    4.10
  -8   3   1   31.20    3.40
  -8   3   1   22.50    4.20
  -8   3   1   30.50    3.50
  -8   3   1   23.30    4.40
  -8   3   1   30.60    3.50
   9  -3  -1   24.60    6.80
   9  -3  -1   21.00    4.80
   9  -3  -1   37.70    5.30
   9  -3  -1   32.40    4.50
  -9   3   1   28.70    3.00
  -9   3   1   28.00    4.70
  -9   3   1   29.50    3.10
  -9   3   1   31.70    4.00
  -9   3   1   32.80    4.50
  -9   3   1   21.00    4.80
  10  -3  -1    5.00    4.50
  10  -3  -1    3.30    4.70
  10  -3  -1    5.00    3.80
  10  -3  -1    3.60    4.10
  10  -3  -1    1.50    4.70
 -10   3   1    1.40    5.70
 -10   3   1    6.20    2.80
 -10   3   1    2.50    3.60
 -10   3   1    7.00    4.30
 -10   3   1   10.20    3.10
  11  -3  -1  168.78    9.60
  11  -3  -1  168.78    8.00
  11  -3  -1  170.18    9.80
  11  -3  -1  157.68   10.20
  11  -3  -1  167.58    8.50
 -11   3   1  164.98    6.80
 -11   3   1  162.88    7.90
 -11   3   1  167.88    9.40
 -11   3   1  175.38   10.10
  12  -3  -1   70.69    7.20
  12  -3  -1   72.39    8.20
  12  -3  -1   77.49    7.60
  12  -3  -1   74.29    7.10
  12  -3  -1   91.39    9.40
 -12   3   1   66.79    6.90
 -12   3   1   66.09    6.00
 -12   3   1   70.29    7.00
 -12   3   1   87.69    9.50
 -12   3   1   75.39    5.60
  13  -3  -1   43.80   10.00
  13  -3  -1   56.09    7.50
  13  -3  -1   54.49    7.20
  13  -3  -1   61.59    6.50
  13  -3  -1   44.10    7.60
 -13   3   1   46.40    6.60
 -13   3   1   53.49    5.20
 -13   3   1   48.40    7.60
 -13   3   1   57.09    7.40
 -13  -2  -1    8.20    6.20
 -13  -2  -1   13.50    6.70
 -13  -2  -1    5.60    4.90
  13   2   1    1.80    5.70
  13   2   1    5.70    5.00
  13   2   1    0.50    5.60
 -12  -2  -1  663.03   19.00
 -12  -2  -1  653.73   17.30
 -12  -2  -1  653.03   19.40
  12   2   1  705.53   19.80
  12   2   1  649.54   17.20
  12   2   1  658.83   19.10
 -11  -2  -1   29.80    4.60
 -11  -2  -1   23.80    4.10
 -11  -2  -1   23.20    5.60
 -11  -2  -1   20.70    5.70
  11   2   1   22.10    5.60
  11   2   1   32.20    5.70
  11   2   1   26.70    4.80
 -10  -2  -1  127.39    6.90
 -10  -2  -1  136.49    8.20
 -10  -2  -1  139.89    8.50
 -10  -2  -1  125.39    6.50
  10   2   1  121.39    7.00
  10   2   1  128.89    8.50
  -9  -2  -1   50.89    5.30
  -9  -2  -1   61.49    7.10
  -9  -2  -1   46.00    5.40
  -9  -2  -1   45.90    5.30
   9   2   1   60.39    5.60
   9   2   1   50.49    5.60
   9   2   1   55.49    4.70
  -8  -2  -1 2279.37   45.60
  -8  -2  -1 2280.97   45.50
  -8  -2  -1 2237.88   46.70
  -8  -2  -1 2264.07   46.60
   8   2   1 2247.08   45.40
   8   2   1 2240.58   46.90
   8   2   1 2282.37   46.80
  -7  -2  -1   37.60    4.20
  -7  -2  -1   30.00    3.80
  -7  -2  -1   33.80    3.20
  -7  -2  -1   36.20    4.00
   7   2   1   35.10    4.00
   7   2   1   28.10    3.70
   7   2   1   37.20    3.40
  -6  -2  -1  157.68    5.40
  -6  -2  -1  155.28    6.40
   6   2   1  164.08    4.70
   6   2   1  159.48    6.40
   6   2   1  164.28    5.40
  -5  -2  -1    5.00    2.70
  -5  -2  -1    3.10    2.20
  -5  -2  -1    2.90    1.70
  -5  -2  -1    1.90    1.90
  -5  -2  -1    1.30    2.40
  -5  -2  -1    3.30    2.20
  -5  -2  -1    7.70    1.90
   5   2   1    1.60    1.60
   5   2   1    3.00    2.00
   5   2   1    2.70    2.40
   5   2   1    1.00    2.50
   5   2   1    1.80    2.10
   5   2   1    3.30    2.30
   5   2   1    3.70    1.50
   5   2   1    1.40    1.90
  -4  -2  -1 1128.09   23.80
  -4  -2  -1 1177.88   23.40
  -4  -2  -1 1151.68   23.70
  -4  -2  -1 1118.69   23.70
  -4  -2  -1 1112.79   23.60
  -4  -2  -1 1148.59   23.40
   4   2   1 1134.39   23.60
   4   2   1 1135.79   23.60
   4   2   1 1147.79   23.80
   4   2   1 1156.48   23.70
   4   2   1 1149.89   23.00
   4   2   1 1175.48   23.00
   4   2   1 1162.78   22.90
   4   2   1 1156.08   23.70
  -3  -2  -1  527.05   10.90
  -3  -2  -1  523.05   11.70
  -3  -2  -1  528.55   11.40
  -3  -2  -1  528.45   11.50
   3   2   1  531.85   11.20
   3   2   1  516.75   12.10
   3   2   1  508.15   11.70
   3   2   1  515.25   12.10
   3   2   1  538.45   11.80
   3   2   1  530.95   10.90
  -2  -2  -1  240.18    6.10
  -2  -2  -1  242.28    6.10
  -2  -2  -1  246.88    6.30
  -2  -2  -1  248.38    5.20
  -2  -2  -1  248.68    6.30
  -2  -2  -1  245.68    6.00
   2   2   1  249.38    6.00
   2   2   1  243.58    5.20
   2   2   1  257.37    6.10
   2   2   1  258.47    5.50
   2   2   1  244.48    5.90
   2   2   1  248.88    6.20
   2   2   1  254.97    6.00
   2   2   1  241.78    6.20
  -1  -2  -1 1564.04   30.40
  -1  -2  -1 1564.94   30.30
  -1  -2  -1 1562.74   30.50
  -1  -2  -1 1576.94   30.30
  -1  -2  -1 1581.24   30.70
  -1  -2  -1 1582.44   30.70
  -1  -2  -1 1547.05   30.70
  -1  -2  -1 1552.84   30.60
   1   2   1 1568.74   30.20
   1   2   1 1597.74   30.90
   1   2   1 1558.34   30.30
   1   2   1 1572.04   30.70
   1   2   1 1562.94   31.10
   1   2   1 1488.35   30.60
   1   2   1 1581.64   30.60
   1   2   1 1576.14   30.60
   1  -2  -1 3451.85   64.99
   1  -2  -1 3087.79   65.99
   1  -2  -1 3352.66   65.49
   1  -2  -1 3378.16   65.29
   1  -2  -1 3453.85   64.89
   1  -2  -1 3421.36   65.59
   1  -2  -1 3476.05   65.49
  -1   2   1 3510.85   64.89
  -1   2   1 3373.86   65.59
  -1   2   1 3457.85   65.49
  -1   2   1 3517.75   64.99
   2  -2  -1  137.19    3.30
   2  -2  -1  140.19    3.30
   2  -2  -1  135.79    4.20
   2  -2  -1  141.39    3.30
   2  -2  -1  134.69    3.90
   2  -2  -1  139.49    3.20
   2  -2  -1  135.89    4.30
   2  -2  -1  123.99    4.40
  -2   2   1  140.39    3.60
  -2   2   1  137.29    4.10
  -2   2   1  138.69    4.20
  -2   2   1  137.29    3.60
  -2   2   1  137.49    3.50
  -2   2   1  132.29    4.10
  -2   2   1  134.19    4.30
   3  -2  -1  233.98    6.10
   3  -2  -1  243.88    5.50
   3  -2  -1  240.88    5.80
   3  -2  -1  233.88    6.30
   3  -2  -1  233.28    6.40
   3  -2  -1  274.77    8.40
   3  -2  -1  246.48    6.20
  -3   2   1  242.18    5.50
  -3   2   1  235.08    6.50
  -3   2   1  238.28    5.40
  -3   2   1  248.78    5.40
  -3   2   1  231.28    5.80
  -3   2   1  238.08    6.20
  -3   2   1  236.38    6.30
  -3   2   1  229.58    6.10
   4  -2  -1 5198.88  103.59
   4  -2  -1 5245.68  102.69
   4  -2  -1 5328.37  102.49
   4  -2  -1 5242.18  102.39
   4  -2  -1 5392.46  101.79
   4  -2  -1 5378.46  102.39
  -4   2   1 5486.25  101.89
  -4   2   1 5314.17  102.79
  -4   2   1 5295.87  102.49
  -4   2   1 5295.37  102.19
  -4   2   1 5268.77  102.39
   5  -2  -1  174.28    5.70
   5  -2  -1  159.28    5.90
   5  -2  -1  170.78    5.10
   5  -2  -1  176.48    6.10
   5  -2  -1  174.28    6.30
   5  -2  -1  170.78    5.40
   5  -2  -1  175.58    5.80
   5  -2  -1  172.68    5.40
  -5   2   1  166.98    5.90
  -5   2   1  162.78    5.70
  -5   2   1  175.48    6.40
  -5   2   1  172.98    4.50
  -5   2   1  160.68    5.50
  -5   2   1  174.78    5.20
  -5   2   1  174.18    4.50
  -5   2   1  175.88    5.50
   6  -2  -1 2283.07   44.50
   6  -2  -1 2291.37   45.80
   6  -2  -1 2273.87   45.50
   6  -2  -1 2299.77   45.00
   6  -2  -1 2162.28   44.90
   6  -2  -1 2266.17   46.10
  -6   2   1 2252.17   43.90
  -6   2   1 2295.27   45.90
  -6   2   1 2291.67   44.00
  -6   2   1 2201.38   45.10
  -6   2   1 2237.78   45.40
  -6   2   1 2215.28   45.80
  -6   2   1 2259.87   44.60
   7  -2  -1   23.70    3.80
   7  -2  -1   27.80    3.40
   7  -2  -1   19.80    3.80
   7  -2  -1   24.30    2.80
   7  -2  -1   22.60    3.20
  -7   2   1   24.40    3.00
  -7   2   1   19.90    3.80
  -7   2   1   21.40    2.30
  -7   2   1   28.20    3.80
  -7   2   1   17.70    3.40
  -7   2   1   22.90    2.40
   8  -2  -1 3987.00   79.79
   8  -2  -1 4205.78   80.19
   8  -2  -1 4089.29   80.99
   8  -2  -1 4071.89   81.69
   8  -2  -1 4026.00   79.89
  -8   2   1 4033.80   80.99
  -8   2   1 4118.79   80.79
  -8   2   1 4084.89   79.09
  -8   2   1 4122.99   79.99
  -8   2   1 4098.29   79.29
   9  -2  -1   13.20    5.20
   9  -2  -1   13.00    4.50
   9  -2  -1   21.20    5.00
   9  -2  -1   13.10    4.20
  -9   2   1   11.90    2.90
  -9   2   1   12.70    4.30
  -9   2   1   18.20    4.20
  -9   2   1   11.60    3.70
  -9   2   1   11.50    2.70
  10  -2  -1  146.99   10.60
  10  -2  -1  148.19    7.30
  10  -2  -1  161.68    8.80
 -10   2   1  163.28    7.70
 -10   2   1  156.48    8.40
 -10   2   1  154.98    6.10
  11  -2  -1  369.76   13.00
  11  -2  -1  379.86   11.40
  11  -2  -1  381.86   13.80
  11  -2  -1  372.96   13.30
 -11   2   1  373.76   10.60
 -11   2   1  381.56   10.30
 -11   2   1  360.46   11.70
 -11   2   1  361.16   12.90
 -11   2   1  363.46   13.40
  12  -2  -1  674.63   19.40
  12  -2  -1  691.23   19.60
  12  -2  -1  695.03   17.50
  12  -2  -1  721.43   20.50
 -12   2   1  698.53   18.10
 -12   2   1  689.63   19.50
 -12   2   1  707.73   16.90
 -12   2   1  706.93   19.90
  13  -2  -1    7.70    5.80
  13  -2  -1   -2.10    7.10
  13  -2  -1    2.60    4.90
  13  -2  -1    3.80   10.20
 -13   2   1   13.50    6.70
 -13   2   1    8.50    5.10
 -13   2   1   11.70    4.30
 -13   2   1    5.20    5.90
 -13  -1  -1  152.08   13.30
 -13  -1  -1  176.18   10.80
 -13  -1  -1  158.68    8.60
  13   1   1  153.18    9.60
  13   1   1  186.88   11.40
  13   1   1  194.58   12.20
 -12  -1  -1  113.49    9.20
 -12  -1  -1  119.89    7.50
 -12  -1  -1  125.89    9.90
  12   1   1  123.69    9.30
  12   1   1  149.79   10.10
  12   1   1  114.79    8.10
 -11  -1  -1   89.09    6.00
 -11  -1  -1   94.99    8.90
 -11  -1  -1  101.79    6.60
  11   1   1   98.09    8.30
  11   1   1   91.89    8.10
  11   1   1   92.29    8.70
 -10  -1  -1  300.07   11.50
 -10  -1  -1  316.57   11.30
 -10  -1  -1  309.07    9.40
  10   1   1  313.97   12.80
  10   1   1  323.07   10.40
  10   1   1  319.97   11.60
  -9  -1  -1  201.28    7.10
  -9  -1  -1  196.58    6.90
  -9  -1  -1  214.68    8.50
  -9  -1  -1  199.28    8.80
  -9  -1  -1  187.78    8.70
   9   1   1  203.68    8.70
   9   1   1  197.88    5.70
   9   1   1  186.78    7.70
   9   1   1  198.18    9.00
   9   1   1  195.38    5.40
  -8  -1  -1 2110.29   44.00
  -8  -1  -1 2152.48   42.70
  -8  -1  -1 2143.99   43.80
  -8  -1  -1 2128.59   42.50
  -8  -1  -1 2063.39   43.90
   8   1   1 2098.29   44.00
   8   1   1 2130.49   41.60
   8   1   1 2133.59   41.50
   8   1   1 2193.58   44.40
   8   1   1 2109.19   43.00
  -7  -1  -1   67.59    5.30
  -7  -1  -1   61.79    5.20
  -7  -1  -1   70.69    4.00
  -7  -1  -1   70.89    6.40
  -7  -1  -1   66.79    5.40
   7   1   1   69.69    2.90
   7   1   1   72.49    5.10
   7   1   1   55.79    5.30
   7   1   1   64.39    3.60
   7   1   1   70.89    4.40
  -6  -1  -1  303.77    8.60
  -6  -1  -1  301.67    7.50
  -6  -1  -1  298.77    7.50
  -6  -1  -1  281.47    9.50
  -6  -1  -1  292.57    8.50
  -6  -1  -1  298.07    8.60
   6   1   1  283.47    8.10
   6   1   1  298.87    6.60
   6   1   1  294.37    8.70
   6   1   1  289.37    8.50
   6   1   1  290.57    6.70
   6   1   1  305.57    8.70
   6   1   1  300.87    9.50
  -5  -1  -1 1465.85   30.30
  -5  -1  -1 1481.45   29.40
  -5  -1  -1 1471.45   30.20
  -5  -1  -1 1416.46   31.10
  -5  -1  -1 1452.25   29.50
  -5  -1  -1 1470.35   29.40
  -5  -1  -1 1491.35   30.30
   5   1   1 1446.36   31.10
   5   1   1 1529.15   30.40
   5   1   1 1479.25   30.20
   5   1   1 1528.75   30.50
   5   1   1 1492.05   30.20
   5   1   1 1449.85   29.40
   5   1   1 1506.55   29.60
   5   1   1 1494.35   28.80
  -4  -1  -1 6539.15  128.39
  -4  -1  -1 6632.04  128.39
  -4  -1  -1 6643.04  127.79
  -4  -1  -1 6699.83  128.39
   4   1   1 6732.73  128.39
   4   1   1 6714.53  127.29
   4   1   1 6753.12  128.39
   4   1   1 6721.33  128.39
   4   1   1 6693.03  127.39
  -3  -1  -1  536.95   12.20
  -3  -1  -1  541.35   12.10
  -3  -1  -1  548.45   12.20
  -3  -1  -1  566.84   11.60
  -3  -1  -1  564.04   11.70
  -3  -1  -1  568.24   11.70
  -3  -1  -1  568.74   12.20
  -3  -1  -1  551.84   12.20
   3   1   1  579.04   12.20
   3   1   1  565.74   12.20
   3   1   1  584.54   11.50
   3   1   1  565.64   11.50
   3   1   1  554.24   12.10
   3   1   1  588.94   11.20
   3   1   1  594.04   12.20
   3   1   1  581.14   11.70
  -2  -1  -1 2140.09   43.00
  -2  -1  -1 2146.39   43.90
  -2  -1  -1 2206.78   42.50
  -2  -1  -1 2192.48   43.00
   2   1   1 2389.46   43.10
   2   1   1 2227.78   42.60
   2   1   1 2236.18   42.70
   2   1   1 2180.58   43.00
   2   1   1 2226.78   42.30
   2   1   1 2133.09   43.00
   2   1   1 2321.07   42.70
  -1  -1  -1  352.96    7.50
   1   1   1  333.37    7.30
   1   1   1  366.86    7.80
   1  -1  -1  591.44   12.30
  -1   1   1  630.14   13.50
  -1   1   1  632.14   12.60
  -1   1   1  602.04   12.30
   2  -1  -1 2136.99   42.90
   2  -1  -1 2241.58   42.80
   2  -1  -1 2222.68   42.30
   2  -1  -1 2242.08   42.50
   2  -1  -1 2249.97   43.00
   2  -1  -1 2171.58   42.30
   2  -1  -1 2244.08   43.00
   2  -1  -1 2333.77   43.10
   2  -1  -1 2166.78   42.90
  -2   1   1 2096.99   43.30
  -2   1   1 2196.98   43.00
  -2   1   1 2184.68   42.90
  -2   1   1 2178.48   43.00
  -2   1   1 2309.27   42.50
  -2   1   1 2289.87   42.50
  -2   1   1 2212.38   42.80
   3  -1  -1   15.00    1.80
   3  -1  -1   12.80    1.80
   3  -1  -1   18.90    2.10
   3  -1  -1   16.90    1.80
   3  -1  -1   18.30    1.80
   3  -1  -1   17.00    2.10
   3  -1  -1   16.70    2.10
   3  -1  -1   17.60    2.00
  -3   1   1   19.20    2.10
  -3   1   1   24.50    2.10
  -3   1   1   25.10    1.70
  -3   1   1   18.80    1.90
  -3   1   1   20.60    2.30
  -3   1   1   21.20    1.60
  -3   1   1   16.50    1.90
  -3   1   1   22.40    2.00
  -3   1   1   20.80    2.20
   4  -1  -1  796.52   16.20
   4  -1  -1  752.22   16.50
   4  -1  -1  786.12   15.70
   4  -1  -1  757.52   15.70
   4  -1  -1  754.52   16.10
   4  -1  -1  746.73   15.80
   4  -1  -1  731.63   15.90
  -4   1   1  780.12   15.30
  -4   1   1  739.13   16.20
  -4   1   1  732.03   15.70
  -4   1   1  801.32   15.70
  -4   1   1  755.72   15.20
  -4   1   1  742.43   16.00
   5  -1  -1  870.71   19.10
   5  -1  -1  880.61   18.90
   5  -1  -1  887.61   19.30
   5  -1  -1  889.81   18.30
   5  -1  -1  894.11   19.70
   5  -1  -1  889.11   18.40
   5  -1  -1  917.31   19.00
  -5   1   1  838.72   18.30
  -5   1   1  870.71   18.10
  -5   1   1  846.82   18.90
  -5   1   1  922.11   17.90
  -5   1   1  912.81   18.40
  -5   1   1  870.41   19.20
  -5   1   1  886.91   18.90
   6  -1  -1  153.58    4.90
   6  -1  -1  155.68    5.20
   6  -1  -1  158.18    6.10
   6  -1  -1  154.58    5.60
   6  -1  -1  160.28    5.20
   6  -1  -1  139.29    6.30
  -6   1   1  159.48    5.50
  -6   1   1  141.29    5.90
  -6   1   1  159.28    4.70
  -6   1   1  153.48    4.60
  -6   1   1  154.18    5.00
  -6   1   1  161.88    6.30
  -6   1   1  150.38    5.90
   7  -1  -1 1570.44   32.60
   7  -1  -1 1545.65   32.80
   7  -1  -1 1578.54   33.20
   7  -1  -1 1547.85   31.90
   7  -1  -1 1584.44   31.70
   7  -1  -1 1574.24   31.50
  -7   1   1 1564.04   32.00
  -7   1   1 1567.24   32.80
  -7   1   1 1550.44   31.20
  -7   1   1 1552.34   32.60
  -7   1   1 1554.94   31.30
   8  -1  -1  238.08    8.70
   8  -1  -1  220.18    8.30
   8  -1  -1  227.08    9.00
   8  -1  -1  220.58    7.10
  -8   1   1  216.48    6.70
  -8   1   1  228.18    8.50
  -8   1   1  203.98    7.60
  -8   1   1  212.68    8.40
  -8   1   1  203.98    6.50
   9  -1  -1  238.98    7.30
   9  -1  -1  253.57    9.40
   9  -1  -1  242.78    9.30
   9  -1  -1  234.68   10.00
   9  -1  -1  246.98    7.90
  -9   1   1  242.58    8.60
  -9   1   1  247.48    9.50
  -9   1   1  241.18    7.40
  -9   1   1  248.48    9.60
  -9   1   1  249.48    7.60
  10  -1  -1  331.87    9.30
  10  -1  -1  356.56   11.80
  10  -1  -1  329.07   15.40
  10  -1  -1  367.96   10.10
 -10   1   1  353.46   12.10
 -10   1   1  357.96    9.70
 -10   1   1  359.06   11.10
  11  -1  -1   94.89    8.10
  11  -1  -1   86.49    6.30
  11  -1  -1   86.29    8.70
  11  -1  -1   96.29    8.50
 -11   1   1   90.29    5.70
 -11   1   1  103.99    6.20
 -11   1   1   92.49    8.60
 -11   1   1   86.69    7.50
 -11   1   1   92.19    8.50
  12  -1  -1  526.15   16.10
  12  -1  -1  521.45   17.10
  12  -1  -1  530.25   16.50
 -12   1   1  536.85   15.50
 -12   1   1  534.65   16.40
 -12   1   1  501.25   13.50
 -12   1   1  531.75   14.00
 -12   1   1  532.75   16.90
  13  -1  -1  160.78   11.90
  13  -1  -1  177.48   10.80
 -13   1   1  178.08   11.00
 -13   1   1  164.18   14.10
 -13   1   1  166.18   10.10
 -13   1   1  164.08    8.70
 -13   0  -1   16.90    6.20
 -13   0  -1   21.50    5.80
  13   0   1   13.60    6.40
  13   0   1   29.20    8.50
  13   0   1   18.60    5.80
 -12   0  -1   11.20    3.40
 -12   0  -1   -0.10    5.60
 -12   0  -1    3.60    3.80
 -12   0  -1    3.70    5.20
  12   0   1    1.20    5.00
  12   0   1   10.20    5.90
  12   0   1    9.80    5.40
  12   0   1    5.70    3.30
 -11   0  -1  849.22   21.10
 -11   0  -1  856.81   21.80
 -11   0  -1  828.12   19.20
 -11   0  -1  809.32   19.10
 -11   0  -1  846.62   21.70
  11   0   1  848.82   18.50
  11   0   1  846.82   21.70
  11   0   1  859.71   20.60
  11   0   1  863.91   22.20
 -10   0  -1    0.80    4.40
 -10   0  -1    2.60    2.80
 -10   0  -1    3.70    4.40
  10   0   1    1.10    4.50
  10   0   1    0.20    2.80
  10   0   1   -2.80    3.90
  10   0   1    0.90    2.10
  -9   0  -1  418.26   10.50
  -9   0  -1  416.26   10.40
  -9   0  -1  425.16   12.20
  -9   0  -1  406.36   12.40
  -9   0  -1  403.76   12.40
   9   0   1  396.56   11.60
   9   0   1  413.06   10.20
   9   0   1  426.26   12.80
   9   0   1  412.56   12.30
   9   0   1  403.96    9.80
  -8   0  -1    6.80    2.40
  -8   0  -1    3.80    2.30
  -8   0  -1    3.20    3.70
  -8   0  -1    5.20    3.60
  -8   0  -1    4.30    3.40
   8   0   1    6.80    2.50
   8   0   1    1.20    3.20
   8   0   1    4.40    3.70
   8   0   1    6.40    3.50
   8   0   1    7.90    2.10
  -7   0  -1 4219.48   82.79
  -7   0  -1 4229.58   82.49
  -7   0  -1 4133.19   81.29
  -7   0  -1 4185.48   81.19
  -7   0  -1 4171.08   82.69
   7   0   1 4230.88   82.89
   7   0   1 4209.58   81.89
   7   0   1 4192.78   82.09
   7   0   1 4263.57   81.29
   7   0   1 4219.58   83.09
  -6   0  -1   18.10    2.90
  -6   0  -1   11.90    1.80
  -6   0  -1   10.40    1.80
  -6   0  -1    9.20    2.80
  -6   0  -1    8.30    2.50
  -6   0  -1    8.50    2.70
   6   0   1    7.40    2.50
   6   0   1   13.60    2.80
   6   0   1    9.10    2.80
   6   0   1    9.00    2.50
   6   0   1   12.60    2.00
   6   0   1   11.90    1.80
   6   0   1    9.40    2.50
  -5   0  -1 3697.23   72.49
  -5   0  -1 3768.82   73.49
  -5   0  -1 3464.85   73.69
  -5   0  -1 3755.52   73.59
  -5   0  -1 3699.83   73.59
  -5   0  -1 3856.51   72.49
   5   0   1 3828.02   73.39
   5   0   1 3630.44   73.49
   5   0   1 3886.01   72.69
   5   0   1 3880.41   72.69
   5   0   1 3855.31   73.79
   5   0   1 3759.12   73.19
   5   0   1 3809.62   73.79
   5   0   1 3887.71   73.69
   5   0   1 3816.92   73.59
  -4   0  -1    2.60    1.20
  -4   0  -1    2.50    1.20
  -4   0  -1    4.30    1.60
  -4   0  -1    3.40    1.50
  -4   0  -1    4.10    1.90
  -4   0  -1    3.90    1.90
  -4   0  -1    3.60    2.00
  -4   0  -1    2.10    2.00
   4   0   1    0.20    1.40
   4   0   1    1.80    1.90
   4   0   1    4.00    1.80
   4   0   1    3.10    1.80
   4   0   1    3.20    1.70
   4   0   1    3.90    1.40
   4   0   1    4.10    1.90
   4   0   1    3.90    1.90
   4   0   1    4.20    1.40
  -3   0  -1 7046.49  136.29
  -3   0  -1 6988.80  136.29
  -3   0  -1 6894.11  135.89
   3   0   1 7100.59  136.19
   3   0   1 7005.30  136.19
   3   0   1 7424.96  136.29
   3   0   1 7385.96  135.79
  -2   0  -1   14.00    1.50
  -2   0  -1   12.90    1.60
  -2   0  -1   18.20    1.60
  -2   0  -1   20.70    1.60
  -2   0  -1   15.70    1.60
  -2   0  -1   15.80    1.00
  -2   0  -1   22.70    2.30
  -2   0  -1   12.80    1.50
   2   0   1   15.70    1.40
   2   0   1   11.70    1.40
   2   0   1   11.40    1.50
   2   0   1   15.00    1.60
   2   0   1   16.20    1.60
   2   0   1   13.00    1.50
   2   0   1   15.40    1.60
   2   0   1   11.90    1.50
   2   0  -1    2.40    1.00
   2   0  -1    1.90    1.00
   2   0  -1    5.50    1.50
   2   0  -1    4.90    1.20
   2   0  -1    5.40    1.60
   2   0  -1    2.30    1.40
   2   0  -1    3.80    1.30
   2   0  -1    2.20    1.30
   2   0  -1    2.30    1.30
  -2   0   1    7.80    1.30
  -2   0   1    1.90    1.40
  -2   0   1    3.80    1.30
  -2   0   1    3.20    1.10
  -2   0   1    3.80    1.40
  -2   0   1    4.10    1.30
  -2   0   1    3.10    1.50
  -2   0   1    2.90    1.10
   3   0  -1 1741.43   34.20
   3   0  -1 1792.72   34.70
   3   0  -1 1783.02   34.60
   3   0  -1 1765.72   34.80
   3   0  -1 1766.52   34.60
   3   0  -1 1808.52   34.40
   3   0  -1 1802.12   33.90
   3   0  -1 1769.22   34.10
  -3   0   1 1633.64   34.40
  -3   0   1 1813.82   34.20
  -3   0   1 1719.13   34.60
  -3   0   1 1700.93   34.90
  -3   0   1 1796.12   34.10
  -3   0   1 1740.13   34.60
   4   0  -1    2.10    1.30
   4   0  -1    0.00    1.50
   4   0  -1    1.20    1.70
   4   0  -1    1.90    1.90
   4   0  -1    2.60    1.40
   4   0  -1    0.20    1.70
   4   0  -1    0.40    2.00
   4   0  -1    0.90    1.90
   4   0  -1    1.20    0.90
   4   0  -1    2.10    0.90
   4   0  -1    0.50    1.70
  -4   0   1    0.80    1.80
  -4   0   1   -0.20    1.60
  -4   0   1   -1.30    1.80
  -4   0   1   -0.80    1.30
  -4   0   1   -0.80    1.40
  -4   0   1    4.20    1.50
  -4   0   1    3.30    1.90
  -4   0   1    1.20    1.90
   5   0  -1  725.63   16.30
   5   0  -1  722.73   15.50
   5   0  -1  727.43   15.90
   5   0  -1  730.33   15.90
   5   0  -1  729.03   15.00
   5   0  -1  741.93   14.90
   5   0  -1  682.63   16.50
   5   0  -1  729.63   16.10
  -5   0   1  717.93   16.10
  -5   0   1  709.33   15.90
  -5   0   1  711.83   15.90
  -5   0   1  752.52   15.70
  -5   0   1  714.43   14.90
  -5   0   1  728.43   15.00
  -5   0   1  728.83   15.10
   6   0  -1    2.30    1.60
   6   0  -1    2.10    2.80
   6   0  -1    0.40    2.40
   6   0  -1    1.40    2.40
   6   0  -1    1.90    1.90
  -6   0   1    0.40    2.40
  -6   0   1   -1.40    1.70
  -6   0   1    3.10    1.80
  -6   0   1   -0.80    2.30
  -6   0   1    4.30    2.50
   7   0  -1   22.80    2.50
   7   0  -1   16.30    2.90
   7   0  -1   22.30    3.40
   7   0  -1   23.80    2.60
   7   0  -1   15.50    3.50
   7   0  -1   13.80    3.20
  -7   0   1   21.10    3.30
  -7   0   1   23.20    2.70
  -7   0   1   16.70    3.20
  -7   0   1   20.70    3.40
  -7   0   1   22.30    2.60
   8   0  -1   12.30    3.50
   8   0  -1    5.90    3.80
   8   0  -1    4.40    2.10
   8   0  -1    0.00    2.50
   8   0  -1    5.00    3.50
  -8   0   1    4.60    2.50
  -8   0   1    5.10    3.40
  -8   0   1    2.00    3.40
  -8   0   1    3.60    2.50
  -8   0   1    4.50    3.60
   9   0  -1  349.27    8.80
   9   0  -1  341.17   10.90
   9   0  -1  370.06    9.30
   9   0  -1  350.36   11.40
   9   0  -1  346.07   11.80
  -9   0   1  351.86    9.60
  -9   0   1  367.06   10.90
  -9   0   1  368.86   11.60
  -9   0   1  358.76   11.40
  -9   0   1  359.86    9.80
  10   0  -1    6.50    5.30
  10   0  -1   10.10    7.30
  10   0  -1    6.30    2.30
  10   0  -1   10.00    3.20
 -10   0   1    6.40    4.60
 -10   0   1    6.80    4.20
 -10   0   1    7.40    3.10
  11   0  -1 1423.76   31.50
  11   0  -1 1440.06   29.10
  11   0  -1 1454.35   33.00
  11   0  -1 1429.16   32.40
 -11   0   1 1369.26   30.00
 -11   0   1 1400.86   32.20
 -11   0   1 1442.36   31.50
 -11   0   1 1372.76   32.30
 -11   0   1 1390.96   30.30
  12   0  -1   23.90    6.30
  12   0  -1   23.90    5.80
  12   0  -1   29.30    6.10
  12   0  -1   31.10    3.70
 -12   0   1   20.50    6.00
 -12   0   1   30.80    6.30
 -12   0   1   29.70    6.00
 -12   0   1   17.50    4.30
 -12   0   1   14.00    3.30
  13   0  -1 1196.78   29.70
  13   0  -1 1135.09   27.70
 -13   0   1 1147.39   29.40
 -13   0   1 1174.18   27.20
 -13   0   1 1053.29   35.70
 -13   0   1 1154.28   27.50
 -13   1  -1  167.28   10.40
 -13   1  -1  174.68   11.90
 -13   1  -1  179.58   11.10
  13  -1   1  172.58   12.90
  13  -1   1  171.88   10.20
  13  -1   1  177.48   12.10
  13  -1   1  173.58   11.50
 -12   1  -1  127.69    9.90
 -12   1  -1  121.39    7.00
 -12   1  -1  122.29    6.60
 -12   1  -1  128.29   10.00
 -12   1  -1  128.39    8.90
  12  -1   1  110.09    9.60
  12  -1   1  118.99    9.00
  12  -1   1  126.29    8.70
  12  -1   1  126.49   10.00
 -11   1  -1   86.09    8.80
 -11   1  -1   97.39    5.50
 -11   1  -1   91.29    5.80
 -11   1  -1  102.19    7.90
 -11   1  -1  104.59    8.40
  11  -1   1   85.89    8.30
  11  -1   1  112.09    8.00
  11  -1   1   96.49    9.00
  11  -1   1   99.89    6.20
 -10   1  -1  296.47   14.20
 -10   1  -1  297.87    9.50
 -10   1  -1  319.97   10.70
 -10   1  -1  322.57    8.60
 -10   1  -1  315.27   11.50
  10  -1   1  318.27    9.20
  10  -1   1  304.57   11.50
  10  -1   1  309.57   16.70
  10  -1   1  291.17    8.50
  -9   1  -1  202.58    6.30
  -9   1  -1  194.18    8.60
  -9   1  -1  206.08    8.20
  -9   1  -1  196.98    8.70
  -9   1  -1  193.78    6.40
   9  -1   1  205.18    7.10
   9  -1   1  210.38    9.00
   9  -1   1  206.38    6.50
   9  -1   1  194.98    8.10
   9  -1   1  199.98    8.50
  -8   1  -1 2124.09   41.90
  -8   1  -1 2138.69   44.00
  -8   1  -1 2114.89   43.80
  -8   1  -1 2145.79   43.50
  -8   1  -1 2090.89   41.90
   8  -1   1 2144.69   44.30
   8  -1   1 2141.29   42.70
   8  -1   1 2150.18   44.00
   8  -1   1 2114.49   43.50
  -7   1  -1   65.49    3.20
  -7   1  -1   60.09    5.10
  -7   1  -1   62.09    4.90
  -7   1  -1   66.89    4.90
  -7   1  -1   65.69    3.30
   7  -1   1   71.79    3.80
   7  -1   1   75.19    4.30
   7  -1   1   66.19    4.80
   7  -1   1   68.29    5.30
   7  -1   1   72.29    5.10
   7  -1   1   70.09    4.50
  -6   1  -1  287.57    8.40
  -6   1  -1  291.37    8.40
  -6   1  -1  293.47    6.70
  -6   1  -1  294.87    6.70
  -6   1  -1  295.87    8.20
   6  -1   1  302.67    8.80
   6  -1   1  295.17    8.50
   6  -1   1  295.07    8.60
   6  -1   1  308.77    7.60
   6  -1   1  290.57    8.10
   6  -1   1  299.27    8.20
   6  -1   1  305.07    8.10
   6  -1   1  310.77    7.80
  -5   1  -1 1475.35   30.30
  -5   1  -1 1507.05   30.50
  -5   1  -1 1472.05   30.20
  -5   1  -1 1455.05   30.00
  -5   1  -1 1505.75   30.00
   5  -1   1 1499.75   29.80
   5  -1   1 1497.85   29.90
   5  -1   1 1464.35   30.30
   5  -1   1 1458.35   30.20
   5  -1   1 1471.65   30.30
   5  -1   1 1514.15   29.80
   5  -1   1 1515.45   30.60
  -4   1  -1 6584.74  129.19
  -4   1  -1 6591.34  129.59
  -4   1  -1 6892.01  129.39
  -4   1  -1 6725.33  129.49
  -4   1  -1 6664.93  129.69
   4  -1   1 6746.23  129.49
   4  -1   1 6718.63  129.19
   4  -1   1 6780.92  129.29
   4  -1   1 6752.82  129.29
   4  -1   1 6634.94  129.49
   4  -1   1 6994.50  129.39
   4  -1   1 6762.62  129.69
   4  -1   1 6867.81  129.49
  -3   1  -1  573.64   12.20
  -3   1  -1  568.64   12.00
  -3   1  -1  570.84   12.10
  -3   1  -1  563.74   12.00
  -3   1  -1  580.74   12.00
  -3   1  -1  554.44   12.00
   3  -1   1  595.54   12.00
   3  -1   1  588.24   12.10
   3  -1   1  560.84   12.10
   3  -1   1  571.14   12.20
   3  -1   1  558.74   11.90
   3  -1   1  553.64   12.00
   3  -1   1  567.64   12.00
   3  -1   1  567.14   12.30
  -2   1  -1 2162.58   42.30
  -2   1  -1 2103.89   42.30
  -2   1  -1 2221.68   42.30
  -2   1  -1 2210.68   42.30
  -2   1  -1 2144.59   42.40
  -2   1  -1 2166.18   42.30
   2  -1   1 2200.78   42.40
   2  -1   1 2219.38   42.30
   2  -1   1 2241.68   42.30
   2  -1   1 2149.58   42.40
   2  -1   1 2169.98   42.20
   2  -1   1 2174.58   42.30
   2  -1   1 2289.17   42.40
  -1   1  -1  239.48    5.20
   1   1  -1  719.63   13.00
   1   1  -1  561.24   12.70
   1   1  -1  655.73   13.00
  -1  -1   1  644.44   13.70
   2   1  -1 2168.68   42.50
   2   1  -1 2287.87   42.40
   2   1  -1 2223.48   42.50
   2   1  -1 2103.49   42.50
   2   1  -1 2301.57   42.40
   2   1  -1 2176.48   42.50
   2   1  -1 2164.38   42.40
  -2  -1   1 2111.89   42.50
  -2  -1   1 2106.39   42.50
  -2  -1   1 2303.47   42.70
  -2  -1   1 2122.29   44.00
  -2  -1   1 2320.97   42.40
  -2  -1   1 2108.79   42.80
   3   1  -1   24.30    2.10
   3   1  -1   17.70    2.10
   3   1  -1   21.30    2.10
   3   1  -1   22.10    2.10
   3   1  -1   21.00    1.50
   3   1  -1   18.70    2.00
   3   1  -1   22.20    2.30
   3   1  -1   16.90    2.00
   3   1  -1   16.40    1.90
  -3  -1   1   25.40    2.70
  -3  -1   1   28.40    2.30
  -3  -1   1   23.80    2.50
  -3  -1   1   26.20    2.40
  -3  -1   1   24.90    2.20
  -3  -1   1   30.00    2.70
   4   1  -1  774.32   15.10
   4   1  -1  771.82   16.30
   4   1  -1  781.82   16.70
   4   1  -1  772.82   15.20
   4   1  -1  744.13   15.60
   4   1  -1  774.02   16.10
   4   1  -1  787.92   16.30
   4   1  -1  731.53   16.10
   4   1  -1  807.52   15.70
  -4  -1   1  768.92   16.40
  -4  -1   1  737.33   15.10
  -4  -1   1  760.72   16.50
  -4  -1   1  747.73   16.00
  -4  -1   1  765.52   16.30
  -4  -1   1  764.42   15.90
  -4  -1   1  789.02   16.00
   5   1  -1  881.71   18.90
   5   1  -1  878.51   17.60
   5   1  -1  865.81   17.30
   5   1  -1  885.11   18.90
   5   1  -1  882.91   18.50
   5   1  -1  879.21   18.70
   5   1  -1  878.91   17.60
   5   1  -1  887.91   18.70
   5   1  -1  858.31   17.80
   5   1  -1  857.81   18.40
  -5  -1   1  858.11   18.80
  -5  -1   1  851.01   18.90
  -5  -1   1  868.31   18.80
  -5  -1   1  868.31   18.20
  -5  -1   1  887.71   18.70
  -5  -1   1  861.11   18.10
   6   1  -1  157.28    4.20
   6   1  -1  156.68    5.70
   6   1  -1  151.08    4.00
   6   1  -1  143.39    3.90
   6   1  -1  157.78    6.10
   6   1  -1  152.28    6.30
   6   1  -1  147.59    5.70
  -6  -1   1  136.59    5.90
  -6  -1   1  146.89    5.90
  -6  -1   1  148.39    5.10
  -6  -1   1  142.19    5.10
  -6  -1   1  147.59    5.90
   7   1  -1 1580.64   30.60
   7   1  -1 1564.24   32.80
   7   1  -1 1555.84   32.20
   7   1  -1 1628.54   33.20
   7   1  -1 1560.34   32.10
  -7  -1   1 1577.34   32.50
  -7  -1   1 1527.25   32.70
  -7  -1   1 1510.85   31.80
  -7  -1   1 1544.05   32.70
  -7  -1   1 1560.94   31.70
   8   1  -1  203.58    7.90
   8   1  -1  220.78    9.00
   8   1  -1  209.08    5.40
   8   1  -1  216.38    5.80
   8   1  -1  216.38    8.50
  -8  -1   1  210.18    8.20
  -8  -1   1  202.88    7.10
  -8  -1   1  200.98    8.50
  -8  -1   1  204.68    7.00
  -8  -1   1  208.28    8.50
   9   1  -1  243.38    6.10
   9   1  -1  247.58   10.00
   9   1  -1  245.38    9.40
   9   1  -1  255.77    9.00
  -9  -1   1  245.58    8.10
  -9  -1   1  246.28    9.80
  -9  -1   1  235.28    9.50
  -9  -1   1  241.18    9.20
  -9  -1   1  237.48    8.00
  10   1  -1  343.07   14.70
  10   1  -1  360.36   11.40
 -10  -1   1  348.37   10.10
 -10  -1   1  328.37   14.60
 -10  -1   1  344.07   11.50
 -10  -1   1  340.17   11.90
  11   1  -1  100.69    8.90
  11   1  -1   73.49    7.80
  11   1  -1   92.89    7.70
 -11  -1   1   77.59    5.90
 -11  -1   1   93.69    8.10
 -11  -1   1   86.79    6.50
 -11  -1   1   84.89    8.30
 -11  -1   1   70.89    6.90
  12   1  -1  521.25   17.40
  12   1  -1  512.75   16.60
  12   1  -1  519.35   15.40
 -12  -1   1  519.85   14.50
 -12  -1   1  516.45   16.70
 -12  -1   1  521.15   15.80
  13   1  -1  143.79   14.90
  13   1  -1  154.78    9.90
  13   1  -1  161.18   10.80
 -13  -1   1  163.58   10.70
 -13  -1   1  147.49    8.80
 -13  -1   1  171.38   17.10
 -13   2  -1    4.20    6.00
 -13   2  -1   12.80    7.70
 -13   2  -1    4.30    5.30
 -13   2  -1    7.70    2.80
 -13   2  -1    2.20    6.00
  13  -2   1    8.70    4.90
  13  -2   1    4.40    5.80
  13  -2   1    1.70    4.90
  13  -2   1   11.20    5.90
  13  -2   1    3.40    5.10
 -12   2  -1  673.63   19.20
 -12   2  -1  631.14   18.60
 -12   2  -1  654.83   15.60
 -12   2  -1  659.53   19.10
 -12   2  -1  653.13   15.50
  12  -2   1  666.53   18.90
  12  -2   1  651.93   18.30
  12  -2   1  656.23   16.60
  12  -2   1  674.13   19.70
  12  -2   1  665.53   18.70
 -11   2  -1   24.10    3.30
 -11   2  -1   24.10    3.50
 -11   2  -1   20.60    5.30
 -11   2  -1   20.60    4.80
 -11   2  -1   24.90    5.60
  11  -2   1   21.40    5.20
  11  -2   1   17.90    5.60
  11  -2   1   29.80    4.60
  11  -2   1   23.40    5.40
 -10   2  -1  139.29    7.80
 -10   2  -1  138.29   10.80
 -10   2  -1  134.09    6.30
 -10   2  -1  131.89    5.30
 -10   2  -1  129.39    8.00
  10  -2   1  138.89    7.00
  10  -2   1  142.69    8.00
  10  -2   1  141.29    8.60
  -9   2  -1   47.70    4.80
  -9   2  -1   36.80    5.00
  -9   2  -1   50.69    3.90
  -9   2  -1   53.19    3.80
  -9   2  -1   53.39    5.20
   9  -2   1   52.69    5.10
   9  -2   1   67.49    6.30
   9  -2   1   50.89    5.50
  -8   2  -1 2250.57   44.30
  -8   2  -1 2261.87   44.30
  -8   2  -1 2293.47   46.60
  -8   2  -1 2221.58   47.20
  -8   2  -1 2251.57   46.30
   8  -2   1 2276.67   46.40
   8  -2   1 2342.07   47.20
   8  -2   1 2283.37   46.70
   8  -2   1 2299.17   45.80
   8  -2   1 2199.68   45.40
  -7   2  -1   29.30    3.70
  -7   2  -1   34.70    3.60
  -7   2  -1   30.60    2.50
  -7   2  -1   32.70    4.30
  -7   2  -1   32.00    4.00
   7  -2   1   32.10    3.90
   7  -2   1   32.50    3.40
   7  -2   1   31.20    3.60
   7  -2   1   29.80    3.80
   7  -2   1   33.60    3.60
   7  -2   1   33.10    3.30
  -6   2  -1  152.78    5.80
  -6   2  -1  152.08    5.90
  -6   2  -1  157.18    6.40
  -6   2  -1  159.48    5.60
  -6   2  -1  150.18    5.80
   6  -2   1  167.58    6.10
   6  -2   1  156.18    5.50
   6  -2   1  158.28    5.70
   6  -2   1  154.78    6.20
   6  -2   1  160.18    6.50
   6  -2   1  158.78    6.10
  -5   2  -1    1.90    2.40
  -5   2  -1    5.10    2.20
  -5   2  -1    4.60    2.10
  -5   2  -1    1.30    2.20
  -5   2  -1    0.50    2.00
   5  -2   1    1.30    2.00
   5  -2   1    1.30    1.90
   5  -2   1    2.20    1.90
   5  -2   1    3.40    2.40
   5  -2   1    0.70    2.30
   5  -2   1   -0.60    1.90
   5  -2   1    3.00    2.10
   5  -2   1    2.60    2.10
  -4   2  -1 1147.29   23.40
  -4   2  -1 1162.68   23.90
  -4   2  -1 1156.78   23.60
  -4   2  -1 1144.69   23.60
  -4   2  -1 1154.58   23.60
  -4   2  -1 1178.98   23.40
   4  -2   1 1174.38   23.80
   4  -2   1 1179.78   23.30
   4  -2   1 1161.48   23.40
   4  -2   1 1121.49   25.60
   4  -2   1 1168.08   24.00
   4  -2   1 1138.69   23.70
   4  -2   1 1159.98   23.60
   4  -2   1 1166.58   23.80
   4  -2   1 1133.19   23.50
  -3   2  -1  525.75   11.50
  -3   2  -1  518.45   11.50
  -3   2  -1  529.55   11.20
  -3   2  -1  524.25   11.30
  -3   2  -1  525.55   11.60
  -3   2  -1  531.35   11.20
   3  -2   1  537.85   11.30
   3  -2   1  535.15   11.60
   3  -2   1  526.45   11.60
   3  -2   1  528.65   11.10
   3  -2   1  535.65   11.20
   3  -2   1  536.25   11.30
   3  -2   1  520.85   11.40
   3  -2   1  520.05   11.50
  -2   2  -1  252.67    6.20
  -2   2  -1  258.77    5.50
  -2   2  -1  242.38    6.00
  -2   2  -1  251.87    5.80
  -2   2  -1  248.48    6.10
  -2   2  -1  244.08    5.70
   2  -2   1  248.68    6.10
   2  -2   1  250.77    5.70
   2  -2   1  242.48    6.00
   2  -2   1  235.58    5.80
   2  -2   1  249.08    5.80
   2  -2   1  245.88    6.20
   2  -2   1  249.68    6.90
  -1   2  -1 1588.84   29.80
  -1   2  -1 1523.05   29.70
  -1   2  -1 1473.95   30.00
  -1   2  -1 1581.44   30.20
  -1   2  -1 1439.96   30.60
  -1   2  -1 1559.24   30.20
   1  -2   1 1564.04   29.70
   1  -2   1 1558.54   30.20
   1  -2   1 1523.85   30.10
   1  -2   1 1558.04   30.00
   1  -2   1 1542.65   29.60
   1  -2   1 1569.24   29.60
   1  -2   1 1581.04   29.70
   1  -2   1 1559.14   29.80
   1  -2   1 1500.85   30.20
   1   2  -1 3423.46   65.49
   1   2  -1 3450.85   65.39
   1   2  -1 3331.77   65.39
  -1  -2   1 3416.66   65.49
  -1  -2   1 3380.46   65.09
   2   2  -1  144.19    4.30
   2   2  -1  144.09    3.90
   2   2  -1  139.69    4.00
   2   2  -1  139.89    4.20
   2   2  -1  133.29    4.30
   2   2  -1  142.59    4.10
   2   2  -1  135.19    3.10
   2   2  -1  144.79    4.00
  -2  -2   1  126.09    4.10
  -2  -2   1  127.79    4.00
  -2  -2   1  128.09    3.90
  -2  -2   1  134.39    3.10
  -2  -2   1  129.49    4.20
  -2  -2   1  128.79    4.30
  -2  -2   1  119.79    4.10
  -2  -2   1  125.99    3.90
   3   2  -1  242.98    6.00
   3   2  -1  241.48    6.00
   3   2  -1  220.78    6.40
   3   2  -1  235.78    6.20
   3   2  -1  221.18    6.00
  -3  -2   1  239.38    6.10
  -3  -2   1  237.58    6.10
  -3  -2   1  231.18    6.10
  -3  -2   1  232.08    6.90
  -3  -2   1  234.58    6.30
  -3  -2   1  231.48    6.00
  -3  -2   1  232.88    6.10
   4   2  -1 5361.46  102.89
   4   2  -1 5335.27  103.29
   4   2  -1 5417.06  102.99
   4   2  -1 5400.56  102.89
   4   2  -1 5460.15  103.29
   4   2  -1 5342.47  103.29
  -4  -2   1 5328.37  103.49
  -4  -2   1 5395.16  103.19
  -4  -2   1 5389.96  103.29
  -4  -2   1 5222.58  103.29
  -4  -2   1 5259.57  103.29
  -4  -2   1 5300.07  102.89
   5   2  -1  181.98    5.90
   5   2  -1  177.78    5.40
   5   2  -1  175.68    6.00
   5   2  -1  195.18    6.60
   5   2  -1  191.68    6.30
   5   2  -1  177.18    5.90
   5   2  -1  175.98    5.20
  -5  -2   1  183.88    6.30
  -5  -2   1  173.48    6.20
  -5  -2   1  165.98    6.10
  -5  -2   1  187.88    5.80
  -5  -2   1  181.08    6.20
   6   2  -1 2107.69   46.70
   6   2  -1 2286.67   45.30
   6   2  -1 2382.66   50.29
   6   2  -1 2307.47   47.20
   6   2  -1 2316.57   44.60
  -6  -2   1 2383.86   49.90
  -6  -2   1 2186.18   47.00
  -6  -2   1 2249.07   45.20
  -6  -2   1 2261.97   45.80
  -6  -2   1 2262.37   46.40
   7   2  -1   24.50    3.70
   7   2  -1   28.90    4.10
   7   2  -1   21.80    2.60
   7   2  -1   29.00    3.50
  -7  -2   1   19.80    3.50
  -7  -2   1   18.00    3.60
  -7  -2   1   22.30    3.00
  -7  -2   1   18.90    3.00
  -7  -2   1   26.70    3.80
   8   2  -1 4092.79   80.19
   8   2  -1 4035.70   81.39
   8   2  -1 4094.19   81.09
  -8  -2   1 4082.29   80.19
  -8  -2   1 4084.69   80.99
  -8  -2   1 4005.30   80.99
  -8  -2   1 4027.00   79.99
  -8  -2   1 4188.28   80.89
   9   2  -1   11.90    4.30
   9   2  -1   14.60    4.10
   9   2  -1    8.50    4.60
  -9  -2   1    4.50    4.30
  -9  -2   1   15.30    4.40
  -9  -2   1    4.70    4.30
  -9  -2   1   12.30    3.50
  -9  -2   1   13.00    3.30
  10   2  -1  144.69   10.70
  10   2  -1  163.88    8.70
  10   2  -1  150.28    7.90
 -10  -2   1  143.89    7.00
 -10  -2   1  149.49    7.40
 -10  -2   1  176.98    8.90
 -10  -2   1  150.38    8.70
 -10  -2   1  146.09    8.70
  11   2  -1  364.06   13.60
  11   2  -1  361.26   12.00
  11   2  -1  372.66   13.10
 -11  -2   1  356.26   12.80
 -11  -2   1  363.86   15.70
 -11  -2   1  342.27   11.50
 -11  -2   1  380.36   13.30
  12   2  -1  701.03   20.20
  12   2  -1  653.73   19.40
  12   2  -1  697.53   18.20
 -12  -2   1  670.93   18.80
 -12  -2   1  668.13   19.70
 -12  -2   1  681.53   17.90
  13   2  -1    4.40    6.50
  13   2  -1   11.10    6.00
  13   2  -1    4.10    5.20
 -13  -2   1    6.00    5.00
 -13  -2   1    4.90    5.80
 -13  -2   1    8.20    6.30
 -13   3  -1  153.48   10.50
 -13   3  -1  136.49    9.20
 -13   3  -1  153.58    6.50
 -13   3  -1  152.98   11.40
 -13   3  -1  145.19    7.20
  13  -3   1  156.58    9.30
  13  -3   1  160.08    8.80
  13  -3   1  172.58   10.80
  13  -3   1  148.09    9.80
  13  -3   1  163.68   14.40
 -12   3  -1   20.30    3.40
 -12   3  -1   19.60    3.70
 -12   3  -1   17.90    5.10
 -12   3  -1   19.30    5.70
 -12   3  -1   13.60    6.10
  12  -3   1   14.00    5.50
  12  -3   1    8.80    6.00
  12  -3   1   15.30    5.80
  12  -3   1   12.40    4.90
  12  -3   1   13.60    5.10
  12  -3   1   20.90    5.00
 -11   3  -1  789.42   19.80
 -11   3  -1  749.42   16.70
 -11   3  -1  733.93   16.70
 -11   3  -1  744.43   18.70
 -11   3  -1  759.42   20.10
  11  -3   1  762.12   19.90
  11  -3   1  731.73   19.80
  11  -3   1  750.12   18.90
  11  -3   1  798.92   20.90
  11  -3   1  757.12   19.60
  11  -3   1  753.52   18.80
 -10   3  -1   83.99   11.10
 -10   3  -1   79.79    6.60
 -10   3  -1   83.39    4.50
 -10   3  -1   80.89    7.30
  10  -3   1   82.69    6.90
  10  -3   1   83.59    7.60
  10  -3   1   90.69    6.70
  -9   3  -1  877.61   21.70
  -9   3  -1  881.01   20.90
  -9   3  -1  884.21   18.50
  -9   3  -1  893.81   18.50
  -9   3  -1  896.01   21.30
  -9   3  -1  892.91   20.30
   9  -3   1  903.41   21.90
   9  -3   1  895.51   22.90
   9  -3   1  907.91   20.60
   9  -3   1  882.61   20.40
   9  -3   1  886.31   21.20
  -8   3  -1  263.77    6.60
  -8   3  -1  269.77    9.60
  -8   3  -1  262.27    8.40
  -8   3  -1  267.17    9.30
  -8   3  -1  281.87    9.10
   8  -3   1  265.97    9.40
   8  -3   1  266.77    9.90
   8  -3   1  267.67    8.60
   8  -3   1  258.57    9.00
   8  -3   1  257.37    8.90
  -7   3  -1 1735.23   36.10
  -7   3  -1 1633.94   36.80
  -7   3  -1 1757.12   35.40
  -7   3  -1 1763.32   36.10
  -7   3  -1 1758.02   36.60
   7  -3   1 1756.12   36.00
   7  -3   1 1681.03   35.20
   7  -3   1 1766.52   36.70
   7  -3   1 1783.62   36.30
   7  -3   1 1760.42   35.60
  -6   3  -1   31.40    3.30
  -6   3  -1   25.70    2.90
  -6   3  -1   27.00    2.90
  -6   3  -1   24.40    3.90
  -6   3  -1   25.20    3.20
   6  -3   1   25.00    2.80
   6  -3   1   28.60    2.80
   6  -3   1   26.60    2.90
   6  -3   1   21.20    3.30
   6  -3   1   25.60    4.50
   6  -3   1   26.90    2.70
   6  -3   1   22.80    3.20
  -5   3  -1   18.60    2.40
  -5   3  -1   18.40    2.50
  -5   3  -1   18.40    2.70
  -5   3  -1   16.00    2.90
  -5   3  -1   16.80    2.60
   5  -3   1   18.00    3.00
   5  -3   1   15.50    2.20
   5  -3   1   18.10    2.40
   5  -3   1   13.50    2.40
   5  -3   1   13.10    2.10
   5  -3   1   12.00    2.60
   5  -3   1   12.30    2.60
   5  -3   1   12.50    2.30
  -4   3  -1  234.68    6.90
  -4   3  -1  241.98    6.30
  -4   3  -1  243.38    6.60
  -4   3  -1  239.58    6.20
  -4   3  -1  240.78    7.00
   4  -3   1  235.58    6.70
   4  -3   1  240.78    6.10
   4  -3   1  249.48    7.10
   4  -3   1  234.88    6.40
   4  -3   1  236.18    6.20
   4  -3   1  241.48    6.40
   4  -3   1  230.68    6.90
  -3   3  -1  329.87    7.10
  -3   3  -1  318.87    8.00
  -3   3  -1  317.97    7.40
  -3   3  -1  314.57    8.00
  -3   3  -1  314.87    7.50
  -3   3  -1  317.47    7.90
  -3   3  -1  321.17    6.70
   3  -3   1  309.07    7.90
   3  -3   1  312.17    8.00
   3  -3   1  308.77    7.40
   3  -3   1  316.27    7.10
   3  -3   1  306.77    8.10
   3  -3   1  309.47    7.40
   3  -3   1  320.67    7.40
  -2   3  -1   31.70    2.40
  -2   3  -1   28.80    1.70
  -2   3  -1   30.70    2.00
  -2   3  -1   28.30    2.80
  -2   3  -1   29.40    3.00
  -2   3  -1   30.30    2.10
  -2   3  -1   30.50    2.70
   2  -3   1   31.70    3.00
   2  -3   1   28.90    2.70
   2  -3   1   28.20    2.80
   2  -3   1   29.10    1.70
   2  -3   1   32.10    2.20
   2  -3   1   28.90    1.70
  -1   3  -1  128.89    3.90
  -1   3  -1  120.39    4.20
  -1   3  -1  120.19    4.20
  -1   3  -1  120.59    3.70
  -1   3  -1  125.49    3.40
  -1   3  -1  117.99    4.00
   1  -3   1  119.49    4.20
   1  -3   1  122.59    4.10
   1  -3   1  127.59    3.60
   1  -3   1  128.09    3.50
   1  -3   1  125.49    4.20
   1  -3   1  126.29    4.00
   1   3  -1  177.88    5.20
   1   3  -1  181.28    5.20
   1   3  -1  181.88    4.50
   1   3  -1  185.88    5.30
   1   3  -1  179.08    4.50
   1   3  -1  177.68    4.60
   1   3  -1  181.28    4.90
   1   3  -1  186.48    5.10
  -1  -3   1  183.18    4.50
  -1  -3   1  186.38    5.20
  -1  -3   1  187.38    5.20
  -1  -3   1  174.88    4.70
  -1  -3   1  180.88    5.20
  -1  -3   1  185.58    5.20
  -1  -3   1  185.88    4.50
  -1  -3   1  183.08    4.60
   2   3  -1   33.00    2.50
   2   3  -1   26.80    3.00
   2   3  -1   28.70    1.90
   2   3  -1   28.90    3.00
   2   3  -1   30.00    2.40
   2   3  -1   28.70    2.60
   2   3  -1   31.20    2.40
   2   3  -1   33.30    2.80
  -2  -3   1   32.90    3.10
  -2  -3   1   29.50    2.50
  -2  -3   1   29.60    2.30
  -2  -3   1   28.80    2.80
  -2  -3   1   25.40    2.90
  -2  -3   1   29.70    2.90
  -2  -3   1   26.50    2.20
  -2  -3   1   30.40    2.00
   3   3  -1 2271.57   43.60
   3   3  -1 2225.18   44.20
   3   3  -1 2258.77   43.80
   3   3  -1 2240.98   43.80
   3   3  -1 2259.37   44.00
   3   3  -1 2243.78   44.00
   3   3  -1 2294.17   44.00
   3   3  -1 2225.58   43.70
  -3  -3   1 2218.98   43.60
  -3  -3   1 2075.69   44.20
  -3  -3   1 2210.08   44.10
  -3  -3   1 2195.08   43.80
  -3  -3   1 2197.98   44.10
  -3  -3   1 2302.37   44.50
  -3  -3   1 2202.88   44.10
   4   3  -1   75.79    4.60
   4   3  -1   81.09    4.20
   4   3  -1   71.49    4.10
   4   3  -1   74.09    3.80
   4   3  -1   68.09    3.80
   4   3  -1   67.99    4.90
   4   3  -1   73.29    3.90
  -4  -3   1   73.39    4.50
  -4  -3   1   67.79    4.10
  -4  -3   1   75.39    4.20
  -4  -3   1   70.89    4.00
  -4  -3   1   68.89    4.10
  -4  -3   1   77.89    4.20
   5   3  -1 1177.98   25.40
   5   3  -1 1220.58   25.60
   5   3  -1 1222.68   25.90
   5   3  -1 1183.48   25.00
   5   3  -1 1231.98   25.60
   5   3  -1 1249.38   25.10
   5   3  -1 1211.88   25.40
   5   3  -1 1253.37   25.20
  -5  -3   1 1214.88   25.40
  -5  -3   1 1190.68   25.50
  -5  -3   1 1238.88   25.50
  -5  -3   1 1232.38   25.80
   6   3  -1 1127.59   25.70
   6   3  -1 1135.89   26.50
   6   3  -1 1223.38   24.80
  -6  -3   1 1182.58   25.40
  -6  -3   1 1235.68   25.20
  -6  -3   1 1201.88   25.50
   7   3  -1 2110.79   43.10
   7   3  -1 2206.88   42.60
   7   3  -1 2144.99   44.10
   7   3  -1 2178.08   44.50
  -7  -3   1 2086.49   43.90
  -7  -3   1 2145.89   44.10
  -7  -3   1 2121.69   43.60
   8   3  -1   34.00    4.50
   8   3  -1   24.70    4.50
   8   3  -1   34.40    3.50
   8   3  -1   34.40    4.10
  -8  -3   1   28.10    4.30
  -8  -3   1   36.10    4.10
  -8  -3   1   30.50    4.60
   9   3  -1   29.10    5.20
   9   3  -1   30.00    4.40
   9   3  -1   28.00    4.80
  -9  -3   1   20.60    5.00
  -9  -3   1   44.30    5.00
  -9  -3   1   23.80    4.80
  -9  -3   1   26.80    4.10
  10   3  -1   13.50    4.10
  10   3  -1    4.80    4.50
  10   3  -1    3.90    5.00
 -10  -3   1    6.20    4.90
 -10  -3   1    8.50    4.00
 -10  -3   1    4.20    3.40
 -10  -3   1    1.10    4.50
  11   3  -1  155.98   10.40
  11   3  -1  158.88    8.40
  11   3  -1  158.28    9.80
 -11  -3   1  135.89    7.30
 -11  -3   1  153.98    9.90
 -11  -3   1  161.08   10.10
 -11  -3   1  166.58    8.60
  12   3  -1   71.09    7.90
  12   3  -1   76.99    7.70
  12   3  -1   88.99    9.40
 -12  -3   1   69.19    7.70
 -12  -3   1   66.29    7.40
 -12  -3   1   67.19    7.40
  13   3  -1   42.50    7.20
  13   3  -1   43.80    7.50
  13   3  -1   55.09    6.30
 -13  -3   1   51.99    7.60
 -13  -3   1   49.50    6.40
 -13  -3   1   58.59    7.90
 -12   4  -1   48.20    5.70
 -12   4  -1   40.30    6.70
 -12   4  -1   42.80    4.00
 -12   4  -1   38.00    4.60
 -12   4  -1   51.59    6.40
  12  -4   1   40.30    5.90
  12  -4   1   50.99    7.10
  12  -4   1   49.10    6.40
  12  -4   1   54.89    6.40
  12  -4   1   48.60    5.60
  12  -4   1   41.10    7.10
 -11   4  -1   68.89    4.80
 -11   4  -1   76.69    7.90
 -11   4  -1   74.79    4.60
 -11   4  -1   70.39    6.70
 -11   4  -1   62.69    6.70
  11  -4   1   71.09    7.30
  11  -4   1   68.89    6.50
  11  -4   1   68.89    7.50
  11  -4   1   67.79    6.80
  11  -4   1   73.89    7.40
  11  -4   1   81.39    7.30
 -10   4  -1   38.00    3.80
 -10   4  -1   35.50    5.00
 -10   4  -1   35.20    5.90
 -10   4  -1   35.80    4.00
 -10   4  -1   42.90    4.70
  10  -4   1   35.50    6.30
  10  -4   1   41.60    5.30
  10  -4   1   34.50    4.60
  10  -4   1   40.00    5.80
  10  -4   1   46.00    6.00
  10  -4   1   51.49    5.20
  -9   4  -1   11.20    4.40
  -9   4  -1   15.30    4.00
  -9   4  -1   22.00    4.90
  -9   4  -1   18.80    2.50
  -9   4  -1   14.30    3.80
   9  -4   1   11.30    4.70
   9  -4   1   19.20    4.60
   9  -4   1   12.80    3.70
   9  -4   1   10.30    4.60
   9  -4   1   11.90    4.00
  -8   4  -1    8.50    3.40
  -8   4  -1    4.60    3.70
  -8   4  -1   10.30    3.40
  -8   4  -1    6.80    3.80
  -8   4  -1    7.30    4.10
  -8   4  -1    8.60    2.00
  -8   4  -1    7.70    2.10
   8  -4   1    5.70    4.40
   8  -4   1    5.90    3.90
   8  -4   1    7.10    4.20
   8  -4   1   -7.40    3.40
  -7   4  -1 1188.78   25.90
  -7   4  -1 1177.38   26.40
  -7   4  -1 1196.08   23.60
  -7   4  -1 1205.08   25.00
  -7   4  -1 1158.78   25.70
  -7   4  -1 1179.58   25.20
  -7   4  -1 1187.18   23.50
   7  -4   1 1179.28   26.50
   7  -4   1 1208.58   25.10
   7  -4   1 1187.08   25.90
   7  -4   1 1184.08   26.20
   7  -4   1 1163.78   24.70
  -6   4  -1  880.11   17.80
  -6   4  -1  899.11   17.90
  -6   4  -1  879.21   19.90
  -6   4  -1  890.31   19.60
  -6   4  -1  892.81   20.30
  -6   4  -1  904.61   19.10
   6  -4   1  881.61   19.00
   6  -4   1  879.01   20.10
   6  -4   1  900.21   19.10
   6  -4   1  882.51   18.80
  -5   4  -1 1281.47   27.40
  -5   4  -1 1298.77   27.20
  -5   4  -1 1308.07   26.30
  -5   4  -1 1284.17   26.70
  -5   4  -1 1315.27   25.50
  -5   4  -1 1303.57   25.40
   5  -4   1 1297.57   26.20
   5  -4   1 1266.57   27.20
   5  -4   1 1303.97   26.70
   5  -4   1 1307.37   26.20
   5  -4   1 1282.07   26.40
   5  -4   1 1262.97   27.30
  -4   4  -1  785.22   17.70
  -4   4  -1  784.72   17.10
  -4   4  -1  806.62   16.20
  -4   4  -1  811.32   16.60
  -4   4  -1  785.02   17.60
  -4   4  -1  808.12   16.20
   4  -4   1  786.52   17.60
   4  -4   1  808.12   16.90
   4  -4   1  818.12   16.50
   4  -4   1  800.62   17.60
   4  -4   1  786.72   17.00
   4  -4   1  819.12   16.90
   4  -4   1  830.42   17.90
  -3   4  -1  428.96   10.60
  -3   4  -1  436.96    9.80
  -3   4  -1  455.25   10.70
  -3   4  -1  438.16   10.40
  -3   4  -1  431.06    9.80
  -3   4  -1  451.55    9.50
  -3   4  -1  440.36    9.20
  -3   4  -1  431.46    9.50
   3  -4   1  438.16    9.80
   3  -4   1  436.06    9.20
   3  -4   1  422.16   10.70
   3  -4   1  427.16   10.40
   3  -4   1  438.56    9.80
   3  -4   1  419.76   10.30
   3  -4   1  434.96    9.20
  -2   4  -1   53.29    2.80
  -2   4  -1   45.60    2.90
  -2   4  -1   48.80    3.60
  -2   4  -1   52.79    3.50
  -2   4  -1   42.20    3.90
  -2   4  -1   49.40    3.10
  -2   4  -1   49.10    3.70
  -2   4  -1   51.09    2.80
   2  -4   1   53.69    2.80
   2  -4   1   51.89    3.50
   2  -4   1   53.59    3.80
   2  -4   1   51.39    2.40
   2  -4   1   51.99    1.80
   2  -4   1   52.19    3.70
   2  -4   1   55.89    1.80
  -1   4  -1 3817.02   72.99
  -1   4  -1 3754.42   73.29
  -1   4  -1 3748.62   73.09
  -1   4  -1 3688.73   72.79
  -1   4  -1 3735.23   72.79
  -1   4  -1 3794.62   72.69
   1  -4   1 3757.92   72.49
   1  -4   1 3711.83   73.19
   1  -4   1 3760.22   72.69
   1  -4   1 3714.23   72.99
   1  -4   1 3833.02   72.59
   1  -4   1 3801.62   73.19
   1  -4   1 3827.32   72.59
   0   4  -1  286.87    7.30
   0   4  -1  287.27    7.40
   0   4  -1  296.07    6.10
   0   4  -1  281.37    7.00
   0   4  -1  295.07    7.40
   0   4  -1  295.67    7.90
   0   4  -1  293.37    7.30
   0   4  -1  284.67    7.30
   0  -4   1  295.97    7.60
   0  -4   1  284.97    7.30
   0  -4   1  296.37    6.10
   0  -4   1  310.47    8.00
   0  -4   1  297.27    7.40
   0  -4   1  329.97    7.40
   0  -4   1  291.97    7.20
   0  -4   1  296.77    7.30
   0  -4   1  302.57    6.80
   1   4  -1 1315.37   26.70
   1   4  -1 1307.17   26.30
   1   4  -1 1303.67   26.80
   1   4  -1 1300.57   27.00
   1   4  -1 1302.27   26.80
   1   4  -1 1319.57   26.50
   1   4  -1 1326.97   25.80
   1   4  -1 1317.47   26.20
  -1  -4   1 1321.47   26.40
  -1  -4   1 1329.17   26.70
  -1  -4   1 1331.47   26.90
  -1  -4   1 1318.17   26.30
  -1  -4   1 1365.56   26.80
  -1  -4   1 1326.17   26.10
  -1  -4   1 1327.17   26.50
  -1  -4   1 1322.97   26.80
  -1  -4   1 1296.17   25.80
   2   4  -1   91.99    4.30
   2   4  -1   91.89    4.20
   2   4  -1   97.89    5.00
   2   4  -1   90.29    4.50
   2   4  -1   94.79    3.40
   2   4  -1   95.79    3.70
   2   4  -1   91.39    3.90
  -2  -4   1   97.89    4.40
  -2  -4   1  104.59    3.60
  -2  -4   1   95.49    4.40
  -2  -4   1  101.89    3.40
  -2  -4   1   99.69    4.40
  -2  -4   1   97.99    3.90
  -2  -4   1  100.49    4.50
  -2  -4   1  101.39    3.70
  -2  -4   1   95.99    3.80
   3   4  -1    3.60    2.90
   3   4  -1    5.50    1.90
   3   4  -1    6.30    2.10
   3   4  -1    8.40    2.00
   3   4  -1    3.30    2.00
   3   4  -1    7.60    2.50
   3   4  -1    4.30    2.20
   3   4  -1    7.40    1.90
  -3  -4   1    8.30    2.60
  -3  -4   1    7.20    2.30
  -3  -4   1    5.30    1.30
  -3  -4   1    4.00    1.80
  -3  -4   1    4.50    2.00
  -3  -4   1    6.30    2.30
  -3  -4   1    5.80    1.40
   4   4  -1 1386.36   28.50
   4   4  -1 1372.46   28.20
   4   4  -1 1414.46   27.90
   4   4  -1 1339.07   28.20
   4   4  -1 1284.87   28.30
   4   4  -1 1359.26   28.30
   4   4  -1 1416.56   28.80
   4   4  -1 1354.96   28.30
  -4  -4   1 1402.76   29.00
  -4  -4   1 1381.36   28.20
  -4  -4   1 1403.76   28.60
  -4  -4   1 1379.16   28.50
  -4  -4   1 1395.96   28.70
  -4  -4   1 1351.36   28.60
   5   4  -1  553.74   13.00
   5   4  -1  468.95   15.30
   5   4  -1  622.94   14.10
   5   4  -1  578.04   16.20
   5   4  -1  560.34   13.40
   5   4  -1  583.94   13.30
  -5  -4   1  576.44   13.70
  -5  -4   1  555.54   13.40
  -5  -4   1  572.54   13.50
  -5  -4   1  569.94   14.60
  -5  -4   1  592.34   14.20
   6   4  -1   71.49    4.40
   6   4  -1   70.09    5.50
   6   4  -1   69.89    5.00
   6   4  -1   62.59    4.50
  -6  -4   1   72.79    5.80
  -6  -4   1   73.39    5.10
  -6  -4   1   70.59    5.10
  -6  -4   1   65.99    4.80
   7   4  -1   10.30    3.50
   7   4  -1   10.10    2.80
   7   4  -1   10.70    3.10
   7   4  -1   15.00    3.90
  -7  -4   1   11.70    4.10
  -7  -4   1   17.20    3.30
  -7  -4   1   12.20    3.60
  -7  -4   1   21.60    3.60
   8   4  -1  184.48    9.20
   8   4  -1  195.48    8.50
   8   4  -1  202.08    7.00
   8   4  -1  194.58    7.60
  -8  -4   1  222.98    8.50
  -8  -4   1  205.28    8.00
  -8  -4   1  191.08    8.80
  -8  -4   1  230.38    8.90
   9   4  -1   73.09    7.60
   9   4  -1   67.79    6.00
   9   4  -1   64.39    6.80
  -9  -4   1   75.39    7.40
  -9  -4   1   67.99    6.10
  -9  -4   1   80.79    7.30
  -9  -4   1   86.19    6.80
  10   4  -1   90.09    7.90
  10   4  -1   99.19    6.90
  10   4  -1   99.69    8.50
 -10  -4   1  101.89    8.70
 -10  -4   1   96.09    7.60
 -10  -4   1   95.09    8.60
  11   4  -1  294.97   12.60
  11   4  -1  291.17   12.20
  11   4  -1  285.07   10.50
 -11  -4   1  273.67   11.10
 -11  -4   1  290.97   12.20
 -11  -4   1  285.57   12.00
  12   4  -1  396.26   12.90
  12   4  -1  385.06   14.50
  12   4  -1  392.86   15.50
 -12  -4   1  419.66   14.00
 -12  -4   1  408.96   15.00
 -12  -4   1  387.26   14.80
 -12   5  -1    8.10    3.30
 -12   5  -1    8.40    5.20
 -12   5  -1    1.50    5.70
 -12   5  -1   11.70    3.10
  12  -5   1    9.10    5.10
  12  -5   1   15.20    6.90
  12  -5   1    7.70    6.40
  12  -5   1    7.90    5.70
  12  -5   1   17.30    4.70
  12  -5   1   14.50    5.00
 -11   5  -1   21.60    6.30
 -11   5  -1   28.30    3.50
 -11   5  -1   29.30    3.20
 -11   5  -1   28.60    5.90
  11  -5   1   32.60    5.80
  11  -5   1   22.70    6.90
  11  -5   1   29.50    5.40
  11  -5   1   25.20    4.60
  11  -5   1   32.30    6.40
  11  -5   1   15.20    6.00
 -10   5  -1  110.99    8.50
 -10   5  -1  120.09    4.90
 -10   5  -1  116.39    7.20
 -10   5  -1  116.29    5.10
 -10   5  -1  112.59    9.20
  10  -5   1  112.39    8.80
  10  -5   1  103.69    7.00
  10  -5   1  111.29    9.00
  10  -5   1  102.49    6.90
  10  -5   1  108.59    8.40
  10  -5   1  112.29    7.70
  -9   5  -1  180.28    7.80
  -9   5  -1  162.28    8.70
  -9   5  -1  169.98    5.50
  -9   5  -1  167.68    8.40
  -9   5  -1  180.48    9.80
  -9   5  -1  169.08    5.50
   9  -5   1  176.58    7.70
   9  -5   1  170.68    9.10
   9  -5   1  164.68    9.60
   9  -5   1  173.68    9.00
   9  -5   1  165.88    7.40
  -8   5  -1 2062.79   42.10
  -8   5  -1 2100.09   42.90
  -8   5  -1 2076.29   43.30
  -8   5  -1 2060.39   43.80
  -8   5  -1 2133.29   40.60
   8  -5   1 2067.59   43.30
   8  -5   1 2052.69   41.90
   8  -5   1 2083.89   42.20
   8  -5   1 2086.59   43.90
   8  -5   1 1826.02   44.50
   8  -5   1 2103.69   43.70
  -7   5  -1   32.00    3.20
  -7   5  -1   27.90    4.00
  -7   5  -1   27.70    2.90
  -7   5  -1   36.90    4.40
  -7   5  -1   32.00    3.40
  -7   5  -1   30.20    4.50
   7  -5   1   37.80    4.10
   7  -5   1   35.20    4.70
   7  -5   1   26.30    4.60
   7  -5   1   44.60    4.50
   7  -5   1   42.00    4.40
   7  -5   1   26.80    3.50
  -6   5  -1 1307.97   26.70
  -6   5  -1 1327.27   26.00
  -6   5  -1 1313.37   28.00
  -6   5  -1 1217.88   29.40
  -6   5  -1 1298.97   28.40
  -6   5  -1 1307.87   26.00
   6  -5   1 1279.57   26.60
   6  -5   1 1317.37   26.80
   6  -5   1 1320.77   28.30
   6  -5   1 1286.37   28.20
   6  -5   1 1314.67   26.90
  -5   5  -1  810.42   18.40
  -5   5  -1  802.32   19.90
  -5   5  -1  815.12   17.70
  -5   5  -1  808.22   16.90
  -5   5  -1  811.22   16.70
  -5   5  -1  818.72   16.70
   5  -5   1  808.92   18.70
   5  -5   1  801.72   17.00
   5  -5   1  784.52   17.10
   5  -5   1  804.02   17.30
   5  -5   1  808.72   17.60
   5  -5   1  803.82   16.90
  -4   5  -1 3851.21   73.69
  -4   5  -1 3809.02   75.19
  -4   5  -1 3882.31   73.39
  -4   5  -1 3777.32   74.89
  -4   5  -1 3816.42   74.19
  -4   5  -1 3827.42   73.69
  -4   5  -1 3833.22   73.99
   4  -5   1 3925.91   73.39
   4  -5   1 3800.92   73.99
   4  -5   1 3904.71   74.09
   4  -5   1 3723.63   75.19
   4  -5   1 3806.22   74.19
   4  -5   1 3850.51   73.49
   4  -5   1 3561.84   75.99
  -3   5  -1   33.80    2.90
  -3   5  -1   29.30    3.00
  -3   5  -1   36.70    3.50
  -3   5  -1   35.40    3.20
  -3   5  -1   37.40    3.00
   3  -5   1   33.90    3.70
   3  -5   1   30.30    3.10
   3  -5   1   43.80    4.30
   3  -5   1   37.00    3.10
   3  -5   1   33.80    2.00
  -2   5  -1 1117.29   22.90
  -2   5  -1 1121.09   23.80
  -2   5  -1 1116.09   23.50
  -2   5  -1 1087.69   23.60
  -2   5  -1 1125.89   23.00
  -2   5  -1 1112.69   22.60
   2  -5   1 1133.29   22.50
   2  -5   1 1124.89   22.80
   2  -5   1 1107.79   23.50
   2  -5   1 1080.49   23.70
   2  -5   1 1148.49   22.60
   2  -5   1 1141.89   22.80
   2  -5   1 1141.49   24.30
  -1   5  -1 1719.73   35.40
  -1   5  -1 1776.92   35.40
  -1   5  -1 1750.92   34.30
  -1   5  -1 1759.92   34.90
  -1   5  -1 1652.83   35.10
  -1   5  -1 1735.23   35.00
   1  -5   1 1696.63   35.10
   1  -5   1 1770.02   34.70
   1  -5   1 1761.02   34.40
   1  -5   1 1706.93   35.30
   1  -5   1 1797.02   34.60
   1  -5   1 1760.72   35.30
   0   5  -1 6143.99  116.49
   0   5  -1 6088.39  117.69
   0   5  -1 6095.79  117.99
   0  -5   1 6200.38  117.19
   0  -5   1 6229.88  117.79
   0  -5   1 6074.79  118.19
   0  -5   1 6101.49  117.69
   0  -5   1 6087.89  117.89
   0  -5   1 6029.20  117.69
   1   5  -1 1171.48   24.20
   1   5  -1 1170.98   22.90
   1   5  -1 1171.18   24.50
   1   5  -1 1146.69   24.20
   1   5  -1 1149.29   24.00
   1   5  -1 1173.68   23.50
   1   5  -1 1149.58   23.90
  -1  -5   1 1155.98   23.60
  -1  -5   1 1175.28   24.20
  -1  -5   1 1139.59   23.70
  -1  -5   1 1165.98   23.30
  -1  -5   1 1187.98   24.10
  -1  -5   1 1121.29   23.20
  -1  -5   1 1159.78   24.00
   2   5  -1 1195.98   24.10
   2   5  -1 1212.28   25.10
   2   5  -1 1224.38   24.50
   2   5  -1 1195.18   24.70
   2   5  -1 1219.48   25.40
   2   5  -1 1204.38   25.20
  -2  -5   1 1196.58   24.30
  -2  -5   1 1210.28   25.10
  -2  -5   1 1213.38   24.40
  -2  -5   1 1178.18   25.20
  -2  -5   1 1181.28   24.10
  -2  -5   1 1211.18   25.20
  -2  -5   1 1186.68   25.00
  -2  -5   1 1187.18   24.10
   3   5  -1  127.69    5.80
   3   5  -1  128.59    5.00
   3   5  -1  136.69    5.50
   3   5  -1  130.29    5.60
   3   5  -1  129.19    4.60
   3   5  -1  123.39    5.20
   3   5  -1  122.39    4.60
  -3  -5   1  153.58    4.30
  -3  -5   1  158.68    5.00
  -3  -5   1  130.79    4.00
  -3  -5   1  123.89    4.70
   4   5  -1  514.15   12.70
   4   5  -1  526.45   12.20
   4   5  -1  523.65   12.40
   4   5  -1  528.75   13.30
   4   5  -1  530.35   12.20
   4   5  -1  517.55   12.20
   4   5  -1  532.25   12.80
  -4  -5   1  525.35   13.20
  -4  -5   1  527.45   10.90
  -4  -5   1  524.45   11.00
  -4  -5   1  543.35   13.10
  -4  -5   1  525.55   12.30
  -4  -5   1  519.25   12.30
  -4  -5   1  542.55   13.00
   5   5  -1   80.39    5.60
   5   5  -1   79.89    5.00
   5   5  -1   80.69    4.60
   5   5  -1   64.39    4.60
  -5  -5   1   92.09    5.80
  -5  -5   1   88.19    5.30
   6   5  -1   21.00    3.80
   6   5  -1   24.40    3.20
   6   5  -1   16.90    3.40
   6   5  -1   25.40    3.30
  -6  -5   1   19.10    3.40
  -6  -5   1   19.20    3.50
  -6  -5   1   29.90    4.40
  -6  -5   1   23.80    3.50
   7   5  -1   56.79    5.00
   7   5  -1   67.29    6.60
   7   5  -1   54.19    5.70
   7   5  -1   63.69    5.00
  -7  -5   1   88.39    6.80
  -7  -5   1   83.39    6.50
  -7  -5   1   80.69    6.30
  -7  -5   1   80.59    5.90
   8   5  -1   30.10    4.00
   8   5  -1   31.10    4.70
   8   5  -1   27.40    5.20
   8   5  -1   32.60    3.60
  -8  -5   1   32.50    4.90
  -8  -5   1   31.40    4.70
  -8  -5   1   32.20    4.40
  -8  -5   1   26.60    5.20
   9   5  -1   80.59    7.70
   9   5  -1   74.49    5.00
   9   5  -1   82.69    8.30
   9   5  -1   72.89    6.10
  -9  -5   1   85.69    7.20
  -9  -5   1   71.19   10.20
  10   5  -1  125.69    7.30
  10   5  -1  113.69    9.00
  10   5  -1  118.99    8.80
 -10  -5   1  119.09    8.20
 -10  -5   1  107.69    7.60
 -10  -5   1  105.79    8.60
 -10  -5   1  118.99    9.10
  11   5  -1  107.19    9.70
  11   5  -1   99.59    8.90
  11   5  -1  120.69    7.90
 -11  -5   1  110.79   10.10
 -11  -5   1  120.59    8.90
 -11  -5   1  129.39   10.00
  12   5  -1  962.10   23.00
  12   5  -1  974.70   32.60
 -12  -5   1  967.50   25.80
 -12  -5   1  967.30   25.40
 -12   6  -1  827.02   18.10
 -12   6  -1  835.62   21.10
 -12   6  -1  791.92   22.20
  12  -6   1  814.72   22.90
  12  -6   1  832.32   21.00
  12  -6   1  840.22   20.10
  12  -6   1  786.02   22.30
  12  -6   1  811.72   21.80
 -11   6  -1   10.10    3.20
 -11   6  -1   16.40    3.10
 -11   6  -1   10.30    5.40
 -11   6  -1   15.00    4.90
 -11   6  -1   12.20    6.10
  11  -6   1   12.00    5.80
  11  -6   1   15.50    7.10
  11  -6   1   22.10    5.00
  11  -6   1   14.00    6.00
  11  -6   1   18.70    4.40
 -10   6  -1   74.99    7.40
 -10   6  -1   85.39    8.30
 -10   6  -1   81.99    6.90
 -10   6  -1   82.19    6.80
 -10   6  -1   87.59    4.90
 -10   6  -1   85.59    4.90
  10  -6   1   89.69    9.00
  10  -6   1   89.89    7.30
  10  -6   1   76.69    8.40
  10  -6   1   82.79    6.40
  10  -6   1   88.39    6.70
  10  -6   1   75.19    8.50
  -9   6  -1 1072.69   23.80
  -9   6  -1 1083.49   26.90
  -9   6  -1 1071.29   25.40
  -9   6  -1 1073.89   24.90
  -9   6  -1 1080.29   22.40
   9  -6   1 1064.69   23.90
   9  -6   1 1061.19   25.80
   9  -6   1 1041.20   23.60
   9  -6   1 1094.69   26.40
   9  -6   1 1071.39   25.70
  -8   6  -1 1178.58   25.00
  -8   6  -1 1187.88   26.70
  -8   6  -1 1167.78   27.20
  -8   6  -1 1184.38   23.90
  -8   6  -1 1152.38   25.90
  -8   6  -1 1177.48   23.80
   8  -6   1 1149.19   27.20
   8  -6   1 1165.28   24.90
   8  -6   1 1164.08   26.90
   8  -6   1  978.10   26.10
   8  -6   1 1176.58   25.00
   8  -6   1 1175.78   27.10
  -7   6  -1 1172.18   26.30
  -7   6  -1 1147.69   25.40
  -7   6  -1 1167.58   23.80
  -7   6  -1 1147.69   24.40
  -7   6  -1 1152.48   26.50
  -7   6  -1 1169.88   23.80
   7  -6   1 1200.88   26.70
   7  -6   1 1114.59   24.20
   7  -6   1 1163.18   24.50
   7  -6   1 1107.79   24.20
   7  -6   1 1177.28   26.70
   7  -6   1 1177.58   24.60
  -6   6  -1  188.28    7.30
  -6   6  -1  203.88    8.50
  -6   6  -1  185.08    5.90
  -6   6  -1  184.68    5.80
  -6   6  -1  178.78    5.90
  -6   6  -1  183.88    7.80
   6  -6   1  191.58    5.80
   6  -6   1  192.08    6.10
   6  -6   1  181.08    6.40
   6  -6   1  200.78    8.50
   6  -6   1  196.88    8.30
  -5   6  -1  350.36    8.10
  -5   6  -1  343.77    8.60
  -5   6  -1  349.27    9.30
  -5   6  -1  336.17    8.50
  -5   6  -1  340.37   10.50
  -5   6  -1  352.96   10.30
   5  -6   1  342.57    8.20
   5  -6   1  341.87    8.20
   5  -6   1  338.07    8.70
   5  -6   1  342.17    8.80
   5  -6   1  339.87   10.60
   5  -6   1  317.27    9.00
  -4   6  -1    4.30    2.20
  -4   6  -1    5.20    2.40
   4  -6   1   10.30    2.30
  -3   6  -1  309.97    8.20
  -3   6  -1  308.27    8.10
  -3   6  -1  324.67    9.40
  -3   6  -1  294.77    8.90
  -3   6  -1  312.57    8.20
   3  -6   1  306.17    8.20
   3  -6   1  370.96    8.30
   3  -6   1  315.07    8.20
  -2   6  -1  580.24   13.20
  -2   6  -1  574.04   13.30
  -2   6  -1  572.84   12.80
  -2   6  -1  587.84   13.80
  -2   6  -1  584.94   14.20
   2  -6   1  594.14   13.10
   2  -6   1  582.34   14.10
   2  -6   1  597.44   13.10
   2  -6   1  570.14   13.90
   2  -6   1  594.44   12.90
  -1   6  -1  387.36   10.60
  -1   6  -1  385.66    9.80
  -1   6  -1  401.06   10.60
  -1   6  -1  388.86   10.40
  -1   6  -1  429.56   11.40
  -1   6  -1  413.76   10.30
   1  -6   1  501.85   11.30
   1  -6   1  438.66   10.40
   1  -6   1  489.15   10.50
   1  -6   1  503.35   11.00
   1  -6   1  360.66   10.70
   1  -6   1  501.55   10.60
   1  -6   1  452.85   10.30
   0   6  -1 1347.27   28.20
   0   6  -1 1343.57   27.90
   0   6  -1 1364.46   27.50
   0   6  -1 1365.86   28.70
   0   6  -1 1363.66   28.30
   0   6  -1 1379.36   28.10
   0  -6   1 1335.57   27.90
   0  -6   1 1393.06   27.50
   0  -6   1 1346.67   28.40
   0  -6   1 1366.66   27.90
   0  -6   1 1367.26   28.00
   0  -6   1 1354.06   28.00
   0  -6   1 1336.07   28.10
   1   6  -1 2939.01   59.49
   1   6  -1 2976.50   59.19
   1   6  -1 2978.30   58.79
   1   6  -1 3009.40   59.89
   1   6  -1 3002.60   59.59
   1   6  -1 2997.30   57.89
   1   6  -1 3026.10   59.09
  -1  -6   1 3026.30   59.39
  -1  -6   1 3006.20   59.69
  -1  -6   1 3020.30   59.49
  -1  -6   1 3010.80   59.09
  -1  -6   1 3009.00   59.19
  -1  -6   1 3048.69   58.89
  -1  -6   1 3023.60   58.49
   2   6  -1 2100.39   41.60
   2   6  -1 2082.19   42.20
   2   6  -1 2089.99   42.40
   2   6  -1 2046.20   41.30
   2   6  -1 2068.39   41.90
   2   6  -1 2095.19   41.40
   2   6  -1 2100.09   42.20
  -2  -6   1 2046.50   41.90
  -2  -6   1 2070.79   41.20
  -2  -6   1 2109.19   42.20
  -2  -6   1 2076.49   41.30
  -2  -6   1 2062.59   41.10
  -2  -6   1 2068.59   40.80
   3   6  -1  980.30   21.20
   3   6  -1  951.30   20.30
   3   6  -1  941.61   19.90
   3   6  -1  968.40   20.40
   3   6  -1  947.91   21.10
  -3  -6   1  931.81   19.90
  -3  -6   1  943.21   20.30
  -3  -6   1  983.40   21.30
  -3  -6   1  962.60   19.80
  -3  -6   1  948.61   21.10
  -3  -6   1  941.61   21.70
   4   6  -1 3049.99   60.89
   4   6  -1 3077.99   60.49
   4   6  -1 2987.90   59.69
   4   6  -1 2971.80   59.49
   4   6  -1 3059.99   59.69
   4   6  -1 3059.39   59.89
  -4  -6   1 2969.10   59.69
  -4  -6   1 3002.30   59.59
  -4  -6   1 3004.20   58.59
  -4  -6   1 3036.50   60.59
  -4  -6   1 3018.00   58.59
  -4  -6   1 3075.39   60.69
  -4  -6   1 3026.10   60.49
   5   6  -1  106.79    5.80
   5   6  -1  114.59    5.30
   5   6  -1  116.59    6.00
   5   6  -1  112.99    6.70
  -5  -6   1  113.39    6.50
  -5  -6   1  121.89    6.30
  -5  -6   1  121.39    6.80
   6   6  -1 1174.78   26.40
   6   6  -1 1156.08   24.60
   6   6  -1 1175.48   25.50
   6   6  -1 1160.88   25.40
  -6  -6   1 1126.79   25.20
  -6  -6   1 1134.19   25.90
  -6  -6   1 1152.08   25.90
   7   6  -1  151.88    7.00
  -7  -6   1  182.28    7.90
   8   6  -1  564.84   14.20
   8   6  -1  570.44   15.30
   8   6  -1  556.34   16.30
   8   6  -1  560.04   15.50
  -8  -6   1  561.94   16.40
  -8  -6   1  556.14   15.30
  -8  -6   1  568.84   15.80
  -8  -6   1  558.04   15.40
   9   6  -1   42.10    5.60
   9   6  -1   33.30    5.90
   9   6  -1   45.00    4.60
   9   6  -1   38.70    4.20
  -9  -6   1   30.40    8.50
  -9  -6   1   39.30    5.70
  -9  -6   1   36.20    6.10
  -9  -6   1   38.10    5.00
  10   6  -1  206.88   11.10
  10   6  -1  177.78    8.50
  10   6  -1  186.88    9.90
 -10  -6   1  187.88   10.60
 -10  -6   1  206.78   10.80
 -10  -6   1  201.38   10.30
  11   6  -1  542.75   17.00
  11   6  -1  526.15   14.70
  11   6  -1  524.05   17.60
 -11  -6   1  542.25   17.10
 -11  -6   1  543.45   17.70
 -11  -6   1  560.04   17.00
  12   6  -1  150.78   11.60
  12   6  -1  137.59    8.30
  12   6  -1  161.18   10.80
 -12  -6   1  130.89   12.00
 -12  -6   1  142.99   11.60
 -12  -6   1  153.88   13.40
 -11   7  -1   40.90    4.70
 -11   7  -1   30.60    6.80
 -11   7  -1   36.60    5.00
 -11   7  -1   42.30    4.00
 -11   7  -1   37.80    6.20
  11  -7   1   42.60    7.40
  11  -7   1   37.90    4.70
  11  -7   1   37.80    7.10
  11  -7   1   40.90    5.80
  11  -7   1   40.50    7.20
  11  -7   1   40.10    5.10
 -10   7  -1    6.80    2.90
 -10   7  -1    8.10    5.30
 -10   7  -1    7.40    3.00
 -10   7  -1   11.20    3.90
 -10   7  -1   14.30    5.20
 -10   7  -1    4.40    5.60
  10  -7   1    4.00    5.50
  10  -7   1   10.10    5.70
  10  -7   1    3.90    6.00
  10  -7   1    6.90    3.80
  10  -7   1    3.70    3.70
  -9   7  -1   56.19    4.50
  -9   7  -1   51.59    5.40
  -9   7  -1   55.49    6.70
  -9   7  -1   54.19    5.80
  -9   7  -1   64.89    6.40
   9  -7   1   63.99    5.80
   9  -7   1   62.59    6.90
   9  -7   1   65.19    7.10
   9  -7   1   53.19    5.50
   9  -7   1   76.89    7.40
  -8   7  -1   10.90    5.60
  -8   7  -1   10.90    3.30
  -8   7  -1   15.10    4.40
  -8   7  -1    7.50    2.80
  -8   7  -1   14.40    3.30
  -8   7  -1    9.30    4.70
   8  -7   1   15.70    5.70
   8  -7   1   12.80    5.50
   8  -7   1   10.10    3.30
  -7   7  -1  101.79    7.60
  -7   7  -1   98.39    6.70
  -7   7  -1  107.89    5.10
  -7   7  -1   98.69    4.90
  -7   7  -1  109.09    7.30
  -7   7  -1  105.69    5.00
   7  -7   1  107.79    5.50
   7  -7   1  109.49    7.90
   7  -7   1   95.69    5.10
   7  -7   1  102.09    5.00
   7  -7   1  101.79    8.10
   7  -7   1  103.29    4.90
  -6   7  -1   14.00    3.50
  -6   7  -1   10.30    3.90
  -6   7  -1    5.50    2.50
  -6   7  -1    5.30    2.70
  -6   7  -1    5.30    4.00
   6  -7   1    8.40    2.80
   6  -7   1   10.60    2.20
   6  -7   1   11.00    2.30
   6  -7   1   11.00    4.40
   6  -7   1    5.20    2.60
  -5   7  -1  386.36    9.70
  -5   7  -1  369.86   10.20
  -5   7  -1  380.56   11.40
  -5   7  -1  379.06    9.80
  -5   7  -1  378.06   11.70
   5  -7   1  375.66   11.80
   5  -7   1  369.66    8.50
   5  -7   1  379.96    9.70
   5  -7   1  366.76    8.40
  -4   7  -1  659.33   15.00
  -4   7  -1  682.93   15.10
  -4   7  -1  660.33   15.00
  -4   7  -1  664.43   15.20
  -4   7  -1  658.43   16.30
  -4   7  -1  672.93   16.60
   4  -7   1  659.03   15.10
   4  -7   1  664.93   16.70
   4  -7   1  688.43   14.90
   4  -7   1  640.14   15.10
  -3   7  -1   58.59    4.40
  -3   7  -1   62.19    4.10
  -3   7  -1   58.39    5.10
  -3   7  -1   53.49    4.00
   3  -7   1   56.69    3.80
  -2   7  -1  659.43   14.60
  -2   7  -1  653.73   15.40
  -2   7  -1  677.83   16.40
  -2   7  -1  658.43   15.70
   2  -7   1  668.73   14.90
   2  -7   1  682.13   14.90
   2  -7   1  681.63   16.20
   2  -7   1  670.83   15.00
  -1   7  -1  369.76    8.90
  -1   7  -1  363.06    9.80
  -1   7  -1  358.56    9.30
  -1   7  -1  366.26   10.00
  -1   7  -1  361.16    9.60
  -1   7  -1  339.77   11.60
   1  -7   1  356.86    9.30
   1  -7   1  365.26    8.80
   1  -7   1  348.87   11.40
   1  -7   1  339.17    9.30
   0   7  -1  128.09    5.60
   0  -7   1  150.18    5.90
   1   7  -1 1337.17   26.10
   1   7  -1 1348.86   28.60
   1   7  -1 1336.17   27.70
   1   7  -1 1315.17   28.40
   1   7  -1 1298.87   28.20
   1   7  -1 1358.86   28.90
   1   7  -1 1318.87   27.40
  -1  -7   1 1330.57   27.90
  -1  -7   1 1326.97   28.10
  -1  -7   1 1319.07   26.30
  -1  -7   1 1319.77   27.70
  -1  -7   1 1301.97   26.90
  -1  -7   1 1311.27   27.40
   3   7  -1 1112.09   23.70
   3   7  -1 1100.79   24.50
   3   7  -1 1130.19   23.20
   3   7  -1 1110.99   24.60
   3   7  -1 1139.79   23.70
   3   7  -1 1113.89   24.90
  -3  -7   1 1111.39   23.00
  -3  -7   1 1104.49   23.10
  -3  -7   1 1109.59   23.10
  -3  -7   1 1097.69   24.40
  -3  -7   1 1119.49   24.70
  -3  -7   1 1078.59   23.30
  -3  -7   1 1129.99   24.40
   5   7  -1 1009.50   21.50
   5   7  -1 1000.70   23.10
   5   7  -1 1000.60   22.00
   5   7  -1  985.10   22.50
  -5  -7   1  960.40   27.80
  -5  -7   1  968.10   22.70
  -5  -7   1  979.80   21.60
  -5  -7   1  959.60   19.80
  -5  -7   1  978.40   19.90
  -5  -7   1  965.00   27.20
   6   7  -1  469.95   13.20
   6   7  -1  460.25   12.90
   6   7  -1  446.16   14.00
   6   7  -1  432.66   12.10
  -6  -7   1  477.65   13.60
  -6  -7   1  516.45   13.10
  -6  -7   1  490.35   14.20
  -6  -7   1  514.65   14.10
   7   7  -1 1499.65   33.30
   7   7  -1 1494.05   32.10
   7   7  -1 1463.55   31.10
   7   7  -1 1487.55   32.20
  -7  -7   1 1442.16   32.80
  -7  -7   1 1494.45   33.10
  -7  -7   1 1486.65   32.10
  -7  -7   1 1435.96   32.50
   9   7  -1  930.81   22.40
   9   7  -1  954.20   24.50
   9   7  -1  960.80   21.80
   9   7  -1  947.51   23.50
  -9  -7   1  940.61   24.10
  -9  -7   1  940.51   23.40
  -9  -7   1  956.70   23.60
  -9  -7   1  964.60   24.00
  10   7  -1   76.79    8.30
  10   7  -1   64.89    6.90
  10   7  -1   83.29    7.30
 -10  -7   1   77.49    8.90
 -10  -7   1   71.19    7.60
 -10  -7   1   81.29    8.90
  11   7  -1  390.36   14.60
  11   7  -1  351.36   24.10
  11   7  -1  393.26   12.20
 -11  -7   1  367.26   14.60
 -11  -7   1  406.66   14.70
 -11  -7   1  403.86   15.90
 -11   8  -1   59.79    6.50
 -11   8  -1   52.99    7.40
 -11   8  -1   65.79    6.60
 -11   8  -1   49.70    6.70
 -11   8  -1   60.89    5.00
  11  -8   1   66.69    8.40
  11  -8   1   60.99    5.60
  11  -8   1   52.99    6.30
  11  -8   1   62.79    8.40
 -10   8  -1  440.26   11.50
 -10   8  -1  424.06   11.50
 -10   8  -1  438.06   14.40
 -10   8  -1  462.35   15.60
 -10   8  -1  436.86   12.20
 -10   8  -1  431.86   15.80
  10  -8   1  445.86   12.40
  10  -8   1  451.05   12.10
  10  -8   1  454.25   16.30
  10  -8   1  449.36   16.20
  10  -8   1  464.15   16.30
  -9   8  -1   36.80    6.50
  -9   8  -1   43.00    4.80
  -9   8  -1   49.40    6.90
  -9   8  -1   41.40    4.50
  -9   8  -1   40.30    6.10
   9  -8   1   44.10    6.60
   9  -8   1   33.50    6.80
   9  -8   1   37.40    6.80
   9  -8   1   43.40    4.20
   9  -8   1   42.80    4.40
  -8   8  -1  159.28    6.40
  -8   8  -1  166.88    9.50
  -8   8  -1  167.58    8.30
  -8   8  -1  168.38    6.60
  -8   8  -1  155.78    9.70
   8  -8   1  180.78   10.40
   8  -8   1  167.18   10.50
   8  -8   1  158.58    5.90
   8  -8   1  164.28    6.30
   8  -8   1  160.58    6.80
  -7   8  -1  639.54   14.90
  -7   8  -1  619.24   14.50
  -7   8  -1  635.54   17.60
  -7   8  -1  610.94   16.90
  -7   8  -1  626.44   15.70
   7  -8   1  611.84   19.70
   7  -8   1  632.84   14.60
   7  -8   1  572.94   13.50
   7  -8   1  573.14   14.10
   7  -8   1  621.94   17.50
   7  -8   1  616.54   13.70
  -6   8  -1  267.07    8.20
  -6   8  -1  281.37    8.50
  -6   8  -1  270.27   10.10
  -6   8  -1  279.47    9.10
  -6   8  -1  268.97   10.60
   6  -8   1  263.97    6.80
   6  -8   1  270.87    8.10
   6  -8   1  283.97    6.80
   6  -8   1  264.47   11.10
   6  -8   1  260.07    7.90
  -5   8  -1  380.56   10.00
  -5   8  -1  398.06   10.60
  -5   8  -1  389.16   14.30
  -5   8  -1  385.86   12.00
  -5   8  -1  391.86   10.50
  -5   8  -1  383.46   12.40
   5  -8   1  382.56   10.20
   5  -8   1  396.96   12.70
   5  -8   1  372.86   10.00
  -4   8  -1  297.57    8.60
  -4   8  -1  322.47   11.30
  -4   8  -1  311.47   10.60
  -4   8  -1  303.57    8.90
  -4   8  -1  310.27    8.70
  -4   8  -1  297.67    9.10
   4  -8   1  291.27    8.90
   4  -8   1  327.17    8.70
   4  -8   1  280.97    8.50
   4  -8   1  316.77   10.90
  -3   8  -1    4.00    2.60
  -3   8  -1    5.20    3.70
  -3   8  -1    3.30    2.90
  -3   8  -1    7.60    2.80
  -3   8  -1    4.40    2.10
  -3   8  -1    3.00    3.40
   3  -8   1   -0.80    2.80
   3  -8   1    8.60    3.80
   3  -8   1    6.70    2.30
   3  -8   1    6.80    2.90
  -2   8  -1  307.97    9.10
  -2   8  -1  307.17    8.30
  -2   8  -1  314.87   10.30
  -2   8  -1  302.57    9.30
  -2   8  -1  308.97    9.70
  -2   8  -1  299.17    8.70
   2  -8   1  312.17   10.10
   2  -8   1  302.57    8.50
   2  -8   1  312.37    8.80
  -1   8  -1  314.07    9.90
  -1   8  -1  320.47   10.00
  -1   8  -1  340.87   10.80
  -1   8  -1  330.87    9.40
  -1   8  -1  342.37    8.80
  -1   8  -1  330.57    9.90
   1  -8   1  325.37    9.30
   1  -8   1  399.76   10.70
   1  -8   1  314.97    8.60
   0   8  -1 1113.89   24.60
   0   8  -1 1094.39   24.40
   0   8  -1 1117.69   23.50
   0   8  -1 1122.19   25.10
   0   8  -1 1098.99   24.10
   0  -8   1 1092.49   24.00
   0  -8   1 1116.59   24.40
   0  -8   1 1104.49   23.50
   0  -8   1 1126.59   24.20
   1   8  -1  201.78    8.40
   1   8  -1  193.88    7.00
   1   8  -1  188.28    5.10
   1   8  -1  191.08    7.10
   1   8  -1  188.28    7.80
   1   8  -1  202.68    7.50
  -1  -8   1  199.78    6.20
  -1  -8   1  181.18    7.30
  -1  -8   1  193.58    7.60
  -1  -8   1  211.58    7.40
  -1  -8   1  233.08    5.90
   2   8  -1 1182.18   23.60
   2   8  -1 1162.18   24.80
   2   8  -1 1181.58   25.90
   2   8  -1 1152.78   26.20
   2   8  -1 1094.69   26.00
   2   8  -1 1184.88   25.00
  -2  -8   1 1169.18   25.70
  -2  -8   1 1136.69   25.30
  -2  -8   1 1168.88   25.40
  -2  -8   1 1172.48   23.60
  -2  -8   1 1156.78   24.50
  -2  -8   1 1137.89   24.20
   3   8  -1  711.83   17.50
   3   8  -1  704.63   16.40
   3   8  -1  693.73   16.50
   3   8  -1  693.33   17.80
  -3  -8   1  721.83   15.80
  -3  -8   1  727.53   17.60
  -3  -8   1  723.33   15.70
  -3  -8   1  710.53   16.10
  -3  -8   1  685.03   17.30
   4   8  -1 1223.98   27.10
   4   8  -1 1195.68   27.40
   4   8  -1 1195.58   26.00
   4   8  -1 1205.98   25.80
  -4  -8   1 1199.08   25.00
  -4  -8   1 1228.28   25.50
  -4  -8   1 1221.98   27.20
  -4  -8   1 1188.58   26.90
  -4  -8   1 1167.88   24.70
   5   8  -1   76.19    5.90
   5   8  -1   71.99    6.50
   5   8  -1   76.39    5.60
   5   8  -1   75.69    7.20
  -5  -8   1   61.29    4.00
  -5  -8   1   99.19    7.30
  -5  -8   1   78.99    4.20
   6   8  -1  539.25   13.70
   6   8  -1  553.94   15.80
   6   8  -1  529.65   14.80
   6   8  -1  559.24   14.50
  -6  -8   1  550.94   14.30
  -6  -8   1  528.35   15.40
  -6  -8   1  512.85   15.10
  -6  -8   1  529.55   15.50
   7   8  -1   26.00    4.50
   7   8  -1   20.00    4.40
   7   8  -1    9.50    5.20
   7   8  -1   18.40    3.90
  -7  -8   1   31.00    4.80
  -7  -8   1   31.80    5.00
  -7  -8   1   32.70    5.90
  -7  -8   1   14.60    5.00
   8   8  -1  150.58   10.10
   8   8  -1  147.49    7.80
   8   8  -1  158.48    7.30
  -8  -8   1  162.48    9.90
  -8  -8   1  131.59   14.60
  -8  -8   1  170.98   10.50
  -8  -8   1  156.68    8.90
   9   8  -1   16.10    6.00
   9   8  -1    7.90    4.90
  -9  -8   1   10.20    5.70
  -9  -8   1   15.50    6.30
  -9  -8   1   11.20    5.20
  10   8  -1   92.29    6.80
  10   8  -1  105.89   10.50
  10   8  -1   77.49    8.50
 -10  -8   1   85.89    9.40
 -10  -8   1  120.29   10.30
 -10  -8   1  103.79   10.70
  11   8  -1    3.10    4.30
  11   8  -1   -1.10    6.60
 -11  -8   1    5.70    6.20
 -11  -8   1    7.30    6.90
 -10   9  -1   60.59    6.80
 -10   9  -1   55.49    7.80
 -10   9  -1   54.39    7.40
  10  -9   1   63.79    8.50
  10  -9   1   48.40    8.10
  10  -9   1   59.49    8.50
  -9   9  -1  380.36   12.80
  -9   9  -1  394.66   11.80
  -9   9  -1  356.46   14.50
  -9   9  -1  383.26   14.30
  -9   9  -1  376.46   11.00
   9  -9   1  340.97   12.30
   9  -9   1  385.36   15.20
   9  -9   1  396.06   15.20
   9  -9   1  393.36   11.00
  -8   9  -1  588.64   15.80
  -8   9  -1  596.34   14.70
  -8   9  -1  593.14   14.50
  -8   9  -1  549.25   17.10
  -8   9  -1  574.84   18.00
   8  -9   1  574.04   13.30
   8  -9   1  580.14   18.20
   8  -9   1  629.14   18.50
  -7   9  -1   68.79    6.90
  -7   9  -1   68.09    5.60
  -7   9  -1   64.59    6.50
  -7   9  -1   75.19    5.30
  -7   9  -1   78.99    7.10
   7  -9   1   63.19    4.50
   7  -9   1   63.29    5.30
   7  -9   1   76.69    7.50
   7  -9   1   78.49    9.00
  -6   9  -1  711.13   17.00
  -6   9  -1  707.43   18.70
  -6   9  -1  707.93   16.80
  -6   9  -1  710.93   16.60
   6  -9   1  624.94   16.50
   6  -9   1  715.33   16.10
   6  -9   1  713.23   19.40
  -5   9  -1  181.78    8.70
  -5   9  -1  182.68    7.20
  -5   9  -1  198.48    7.70
  -5   9  -1  191.78    7.00
  -5   9  -1  200.28    9.40
  -5   9  -1  194.38    7.40
   5  -9   1  184.78    7.00
   5  -9   1  170.48    6.80
   5  -9   1  185.48    9.90
  -4   9  -1  560.74   16.00
  -4   9  -1  583.04   14.00
  -4   9  -1  573.04   15.50
  -4   9  -1  577.34   14.30
  -4   9  -1  552.74   15.00
  -4   9  -1  594.24   14.60
   4  -9   1  563.74   16.20
   4  -9   1  543.35   14.00
   4  -9   1  579.84   13.80
  -3   9  -1   26.90    3.30
  -3   9  -1   25.80    4.00
  -3   9  -1   17.00    4.10
  -3   9  -1   24.10    4.70
   3  -9   1   24.20    3.70
   3  -9   1   24.30    3.30
   3  -9   1   25.70    3.00
   3  -9   1   26.20    5.00
  -2   9  -1  267.67    9.20
  -2   9  -1  257.37    8.70
  -2   9  -1  277.17   11.50
  -2   9  -1  264.87    7.80
  -2   9  -1  260.37   10.00
   2  -9   1  259.07    8.10
   2  -9   1  269.57    9.40
   2  -9   1  256.07    7.70
   2  -9   1  247.18    9.80
  -1   9  -1   89.19    6.30
  -1   9  -1   84.89    4.90
  -1   9  -1   80.99    6.00
  -1   9  -1   84.39    7.20
  -1   9  -1   80.29    5.70
   1  -9   1  102.89    6.90
   1  -9   1   82.99    4.50
   1  -9   1   87.19    5.40
   1  -9   1   93.79    5.90
   0   9  -1  707.43   16.60
   0   9  -1  688.13   17.60
   0   9  -1  650.03   17.70
   0   9  -1  665.63   16.90
   0   9  -1  694.03   15.60
   0  -9   1  655.93   15.10
   0  -9   1  659.33   16.20
   0  -9   1  669.93   16.40
   0  -9   1  672.53   16.90
   1   9  -1    6.10    3.30
   1   9  -1   -0.50    3.50
   1   9  -1    1.50    3.20
   1   9  -1    4.70    3.20
   1   9  -1    1.30    4.00
   1   9  -1   -0.10    1.50
  -1  -9   1    3.50    2.20
  -1  -9   1    5.50    3.40
  -1  -9   1    4.70    3.70
  -1  -9   1    5.70    3.70
   2   9  -1  464.25   10.70
   2   9  -1  476.85   12.50
   2   9  -1  464.35   13.20
   2   9  -1  469.15   14.00
   2   9  -1  474.65   10.70
   2   9  -1  472.65   12.60
  -2  -9   1  477.95   12.70
  -2  -9   1  485.85   13.40
  -2  -9   1  475.65   10.70
  -2  -9   1  469.35   13.10
   3   9  -1  652.73   15.90
   3   9  -1  643.04   16.00
   3   9  -1  644.44   17.50
   3   9  -1  640.64   14.60
   3   9  -1  659.13   17.10
  -3  -9   1  667.43   15.70
  -3  -9   1  655.33   14.70
  -3  -9   1  655.33   16.80
  -3  -9   1  660.53   17.00
   4   9  -1   26.80    4.00
   4   9  -1   31.90    4.90
   4   9  -1   33.20    4.20
   4   9  -1   37.70    5.50
  -4  -9   1   35.20    3.70
  -4  -9   1   37.30    3.80
  -4  -9   1   32.00    5.20
  -4  -9   1   33.10    4.90
  -4  -9   1   37.10    4.10
   5   9  -1  226.78   10.50
   5   9  -1  231.28    8.90
   5   9  -1  234.78    8.50
   5   9  -1  225.48    9.80
  -5  -9   1  244.38   10.30
  -5  -9   1  238.58   10.30
  -5  -9   1  232.38    7.20
  -5  -9   1  217.78    6.70
  -5  -9   1  231.48    8.30
   6   9  -1   10.20    5.40
   6   9  -1    5.80    3.50
   6   9  -1    8.50    4.30
   6   9  -1    2.20    3.90
  -6  -9   1    6.60    3.90
  -6  -9   1   10.30    5.30
  -6  -9   1    5.40    4.80
   7   9  -1   66.59    7.20
   7   9  -1   81.09    7.30
   7   9  -1   77.29    6.20
   7   9  -1   73.29    7.00
  -7  -9   1   84.89    8.80
  -7  -9   1   84.19    8.50
  -7  -9   1   81.89    7.10
   8   9  -1   69.79    7.00
   8   9  -1   78.69    7.90
   8   9  -1   73.29    7.70
   8   9  -1   65.79    6.40
  -8  -9   1   81.89    9.10
  -8  -9   1   69.99    7.70
  -8  -9   1   67.89    8.60
   9   9  -1  497.05   13.70
   9   9  -1  507.15   17.30
   9   9  -1  507.85   15.70
  -9  -9   1  487.05   16.70
  -9  -9   1  495.95   15.60
  -9  -9   1  502.15   17.30
  10   9  -1  128.89   11.90
  10   9  -1  117.19    9.70
  10   9  -1  120.69    7.50
 -10  -9   1  117.49   11.20
 -10  -9   1  124.59   11.00
 -10  -9   1  124.99   10.10
  -9  10  -1  362.86   15.00
  -9  10  -1  388.96   15.10
  -9  10  -1  383.36   13.10
   9 -10   1  423.06   22.70
   9 -10   1  402.86   16.30
  -8  10  -1   70.59    6.20
  -8  10  -1   66.49    7.30
  -8  10  -1   72.39    7.50
  -8  10  -1   68.39    7.60
   8 -10   1   76.99    7.70
   8 -10   1   76.89    8.20
   8 -10   1   71.19    8.30
  -7  10  -1  181.18   11.00
  -7  10  -1  186.88    8.50
  -7  10  -1  186.08    7.40
  -7  10  -1  200.78   10.40
  -7  10  -1  188.58    8.20
   7 -10   1  186.48   11.40
   7 -10   1  198.78   11.30
  -6  10  -1    4.20    3.80
  -6  10  -1    0.60    3.10
  -6  10  -1   11.00    5.40
  -6  10  -1    4.30    3.70
  -6  10  -1    3.00    4.70
   6 -10   1    3.90    5.70
  -5  10  -1  334.87   12.60
  -5  10  -1  347.47   11.00
  -5  10  -1  329.67   12.20
  -5  10  -1  336.87   10.20
  -5  10  -1  345.77   10.50
   5 -10   1  359.76   13.30
  -4  10  -1    8.10    5.30
  -4  10  -1   12.30    2.90
  -4  10  -1    4.60    4.30
  -4  10  -1   -1.40    3.00
  -4  10  -1    0.30    4.10
   4 -10   1   -1.30    3.40
   4 -10   1    6.80    5.20
  -3  10  -1  483.25   13.70
  -3  10  -1  448.66   13.20
  -3  10  -1  505.25   15.10
  -3  10  -1  485.45   14.10
  -3  10  -1  480.15   13.20
   3 -10   1  504.15   15.10
   3 -10   1  484.95   12.60
  -2  10  -1   29.40    4.70
  -2  10  -1   30.50    3.50
  -2  10  -1   25.50    5.10
  -2  10  -1   38.00    4.40
  -2  10  -1   35.80    4.80
   2 -10   1   31.50    5.40
   2 -10   1   34.70    4.40
   2 -10   1   34.20    3.80
  -1  10  -1  613.14   17.00
  -1  10  -1  621.24   16.10
  -1  10  -1  621.64   14.40
  -1  10  -1  616.44   15.90
  -1  10  -1  629.54   16.40
   1 -10   1  603.54   15.20
   1 -10   1  609.94   16.40
   1 -10   1  604.04   15.30
   1 -10   1  531.15   17.00
   0  10  -1   11.40    3.90
   0  10  -1   12.90    3.80
   0  10  -1   12.40    4.30
   0  10  -1    9.30    3.30
   0  10  -1    7.70    4.50
   0 -10   1   16.70    4.20
   0 -10   1   16.10    3.80
   0 -10   1   13.20    4.40
   1  10  -1  432.16   11.90
   1  10  -1  409.96   12.80
   1  10  -1  423.46   13.80
   1  10  -1  434.46   13.40
   1  10  -1  460.85   13.80
  -1 -10   1  436.26   12.80
  -1 -10   1  432.96   12.80
  -1 -10   1  428.96   12.90
   2  10  -1   19.20    4.10
   2  10  -1   16.40    2.20
   2  10  -1   21.20    5.30
   2  10  -1   14.20    4.50
   2  10  -1   17.10    3.20
  -2 -10   1   17.80    2.40
  -2 -10   1   16.30    4.40
  -2 -10   1   19.40    4.20
  -2 -10   1   17.30    4.80
   3  10  -1  312.67   11.90
   3  10  -1  311.97   11.50
   3  10  -1  314.77    8.40
   3  10  -1  314.57   11.90
   3  10  -1  318.27    8.50
   3  10  -1  332.07   10.40
  -3 -10   1  319.07    8.60
  -3 -10   1  319.77   11.40
  -3 -10   1  314.67   10.00
  -3 -10   1  321.17   11.30
   4  10  -1   94.79    7.80
   4  10  -1   94.39    6.50
   4  10  -1   77.09    8.30
   4  10  -1   82.39    8.30
   4  10  -1   74.49    5.40
  -4 -10   1   74.69    5.90
  -4 -10   1   88.09    8.40
  -4 -10   1   87.79    7.80
   5  10  -1   53.39    6.10
   5  10  -1   46.80    5.10
   5  10  -1   42.80    6.30
  -5 -10   1   53.99    4.10
  -5 -10   1   64.89    5.90
  -5 -10   1   50.09    6.10
  -5 -10   1   59.89    5.20
  -5 -10   1   77.09    8.20
   6  10  -1   40.60    4.80
   6  10  -1   29.00    4.90
   6  10  -1   34.50    6.30
   6  10  -1   40.10    5.70
  -6 -10   1   44.80    5.00
  -6 -10   1   35.80    4.10
  -6 -10   1   47.70    6.50
  -6 -10   1   42.40    6.40
   7  10  -1   13.60    6.30
   7  10  -1    3.80    4.50
   7  10  -1    5.40    5.10
   7  10  -1    8.80    4.20
  -7 -10   1   15.00    5.50
  -7 -10   1    6.70    6.00
  -7 -10   1    6.10    4.40
   8  10  -1  230.78   10.80
   8  10  -1  261.97   13.20
   8  10  -1  235.78    9.40
  -8 -10   1  266.37   12.50
  -8 -10   1  291.07   13.40
  -8 -10   1  238.98   10.80
   9  10  -1   14.50    7.20
   9  10  -1   16.60    5.70
   9  10  -1   13.00    4.40
  -9 -10   1    7.00    8.00
  -9 -10   1   14.20    6.40
  -9 -10   1   26.00    5.80
  -8  11  -1   50.19    7.50
  -8  11  -1   49.00    7.30
  -8  11  -1   50.09    5.40
  -8  11  -1   46.40    6.80
   8 -11   1   48.50    8.70
   8 -11   1   49.90    8.30
  -7  11  -1   60.69    6.60
  -7  11  -1   62.59    7.00
  -7  11  -1   51.29    7.30
  -7  11  -1   60.19    5.60
   7 -11   1   57.09    8.00
   7 -11   1   61.69    8.00
   7 -11   1   59.19    5.70
  -6  11  -1  224.78   11.90
  -6  11  -1  238.48    9.50
  -6  11  -1  231.48    9.00
   6 -11   1  232.08    8.30
   6 -11   1  232.78   12.40
  -5  11  -1  153.58   10.30
  -5  11  -1  169.68    7.30
  -5  11  -1  165.28    8.40
  -5  11  -1  143.79    9.10
  -5  11  -1  130.79    6.80
   5 -11   1  169.88   11.10
   5 -11   1  153.68    7.10
  -4  11  -1  212.78   10.20
  -4  11  -1  218.48    7.90
  -4  11  -1  204.88    9.30
  -4  11  -1  206.28   10.70
   4 -11   1  200.98    8.10
   4 -11   1  213.88   11.50
  -3  11  -1  214.08    7.70
  -3  11  -1  203.28    9.30
  -3  11  -1  199.98   10.30
  -3  11  -1  203.18    8.60
  -3  11  -1  211.28    9.90
   3 -11   1  203.78    7.30
   3 -11   1  214.98   11.10
   3 -11   1  207.68    8.20
  -2  11  -1  214.28    9.70
  -2  11  -1  212.58   14.70
  -2  11  -1  230.28    7.70
  -2  11  -1  191.38   10.50
  -2  11  -1  216.08    8.90
   2 -11   1  212.68   13.50
   2 -11   1  200.88    8.60
   2 -11   1  206.08    9.00
  -1  11  -1 1127.69   26.30
  -1  11  -1 1156.68   28.40
  -1  11  -1 1129.59   26.40
  -1  11  -1 1128.29   26.70
  -1  11  -1 1169.28   31.90
   1 -11   1 1163.78   25.60
   1 -11   1 1129.89   26.90
   1 -11   1 1107.19   26.10
   0  11  -1   10.20    5.40
   0  11  -1    5.00    3.20
   0  11  -1    8.80    4.20
   0  11  -1    6.00    5.00
   0  11  -1   10.20    4.60
   0 -11   1    3.20    3.60
   0 -11   1    5.00    4.40
   0 -11   1    5.20    4.80
   1  11  -1  387.86   13.40
   1  11  -1  381.36   11.00
   1  11  -1  374.96   12.90
   1  11  -1  370.16   11.90
   1  11  -1  364.76   12.80
  -1 -11   1  376.46   12.40
  -1 -11   1  377.86   12.40
  -1 -11   1  390.86   12.40
   2  11  -1  538.35   13.50
   2  11  -1  555.14   14.90
   2  11  -1  533.45   11.70
   2  11  -1  561.94   16.20
   2  11  -1  539.75   16.60
   2  11  -1  543.25   14.50
  -2 -11   1  562.14   15.60
  -2 -11   1  538.95   15.00
  -2 -11   1  519.65   15.50
   3  11  -1   90.09    7.00
   3  11  -1  112.09    8.60
   3  11  -1  104.09    4.90
   3  11  -1  105.39    4.70
   3  11  -1   99.69    7.20
   3  11  -1  111.69    9.10
  -3 -11   1  101.49    5.00
  -3 -11   1  108.29    8.40
  -3 -11   1  101.79    7.10
   4  11  -1   88.19    8.40
   4  11  -1   80.39    6.90
   4  11  -1   81.79    7.00
   4  11  -1   84.69    8.90
  -4 -11   1   78.69    8.40
  -4 -11   1   79.89    8.40
  -4 -11   1   90.39    6.50
   5  11  -1  228.38   11.90
   5  11  -1  230.78    9.60
   5  11  -1  241.08    8.30
   5  11  -1  238.28    9.30
   5  11  -1  204.88   16.40
  -5 -11   1  198.08   10.00
  -5 -11   1  236.78    8.60
  -5 -11   1  238.68   11.20
  -5 -11   1  241.18   11.30
   6  11  -1   87.19    7.00
   6  11  -1   91.19    6.60
   6  11  -1  101.89    8.70
   6  11  -1  111.09   10.30
   6  11  -1   84.19    8.60
  -6 -11   1  109.39    5.00
  -6 -11   1   99.19    9.60
  -6 -11   1   97.09    9.40
  -6 -11   1  106.19    7.20
   7  11  -1  307.87   11.90
   7  11  -1  312.87   11.60
   7  11  -1  314.67   10.80
   7  11  -1  341.97   14.20
  -7 -11   1  324.07   13.70
  -7 -11   1  312.77   13.80
  -7 -11   1  286.97   16.80
   8  11  -1    8.60    4.50
   8  11  -1    3.00    6.90
   8  11  -1    2.20    4.90
   8  11  -1    4.60    4.20
  -8 -11   1   -2.20    5.90
  -8 -11   1    7.30    4.90
  -8 -11   1    5.60    7.20
  -7  12  -1   15.60    4.60
  -7  12  -1   21.20    6.10
  -7  12  -1   18.20    4.80
   7 -12   1   22.20    7.40
   7 -12   1   13.40    7.30
  -6  12  -1  524.55   14.30
  -6  12  -1  529.25   16.50
  -6  12  -1  509.85   17.60
  -6  12  -1  515.55   17.00
   6 -12   1  509.55   13.50
   6 -12   1  534.55   21.00
  -5  12  -1   88.09    8.60
  -5  12  -1   70.99    7.60
  -5  12  -1   70.59    6.40
  -5  12  -1   66.59    7.70
   5 -12   1   89.59    9.00
   5 -12   1   83.09    6.60
  -4  12  -1  626.64   19.40
  -4  12  -1  610.04   19.10
  -4  12  -1  643.24   15.70
  -4  12  -1  658.63   17.80
   4 -12   1  646.24   19.60
   4 -12   1  626.94   16.00
  -3  12  -1    5.70    3.50
  -3  12  -1    8.70    5.60
  -3  12  -1   -1.90    4.60
  -3  12  -1   -0.80    4.60
   3 -12   1    7.20    5.90
   3 -12   1    5.20    4.20
  -2  12  -1  152.08   12.20
  -2  12  -1  154.18    7.10
  -2  12  -1  161.18   10.20
  -2  12  -1  168.28    9.60
  -2  12  -1  155.38    9.20
   2 -12   1  193.68   10.80
   2 -12   1  191.08    8.50
  -1  12  -1    2.00    4.80
  -1  12  -1    4.10    4.20
  -1  12  -1   10.60    5.00
  -1  12  -1    9.80    3.60
  -1  12  -1    2.10    5.40
   1 -12   1   13.40    5.70
   1 -12   1    5.10    4.60
   0  12  -1  560.84   17.50
   0  12  -1  565.64   14.20
   0  12  -1  548.35   16.10
   0  12  -1  506.85   20.00
   0  12  -1  547.05   15.90
   0 -12   1  514.95   15.10
   0 -12   1  587.04   15.70
   0 -12   1  584.54   19.50
   1  12  -1    8.00    5.40
   1  12  -1   11.40    3.90
   1  12  -1    2.50    4.90
   1  12  -1    6.80    4.40
  -1 -12   1    8.60    5.00
  -1 -12   1    9.10    5.00
  -1 -12   1    9.70    4.50
   2  12  -1  383.56   11.80
   2  12  -1  363.66   12.40
   2  12  -1  369.06   13.80
   2  12  -1  371.76   14.60
  -2 -12   1  412.56   13.60
  -2 -12   1  417.56   12.80
  -2 -12   1  393.16   13.40
   3  12  -1    5.40    4.30
   3  12  -1    3.40    5.10
   3  12  -1    4.10    2.20
   3  12  -1    4.40    4.30
   3  12  -1    8.20    5.60
  -3 -12   1    3.70    5.40
  -3 -12   1    5.00    4.50
  -3 -12   1    4.10    4.80
   4  12  -1  522.95   15.10
   4  12  -1  537.55   17.60
   4  12  -1  509.45   15.20
   4  12  -1  531.65   16.90
  -4 -12   1  543.95   14.70
  -4 -12   1  567.24   16.80
  -4 -12   1  527.35   16.80
   5  12  -1   60.79    7.90
   5  12  -1   62.39    5.40
   5  12  -1   62.19    7.00
   5  12  -1   60.99    5.90
   5  12  -1   56.69    5.90
  -5 -12   1   57.89    5.90
  -5 -12   1   59.69    7.50
  -5 -12   1   49.99    6.90
  -5 -12   1   54.79    6.10
   6  12  -1  665.63   18.70
   6  12  -1  705.63   18.10
   6  12  -1  723.13   22.90
   6  12  -1  717.33   24.00
   6  12  -1  682.93   17.40
  -6 -12   1  675.43   20.50
  -6 -12   1  726.83   21.10
  -6 -12   1  703.93   17.50
   7  12  -1    6.50    4.30
   7  12  -1    5.90    5.00
   7  12  -1    8.80    4.60
   7  12  -1    6.30    6.30
  -7 -12   1   -1.00    6.60
  -7 -12   1    9.00    4.80
  -7 -12   1    5.50    6.20
  -5  13  -1    3.00    3.90
  -5  13  -1   -1.50    5.70
  -5  13  -1    2.50    4.80
   5 -13   1    1.20    6.80
   5 -13   1   -1.60    4.20
  -4  13  -1  517.85   13.90
  -4  13  -1  493.05   17.50
  -4  13  -1  508.45   16.90
  -4  13  -1  540.55   16.50
   4 -13   1  532.75   18.40
   4 -13   1  521.05   14.30
  -3  13  -1   31.70    5.90
  -3  13  -1   33.30    6.10
  -3  13  -1   34.40    6.70
  -3  13  -1   39.40    4.40
   3 -13   1   40.30    7.40
   3 -13   1   43.10    5.30
  -2  13  -1  138.29    9.70
  -2  13  -1  146.29    6.90
  -2  13  -1  145.39   11.10
   2 -13   1  142.19   10.80
   2 -13   1  138.89    8.50
  -1  13  -1   88.09    9.60
  -1  13  -1   67.19    5.90
  -1  13  -1   78.19    8.80
  -1  13  -1   78.69    7.20
   1 -13   1   91.99    8.10
   1 -13   1   76.79    7.90
   0  13  -1   89.79    9.40
   0  13  -1   77.69    6.10
   0  13  -1   89.99    8.30
   0  13  -1   75.99    8.90
   0 -13   1   81.89    8.80
   0 -13   1   83.49    8.40
   1  13  -1  269.97   12.50
   1  13  -1  254.17   13.10
   1  13  -1  282.67   11.50
   1  13  -1  295.37    9.70
  -1 -13   1  279.57   11.80
  -1 -13   1  276.27   11.70
   2  13  -1  174.28    8.50
   2  13  -1  166.78    9.50
   2  13  -1  170.48   16.80
   2  13  -1  169.88   11.30
  -2 -13   1  172.18   11.00
  -2 -13   1  178.28   10.50
   3  13  -1  626.34   19.10
   3  13  -1  626.84   16.90
   3  13  -1  623.34   17.30
   3  13  -1  624.24   19.70
  -3 -13   1  613.64   17.20
  -3 -13   1  649.04   18.80
   4  13  -1   52.39    6.10
   4  13  -1   63.39    6.30
   4  13  -1   36.30    6.60
   4  13  -1   51.09   11.40
  -4 -13   1   52.79    5.90
  -4 -13   1   48.10    7.20
   5  13  -1  146.89    9.40
   5  13  -1  138.49   12.10
   5  13  -1  153.48    8.70
   5  13  -1  136.59   10.50
  -5 -13   1  112.89    6.60
  -5 -13   1  145.39    7.50
  -5 -13   1  155.88   12.10
  -5 -13   1  127.19   15.10
  -2  14  -1   60.29    7.40
  -2  14  -1   51.49    7.70
  -2  14  -1   56.49    7.10
  -2  14  -1   63.49    5.30
   2 -14   1   47.80    8.30
   2 -14   1   61.19    6.40
  -1  14  -1  281.27   17.60
  -1  14  -1  298.57    9.40
  -1  14  -1  274.07   12.80
  -1  14  -1  274.77   12.30
   1 -14   1  288.67   11.70
   1 -14   1  282.47   13.30
   0  14  -1    6.30    3.70
   0  14  -1    8.80    5.40
   0  14  -1    8.10    5.70
   0  14  -1   -1.30    9.90
   0 -14   1    4.00    5.40
   0 -14   1   -1.30    6.00
   1  14  -1  417.26   15.70
   1  14  -1  430.16   17.50
   1  14  -1  419.56   12.40
   1  14  -1  428.06   14.70
  -1 -14   1  439.66   15.30
  -1 -14   1  419.46   14.60
   2  14  -1   57.79    8.10
   2  14  -1   74.39    7.00
   2  14  -1   68.09   10.70
   2  14  -1   68.59    8.00
  -2 -14   1   74.69    7.40
  -2 -14   1   75.19    7.80
  -2 -14  -2  154.08   10.40
  -2 -14  -2  138.99   10.10
   2  14   2  127.09    9.00
   2  14   2  146.79   10.80
   2  14   2  143.39   11.70
   2  14   2  142.59    9.40
  -1 -14  -2   17.90    6.50
  -1 -14  -2   14.10    5.80
   1  14   2   14.40    5.20
   1  14   2   11.70    4.90
   1  14   2   15.70    6.00
   1  14   2    9.50    6.40
   0 -14  -2   49.30    6.20
   0 -14  -2   44.00    7.30
   0  14   2   46.50    7.60
   0  14   2   40.10    6.80
   1 -14  -2   66.59    8.20
   1 -14  -2   72.59    7.50
  -1  14   2   60.19    7.50
  -1  14   2   65.09    8.30
  -1  14   2   69.89    7.10
   2 -14  -2   25.10    8.70
   2 -14  -2   30.30    5.20
  -2  14   2   33.00    7.20
  -2  14   2   17.80    6.00
  -2  14   2   21.60    5.90
  -5 -13  -2   80.89    5.50
  -5 -13  -2   67.89    8.20
  -5 -13  -2   67.39    8.10
   5  13   2   81.79    7.60
   5  13   2   76.89    8.80
   5  13   2   71.69    7.00
   5  13   2   59.39    9.50
  -4 -13  -2   24.60    6.60
  -4 -13  -2   28.10    5.60
  -4 -13  -2   27.00    6.80
   4  13   2   26.80    6.30
   4  13   2   23.20    4.80
   4  13   2   24.90    6.00
  -3 -13  -2   36.90    6.00
  -3 -13  -2   44.40    6.80
  -3 -13  -2   40.70   10.20
   3  13   2   52.39    6.90
   3  13   2   49.70    6.30
   3  13   2   48.40    7.20
   3  13   2   44.50    5.50
  -2 -13  -2  684.33   19.70
  -2 -13  -2  645.04   18.20
   2  13   2  612.34   19.10
   2  13   2  653.13   17.50
   2  13   2  637.94   17.70
   2  13   2  640.14   19.80
  -1 -13  -2   42.90    6.60
  -1 -13  -2   30.80    6.10
   1  13   2   37.70    5.30
   1  13   2   40.70    5.60
   1  13   2   34.10    7.00
   1  13   2   30.90    6.60
   0 -13  -2  259.17   10.50
   0 -13  -2  263.47   12.20
   0  13   2  252.17   11.90
   0  13   2  258.47   10.70
   0  13   2  253.17   12.40
   0  13   2  248.08   10.00
   1 -13  -2   40.30    5.30
   1 -13  -2   36.50    6.80
  -1  13   2   24.70    5.50
  -1  13   2   38.30    5.00
  -1  13   2   32.40    6.70
  -1  13   2   20.20    5.70
   2 -13  -2  393.36   15.40
   2 -13  -2  392.26   12.20
  -2  13   2  401.26   12.60
  -2  13   2  415.26   14.00
  -2  13   2  420.46   15.50
  -2  13   2  387.06   14.30
   3 -13  -2  145.89    7.70
   3 -13  -2  164.58   11.90
  -3  13   2  138.69   10.80
  -3  13   2  167.38    8.30
  -3  13   2  155.18    9.90
  -3  13   2  152.48   10.70
   4 -13  -2  452.25   12.30
   4 -13  -2  473.55   17.60
  -4  13   2  444.46   18.20
  -4  13   2  453.25   15.20
  -4  13   2  444.76   13.90
  -4  13   2  458.95   15.60
   5 -13  -2  485.65   18.20
   5 -13  -2  501.45   18.00
  -5  13   2  499.25   14.40
  -5  13   2  461.15   17.50
  -5  13   2  470.05   18.00
  -5  13   2  483.05   16.50
  -7 -12  -2   51.89    8.50
  -7 -12  -2   57.49    5.90
  -7 -12  -2   57.99    7.90
   7  12   2   57.09    5.70
   7  12   2   49.50    6.60
   7  12   2   59.39    8.00
   7  12   2   56.29    6.10
  -6 -12  -2  164.38   11.40
  -6 -12  -2  155.58   11.20
   6  12   2  151.68    9.90
   6  12   2  163.88    7.80
   6  12   2  165.58    7.90
   6  12   2  158.18   14.50
  -5 -12  -2  224.78    8.80
  -5 -12  -2  226.68   12.00
  -5 -12  -2  240.08   12.10
   5  12   2  211.58    8.10
   5  12   2  227.78   10.70
   5  12   2  215.08    8.80
   5  12   2  244.78   12.40
   5  12   2  226.78   11.30
  -4 -12  -2   96.19    9.60
  -4 -12  -2   79.19    7.20
  -4 -12  -2   90.99    9.60
   4  12   2   86.49    6.80
   4  12   2   85.69    8.80
   4  12   2   92.19    9.70
  -3 -12  -2  602.84   18.00
  -3 -12  -2  607.84   17.50
  -3 -12  -2  605.24   16.50
   3  12   2  625.04   16.20
   3  12   2  610.64   17.20
   3  12   2  607.74   13.80
   3  12   2  600.44   17.90
   3  12   2  626.64   18.60
  -2 -12  -2    7.30    5.70
  -2 -12  -2    5.70    5.00
  -2 -12  -2   -0.70    4.70
   2  12   2    1.90    4.80
   2  12   2   -0.40    4.00
   2  12   2    3.40    4.40
   2  12   2    4.10    5.50
  -1 -12  -2 1754.52   39.20
  -1 -12  -2 1806.42   39.20
  -1 -12  -2 1773.82   38.40
   1  12   2 1801.22   38.40
   1  12   2 1843.12   38.60
   1  12   2 1761.12   40.40
   1  12   2 1790.82   40.00
   0 -12  -2   16.30    6.70
   0 -12  -2   10.50    4.60
   0 -12  -2    9.80    4.30
   0  12   2   14.50    5.60
   0  12   2    9.10    4.50
   0  12   2   12.80    5.00
   0  12   2   16.10    4.40
   1 -12  -2  905.01   23.10
   1 -12  -2  933.41   23.90
   1 -12  -2  935.41   21.80
  -1  12   2  950.10   23.10
  -1  12   2  972.20   24.70
  -1  12   2  968.30   22.20
  -1  12   2  963.90   24.20
  -1  12   2  920.41   24.40
   2 -12  -2    4.40    5.70
   2 -12  -2    7.80    4.10
  -2  12   2   10.50    5.60
  -2  12   2    4.40    3.90
  -2  12   2    6.50    4.70
  -2  12   2    6.80    4.80
   3 -12  -2  648.24   15.90
   3 -12  -2  650.73   19.60
  -3  12   2  662.23   19.50
  -3  12   2  670.63   16.80
  -3  12   2  665.63   18.40
  -3  12   2  638.64   18.20
   4 -12  -2   63.39    8.00
  -4  12   2   74.69    7.70
  -4  12   2   67.89    7.60
  -4  12   2   68.79    6.80
  -4  12   2   69.79    7.00
   5 -12  -2   91.49    5.60
   5 -12  -2   87.49    8.70
   5 -12  -2  102.59    9.30
  -5  12   2   89.79    9.00
  -5  12   2   85.99    7.40
  -5  12   2   98.69    9.70
  -5  12   2   92.09    7.80
   6 -12  -2    8.40    7.10
   6 -12  -2    9.20    9.40
  -6  12   2   16.30    6.50
  -6  12   2   14.10    5.00
  -6  12   2   16.80    6.10
  -6  12   2   15.40    5.00
   7 -12  -2  109.69   11.80
   7 -12  -2  145.29   12.60
  -7  12   2  122.59    8.50
  -7  12   2  134.49   11.00
  -7  12   2  133.49   10.60
  -7  12   2  116.19    8.80
  -8 -11  -2    0.40    4.80
  -8 -11  -2   -4.20    7.30
  -8 -11  -2    2.80    6.30
   8  11   2    3.00    4.30
   8  11   2    5.00    6.60
   8  11   2    4.70    5.30
  -7 -11  -2  217.38   12.50
  -7 -11  -2  233.38   14.50
   7  11   2  180.58   11.90
   7  11   2  206.28   10.60
   7  11   2  223.58   12.10
  -6 -11  -2   10.80    2.70
  -6 -11  -2    3.90    5.60
  -6 -11  -2    9.40    6.00
  -6 -11  -2   -2.90    3.90
   6  11   2    0.30    3.90
   6  11   2    1.70    3.60
   6  11   2   -6.30    5.40
   6  11   2    1.70    4.60
   6  11   2   -3.70    4.50
  -5 -11  -2  439.16   15.00
  -5 -11  -2  437.96   15.10
  -5 -11  -2  429.76   12.10
   5  11   2  437.66   15.30
   5  11   2  444.46   14.50
   5  11   2  415.56   16.70
   5  11   2  425.26   13.40
   5  11   2  447.46   12.00
  -4 -11  -2   81.79    8.50
  -4 -11  -2   97.59    9.00
  -4 -11  -2   77.29    6.70
   4  11   2   79.39    8.20
   4  11   2   98.09    8.90
   4  11   2   88.79    7.70
   4  11   2   86.89    8.60
  -3 -11  -2  239.08    9.50
  -3 -11  -2  250.57   11.00
  -3 -11  -2  246.78   10.20
   3  11   2  254.07   10.20
   3  11   2  243.58   10.10
   3  11   2  239.28    7.10
   3  11   2  226.58    6.90
   3  11   2  242.88   10.60
   3  11   2  231.68   11.10
  -2 -11  -2  458.25   13.40
  -2 -11  -2  450.55   13.50
  -2 -11  -2  441.36   14.20
   2  11   2  467.05   15.20
   2  11   2  453.45   12.80
   2  11   2  438.36   13.50
   2  11   2  435.86   10.20
   2  11   2  445.16   14.40
  -1 -11  -2    3.80    4.20
  -1 -11  -2    1.30    4.30
  -1 -11  -2    7.50    4.60
   1  11   2    4.40    4.10
   1  11   2    2.40    4.40
   1  11   2    5.50    3.80
   1  11   2    2.30    4.60
   0 -11  -2  350.66   11.70
   0 -11  -2  357.76   12.40
   0 -11  -2  353.76   11.10
   0  11   2  355.86   12.90
   0  11   2  353.26   11.20
   0  11   2  362.46   12.50
   0  11   2  341.07   11.70
   0  11   2  355.56   11.40
   1 -11  -2   46.10    6.20
   1 -11  -2   45.50    4.90
   1 -11  -2   38.40    4.60
  -1  11   2   41.40    4.90
  -1  11   2   40.70    5.00
  -1  11   2   30.60    5.10
  -1  11   2   45.00    5.90
  -1  11   2   40.90    4.70
   2 -11  -2  366.06   16.20
   2 -11  -2  368.36   10.70
   2 -11  -2  360.56   11.10
  -2  11   2  361.56   12.40
  -2  11   2  368.76   12.00
  -2  11   2  371.16   12.10
  -2  11   2  367.06   13.30
  -2  11   2  374.36   11.20
   3 -11  -2  258.77    8.90
   3 -11  -2  268.27   10.50
   3 -11  -2  271.97   12.10
  -3  11   2  292.07    9.70
  -3  11   2  273.67   11.70
  -3  11   2  280.07   10.70
  -3  11   2  292.87   11.00
  -3  11   2  275.67   10.10
   4 -11  -2 1050.49   22.50
   4 -11  -2 1086.49   26.60
  -4  11   2 1059.79   24.10
  -4  11   2 1006.70   22.60
  -4  11   2 1069.49   25.10
  -4  11   2 1063.19   25.50
  -4  11   2 1031.70   26.40
  -4  11   2 1034.90   24.60
   5 -11  -2  197.48   11.60
   5 -11  -2  171.38   10.50
   5 -11  -2  177.18    6.60
  -5  11   2  163.48   10.40
  -5  11   2  179.88    9.60
  -5  11   2  177.28    8.80
  -5  11   2  184.88    8.50
   6 -11  -2  456.55   23.90
   6 -11  -2  469.25   11.10
   6 -11  -2  486.85   17.10
  -6  11   2  477.95   14.00
  -6  11   2  460.25   16.20
  -6  11   2  474.85   21.50
  -6  11   2  472.85   14.10
   7 -11  -2  111.49   11.10
   7 -11  -2  117.69   11.30
  -7  11   2  115.79    9.70
  -7  11   2  105.89    8.10
  -7  11   2  113.89   10.60
  -7  11   2  117.39    7.90
   8 -11  -2   -4.20    7.10
   8 -11  -2   -0.50    6.90
  -8  11   2    1.80    4.90
  -8  11   2    6.10    5.40
  -8  11   2   -0.20    4.10
  -9 -10  -2    0.60    6.90
  -9 -10  -2    9.80    6.40
  -9 -10  -2    3.80    5.50
   9  10   2    7.80    3.50
   9  10   2    5.90    4.80
   9  10   2    9.70    5.70
   9  10   2   14.70    8.30
  -8 -10  -2  872.71   23.80
  -8 -10  -2  859.51   24.00
  -8 -10  -2  898.01   22.20
   8  10   2  887.81   22.00
   8  10   2  852.11   22.70
   8  10   2  872.71   19.90
   8  10   2  887.21   24.30
  -7 -10  -2    2.30    4.40
  -7 -10  -2    2.50    5.30
  -7 -10  -2   -0.80    5.70
   7  10   2    1.60    5.50
   7  10   2    5.10    4.30
   7  10   2    0.80    3.20
   7  10   2    7.80    4.70
   7  10   2    3.40    4.10
  -6 -10  -2  815.72   17.90
  -6 -10  -2  848.02   22.10
  -6 -10  -2  817.52   17.60
  -6 -10  -2  812.32   19.90
  -6 -10  -2  843.42   22.20
   6  10   2  828.52   22.40
   6  10   2  837.92   19.90
   6  10   2  840.62   19.00
   6  10   2  848.32   21.40
  -5 -10  -2   73.09    8.10
  -5 -10  -2   86.69    8.40
  -5 -10  -2   79.19    5.60
  -5 -10  -2   82.39    6.10
  -5 -10  -2   69.69    4.50
   5  10   2   83.69    7.30
   5  10   2   82.99    5.70
   5  10   2   77.39    5.60
   5  10   2   75.29    7.20
   5  10   2   77.19    8.30
  -4 -10  -2 1346.37   30.30
  -4 -10  -2 1291.77   31.30
  -4 -10  -2 1379.36   31.00
   4  10   2 1395.86   29.30
   4  10   2 1396.36   30.60
   4  10   2 1372.36   31.90
   4  10   2 1409.16   31.30
  -3 -10  -2  239.58   10.30
  -3 -10  -2  232.28    9.90
  -3 -10  -2  247.78    9.00
   3  10   2  239.18    7.20
   3  10   2  237.08    9.70
   3  10   2  241.58    7.10
   3  10   2  236.38   11.10
   3  10   2  242.68   11.80
   3  10   2  250.57    8.50
  -2 -10  -2 1654.43   35.10
  -2 -10  -2 1640.14   35.30
  -2 -10  -2 1653.33   36.00
   2  10   2 1648.54   36.20
   2  10   2 1673.33   34.80
   2  10   2 1675.53   35.50
   2  10   2 1653.43   36.70
   2  10   2 1627.74   32.80
   2  10   2 1630.34   32.90
  -1 -10  -2   78.69    6.80
  -1 -10  -2   80.79    7.00
  -1 -10  -2   73.79    7.00
   1  10   2   78.79    7.10
   1  10   2   69.09    6.80
   1  10   2   66.19    6.30
   1  10   2   70.99    6.30
   1  10   2   77.29    6.00
   0 -10  -2 1464.25   31.30
   0 -10  -2 1467.95   32.10
   0 -10  -2 1482.75   32.50
   0  10   2 1497.05   31.70
   0  10   2 1495.45   32.80
   0  10   2 1436.86   33.70
   0  10   2 1480.75   33.50
   0  10   2 1490.85   33.40
   1 -10  -2   95.49    6.50
   1 -10  -2  111.99    6.40
   1 -10  -2   99.29    7.80
  -1  10   2   99.49    6.70
  -1  10   2  114.99    7.40
  -1  10   2  115.79    6.90
  -1  10   2  107.29    6.60
  -1  10   2  104.09    8.20
   2 -10  -2  832.82   20.90
   2 -10  -2  805.02   18.60
  -2  10   2  841.32   20.20
  -2  10   2  831.72   21.20
  -2  10   2  839.92   19.40
  -2  10   2  819.42   20.30
  -2  10   2  826.32   20.00
   3 -10  -2   12.60    5.10
   3 -10  -2   20.90    3.50
  -3  10   2   14.20    4.10
  -3  10   2   13.10    4.40
  -3  10   2   20.00    3.20
  -3  10   2   19.90    5.20
  -3  10   2   16.30    3.80
   4 -10  -2   28.20    3.60
   4 -10  -2   36.70    3.60
   4 -10  -2   33.90    6.10
  -4  10   2   25.90    4.30
  -4  10   2   28.70    3.40
  -4  10   2   34.60    4.20
  -4  10   2   23.70    5.90
  -4  10   2   36.10    5.20
   5 -10  -2   48.80    6.50
   5 -10  -2   43.10    3.90
   5 -10  -2   49.30    4.50
   5 -10  -2   52.89    6.50
  -5  10   2   55.19    6.50
  -5  10   2   60.39    5.20
  -5  10   2   37.70    3.70
  -5  10   2   50.69    5.70
  -5  10   2   42.50    4.90
  -5  10   2   47.40    5.00
   6 -10  -2  533.85   14.10
   6 -10  -2  580.04   17.70
   6 -10  -2  558.14   17.30
   6 -10  -2  551.14   12.60
  -6  10   2  584.54   16.70
  -6  10   2  562.04   17.30
  -6  10   2  551.24   14.70
  -6  10   2  559.84   15.20
  -6  10   2  561.74   15.30
   7 -10  -2  226.58   12.30
   7 -10  -2  215.88    6.10
   7 -10  -2  200.98   11.40
  -7  10   2  205.88   10.50
  -7  10   2  214.98    8.80
  -7  10   2  202.08   11.20
  -7  10   2  192.78    9.60
   8 -10  -2  140.39   11.20
   8 -10  -2  128.09   11.20
  -8  10   2  114.19   10.00
  -8  10   2  129.19    9.40
  -8  10   2  118.09    7.30
  -8  10   2  114.39    8.60
   9 -10  -2   24.20   13.00
   9 -10  -2   11.00    7.20
  -9  10   2   10.80    5.50
  -9  10   2   16.50    6.30
 -10  -9  -2   16.40    7.30
 -10  -9  -2   19.20    6.40
 -10  -9  -2   20.40    6.70
  10   9   2   21.00    6.00
  10   9   2   11.70    4.10
  10   9   2    9.60    5.30
  10   9   2   14.60    7.00
  -9  -9  -2  708.43   21.10
  -9  -9  -2  699.23   20.60
  -9  -9  -2  706.93   19.50
   9   9   2  732.93   19.40
   9   9   2  702.23   16.60
   9   9   2  719.63   20.90
   9   9   2  701.43   19.70
  -8  -9  -2   -0.30    5.60
  -8  -9  -2    9.20    5.00
  -8  -9  -2    5.00    5.50
   8   9   2   12.00    5.00
   8   9   2    1.00    4.30
   8   9   2    4.40    5.70
   8   9   2    5.30    3.30
  -7  -9  -2  514.65   16.10
  -7  -9  -2  519.25   16.20
  -7  -9  -2  516.65   14.70
   7   9   2  505.45   14.80
   7   9   2  514.75   12.80
   7   9   2  514.85   15.80
   7   9   2  506.15   16.10
   7   9   2  503.85   14.30
  -6  -9  -2   44.40    5.80
  -6  -9  -2   49.90    5.00
  -6  -9  -2   37.30    3.60
  -6  -9  -2   39.90    6.20
   6   9   2   34.30    3.70
   6   9   2   35.30    5.80
   6   9   2   34.30    4.80
   6   9   2   41.50    5.20
   6   9   2   40.90    4.60
  -5  -9  -2  419.26   13.60
  -5  -9  -2  418.66   11.60
  -5  -9  -2  420.06   10.50
  -5  -9  -2  356.56   11.00
  -5  -9  -2  410.66   13.50
   5   9   2  406.46   13.50
   5   9   2  426.46   12.80
   5   9   2  428.36   12.60
   5   9   2  415.66   10.90
   5   9   2  412.76   11.40
  -4  -9  -2   54.39    5.20
  -4  -9  -2   58.99    6.00
  -4  -9  -2   55.79    5.80
  -4  -9  -2   56.19    4.30
  -4  -9  -2   56.29    5.70
   4   9   2   53.89    5.80
   4   9   2   58.99    4.90
   4   9   2   59.09    6.50
   4   9   2   62.69    4.80
   4   9   2   56.09    6.20
  -3  -9  -2   38.30    4.20
  -3  -9  -2   38.20    4.90
  -3  -9  -2   47.00    4.50
  -3  -9  -2   45.30    5.20
   3   9   2   41.90    4.70
   3   9   2   35.40    5.10
   3   9   2   36.80    3.70
   3   9   2   42.70    3.90
   3   9   2   41.10    4.90
   3   9   2   42.20    3.90
  -2  -9  -2  865.11   19.80
  -2  -9  -2  831.12   20.60
  -2  -9  -2  836.12   19.90
   2   9   2  861.81   20.20
   2   9   2  842.32   17.90
   2   9   2  853.51   18.00
   2   9   2  893.21   20.90
   2   9   2  882.51   19.40
   2   9   2  862.71   21.30
  -1  -9  -2  254.37    9.10
  -1  -9  -2  260.57    9.40
  -1  -9  -2  258.67    8.80
   1   9   2  249.97    9.00
   1   9   2  243.98    8.40
   1   9   2  257.67    9.60
   1   9   2  266.57   10.00
   1   9   2  244.88    9.10
   1   9   2  254.67    6.10
   1   9   2  250.07    6.70
   0  -9  -2    9.10    4.00
   0  -9  -2   10.90    3.60
   0   9   2   14.10    3.40
   0   9   2   19.20    4.00
   0   9   2    9.00    4.30
   0   9   2   11.20    3.80
   0   9   2   10.80    3.30
   1  -9  -2   39.60    4.90
   1  -9  -2   42.60    5.10
   1  -9  -2   37.20    3.90
  -1   9   2   38.80    4.50
  -1   9   2   47.90    5.20
  -1   9   2   47.80    4.40
  -1   9   2   36.10    4.50
  -1   9   2   32.90    4.10
  -1   9   2   33.30    3.70
   2  -9  -2  164.08    6.40
   2  -9  -2  167.68    7.00
   2  -9  -2  173.88    8.60
  -2   9   2  165.28    6.20
  -2   9   2  158.68    6.90
  -2   9   2  159.98    7.00
  -2   9   2  162.78    7.50
  -2   9   2  164.18    8.30
  -2   9   2  172.88    7.60
   3  -9  -2   70.09    5.00
   3  -9  -2   72.99    4.80
   3  -9  -2   78.69    7.40
  -3   9   2   66.39    5.30
  -3   9   2   72.79    5.50
  -3   9   2   63.89    5.90
  -3   9   2   67.19    6.10
  -3   9   2   69.59    7.00
   4  -9  -2  262.67    9.00
   4  -9  -2  287.77   11.10
   4  -9  -2  270.87    7.60
   4  -9  -2  292.17    7.80
  -4   9   2  262.97    9.50
  -4   9   2  291.47    9.30
  -4   9   2  293.97    9.70
  -4   9   2  287.67   10.10
  -4   9   2  261.37   10.70
   5  -9  -2  717.33   18.90
   5  -9  -2  688.93   19.80
   5  -9  -2  690.13   15.30
   5  -9  -2  727.03   15.40
  -5   9   2  720.63   17.40
  -5   9   2  720.53   17.40
  -5   9   2  712.33   17.20
  -5   9   2  723.23   18.40
  -5   9   2  701.13   19.10
   6  -9  -2   22.90    5.60
   6  -9  -2   19.50    5.70
   6  -9  -2   17.20    2.60
  -6   9   2   14.90    4.30
  -6   9   2   15.30    3.70
  -6   9   2   16.20    3.50
  -6   9   2   14.40    4.60
  -6   9   2   12.60    5.10
   7  -9  -2   53.29    6.90
   7  -9  -2   51.59    3.40
   7  -9  -2   47.40    6.60
   7  -9  -2   53.69    3.70
  -7   9   2   60.89    6.70
  -7   9   2   48.70    5.50
  -7   9   2   48.10    5.20
  -7   9   2   52.39    6.20
  -7   9   2   49.10    5.60
   8  -9  -2  109.59    9.90
   8  -9  -2  118.99    5.20
   8  -9  -2  111.59   10.30
  -8   9   2  111.89    6.20
  -8   9   2  114.49   12.00
  -8   9   2  120.69    4.80
  -8   9   2  132.99    9.70
  -8   9   2  120.99    8.90
   9  -9  -2   19.10    6.80
   9  -9  -2   17.00    6.80
  -9   9   2    4.30    6.00
  -9   9   2    5.50    3.70
  -9   9   2   14.30    5.40
  -9   9   2   16.50    2.80
  -9   9   2   11.40    5.70
  10  -9  -2  139.89   11.70
  10  -9  -2  143.89   11.70
  10  -9  -2  109.29   12.40
 -10   9   2  126.99   10.20
 -10   9   2  147.49    8.10
 -10   9   2   91.09   14.00
 -10   9   2  144.69    9.90
 -10  -8  -2   -1.50    6.40
 -10  -8  -2    0.90    5.50
 -10  -8  -2   -3.00    5.60
  10   8   2    7.10    6.30
  10   8   2   11.70    3.50
  10   8   2    0.90    5.30
  10   8   2    2.00    4.90
  -9  -8  -2  141.99    9.40
  -9  -8  -2  146.09   10.40
  -9  -8  -2  139.49   10.10
   9   8   2  139.89    6.30
   9   8   2  147.29    8.90
   9   8   2  144.49    9.50
   9   8   2  144.59   10.70
  -8  -8  -2  143.49   11.80
  -8  -8  -2  147.49   10.20
   8   8   2  134.29    6.10
   8   8   2  132.59   10.00
   8   8   2  137.49    7.40
   8   8   2  144.99    8.90
  -7  -8  -2  149.69    9.80
  -7  -8  -2  155.58    8.30
  -7  -8  -2  154.38    9.20
  -7  -8  -2  143.09    8.20
   7   8   2  140.69    9.00
   7   8   2  137.39    5.90
   7   8   2  157.78    7.70
   7   8   2  150.08    7.70
   7   8   2  138.49    8.10
  -6  -8  -2    3.40    4.40
  -6  -8  -2    4.30    4.70
  -6  -8  -2    4.10    4.10
  -6  -8  -2   11.60    3.90
   6   8   2   11.00    3.80
   6   8   2    6.50    3.50
   6   8   2    8.40    4.10
   6   8   2    4.80    2.90
   6   8   2    8.90    4.70
  -5  -8  -2    3.30    4.40
  -5  -8  -2    3.20    3.30
  -5  -8  -2    6.90    4.00
  -5  -8  -2    1.60    2.50
  -5  -8  -2    6.20    4.20
  -5  -8  -2    6.60    2.20
   5   8   2    1.50    2.90
   5   8   2    2.30    3.60
   5   8   2    2.70    2.70
   5   8   2    3.40    3.50
   5   8   2    7.40    4.20
  -4  -8  -2    4.90    2.50
  -4  -8  -2    4.60    3.10
  -4  -8  -2    5.60    3.00
  -4  -8  -2    7.50    4.00
  -4  -8  -2    9.40    4.10
  -4  -8  -2    8.20    4.10
   4   8   2    7.10    2.80
   4   8   2    6.70    3.60
   4   8   2    9.00    4.10
   4   8   2    8.50    2.80
   4   8   2    8.10    3.60
  -3  -8  -2  684.63   15.40
  -3  -8  -2  709.13   17.40
  -3  -8  -2  695.33   17.00
  -3  -8  -2  675.83   15.80
  -3  -8  -2  672.53   15.40
   3   8   2  679.53   15.30
   3   8   2  682.53   15.60
   3   8   2  702.03   15.70
   3   8   2  701.03   17.60
   3   8   2  699.93   16.70
   3   8   2  680.83   15.20
   3   8   2  707.13   17.20
  -2  -8  -2   25.80    4.00
  -2  -8  -2   33.60    3.40
  -2  -8  -2   36.20    4.40
  -2  -8  -2   28.10    3.70
   2   8   2   30.00    3.90
   2   8   2   30.10    3.00
   2   8   2   30.80    4.10
   2   8   2   29.00    4.40
   2   8   2   29.70    3.10
   2   8   2   25.70    3.20
   2   8   2   27.50    3.20
  -1  -8  -2 4858.81   95.69
  -1  -8  -2 4736.03   95.49
  -1  -8  -2 4839.82   95.19
   1   8   2 4842.72   95.89
   1   8   2 4859.61   95.49
   1   8   2 4971.40   95.99
   1   8   2 4897.41   93.49
   1   8   2 4819.62   93.39
   1   8   2 4930.21   94.99
   1   8   2 4930.21   96.29
   0  -8  -2  936.21   20.70
   0  -8  -2  918.51   20.60
   0  -8  -2  825.42   21.00
   0  -8  -2  907.11   19.80
   0   8   2  935.81   20.20
   0   8   2  885.01   24.90
   0   8   2  915.31   20.40
   0   8   2  936.91   21.40
   0   8   2  897.01   19.70
   1  -8  -2 1090.69   23.00
   1  -8  -2 1091.19   24.40
   1  -8  -2 1093.59   23.80
   1  -8  -2 1036.40   24.60
  -1   8   2 1120.09   25.00
  -1   8   2 1088.19   23.10
  -1   8   2 1090.89   24.20
  -1   8   2 1101.19   24.10
  -1   8   2 1117.89   23.90
  -1   8   2 1110.49   23.70
   2  -8  -2  372.86   10.00
   2  -8  -2  367.36    9.30
   2  -8  -2  376.26   11.20
  -2   8   2  354.36    9.30
  -2   8   2  349.57   10.40
  -2   8   2  352.96   11.40
  -2   8   2  389.76   10.30
  -2   8   2  350.46   10.50
  -2   8   2  359.56   11.20
   3  -8  -2 1086.59   22.40
   3  -8  -2 1122.89   25.00
   3  -8  -2 1090.69   23.10
  -3   8   2 1101.49   24.20
  -3   8   2 1083.89   23.80
  -3   8   2 1051.99   23.90
  -3   8   2 1068.19   22.60
  -3   8   2 1081.19   25.00
   4  -8  -2    3.60    2.70
  -4   8   2   14.20    2.70
  -4   8   2    4.70    3.00
  -4   8   2   -2.50    5.60
   5  -8  -2  871.91   21.10
   5  -8  -2  930.91   19.30
   5  -8  -2  956.20   22.80
   5  -8  -2  945.41   22.50
  -5   8   2  942.11   22.80
  -5   8   2  961.30   22.10
  -5   8   2  942.91   21.10
  -5   8   2  918.11   20.90
  -5   8   2  949.11   21.30
   6  -8  -2   20.10    5.20
   6  -8  -2   20.70    5.10
  -6   8   2   12.10    4.30
  -6   8   2    8.60    4.60
  -6   8   2    8.80    2.00
  -6   8   2    7.70    3.20
  -6   8   2    5.50    4.80
   7  -8  -2  479.75   10.90
   7  -8  -2  503.15   16.90
   7  -8  -2  490.15   11.50
   7  -8  -2  491.55   15.10
   7  -8  -2  464.45   11.30
  -7   8   2  493.15   16.00
  -7   8   2  492.15   11.30
  -7   8   2  494.15   12.80
  -7   8   2  502.35   14.00
  -7   8   2  483.75   12.60
  -7   8   2  482.55   14.70
   8  -8  -2  323.17    9.00
   8  -8  -2  334.87   13.10
   8  -8  -2  319.67   13.00
   8  -8  -2  317.27    7.90
   8  -8  -2  290.17    8.70
  -8   8   2  313.37    8.80
  -8   8   2  310.27    9.50
  -8   8   2  328.27   12.30
  -8   8   2  315.87   12.80
  -8   8   2  328.27   11.40
   9  -8  -2  190.78   11.20
   9  -8  -2  185.48   11.10
   9  -8  -2  191.68    5.90
   9  -8  -2  195.28   11.40
   9  -8  -2  188.68    7.40
  -9   8   2  197.48    7.80
  -9   8   2  193.08    7.20
  -9   8   2  191.28    9.80
  -9   8   2  185.98    7.40
  -9   8   2  189.88   11.10
  -9   8   2  191.28   10.30
  10  -8  -2   34.70    7.30
  10  -8  -2   34.80    7.30
  10  -8  -2   36.50    4.50
  10  -8  -2   43.20    7.60
 -10   8   2   39.00    4.50
 -10   8   2   41.20    4.60
 -10   8   2   51.29    7.50
 -10   8   2   35.80    6.20
  11  -8  -2    9.30    7.20
  11  -8  -2   12.50    4.30
  11  -8  -2   13.40    7.00
  11  -8  -2   15.30    6.90
 -11   8   2   11.80    5.90
 -11   8   2   12.70    4.20
 -11   8   2   13.60    4.20
 -11   8   2    5.40    6.60
 -11  -7  -2    9.00    6.20
 -11  -7  -2    2.00    5.70
  11   7   2    3.30    5.10
  11   7   2    6.40    3.50
  11   7   2   -0.70    5.40
  11   7   2   -0.20    6.40
 -10  -7  -2   -1.40    5.90
 -10  -7  -2   -5.10    5.20
 -10  -7  -2    7.20    5.50
  10   7   2   -0.50    5.40
  10   7   2    0.10    3.10
  10   7   2   -3.20    4.90
  10   7   2    3.50    4.80
  -9  -7  -2   90.99    9.10
  -9  -7  -2   93.89    8.80
  -9  -7  -2   90.49    8.70
  -9  -7  -2  104.09    8.70
   9   7   2   98.69    5.60
   9   7   2   97.59    9.40
   9   7   2  111.19    8.30
   9   7   2  107.09    8.00
  -8  -7  -2   24.00    5.70
  -8  -7  -2   29.40    5.80
  -8  -7  -2   32.80    5.50
  -8  -7  -2   33.50    5.30
   8   7   2   34.20    4.90
   8   7   2   31.40    6.70
   8   7   2   36.40    5.90
   8   7   2   34.70    3.60
  -7  -7  -2   12.60    5.00
  -7  -7  -2   10.30    4.20
  -7  -7  -2   13.30    4.20
  -7  -7  -2    7.30    4.40
   7   7   2   10.80    3.60
   7   7   2   14.00    4.30
   7   7   2   14.30    2.80
   7   7   2   13.60    3.90
   7   7   2   14.80    4.90
  -6  -7  -2  213.78    8.90
  -6  -7  -2  217.48    9.50
  -6  -7  -2  218.38    9.30
  -6  -7  -2  223.58    8.50
   6   7   2  211.68    9.40
   6   7   2  217.18    8.20
   6   7   2  221.38    8.80
   6   7   2  213.88    8.30
   6   7   2  216.18    6.80
  -5  -7  -2   10.70    4.20
  -5  -7  -2    5.00    1.80
  -5  -7  -2    6.40    2.20
  -5  -7  -2    3.90    3.20
  -5  -7  -2    8.50    3.80
  -5  -7  -2    6.90    3.60
   5   7   2    7.30    2.60
   5   7   2    8.00    3.00
   5   7   2    5.90    3.40
   5   7   2    6.60    3.70
   5   7   2    9.70    3.90
  -4  -7  -2  310.77    8.20
  -4  -7  -2  310.37   12.40
  -4  -7  -2  312.57    7.80
  -4  -7  -2  314.37    8.90
  -4  -7  -2  311.17   10.20
  -4  -7  -2  315.77   10.00
   4   7   2  308.97    8.80
   4   7   2  322.37   10.30
   4   7   2  309.07    9.80
   4   7   2  320.27    8.40
   4   7   2  296.77    8.50
   4   7   2  320.97    9.60
  -3  -7  -2 1862.01   38.50
  -3  -7  -2 1804.22   36.80
  -3  -7  -2 1850.71   37.00
  -3  -7  -2 1854.81   38.30
  -3  -7  -2 1826.62   38.00
  -3  -7  -2 1856.11   37.00
   3   7   2 1863.01   38.60
   3   7   2 1860.41   37.00
   3   7   2 1858.51   37.00
   3   7   2 1857.61   38.40
   3   7   2 1766.52   40.50
   3   7   2 1841.52   37.00
   3   7   2 1828.12   39.10
  -2  -7  -2 1083.09   21.70
  -2  -7  -2 1057.09   23.30
  -2  -7  -2 1057.99   23.40
  -2  -7  -2 1036.50   22.30
  -2  -7  -2 1062.89   22.50
  -2  -7  -2 1043.10   22.60
  -2  -7  -2 1040.20   22.80
   2   7   2 1067.09   23.00
   2   7   2 1048.40   22.40
   2   7   2 1070.39   21.70
   2   7   2 1068.09   23.40
   2   7   2 1068.79   22.20
   2   7   2 1008.20   25.10
   2   7   2 1079.39   23.70
   2   7   2 1047.70   21.50
  -1  -7  -2   73.79    5.30
  -1  -7  -2   83.59    5.10
  -1  -7  -2   63.69    4.90
  -1  -7  -2   61.69    4.30
  -1  -7  -2   63.79    4.80
  -1  -7  -2   74.19    4.40
   1   7   2   75.39    5.20
   1   7   2   72.09    3.00
   1   7   2   69.49    4.50
   1   7   2   69.89    2.90
   1   7   2   73.69    4.20
   1   7   2   73.79    5.10
   1   7   2   69.39    4.70
   1   7   2   70.59    4.20
   1   7   2   73.59    5.50
   0  -7  -2 2258.27   49.99
   0  -7  -2 2331.97   45.90
   0  -7  -2 2280.17   45.60
   0  -7  -2 2345.97   46.40
   0  -7  -2 2284.67   46.30
   0   7   2 2333.37   46.60
   0   7   2 2302.27   46.20
   0   7   2 2320.07   47.00
   0   7   2 2291.57   46.50
   0   7   2 2161.88   47.20
   0   7   2 2315.67   45.90
   1  -7  -2  112.39    5.30
   1  -7  -2  146.99    5.70
  -1   7   2  131.39    5.60
  -1   7   2  139.19    5.50
  -1   7   2  118.19    4.70
   2  -7  -2 1485.85   30.10
   2  -7  -2 1514.95   30.90
   2  -7  -2 1499.05   31.20
   2  -7  -2 1448.16   31.70
  -2   7   2 1542.55   31.00
  -2   7   2 1502.05   31.30
  -2   7   2 1489.25   31.20
  -2   7   2 1508.15   30.20
  -2   7   2 1506.95   31.30
  -2   7   2 1509.65   32.10
   3  -7  -2  276.27    8.40
   3  -7  -2  288.87    9.40
   3  -7  -2  266.17    7.60
   3  -7  -2  289.67    7.00
  -3   7   2  264.57    7.20
  -3   7   2  260.97    9.20
  -3   7   2  294.27    8.30
  -3   7   2  257.07    8.20
  -3   7   2  255.37    8.40
   4  -7  -2 2215.08   43.20
   4  -7  -2 2193.78   43.20
   4  -7  -2 2225.38   43.10
   4  -7  -2 2177.38   45.60
  -4   7   2 2207.58   44.40
  -4   7   2 2214.98   43.20
  -4   7   2 2121.29   45.80
  -4   7   2 2242.88   45.30
  -4   7   2 2193.68   44.50
  -4   7   2 2221.18   45.80
   6  -7  -2 2029.20   40.10
   6  -7  -2 2037.00   43.40
   6  -7  -2 2009.90   40.40
   6  -7  -2 2085.69   43.40
   6  -7  -2 2038.90   40.10
  -6   7   2 2055.89   42.30
  -6   7   2 2010.50   41.40
  -6   7   2 2039.10   43.00
  -6   7   2 2069.39   40.50
  -6   7   2 2057.79   43.60
  -6   7   2 2066.69   41.50
   7  -7  -2  536.95   15.60
   7  -7  -2  586.24   15.80
   7  -7  -2  541.75   12.30
   7  -7  -2  558.74   11.70
  -7   7   2  499.45   12.80
  -7   7   2  494.05   12.90
  -7   7   2  501.35   12.30
  -7   7   2  533.55   15.50
  -7   7   2  470.65   14.70
  -7   7   2  533.35   14.40
   8  -7  -2 1450.15   30.60
   8  -7  -2 1486.65   30.20
   8  -7  -2 1495.35   34.10
   8  -7  -2 1535.95   35.20
  -8   7   2 1511.55   33.70
  -8   7   2 1525.15   31.40
  -8   7   2 1503.35   33.00
  -8   7   2 1483.25   31.90
  -8   7   2 1529.05   34.30
  -9   7   2   13.60    5.00
  10  -7  -2  275.87   14.40
  10  -7  -2  248.28   12.60
  10  -7  -2  256.87    7.70
  10  -7  -2  263.37    9.50
  10  -7  -2  272.67   12.50
 -10   7   2  258.97   11.40
 -10   7   2  234.28    9.60
 -10   7   2  250.77    8.70
 -10   7   2  250.07   12.30
 -10   7   2  258.27    9.30
  11  -7  -2   33.90    7.00
  11  -7  -2   30.10    7.70
  11  -7  -2   44.90    5.20
  11  -7  -2   36.30    7.50
 -11   7   2   42.90    6.70
 -11   7   2   35.70    4.20
 -11   7   2   33.30    4.50
 -11   7   2   27.50    4.90
 -11   7   2   28.60    7.00
 -12  -6  -2   96.89    9.60
 -12  -6  -2  109.29   10.60
 -12  -6  -2  100.39   11.20
  12   6   2   97.59    9.30
  12   6   2   98.69    7.50
  12   6   2   95.99   10.40
  12   6   2  104.39    9.40
 -11  -6  -2   37.50    6.40
 -11  -6  -2   38.80    6.80
 -11  -6  -2   35.00    7.10
  11   6   2   40.30    4.20
  11   6   2   37.80    6.40
  11   6   2   40.80    7.00
  11   6   2   44.90    6.30
 -10  -6  -2  134.09   10.10
 -10  -6  -2  144.19    9.30
 -10  -6  -2  135.09    9.90
  10   6   2  138.49   10.20
  10   6   2  140.59    9.10
  10   6   2  142.29    6.50
  10   6   2  149.69    9.70
  -9  -6  -2   19.00    4.40
  -9  -6  -2    4.00    5.70
  -9  -6  -2   11.00    5.00
  -9  -6  -2   17.60    5.00
   9   6   2    8.20    3.20
   9   6   2    8.80    3.10
   9   6   2   14.90    4.80
   9   6   2   27.00    5.50
  -8  -6  -2  963.10   25.10
  -8  -6  -2  950.70   23.00
  -8  -6  -2 1004.10   23.50
  -8  -6  -2  967.20   23.30
   8   6   2 1019.80   23.60
   8   6   2  999.40   21.10
   8   6   2  983.00   24.00
   8   6   2  972.30   21.90
  -7  -6  -2  100.49    7.00
  -7  -6  -2   83.79    7.40
  -7  -6  -2   80.89    7.10
  -7  -6  -2   95.09    6.50
   7   6   2   82.99    6.60
   7   6   2   83.89    5.60
   7   6   2   96.79    4.90
  -6  -6  -2 1054.29   23.60
  -6  -6  -2 1012.30   23.00
  -6  -6  -2 1025.80   23.70
  -6  -6  -2 1011.40   23.30
   6   6   2 1045.90   23.80
   6   6   2 1040.90   21.50
   6   6   2 1041.90   23.30
   6   6   2  998.50   22.70
  -5  -6  -2   19.00    4.10
  -5  -6  -2   21.90    3.50
  -5  -6  -2   25.20    3.90
  -5  -6  -2   24.40    3.70
   5   6   2   32.20    4.10
   5   6   2   24.40    3.60
   5   6   2   31.40    3.60
  -4  -6  -2 1658.03   33.30
  -4  -6  -2 1682.33   33.40
  -4  -6  -2 1699.63   35.40
  -4  -6  -2 1785.82   36.30
  -4  -6  -2 1675.33   34.40
  -4  -6  -2 1676.63   35.20
   4   6   2 1615.64   34.20
   4   6   2 1704.43   35.50
   4   6   2 1657.03   35.70
   4   6   2 1733.43   33.40
   4   6   2 1687.73   33.70
  -3  -6  -2 1692.73   34.30
  -3  -6  -2 1719.53   34.10
  -3  -6  -2 1747.43   34.60
  -3  -6  -2 1683.43   34.80
  -3  -6  -2 1690.33   35.40
  -3  -6  -2 1670.43   35.10
  -3  -6  -2 1702.23   35.30
   3   6   2 1720.03   35.30
   3   6   2 1726.23   34.40
   3   6   2 1752.62   35.10
   3   6   2 1673.53   34.10
   3   6   2 1719.83   34.00
   3   6   2 1675.03   35.20
  -2  -6  -2  465.65   10.70
  -2  -6  -2  474.05   11.60
  -2  -6  -2  459.65   10.40
  -2  -6  -2  452.45   11.80
  -2  -6  -2  463.15   11.00
  -2  -6  -2  438.96   11.00
  -2  -6  -2  473.25   11.80
   2   6   2  479.65   10.80
   2   6   2  471.95   11.30
   2   6   2  473.75   12.00
   2   6   2  463.35   10.50
   2   6   2  462.45   11.40
   2   6   2  446.66   11.30
   2   6   2  460.75   11.80
   2   6   2  460.75   11.60
   2   6   2  472.65   10.80
  -1  -6  -2 2097.89   42.50
  -1  -6  -2 2118.29   42.40
  -1  -6  -2 2147.89   43.10
  -1  -6  -2 2102.79   42.60
  -1  -6  -2 2091.89   43.30
   1   6   2 2137.39   42.90
   1   6   2 2131.59   43.00
   1   6   2 2137.79   43.10
   1   6   2 2109.29   42.50
   1   6   2 2148.29   43.40
   1   6   2 2180.08   43.30
   1   6   2 2135.19   41.50
   1   6   2 2118.99   41.40
   1   6   2 2182.48   46.60
   0  -6  -2  182.88    6.30
   0   6   2  168.98    6.20
   0   6   2  167.58    6.60
   1  -6  -2 1123.79   23.10
   1  -6  -2 1127.09   23.60
   1  -6  -2 1174.08   22.50
   1  -6  -2 1136.49   23.40
   1  -6  -2 1069.29   23.10
   1  -6  -2 1086.79   23.20
  -1   6   2 1109.09   23.10
  -1   6   2 1053.49   23.40
  -1   6   2  977.30   24.30
  -1   6   2 1151.38   24.00
  -1   6   2 1088.29   23.40
  -1   6   2 1116.99   23.20
   3  -6  -2  222.78    8.90
   3  -6  -2  280.57    6.20
   3  -6  -2  240.18    6.70
   3  -6  -2  243.98    7.40
  -3   6   2  203.58   10.80
  -3   6   2  251.67    7.30
  -3   6   2  220.08    6.10
  -3   6   2  242.58    7.60
   4  -6  -2  633.84   12.00
   4  -6  -2  629.74   14.60
   4  -6  -2  548.65   11.90
   4  -6  -2  570.34   11.90
  -4   6   2  516.05   12.90
  -4   6   2  539.45   14.30
  -4   6   2  503.25   12.90
  -4   6   2  551.64   13.40
   5  -6  -2  163.18    7.60
   5  -6  -2  180.18    7.80
   5  -6  -2  171.38    4.80
   5  -6  -2  153.98    6.90
   5  -6  -2  164.58    4.70
  -5   6   2  164.98    5.90
  -5   6   2  166.18    5.90
  -5   6   2  163.88    6.80
  -5   6   2  171.68    7.20
  -5   6   2  173.68    5.10
  -5   6   2  171.08    7.60
   6  -6  -2  451.15   10.40
   6  -6  -2  439.46   14.30
   6  -6  -2  449.66    9.90
   6  -6  -2  463.05   13.00
   6  -6  -2  459.85    9.90
  -6   6   2  413.36   10.80
  -6   6   2  430.76   10.50
  -6   6   2  422.56   12.90
  -6   6   2  449.66   12.90
  -6   6   2  429.46   10.90
  -6   6   2  435.36   12.00
   7  -6  -2 1456.25   32.20
   7  -6  -2 1456.25   29.30
   7  -6  -2 1445.46   32.30
   7  -6  -2 1416.16   30.00
  -7   6   2 1463.55   32.50
  -7   6   2 1482.55   30.20
  -7   6   2 1486.25   32.00
  -7   6   2 1463.35   31.50
  -7   6   2 1481.35   30.20
   8  -6  -2  237.98   10.50
   8  -6  -2  240.48    6.80
   8  -6  -2  255.17   10.50
   8  -6  -2  247.58   10.50
   8  -6  -2  246.98    7.00
  -8   6   2  237.88    7.50
  -8   6   2  208.98    7.30
  -8   6   2  227.88    9.70
  -8   6   2  210.88    9.40
  -8   6   2  239.08   10.30
  -8   6   2  226.58    8.00
   9  -6  -2   10.90    5.30
   9  -6  -2    9.50    2.90
   9  -6  -2    7.80    5.40
   9  -6  -2   10.70    5.30
  -9   6   2   10.50    5.20
  -9   6   2   12.50    3.80
  -9   6   2    9.10    3.10
  -9   6   2   17.50    3.30
  -9   6   2   12.70    5.00
  10  -6  -2  659.53   15.50
  10  -6  -2  682.53   18.90
  10  -6  -2  692.43   19.60
  10  -6  -2  676.53   20.10
 -10   6   2  682.73   18.50
 -10   6   2  663.93   17.00
 -10   6   2  676.93   15.90
 -10   6   2  672.83   19.50
 -10   6   2  679.13   16.00
  11  -6  -2   17.40    6.20
  11  -6  -2   15.60    7.90
  11  -6  -2   17.20    6.70
 -11   6   2   13.60    5.80
 -11   6   2   13.80    3.50
 -11   6   2   10.30    4.80
 -11   6   2   12.10    6.00
  12  -6  -2  493.85   17.50
  12  -6  -2  472.85   16.50
  12  -6  -2  498.55   15.10
  12  -6  -2  476.55   22.60
  12  -6  -2  494.35   17.70
 -12   6   2  474.55   17.40
 -12   6   2  481.35   14.90
 -12   6   2  472.35   17.30
 -12   6   2  498.55   13.50
 -12  -5  -2   18.10    8.90
 -12  -5  -2   13.50    7.00
  12   5   2   10.10    6.60
  12   5   2   12.80    9.60
  12   5   2   11.80    4.10
 -11  -5  -2  409.16   14.70
 -11  -5  -2  415.66   13.90
 -11  -5  -2  408.86   14.90
  11   5   2  434.76   14.50
  11   5   2  404.86   14.80
  11   5   2  414.86   11.60
  11   5   2  429.96   14.90
 -10  -5  -2  317.27   10.90
 -10  -5  -2  328.27   11.80
 -10  -5  -2  327.07   12.70
 -10  -5  -2  317.57   12.30
  10   5   2  311.47    9.50
  10   5   2  308.77   12.40
  10   5   2  328.07   12.40
  -9  -5  -2  706.23   23.60
  -9  -5  -2  646.04   17.10
  -9  -5  -2  699.13   20.40
   9   5   2  686.63   19.60
   9   5   2  661.53   15.60
  -8  -5  -2   85.79    7.50
  -8  -5  -2   98.99    7.20
  -8  -5  -2   89.89    6.40
  -8  -5  -2   70.29    7.90
   8   5   2   85.29    5.00
   8   5   2  110.29    7.50
   8   5   2   90.19    7.50
   8   5   2   80.49    6.30
  -7  -5  -2 1522.55   32.00
  -7  -5  -2 1488.95   32.30
  -7  -5  -2 1292.27   32.30
  -7  -5  -2 1524.15   32.00
   7   5   2 1502.05   30.10
   7   5   2 1483.95   32.30
   7   5   2 1505.65   31.30
   7   5   2 1507.75   32.00
  -6  -5  -2   80.89    5.50
  -6  -5  -2   77.29    5.80
  -6  -5  -2   65.89    6.40
  -6  -5  -2   68.39    5.30
   6   5   2   81.99    6.00
   6   5   2   82.39    5.80
   6   5   2   69.79    4.70
   6   5   2   71.39    4.00
  -5  -5  -2  963.40   22.10
  -5  -5  -2  991.00   22.50
  -5  -5  -2 1010.90   22.00
  -5  -5  -2  960.60   20.60
  -5  -5  -2 1001.70   22.30
   5   5   2 1037.80   21.70
   5   5   2 1002.60   22.30
   5   5   2 1010.00   22.00
   5   5   2 1001.60   20.50
  -4  -5  -2   82.99    2.90
  -4  -5  -2   77.29    5.10
  -4  -5  -2   76.99    5.00
  -4  -5  -2   85.49    3.20
  -4  -5  -2   72.39    3.50
   4   5   2   77.49    3.50
   4   5   2   83.79    4.10
   4   5   2   70.69    4.50
   4   5   2   83.19    2.90
   4   5   2   75.99    5.10
   4   5   2   81.59    5.20
  -3  -5  -2  444.16   10.10
  -3  -5  -2  456.35   11.30
  -3  -5  -2  451.25    9.90
  -3  -5  -2  450.05   11.30
  -3  -5  -2  451.55   11.30
  -3  -5  -2  446.76   11.40
  -3  -5  -2  453.85   10.90
  -3  -5  -2  453.05   10.10
  -3  -5  -2  464.45   10.60
   3   5   2  451.55    9.90
   3   5   2  447.06   11.10
   3   5   2  442.56   10.40
   3   5   2  464.65   11.10
   3   5   2  451.35   11.30
   3   5   2  452.95   10.10
   3   5   2  460.35   11.50
   3   5   2  449.06   10.60
   3   5   2  452.05   11.20
  -2  -5  -2  233.78    6.30
  -2  -5  -2  249.48    6.40
  -2  -5  -2  247.78    7.60
  -2  -5  -2  238.58    6.90
  -2  -5  -2  242.78    6.40
  -2  -5  -2  248.98    7.50
  -2  -5  -2  261.37    6.80
  -2  -5  -2  260.27    8.40
  -2  -5  -2  260.87    7.30
   2   5   2  246.78    6.40
   2   5   2  242.28    6.30
   2   5   2  246.98    8.00
   2   5   2  233.28    6.30
   2   5   2  246.38    6.30
   2   5   2  267.07    7.50
   2   5   2  246.68    7.20
   2   5   2  251.67    7.20
   2   5   2  240.48    7.60
  -1  -5  -2 1688.43   35.50
  -1  -5  -2 1709.83   34.80
  -1  -5  -2 1674.73   33.40
  -1  -5  -2 1669.13   33.80
  -1  -5  -2 1753.32   34.20
  -1  -5  -2 1717.63   34.20
  -1  -5  -2 1729.73   34.20
  -1  -5  -2 1737.23   34.60
   1   5   2 1683.33   34.60
   1   5   2 1714.63   33.80
   1   5   2 1712.43   34.60
   1   5   2 1721.73   34.10
   1   5   2 1693.03   33.30
   1   5   2 1741.83   34.50
   1   5   2 1688.73   34.00
   1   5   2 1636.14   33.80
   1   5   2 1713.93   34.80
   0  -5  -2 1125.29   21.10
   0  -5  -2 1050.19   21.40
   0  -5  -2 1131.79   21.70
   0  -5  -2 1094.89   21.70
   0  -5  -2  922.21   21.40
   0   5   2 1108.39   22.20
   0   5   2  960.60   21.30
   0   5   2 1013.40   21.70
   0   5   2 1012.20   21.60
   0   5   2 1074.29   21.10
   0   5   2  976.30   21.10
   0   5   2  937.21   20.10
   0   5   2  972.10   21.50
   0   5   2 1016.00   20.20
   1  -5  -2   19.90    2.80
  -1   5   2   25.30    3.00
   2  -5  -2  300.67    7.90
   2  -5  -2  273.57    8.20
   2  -5  -2  287.97    7.40
   2  -5  -2  270.37    8.00
   2  -5  -2  302.47    8.00
   2  -5  -2  287.97    7.20
  -2   5   2  286.97    6.70
  -2   5   2  285.17    7.70
  -2   5   2  269.27    7.50
  -2   5   2  264.87    8.20
  -2   5   2  265.07    7.80
   3  -5  -2  893.71   17.40
   3  -5  -2  872.71   17.40
   3  -5  -2  882.61   18.00
   3  -5  -2  874.71   17.80
   3  -5  -2  877.31   17.50
   3  -5  -2  835.52   19.20
   3  -5  -2  858.21   19.20
   3  -5  -2  860.21   19.00
  -3   5   2  873.41   18.90
  -3   5   2  872.71   19.40
  -3   5   2  887.51   18.70
  -3   5   2  867.61   18.40
  -3   5   2  874.21   17.50
  -3   5   2  849.12   19.10
  -3   5   2  872.51   18.40
  -3   5   2  853.01   17.30
   4  -5  -2  237.98    5.60
   4  -5  -2  210.98    5.30
   4  -5  -2  240.78    5.10
   4  -5  -2  213.08    7.50
   4  -5  -2  226.58    6.80
   4  -5  -2  185.38    7.20
   4  -5  -2  211.48    5.60
  -4   5   2  215.78    6.30
  -4   5   2  205.88    5.50
  -4   5   2  213.58    7.10
  -4   5   2  213.68    7.50
  -4   5   2  213.98    6.80
  -4   5   2  197.68    6.50
   5  -5  -2  662.63   13.60
   5  -5  -2  653.63   15.90
   5  -5  -2  664.33   14.20
   5  -5  -2  668.63   13.70
   5  -5  -2  641.24   15.90
  -5   5   2  646.64   14.20
  -5   5   2  658.73   15.40
  -5   5   2  658.03   15.60
  -5   5   2  664.23   16.10
  -5   5   2  672.83   14.50
   6  -5  -2  146.89    4.70
   6  -5  -2  143.79    7.10
   6  -5  -2  147.59    4.60
   6  -5  -2  150.48    7.40
   6  -5  -2  150.48    7.20
  -6   5   2  139.19    6.40
  -6   5   2  144.69    7.10
  -6   5   2  148.79    6.60
  -6   5   2  141.29    5.40
  -6   5   2  146.79    5.30
  -6   5   2  148.49    5.20
   7  -5  -2  535.85   14.70
   7  -5  -2  601.44   13.20
   7  -5  -2  584.14   15.50
   7  -5  -2  583.94   14.00
  -7   5   2  597.54   15.80
  -7   5   2  604.74   13.50
  -7   5   2  594.64   14.10
  -7   5   2  618.24   20.00
  -7   5   2  589.94   13.50
  -7   5   2  600.64   15.00
   8  -5  -2   31.60    3.30
   8  -5  -2   18.90    4.90
   8  -5  -2   28.00    5.20
   8  -5  -2   27.50    3.00
   8  -5  -2   34.00    5.00
  -8   5   2   26.30    4.60
  -8   5   2   23.70    4.50
  -8   5   2   27.50    3.20
  -8   5   2   24.90    3.70
  -8   5   2   27.20    4.90
  -8   5   2   28.10    3.20
   9  -5  -2  375.46   13.00
   9  -5  -2  361.76    9.60
   9  -5  -2  383.56   12.50
   9  -5  -2  372.56   10.10
   9  -5  -2  339.57   15.90
  -9   5   2  381.66   12.30
  -9   5   2  392.26   11.30
  -9   5   2  378.96    9.90
  10  -5  -2   33.20    5.80
  10  -5  -2   26.60    6.00
  10  -5  -2   29.30    6.10
  10  -5  -2   28.20    4.00
 -10   5   2   27.50    3.50
 -10   5   2   24.40    5.40
 -10   5   2   25.70    4.60
 -10   5   2   23.10    5.70
 -10   5   2   34.20    3.90
  11  -5  -2  658.93   20.10
  11  -5  -2  676.93   19.50
  11  -5  -2  666.93   16.20
  11  -5  -2  655.13   19.80
 -11   5   2  683.53   19.80
 -11   5   2  641.24   18.60
 -11   5   2  662.73   16.00
 -11   5   2  668.73   15.80
  12  -5  -2  203.48   10.80
  12  -5  -2  185.48    8.30
  12  -5  -2  190.78   11.10
  12  -5  -2  195.28   15.60
  12  -5  -2  212.38   12.20
 -12   5   2  181.88    9.10
 -12   5   2  185.58   10.10
 -12   5   2  188.48   11.50
 -12  -4  -2  338.77   14.20
 -12  -4  -2  321.47   13.70
 -12  -4  -2  325.67   12.30
  12   4   2  333.87   13.70
  12   4   2  318.87   12.80
  12   4   2  342.97   13.50
  12   4   2  326.27   13.70
 -11  -4  -2  115.79    9.40
 -11  -4  -2  119.19    8.30
 -11  -4  -2  125.29    9.50
  11   4   2  116.29    8.90
  11   4   2  115.89    6.80
  11   4   2  120.09    9.30
 -10  -4  -2  180.08    8.10
 -10  -4  -2  193.68    9.90
 -10  -4  -2  183.38   10.00
 -10  -4  -2  176.38    8.80
  10   4   2  185.18    7.30
  10   4   2  185.98    9.70
  10   4   2  194.48   10.10
  -9  -4  -2   75.49    6.70
  -9  -4  -2   70.89    5.50
  -9  -4  -2   75.19    7.60
  -9  -4  -2   78.79    7.40
   9   4   2   80.69    7.00
   9   4   2   82.19    7.40
   9   4   2   75.39    5.20
  -8  -4  -2 1622.14   35.20
  -8  -4  -2 1590.34   34.80
  -8  -4  -2 1635.44   34.40
   8   4   2 1623.44   32.70
   8   4   2 1564.04   35.10
   8   4   2 1609.74   35.00
   8   4   2 1679.73   33.10
  -7  -4  -2    8.20    3.30
  -7  -4  -2    6.50    3.10
  -7  -4  -2    3.70    3.40
  -7  -4  -2    7.90    3.90
   7   4   2   10.40    3.40
   7   4   2   13.00    3.30
   7   4   2   13.20    3.70
   7   4   2    9.60    2.40
  -6  -4  -2  950.70   21.30
  -6  -4  -2  934.51   21.00
  -6  -4  -2  955.60   21.20
  -6  -4  -2  952.20   21.70
   6   4   2  974.90   21.70
   6   4   2  963.20   19.90
   6   4   2  996.80   22.20
   6   4   2  958.80   21.50
  -5  -4  -2  209.08    7.00
  -5  -4  -2  202.18    7.00
  -5  -4  -2  204.08    5.60
  -5  -4  -2  208.88    6.90
   5   4   2  212.48    6.50
   5   4   2  208.98    7.10
   5   4   2  210.78    5.70
   5   4   2  209.38    7.30
  -4  -4  -2 3057.09   60.09
  -4  -4  -2 3153.28   60.99
  -4  -4  -2 3152.88   61.29
  -4  -4  -2 3118.19   61.39
  -4  -4  -2 3026.90   63.99
  -4  -4  -2 3136.09   61.39
  -4  -4  -2 3057.29   61.09
   4   4   2 3187.38   60.09
   4   4   2 3084.49   60.89
   4   4   2 3032.00   60.99
   4   4   2 3106.69   61.19
   4   4   2 3083.39   61.19
   4   4   2 3081.09   61.39
   4   4   2 3082.59   60.99
   4   4   2 3187.18   60.99
  -3  -4  -2   22.20    2.30
  -3  -4  -2   15.50    2.60
  -3  -4  -2   23.30    2.90
  -3  -4  -2   17.10    2.40
  -3  -4  -2   22.40    3.00
  -3  -4  -2   21.10    2.00
  -3  -4  -2   20.50    2.50
   3   4   2   19.60    2.80
   3   4   2   22.80    2.60
   3   4   2   17.80    2.40
   3   4   2   19.40    1.70
   3   4   2   19.10    2.50
   3   4   2   15.70    2.10
   3   4   2   19.40    1.90
  -2  -4  -2 2049.59   41.00
  -2  -4  -2 2051.59   40.30
  -2  -4  -2 2000.80   40.80
  -2  -4  -2 2068.49   41.00
  -2  -4  -2 2079.09   40.20
  -2  -4  -2 2047.00   40.10
  -2  -4  -2 2033.00   40.70
  -2  -4  -2 2072.59   41.10
   2   4   2 2102.39   42.40
   2   4   2 2064.59   40.20
   2   4   2 2053.19   40.30
   2   4   2 2072.69   41.10
   2   4   2 2067.69   40.40
   2   4   2 2059.49   40.00
   2   4   2 2039.00   40.90
   2   4   2 2062.59   40.80
   2   4   2 2042.40   40.70
  -1  -4  -2  362.86    8.40
  -1  -4  -2  356.56    8.50
  -1  -4  -2  348.57    8.80
  -1  -4  -2  353.36    8.80
  -1  -4  -2  376.26    8.60
   1   4   2  357.26    8.40
   1   4   2  342.77    7.70
   1   4   2  349.87    8.90
   1   4   2  362.96    8.70
   1   4   2  348.57    8.30
   1   4   2  349.87    8.70
   1   4   2  367.86    8.90
   1   4   2  352.66    8.20
   1   4   2  355.66    8.00
   0  -4  -2 3166.08   65.39
   0  -4  -2 3352.66   64.89
   0  -4  -2 3348.96   65.09
   0  -4  -2 3284.47   64.79
   0  -4  -2 3311.07   64.39
   0  -4  -2 3377.56   64.79
   0  -4  -2 3335.77   64.49
   0   4   2 3380.66   65.19
   0   4   2 3245.48   65.79
   0   4   2 3455.85   64.59
   0   4   2 3298.87   65.49
   0   4   2 3274.27   64.89
   0   4   2 3379.56   64.39
   0   4   2 3399.36   63.79
   0   4   2 3359.96   64.99
   0   4   2 3398.96   63.89
   1  -4  -2  599.04   13.00
   1  -4  -2  604.14   13.50
   1  -4  -2  606.54   11.90
   1  -4  -2  600.34   13.30
   1  -4  -2  607.14   12.40
   1  -4  -2  578.94   12.90
   1  -4  -2  607.24   13.10
   1  -4  -2  586.44   13.40
  -1   4   2  618.14   11.90
  -1   4   2  583.94   13.20
  -1   4   2  624.34   13.20
  -1   4   2  604.94   12.40
  -1   4   2  603.14   13.10
  -1   4   2  613.14   13.20
  -1   4   2  605.84   13.00
  -1   4   2  600.74   13.50
   2  -4  -2    7.10    2.20
   2  -4  -2    6.50    1.20
   2  -4  -2    2.20    2.30
   2  -4  -2    4.60    1.30
   2  -4  -2    6.00    1.70
   2  -4  -2    3.90    1.80
   2  -4  -2    3.90    2.10
  -2   4   2    5.90    2.40
  -2   4   2    5.70    1.10
  -2   4   2    4.70    2.00
  -2   4   2    4.40    2.00
  -2   4   2    4.80    1.80
  -2   4   2    3.30    2.00
   3  -4  -2 1395.86   28.40
   3  -4  -2 1405.36   29.50
   3  -4  -2 1440.06   27.70
   3  -4  -2 1390.36   27.20
   3  -4  -2 1406.06   27.50
   3  -4  -2 1345.47   28.80
   3  -4  -2 1418.36   27.30
  -3   4   2 1398.56   28.10
  -3   4   2 1363.86   27.90
  -3   4   2 1382.56   28.40
  -3   4   2 1435.56   29.00
  -3   4   2 1378.86   28.60
  -3   4   2 1429.06   28.10
  -3   4   2 1399.86   29.70
   4  -4  -2  309.07    8.90
   4  -4  -2  330.77    7.50
   4  -4  -2  325.37    8.60
   4  -4  -2  315.27    6.90
   4  -4  -2  350.26    7.10
   4  -4  -2  299.97    8.70
   4  -4  -2  325.57    8.40
   4  -4  -2  316.17    8.70
  -4   4   2  312.77    7.70
  -4   4   2  308.87    8.50
  -4   4   2  302.47    7.50
  -4   4   2  299.97    8.80
  -4   4   2  295.97    8.50
  -4   4   2  302.57    8.40
  -4   4   2  308.77    7.70
   5  -4  -2  304.27    7.40
   5  -4  -2  274.57    8.60
   5  -4  -2  292.07    6.70
   5  -4  -2  291.37    6.80
   5  -4  -2  277.27    8.10
   5  -4  -2  280.17    8.70
   5  -4  -2  276.87    9.30
  -5   4   2  286.47    7.40
  -5   4   2  275.37    7.80
  -5   4   2  272.67    9.20
  -5   4   2  288.67    8.30
  -5   4   2  298.37    7.40
  -5   4   2  282.17    8.30
  -5   4   2  280.37    9.60
   6  -4  -2   12.90    2.20
   6  -4  -2   12.80    2.10
   6  -4  -2   11.70    2.50
   6  -4  -2   15.60    3.50
  -6   4   2   12.50    3.10
  -6   4   2   12.80    2.20
  -6   4   2    7.70    2.50
  -6   4   2    8.40    3.30
  -6   4   2    9.40    3.00
   7  -4  -2  193.28    5.90
   7  -4  -2  192.38    6.10
   7  -4  -2  203.08    8.70
   7  -4  -2  198.28    8.30
   7  -4  -2  193.38    7.90
  -7   4   2  194.28    7.70
  -7   4   2  188.18    6.00
  -7   4   2  193.18    8.50
  -7   4   2  194.18    5.90
  -7   4   2  192.38    6.00
  -7   4   2  187.98    7.80
  -7   4   2  186.18    7.00
   8  -4  -2  872.81   20.80
   8  -4  -2  892.51   21.50
   8  -4  -2  899.71   22.10
   8  -4  -2  904.01   21.10
   8  -4  -2  911.11   19.50
  -8   4   2  895.01   21.20
  -8   4   2  927.31   19.30
  -8   4   2  906.11   19.30
  -8   4   2  904.91   21.90
  -8   4   2  903.31   20.50
  -8   4   2  906.71   19.40
   9  -4  -2  346.97    9.70
   9  -4  -2  349.57   11.30
   9  -4  -2  354.46   12.20
   9  -4  -2  353.56   12.60
   9  -4  -2  321.17    9.10
  -9   4   2  354.96    9.20
  -9   4   2  321.07   12.20
  -9   4   2  347.37    9.30
  -9   4   2  344.67   11.50
  -9   4   2  342.07    9.40
  -9   4   2  323.47   10.80
  10  -4  -2  213.58   11.00
  10  -4  -2  221.78   10.10
  10  -4  -2  206.78   10.20
  10  -4  -2  215.68    9.50
 -10   4   2  239.88   11.10
 -10   4   2  226.88    7.40
 -10   4   2  222.58   10.30
 -10   4   2  224.38    7.70
 -10   4   2  210.98    9.20
  11  -4  -2   25.70    6.20
  11  -4  -2   28.00    5.50
  11  -4  -2   23.90    5.40
  11  -4  -2   11.30    6.00
  11  -4  -2   24.50    4.30
 -11   4   2   19.50    5.70
 -11   4   2   21.80    3.80
 -11   4   2   26.20    5.20
 -11   4   2   20.10    4.00
  12  -4  -2  954.00   23.40
  12  -4  -2  935.31   24.30
  12  -4  -2  903.11   21.60
  12  -4  -2  940.01   25.40
 -12   4   2  923.71   21.20
 -12   4   2  963.70   23.60
 -12   4   2  879.31   20.80
 -12   4   2  921.11   24.40
 -12   4   2  917.91   21.40
 -12  -3  -2  348.77   14.20
 -12  -3  -2  345.07   12.20
 -12  -3  -2  348.17   13.70
  12   3   2  358.36   12.70
  12   3   2  360.06   13.90
  12   3   2  343.17   13.50
  12   3   2  354.86   13.60
 -11  -3  -2  186.28    8.80
 -11  -3  -2  174.28   10.50
 -11  -3  -2  169.58   10.20
 -11  -3  -2  137.29    9.40
  11   3   2  189.38    8.00
  11   3   2  179.88   10.10
  11   3   2  195.08   10.00
 -10  -3  -2  353.36   10.90
 -10  -3  -2  320.87   12.10
 -10  -3  -2  325.47   10.30
  10   3   2  345.07   10.10
  10   3   2  320.87   11.80
  10   3   2  330.77   13.80
  -9  -3  -2   27.20    4.90
  -9  -3  -2   42.30    5.60
  -9  -3  -2   30.60    4.20
  -9  -3  -2   29.00    3.90
   9   3   2   28.90    5.00
   9   3   2   34.70    4.00
   9   3   2   35.40    4.90
  -8  -3  -2   90.19    5.80
  -8  -3  -2   81.69    6.60
  -8  -3  -2   87.89    7.40
  -8  -3  -2   86.29    5.50
   8   3   2   85.59    6.70
   8   3   2   90.19    5.10
   8   3   2   80.99    6.40
  -7  -3  -2  201.28    7.10
  -7  -3  -2  173.88    7.70
  -7  -3  -2  198.88    8.00
  -7  -3  -2  194.08    6.70
   7   3   2  203.58    7.90
   7   3   2  203.58    5.70
   7   3   2  207.18    8.10
  -6  -3  -2   14.60    2.70
  -6  -3  -2   14.80    3.60
  -6  -3  -2   17.10    2.20
  -6  -3  -2   17.60    3.10
   6   3   2   15.20    2.20
   6   3   2   14.00    3.00
   6   3   2   13.40    4.00
   6   3   2   16.80    2.40
  -5  -3  -2  999.00   21.30
  -5  -3  -2  978.50   20.00
  -5  -3  -2  947.41   21.30
  -5  -3  -2  965.40   22.10
  -5  -3  -2 1017.50   21.10
  -5  -3  -2 1001.10   21.50
   5   3   2  996.10   22.10
   5   3   2 1011.70   21.40
   5   3   2  938.41   22.40
   5   3   2 1014.10   20.10
   5   3   2 1004.90   21.20
   5   3   2 1019.40   20.60
   5   3   2  963.70   21.40
  -4  -3  -2 1802.32   35.70
  -4  -3  -2 1763.92   34.70
  -4  -3  -2 1774.02   35.60
  -4  -3  -2 1771.82   35.70
  -4  -3  -2 1762.42   35.90
   4   3   2 1751.92   35.30
   4   3   2 1791.82   35.40
   4   3   2 1790.42   34.70
   4   3   2 1763.02   35.90
   4   3   2 1786.02   35.90
   4   3   2 1766.72   35.80
  -3  -3  -2  167.18    5.50
  -3  -3  -2  181.68    4.30
  -3  -3  -2  174.58    5.40
  -3  -3  -2  174.48    5.70
  -3  -3  -2  174.98    5.40
  -3  -3  -2  181.28    5.50
  -3  -3  -2  181.78    4.50
  -3  -3  -2  178.98    5.50
   3   3   2  175.88    5.20
   3   3   2  170.88    5.20
   3   3   2  175.48    5.60
   3   3   2  175.08    5.30
   3   3   2  177.48    4.40
   3   3   2  173.18    5.60
   3   3   2  172.98    4.20
   3   3   2  184.18    5.70
  -2  -3  -2   16.40    2.20
  -2  -3  -2   15.20    2.30
  -2  -3  -2   11.70    2.20
   2   3   2    9.50    1.30
   2   3   2    5.40    1.80
   2   3   2    9.60    2.00
   2   3   2    9.40    1.40
   2   3   2    6.00    1.70
   2   3   2    8.60    1.60
   2   3   2    7.60    1.70
   2   3   2    7.90    1.90
  -1  -3  -2  301.17    6.90
  -1  -3  -2  313.37    7.60
  -1  -3  -2  312.77    7.40
  -1  -3  -2  309.57    7.60
  -1  -3  -2  318.57    7.40
  -1  -3  -2  318.27    7.60
  -1  -3  -2  316.37    6.80
   1   3   2  308.27    7.10
   1   3   2  314.87    7.30
   1   3   2  314.57    7.70
   1   3   2  318.87    6.90
   1   3   2  315.07    7.60
   1   3   2  311.57    7.50
   1   3   2  314.57    6.90
   1   3   2  310.57    7.00
   1   3   2  313.67    7.50
   1  -3  -2  677.03   13.90
   1  -3  -2  643.34   13.80
   1  -3  -2  670.43   14.10
   1  -3  -2  661.83   13.80
   1  -3  -2  657.13   14.10
   1  -3  -2  667.23   13.20
   1  -3  -2  653.93   14.20
   1  -3  -2  669.23   13.20
  -1   3   2  665.03   14.00
  -1   3   2  666.13   13.20
  -1   3   2  645.84   14.00
  -1   3   2  670.83   13.10
  -1   3   2  667.73   14.20
  -1   3   2  653.03   13.80
  -1   3   2  676.43   13.90
  -1   3   2  666.13   13.90
   2  -3  -2  419.96    9.60
   2  -3  -2  409.36    9.50
   2  -3  -2  429.96    8.50
   2  -3  -2  432.46    9.20
   2  -3  -2  427.96    9.30
   2  -3  -2  373.86    9.80
   2  -3  -2  406.86    9.90
  -2   3   2  435.66    9.40
  -2   3   2  438.86    9.60
  -2   3   2  435.26   10.00
  -2   3   2  436.66    8.80
  -2   3   2  436.56    8.60
  -2   3   2  427.96    9.60
  -2   3   2  430.26   10.50
   3  -3  -2 1155.28   22.30
   3  -3  -2 1108.29   23.40
   3  -3  -2 1141.39   22.20
   3  -3  -2 1176.78   22.10
   3  -3  -2 1147.19   22.50
   3  -3  -2 1136.79   23.10
   3  -3  -2 1152.38   22.00
   3  -3  -2 1104.99   24.20
  -3   3   2 1112.99   23.40
  -3   3   2 1133.89   22.60
  -3   3   2 1106.69   23.50
  -3   3   2 1134.49   22.70
  -3   3   2 1107.49   23.30
  -3   3   2 1145.39   23.20
  -3   3   2 1132.29   22.80
   4  -3  -2 4432.76   88.09
   4  -3  -2 4555.64   86.29
   4  -3  -2 4524.45   86.89
   4  -3  -2 4409.86   87.49
   4  -3  -2 4605.14   86.19
   4  -3  -2 4500.45   87.39
   4  -3  -2 4499.35   87.59
   4  -3  -2 4473.35   87.59
  -4   3   2 4432.56   87.29
  -4   3   2 4402.36   87.39
  -4   3   2 4512.25   86.79
  -4   3   2 4486.55   87.49
  -4   3   2 4570.64   86.59
  -4   3   2 4528.15   86.69
  -4   3   2 4594.94   86.19
  -4   3   2 4517.05   87.79
   5  -3  -2  276.07    7.50
   5  -3  -2  271.27    6.50
   5  -3  -2  260.87    8.20
   5  -3  -2  277.07    8.30
   5  -3  -2  263.97    7.90
   5  -3  -2  261.27    7.50
   5  -3  -2  275.77    6.50
   5  -3  -2  268.57    7.10
  -5   3   2  276.97    6.70
  -5   3   2  266.07    6.50
  -5   3   2  267.97    6.60
  -5   3   2  252.87    7.50
  -5   3   2  262.77    7.80
  -5   3   2  260.17    7.20
  -5   3   2  262.37    8.10
  -5   3   2  266.17    7.70
   6  -3  -2  471.45   12.10
   6  -3  -2  445.96   11.00
   6  -3  -2  461.05   11.70
   6  -3  -2  460.15   11.30
   6  -3  -2  460.35   12.40
   6  -3  -2  446.86   11.00
  -6   3   2  465.95   10.40
  -6   3   2  460.85   11.20
  -6   3   2  441.86   11.40
  -6   3   2  449.36   15.40
  -6   3   2  466.55   10.40
  -6   3   2  471.95   10.40
  -6   3   2  478.55   12.30
  -6   3   2  459.55   11.80
   7  -3  -2  288.17    9.00
   7  -3  -2  286.27    7.60
   7  -3  -2  296.67    9.90
   7  -3  -2  302.97    9.70
  -7   3   2  276.87   10.00
  -7   3   2  281.37    9.60
  -7   3   2  294.97    7.50
  -7   3   2  271.67    9.00
  -7   3   2  292.17    7.50
  -7   3   2  289.87    7.70
   8  -3  -2  634.24   16.80
   8  -3  -2  636.34   16.20
   8  -3  -2  625.44   15.50
   8  -3  -2  617.24   14.30
  -8   3   2  626.84   16.00
  -8   3   2  635.04   14.20
  -8   3   2  630.64   14.10
  -8   3   2  631.34   16.50
  -8   3   2  642.94   15.50
  -8   3   2  635.94   14.50
   9  -3  -2    3.30    3.90
   9  -3  -2   -1.10    4.40
   9  -3  -2    3.50    4.40
  -9   3   2    1.30    2.70
  -9   3   2    0.90    3.00
  -9   3   2   -4.30    4.00
  -9   3   2    7.20    4.20
  -9   3   2    3.50    3.80
  -9   3   2    1.30    2.50
  10  -3  -2   57.39    6.30
  10  -3  -2   61.49    6.00
  10  -3  -2   56.69    6.50
  10  -3  -2   66.99    6.80
 -10   3   2   69.99    5.10
 -10   3   2   52.49    5.50
 -10   3   2   55.49    5.60
 -10   3   2   57.39    6.10
 -10   3   2   55.39    4.70
  11  -3  -2   75.49    7.60
  11  -3  -2   85.89    7.60
  11  -3  -2   88.69    7.90
  11  -3  -2   85.49    7.30
  11  -3  -2   71.89    6.50
 -11   3   2   77.69    6.30
 -11   3   2   76.59    8.30
 -11   3   2   79.39    5.90
 -11   3   2   77.59    5.30
 -11   3   2   88.49    8.10
  12  -3  -2    7.60    4.40
  12  -3  -2   13.50    6.30
  12  -3  -2   -0.70    5.20
  12  -3  -2    5.80    5.00
  12  -3  -2    5.40    6.10
 -12   3   2    8.50    5.90
 -12   3   2    5.80    5.10
 -12   3   2   17.80    3.60
 -12   3   2    5.60    3.80
 -12   3   2   11.40    4.30
  13  -3  -2  340.17   12.20
  13  -3  -2  312.67   15.00
  13  -3  -2  331.27   11.70
  13  -3  -2  315.37   13.80
  13  -3  -2  329.97   14.10
 -13   3   2  346.57   13.80
 -13   3   2  355.46   14.30
 -13   3   2  318.87   11.30
 -13   3   2  326.67   10.90
 -13  -2  -2  674.83   20.00
 -13  -2  -2  676.23   20.70
 -13  -2  -2  664.33   17.90
  13   2   2  685.63   20.30
  13   2   2  671.53   20.10
  13   2   2  669.23   17.70
 -12  -2  -2   21.40    6.40
 -12  -2  -2    0.10    1.50
 -12  -2  -2    6.20    5.70
 -12  -2  -2    5.30    4.40
  12   2   2    3.70    5.50
  12   2   2   12.10    5.40
  12   2   2   11.80    5.50
  12   2   2    6.00    4.60
 -11  -2  -2   29.70    5.90
 -11  -2  -2   36.80    4.80
 -11  -2  -2   32.90    6.00
 -11  -2  -2   37.50    4.30
  11   2   2   30.60    5.60
  11   2   2   33.60    6.10
  11   2   2   35.00    4.80
 -10  -2  -2  281.27    9.20
 -10  -2  -2  290.97   11.00
 -10  -2  -2  286.67    9.50
 -10  -2  -2  282.67   11.10
  10   2   2  287.17   10.90
  10   2   2  289.17    9.40
  10   2   2  291.57   11.70
  -9  -2  -2  535.45   13.60
  -9  -2  -2  537.05   15.10
  -9  -2  -2  552.34   13.50
  -9  -2  -2  544.75   15.10
   9   2   2  553.04   15.00
   9   2   2  527.65   15.10
   9   2   2  540.95   13.40
  -8  -2  -2 1549.94   34.00
  -8  -2  -2 1576.74   32.70
  -8  -2  -2 1603.74   34.00
  -8  -2  -2 1569.14   32.80
   8   2   2 1609.84   34.20
   8   2   2 1592.04   32.60
   8   2   2 1631.04   34.30
  -7  -2  -2  542.75   12.90
  -7  -2  -2  537.35   13.80
  -7  -2  -2  565.24   14.00
  -7  -2  -2  534.65   12.70
   7   2   2  554.64   14.00
   7   2   2  548.85   13.90
   7   2   2  548.25   12.70
  -6  -2  -2 1570.94   33.90
  -6  -2  -2 1496.65   32.10
  -6  -2  -2 1468.95   30.60
  -6  -2  -2 1555.54   30.90
  -6  -2  -2 1570.14   32.10
   6   2   2 1604.44   30.70
   6   2   2 1413.76   32.80
   6   2   2 1525.85   31.90
   6   2   2 1527.45   30.50
  -5  -2  -2   52.99    4.30
  -5  -2  -2   57.79    3.50
  -5  -2  -2   57.39    4.10
  -5  -2  -2   50.89    3.80
  -5  -2  -2   50.29    3.50
  -5  -2  -2   55.49    3.80
  -5  -2  -2   51.09    2.90
   5   2   2   56.49    2.80
   5   2   2   58.29    2.70
   5   2   2   60.79    3.10
   5   2   2   53.39    4.20
   5   2   2   48.00    3.90
   5   2   2   56.19    3.70
   5   2   2   59.39    3.90
   5   2   2   52.89    4.20
  -4  -2  -2 3088.29   58.89
  -4  -2  -2 3067.19   59.49
  -4  -2  -2 3047.09   59.99
  -4  -2  -2 3013.60   59.89
  -4  -2  -2 3023.20   59.89
  -4  -2  -2 3104.09   59.99
   4   2   2 3045.10   59.89
   4   2   2 3072.69   59.19
   4   2   2 3169.28   59.99
   4   2   2 2987.30   59.79
   4   2   2 3101.19   58.99
   4   2   2 3032.50   59.89
   4   2   2 3025.60   59.19
   4   2   2 3030.80   59.79
  -3  -2  -2  101.89    4.20
  -3  -2  -2  105.79    2.80
  -3  -2  -2   96.09    3.90
  -3  -2  -2   94.99    3.00
  -3  -2  -2   99.59    3.80
  -3  -2  -2  101.79    4.00
  -3  -2  -2  102.99    4.50
   3   2   2  105.09    3.90
   3   2   2  106.39    3.50
   3   2   2  110.29    2.80
   3   2   2  103.89    3.00
   3   2   2  102.99    4.10
   3   2   2  108.19    4.10
   3   2   2  112.29    3.60
   3   2   2   97.79    4.00
   3   2   2  105.19    4.40
  -2  -2  -2 1754.32   34.90
  -2  -2  -2 1802.32   34.90
  -2  -2  -2 1763.62   35.00
  -2  -2  -2 1796.42   34.30
  -2  -2  -2 1739.03   35.00
  -2  -2  -2 1806.22   34.20
  -2  -2  -2 1763.02   34.80
  -2  -2  -2 1795.82   34.90
   2   2   2 1771.52   34.90
   2   2   2 1764.02   35.00
   2   2   2 1769.12   34.80
   2   2   2 1777.32   34.80
   2   2   2 1755.42   35.00
   2   2   2 1843.72   34.20
   2   2   2 1750.82   35.00
   2   2   2 1758.52   34.80
   2   2   2 1819.92   34.30
  -1  -2  -2  990.10   19.70
  -1  -2  -2 1003.40   19.00
  -1  -2  -2  926.21   19.60
  -1  -2  -2 1007.80   19.40
  -1  -2  -2  976.10   19.60
  -1  -2  -2  989.40   19.40
  -1  -2  -2  991.50   19.70
   1   2   2  959.00   20.00
   1   2   2  973.20   19.40
   1   2   2  965.20   19.70
   1   2   2  992.10   19.00
   1   2   2  987.60   19.60
   1   2   2  974.20   19.70
   1   2   2  969.80   19.70
   1   2   2  999.20   19.40
   0  -2  -2   20.80    1.80
   0  -2  -2   22.50    1.80
   0  -2  -2   14.70    2.00
   0  -2  -2   16.60    1.90
   0  -2  -2   16.00    1.70
   0  -2  -2   16.50    1.60
   0  -2  -2   21.30    1.90
   0  -2  -2   20.70    1.90
   0   2   2   14.90    1.60
   0   2   2   16.30    1.80
   0   2   2   20.30    1.70
   0   2   2   20.10    1.80
   0   2   2   19.30    1.90
   0   2   2   19.60    2.20
   0   2   2   15.30    2.00
   0   2   2   21.30    2.30
   1  -2  -2  775.02   15.60
   1  -2  -2  768.72   14.70
   1  -2  -2  777.32   15.50
   1  -2  -2  774.22   15.30
   1  -2  -2  798.32   15.00
   1  -2  -2  782.62   15.40
   1  -2  -2  754.32   15.30
   1  -2  -2  742.63   15.60
  -1   2   2  772.32   14.70
  -1   2   2  738.63   16.60
  -1   2   2  662.23   16.80
  -1   2   2  750.72   15.50
  -1   2   2  790.82   15.00
  -1   2   2  742.83   15.30
   2  -2  -2  612.74   12.40
   2  -2  -2  598.84   12.80
   2  -2  -2  594.24   13.00
   2  -2  -2  614.44   12.80
   2  -2  -2  605.84   12.90
   2  -2  -2  613.64   12.40
   2  -2  -2  627.24   12.40
  -2   2   2  604.44   12.80
  -2   2   2  613.84   13.00
  -2   2   2  603.34   12.90
  -2   2   2  613.74   12.90
  -2   2   2  607.44   12.50
  -2   2   2  619.74   12.40
  -2   2   2  598.94   12.50
   3  -2  -2 2878.31   57.39
   3  -2  -2 2965.60   56.39
   3  -2  -2 2962.30   57.49
   3  -2  -2 2974.40   56.39
   3  -2  -2 2946.21   56.99
  -3   2   2 2983.20   56.99
  -3   2   2 2894.81   57.59
  -3   2   2 2926.81   57.39
  -3   2   2 2980.60   56.49
  -3   2   2 3051.19   56.89
  -3   2   2 2905.31   57.29
  -3   2   2 2898.21   57.39
   4  -2  -2  453.75    9.50
   4  -2  -2  451.15   10.40
   4  -2  -2  443.76   10.40
   4  -2  -2  457.75   11.60
   4  -2  -2  455.55   10.50
  -4   2   2  442.86   10.10
  -4   2   2  427.46   11.70
  -4   2   2  432.56   10.70
  -4   2   2  451.95    9.60
  -4   2   2  449.06    9.60
  -4   2   2  446.56    9.50
  -4   2   2  432.86   10.40
  -4   2   2  447.86   10.30
   5  -2  -2 4199.38   82.49
   5  -2  -2 4232.58   81.69
   5  -2  -2 4272.77   82.29
   5  -2  -2 4204.28   82.29
   5  -2  -2 4119.29   81.79
   5  -2  -2 4171.48   81.99
   5  -2  -2 4128.99   81.69
   5  -2  -2 4170.88   81.09
  -5   2   2 4313.97   81.19
  -5   2   2 4289.67   82.19
  -5   2   2 4240.68   81.09
  -5   2   2 4176.28   81.79
  -5   2   2 4283.17   82.49
  -5   2   2 4164.08   81.79
   6  -2  -2   23.40    2.40
   6  -2  -2   27.10    3.50
   6  -2  -2   21.60    2.90
   6  -2  -2   19.70    2.70
  -6   2   2   25.00    2.70
  -6   2   2   27.00    2.60
  -6   2   2   23.10    3.50
  -6   2   2   27.10    2.80
  -6   2   2   27.20    3.00
   7  -2  -2 2625.44   52.89
   7  -2  -2 2697.83   53.19
   7  -2  -2 2584.14   52.79
   7  -2  -2 2707.53   54.49
   7  -2  -2 2707.73   53.99
  -7   2   2 2715.43   52.49
  -7   2   2 2741.13   53.99
  -7   2   2 2699.93   52.39
  -7   2   2 2639.24   53.79
  -7   2   2 2717.63   52.79
  -7   2   2 2670.93   54.19
  -7   2   2 2583.64   52.99
   8  -2  -2   40.40    4.20
   8  -2  -2   34.30    3.40
   8  -2  -2   29.50    4.50
   8  -2  -2   35.30    5.00
   8  -2  -2   34.50    4.00
  -8   2   2   48.30    5.00
  -8   2   2   36.20    4.50
  -8   2   2   42.30    4.00
  -8   2   2   40.70    4.40
  -8   2   2   34.80    3.80
  -8   2   2   43.20    4.70
   9  -2  -2  223.98    9.40
   9  -2  -2  258.17   10.90
   9  -2  -2  249.38   10.50
  -9   2   2  258.37    9.60
  -9   2   2  242.78    9.60
  -9   2   2  242.08    7.40
  -9   2   2  244.38    7.60
  10  -2  -2    8.90    4.70
  10  -2  -2    3.00    4.80
  10  -2  -2   10.30    4.00
  10  -2  -2    6.20    5.70
 -10   2   2    9.00    3.00
 -10   2   2    2.80    5.20
 -10   2   2    9.00    4.40
 -10   2   2    6.70    3.60
 -10   2   2    4.70    3.80
  11  -2  -2   83.39    8.00
  11  -2  -2   71.39    7.00
  11  -2  -2   81.09    6.80
  11  -2  -2   69.19    7.30
 -11   2   2   77.59    6.00
 -11   2   2   86.19    5.70
 -11   2   2   75.19    6.90
 -11   2   2   95.99    8.40
 -11   2   2   93.69    8.40
  12  -2  -2   95.09   10.20
  12  -2  -2  101.49    9.50
  12  -2  -2   98.89    7.40
  12  -2  -2  103.59    9.30
 -12   2   2   95.19    6.00
 -12   2   2   83.49    9.20
 -12   2   2   99.89    7.80
 -12   2   2   88.29    8.80
 -12   2   2   99.99    6.90
  13  -2  -2   24.20    8.50
  13  -2  -2   32.30    6.70
  13  -2  -2   23.60    5.20
  13  -2  -2   17.60    6.90
 -13   2   2   29.80    4.80
 -13   2   2   35.10    7.20
 -13   2   2   19.70    6.30
 -13  -1  -2   98.49    7.50
 -13  -1  -2  110.09   11.50
 -13  -1  -2   96.89    9.90
  13   1   2  108.99   11.90
  13   1   2  101.19   10.00
  13   1   2  114.89   10.70
  13   1   2   96.49    8.40
 -12  -1  -2  193.08   10.80
 -12  -1  -2  212.38   11.20
 -12  -1  -2  204.68    8.70
  12   1   2  202.38    9.40
  12   1   2  210.38   11.10
  12   1   2  213.68   11.60
  12   1   2  200.48   10.60
 -11  -1  -2  708.13   19.60
 -11  -1  -2  759.52   21.30
 -11  -1  -2  712.13   17.20
 -11  -1  -2  725.63   17.50
  11   1   2  719.63   18.10
  11   1   2  743.43   19.90
  11   1   2  727.83   19.70
 -10  -1  -2   31.90    7.00
 -10  -1  -2   31.70    5.30
 -10  -1  -2   38.70    3.90
 -10  -1  -2   30.00    4.70
  10   1   2   40.00    5.90
  10   1   2   39.90    5.60
  10   1   2   33.40    4.50
  -9  -1  -2  143.59    7.90
  -9  -1  -2  148.89    6.20
  -9  -1  -2  149.79    6.10
  -9  -1  -2  135.49    7.60
   9   1   2  144.89    4.60
   9   1   2  151.78    7.70
   9   1   2  143.99    5.00
   9   1   2  154.08    6.80
   9   1   2  143.39    7.90
  -8  -1  -2  283.97    9.70
  -8  -1  -2  286.17    8.10
  -8  -1  -2  294.37    8.30
  -8  -1  -2  300.37    9.80
   8   1   2  296.27    7.10
   8   1   2  296.47    9.70
   8   1   2  295.77    8.70
   8   1   2  302.97    9.90
   8   1   2  298.77    7.30
  -7  -1  -2 1277.57   26.80
  -7  -1  -2 1333.87   28.30
  -7  -1  -2 1302.97   28.20
  -7  -1  -2 1315.67   27.00
  -7  -1  -2 1317.97   28.20
   7   1   2 1324.37   27.20
   7   1   2 1324.77   28.30
   7   1   2 1322.87   26.30
   7   1   2 1358.66   26.20
   7   1   2 1327.37   28.50
  -6  -1  -2   90.99    4.90
  -6  -1  -2   98.59    4.90
  -6  -1  -2   85.79    5.00
  -6  -1  -2   94.49    3.90
  -6  -1  -2   92.89    5.10
  -6  -1  -2   90.29    5.10
   6   1   2   87.39    4.70
   6   1   2   95.19    4.20
   6   1   2   92.39    5.10
   6   1   2   95.99    3.20
   6   1   2   97.89    5.00
   6   1   2   87.49    4.90
  -5  -1  -2  461.55   10.10
  -5  -1  -2  450.15   10.10
  -5  -1  -2  448.06   11.00
  -5  -1  -2  452.35   11.10
  -5  -1  -2  444.26   10.00
  -5  -1  -2  458.05    9.60
   5   1   2  460.45    9.60
   5   1   2  448.16   10.80
   5   1   2  476.65   11.20
   5   1   2  459.35    9.60
   5   1   2  448.36    9.90
   5   1   2  458.45   11.10
   5   1   2  449.66   10.80
   5   1   2  431.96   10.80
   5   1   2  454.55   10.20
  -4  -1  -2 2781.32   53.29
  -4  -1  -2 2790.72   52.89
  -4  -1  -2 2710.73   53.89
  -4  -1  -2 2766.52   53.99
  -4  -1  -2 2711.73   53.99
  -4  -1  -2 2730.23   53.09
  -4  -1  -2 2761.62   53.29
  -4  -1  -2 2706.33   53.99
   4   1   2 2770.42   53.09
   4   1   2 2719.33   53.89
   4   1   2 2757.82   52.69
   4   1   2 2719.23   53.09
   4   1   2 2696.93   53.89
   4   1   2 2793.02   53.99
   4   1   2 2771.52   53.19
   4   1   2 2767.52   53.89
   4   1   2 2818.12   52.69
  -3  -1  -2 1276.57   24.60
  -3  -1  -2 1287.07   25.00
  -3  -1  -2 1267.07   25.50
  -3  -1  -2 1266.27   25.40
  -3  -1  -2 1296.97   25.00
  -3  -1  -2 1277.87   24.70
  -3  -1  -2 1228.38   25.40
   3   1   2 1259.27   24.70
   3   1   2 1296.97   24.60
   3   1   2 1246.88   25.40
   3   1   2 1257.67   25.50
   3   1   2 1250.07   25.50
   3   1   2 1222.48   25.50
   3   1   2 1287.47   24.70
   3   1   2 1282.77   24.70
  -2  -1  -2 1189.58   24.10
  -2  -1  -2 1224.58   23.80
  -2  -1  -2 1205.18   23.30
  -2  -1  -2 1185.38   24.10
  -2  -1  -2 1202.38   24.10
  -2  -1  -2 1205.58   24.00
  -2  -1  -2 1225.78   23.50
   2   1   2 1260.37   23.70
   2   1   2 1216.88   23.50
   2   1   2 1235.98   23.40
   2   1   2 1208.88   24.10
   2   1   2 1176.98   24.00
   2   1   2 1219.48   24.10
   2   1   2 1216.58   24.00
   2   1   2 1231.28   23.70
  -1  -1  -2  630.44   12.60
  -1  -1  -2  602.84   12.50
  -1  -1  -2  620.04   12.60
  -1  -1  -2  626.54   12.70
  -1  -1  -2  618.94   12.70
  -1  -1  -2  643.54   12.60
   1   1   2  623.64   12.60
   1   1   2  664.53   13.60
   1   1   2  623.14   12.60
   1  -1  -2  960.40   20.40
   1  -1  -2 1021.80   19.80
   1  -1  -2 1012.90   20.10
   1  -1  -2 1013.60   19.70
   1  -1  -2  993.10   19.70
  -1   1   2 1037.40   19.70
  -1   1   2 1017.10   19.80
  -1   1   2 1078.99   19.80
  -1   1   2 1009.40   19.80
  -1   1   2  873.21   19.50
  -1   1   2  995.60   19.70
   2  -1  -2  976.20   19.40
   2  -1  -2  965.00   19.80
   2  -1  -2 1011.90   19.80
   2  -1  -2  995.80   19.90
   2  -1  -2  979.00   19.80
   2  -1  -2 1034.70   19.40
   2  -1  -2  981.20   19.20
   2  -1  -2  994.10   19.60
  -2   1   2  931.01   19.50
  -2   1   2 1028.40   19.90
  -2   1   2  991.70   19.80
  -2   1   2  978.40   19.50
  -2   1   2  984.50   19.60
  -2   1   2  988.30   19.20
  -2   1   2  982.70   19.80
  -2   1   2 1008.90   20.00
   3  -1  -2    1.60    1.60
   3  -1  -2    1.50    1.50
   3  -1  -2    3.50    1.60
   3  -1  -2    4.40    1.10
   3  -1  -2    1.10    1.90
   3  -1  -2    0.10    1.70
   3  -1  -2    3.50    1.90
   3  -1  -2    0.70    1.60
  -3   1   2    1.40    1.70
  -3   1   2    5.00    1.30
  -3   1   2    2.50    1.20
  -3   1   2    3.60    1.70
  -3   1   2    4.90    1.70
  -3   1   2    2.30    1.80
  -3   1   2    3.60    1.30
  -3   1   2    2.20    1.50
   4  -1  -2 1852.01   37.10
   4  -1  -2 1856.41   37.60
   4  -1  -2 1866.41   37.40
   4  -1  -2 1866.71   36.70
   4  -1  -2 1831.02   37.00
   4  -1  -2 1927.61   37.50
   4  -1  -2 1862.61   37.30
  -4   1   2 1867.91   37.40
  -4   1   2 1927.51   36.60
  -4   1   2 1796.22   36.90
  -4   1   2 1896.51   36.70
  -4   1   2 1921.41   37.60
  -4   1   2 1917.51   36.70
  -4   1   2 1880.21   37.20
   5  -1  -2   80.79    3.90
   5  -1  -2   76.39    4.30
   5  -1  -2   75.59    4.40
   5  -1  -2   78.69    4.10
   5  -1  -2   79.09    4.80
   5  -1  -2   81.19    3.70
  -5   1   2   76.59    3.70
  -5   1   2   76.19    4.20
  -5   1   2   78.39    4.60
  -5   1   2   85.09    4.40
  -5   1   2   77.89    3.30
  -5   1   2   83.29    3.50
   6  -1  -2 1126.89   22.60
   6  -1  -2 1110.49   23.50
   6  -1  -2 1100.39   22.70
   6  -1  -2 1099.29   24.00
   6  -1  -2 1077.89   23.20
   6  -1  -2 1076.19   22.60
  -6   1   2 1064.69   22.60
  -6   1   2 1064.19   23.80
  -6   1   2 1094.79   22.70
  -6   1   2 1118.49   22.50
  -6   1   2 1139.99   23.60
  -6   1   2 1101.79   23.30
   7  -1  -2 2373.36   47.60
   7  -1  -2 2396.26   47.50
   7  -1  -2 2386.66   48.50
   7  -1  -2 2360.66   49.00
   7  -1  -2 2406.36   47.30
  -7   1   2 2389.66   47.20
  -7   1   2 2443.06   47.70
  -7   1   2 2415.56   48.40
  -7   1   2 2457.75   48.70
  -7   1   2 2339.77   47.40
  -7   1   2 2395.86   47.30
   8  -1  -2 3591.34   69.29
   8  -1  -2 3551.94   70.79
   8  -1  -2 3517.65   71.19
   8  -1  -2 3477.55   69.89
   8  -1  -2 3537.65   70.39
  -8   1   2 3590.24   69.29
  -8   1   2 3572.84   70.49
  -8   1   2 3531.15   70.69
  -8   1   2 3443.26   68.99
  -8   1   2 3526.15   69.69
   9  -1  -2  595.84   16.30
   9  -1  -2  573.74   15.50
   9  -1  -2  589.64   14.00
   9  -1  -2  568.54   13.50
   9  -1  -2  574.64   15.60
  -9   1   2  582.74   15.50
  -9   1   2  576.84   14.50
  -9   1   2  580.14   13.90
  -9   1   2  592.24   15.60
  -9   1   2  589.04   13.70
  10  -1  -2 1350.76   30.30
  10  -1  -2 1426.36   34.30
  10  -1  -2 1315.57   28.30
  10  -1  -2 1372.86   28.70
 -10   1   2 1358.26   29.40
 -10   1   2 1334.47   34.30
 -10   1   2 1350.46   28.50
 -10   1   2 1333.97   30.40
  11  -1  -2 1305.37   30.10
  11  -1  -2 1299.27   30.50
  11  -1  -2 1251.27   29.30
  11  -1  -2 1223.18   29.40
 -11   1   2 1283.67   27.70
 -11   1   2 1287.47   30.00
 -11   1   2 1258.17   29.60
 -11   1   2 1292.27   27.50
 -11   1   2 1272.07   28.40
  12  -1  -2  456.85   13.40
  12  -1  -2  408.46   14.50
  12  -1  -2  442.36   15.00
  12  -1  -2  446.06   16.20
 -12   1   2  449.66   15.20
 -12   1   2  436.96   12.70
 -12   1   2  434.36   15.10
 -12   1   2  431.46   13.60
  13  -1  -2  326.47   14.20
  13  -1  -2  322.17   18.60
  13  -1  -2  325.07   13.70
 -13   1   2  366.56   11.80
 -13   1   2  338.17   12.60
 -13   1   2  333.97   13.90
 -13   1   2  374.06   15.60
 -13   0  -2    2.30    5.70
 -13   0  -2    4.90    4.40
  13   0   2    4.40    6.30
  13   0   2    7.90    6.20
  13   0   2    6.40    5.20
 -12   0  -2 1291.67   30.60
 -12   0  -2 1264.57   29.80
 -12   0  -2 1240.98   27.40
 -12   0  -2 1282.87   27.70
  12   0   2 1265.97   28.90
  12   0   2 1300.17   30.70
  12   0   2 1296.57   30.90
  12   0   2 1287.27   26.60
  12   0   2 1254.07   30.40
 -11   0  -2   12.40    3.60
 -11   0  -2   12.40    5.10
 -11   0  -2   12.40    3.30
 -11   0  -2   15.30    5.40
  11   0   2   11.80    3.20
  11   0   2   12.10    5.20
  11   0   2   14.00    4.90
  11   0   2   17.40    4.80
 -10   0  -2    5.00    4.50
 -10   0  -2    7.50    4.70
 -10   0  -2    8.50    2.90
  10   0   2    9.30    4.60
  10   0   2    8.30    3.00
  10   0   2    4.10    2.70
  10   0   2   14.20    4.20
  -9   0  -2   11.20    2.90
  -9   0  -2    6.40    4.10
  -9   0  -2    8.60    4.20
  -9   0  -2    7.90    2.60
  -9   0  -2    9.30    4.20
   9   0   2    6.00    3.80
   9   0   2    7.40    2.30
   9   0   2    5.60    4.20
   9   0   2   12.70    2.90
   9   0   2    8.10    3.70
  -8   0  -2 2305.17   47.30
  -8   0  -2 2351.66   47.20
  -8   0  -2 2266.17   45.50
  -8   0  -2 2298.97   47.40
  -8   0  -2 2333.87   45.50
   8   0   2 2306.27   45.60
   8   0   2 2297.47   47.50
   8   0   2 2241.58   45.40
   8   0   2 2350.06   46.50
   8   0   2 2329.07   47.50
  -7   0  -2   21.10    2.30
  -7   0  -2   18.20    2.20
  -7   0  -2   17.40    3.40
  -7   0  -2   19.20    3.40
  -7   0  -2   20.10    4.10
   7   0   2   20.50    3.60
   7   0   2   23.50    2.50
   7   0   2   21.40    3.40
   7   0   2   24.40    3.10
  -6   0  -2 3777.62   75.59
  -6   0  -2 3919.51   74.19
  -6   0  -2 3919.01   75.69
  -6   0  -2 3773.62   74.19
  -6   0  -2 3888.51   75.49
  -6   0  -2 3766.12   75.69
   6   0   2 3838.52   75.69
   6   0   2 3926.41   74.49
   6   0   2 3817.12   75.59
   6   0   2 3836.32   75.39
   6   0   2 3820.92   75.69
   6   0   2 3941.81   74.39
  -5   0  -2   17.10    2.60
  -5   0  -2   19.70    2.10
  -5   0  -2   24.90    2.60
  -5   0  -2   20.60    2.10
  -5   0  -2   16.70    2.60
  -5   0  -2   19.80    2.70
  -5   0  -2   18.50    2.90
   5   0   2   21.00    2.80
   5   0   2   24.20    2.60
   5   0   2   21.20    2.40
   5   0   2   19.60    2.30
   5   0   2   20.70    2.00
   5   0   2   19.30    2.60
   5   0   2   23.80    2.70
   5   0   2   21.90    2.60
   5   0   2   23.40    2.60
   5   0   2   15.70    2.50
  -4   0  -2 4639.64   91.09
  -4   0  -2 4726.03   91.09
  -4   0  -2 4681.23   90.79
  -4   0  -2 4599.94   91.09
  -4   0  -2 4620.04   89.99
  -4   0  -2 4735.23   91.29
   4   0   2 4709.33   90.99
   4   0   2 4764.22   91.19
   4   0   2 4760.42   90.39
   4   0   2 4744.93   91.09
   4   0   2 4823.32   91.19
   4   0   2 4735.73   90.59
   4   0   2 4705.83   91.09
   4   0   2 4770.12   91.09
  -3   0  -2    1.60    1.30
  -3   0  -2    0.40    1.60
  -3   0  -2    1.20    1.80
  -3   0  -2    0.00    1.60
  -3   0  -2    0.70    0.80
  -3   0  -2    1.80    1.30
  -3   0  -2    3.10    2.20
  -3   0  -2    1.20    1.60
   3   0   2    0.60    1.30
   3   0   2    1.90    1.60
   3   0   2   -0.20    1.40
   3   0   2    2.00    1.10
   3   0   2    5.70    1.70
   3   0   2    0.20    1.20
   3   0   2    2.80    1.50
   3   0   2    2.20    1.50
   3   0   2    0.80    1.50
  -2   0  -2 2803.62   53.59
  -2   0  -2 2689.13   54.69
  -2   0  -2 2902.71   53.59
  -2   0  -2 2786.92   54.39
  -2   0  -2 2781.62   53.79
  -2   0  -2 2779.82   53.89
  -2   0  -2 2732.33   54.19
   2   0   2 2791.82   54.39
   2   0   2 2811.42   54.29
   2   0   2 2790.62   53.79
   2   0   2 2882.01   54.19
   2   0   2 2996.80   54.29
   2   0   2 2761.52   54.19
   2   0   2 2838.02   53.99
  -1   0  -2    0.50    0.40
  -1   0  -2    0.70    0.30
  -1   0  -2    0.50    0.60
  -1   0  -2   -1.10    0.50
  -1   0  -2   -0.50    0.70
  -1   0  -2   -1.40    0.90
   1   0  -2    0.10    1.30
   1   0  -2   -1.20    0.60
   1   0  -2   -0.50    1.00
   1   0  -2    4.10    1.30
   1   0  -2   -0.20    1.10
  -1   0   2   -2.20    0.80
  -1   0   2   -0.60    1.00
   2   0  -2  173.28    4.20
   2   0  -2  172.38    4.40
   2   0  -2  174.88    4.30
   2   0  -2  166.98    4.20
   2   0  -2  168.38    4.60
   2   0  -2  162.38    4.20
   2   0  -2  170.98    4.50
  -2   0   2  158.68    4.90
  -2   0   2  178.88    5.10
  -2   0   2  155.88    5.80
  -2   0   2  168.08    4.20
  -2   0   2  162.78    4.50
  -2   0   2  178.58    4.20
   3   0  -2    8.90    1.80
   3   0  -2   11.20    1.70
   3   0  -2   12.50    1.50
   3   0  -2   11.00    1.40
   3   0  -2   11.20    2.10
   3   0  -2   12.00    2.10
   3   0  -2   16.20    1.70
   3   0  -2   10.30    1.70
   3   0  -2   11.50    1.80
  -3   0   2   10.50    1.80
  -3   0   2   12.70    1.90
  -3   0   2    8.20    1.80
  -3   0   2   13.00    1.90
  -3   0   2   13.00    1.50
  -3   0   2   13.10    1.60
   4   0  -2 1922.01   37.30
   4   0  -2 1919.91   38.10
   4   0  -2 1944.31   37.30
   4   0  -2 1955.30   38.40
   4   0  -2 1937.01   37.80
   4   0  -2 1877.41   38.10
   4   0  -2 1907.01   38.20
  -4   0   2 1906.91   38.40
  -4   0   2 1898.81   37.50
  -4   0   2 1917.21   37.60
  -4   0   2 1926.81   37.70
  -4   0   2 1881.11   38.20
  -4   0   2 1946.61   38.30
  -4   0   2 1952.10   38.60
  -4   0   2 1967.20   37.90
   5   0  -2    0.20    1.80
   5   0  -2    0.10    2.30
   5   0  -2    2.80    2.10
   5   0  -2    3.90    1.60
   5   0  -2    0.90    2.40
   5   0  -2    1.30    2.00
   5   0  -2    1.10    1.20
   5   0  -2    1.70    2.00
   5   0  -2    0.70    2.30
  -5   0   2    2.10    1.80
  -5   0   2    1.40    2.20
  -5   0   2   -0.90    1.60
  -5   0   2    0.40    1.60
  -5   0   2   -0.70    2.20
  -5   0   2    0.10    2.10
  -5   0   2   -1.10    2.20
   6   0  -2    9.60    2.80
   6   0  -2    8.30    1.80
   6   0  -2    6.90    2.70
   6   0  -2    8.30    2.10
   6   0  -2    4.30    2.80
  -6   0   2    9.10    1.90
  -6   0   2    9.80    2.10
  -6   0   2    9.90    2.50
  -6   0   2    8.40    2.00
  -6   0   2    7.80    2.60
  -6   0   2    7.20    2.60
   7   0  -2   13.80    3.30
   7   0  -2    7.90    3.50
   7   0  -2    7.40    2.60
   7   0  -2   14.10    3.30
   7   0  -2    8.70    2.40
  -7   0   2    8.60    3.20
  -7   0   2    5.30    3.10
  -7   0   2    7.10    2.30
  -7   0   2    7.90    3.00
  -7   0   2    8.10    2.30
   8   0  -2 1487.65   30.30
   8   0  -2 1532.75   30.60
   8   0  -2 1504.15   32.00
   8   0  -2 1561.24   32.60
   8   0  -2 1516.55   32.90
  -8   0   2 1488.05   32.40
  -8   0   2 1513.95   31.10
  -8   0   2 1514.25   31.10
  -8   0   2 1483.55   32.20
   9   0  -2    3.00    2.20
   9   0  -2    5.60    3.80
   9   0  -2    9.00    3.10
   9   0  -2    8.30    4.50
   9   0  -2   10.80    4.30
  -9   0   2    3.00    2.80
  -9   0   2    3.50    3.00
  -9   0   2    2.50    3.90
  -9   0   2    5.10    4.00
  -9   0   2    8.80    3.80
  10   0  -2  315.47    8.80
  10   0  -2  316.67   11.10
  10   0  -2  318.47   14.20
  10   0  -2  298.47    8.20
 -10   0   2  283.07   17.20
 -10   0   2  304.37   10.50
 -10   0   2  311.67   11.40
 -10   0   2  314.47    9.30
  11   0  -2   19.20    5.60
  11   0  -2   19.70    5.10
  11   0  -2   19.40    5.90
  11   0  -2   22.00    3.60
 -11   0   2   19.70    5.30
 -11   0   2   17.10    3.80
 -11   0   2   17.40    5.40
 -11   0   2   16.60    4.90
 -11   0   2   15.40    4.20
  12   0  -2 1373.36   32.60
  12   0  -2 1402.76   33.10
  12   0  -2 1389.56   28.40
  12   0  -2 1382.86   31.60
 -12   0   2 1358.86   32.50
 -12   0   2 1356.26   32.10
 -12   0   2 1346.47   30.10
  13   0  -2   10.20    6.10
  13   0  -2   11.10    6.00
  13   0  -2    5.00    8.40
 -13   0   2   15.70    5.80
 -13   0   2    7.00    4.50
 -13   0   2   18.00   10.10
 -13   0   2    6.00    6.60
 -13   1  -2  102.59   10.30
 -13   1  -2   92.79    9.00
 -13   1  -2  103.29    9.50
  13  -1   2   83.89   10.20
  13  -1   2   99.49   10.30
  13  -1   2  104.89   10.90
  13  -1   2   93.89    8.80
 -12   1  -2  222.88    8.00
 -12   1  -2  203.78   10.70
 -12   1  -2  204.48   11.30
 -12   1  -2  203.48    7.60
  12  -1   2  228.88   11.30
  12  -1   2  202.08    8.10
  12  -1   2  214.58    9.90
  12  -1   2  210.98   10.60
  12  -1   2  215.68   10.70
 -11   1  -2  698.33   17.00
 -11   1  -2  727.03   19.40
 -11   1  -2  725.03   16.40
 -11   1  -2  703.73   19.40
 -11   1  -2  724.63   18.70
  11  -1   2  727.03   19.20
  11  -1   2  746.43   19.90
  11  -1   2  699.23   18.20
  11  -1   2  704.73   19.20
 -10   1  -2   32.30    3.50
 -10   1  -2   25.80    5.10
 -10   1  -2   32.10    5.10
 -10   1  -2   18.20    6.10
 -10   1  -2   29.20    3.20
  10  -1   2   27.90    5.20
  10  -1   2   32.70    3.70
  10  -1   2   32.20    3.90
  10  -1   2   35.90    4.90
  -9   1  -2  153.08    7.90
  -9   1  -2  147.89    7.50
  -9   1  -2  146.09    5.30
  -9   1  -2  148.39    8.00
  -9   1  -2  146.89    5.30
   9  -1   2  133.89    7.10
   9  -1   2  136.39    5.50
   9  -1   2  146.99    7.50
   9  -1   2  143.49    6.10
   9  -1   2  142.69    7.80
  -8   1  -2  295.97    7.30
  -8   1  -2  302.57    9.60
  -8   1  -2  301.27    9.70
  -8   1  -2  289.67    7.30
  -8   1  -2  291.27    9.40
   8  -1   2  284.77    9.10
   8  -1   2  287.27    9.40
   8  -1   2  291.77    8.30
   8  -1   2  297.47   10.00
   8  -1   2  289.57    8.00
  -7   1  -2 1310.17   28.10
  -7   1  -2 1339.07   28.00
  -7   1  -2 1315.57   26.20
  -7   1  -2 1319.07   28.30
  -7   1  -2 1309.37   26.20
   7  -1   2 1363.76   27.40
   7  -1   2 1357.96   28.60
   7  -1   2 1311.97   27.10
   7  -1   2 1326.17   28.30
   7  -1   2 1312.07   27.70
  -6   1  -2   89.79    5.00
  -6   1  -2   87.39    4.60
  -6   1  -2   88.09    4.80
  -6   1  -2   94.89    2.90
   6  -1   2   93.59    4.50
   6  -1   2   90.89    4.60
   6  -1   2   98.39    5.20
   6  -1   2   96.59    4.60
   6  -1   2   93.29    5.00
   6  -1   2   92.19    4.20
   6  -1   2   93.29    3.90
   6  -1   2   89.09    4.50
  -5   1  -2  448.36   10.80
  -5   1  -2  443.66   10.40
  -5   1  -2  447.46   10.70
  -5   1  -2  445.06   10.90
  -5   1  -2  438.26   10.80
  -5   1  -2  448.96   10.20
   5  -1   2  445.76   10.70
   5  -1   2  445.26   10.90
   5  -1   2  439.86   10.80
   5  -1   2  447.86   10.50
   5  -1   2  445.46   10.50
   5  -1   2  459.45   10.30
   5  -1   2  455.95   11.60
  -4   1  -2 2771.82   53.99
  -4   1  -2 2769.32   54.19
  -4   1  -2 2751.72   53.99
  -4   1  -2 2673.63   54.19
  -4   1  -2 2810.52   54.29
  -4   1  -2 2785.82   54.19
   4  -1   2 2800.92   54.19
   4  -1   2 2776.32   54.09
   4  -1   2 2793.82   54.39
   4  -1   2 2770.22   53.89
   4  -1   2 2780.32   54.19
   4  -1   2 2810.22   54.89
   4  -1   2 2804.52   53.99
   4  -1   2 2761.62   54.29
   4  -1   2 2760.82   54.29
   4  -1   2 2770.52   53.89
  -3   1  -2 1295.57   25.50
  -3   1  -2 1284.27   25.60
  -3   1  -2 1268.27   25.60
  -3   1  -2 1284.37   25.50
  -3   1  -2 1295.47   25.40
  -3   1  -2 1266.67   25.50
   3  -1   2 1250.07   25.70
   3  -1   2 1289.67   25.50
   3  -1   2 1303.87   25.60
   3  -1   2 1278.27   25.40
   3  -1   2 1275.87   25.50
   3  -1   2 1275.07   25.50
   3  -1   2 1255.87   25.40
   3  -1   2 1295.97   25.50
  -2   1  -2 1209.68   23.60
  -2   1  -2 1230.18   23.70
  -2   1  -2 1216.08   23.80
  -2   1  -2 1212.98   23.90
  -2   1  -2 1209.48   23.70
  -2   1  -2 1216.08   23.70
   2  -1   2 1219.98   23.80
   2  -1   2 1183.68   23.60
   2  -1   2 1214.28   23.70
   2  -1   2 1154.38   23.70
   2  -1   2 1156.18   24.20
   2  -1   2 1209.38   23.70
   2  -1   2 1209.28   23.80
   2  -1   2 1206.48   23.60
   2  -1   2 1217.18   23.60
  -1   1  -2  493.75   11.40
  -1   1  -2  481.15   11.20
  -1   1  -2  607.14   11.20
  -1   1  -2  586.64   11.60
  -1   1  -2  630.14   11.60
  -1   1  -2  618.14   11.80
   1  -1   2  523.35   11.50
   1  -1   2  604.94   11.90
   1  -1   2  630.54   11.70
   1  -1   2  613.34   11.80
   0   1  -2   -0.40    0.40
   1   1  -2 1053.59   19.90
   1   1  -2 1032.30   19.50
   1   1  -2 1034.60   19.90
   1   1  -2  900.41   20.00
   1   1  -2  986.40   19.80
  -1  -1   2 1041.50   19.90
  -1  -1   2 1042.90   19.90
  -1  -1   2  935.71   19.80
  -1  -1   2 1036.30   19.80
  -1  -1   2 1069.19   19.60
  -1  -1   2  908.91   20.20
  -1  -1   2 1017.80   19.80
   2   1  -2  970.00   19.30
   2   1  -2  984.30   19.40
   2   1  -2 1001.70   19.00
   2   1  -2  985.20   19.40
   2   1  -2  998.90   19.50
   2   1  -2  968.30   19.40
   2   1  -2  975.20   19.70
   2   1  -2  956.90   19.40
  -2  -1   2  936.71   19.80
  -2  -1   2 1010.80   19.50
  -2  -1   2  989.90   19.60
  -2  -1   2  954.50   19.50
  -2  -1   2  937.91   19.40
  -2  -1   2  887.21   20.90
  -2  -1   2  918.01   19.70
  -2  -1   2 1056.89   19.00
   3   1  -2    6.00    1.50
   3   1  -2    5.70    1.90
   3   1  -2    1.30    1.70
   3   1  -2    4.40    1.50
   3   1  -2    2.50    1.20
   3   1  -2    2.50    1.60
   3   1  -2    1.80    1.60
   3   1  -2    3.80    1.90
  -3  -1   2    2.00    1.70
  -3  -1   2    3.30    1.10
  -3  -1   2    1.20    1.50
  -3  -1   2    2.50    1.60
  -3  -1   2    0.50    1.50
  -3  -1   2    1.60    1.80
  -3  -1   2    0.00    1.70
   4   1  -2 1861.11   36.80
   4   1  -2 1946.01   36.30
   4   1  -2 1896.41   37.30
   4   1  -2 1824.92   37.40
   4   1  -2 1876.91   37.30
   4   1  -2 1955.70   36.90
   4   1  -2 1861.31   37.40
   4   1  -2 1928.01   37.40
  -4  -1   2 1809.72   36.30
  -4  -1   2 1888.61   37.10
  -4  -1   2 1869.21   37.20
  -4  -1   2 1903.91   37.30
  -4  -1   2 1824.62   37.30
  -4  -1   2 1856.81   37.40
   5   1  -2   73.39    3.20
   5   1  -2   74.59    4.60
   5   1  -2   71.69    4.00
   5   1  -2   83.59    4.10
   5   1  -2   67.29    4.30
   5   1  -2   78.69    3.10
   5   1  -2   79.69    4.40
   5   1  -2   73.19    3.20
   5   1  -2   71.19    4.00
  -5  -1   2   76.69    4.30
  -5  -1   2   79.99    4.40
  -5  -1   2   90.99    3.70
  -5  -1   2   78.19    4.30
  -5  -1   2   76.79    4.20
  -5  -1   2   81.59    3.80
  -5  -1   2   77.79    2.80
   6   1  -2 1086.19   23.40
   6   1  -2 1095.59   21.60
   6   1  -2 1125.79   21.80
   6   1  -2 1087.49   22.90
   6   1  -2 1095.99   23.10
   6   1  -2 1090.09   23.80
   6   1  -2 1079.19   22.50
  -6  -1   2 1059.19   23.30
  -6  -1   2 1077.89   23.30
  -6  -1   2 1100.29   22.80
  -6  -1   2 1049.79   21.60
  -6  -1   2 1123.19   23.10
  -6  -1   2 1070.59   22.60
   7   1  -2 2343.87   47.40
   7   1  -2 2244.78   45.80
   7   1  -2 2369.56   48.20
   7   1  -2 2369.66   45.80
   7   1  -2 2400.96   47.90
   7   1  -2 2416.26   45.70
  -7  -1   2 2390.06   47.40
  -7  -1   2 2365.76   47.00
  -7  -1   2 2307.37   46.80
  -7  -1   2 2319.77   47.80
  -7  -1   2 2358.36   47.80
   8   1  -2 3496.95   69.49
   8   1  -2 3501.65   67.49
   8   1  -2 3551.14   67.59
   8   1  -2 3525.05   70.09
   8   1  -2 3469.15   70.49
  -8  -1   2 3501.45   69.09
  -8  -1   2 3430.56   68.79
  -8  -1   2 3608.74   69.59
  -8  -1   2 3460.85   69.99
  -8  -1   2 3440.66   69.99
   9   1  -2  556.74   12.30
   9   1  -2  550.34   15.20
   9   1  -2  549.45   11.90
   9   1  -2  565.74   15.90
   9   1  -2  544.05   14.60
  -9  -1   2  546.55   15.20
  -9  -1   2  547.65   13.70
  -9  -1   2  575.94   15.50
  -9  -1   2  567.14   14.00
  -9  -1   2  580.44   14.80
  10   1  -2 1402.06   31.50
  10   1  -2 1429.56   32.50
 -10  -1   2 1324.37   32.10
 -10  -1   2 1275.67   30.10
 -10  -1   2 1296.97   29.00
 -10  -1   2 1358.36   29.80
  11   1  -2 1288.97   30.10
  11   1  -2 1266.97   28.50
  11   1  -2 1278.77   29.70
 -11  -1   2 1236.58   29.40
 -11  -1   2 1204.58   27.60
 -11  -1   2 1236.08   27.40
 -11  -1   2 1249.18   29.50
 -11  -1   2 1235.68   28.50
  12   1  -2  411.56   14.80
  12   1  -2  447.26   15.90
  12   1  -2  422.86   14.10
 -12  -1   2  433.76   15.40
 -12  -1   2  468.85   14.40
 -12  -1   2  416.86   14.90
 -12  -1   2  415.76   13.00
  13   1  -2  338.47   13.90
  13   1  -2  353.06   15.50
  13   1  -2  325.57   12.90
 -13  -1   2  326.77   13.20
 -13  -1   2  334.27   15.80
 -13  -1   2  312.77   11.70
 -13   2  -2  688.83   20.00
 -13   2  -2  611.14   15.60
 -13   2  -2  651.03   18.50
  13  -2   2  726.13   21.00
  13  -2   2  683.73   18.70
  13  -2   2  618.84   18.70
  13  -2   2  663.93   17.60
  13  -2   2  670.63   19.90
  13  -2   2  731.03   22.70
 -12   2  -2   17.50    5.70
 -12   2  -2   10.80    3.20
 -12   2  -2    9.40    5.70
 -12   2  -2   10.30    5.60
 -12   2  -2   11.40    3.50
  12  -2   2    8.20    5.30
  12  -2   2   10.90    4.80
  12  -2   2    7.30    5.20
  12  -2   2    8.10    4.30
  12  -2   2    7.80    5.80
  12  -2   2   12.80    5.10
 -11   2  -2   35.30    3.40
 -11   2  -2   32.70    5.80
 -11   2  -2   30.10    5.20
 -11   2  -2   33.40    3.50
 -11   2  -2   34.00    6.00
  11  -2   2   45.70    6.00
  11  -2   2   42.90    4.80
  11  -2   2   46.60    5.80
  11  -2   2   35.00    5.90
  11  -2   2   45.40    5.70
 -10   2  -2  275.47   11.30
 -10   2  -2  281.57   10.50
 -10   2  -2  285.17   10.30
 -10   2  -2  276.67    7.90
  10  -2   2  276.67   10.30
  10  -2   2  290.87   11.10
  10  -2   2  275.57   10.20
  10  -2   2  287.27    9.50
  10  -2   2  281.77   13.10
  -9   2  -2  527.85   14.10
  -9   2  -2  531.45   11.90
  -9   2  -2  538.15   14.70
  -9   2  -2  539.75   14.70
  -9   2  -2  536.65   11.90
   9  -2   2  539.35   14.60
   9  -2   2  563.84   15.30
   9  -2   2  539.45   14.30
  -8   2  -2 1579.84   33.90
  -8   2  -2 1599.74   33.70
  -8   2  -2 1576.74   33.40
   8  -2   2 1583.04   33.50
   8  -2   2 1593.24   33.80
   8  -2   2 1575.74   33.00
   8  -2   2 1637.34   33.80
   8  -2   2 1615.14   34.30
  -7   2  -2  564.54   13.20
  -7   2  -2  535.35   13.50
  -7   2  -2  551.54   13.50
  -7   2  -2  534.05   13.90
  -7   2  -2  539.85   13.10
   7  -2   2  544.95   13.40
   7  -2   2  531.25   13.40
   7  -2   2  530.85   13.20
   7  -2   2  546.35   13.90
   7  -2   2  527.75   12.60
   7  -2   2  540.35   13.00
  -6   2  -2 1558.24   31.90
  -6   2  -2 1561.44   31.70
  -6   2  -2 1564.84   31.80
  -6   2  -2 1564.04   31.70
  -6   2  -2 1569.94   32.20
   6  -2   2 1548.74   32.00
   6  -2   2 1546.45   31.70
   6  -2   2 1508.85   31.60
   6  -2   2 1539.95   31.50
   6  -2   2 1503.75   34.70
   6  -2   2 1548.65   32.30
   6  -2   2 1586.94   32.50
   6  -2   2 1545.05   31.90
  -5   2  -2   56.39    3.80
  -5   2  -2   57.79    3.80
  -5   2  -2   51.99    4.00
  -5   2  -2   58.79    3.80
  -5   2  -2   53.89    3.90
  -5   2  -2   55.49    3.90
   5  -2   2   51.49    3.40
   5  -2   2   54.39    3.70
   5  -2   2   52.49    3.90
   5  -2   2   52.29    4.10
   5  -2   2   51.29    3.70
   5  -2   2   56.49    4.10
   5  -2   2   57.29    3.60
   5  -2   2   51.09    3.40
   5  -2   2   57.99    4.20
  -4   2  -2 3037.30   59.69
  -4   2  -2 3077.29   59.69
  -4   2  -2 3120.49   59.69
  -4   2  -2 3032.40   59.79
  -4   2  -2 3061.29   59.99
  -4   2  -2 3040.10   59.79
   4  -2   2 3038.80   59.79
   4  -2   2 3065.09   59.89
   4  -2   2 3068.09   59.99
   4  -2   2 3118.39   60.09
   4  -2   2 3060.59   59.79
   4  -2   2 3083.19   59.69
   4  -2   2 3059.79   59.69
  -3   2  -2  108.59    3.90
  -3   2  -2  107.89    4.00
  -3   2  -2  110.69    4.10
  -3   2  -2  116.79    3.70
  -3   2  -2  112.89    4.00
  -3   2  -2  110.39    3.70
   3  -2   2  108.29    3.80
   3  -2   2  103.99    3.70
   3  -2   2  109.19    3.70
   3  -2   2  101.79    3.90
   3  -2   2  103.59    4.10
   3  -2   2  102.59    3.50
   3  -2   2  106.69    3.90
   3  -2   2  107.89    3.90
   3  -2   2  103.09    3.50
  -2   2  -2 1782.52   34.50
  -2   2  -2 1724.93   35.00
  -2   2  -2 1739.33   34.20
  -2   2  -2 1738.03   34.50
  -2   2  -2 1732.93   34.70
  -2   2  -2 1784.42   34.20
   2  -2   2 1786.72   34.20
   2  -2   2 1712.03   34.60
   2  -2   2 1792.52   34.50
   2  -2   2 1766.72   34.20
   2  -2   2 1788.92   34.50
   2  -2   2 1776.02   34.20
   2  -2   2 1749.72   35.00
   2  -2   2 1769.72   34.80
   2  -2   2 1776.52   35.10
  -1   2  -2  951.20   19.80
  -1   2  -2 1002.60   19.30
  -1   2  -2  983.60   19.60
  -1   2  -2  981.60   19.60
  -1   2  -2  988.30   19.10
  -1   2  -2  997.90   19.20
  -1   2  -2  972.50   19.70
  -1   2  -2  988.00   19.70
   1  -2   2  976.40   19.70
   1  -2   2  995.00   19.20
   1  -2   2  985.90   19.60
   1  -2   2 1005.90   19.30
   1  -2   2  989.50   19.10
   1  -2   2  998.50   19.20
   1  -2   2  964.20   19.60
   0   2  -2   16.80    1.70
   0   2  -2   22.90    1.80
   0   2  -2   23.10    2.30
   0   2  -2   15.00    1.90
   0   2  -2   19.80    1.80
   0   2  -2   23.80    2.40
   0   2  -2   22.00    2.40
   0  -2   2   21.00    2.20
   0  -2   2   19.50    1.90
   0  -2   2   25.30    2.20
   0  -2   2   21.30    2.00
   0  -2   2   22.00    1.10
   0  -2   2   20.10    1.70
   0  -2   2   21.60    2.00
   0  -2   2   26.90    2.20
   1   2  -2  748.33   15.90
   1   2  -2  764.92   15.00
   1   2  -2  760.22   15.60
   1   2  -2  762.12   15.30
   1   2  -2  770.12   15.00
   1   2  -2  766.72   15.50
   1   2  -2  770.72   15.20
   1   2  -2  765.62   15.60
   1   2  -2  778.62   15.60
  -1  -2   2  738.73   16.00
  -1  -2   2  727.03   15.50
  -1  -2   2  763.52   15.50
  -1  -2   2  777.22   15.60
  -1  -2   2  778.22   15.50
  -1  -2   2  763.22   15.00
  -1  -2   2  738.33   15.90
  -1  -2   2  774.42   15.20
   2   2  -2  582.34   11.70
   2   2  -2  588.64   12.50
   2   2  -2  582.64   12.60
   2   2  -2  588.74   12.10
   2   2  -2  578.74   12.50
   2   2  -2  588.84   12.50
   2   2  -2  599.94   12.40
   2   2  -2  591.84   12.30
  -2  -2   2  598.44   12.50
  -2  -2   2  593.74   12.90
  -2  -2   2  597.64   12.50
  -2  -2   2  581.34   12.30
  -2  -2   2  577.24   12.60
  -2  -2   2  606.74   11.80
  -2  -2   2  562.64   13.20
   3   2  -2 2931.11   55.69
   3   2  -2 2756.52   58.69
   3   2  -2 2883.91   56.59
   3   2  -2 2860.51   56.89
   3   2  -2 2988.70   56.69
   3   2  -2 2913.71   56.59
   3   2  -2 2887.51   57.79
   3   2  -2 2945.41   56.69
  -3  -2   2 2941.81   56.79
  -3  -2   2 2996.20   55.69
  -3  -2   2 2874.81   56.79
  -3  -2   2 2923.51   56.69
  -3  -2   2 2945.61   56.59
  -3  -2   2 2950.40   56.59
  -3  -2   2 2890.71   56.69
   4   2  -2  452.25   10.10
   4   2  -2  438.96   10.20
   4   2  -2  445.26   10.10
   4   2  -2  439.66   10.50
   4   2  -2  445.86   10.40
   4   2  -2  446.46   10.30
   4   2  -2  432.26   10.40
  -4  -2   2  438.16   10.30
  -4  -2   2  442.46   10.40
  -4  -2   2  439.06   10.50
  -4  -2   2  431.56   10.20
  -4  -2   2  451.45   10.50
  -4  -2   2  441.56   10.30
  -4  -2   2  435.96   10.60
   5   2  -2 4217.18   81.79
   5   2  -2 4314.37   82.29
   5   2  -2 4221.98   81.79
   5   2  -2 4164.38   81.29
   5   2  -2 4233.28   81.29
   5   2  -2 4212.08   81.89
   5   2  -2 4070.89   81.79
  -5  -2   2 4247.57   81.69
  -5  -2   2 4159.28   81.89
  -5  -2   2 4204.48   81.89
  -5  -2   2 4134.19   82.09
  -5  -2   2 4213.08   81.89
   6   2  -2   24.20    3.20
   6   2  -2   24.40    3.70
   6   2  -2   27.20    3.20
   6   2  -2   28.90    3.00
  -6  -2   2   22.00    3.60
  -6  -2   2   20.70    3.60
  -6  -2   2   26.40    3.30
  -6  -2   2   22.20    5.60
   7   2  -2 2665.93   53.69
   7   2  -2 2785.32   54.09
   7   2  -2 2707.53   54.19
   7   2  -2 2671.93   53.09
  -7  -2   2 2583.24   52.99
  -7  -2   2 2639.14   52.89
  -7  -2   2 2654.93   53.69
  -7  -2   2 2606.94   53.59
  -7  -2   2 2614.54   53.39
   8   2  -2   38.30    4.30
   8   2  -2   36.00    4.90
   8   2  -2   34.60    4.40
  -8  -2   2   32.40    4.40
  -8  -2   2   40.80    4.50
  -8  -2   2   32.70    4.30
  -8  -2   2   42.10    4.60
  -8  -2   2   38.80    4.00
   9   2  -2  217.68    8.80
   9   2  -2  237.48    9.40
   9   2  -2  244.48   10.40
  -9  -2   2  235.78    9.30
  -9  -2   2  222.78    8.10
  -9  -2   2  232.68    9.50
  -9  -2   2  219.68    9.30
  -9  -2   2  229.28    8.40
  10   2  -2    2.00    4.30
  10   2  -2    8.20    5.10
 -10  -2   2    1.70    4.50
 -10  -2   2    4.40    4.50
 -10  -2   2    5.60    4.70
 -10  -2   2    3.80    3.70
 -10  -2   2    6.90    3.30
  11   2  -2   89.89    7.70
  11   2  -2   88.19    8.40
  11   2  -2   64.89    7.20
 -11  -2   2   83.59    6.20
 -11  -2   2   78.59    7.00
 -11  -2   2   79.29    8.20
 -11  -2   2   89.39    8.90
  12   2  -2  102.69    8.60
  12   2  -2   81.89    8.30
  12   2  -2  101.59    9.10
 -12  -2   2   92.69    9.40
 -12  -2   2  109.19    9.10
 -12  -2   2  101.29    8.00
  13   2  -2   30.60    7.40
  13   2  -2   25.10    6.60
  13   2  -2   32.00    6.20
 -13  -2   2   44.70    7.40
 -13  -2   2   25.40    5.50
 -13  -2   2   25.80    6.50
 -12   3  -2  341.17    9.40
 -12   3  -2  340.17   13.60
 -12   3  -2  333.47    9.40
 -12   3  -2  343.37   13.90
 -12   3  -2  364.36   13.30
  12  -3   2  348.67   13.30
  12  -3   2  336.47   12.90
  12  -3   2  372.76   14.30
  12  -3   2  356.26   11.90
  12  -3   2  360.16   13.10
 -11   3  -2  178.28    6.10
 -11   3  -2  186.08    6.30
 -11   3  -2  187.98    9.10
 -11   3  -2  186.38    9.90
 -11   3  -2  175.08    9.60
  11  -3   2  169.28    9.90
  11  -3   2  188.58    9.40
  11  -3   2  168.98    8.80
  11  -3   2  185.28    9.70
  11  -3   2  182.48    9.40
  11  -3   2  166.28    8.60
 -10   3  -2  342.47    8.50
 -10   3  -2  350.66   11.70
 -10   3  -2  339.27   11.10
 -10   3  -2  334.37    9.80
 -10   3  -2  329.67   13.40
  10  -3   2  347.77   11.00
  10  -3   2  355.16   11.50
  10  -3   2  351.66   11.70
  10  -3   2  352.56   11.20
  10  -3   2  324.77   15.00
  -9   3  -2   37.40    4.50
  -9   3  -2   38.60    4.70
  -9   3  -2   36.60    5.00
   9  -3   2   33.30    4.40
   9  -3   2   37.50    4.50
   9  -3   2   32.80    5.00
   9  -3   2   34.00    4.50
   9  -3   2   31.00    4.50
  -8   3  -2   86.39    6.60
  -8   3  -2   78.99    6.10
  -8   3  -2  101.39    6.40
  -8   3  -2   89.59    7.30
  -8   3  -2   94.09    6.10
   8  -3   2   83.09    5.80
   8  -3   2   81.89    6.40
   8  -3   2   92.09    6.90
   8  -3   2   86.49    6.10
   8  -3   2   93.89    5.90
  -7   3  -2  171.28   11.00
  -7   3  -2  202.98    7.60
  -7   3  -2  211.08    7.90
  -7   3  -2  205.98    7.20
  -7   3  -2  205.18    7.40
   7  -3   2  192.98    7.70
   7  -3   2  199.48    7.40
   7  -3   2  181.58    6.50
   7  -3   2  195.48    7.10
   7  -3   2  199.78    7.60
   7  -3   2  204.78    7.30
  -6   3  -2   18.80    2.80
  -6   3  -2   18.30    3.00
  -6   3  -2   21.90    3.40
  -6   3  -2   19.60    3.00
  -6   3  -2   10.30    2.80
   6  -3   2   19.50    3.40
   6  -3   2   17.30    2.70
   6  -3   2   13.80    2.70
   6  -3   2   13.60    2.40
   6  -3   2   15.60    3.10
   6  -3   2   22.30    2.80
   6  -3   2   17.50    3.00
  -5   3  -2 1008.80   21.40
  -5   3  -2 1061.19   21.40
  -5   3  -2 1013.20   21.20
  -5   3  -2 1036.80   21.70
  -5   3  -2 1026.30   21.90
  -5   3  -2 1026.00   21.70
   5  -3   2 1013.10   21.70
   5  -3   2 1009.10   21.10
   5  -3   2 1013.70   21.60
   5  -3   2 1018.90   21.40
   5  -3   2  997.40   21.40
   5  -3   2 1022.70   21.80
   5  -3   2 1005.90   21.20
   5  -3   2 1024.00   21.30
   5  -3   2 1003.50   21.80
  -4   3  -2 1774.32   35.10
  -4   3  -2 1717.73   35.20
  -4   3  -2 1756.62   35.30
  -4   3  -2 1757.12   34.80
  -4   3  -2 1783.12   34.90
  -4   3  -2 1768.52   34.60
   4  -3   2 1782.42   34.90
   4  -3   2 1689.63   35.10
   4  -3   2 1769.72   35.20
   4  -3   2 1740.93   35.40
   4  -3   2 1760.52   35.40
   4  -3   2 1758.62   34.70
   4  -3   2 1643.24   35.10
   4  -3   2 1771.02   34.70
  -3   3  -2  175.68    4.90
  -3   3  -2  179.28    4.00
  -3   3  -2  177.48    5.70
  -3   3  -2  181.78    5.20
  -3   3  -2  170.08    5.40
  -3   3  -2  171.78    5.50
  -3   3  -2  178.88    4.70
   3  -3   2  179.18    4.70
   3  -3   2  175.98    5.30
   3  -3   2  178.88    5.70
   3  -3   2  179.38    4.80
   3  -3   2  176.08    4.60
   3  -3   2  183.18    5.20
   3  -3   2  174.78    5.40
   3  -3   2  176.78    5.10
  -2   3  -2   11.10    1.40
  -2   3  -2   12.90    2.10
  -2   3  -2    8.50    1.90
  -2   3  -2   15.70    1.40
  -2   3  -2   10.00    1.80
  -2   3  -2   14.50    1.50
  -2   3  -2   14.00    2.00
   2  -3   2   12.50    1.90
   2  -3   2   10.80    1.80
   2  -3   2    6.00    1.70
   2  -3   2    9.70    1.30
   2  -3   2    9.90    2.10
   2  -3   2    7.70    1.90
   2  -3   2   10.20    1.30
  -1   3  -2  326.07    6.60
  -1   3  -2  322.97    7.70
  -1   3  -2  321.17    7.50
  -1   3  -2  314.77    7.20
  -1   3  -2  305.97    7.60
  -1   3  -2  315.57    6.70
   1  -3   2  319.67    7.70
   1  -3   2  321.87    6.70
   1  -3   2  316.87    6.80
   1  -3   2  311.77    7.60
   1  -3   2  316.67    7.00
   1  -3   2  311.37    7.40
   1  -3   2  320.17    7.60
   1  -3   2  316.97    7.50
   1  -3   2  317.67    7.00
   1   3  -2  668.03   14.20
   1   3  -2  677.03   14.20
   1   3  -2  667.03   13.40
   1   3  -2  685.33   14.00
   1   3  -2  659.63   14.80
   1   3  -2  677.13   13.50
  -1  -3   2  666.53   14.10
  -1  -3   2  656.43   14.10
  -1  -3   2  668.53   14.00
  -1  -3   2  670.13   13.70
  -1  -3   2  657.23   13.50
  -1  -3   2  669.03   14.10
  -1  -3   2  677.63   14.00
  -1  -3   2  646.94   14.10
   2   3  -2  416.36    8.80
   2   3  -2  417.06    9.70
   2   3  -2  423.16    9.20
   2   3  -2  410.36   10.10
   2   3  -2  421.76    9.50
   2   3  -2  422.06    9.70
   2   3  -2  425.36    9.10
   2   3  -2  419.86    9.80
   2   3  -2  422.36    9.20
  -2  -3   2  416.66    9.10
  -2  -3   2  406.06    9.70
  -2  -3   2  417.96    8.80
  -2  -3   2  429.66    9.50
  -2  -3   2  413.86    9.70
  -2  -3   2  425.06    9.70
  -2  -3   2  418.06    9.30
   3   3  -2 1118.59   23.00
   3   3  -2 1106.99   22.00
   3   3  -2 1126.99   23.30
   3   3  -2 1123.09   23.20
   3   3  -2 1142.29   23.50
   3   3  -2 1136.79   23.20
   3   3  -2 1107.99   23.00
   3   3  -2 1127.49   23.00
  -3  -3   2 1156.98   23.50
  -3  -3   2 1151.68   22.00
  -3  -3   2 1137.19   23.40
  -3  -3   2 1139.29   23.40
  -3  -3   2 1119.89   23.30
  -3  -3   2 1105.39   23.00
  -3  -3   2 1136.69   23.00
   4   3  -2 4486.75   87.09
   4   3  -2 4404.06   89.89
   4   3  -2 4481.05   87.39
   4   3  -2 4523.95   86.99
   4   3  -2 4531.25   87.09
   4   3  -2 4545.95   87.59
   4   3  -2 4502.65   86.99
  -4  -3   2 4496.25   87.19
  -4  -3   2 4506.05   87.19
  -4  -3   2 4551.64   87.09
  -4  -3   2 4363.76   87.39
  -4  -3   2 4467.35   87.39
  -4  -3   2 4538.05   87.39
   5   3  -2  256.37    7.80
   5   3  -2  274.77    7.60
   5   3  -2  266.97    7.50
   5   3  -2  261.47    7.40
   5   3  -2  269.97    7.40
   5   3  -2  268.37    7.80
   5   3  -2  268.17    7.70
   5   3  -2  258.87    8.20
  -5  -3   2  279.27    7.80
  -5  -3   2  270.97    7.90
  -5  -3   2  277.17    7.80
  -5  -3   2  271.77    7.80
  -5  -3   2  259.17    8.90
  -5  -3   2  261.87    8.10
   6   3  -2  460.25   12.30
   6   3  -2  479.25   11.10
   6   3  -2  468.45   11.40
   6   3  -2  453.75   13.60
  -6  -3   2  443.96   13.00
  -6  -3   2  448.36   12.70
  -6  -3   2  450.95   11.50
  -6  -3   2  468.45   12.00
   7   3  -2  300.87    9.50
   7   3  -2  297.57    8.10
   7   3  -2  280.47    8.80
   7   3  -2  328.77   10.10
  -7  -3   2  293.27    9.70
  -7  -3   2  284.37    9.40
  -7  -3   2  285.67    8.90
  -7  -3   2  293.37    9.00
  -7  -3   2  313.57    9.60
   8   3  -2  641.44   15.40
   8   3  -2  616.94   14.40
   8   3  -2  630.14   16.20
   8   3  -2  607.24   16.50
  -8  -3   2  641.04   16.30
  -8  -3   2  623.04   16.10
  -8  -3   2  632.74   16.00
  -8  -3   2  619.14   15.50
   9   3  -2    3.20    3.90
   9   3  -2    0.30    3.80
   9   3  -2    2.20    4.50
   9   3  -2    1.60    2.00
  -9  -3   2   -0.90    4.30
  -9  -3   2    2.30    4.10
  -9  -3   2    3.90    3.50
  10   3  -2   54.49    6.00
  10   3  -2   47.40    6.20
  10   3  -2   66.69    6.70
 -10  -3   2   55.29    6.40
 -10  -3   2   65.59    6.60
 -10  -3   2   72.09    5.60
 -10  -3   2   60.09    6.30
  11   3  -2   78.59    8.80
  11   3  -2   78.89    8.50
  11   3  -2   69.19    7.40
 -11  -3   2   96.69    7.60
 -11  -3   2   80.29    7.40
 -11  -3   2   60.29    5.60
 -11  -3   2   86.59    7.40
  12   3  -2   12.10    5.30
  12   3  -2    5.00    5.50
  12   3  -2   15.90    6.30
 -12  -3   2    9.80    5.00
 -12  -3   2   10.40    5.90
 -12  -3   2    5.40    5.60
  13   3  -2  329.77   14.30
  13   3  -2  318.07   14.40
  13   3  -2  297.67   12.20
 -13  -3   2  316.17   14.50
 -13  -3   2  342.77   13.80
 -13  -3   2  331.67   12.60
 -12   4  -2  315.67   11.70
 -12   4  -2  334.87    8.90
 -12   4  -2  317.87   12.90
 -12   4  -2  342.67   12.80
  12  -4   2  326.07   12.70
  12  -4   2  340.17   13.30
  12  -4   2  328.47   12.10
  12  -4   2  328.87   12.30
  12  -4   2  333.37   14.30
  12  -4   2  320.17   13.80
 -11   4  -2  112.09    9.20
 -11   4  -2  104.69    4.80
 -11   4  -2  122.19    8.40
 -11   4  -2  106.19    5.10
 -11   4  -2  107.69    7.60
  11  -4   2  122.69    8.50
  11  -4   2  117.29    7.80
  11  -4   2  116.79    8.30
  11  -4   2  123.99    9.20
  11  -4   2  119.69    8.90
  11  -4   2  114.69    7.70
 -10   4  -2  163.48   14.30
 -10   4  -2  178.18    8.20
 -10   4  -2  182.58   11.30
 -10   4  -2  184.38    5.60
 -10   4  -2  182.38    8.90
  10  -4   2  181.58    9.60
  10  -4   2  183.98    8.30
  10  -4   2  168.98    9.40
  10  -4   2  187.48    8.90
  10  -4   2  189.38    8.60
  -9   4  -2   77.79    6.70
  -9   4  -2   75.69    6.50
  -9   4  -2   79.79    6.20
  -9   4  -2   64.79    6.00
  -9   4  -2   67.59    7.00
   9  -4   2   69.99    6.80
   9  -4   2   65.59    6.10
   9  -4   2   72.59    7.40
   9  -4   2   79.39    7.20
   9  -4   2   76.29    6.10
   9  -4   2   81.79    6.40
  -8   4  -2 1583.94   34.40
  -8   4  -2 1591.54   33.80
  -8   4  -2 1577.44   33.40
  -8   4  -2 1599.44   34.00
   8  -4   2 1616.94   34.00
   8  -4   2 1534.15   38.20
   8  -4   2 1619.64   34.60
   8  -4   2 1608.94   33.90
   8  -4   2 1606.44   33.50
   8  -4   2 1567.44   34.20
  -7   4  -2    7.50    3.30
  -7   4  -2    6.60    3.00
  -7   4  -2    7.10    3.20
  -7   4  -2    9.00    3.10
  -7   4  -2    2.90    3.50
   7  -4   2   10.50    3.10
   7  -4   2    8.80    3.70
   7  -4   2   14.60    3.80
   7  -4   2    8.60    3.50
   7  -4   2    7.90    2.70
   7  -4   2    8.60    2.90
  -6   4  -2  955.40   21.50
  -6   4  -2  976.10   21.10
  -6   4  -2  938.61   20.70
  -6   4  -2  951.90   20.30
   6  -4   2  955.90   21.40
   6  -4   2  901.71   22.40
   6  -4   2  966.10   20.40
   6  -4   2  960.80   20.40
   6  -4   2  934.01   20.20
   6  -4   2  975.40   20.60
  -5   4  -2  202.88    7.00
  -5   4  -2  205.88    7.00
  -5   4  -2  202.18    6.40
  -5   4  -2  202.58    6.00
  -5   4  -2  212.38    6.90
   5  -4   2  198.38    5.80
   5  -4   2  196.18    6.00
   5  -4   2  197.88    6.10
   5  -4   2  205.48    6.30
   5  -4   2  212.58    7.20
   5  -4   2  202.08    6.70
   5  -4   2  201.48    6.00
  -4   4  -2 3219.28   60.79
  -4   4  -2 3225.28   61.29
  -4   4  -2 3207.28   60.79
  -4   4  -2 3157.08   62.29
  -4   4  -2 3163.48   62.29
  -4   4  -2 3125.69   62.39
  -4   4  -2 3133.09   61.59
   4  -4   2 3145.79   62.49
   4  -4   2 3145.49   61.19
   4  -4   2 3109.29   62.19
   4  -4   2 3159.28   62.29
   4  -4   2 3175.78   61.29
   4  -4   2 3170.28   61.79
   4  -4   2 3126.09   61.59
   4  -4   2 3161.98   61.59
  -3   4  -2   16.00    2.70
  -3   4  -2   15.80    2.60
  -3   4  -2   21.50    2.70
  -3   4  -2   17.90    2.00
  -3   4  -2   21.40    2.30
  -3   4  -2   22.00    2.60
   3  -4   2   18.90    1.70
   3  -4   2   20.00    2.00
   3  -4   2   20.90    2.50
   3  -4   2   20.70    2.70
   3  -4   2   17.80    2.70
   3  -4   2   20.40    2.40
   3  -4   2   21.90    2.80
  -2   4  -2 1996.50   40.70
  -2   4  -2 2057.89   40.00
  -2   4  -2 2035.50   40.00
  -2   4  -2 2043.40   40.70
  -2   4  -2 2046.90   40.40
  -2   4  -2 1940.21   40.20
   2  -4   2 2057.59   40.70
   2  -4   2 2055.79   39.40
   2  -4   2 2031.70   40.90
   2  -4   2 2033.00   40.60
   2  -4   2 2052.09   39.80
   2  -4   2 2077.29   39.40
   2  -4   2 2101.99   39.50
   2  -4   2 2058.79   40.30
   2  -4   2 2085.19   39.60
  -1   4  -2  352.46    7.60
  -1   4  -2  356.86    8.30
  -1   4  -2  334.17    8.50
  -1   4  -2  342.47    8.60
  -1   4  -2  348.37    8.70
  -1   4  -2  338.77    8.80
   1  -4   2  369.46    8.10
   1  -4   2  365.06    7.90
   1  -4   2  363.76    8.00
   1  -4   2  341.57    8.50
   1  -4   2  358.16    8.70
   1  -4   2  353.86    8.80
   1  -4   2  373.66    8.50
   0   4  -2 3381.56   65.19
   0   4  -2 3429.96   65.29
   0   4  -2 3357.16   65.19
   0   4  -2 3422.16   65.19
   0   4  -2 3374.36   64.49
   0   4  -2 3437.16   64.19
   0   4  -2 3371.66   65.49
   0   4  -2 2999.90   66.89
   0  -4   2 3341.07   65.09
   0  -4   2 3409.86   65.09
   0  -4   2 3123.49   65.79
   0  -4   2 3342.17   65.19
   0  -4   2 3442.06   65.59
   0  -4   2 3406.96   64.69
   0  -4   2 3418.36   64.19
   0  -4   2 3419.96   65.09
   1   4  -2  614.44   12.90
   1   4  -2  588.14   13.00
   1   4  -2  594.24   12.10
   1   4  -2  577.74   12.50
   1   4  -2  570.64   12.60
   1   4  -2  588.44   13.00
   1   4  -2  587.84   12.90
   1   4  -2  578.14   13.10
  -1  -4   2  580.24   12.90
  -1  -4   2  563.24   12.30
  -1  -4   2  581.34   12.50
  -1  -4   2  583.24   12.60
  -1  -4   2  575.64   12.90
  -1  -4   2  591.14   12.10
  -1  -4   2  579.44   12.90
  -1  -4   2  585.54   13.00
  -1  -4   2  591.44   12.80
   2   4  -2    4.50    2.30
   2   4  -2    5.80    2.00
   2   4  -2    4.60    1.70
   2   4  -2    5.60    1.70
   2   4  -2    2.20    2.20
   2   4  -2    7.70    1.70
   2   4  -2    6.00    2.20
   2   4  -2    3.80    1.60
   2   4  -2    6.60    2.00
  -2  -4   2    4.60    1.60
  -2  -4   2    3.50    1.70
  -2  -4   2    4.10    2.00
  -2  -4   2    6.10    2.20
  -2  -4   2    7.50    1.70
  -2  -4   2    5.80    2.20
  -2  -4   2    3.30    1.50
  -2  -4   2    4.00    3.00
  -2  -4   2    4.70    2.40
   3   4  -2 1401.26   28.20
   3   4  -2 1379.56   28.00
   3   4  -2 1396.56   28.60
   3   4  -2 1378.66   28.60
   3   4  -2 1404.16   28.70
   3   4  -2 1414.96   28.10
   3   4  -2 1395.96   28.80
   3   4  -2 1373.06   27.90
   3   4  -2 1382.06   27.30
  -3  -4   2 1402.16   28.70
  -3  -4   2 1399.86   27.30
  -3  -4   2 1384.16   28.10
  -3  -4   2 1387.56   27.30
  -3  -4   2 1418.06   29.50
  -3  -4   2 1365.76   28.00
[truncated: 2,468,112 more chars]
