# Supplementary material for: The Effect of Pendent Groups upon Flexibility in Coordination Networks with Square Lattice Topology
Source: ACS Mater Lett. 2023 Aug 22;5(9):2567–75. doi: 10.1021/acsmaterialslett.3c00565 (PMC10481394; doi:10.1021/acsmaterialslett.3c00565)
Supplement: Supplementary file 7 — tz3c00565_si_009.cif [file tz3c00565_si_009.cif]

data_a
_audit_creation_date               2023-07-01
_audit_creation_method
;
Olex2 1.5
(compiled 2023.03.06 svn.rbb2c1857 for OlexSys, GUI svn.r6748)
;
_shelx_SHELXL_version_number       '2018/3'
_audit_contact_author_address      ?
_audit_contact_author_email        ?
_audit_contact_author_name         ''
_audit_contact_author_phone        ?
_publ_contact_author_id_orcid      ?
_publ_section_references
;
D. Kratzert, I. Krossing, (2018), J. Appl. Cryst. 51, 928-934. 

Dolomanov, O.V., Bourhis, L.J., Gildea, R.J, Howard, J.A.K. & Puschmann, H.
 (2009), J. Appl. Cryst. 42, 339-341.

Kratzert, D., Holstein, J.J. & Krossing, I. (2015). J. Appl. Cryst. 48, 933-938.

Sheldrick, G.M. (2015). Acta Cryst. A71, 3-8.

Sheldrick, G.M. (2015). Acta Cryst. C71, 3-8.
;
_chemical_name_common              ?
_chemical_name_systematic          '2112 fresh'
_chemical_formula_moiety           'C24 H18 N6 O4 Zn, 2(C3 H7 N O)'
_chemical_formula_sum              'C30 H32 N8 O6 Zn'
_chemical_formula_weight           666.00
_chemical_absolute_configuration   unk
_chemical_melting_point            ?
loop_
  _atom_type_symbol
  _atom_type_description
  _atom_type_scat_dispersion_real
  _atom_type_scat_dispersion_imag
  _atom_type_scat_source
 'C' 'C' 0.0181 0.0091 'International Tables Vol C Tables 4.2.6.8 and 6.1.1.4'
 'H' 'H' 0.0000 0.0000 'International Tables Vol C Tables 4.2.6.8 and 6.1.1.4'
 'N' 'N' 0.0311 0.0180 'International Tables Vol C Tables 4.2.6.8 and 6.1.1.4'
 'O' 'O' 0.0492 0.0322 'International Tables Vol C Tables 4.2.6.8 and 6.1.1.4'
 'Zn' 'Zn' -1.5491 0.6778
 'International Tables Vol C Tables 4.2.6.8 and 6.1.1.4'

_shelx_space_group_comment
;
The symmetry employed for this shelxl refinement is uniquely defined
by the following loop, which should always be used as a source of
symmetry information in preference to the above space-group names.
They are only intended as comments.
;
_space_group_crystal_system        'orthorhombic'
_space_group_IT_number             18
_space_group_name_H-M_alt          'P 21 21 2'
_space_group_name_Hall             'P 2 2ab'
loop_
  _space_group_symop_operation_xyz
 'x, y, z'
 '-x, -y, z'
 '-x+1/2, y+1/2, -z'
 'x+1/2, -y+1/2, -z'

_cell_length_a                     10.8129(2)
_cell_length_b                     30.0622(5)
_cell_length_c                     10.13660(10)
_cell_angle_alpha                  90
_cell_angle_beta                   90
_cell_angle_gamma                  90
_cell_volume                       3295.00(9)
_cell_formula_units_Z              4
_cell_measurement_reflns_used      9954
_cell_measurement_temperature      100.00
_cell_measurement_theta_max        70.00
_cell_measurement_theta_min        4.35
_shelx_estimated_absorpt_T_max     0.866
_shelx_estimated_absorpt_T_min     0.756
_exptl_absorpt_coefficient_mu      1.483
_exptl_absorpt_correction_T_max    0.7533
_exptl_absorpt_correction_T_min    0.5482
_exptl_absorpt_correction_type     multi-scan
_exptl_absorpt_process_details
;
SADABS-2016/2 (Bruker,2016/2) was used for absorption correction.
wR2(int) was 0.1451 before and 0.0776 after correction.
The Ratio of minimum to maximum transmission is 0.7277.
The \l/2 correction factor is Not present.
;
_exptl_absorpt_special_details     ?
_exptl_crystal_colour              'clear greenish colourless'
_exptl_crystal_colour_lustre       clear
_exptl_crystal_colour_modifier     greenish
_exptl_crystal_colour_primary      colourless
_exptl_crystal_density_diffrn      1.343
_exptl_crystal_density_meas        ?
_exptl_crystal_density_method      ?
_exptl_crystal_description         plate
_exptl_crystal_F_000               1384
_exptl_crystal_size_max            0.2
_exptl_crystal_size_mid            0.1
_exptl_crystal_size_min            0.1
_exptl_transmission_factor_max     ?
_exptl_transmission_factor_min     ?
_diffrn_reflns_av_R_equivalents    0.0501
_diffrn_reflns_av_unetI/netI       0.0414
_diffrn_reflns_Laue_measured_fraction_full  0.999
_diffrn_reflns_Laue_measured_fraction_max  0.998
_diffrn_reflns_limit_h_max         13
_diffrn_reflns_limit_h_min         -9
_diffrn_reflns_limit_k_max         36
_diffrn_reflns_limit_k_min         -36
_diffrn_reflns_limit_l_max         12
_diffrn_reflns_limit_l_min         -12
_diffrn_reflns_number              25253
_diffrn_reflns_point_group_measured_fraction_full  0.997
_diffrn_reflns_point_group_measured_fraction_max  0.996
_diffrn_reflns_theta_full          67.679
_diffrn_reflns_theta_max           69.998
_diffrn_reflns_theta_min           2.940
_diffrn_ambient_temperature        100.00
_diffrn_detector_area_resol_mean   ?
_diffrn_measured_fraction_theta_full  0.999
_diffrn_measured_fraction_theta_max  0.998
_diffrn_measurement_device_type    'Bruker APEX-II CCD'
_diffrn_measurement_method         '\f and \w scans'
_diffrn_radiation_type             CuK\a
_diffrn_radiation_wavelength       1.54178
_diffrn_source                     ?
_diffrn_source_current             1.0
_diffrn_source_power               0.05
_diffrn_source_voltage             50.0
_diffrn_standards_number           0
_reflns_Friedel_coverage           0.758
_reflns_Friedel_fraction_full      0.995
_reflns_Friedel_fraction_max       0.992
_reflns_number_gt                  5615
_reflns_number_total               6228
_reflns_special_details
;
 Reflections were merged by SHELXL according to the crystal
 class for the calculation of statistics and refinement.
 
 _reflns_Friedel_fraction is defined as the number of unique
 Friedel pairs measured divided by the number that would be
 possible theoretically, ignoring centric projections and
 systematic absences. Completness statistics refer to single and
 composite reflections containing twin component 1 only.
;
_reflns_threshold_expression       'I > 2\s(I)'
_computing_cell_refinement         'SAINT V8.40B (?, 2016)'
_computing_data_collection         ?
_computing_data_reduction          'SAINT V8.40B (?, 2016)'
_computing_molecular_graphics      'Olex2 1.5 (Dolomanov et al., 2009)'
_computing_publication_material    'Olex2 1.5 (Dolomanov et al., 2009)'
_computing_structure_refinement    'SHELXL 2018/3 (Sheldrick, 2015)'
_computing_structure_solution      'SHELXT 2018/2 (Sheldrick, 2018)'
_refine_diff_density_max           1.769
_refine_diff_density_min           -0.776
_refine_diff_density_rms           0.151
_refine_ls_abs_structure_details
;
 Refined as an inversion twin.
;
_refine_ls_abs_structure_Flack     0.10(8)
_refine_ls_extinction_coef         .
_refine_ls_extinction_method       none
_refine_ls_goodness_of_fit_ref     1.073
_refine_ls_hydrogen_treatment      constr
_refine_ls_matrix_type             full
_refine_ls_number_parameters       410
_refine_ls_number_reflns           6228
_refine_ls_number_restraints       166
_refine_ls_R_factor_all            0.0860
_refine_ls_R_factor_gt             0.0802
_refine_ls_restrained_S_all        1.091
_refine_ls_shift/su_max            0.001
_refine_ls_shift/su_mean           0.000
_refine_ls_structure_factor_coef   Fsqd
_refine_ls_weighting_details      
 'w=1/[\s^2^(Fo^2^)+(0.1506P)^2^+8.5033P] where P=(Fo^2^+2Fc^2^)/3'
_refine_ls_weighting_scheme        calc
_refine_ls_wR_factor_gt            0.2387
_refine_ls_wR_factor_ref           0.2464
_refine_special_details
;
 Refined as a 2-component inversion twin.
;
_olex2_refinement_description
;
1. Twinned data refinement
 Scales: 0.90(8)
 0.10(8)
2. Fixed Uiso
 At 1.2 times of:
  All C(H) groups, All N(H) groups
 At 1.5 times of:
  All C(H,H,H) groups
3. Restrained distances
 C25-O5
 1.22 with sigma of 0.02
 C25-N7
 1.36 with sigma of 0.02
 N7-C26
 1.45 with sigma of 0.02
 N7-C27
 1.46 with sigma of 0.02
 C28-O6
 1.22 with sigma of 0.02
 C28-N8
 1.36 with sigma of 0.02
 N8-C30
 1.45 with sigma of 0.02
 N8-C29
 1.46 with sigma of 0.02
 O6-N8
 2.232 with sigma of 0.01
 H30A-C15
 2.863 with sigma of 0.01
 H29A-O6
 2.605 with sigma of 0.01
 C25-C26
 2.46 with sigma of 0.04
 C25-C27
 2.45 with sigma of 0.04
 C28-C30
 2.46 with sigma of 0.04
 C28-C29
 2.45 with sigma of 0.04
 N7-C26 \\sim N7-C27
 with sigma of 0.02
 N8-C30 \\sim N8-C29
 with sigma of 0.02
4. Restrained planarity
 C25, O5, N7, C26, C27
 with sigma of 0.1
 C28, O6, N8, C30, C29
 with sigma of 0.1
5. Rigid bond restraints
 C28, O6
 with sigma for 1-2 distances of 0.01 and sigma for 1-3 distances of 0.01
6. Uiso/Uaniso restraints and constraints
C25 \\sim O5 \\sim N7 \\sim C26 \\sim C27: within 2A with sigma of 0.04 and
sigma for terminal atoms of 0.08 within 2A
N4 \\sim N1 \\sim N3 \\sim N2 \\sim N5 \\sim N6 \\sim N7: within 3.8A with
sigma of 0.01 and sigma for terminal atoms of 0.02 within 3.8A
C28 \\sim O6 \\sim N8 \\sim C30 \\sim C29: within 2A with sigma of 0.04 and
sigma for terminal atoms of 0.08 within 2A
Uanis(C29) \\sim Ueq: with sigma of 0.01 and sigma for terminal atoms of 0.02
Uanis(N8) \\sim Ueq: with sigma of 0.01 and sigma for terminal atoms of 0.02
Uanis(O6) \\sim Ueq: with sigma of 0.00001 and sigma for terminal atoms of
0.00002
Uanis(C28) \\sim Ueq: with sigma of 0.001 and sigma for terminal atoms of 0.002
Uanis(C30) \\sim Ueq: with sigma of 0.0001 and sigma for terminal atoms of
0.0002
Uanis(C25) \\sim Ueq: with sigma of 0.01 and sigma for terminal atoms of 0.02
7. Rigid body (RIGU) restrains
 C25, O5, N7, C26, C27
 with sigma for 1-2 distances of 0.004 and sigma for 1-3 distances of 0.004
 C28, O6, N8, C30, C29
 with sigma for 1-2 distances of 0.004 and sigma for 1-3 distances of 0.004
8.a Riding coordinates:
 C29(H29A,H29B,H29C)
8.b Aromatic/amide H refined with riding coordinates:
 N3(H3), N2(H2), C5(H5), C16(H16), C21(H21), C7(H7), C17(H17), C23(H23),
 C18(H18), C20(H20), C22(H22), C3(H3A), C15(H15), C10(H10), C13(H13), C12(H12),
 C14(H14), C11(H11), C25(H25), C28(H28)
8.c Idealised Me refined as rotating group:
 C26(H26A,H26B,H26C), C27(H27A,H27B,H27C), C30(H30A,H30B,H30C)
;
_atom_sites_solution_hydrogens     mixed
_atom_sites_solution_primary       dual
_atom_sites_solution_secondary     ?
loop_
  _atom_site_label
  _atom_site_type_symbol
  _atom_site_fract_x
  _atom_site_fract_y
  _atom_site_fract_z
  _atom_site_U_iso_or_equiv
  _atom_site_adp_type
  _atom_site_occupancy
  _atom_site_site_symmetry_order
  _atom_site_calc_flag
  _atom_site_refinement_flags_posn
  _atom_site_refinement_flags_adp
  _atom_site_refinement_flags_occupancy
  _atom_site_disorder_assembly
  _atom_site_disorder_group
 Zn1 Zn 0.25027(7) 0.64358(3) 0.75015(7) 0.0200(3) Uani 1 1 d . . . . .
 O1 O 0.2505(6) 0.60064(16) 0.6030(5) 0.0257(10) Uani 1 1 d . . . . .
 O3 O 0.2146(5) 0.66365(16) 0.0140(5) 0.0249(12) Uani 1 1 d . . . . .
 O4 O 0.2277(6) 0.60083(17) -0.1011(5) 0.0270(13) Uani 1 1 d . . . . .
 O2 O 0.2698(5) 0.66290(16) 0.4865(5) 0.0257(12) Uani 1 1 d . . . . .
 N4 N 1.1032(5) 0.68514(18) 0.7377(6) 0.0207(11) Uani 1 1 d . . . . .
 N1 N 0.4049(6) 0.68150(19) 0.7682(6) 0.0224(13) Uani 1 1 d . . . . .
 N3 N 0.8001(6) 0.7695(2) 0.7053(6) 0.0229(12) Uani 1 1 d . U . . .
 H3 H 0.796223 0.788037 0.638098 0.027 Uiso 1 1 calc R U . . .
 N2 N 0.7035(6) 0.7675(2) 0.7973(6) 0.0234(12) Uani 1 1 d . U . . .
 H2 H 0.705454 0.785376 0.866045 0.028 Uiso 1 1 calc R U . . .
 N5 N 0.1576(6) 0.48117(18) 0.2438(6) 0.0297(13) Uani 1 1 d . U . . .
 C24 C 0.8998(7) 0.7425(2) 0.7213(6) 0.0196(14) Uani 1 1 d . . . . .
 N6 N 0.1471(7) 0.4624(2) 0.3535(6) 0.0311(14) Uani 1 1 d . U . . .
 C19 C 0.6078(7) 0.7392(2) 0.7841(6) 0.0211(14) Uani 1 1 d . . . . .
 C5 C 0.1899(7) 0.5501(2) 0.1327(7) 0.0247(15) Uani 1 1 d . . . . .
 H5 H 0.178166 0.534447 0.052272 0.030 Uiso 1 1 calc R U . . .
 C16 C 0.5993(7) 0.7069(2) 0.6831(7) 0.0226(14) Uani 1 1 d . . . . .
 H16 H 0.662839 0.704213 0.618876 0.027 Uiso 1 1 calc R U . . .
 C2 C 0.2302(7) 0.5953(2) 0.3704(7) 0.0224(14) Uani 1 1 d . . . . .
 C21 C 1.0072(7) 0.7504(2) 0.6475(6) 0.0245(14) Uani 1 1 d . . . . .
 H21 H 1.012689 0.775590 0.591146 0.029 Uiso 1 1 calc R U . . .
 C7 C 0.2339(6) 0.6175(2) 0.2483(6) 0.0225(14) Uani 1 1 d . . . . .
 H7 H 0.251492 0.648482 0.246639 0.027 Uiso 1 1 calc R U . . .
 C1 C 0.2522(8) 0.6221(2) 0.4944(6) 0.0218(13) Uani 1 1 d . . . . .
 C17 C 0.4133(7) 0.7125(2) 0.8649(7) 0.0236(14) Uani 1 1 d . . . . .
 H17 H 0.347662 0.714843 0.926805 0.028 Uiso 1 1 calc R U . . .
 C23 C 0.8996(7) 0.7058(2) 0.8066(7) 0.0217(14) Uani 1 1 d . . . . .
 H23 H 0.829907 0.699723 0.860720 0.026 Uiso 1 1 calc R U . . .
 C18 C 0.5118(7) 0.7404(2) 0.8770(7) 0.0245(15) Uani 1 1 d . . . . .
 H18 H 0.515586 0.760681 0.948700 0.029 Uiso 1 1 calc R U . . .
 C8 C 0.2186(7) 0.6216(2) 0.0066(7) 0.0227(17) Uani 1 1 d . . . . .
 C4 C 0.1845(7) 0.5278(2) 0.2538(8) 0.0274(14) Uani 1 1 d . . . . .
 C6 C 0.2130(7) 0.5958(2) 0.1323(6) 0.0222(15) Uani 1 1 d . . . . .
 C20 C 1.1044(7) 0.7213(2) 0.6579(6) 0.0233(14) Uani 1 1 d . . . . .
 H20 H 1.176284 0.726695 0.606362 0.028 Uiso 1 1 calc R U . . .
 C22 C 1.0024(7) 0.6785(2) 0.8107(7) 0.0223(14) Uani 1 1 d . . . . .
 H22 H 1.001084 0.653612 0.868621 0.027 Uiso 1 1 calc R U . . .
 C3 C 0.2054(7) 0.5503(2) 0.3724(7) 0.0252(15) Uani 1 1 d . . . . .
 H3A H 0.202522 0.534752 0.453901 0.030 Uiso 1 1 calc R U . . .
 C15 C 0.4975(7) 0.6794(2) 0.6795(6) 0.0209(14) Uani 1 1 d D . . . .
 H15 H 0.492292 0.657924 0.611051 0.025 Uiso 1 1 calc R U . . .
 C9 C 0.1244(7) 0.4157(2) 0.3442(7) 0.0279(16) Uani 1 1 d . . . . .
 C10 C 0.1135(8) 0.3923(3) 0.2260(7) 0.0335(17) Uani 1 1 d . . . . .
 H10 H 0.116417 0.407422 0.143756 0.040 Uiso 1 1 calc R U . . .
 C13 C 0.0975(9) 0.3482(3) 0.4667(9) 0.041(2) Uani 1 1 d . . . . .
 H13 H 0.089518 0.333017 0.548445 0.049 Uiso 1 1 calc R U . . .
 C12 C 0.0895(9) 0.3247(3) 0.3514(9) 0.0382(19) Uani 1 1 d . . . . .
 H12 H 0.077869 0.293412 0.354015 0.046 Uiso 1 1 calc R U . . .
 C14 C 0.1170(10) 0.3937(3) 0.4659(8) 0.041(2) Uani 1 1 d . . . . .
 H14 H 0.125163 0.409668 0.546267 0.050 Uiso 1 1 calc R U . . .
 C11 C 0.0982(10) 0.3463(3) 0.2308(10) 0.050(2) Uani 1 1 d . . . . .
 H11 H 0.093678 0.329639 0.151278 0.060 Uiso 1 1 calc R U . . .
 C25 C 0.5572(15) 0.6091(6) 0.3238(16) 0.107(5) Uani 1 1 d D U . . .
 H25 H 0.552796 0.581452 0.368730 0.129 Uiso 1 1 calc R U . . .
 O5 O 0.5578(8) 0.6390(3) 0.3918(8) 0.070(2) Uani 1 1 d D U . . .
 N7 N 0.5613(8) 0.6052(3) 0.1925(10) 0.060(2) Uani 1 1 d D U . . .
 C26 C 0.5476(15) 0.5599(4) 0.171(3) 0.140(9) Uani 1 1 d D U . . .
 H26A H 0.597967 0.543480 0.235312 0.210 Uiso 1 1 calc R U . . .
 H26B H 0.574757 0.552544 0.081724 0.210 Uiso 1 1 calc R U . . .
 H26C H 0.460514 0.551675 0.182059 0.210 Uiso 1 1 calc R U . . .
 C27 C 0.5693(19) 0.6435(8) 0.118(3) 0.189(13) Uani 1 1 d D U . . .
 H27A H 0.489428 0.649366 0.075461 0.283 Uiso 1 1 calc R U . . .
 H27B H 0.633016 0.639784 0.049827 0.283 Uiso 1 1 calc R U . . .
 H27C H 0.591234 0.668664 0.174739 0.283 Uiso 1 1 calc R U . . .
 C28 C 0.784(3) 0.5946(10) 0.841(3) 0.236(8) Uani 1 1 d D U . . .
 H28 H 0.755569 0.624371 0.850037 0.283 Uiso 1 1 calc R U . . .
 O6 O 0.881(2) 0.5824(7) 0.888(2) 0.205(3) Uani 1 1 d D U . . .
 N8 N 0.714(2) 0.5615(10) 0.772(3) 0.293(11) Uani 1 1 d D U . . .
 C30 C 0.605(3) 0.5744(15) 0.693(4) 0.322(7) Uani 1 1 d D U . . .
 H30A H 0.543780 0.588734 0.750625 0.484 Uiso 1 1 calc DR U . . .
 H30B H 0.568155 0.547802 0.653090 0.484 Uiso 1 1 calc R U . . .
 H30C H 0.629842 0.595159 0.623605 0.484 Uiso 1 1 calc R U . . .
 C29 C 0.735(4) 0.5127(9) 0.775(3) 0.279(16) Uani 1 1 d D U . . .
 H29A H 0.824075 0.506486 0.780891 0.419 Uiso 1 1 d DR U . . .
 H29B H 0.699845 0.495806 0.701141 0.419 Uiso 1 1 d R U . . .
 H29C H 0.694635 0.504006 0.857051 0.419 Uiso 1 1 d R U . . .

loop_
  _atom_site_aniso_label
  _atom_site_aniso_U_11
  _atom_site_aniso_U_22
  _atom_site_aniso_U_33
  _atom_site_aniso_U_23
  _atom_site_aniso_U_13
  _atom_site_aniso_U_12
 Zn1 0.0304(5) 0.0191(5) 0.0105(5) 0.0007(3) -0.0012(4) -0.0003(3)
 O1 0.041(3) 0.025(2) 0.011(2) 0.0001(18) -0.004(2) 0.002(3)
 O3 0.042(3) 0.019(2) 0.014(2) 0.0021(18) 0.000(2) 0.001(2)
 O4 0.050(4) 0.022(2) 0.009(2) -0.0009(17) -0.002(2) 0.000(2)
 O2 0.039(3) 0.023(2) 0.016(2) -0.0003(18) -0.003(2) 0.002(2)
 N4 0.030(3) 0.021(3) 0.012(3) 0.001(2) -0.001(3) 0.001(2)
 N1 0.027(3) 0.026(3) 0.014(3) 0.001(2) 0.001(2) -0.001(2)
 N3 0.027(3) 0.024(3) 0.018(3) 0.004(2) 0.004(2) 0.002(2)
 N2 0.028(3) 0.025(3) 0.017(3) -0.004(2) 0.005(2) -0.002(2)
 N5 0.047(3) 0.024(3) 0.018(3) 0.006(2) 0.000(3) -0.001(2)
 C24 0.030(3) 0.019(3) 0.010(3) -0.003(2) -0.001(2) 0.001(3)
 N6 0.053(4) 0.021(3) 0.020(3) 0.003(2) 0.003(3) -0.003(3)
 C19 0.029(3) 0.021(3) 0.013(3) 0.000(2) -0.002(3) 0.003(3)
 C5 0.040(4) 0.025(3) 0.010(3) -0.004(3) -0.001(3) -0.001(3)
 C16 0.030(4) 0.022(3) 0.016(3) -0.001(3) 0.001(3) 0.000(3)
 C2 0.028(4) 0.026(3) 0.014(3) 0.003(3) -0.001(3) 0.001(3)
 C21 0.037(4) 0.023(3) 0.013(3) 0.004(3) 0.002(3) -0.001(3)
 C7 0.034(4) 0.018(3) 0.015(3) 0.001(2) -0.001(3) -0.001(2)
 C1 0.028(3) 0.024(3) 0.013(3) 0.000(2) 0.001(3) -0.003(3)
 C17 0.031(4) 0.027(3) 0.013(3) 0.000(3) 0.003(3) 0.001(3)
 C23 0.026(3) 0.022(3) 0.016(3) 0.004(3) 0.004(3) -0.004(3)
 C18 0.029(4) 0.028(3) 0.016(3) -0.002(3) 0.003(3) 0.000(3)
 C8 0.037(5) 0.018(3) 0.013(3) 0.001(2) 0.001(3) -0.001(3)
 C4 0.042(4) 0.022(3) 0.018(3) 0.000(3) 0.004(3) 0.002(3)
 C6 0.034(4) 0.021(3) 0.012(3) 0.002(3) -0.002(3) 0.002(3)
 C20 0.033(4) 0.023(3) 0.013(3) 0.003(3) 0.004(3) 0.000(3)
 C22 0.035(4) 0.020(3) 0.012(3) 0.001(3) -0.002(3) -0.004(3)
 C3 0.038(4) 0.025(3) 0.013(3) -0.001(3) 0.003(3) 0.001(3)
 C15 0.029(4) 0.022(3) 0.012(3) -0.006(3) -0.001(3) 0.003(3)
 C9 0.038(4) 0.023(3) 0.023(3) 0.003(3) 0.003(3) -0.004(3)
 C10 0.050(5) 0.029(4) 0.022(4) 0.004(3) -0.004(3) -0.008(3)
 C13 0.055(5) 0.028(4) 0.040(5) 0.007(3) 0.007(4) -0.003(4)
 C12 0.051(5) 0.026(4) 0.037(4) 0.008(3) -0.005(4) -0.012(4)
 C14 0.070(6) 0.032(4) 0.022(4) 0.008(3) 0.005(4) 0.001(4)
 C11 0.071(6) 0.036(4) 0.043(5) 0.006(4) -0.016(5) -0.010(4)
 C25 0.093(10) 0.124(9) 0.105(7) -0.031(7) 0.009(8) 0.027(8)
 O5 0.079(6) 0.071(5) 0.058(4) -0.001(4) 0.018(4) 0.021(5)
 N7 0.043(5) 0.060(5) 0.077(5) -0.023(4) -0.009(4) 0.016(4)
 C26 0.077(10) 0.066(7) 0.28(2) -0.033(11) -0.079(14) 0.018(7)
 C27 0.079(12) 0.180(19) 0.31(3) 0.14(2) -0.031(18) -0.037(14)
 C28 0.236(8) 0.236(8) 0.236(8) 0.0003(14) -0.0001(14) 0.0003(14)
 O6 0.205(3) 0.205(3) 0.205(3) 0.00000(14) 0.00000(14) -0.00001(14)
 N8 0.290(14) 0.289(14) 0.301(16) -0.028(12) -0.018(11) -0.013(11)
 C30 0.322(7) 0.322(7) 0.322(7) 0.0000(3) 0.0000(3) 0.0000(3)
 C29 0.30(3) 0.252(17) 0.28(3) -0.01(2) -0.03(2) -0.024(18)

_geom_special_details
;
 All esds (except the esd in the dihedral angle between two l.s. planes)
 are estimated using the full covariance matrix.  The cell esds are taken
 into account individually in the estimation of esds in distances, angles
 and torsion angles; correlations between esds in cell parameters are only
 used when they are defined by crystal symmetry.  An approximate (isotropic)
 treatment of cell esds is used for estimating esds involving l.s. planes.
;
loop_
  _geom_bond_atom_site_label_1
  _geom_bond_atom_site_label_2
  _geom_bond_distance
  _geom_bond_site_symmetry_2
  _geom_bond_publ_flag
 Zn1 O1 1.972(5) . ?
 Zn1 O4 1.996(5) 1_556 ?
 Zn1 N4 2.026(6) 1_455 ?
 Zn1 N1 2.032(6) . ?
 O1 C1 1.277(8) . ?
 O3 C8 1.266(9) . ?
 O4 C8 1.262(9) . ?
 O2 C1 1.242(9) . ?
 N4 C20 1.354(9) . ?
 N4 C22 1.333(10) . ?
 N1 C17 1.355(9) . ?
 N1 C15 1.347(9) . ?
 N3 H3 0.8800 . ?
 N3 N2 1.401(10) . ?
 N3 C24 1.360(9) . ?
 N2 H2 0.8800 . ?
 N2 C19 1.347(10) . ?
 N5 N6 1.252(9) . ?
 N5 C4 1.435(8) . ?
 C24 C21 1.402(10) . ?
 C24 C23 1.403(9) . ?
 N6 C9 1.431(9) . ?
 C19 C16 1.413(9) . ?
 C19 C18 1.402(10) . ?
 C5 H5 0.9500 . ?
 C5 C4 1.400(10) . ?
 C5 C6 1.397(9) . ?
 C16 H16 0.9500 . ?
 C16 C15 1.377(11) . ?
 C2 C7 1.407(9) . ?
 C2 C1 1.512(9) . ?
 C2 C3 1.379(10) . ?
 C21 H21 0.9500 . ?
 C21 C20 1.373(11) . ?
 C7 H7 0.9500 . ?
 C7 C6 1.363(9) . ?
 C17 H17 0.9500 . ?
 C17 C18 1.361(11) . ?
 C23 H23 0.9500 . ?
 C23 C22 1.382(11) . ?
 C18 H18 0.9500 . ?
 C8 C6 1.493(9) . ?
 C4 C3 1.399(10) . ?
 C20 H20 0.9500 . ?
 C22 H22 0.9500 . ?
 C3 H3A 0.9500 . ?
 C15 H15 0.9500 . ?
 C9 C10 1.394(10) . ?
 C9 C14 1.402(10) . ?
 C10 H10 0.9500 . ?
 C10 C11 1.394(11) . ?
 C13 H13 0.9500 . ?
 C13 C12 1.367(12) . ?
 C13 C14 1.384(12) . ?
 C12 H12 0.9500 . ?
 C12 C11 1.387(12) . ?
 C14 H14 0.9500 . ?
 C11 H11 0.9500 . ?
 C25 H25 0.9500 . ?
 C25 O5 1.133(15) . ?
 C25 N7 1.336(15) . ?
 N7 C26 1.388(13) . ?
 N7 C27 1.382(15) . ?
 C26 H26A 0.9800 . ?
 C26 H26B 0.9800 . ?
 C26 H26C 0.9800 . ?
 C27 H27A 0.9800 . ?
 C27 H27B 0.9800 . ?
 C27 H27C 0.9800 . ?
 C28 H28 0.9500 . ?
 C28 O6 1.21(2) . ?
 C28 N8 1.43(2) . ?
 N8 C30 1.478(19) . ?
 N8 C29 1.485(19) . ?
 C30 H30A 0.9800 . ?
 C30 H30B 0.9800 . ?
 C30 H30C 0.9800 . ?
 C29 H29A 0.9798 . ?
 C29 H29B 0.9800 . ?
 C29 H29C 0.9799 . ?

loop_
  _geom_angle_atom_site_label_1
  _geom_angle_atom_site_label_2
  _geom_angle_atom_site_label_3
  _geom_angle
  _geom_angle_site_symmetry_1
  _geom_angle_site_symmetry_3
  _geom_angle_publ_flag
 O1 Zn1 O4 98.6(2) . 1_556 ?
 O1 Zn1 N4 110.9(3) . 1_455 ?
 O1 Zn1 N1 115.7(3) . . ?
 O4 Zn1 N4 110.4(2) 1_556 1_455 ?
 O4 Zn1 N1 113.2(2) 1_556 . ?
 N4 Zn1 N1 107.8(3) 1_455 . ?
 C1 O1 Zn1 108.7(4) . . ?
 C8 O4 Zn1 110.1(4) . 1_554 ?
 C20 N4 Zn1 121.6(5) . 1_655 ?
 C22 N4 Zn1 120.9(5) . 1_655 ?
 C22 N4 C20 117.4(6) . . ?
 C17 N1 Zn1 120.4(5) . . ?
 C15 N1 Zn1 121.7(5) . . ?
 C15 N1 C17 117.7(6) . . ?
 N2 N3 H3 120.5 . . ?
 C24 N3 H3 120.5 . . ?
 C24 N3 N2 119.1(6) . . ?
 N3 N2 H2 118.9 . . ?
 C19 N2 N3 122.3(6) . . ?
 C19 N2 H2 118.9 . . ?
 N6 N5 C4 113.3(6) . . ?
 N3 C24 C21 119.5(6) . . ?
 N3 C24 C23 122.9(6) . . ?
 C23 C24 C21 117.6(6) . . ?
 N5 N6 C9 113.5(6) . . ?
 N2 C19 C16 123.8(6) . . ?
 N2 C19 C18 119.1(6) . . ?
 C18 C19 C16 117.1(7) . . ?
 C4 C5 H5 120.6 . . ?
 C6 C5 H5 120.6 . . ?
 C6 C5 C4 118.8(6) . . ?
 C19 C16 H16 120.6 . . ?
 C15 C16 C19 118.9(7) . . ?
 C15 C16 H16 120.6 . . ?
 C7 C2 C1 118.3(6) . . ?
 C3 C2 C7 118.9(6) . . ?
 C3 C2 C1 122.8(6) . . ?
 C24 C21 H21 120.5 . . ?
 C20 C21 C24 119.1(6) . . ?
 C20 C21 H21 120.5 . . ?
 C2 C7 H7 119.1 . . ?
 C6 C7 C2 121.8(6) . . ?
 C6 C7 H7 119.1 . . ?
 O1 C1 C2 116.4(6) . . ?
 O2 C1 O1 123.9(6) . . ?
 O2 C1 C2 119.7(6) . . ?
 N1 C17 H17 118.6 . . ?
 N1 C17 C18 122.8(6) . . ?
 C18 C17 H17 118.6 . . ?
 C24 C23 H23 120.5 . . ?
 C22 C23 C24 119.0(7) . . ?
 C22 C23 H23 120.5 . . ?
 C19 C18 H18 119.9 . . ?
 C17 C18 C19 120.2(6) . . ?
 C17 C18 H18 119.9 . . ?
 O3 C8 C6 117.8(6) . . ?
 O4 C8 O3 123.2(6) . . ?
 O4 C8 C6 118.9(6) . . ?
 C5 C4 N5 114.5(7) . . ?
 C3 C4 N5 124.5(7) . . ?
 C3 C4 C5 121.0(6) . . ?
 C5 C6 C8 121.4(6) . . ?
 C7 C6 C5 119.9(6) . . ?
 C7 C6 C8 118.7(6) . . ?
 N4 C20 C21 123.4(7) . . ?
 N4 C20 H20 118.3 . . ?
 C21 C20 H20 118.3 . . ?
 N4 C22 C23 123.4(6) . . ?
 N4 C22 H22 118.3 . . ?
 C23 C22 H22 118.3 . . ?
 C2 C3 C4 119.6(6) . . ?
 C2 C3 H3A 120.2 . . ?
 C4 C3 H3A 120.2 . . ?
 N1 C15 C16 123.3(6) . . ?
 N1 C15 H15 118.4 . . ?
 C16 C15 H15 118.4 . . ?
 C10 C9 N6 124.5(7) . . ?
 C10 C9 C14 120.9(7) . . ?
 C14 C9 N6 114.5(7) . . ?
 C9 C10 H10 120.7 . . ?
 C11 C10 C9 118.7(8) . . ?
 C11 C10 H10 120.7 . . ?
 C12 C13 H13 119.5 . . ?
 C12 C13 C14 121.0(8) . . ?
 C14 C13 H13 119.5 . . ?
 C13 C12 H12 119.7 . . ?
 C13 C12 C11 120.5(8) . . ?
 C11 C12 H12 119.7 . . ?
 C9 C14 H14 120.7 . . ?
 C13 C14 C9 118.7(8) . . ?
 C13 C14 H14 120.7 . . ?
 C10 C11 H11 119.9 . . ?
 C12 C11 C10 120.2(9) . . ?
 C12 C11 H11 119.9 . . ?
 O5 C25 H25 113.8 . . ?
 O5 C25 N7 132.5(18) . . ?
 N7 C25 H25 113.8 . . ?
 C25 N7 C26 103.7(15) . . ?
 C25 N7 C27 118.4(17) . . ?
 C27 N7 C26 137.8(19) . . ?
 N7 C26 H26A 109.5 . . ?
 N7 C26 H26B 109.5 . . ?
 N7 C26 H26C 109.5 . . ?
 H26A C26 H26B 109.5 . . ?
 H26A C26 H26C 109.5 . . ?
 H26B C26 H26C 109.5 . . ?
 N7 C27 H27A 109.5 . . ?
 N7 C27 H27B 109.5 . . ?
 N7 C27 H27C 109.5 . . ?
 H27A C27 H27B 109.5 . . ?
 H27A C27 H27C 109.5 . . ?
 H27B C27 H27C 109.5 . . ?
 O6 C28 H28 122.0 . . ?
 O6 C28 N8 116(2) . . ?
 N8 C28 H28 122.0 . . ?
 C28 N8 C30 120(3) . . ?
 C28 N8 C29 126.5(18) . . ?
 C30 N8 C29 113(3) . . ?
 N8 C30 H30A 109.5 . . ?
 N8 C30 H30B 109.5 . . ?
 N8 C30 H30C 109.5 . . ?
 H30A C30 H30B 109.5 . . ?
 H30A C30 H30C 109.5 . . ?
 H30B C30 H30C 109.5 . . ?
 N8 C29 H29A 109.9 . . ?
 N8 C29 H29B 115.9 . . ?
 N8 C29 H29C 102.2 . . ?
 H29A C29 H29B 109.5 . . ?
 H29A C29 H29C 109.5 . . ?
 H29B C29 H29C 109.5 . . ?

loop_
  _geom_torsion_atom_site_label_1
  _geom_torsion_atom_site_label_2
  _geom_torsion_atom_site_label_3
  _geom_torsion_atom_site_label_4
  _geom_torsion
  _geom_torsion_site_symmetry_1
  _geom_torsion_site_symmetry_2
  _geom_torsion_site_symmetry_3
  _geom_torsion_site_symmetry_4
  _geom_torsion_publ_flag
 Zn1 O1 C1 O2 9.9(11) . . . . ?
 Zn1 O1 C1 C2 -169.7(6) . . . . ?
 Zn1 O4 C8 O3 5.3(10) 1_554 . . . ?
 Zn1 O4 C8 C6 -174.3(5) 1_554 . . . ?
 Zn1 N4 C20 C21 -179.4(5) 1_655 . . . ?
 Zn1 N4 C22 C23 179.8(5) 1_655 . . . ?
 Zn1 N1 C17 C18 -176.4(5) . . . . ?
 Zn1 N1 C15 C16 175.1(5) . . . . ?
 O3 C8 C6 C5 165.9(7) . . . . ?
 O3 C8 C6 C7 -15.7(11) . . . . ?
 O4 C8 C6 C5 -14.4(11) . . . . ?
 O4 C8 C6 C7 164.0(7) . . . . ?
 N1 C17 C18 C19 2.8(11) . . . . ?
 N3 N2 C19 C16 4.7(10) . . . . ?
 N3 N2 C19 C18 -177.3(6) . . . . ?
 N3 C24 C21 C20 -175.8(6) . . . . ?
 N3 C24 C23 C22 176.0(6) . . . . ?
 N2 N3 C24 C21 -166.8(6) . . . . ?
 N2 N3 C24 C23 15.0(10) . . . . ?
 N2 C19 C16 C15 179.6(7) . . . . ?
 N2 C19 C18 C17 179.1(6) . . . . ?
 N5 N6 C9 C10 -0.6(12) . . . . ?
 N5 N6 C9 C14 177.7(8) . . . . ?
 N5 C4 C3 C2 -179.8(7) . . . . ?
 C24 N3 N2 C19 -88.8(9) . . . . ?
 C24 C21 C20 N4 -1.0(11) . . . . ?
 C24 C23 C22 N4 0.2(11) . . . . ?
 N6 N5 C4 C5 -176.6(7) . . . . ?
 N6 N5 C4 C3 4.0(11) . . . . ?
 N6 C9 C10 C11 176.5(9) . . . . ?
 N6 C9 C14 C13 -178.9(9) . . . . ?
 C19 C16 C15 N1 -0.4(11) . . . . ?
 C5 C4 C3 C2 0.8(11) . . . . ?
 C16 C19 C18 C17 -2.7(10) . . . . ?
 C2 C7 C6 C5 -1.5(11) . . . . ?
 C2 C7 C6 C8 -180.0(7) . . . . ?
 C21 C24 C23 C22 -2.2(10) . . . . ?
 C7 C2 C1 O1 -178.6(7) . . . . ?
 C7 C2 C1 O2 1.8(12) . . . . ?
 C7 C2 C3 C4 0.0(11) . . . . ?
 C1 C2 C7 C6 -178.9(7) . . . . ?
 C1 C2 C3 C4 179.2(7) . . . . ?
 C17 N1 C15 C16 0.3(10) . . . . ?
 C23 C24 C21 C20 2.5(10) . . . . ?
 C18 C19 C16 C15 1.5(10) . . . . ?
 C4 N5 N6 C9 -178.0(7) . . . . ?
 C4 C5 C6 C7 2.3(11) . . . . ?
 C4 C5 C6 C8 -179.3(7) . . . . ?
 C6 C5 C4 N5 178.7(7) . . . . ?
 C6 C5 C4 C3 -1.9(11) . . . . ?
 C20 N4 C22 C23 1.4(10) . . . . ?
 C22 N4 C20 C21 -1.0(10) . . . . ?
 C3 C2 C7 C6 0.4(11) . . . . ?
 C3 C2 C1 O1 2.1(12) . . . . ?
 C3 C2 C1 O2 -177.4(8) . . . . ?
 C15 N1 C17 C18 -1.6(10) . . . . ?
 C9 C10 C11 C12 2.4(15) . . . . ?
 C10 C9 C14 C13 -0.5(14) . . . . ?
 C13 C12 C11 C10 -0.9(15) . . . . ?
 C12 C13 C14 C9 2.1(15) . . . . ?
 C14 C9 C10 C11 -1.7(14) . . . . ?
 C14 C13 C12 C11 -1.4(15) . . . . ?
 O5 C25 N7 C26 -175.5(18) . . . . ?
 O5 C25 N7 C27 1(3) . . . . ?
 O6 C28 N8 C30 -170(3) . . . . ?
 O6 C28 N8 C29 13(4) . . . . ?

_shelx_res_file
;
TITL a_a.res in P2(1)2(1)2
    a.res
    created by SHELXL-2018/3 at 05:43:58 on 01-Jul-2023
REM Old TITL A in P2(1)2(1)2
REM SHELXT solution in P2(1)2(1)2: R1 0.151, Rweak 0.005, Alpha 0.006
REM <I/s> 0.831 for 24 systematic absences, Orientation as input
REM Flack x = 0.137 ( 0.013 ) from 2240 Parsons' quotients
REM Formula found by SHELXT: C26 N7 O5 Zn
CELL 1.54178 10.8129 30.0622 10.1366 90 90 90
ZERR 4 0.0002 0.0005 0.0001 0 0 0
LATT -1
SYMM -X,-Y,+Z
SYMM 0.5-X,0.5+Y,-Z
SYMM 0.5+X,0.5-Y,-Z
SFAC C H N O Zn
UNIT 120 128 32 24 4
DFIX 1.22 C25 O5
DFIX 1.36 C25 N7
DANG 2.46 C25 C26
DANG 2.45 C25 C27
DFIX 1.45 N7 C26
DFIX 1.46 N7 C27
SADI N7 C26 N7 C27
FLAT C25 O5 N7 C26 C27
SIMU C25 O5 N7 C26 C27
RIGU C25 O5 N7 C26 C27
SIMU 0.01 0.02 3.8 N4 N1 N3 N2 N5 N6 N7
DFIX 1.22 C28 O6
DFIX 1.36 C28 N8
DANG 2.46 C28 C30
DANG 2.45 C28 C29
DFIX 1.45 N8 C30
DFIX 1.46 N8 C29
SADI N8 C30 N8 C29
FLAT C28 O6 N8 C30 C29
SIMU C28 O6 N8 C30 C29
RIGU C28 O6 N8 C30 C29
DFIX 2.232 0.01 O6 N8
DFIX 2.863 0.01 H30a C15
DFIX 2.605 0.01 H29a O6
ISOR 0.01 0.02 C29
ISOR 0.01 0.02 N8
DELU C28 O6
ISOR 0.00001 0.00002 O6
ISOR 0.001 0.002 C28
ISOR 0.0001 0.0002 C30
ISOR 0.01 0.02 C25

L.S. 50 0 0
PLAN  30
SIZE 0.1 0.1 0.2
TEMP -173.15
CONF
list 4
MORE -1
BOND $H
fmap 2 53
acta
TWIN -1 0 0 0 -1 0 0 0 -1 2
REM <olex2.extras>
REM <HklSrc "%.\\A.hkl">
REM </olex2.extras>

WGHT    0.150600    8.503301
BASF   0.09694
FVAR       0.44531
ZN1   5    0.250274    0.643582    0.750155    11.00000    0.03039    0.01907 =
         0.01054    0.00067   -0.00119   -0.00035
O1    4    0.250530    0.600642    0.603038    11.00000    0.04052    0.02508 =
         0.01144    0.00007   -0.00428    0.00159
O3    4    0.214629    0.663653    0.013962    11.00000    0.04220    0.01869 =
         0.01376    0.00212   -0.00034    0.00097
O4    4    0.227678    0.600831   -0.101062    11.00000    0.05001    0.02185 =
         0.00924   -0.00089   -0.00173    0.00035
O2    4    0.269775    0.662902    0.486525    11.00000    0.03889    0.02261 =
         0.01556   -0.00032   -0.00317    0.00153
N4    3    1.103237    0.685143    0.737679    11.00000    0.02966    0.02062 =
         0.01189    0.00078   -0.00126    0.00141
N1    3    0.404864    0.681504    0.768207    11.00000    0.02732    0.02558 =
         0.01430    0.00092    0.00090   -0.00130
N3    3    0.800058    0.769542    0.705263    11.00000    0.02742    0.02351 =
         0.01767    0.00439    0.00391    0.00177
AFIX  43
H3    2    0.796223    0.788037    0.638098    11.00000   -1.20000
AFIX   0
N2    3    0.703487    0.767522    0.797279    11.00000    0.02812    0.02514 =
         0.01686   -0.00449    0.00493   -0.00163
AFIX  43
H2    2    0.705454    0.785376    0.866045    11.00000   -1.20000
AFIX   0
N5    3    0.157610    0.481167    0.243820    11.00000    0.04732    0.02396 =
         0.01792    0.00575    0.00033   -0.00063
C24   1    0.899772    0.742512    0.721253    11.00000    0.02960    0.01888 =
         0.01044   -0.00251   -0.00130    0.00090
N6    3    0.147103    0.462448    0.353543    11.00000    0.05267    0.02089 =
         0.01981    0.00320    0.00346   -0.00254
C19   1    0.607790    0.739205    0.784093    11.00000    0.02934    0.02104 =
         0.01287   -0.00043   -0.00174    0.00348
C5    1    0.189948    0.550107    0.132699    11.00000    0.03964    0.02463 =
         0.00972   -0.00423   -0.00123   -0.00080
AFIX  43
H5    2    0.178166    0.534447    0.052272    11.00000   -1.20000
AFIX   0
C16   1    0.599335    0.706912    0.683145    11.00000    0.02953    0.02191 =
         0.01636   -0.00082    0.00114   -0.00043
AFIX  43
H16   2    0.662839    0.704213    0.618876    11.00000   -1.20000
AFIX   0
C2    1    0.230217    0.595336    0.370417    11.00000    0.02754    0.02583 =
         0.01374    0.00313   -0.00132    0.00088
C21   1    1.007231    0.750415    0.647494    11.00000    0.03705    0.02329 =
         0.01319    0.00435    0.00188   -0.00088
AFIX  43
H21   2    1.012689    0.775590    0.591146    11.00000   -1.20000
AFIX   0
C7    1    0.233926    0.617524    0.248321    11.00000    0.03397    0.01850 =
         0.01498    0.00110   -0.00052   -0.00130
AFIX  43
H7    2    0.251492    0.648482    0.246639    11.00000   -1.20000
AFIX   0
C1    1    0.252195    0.622146    0.494446    11.00000    0.02817    0.02408 =
         0.01312    0.00028    0.00050   -0.00302
C17   1    0.413286    0.712483    0.864886    11.00000    0.03080    0.02664 =
         0.01337   -0.00006    0.00266    0.00134
AFIX  43
H17   2    0.347662    0.714843    0.926805    11.00000   -1.20000
AFIX   0
C23   1    0.899632    0.705754    0.806575    11.00000    0.02647    0.02205 =
         0.01643    0.00399    0.00386   -0.00414
AFIX  43
H23   2    0.829907    0.699723    0.860720    11.00000   -1.20000
AFIX   0
C18   1    0.511833    0.740367    0.877020    11.00000    0.02881    0.02825 =
         0.01648   -0.00163    0.00300    0.00032
AFIX  43
H18   2    0.515586    0.760681    0.948700    11.00000   -1.20000
AFIX   0
C8    1    0.218621    0.621646    0.006632    11.00000    0.03652    0.01840 =
         0.01320    0.00095    0.00064   -0.00054
C4    1    0.184519    0.527789    0.253787    11.00000    0.04214    0.02164 =
         0.01846    0.00007    0.00380    0.00172
C6    1    0.213017    0.595841    0.132328    11.00000    0.03361    0.02100 =
         0.01209    0.00245   -0.00249    0.00155
C20   1    1.104448    0.721257    0.657853    11.00000    0.03339    0.02348 =
         0.01305    0.00284    0.00352    0.00039
AFIX  43
H20   2    1.176284    0.726695    0.606362    11.00000   -1.20000
AFIX   0
C22   1    1.002380    0.678453    0.810705    11.00000    0.03490    0.02001 =
         0.01189    0.00119   -0.00198   -0.00385
AFIX  43
H22   2    1.001084    0.653612    0.868621    11.00000   -1.20000
AFIX   0
C3    1    0.205408    0.550339    0.372432    11.00000    0.03772    0.02491 =
         0.01287   -0.00102    0.00342    0.00120
AFIX  43
H3A   2    0.202522    0.534752    0.453901    11.00000   -1.20000
AFIX   0
C15   1    0.497490    0.679424    0.679512    11.00000    0.02888    0.02156 =
         0.01233   -0.00595   -0.00096    0.00302
AFIX  43
H15   2    0.492292    0.657924    0.611051    11.00000   -1.20000
AFIX   0
C9    1    0.124447    0.415662    0.344185    11.00000    0.03798    0.02271 =
         0.02295    0.00345    0.00282   -0.00367
C10   1    0.113496    0.392291    0.225976    11.00000    0.05007    0.02876 =
         0.02154    0.00367   -0.00442   -0.00784
AFIX  43
H10   2    0.116417    0.407422    0.143756    11.00000   -1.20000
AFIX   0
C13   1    0.097475    0.348176    0.466651    11.00000    0.05483    0.02751 =
         0.03985    0.00733    0.00709   -0.00316
AFIX  43
H13   2    0.089518    0.333017    0.548445    11.00000   -1.20000
AFIX   0
C12   1    0.089477    0.324724    0.351444    11.00000    0.05143    0.02622 =
         0.03694    0.00751   -0.00487   -0.01206
AFIX  43
H12   2    0.077869    0.293412    0.354015    11.00000   -1.20000
AFIX   0
C14   1    0.116987    0.393664    0.465928    11.00000    0.07030    0.03247 =
         0.02166    0.00836    0.00531    0.00127
AFIX  43
H14   2    0.125163    0.409668    0.546267    11.00000   -1.20000
AFIX   0
C11   1    0.098175    0.346277    0.230811    11.00000    0.07077    0.03582 =
         0.04317    0.00552   -0.01596   -0.01009
AFIX  43
H11   2    0.093678    0.329639    0.151278    11.00000   -1.20000
AFIX   0

C25   1    0.557167    0.609132    0.323758    11.00000    0.09345    0.12363 =
         0.10537   -0.03095    0.00923    0.02671
AFIX  43
H25   2    0.552796    0.581452    0.368730    11.00000   -1.20000
AFIX   0
O5    4    0.557849    0.639026    0.391827    11.00000    0.07925    0.07144 =
         0.05816   -0.00080    0.01762    0.02052
N7    3    0.561316    0.605248    0.192537    11.00000    0.04266    0.06031 =
         0.07745   -0.02255   -0.00941    0.01551
C26   1    0.547633    0.559906    0.171352    11.00000    0.07669    0.06554 =
         0.27797   -0.03251   -0.07857    0.01823
AFIX 137
H26A  2    0.597967    0.543480    0.235312    11.00000   -1.50000
H26B  2    0.574757    0.552544    0.081724    11.00000   -1.50000
H26C  2    0.460514    0.551675    0.182059    11.00000   -1.50000
AFIX   0
C27   1    0.569331    0.643549    0.117704    11.00000    0.07937    0.17979 =
         0.30718    0.13691   -0.03142   -0.03696
AFIX 137
H27A  2    0.489428    0.649366    0.075461    11.00000   -1.50000
H27B  2    0.633016    0.639784    0.049827    11.00000   -1.50000
H27C  2    0.591234    0.668664    0.174739    11.00000   -1.50000
AFIX   0

C28   1    0.783966    0.594613    0.841259    11.00000    0.23565    0.23577 =
         0.23623    0.00030   -0.00006    0.00028
AFIX  43
H28   2    0.755569    0.624371    0.850037    11.00000   -1.20000
AFIX   0
O6    4    0.881128    0.582413    0.888043    11.00000    0.20501    0.20500 =
         0.20500    0.00000    0.00000   -0.00001
N8    3    0.714193    0.561514    0.771784    11.00000    0.29029    0.28911 =
         0.30101   -0.02834   -0.01752   -0.01347
C30   1    0.604774    0.574387    0.693151    11.00000    0.32237    0.32238 =
         0.32238    0.00001   -0.00001    0.00000
AFIX 137
H30A  2    0.543780    0.588734    0.750625    11.00000   -1.50000
H30B  2    0.568155    0.547802    0.653090    11.00000   -1.50000
H30C  2    0.629842    0.595159    0.623605    11.00000   -1.50000
AFIX   0
C29   1    0.735325    0.512716    0.774621    11.00000    0.30478    0.25184 =
         0.28129   -0.00611   -0.03500   -0.02428
AFIX   3
H29A  2    0.824075    0.506486    0.780891    11.00000   -1.50000
H29B  2    0.699845    0.495806    0.701141    11.00000   -1.50000
H29C  2    0.694635    0.504006    0.857051    11.00000   -1.50000
AFIX   0
HKLF 4


REM  a_a.res in P2(1)2(1)2
REM wR2 = 0.2464, GooF = S = 1.073, Restrained GooF = 1.091 for all data
REM R1 = 0.0802 for 5615 Fo > 4sig(Fo) and 0.0860 for all 6228 data
REM 410 parameters refined using 166 restraints

END

WGHT      0.1538      8.1463

REM Highest difference peak  1.769,  deepest hole -0.776,  1-sigma level  0.151
Q1    1   0.5694  0.6404  0.2557  11.00000  0.05    1.77
Q2    1   0.9000  0.5202  0.7608  11.00000  0.05    1.67
Q3    1   0.5000  0.5000  0.4776  10.50000  0.05    1.56
Q4    1   1.0000  0.5000  0.6743  10.50000  0.05    1.51
Q5    1   1.0000  0.5000  0.8191  10.50000  0.05    1.21
Q6    1   0.9439  0.5551  0.8328  11.00000  0.05    1.05
Q7    1   0.5725  0.5138  0.6809  11.00000  0.05    0.93
Q8    1   0.0750  0.3590  0.2408  11.00000  0.05    0.90
Q9    1   0.8009  0.6007  0.8961  11.00000  0.05    0.84
Q10   1   0.5546  0.4979  0.5673  11.00000  0.05    0.80
Q11   1   0.5615  0.5018  0.8194  11.00000  0.05    0.66
Q12   1   0.5795  0.6182  0.0286  11.00000  0.05    0.62
Q13   1   0.5000  0.5000  0.0199  10.50000  0.05    0.60
Q14   1   0.7364  0.6021  0.7666  11.00000  0.05    0.60
Q15   1   0.6064  0.5535  0.6266  11.00000  0.05    0.60
Q16   1   0.5467  0.5592  0.6680  11.00000  0.05    0.60
Q17   1   0.0000  0.5000  0.4786  10.50000  0.05    0.60
Q18   1   0.0509  0.4461  0.6776  11.00000  0.05    0.52
Q19   1   0.6562  0.4993  0.7755  11.00000  0.05    0.49
Q20   1   0.6918  0.5180  0.8390  11.00000  0.05    0.49
Q21   1   0.7558  0.5143  0.7485  11.00000  0.05    0.48
Q22   1   0.0621  0.4634  0.5753  11.00000  0.05    0.45
Q23   1   0.3999  0.5200  0.2545  11.00000  0.05    0.43
Q24   1   0.5396  0.5535  0.8362  11.00000  0.05    0.42
Q25   1   0.6785  0.5589  0.7433  11.00000  0.05    0.40
Q26   1   0.8880  0.7383  0.7387  11.00000  0.05    0.40
Q27   1   0.0788  0.4787  0.5196  11.00000  0.05    0.39
Q28   1   0.0556  0.4631  0.4398  11.00000  0.05    0.37
Q29   1   0.7476  0.7625  0.7599  11.00000  0.05    0.36
Q30   1   0.5550  0.4977  0.9158  11.00000  0.05    0.35
;
_shelx_res_checksum                56532
_shelx_hkl_file
;
   0   0   1  358.06   19.80
   0   0  -1  325.87   19.80
   0   0   3   80.29    5.80
   0   0  -3   94.79    6.30
   0   0  -4 1735.03   97.39
   0   0  -4 1769.72   96.49
   0   0   4 1543.45   96.59
   0   0  -5   29.20    3.00
   0   0  -5   27.80    4.20
   0   0   6  471.65   33.40
   0   0  -6  408.66   26.00
   0   0   7  408.66   25.10
   0   0   7  357.36   25.90
   0   0   7  398.86   25.40
   0   0  -7  384.86   24.20
   0   0   8 4502.25  260.47
   0   0   8 4495.05  260.87
   0   0   8 4378.16  261.87
   0   0   8 4741.73  260.07
   0   0   9  322.87   21.40
   0   0   9  300.57   21.10
   0   0   9  327.17   22.80
   0   0  10  331.87   22.20
   0   0  10  287.87   20.20
   0   0  11    4.30    2.20
   0   0  11    0.50    2.20
   0   0  12  156.08   11.20
   1   0   0    0.10    0.20
   1   0   1   62.59    3.80
   1   0   1   57.09    3.80
   1   0  -1   62.79    3.80
   1   0  -1   57.59    4.00
  -1   0  -1   60.59    3.70
  -1   0   1   63.79    4.00
   1   0  -2  274.77   16.40
   1   0   2  255.17   16.20
  -1   0  -2  265.57   16.10
   1   0   2  290.17   16.00
   1   0  -3   24.40    2.10
  -1   0  -3   17.90    2.20
   1   0   3   21.10    2.10
  -1   0   3   21.70    2.40
   1   0  -3   21.70    2.70
   1   0  -4    6.70    1.30
  -1   0   4    9.20    1.70
   1   0  -4    6.10    1.80
  -1   0  -4    8.90    2.10
   1   0  -5   40.70    4.40
  -1   0   5   33.20    3.80
   1   0  -5   35.10    3.40
  -1   0   6   10.60    3.30
   1   0  -6   12.90    3.10
   1   0   6    5.80    3.30
   1   0  -6    9.20    2.00
  -1   0  -6   11.00    2.10
   1   0   7    9.70    2.90
   1   0  -7    8.10    2.30
   1   0   7    8.10    2.90
  -1   0   7   10.70    3.40
  -1   0   7    6.40    2.90
  -1   0  -7    9.10    2.20
   1   0   7   13.40    3.10
  -1   0   7    6.80    2.80
  -1   0   8  237.68   16.70
   1   0   8  264.67   18.30
  -1   0  -8  223.48   16.00
  -1   0   8  233.98   16.60
   1   0   8  248.78   17.90
   1   0   8  241.98   16.40
  -1   0   8  220.58   17.70
   1   0   9  251.17   17.00
  -1   0   9  219.28   18.00
   1   0   9  247.98   16.40
   1   0   9  241.88   18.20
  -1   0   9  222.38   16.30
   1   0   9  240.38   17.30
  -1   0  10  369.66   24.30
  -1   0  10  331.27   22.00
   1   0  10  365.46   24.10
   1   0  10  323.17   22.70
   1   0 -11   -3.60    2.80
  -1   0  11    5.30    2.70
   1   0  11    2.20    3.00
   1   0  11    4.90    2.50
  -1   0  12  214.48   14.20
   1   0  12  207.78   14.10
  -2   0   0 4712.83  264.87
  -2   0   0 4702.03  264.87
   2   0   0 4567.14  265.07
  -2   0   1   48.80    3.50
   2   0   1   52.39    3.30
  -2   0  -1   52.39    3.00
   2   0  -1   45.80    3.60
  -2   0  -1   48.00    3.00
   2   0   2    4.00    0.90
   2   0  -2    2.90    0.80
   2   0   2    2.20    0.80
   2   0  -2    1.70    0.90
  -2   0   2    2.30    1.00
   2   0   3    2.80    1.40
   2   0  -3    2.00    1.10
   2   0  -3    1.30    0.80
  -2   0   3    2.20    1.00
   2   0   3    3.10    1.00
   2   0   4 3663.03  208.18
  -2   0   4 3641.74  208.58
   2   0  -4 3626.14  208.08
   2   0  -5   -0.30    1.30
  -2   0   5   -1.00    1.00
   2   0  -5   -1.20    1.10
  -2   0   6 1439.36   87.19
  -2   0   6 1499.35   88.69
   2   0   6 1432.56   88.29
   2   0   6 1622.94   88.59
   2   0  -6 1478.45   86.79
   2   0   7   -1.30    2.30
   2   0   7    0.20    2.00
   2   0   7    4.50    2.40
   2   0   7    5.00    2.10
  -2   0   7    6.30    2.80
   2   0  -7    6.80    4.00
  -2   0   8 2945.41  168.88
   2   0   8 3059.89  168.68
   2   0   8 2763.12  169.38
  -2   0   8 2779.22  169.78
   2   0   8 2962.30  169.18
  -2   0  -8 2950.60  167.98
  -2   0   9   50.99    7.60
   2   0   9   58.99    7.10
   2   0   9   44.60    5.90
   2   0   9   54.49    6.20
   2   0   9   46.90    6.30
   2   0  10   72.09    6.80
   2   0  10   63.19    7.30
   2   0  10   69.79    7.20
  -2   0  10   64.59    7.70
   2   0  10   69.19    7.00
   2   0  11    2.70    2.00
  -2   0  11    0.30    1.60
   2   0  11    2.50    1.90
   2   0  12  277.87   16.90
  -2   0  12  279.37   17.40
   2   0  12  257.77   17.30
   3   0   0    4.90    1.00
  -3   0   0    2.60    0.70
  -3   0   1 4455.25  254.77
   3   0   1 4548.45  254.57
   3   0  -1 4326.57  254.97
  -3   0  -1 4563.34  254.37
  -3   0  -2   26.60    2.30
  -3   0   2   28.20    2.80
   3   0  -2   22.20    2.70
   3   0  -3   94.99    7.90
   3   0   3  113.09    7.40
  -3   0   3  127.29    8.00
   3   0   4  687.33   43.20
  -3   0   4  791.52   46.70
   3   0  -4  697.83   43.20
   3   0  -4  799.02   44.60
   3   0  -5    9.40    2.30
   3   0   5    5.60    1.50
  -3   0   5    5.60    1.70
   3   0   6  899.81   55.49
  -3   0   6  886.11   55.69
  -3   0   6  868.31   54.49
   3   0   6  919.21   55.39
   3   0  -6  988.50   55.89
   3   0   7    4.50    2.20
   3   0   7    6.50    3.10
   3   0   7    3.40    2.20
  -3   0   7    6.60    3.20
   3   0   7    1.20    2.10
   3   0   8   61.29    7.10
   3   0   8   65.79    7.00
  -3   0   8   65.19    7.80
  -3   0  -8   66.49    6.40
   3   0   8   70.39    7.70
   3   0   8   72.19    7.90
  -3   0  -9  271.27   19.00
  -3   0   9  308.87   20.70
   3   0   9  268.37   20.00
   3   0   9  263.17   20.00
   3   0   9  298.47   19.40
   3   0   9  282.47   19.40
   3   0  10    1.70    1.90
  -3   0  10    2.60    2.20
   3   0 -10   -2.20    2.90
   3   0  10   -1.40    1.70
   3   0  10    2.80    1.80
   3   0  11   14.90    3.00
  -3   0  11   12.10    2.90
   3   0  11    7.20    2.60
   3   0  12    6.80    1.70
   3   0  12    4.90    1.50
  -3   0  12    6.00    1.50
   4   0   0 2962.40  152.68
  -4   0   0 2464.85  152.28
  -4   0   0 2583.84  152.28
  -4   0   1   31.10    2.90
  -4   0  -1   31.00    2.50
  -4   0  -1   31.10    2.40
   4   0  -1   27.60    3.00
   4   0   1   30.20    2.70
   4   0  -2   66.99    5.60
  -4   0   2   74.99    6.00
   4   0   2   72.29    5.20
  -4   0  -2   70.79    5.00
   4   0  -3    9.90    2.40
  -4   0   3   10.50    2.10
   4   0   3   11.90    2.00
  -4   0   4  170.28   12.50
   4   0   4  201.78   12.10
   4   0  -4  179.08   13.00
  -4   0   5    2.40    1.50
   4   0   5    2.90    2.10
   4   0   5   -0.20    2.20
   4   0   5    0.80    2.30
   4   0  -5    3.90    2.10
   4   0   5    1.50    1.10
  -4   0   6  206.38   14.60
   4   0   6  174.58   14.50
   4   0   6  191.38   14.90
   4   0   6  195.38   14.00
   4   0   6  210.88   16.30
   4   0  -6  223.08   15.70
  -4   0   6  214.08   15.50
   4   0   7   41.60    6.50
  -4   0   7   37.40    5.60
   4   0   7   31.70    5.70
   4   0  -7   43.60    7.20
   4   0  -7   52.79    6.70
   4   0   8 1067.89   62.09
   4   0   8 1004.50   62.79
   4   0   8  995.30   62.29
   4   0  -8  987.00   62.09
   4   0   8 1038.30   61.59
  -4   0   8 1069.19   62.69
   4   0   9  112.99   10.90
   4   0  -9   73.19    8.50
  -4   0   9  100.49    9.30
  -4   0  -9   82.59    8.10
   4   0   9  100.59    8.70
   4   0   9   83.99    8.90
   4   0   9  106.89    9.10
   4   0 -10    4.10    5.60
   4   0  10    1.70    2.00
   4   0  10    6.60    2.60
  -4   0  10    5.20    2.50
   4   0  10    4.40    2.40
   4   0  10    6.60    2.20
   4   0  11   -0.50    1.50
   4   0  11    0.90    1.70
  -4   0  11    0.80    1.60
   4   0  11    2.40    1.60
   4   0  11   -3.70    2.80
   5   0   0    0.90    1.10
  -5   0   0    1.50    1.20
  -5   0   0    1.10    0.90
   5   0  -1   81.79    6.00
   5   0   1   73.79    5.50
  -5   0   1   82.69    5.80
  -5   0  -1   69.69    5.40
  -5   0   2  158.18   10.60
   5   0   2  151.78   10.10
   5   0  -2  159.88   10.90
  -5   0   3   12.40    2.30
   5   0  -3   10.80    2.30
   5   0   3   11.40    2.10
   5   0   4   29.70    5.10
   5   0   4   26.90    4.20
   5   0  -4   37.50    4.50
   5   0   4   30.30    3.40
  -5   0   4   29.60    4.00
   5   0  -5    0.80    1.80
   5   0   5    1.80    2.20
   5   0   5   -2.00    2.00
  -5   0   5    4.70    2.20
   5   0   5    3.00    2.30
   5   0  -5    0.60    3.30
   5   0   5   -1.70    2.20
   5   0   6    2.70    2.50
   5   0   6    6.20    2.50
  -5   0   6    5.20    2.40
   5   0   6   -3.40    4.00
   5   0  -6    4.80    3.50
   5   0  -6    4.20    2.80
   5   0   6    0.20    2.70
  -5   0   6    8.70    3.40
   5   0   7   95.29    9.70
   5   0   7   98.59    9.70
  -5   0   7  110.09    9.50
   5   0  -7  103.39    9.80
   5   0  -7  108.39   10.70
   5   0   7   83.69    8.40
   5   0   7   92.19    9.30
   5   0   8  432.56   26.60
  -5   0   8  388.76   26.70
   5   0   8  404.46   27.00
   5   0   8  438.06   27.70
   5   0  -8  395.36   26.70
   5   0   8  378.86   26.60
   5   0   9   38.80    5.40
   5   0   9   33.20    5.40
   5   0   9   31.10    5.00
  -5   0   9   40.70    5.60
   5   0   9   36.50    5.20
   5   0  10    0.20    1.80
   5   0  10   -0.40    2.10
   5   0  10    0.80    1.60
  -5   0  10   -0.70    1.90
   5   0  10    2.80    2.00
   5   0  11    1.40    1.30
   5   0  11    0.70    1.60
  -5   0  11   -0.50    1.80
   5   0  11   -0.80    2.40
   6   0   0 6815.02  359.36
  -6   0   0 5781.32  358.86
  -6   0   1  171.18   11.00
   6   0  -1  139.39   10.90
   6   0   1  171.38   10.70
   6   0  -2  801.12   49.50
  -6   0   2  827.82   49.20
   6   0   2  863.11   48.80
   6   0   3   69.89    7.40
   6   0  -3   71.29    6.60
   6   0   3   72.59    5.90
   6   0   3   60.79    7.80
  -6   0   3   73.09    6.40
  -6   0   4 1439.66   83.19
   6   0   4 1500.65   83.09
   6   0   4 1376.26   83.19
   6   0  -4 1371.76   83.59
   6   0   4 1375.76   84.09
   6   0  -5    8.30    2.80
   6   0   5    5.80    2.70
   6   0   5    6.20    2.70
  -6   0   5    6.00    2.60
   6   0  -5    7.10    3.80
   6   0   5    4.30    2.00
   6   0   5    6.40    2.90
   6   0   6  555.94   36.80
  -6   0   6  653.33   36.90
   6   0   6  578.14   36.80
   6   0   6  539.35   35.70
   6   0   6  549.25   35.10
   6   0  -7   36.20    8.60
   6   0  -7   27.80    5.40
   6   0   7   32.00    5.80
  -6   0   7   21.10    4.60
   6   0   7   23.20    4.60
   6   0   7   23.00    4.70
   6   0   8  694.93   44.80
   6   0  -8  716.63   45.00
   6   0   8  740.73   45.80
  -6   0   8  790.82   44.90
   6   0   8  715.43   45.90
   6   0  -9  -13.30    6.10
   6   0   9    2.30    2.30
   6   0   9   -9.30    4.00
   6   0   9    0.00    2.10
  -6   0   9    0.20    3.40
   6   0  10   70.79    6.20
   6   0  10   65.79    6.90
   6   0  10   64.09    6.10
   6   0  11    9.20    1.90
   7   0   0    6.30    1.90
   7   0   1   14.50    4.70
  -7   0   1    8.50    2.10
   7   0   1   13.60    2.50
   7   0  -1   11.80    2.70
   7   0   1   10.40    3.60
   7   0  -2   21.20    3.70
   7   0  -2   18.30    4.10
   7   0   2   26.80    4.50
   7   0   2   17.30    4.10
   7   0  -3    2.30    3.10
   7   0   3    4.00    2.00
   7   0   3    3.40    2.30
  -7   0   3    4.50    2.10
   7   0  -3    0.80    1.70
   7   0   3    3.60    2.90
   7   0   4   87.69    8.30
   7   0  -4   91.89    8.50
   7   0   4   86.29    9.10
   7   0   4   99.99    9.00
   7   0  -4   80.69    8.90
   7   0   4   86.99    7.20
  -7   0   4   82.69    7.90
   7   0   5   13.50    3.60
   7   0   5    2.10    2.80
   7   0   5    6.30    2.90
   7   0  -5   11.70    4.10
   7   0   5   11.00    2.80
   7   0  -5    8.00    3.00
   7   0   6  118.49    9.40
   7   0   6  114.09   10.80
   7   0   6  120.09   10.40
   7   0  -6  119.59   12.70
   7   0   6  123.09   10.80
   7   0  -6  111.69   11.40
   7   0   7    9.00    3.80
   7   0   7    7.80    3.20
   7   0   7    8.20    3.30
   7   0   8   13.50    3.30
   7   0   8   10.50    3.10
   7   0  -8    9.60    4.00
   7   0   9   56.49    6.30
   7   0   9   55.49    6.10
   7   0   9   50.19    6.00
   7   0  10    5.40    1.70
   7   0  10    2.40    1.70
   7   0  10   -0.10    1.40
   8   0   0 1285.57   76.09
   8   0   0 1289.77   74.79
   8   0   0 1239.18   75.79
   8   0  -1  198.48   13.50
   8   0   1  172.18   13.90
   8   0   1  190.98   13.00
   8   0  -1  174.08   14.20
   8   0   1  183.98   14.60
   8   0   2  350.66   21.40
   8   0   2  336.67   22.80
   8   0   2  312.97   22.90
   8   0  -2  329.67   22.00
   8   0  -2  324.77   22.80
   8   0   3    2.00    2.00
   8   0   3    1.00    2.90
   8   0   3    0.90    2.60
   8   0  -3    4.60    2.40
   8   0   4  500.05   32.50
   8   0   4  503.25   31.70
   8   0  -4  507.85   32.50
   8   0   4  485.85   31.80
   8   0  -4  473.15   32.00
   8   0   4  496.15   30.70
   8   0   5    7.70    3.80
   8   0   5    6.60    2.10
   8   0   5    0.20    3.00
   8   0  -5    8.60    3.20
   8   0  -5    6.40    3.90
   8   0   5    3.90    3.50
   8   0  -6  142.29   14.00
   8   0   6  157.28   12.80
   8   0   6  167.38   13.20
   8   0   7  192.88   14.50
   8   0   7  192.08   14.30
   8   0   7  207.88   15.00
   8   0  -7  170.58   14.20
   8   0   8  237.08   17.10
   8   0   8  252.17   17.00
   8   0   8  253.47   17.30
   8   0   9    9.40    2.60
   8   0   9    9.40    2.40
   8   0   9    9.10    2.50
   9   0   0   -4.70    2.70
   9   0   0    3.80    2.10
   9   0   1   73.29    8.10
   9   0   1   73.59    8.20
   9   0   1   64.79    6.60
   9   0  -1   63.79    8.40
   9   0  -1   68.79    7.00
   9   0   2    2.70    3.10
   9   0   2   -2.00    1.70
   9   0  -2   -2.10    2.30
   9   0  -2    0.70    3.40
   9   0   2   -0.40    2.50
   9   0  -3   10.60    3.20
   9   0   3   11.20    3.80
   9   0   3   20.80    3.80
   9   0  -3   12.70    4.30
   9   0   3   16.10    4.00
   9   0   4   19.80    4.50
   9   0   4   15.10    3.10
   9   0   4   24.40    4.80
   9   0  -4   18.90    4.50
   9   0  -4   19.20    4.50
   9   0   5   15.50    4.20
   9   0  -5   11.10    4.10
   9   0   5    8.70    3.60
   9   0   5   14.70    3.90
   9   0  -5    5.70    4.90
   9   0   5    9.20    2.70
   9   0  -6   25.00    4.90
   9   0   6   16.90    3.80
   9   0   6   20.00    4.00
   9   0   6   25.40    4.90
   9   0   7    4.00    2.00
   9   0   7    2.20    2.20
   9   0   7    7.50    3.50
   9   0  -7   -6.30    4.40
   9   0   8    1.90    2.20
   9   0   8    3.70    1.80
   9   0   8    1.90    1.90
   9   0   9    8.40    2.40
   9   0   9    9.50    2.20
  10   0   0   73.09    7.50
  10   0   0   89.79    9.00
  10   0   1   29.30    4.80
  10   0  -1   26.60    5.40
  10   0   1   43.90    6.10
  10   0   2    3.10    2.10
  10   0  -2   -4.70    3.90
  10   0   2    0.40    2.80
  10   0  -2    1.90    2.60
  10   0   3    2.30    2.70
  10   0   3    8.00    3.50
  10   0  -3    1.10    3.40
  10   0   3    3.30    2.60
  10   0  -3    1.70    3.30
  10   0   4   79.89    7.70
  10   0   4  102.09    9.10
  10   0   4  104.19    9.00
  10   0  -4   85.49    9.00
  10   0  -5    0.50    3.30
  10   0   5    0.00    2.10
  10   0   5    1.30    2.60
  10   0   6  297.67   20.00
  10   0   6  307.67   20.40
  10   0   7    4.70    2.20
  10   0   7    7.20    2.40
  10   0   8  151.88   11.00
  10   0   8  170.98   11.20
  11   0   0    2.80    3.00
  11   0  -1   11.10    3.90
  11   0   1    8.70    3.30
  11   0   2   33.50    4.80
  11   0  -2   22.20    4.30
  11   0   2   20.60    4.30
  11   0   3    4.50    2.80
  11   0  -3    4.60    3.30
  11   0   3    8.10    3.20
  11   0  -4    1.50    3.00
  11   0   4    0.70    2.00
  11   0   5    3.40    2.90
  11   0   5    2.30    2.10
  11   0   6   44.80    5.10
  11   0   6   45.60    4.80
  12   0   0  154.88   14.50
  12   0  -1   13.60    3.90
  12   0  -2  170.88   12.50
  12   0   2  163.68   12.20
  12   0   3   10.20    2.90
  12   0  -3    6.90    2.90
  12   0   4   71.99    6.30
  12   0   4   76.99    6.70
  12   0   5    8.60    2.30
  12   0   5    5.60    2.90
  13   0   0   -2.90    2.00
  13   0  -1    3.30    2.40
  13   0   1    5.10    2.80
  13   0   2   10.80    2.30
   0   1   1   16.20    1.40
   0  -1  -1   17.30    1.40
   0  -1   1   17.80    1.30
   0  -1   1   17.90    1.40
   0   1  -1   17.60    1.50
   0   1   1   18.00    1.30
   0  -1  -2  634.64   39.40
   0   1   2  702.63   39.30
   0  -1   2  713.93   39.50
   0   1  -2  676.93   39.60
   0   1   3  743.93   44.60
   0   1  -3  854.41   45.30
   0  -1   3  753.62   44.80
   0  -1  -3  734.53   44.90
   0   1  -4   34.30    3.80
   0   1   4   35.40    3.10
   0  -1  -4   38.10    3.10
   0   1  -4   39.50    3.10
   0  -1   4   30.30    3.20
   0  -1  -4   40.30    3.70
   0  -1  -5  356.66   22.00
   0  -1  -5  353.36   21.00
   0  -1   5  316.77   21.10
   0   1  -5  361.76   22.20
   0  -1  -6  120.19    8.90
   0   1   6  141.29   15.10
   0  -1   6  146.49   12.40
   0   1  -6  129.89    9.10
   0   1   7  517.85   31.20
   0  -1   7  510.75   31.60
   0  -1   7  443.06   32.30
   0  -1  -7  481.25   30.30
   0  -1   7  484.15   32.40
   0   1  -7  495.25   30.40
   0   1   7  528.05   31.50
   0   1   7  500.45   32.30
   0  -1   8   51.39    6.80
   0   1   8   68.49    7.40
   0  -1   8   52.59    6.40
   0   1   8   53.99    6.60
   0  -1   8   56.79    6.20
   0   1   8   54.99    6.30
   0   1  -8   50.39    5.90
   0   1   8   45.70    6.00
   0  -1  -8   42.10    5.50
   0  -1   9  352.26   24.10
   0   1   9  372.86   24.20
   0  -1   9  373.16   25.60
   0  -1   9  368.86   23.90
   0   1   9  358.56   25.40
   0   1   9  362.76   24.10
   0  -1  10    6.70    3.70
   0   1  10    8.70    3.20
   0   1  10    5.30    2.00
   0  -1  10   11.00    2.80
   0   1  11   61.49    6.90
   0  -1  11   62.49    5.90
   0   1  11   66.99    5.90
   0  -1  11   67.99    7.10
   0  -1  12   -0.20    1.40
   0   1  12    0.60    1.40
  -1   1   0  389.96   20.90
   1  -1   0  339.27   21.00
  -1   1   0  364.36   20.90
   1  -1   1  409.16   23.90
   1   1  -1  387.46   24.10
  -1   1   1  420.46   24.10
  -1   1  -1  457.45   24.00
   1  -1  -1  424.86   23.90
  -1  -1   1  429.56   24.00
   1  -1  -1  405.76   24.10
   1   1   1  392.66   23.80
   1   1   1  421.56   23.80
  -1   1  -1  402.06   24.00
   1  -1   2  264.87   16.30
   1   1  -2  282.37   16.20
  -1  -1  -2  276.07   16.30
  -1   1   2  274.87   16.50
   1   1  -2  287.87   17.10
   1  -1  -2  282.47   16.30
   1   1   2  278.67   16.20
   1  -1  -2  263.27   16.60
  -1   1  -2  263.17   17.00
  -1  -1   2  293.37   16.60
   1   1  -3  210.68   12.40
   1  -1   3  181.58   12.40
  -1   1   3  224.48   12.90
   1   1  -3  180.98   12.90
  -1  -1   3  231.98   13.00
   1  -1  -3  207.58   13.00
   1  -1  -3  196.98   12.30
   1   1  -4   35.70    3.80
  -1   1   4   30.90    3.20
   1   1  -4   30.90    2.90
   1  -1  -4   37.40    3.00
  -1  -1   4   31.80    3.30
  -1   1   5  503.55   31.70
   1   1  -5  569.64   32.70
   1   1  -5  512.35   31.30
   1  -1  -5  541.65   31.30
  -1  -1   5  511.75   31.80
   1   1  -6   15.00    3.40
  -1   1   6   14.20    3.90
   1   1  -6   17.10    2.60
   1  -1   6   16.70    4.40
  -1  -1  -6   18.60    2.70
  -1   1  -6   13.70    2.30
   1  -1  -6   12.30    2.20
   1  -1  -6   14.60    3.50
  -1  -1   6   17.50    4.00
  -1  -1   6   11.50    3.40
   1   1   6   15.60    4.20
  -1   1   7 1415.56   76.99
  -1   1   7 1298.87   78.09
   1  -1   7 1283.37   76.59
   1   1  -7 1338.57   76.29
   1  -1   7 1210.58   77.29
   1  -1   7 1397.76   76.79
   1  -1   7 1280.37   77.99
  -1  -1  -7 1335.37   75.99
  -1   1   7 1281.67   77.09
   1   1   7 1337.37   79.89
  -1  -1   7 1314.17   78.39
  -1   1  -7 1360.36   76.09
   1  -1  -7 1311.87   76.19
  -1  -1   7 1246.58   77.39
   1   1   7 1156.58   76.99
   1   1   7 1254.97   76.59
   1   1   7 1262.47   77.79
   1  -1   8  135.89   11.70
   1  -1   8   98.89   10.80
   1  -1   8  131.59   13.10
  -1   1   8  116.89   11.10
  -1   1   8  114.59    9.70
  -1   1   8  120.19   13.00
  -1  -1  -8  112.29    9.30
   1  -1   8  142.29   10.00
   1   1   8  108.09   12.10
  -1  -1   8  118.29   11.30
  -1  -1   8  121.99   10.10
   1   1   8  139.99   11.50
   1   1   8  121.49    9.60
  -1   1  -8  112.09    9.40
  -1   1   9  365.66   24.60
  -1   1   9  330.17   25.90
  -1  -1  -9  358.56   26.60
   1  -1   9  413.06   24.70
   1  -1   9  367.46   24.70
   1  -1   9  386.86   26.40
   1  -1   9  424.26   26.00
   1   1   9  378.56   24.60
   1   1   9  387.56   26.40
   1   1   9  401.76   25.60
   1   1   9  351.56   24.80
  -1  -1   9  376.86   24.70
  -1  -1   9  426.66   27.00
  -1   1  10   59.39    7.40
  -1   1  10   55.49    5.90
   1  -1  10   57.49    6.50
   1  -1  10   58.69    7.40
  -1  -1  10   68.89    6.30
   1   1  10   60.39    7.40
  -1  -1  10   62.49    7.80
   1   1  10   53.29    6.40
   1   1  10   53.09    6.40
   1   1  10   48.00    6.40
  -1   1  11  633.74   38.70
   1  -1  11  578.94   38.50
  -1  -1  11  570.24   38.50
   1   1  11  681.53   39.90
   1   1  11  641.24   38.70
   1  -1  12    4.00    1.90
  -1   1  12    4.90    1.80
   1   1  12    5.80    2.00
  -1  -1  12    3.10    1.60
  -2   1   0    6.80    0.90
  -2   1   0    9.40    1.10
   2  -1   0    6.70    1.00
   2   1   0    7.90    1.30
   2  -1   1  330.47   20.90
  -2   1   1  341.57   21.00
   2  -1  -1  365.76   21.20
  -2  -1   1  381.76   21.00
   2   1   1  357.46   20.70
   2   1   1  369.96   20.70
  -2  -1   1  369.46   20.80
   2  -1   2  121.29    7.60
  -2  -1  -2  125.69    7.30
  -2   1   2  128.39    7.90
   2   1  -2  104.99    7.80
   2  -1  -2  112.79    7.90
  -2  -1   2  131.19    7.90
   2  -1  -2  116.69    7.50
   2  -1   3  713.23   43.50
   2   1  -3  695.73   44.10
  -2   1   3  840.02   44.00
   2   1  -3  750.82   43.40
   2  -1  -3  786.82   44.30
  -2  -1   3  788.12   44.00
   2   1   3  681.13   43.30
  -2   1   4  127.29    8.70
   2   1  -4  138.49    9.40
  -2  -1   4  127.39    8.90
   2  -1  -4  119.49    8.30
   2   1   4  115.59    8.20
   2  -1  -4  128.49    9.20
   2   1  -5  686.23   41.80
   2   1  -5  705.83   43.20
  -2   1   5  677.23   42.30
   2  -1  -5  708.93   41.90
  -2  -1   5  706.43   42.50
   2  -1  -5  782.72   43.40
   2  -1   6    3.60    3.30
  -2   1   6    6.80    3.60
   2   1  -6   13.10    3.40
   2   1  -6    7.80    2.50
  -2   1   6   11.50    2.70
   2  -1   6   11.90    3.20
  -2  -1   6    7.00    3.30
  -2  -1   6    8.20    2.70
   2  -1  -6    7.80    2.20
   2   1   6   16.90    3.40
   2   1   6   13.00    3.30
  -2  -1  -7  601.64   35.50
  -2   1   7  582.84   37.70
   2  -1   7  603.44   36.40
   2  -1   7  654.03   36.40
   2  -1   7  563.64   37.20
   2  -1   7  583.64   37.40
   2   1   7  577.84   36.20
   2   1   7  552.14   37.20
  -2  -1   7  578.74   37.80
   2   1   7  548.75   36.90
   2   1   7  607.64   36.40
  -2  -1  -8    5.50    2.10
   2  -1   8    9.50    3.20
   2  -1   8   13.90    3.20
   2  -1   8    5.60    3.30
  -2   1   8    4.60    3.30
  -2   1   8    9.00    3.20
   2  -1   8   10.40    3.80
   2   1   8    8.40    2.90
  -2  -1   8    1.90    3.40
  -2   1  -8    4.30    2.30
   2   1   8   13.00    3.70
  -2  -1   8    6.20    3.00
   2   1   8   14.20    3.50
   2   1   8    6.80    2.90
   2  -1   9    9.30    3.00
   2  -1   9   11.50    3.40
  -2   1   9    9.90    3.90
   2  -1   9   11.70    2.90
   2  -1   9    8.80    3.40
  -2  -1  -9    6.60    2.80
   2   1   9    8.90    3.30
  -2  -1   9   19.10    4.60
   2   1   9    7.60    2.80
   2   1   9   10.30    3.10
  -2   1  -9    8.80    3.50
   2   1   9   14.70    3.10
   2  -1  10    9.70    2.80
   2  -1  10   14.50    3.70
   2  -1  10   14.60    3.00
  -2   1  10   10.30    3.20
   2  -1  10    9.40    2.80
   2   1  10   13.50    3.70
   2   1  10    9.20    2.90
   2   1  10   10.70    2.80
   2   1  10    9.10    2.70
  -2  -1  10   13.00    3.90
   2  -1  11   59.69    6.40
  -2   1  11   57.99    6.30
  -2  -1  11   55.99    6.40
   2   1  11   60.49    6.40
   2   1  11   56.39    7.00
   2  -1  12   13.80    2.10
  -2   1  12   11.20    2.40
   2  -1  12   15.40    2.80
   2   1  12   12.90    2.10
  -2  -1  12   13.20    2.30
   2   1  12   10.50    2.30
  -3   1   0 6004.60  367.56
   3  -1   0 7029.30  367.86
  -3  -1   0 5950.90  367.26
   3   1   0 6557.44  367.66
  -3   1   0 6783.02  367.66
   3   1  -1  813.72   43.50
  -3  -1   1  692.63   43.00
   3  -1  -1  706.83   43.50
  -3   1  -1  790.62   43.20
  -3  -1   1  725.03   43.20
   3   1   1  764.62   43.00
   3   1  -2  175.48   12.40
  -3  -1  -2  212.38   11.70
  -3   1   2  218.48   12.50
   3  -1  -2  176.28   12.50
  -3   1  -2  194.18   12.10
  -3  -1   2  195.78   12.30
   3   1   2  207.98   11.90
   3   1  -3  658.03   42.60
  -3   1   3  725.43   42.40
  -3  -1  -3  726.83   42.10
   3  -1   3  781.12   42.10
   3   1   3  651.43   42.20
   3  -1  -3  689.13   42.60
   3   1   3  779.52   42.30
   3  -1  -3  742.03   41.90
   3   1  -4   95.69    7.80
   3  -1   4  100.19    7.00
  -3   1   4   92.99    7.30
   3   1   4   95.79    8.00
  -3  -1   4   94.49    7.50
   3  -1  -4   91.59    6.90
   3   1   4  111.09    6.90
   3  -1  -4  104.99    8.00
   3  -1   5  364.46   23.80
  -3   1   5  425.76   28.00
   3   1  -5  388.96   25.20
  -3  -1   5  370.16   24.40
   3  -1  -5  417.26   25.30
   3  -1   6   25.00    4.60
  -3   1   6   14.00    3.90
  -3   1   6   13.20    4.10
   3   1  -6   23.90    4.30
   3  -1   6   21.60    4.40
   3  -1  -6   24.70    4.30
   3   1   6   15.90    4.10
   3   1   6   25.50    4.50
   3   1   6   26.00    4.40
  -3  -1   6   21.20    3.90
   3  -1   7  565.64   32.40
   3  -1   7  540.65   32.80
   3   1  -7  524.75   34.10
   3  -1   7  483.45   33.10
  -3   1   7  587.84   34.00
   3  -1   7  483.65   33.20
   3   1   7  468.35   32.00
   3   1   7  547.25   32.70
  -3  -1   7  494.95   33.50
   3   1   7  497.85   33.20
   3   1   7  485.05   33.00
  -3  -1  -8  342.57   22.30
   3  -1   8  339.37   23.00
   3  -1   8  336.07   22.90
  -3   1   8  370.66   24.30
   3  -1   8  341.17   24.10
   3  -1   8  395.26   24.60
   3   1   8  365.16   23.20
   3   1   8  331.47   22.90
  -3  -1   8  373.76   24.50
  -3   1  -8  347.27   22.40
   3   1   8  332.67   23.90
   3   1   8  311.67   23.60
   3  -1   9  184.28   13.30
   3  -1   9  172.18   14.00
   3  -1   9  195.08   13.30
   3   1  -9  190.18   13.60
   3  -1   9  168.58   14.00
  -3   1   9  197.38   14.60
  -3  -1  -9  176.98   13.00
   3   1   9  166.78   13.00
   3   1   9  161.38   13.10
  -3   1  -9  153.58   12.80
   3   1   9  167.18   13.90
   3   1   9  153.48   13.50
  -3  -1   9  190.48   14.50
  -3   1  10   50.99    6.50
   3  -1  10   63.09    6.00
   3  -1  10   40.10    6.10
   3  -1  10   58.29    6.10
   3  -1  10   44.30    6.00
   3   1  10   50.79    6.20
   3   1  10   64.69    6.00
   3   1  10   55.09    6.60
  -3  -1  10   55.59    6.90
   3  -1 -10   49.60    6.50
   3   1  10   60.89    6.30
  -3   1  11   84.49    7.70
   3  -1  11   82.39    7.50
   3  -1  11   81.89    7.50
  -3  -1  11   78.09    7.90
   3   1  11   93.29    7.80
   3   1  11  101.19    8.10
  -3   1  12    4.60    1.60
   3  -1  12   -0.10    1.50
   3  -1  12    1.90    1.30
   3   1  12    4.50    1.70
   3   1  12    3.10    1.40
  -3  -1  12    1.10    1.30
  -4   1   0  184.28   10.60
   4   1   0  154.38   10.40
  -4   1   0  168.68   10.90
  -4  -1   0  156.18   10.10
   4  -1   0  182.78   10.70
   4   1  -1 1956.40  114.29
  -4  -1  -1 1813.52  113.39
   4  -1   1 2004.20  113.89
  -4   1   1 2117.99  114.19
   4   1   1 1942.41  113.69
   4  -1  -1 1800.52  114.19
  -4  -1   1 2160.18  113.99
  -4  -1   1 2130.99  113.99
  -4  -1  -2   70.69    4.80
   4  -1   2   73.49    5.20
  -4  -1   2   75.99    5.60
   4   1   2   76.19    5.60
  -4   1  -2   65.39    5.20
   4  -1  -2   70.89    5.70
  -4   1   3  405.56   25.40
   4  -1   3  407.26   25.00
   4   1   3  410.76   24.80
   4  -1  -3  422.36   25.90
  -4  -1   3  445.86   25.60
  -4   1   4   39.40    4.20
   4  -1   4   33.00    3.60
   4   1  -4   39.00    4.50
   4  -1  -4   41.20    4.60
  -4  -1   4   37.40    4.10
   4  -1   5  460.35   30.10
   4  -1   5  442.86   31.50
  -4   1   5  472.85   30.90
   4  -1   5  531.55   32.00
   4  -1   5  451.45   30.70
   4   1  -5  531.15   32.00
  -4  -1   5  512.65   31.10
   4   1   5  554.94   31.10
   4  -1  -5  558.34   32.00
   4   1   5  494.05   31.80
   4   1   5  497.15   31.70
   4   1   5  509.65   30.10
   4  -1   6    9.00    2.60
   4  -1   6    8.60    3.30
  -4   1   6    7.70    3.10
  -4   1   6    2.10    2.40
   4   1  -6    6.20    6.20
   4  -1   6   10.50    2.70
   4   1  -6   10.40    3.20
  -4  -1   6    6.40    2.60
   4  -1  -6   11.90    3.50
   4   1   6   13.40    3.40
   4   1   6    8.80    3.00
   4   1   6    5.40    3.30
  -4  -1   6    4.60    3.50
   4   1   6    7.00    2.50
   4   1  -7  215.88   16.30
   4   1  -7  251.07   17.80
   4  -1   7  203.08   16.20
  -4   1   7  220.88   16.20
   4  -1   7  221.48   16.40
   4   1   7  214.58   16.30
  -4  -1   7  225.38   16.80
   4   1   7  205.88   16.30
   4  -1   8  117.99    9.70
   4  -1   8  126.89   10.10
  -4   1   8  114.89   10.30
   4  -1   8  110.49   10.50
   4   1  -8   89.29    9.80
   4  -1   8  104.29   10.30
   4  -1  -8   93.79   10.20
   4   1   8  101.39    9.40
  -4  -1   8  121.79   10.70
   4   1   8  111.99   10.50
   4   1   8  115.49    9.70
   4   1   8  106.89   10.30
   4  -1   9   87.19    8.20
   4  -1   9  103.59   10.40
  -4  -1  -9   78.39    7.70
   4  -1   9   81.29    8.60
  -4   1   9   81.99    8.80
   4  -1   9   86.49    8.20
   4   1   9  101.79    8.60
  -4   1  -9   86.19    8.60
   4   1   9  110.29    9.20
   4   1   9   83.39    8.70
  -4  -1   9   93.39    9.10
   4  -1  -9   97.99    9.00
   4  -1  10   10.00    2.70
  -4   1  10    7.00    2.70
   4  -1  10    8.70    2.70
   4  -1  10    7.40    2.10
   4  -1  10    6.60    2.70
   4  -1 -10    3.10    3.40
   4   1  10    3.30    2.30
   4   1  10    7.80    2.70
   4   1  10    5.40    2.40
   4   1  10    4.40    2.00
  -4  -1  10    8.50    2.80
   4  -1  11  148.49    9.50
   4  -1  11  133.29   10.00
  -4   1  11  141.79    9.90
   4  -1  11  134.19    9.90
   4   1  11  146.29   11.00
   4   1  11  128.19    9.90
  -4  -1  11  130.99    9.90
   4   1  11  111.79    9.70
   4   1  11  134.89    9.70
  -5   1   0  295.07   16.10
  -5  -1   0  226.38   15.60
   5   1   0  258.37   16.00
   5  -1   0  272.47   16.20
  -5  -1   0  253.07   15.70
  -5   1   1 2091.79  111.49
   5   1  -1 2022.20  111.69
  -5  -1  -1 1807.02  110.79
  -5  -1  -1 1929.11  110.89
   5  -1   1 1955.40  111.19
   5   1   1 1962.70  111.09
  -5  -1   1 1795.32  111.19
   5  -1   2    1.60    1.20
   5   1  -2    1.90    1.30
  -5  -1  -2    0.60    1.10
  -5   1   2    0.60    1.10
   5  -1  -2    3.10    1.50
   5   1   2    2.50    1.20
  -5  -1   2    1.90    1.30
  -5   1   3  305.47   19.80
   5  -1   3  363.16   19.60
   5   1  -3  281.57   20.10
   5  -1  -3  294.47   20.10
   5   1   3  320.67   19.20
   5  -1   4  180.28   12.40
   5  -1   4  178.48   14.00
   5   1  -4  216.08   13.90
  -5   1   4  194.68   13.20
   5  -1   4  161.58   13.20
   5   1   4  180.78   14.00
   5   1   4  173.68   13.20
  -5  -1   4  186.78   13.10
   5  -1  -4  211.18   13.80
   5   1   4  188.88   12.20
   5   1  -5  260.17   17.80
   5  -1   5  258.77   17.60
   5  -1   5  260.77   18.00
  -5   1   5  262.87   17.10
   5  -1   5  240.58   16.80
   5  -1   5  264.87   18.00
   5   1   5  238.68   16.80
   5   1   5  238.48   17.50
  -5  -1   5  248.58   17.10
   5   1   5  230.48   17.50
   5  -1  -5  235.18   17.40
   5  -1   6    9.00    2.90
   5  -1   6    7.20    2.20
   5  -1   6    9.00    3.30
   5  -1   6    5.40    2.90
  -5   1   6   11.90    3.70
   5  -1  -6    7.00    3.70
   5   1   6   10.50    2.90
   5   1   6    8.00    2.60
  -5  -1   6   15.60    4.00
   5   1   6    8.10    2.90
   5  -1  -6   13.20    4.00
  -5   1   7  704.33   42.80
   5  -1   7  712.03   43.70
   5   1  -7  700.63   44.60
   5   1  -7  675.13   43.00
   5  -1   7  705.13   43.20
   5  -1   7  604.94   41.90
   5  -1   7  641.14   43.00
   5   1   7  730.33   43.70
   5   1   7  660.83   42.20
   5   1   7  671.03   43.10
  -5  -1   7  763.82   43.40
   5  -1  -7  692.33   43.40
   5   1   7  714.73   43.10
   5  -1   8  141.69   11.50
  -5   1   8  136.39   11.50
   5  -1   8  140.69   11.10
   5  -1   8  154.28   12.30
   5  -1   8  127.09   11.60
   5   1   8  121.89   11.40
   5   1   8  147.39   12.10
   5   1   8  131.29   11.20
   5  -1  -8  120.19   11.50
   5   1   8  113.89   10.80
  -5  -1   8  125.29   11.20
   5  -1   9   42.40    5.80
   5  -1   9   50.19    6.50
  -5   1   9   49.10    6.10
   5  -1   9   43.80    6.40
   5  -1   9   55.29    6.00
   5   1   9   45.70    5.70
   5   1   9   49.70    6.40
   5   1   9   56.89    6.80
   5  -1  -9   43.90    6.50
  -5  -1   9   45.40    6.00
   5   1   9   44.10    5.80
   5  -1  10    5.20    2.50
   5  -1  10    5.90    2.50
  -5   1  10    3.00    2.00
   5  -1  10    5.80    3.00
   5  -1  10    6.00    2.40
   5   1  10    5.60    2.50
   5   1  10    5.20    2.20
   5   1  10    4.80    2.40
  -5  -1  10    6.20    2.50
   5   1  10    3.20    2.00
   5  -1  11  100.49    8.10
   5  -1  11  104.99    7.50
   5  -1  11  105.09    7.50
  -5   1  11  101.19    7.50
   5   1  11  112.29    8.30
   5   1  11  107.99    7.50
  -5  -1  11   96.69    7.50
   5   1  11  112.49    8.90
   6  -1   0 1385.56   78.19
   6   1   0 1306.07   77.99
  -6   1   1 1015.10   54.79
   6   1  -1  943.51   54.79
   6  -1   1  977.10   54.49
   6   1   1 1006.90   54.39
   6  -1  -1  824.62   54.59
  -6  -1   1  816.22   54.29
   6  -1   2    9.50    1.90
  -6   1   2    7.90    2.10
   6   1  -2    4.70    1.80
  -6  -1   2    7.70    2.00
   6   1   2    7.00    1.80
   6  -1  -2    4.70    1.90
   6  -1   3  312.67   25.70
   6   1  -3  367.96   22.60
  -6   1   3  349.07   22.00
   6  -1   3  315.97   22.80
   6  -1   3  343.47   21.40
   6   1   3  358.16   21.30
   6   1   3  336.57   23.00
   6   1   3  327.37   22.90
   6  -1  -3  336.17   22.30
  -6  -1   3  374.76   22.10
  -6   1   4   37.30    4.70
   6   1  -4   25.90    5.60
   6   1  -4   30.90    4.50
   6  -1   4   37.90    8.10
   6  -1   4   23.90    4.30
   6  -1   4   28.40    5.10
   6  -1   4   27.00    5.00
   6  -1  -4   23.50    5.50
   6  -1  -4   30.30    4.30
   6   1   4   21.40    4.40
   6   1   4   25.90    3.80
   6   1   4   25.10    4.50
   6  -1   5  492.25   32.00
   6   1  -5  519.55   33.60
   6   1  -5  595.24   34.30
   6  -1   5  514.15   33.60
   6  -1   5  501.45   33.70
   6  -1   5  513.55   32.90
  -6   1   5  493.35   32.80
   6   1   5  524.35   31.90
   6   1   5  533.15   32.90
   6   1   5  553.14   34.00
   6  -1  -5  559.74   34.20
  -6  -1   5  528.05   33.10
   6  -1  -5  502.75   33.50
   6   1   5  518.75   33.50
   6   1  -6    4.20    2.90
   6  -1   6    4.90    2.10
   6  -1   6    0.90    2.60
   6  -1   6    7.70    3.40
   6  -1   6    7.20    2.80
  -6  -1   6    9.70    3.40
   6  -1  -6    8.30    4.00
   6   1   6    7.00    2.90
   6   1   6    2.20    2.40
   6   1   6    3.10    3.00
  -6  -1   6    4.30    2.70
   6  -1  -6    8.30    3.40
  -6   1   7  565.24   32.70
   6   1  -7  495.55   32.80
   6  -1   7  538.15   33.50
   6  -1   7  480.55   32.20
   6  -1   7  512.35   33.20
   6   1   7  472.25   32.10
   6   1   7  479.45   32.90
   6   1   7  538.15   33.40
  -6  -1   7  533.45   32.50
   6  -1  -7  478.05   33.10
   6  -1   8   80.59    8.30
   6  -1   8   80.29    8.40
  -6   1   8   71.59    7.80
   6  -1   8   79.29    8.10
   6  -1  -8   61.49    8.20
   6   1   8   82.09    8.20
   6   1   8   71.29    7.80
   6   1   8   69.79    7.80
  -6  -1   8   76.59    8.00
   6  -1   9  165.28   11.70
   6  -1   9  128.79   11.20
  -6  -1   9  148.49   12.10
   6   1   9  152.58   11.60
   6   1   9  148.99   11.50
   6  -1  10   13.30    3.70
   6  -1  10    7.30    2.30
   6  -1  10    5.20    2.00
  -6  -1  10    5.30    2.60
   6   1  10    4.20    2.20
   6   1  10    6.40    2.30
   6   1  10    6.60    2.50
   7  -1   0    5.90    2.10
   7  -1   0   10.30    5.70
   7   1   0    7.00    1.90
   7   1  -1  837.92   47.40
   7  -1   1  804.82   46.90
   7  -1   1  740.73   48.10
   7  -1  -1  776.72   47.30
  -7  -1   1  804.72   47.00
   7   1   1  736.53   48.10
   7  -1  -1  856.21   53.59
   7   1   1  779.42   46.70
   7  -1   2   68.79    7.70
   7  -1   2   68.79    7.20
   7   1  -2   75.19    8.40
   7   1  -2   93.69    8.50
   7  -1  -2   74.99    6.90
   7  -1  -2   89.59    8.30
   7   1   2   66.49    7.40
   7   1   2   64.99    8.40
   7  -1   3  226.18   16.90
   7  -1   3  220.28   16.40
   7   1  -3  215.68   16.70
   7   1  -3  223.98   16.20
  -7   1   3  226.08   15.90
   7  -1   3  223.38   15.30
   7  -1  -3  266.07   16.70
  -7  -1   3  245.18   16.10
   7   1   3  219.28   16.60
   7   1   3  237.88   15.20
   7  -1  -3  233.78   17.10
   7   1   3  231.08   16.30
   7  -1   4   12.60    3.70
   7  -1   4    9.10    4.00
   7   1  -4   10.70    4.00
   7  -1   4   17.70    4.10
   7   1  -4   19.10    3.80
   7  -1   4   15.90    3.20
   7   1   4   22.50    4.50
   7  -1  -4   17.50    3.50
   7   1   4   15.70    2.80
   7  -1  -4   15.10    4.20
  -7  -1   4   11.50    3.10
   7   1   4   11.20    3.40
   7   1   4   11.90    4.30
   7  -1   5  265.27   18.80
   7   1  -5  243.68   24.10
   7  -1   5  317.37   20.20
   7  -1   5  259.87   17.90
   7   1  -5  268.17   19.50
   7  -1   5  254.57   19.10
   7   1   5  312.97   20.10
   7  -1  -5  274.57   19.90
   7   1   5  265.87   19.20
  -7  -1   5  248.78   18.70
   7   1   5  275.87   18.90
   7   1   5  259.87   17.60
   7  -1  -5  285.97   19.70
   7  -1   6   16.70    4.30
   7  -1   6   15.30    3.10
   7  -1   6   16.70    3.90
   7   1  -6   23.40    7.30
   7  -1   6   17.60    4.30
   7   1  -6   15.50    4.60
   7  -1  -6   11.50    3.70
   7   1   6   15.80    4.10
   7  -1  -6   21.10    5.00
   7   1   6   13.50    3.90
   7   1   6   19.10    4.00
   7  -1   7  429.06   29.70
   7  -1   7  450.95   28.70
   7   1   7  384.86   28.40
   7   1   7  445.86   28.70
   7   1   7  419.46   28.10
   7  -1   8   49.60    6.30
   7  -1   8   51.49    6.30
   7  -1   8   52.69    6.50
   7   1   8   52.29    6.60
   7   1   8   50.49    6.40
   7   1   8   49.30    6.40
   7  -1   9  309.47   19.80
   7  -1   9  294.27   19.40
   7  -1   9  297.67   19.90
   7   1   9  286.57   19.30
   7   1   9  274.17   19.50
   7   1   9  298.37   19.60
   7  -1  10   15.20    2.50
   7  -1  10   14.30    2.60
   7  -1  10   13.70    2.50
   7   1  10   11.90    2.50
   7   1  10   17.80    2.90
   7   1  10   15.40    2.80
   8  -1   0   16.30    4.00
   8   1   0   12.60    6.40
   8  -1   0   11.00    2.70
   8  -1   0   13.70    4.60
   8   1   0   10.10    2.70
   8   1   0   10.90    3.50
   8   1  -1  643.94   42.40
   8  -1   1  658.93   42.70
   8   1  -1  684.03   41.60
   8  -1   1  666.23   42.60
   8  -1   1  680.03   41.30
   8  -1  -1  676.53   41.70
   8  -1  -1  691.03   42.90
   8   1   1  765.32   42.90
   8   1   1  653.43   42.40
   8   1   1  718.93   41.30
   8   1  -2   24.40    4.60
   8   1  -2   19.80    4.00
   8  -1   2   20.70    4.40
   8  -1   2   19.30    4.40
   8  -1   2   16.10    3.30
   8   1   2   32.50    5.10
   8   1   2   24.70    3.90
   8  -1  -2   21.50    5.00
   8   1   2   18.80    4.10
   8  -1  -2   20.20    3.80
   8   1  -3  244.88   17.00
   8  -1   3  249.38   17.30
   8  -1   3  241.08   17.50
   8  -1   3  229.48   15.90
   8   1   3  242.18   17.90
   8   1   3  239.38   17.00
   8  -1  -3  206.58   19.40
   8   1   3  221.98   15.70
   8  -1  -3  235.08   16.90
   8  -1   4   11.70    3.70
   8  -1   4    6.20    2.40
   8  -1   4    5.30    3.60
   8   1  -4    5.10    2.70
   8  -1   4   10.30    3.60
   8   1   4    6.10    2.30
   8  -1  -4    6.40    3.60
   8   1   4    6.60    3.30
   8   1   4    2.30    2.70
   8  -1  -4   12.30    3.10
   8   1   4   13.10    3.40
   8  -1   5  118.29   10.00
   8  -1   5  101.29   10.00
   8  -1   5   86.39    9.60
   8   1  -5   94.09    9.70
   8   1  -5   92.09    9.80
   8  -1   5   84.99    8.00
   8  -1  -5  100.29   10.20
   8   1   5   99.09    9.60
   8   1   5  108.59    9.90
   8   1   5  110.49   10.00
   8  -1  -5  108.29   10.00
   8  -1   6    2.90    2.60
   8   1  -6   -3.70    3.90
   8  -1   6    2.00    3.00
   8  -1   6    2.00    2.20
   8  -1  -6   15.40    5.00
   8   1   6    3.30    2.60
   8   1   6    8.40    3.40
   8  -1   7  227.48   16.80
   8  -1   7  256.27   17.70
   8  -1   7  249.28   17.30
   8  -1  -7  206.38   16.80
   8   1   7  252.37   17.50
   8   1   7  227.98   16.80
   8   1   7  244.98   17.20
   8  -1   8   38.10    5.30
   8  -1   8   38.70    5.40
   8  -1   8   34.10    5.20
   8   1   8   45.70    5.40
   8   1   8   30.20    4.90
   8   1   8   36.00    5.30
   8  -1   9   51.29    5.20
   8  -1   9   45.90    4.90
   8  -1   9   52.19    5.30
   8   1   9   53.69    5.20
   8   1   9   51.09    5.10
   8   1   9   44.80    5.10
   9  -1   0  241.78   17.80
   9   1   0  252.87   17.50
   9  -1   0  234.48   16.30
   9   1   0  231.98   16.20
   9  -1   0  211.68   19.30
   9  -1   1  332.87   22.90
   9  -1   1  363.76   24.30
   9  -1   1  363.06   24.30
   9   1  -1  333.27   23.10
   9   1  -1  379.96   24.50
   9  -1  -1  394.06   24.90
   9  -1  -1  346.27   23.30
   9   1   1  346.87   22.80
   9   1   1  334.37   23.90
   9   1   1  365.66   24.10
   9   1  -2   18.30    4.10
   9   1  -2   18.80    4.10
   9  -1   2    9.50    3.60
   9  -1   2    8.60    3.60
   9  -1   2   14.00    3.30
   9   1   2    9.60    3.50
   9  -1  -2   13.80    3.30
   9   1   2   14.60    3.20
   9   1   2   14.50    3.80
   9  -1  -2    9.00    3.80
   9  -1   3  235.78   16.40
   9  -1   3  214.78   16.40
   9   1  -3  194.98   15.70
   9  -1   3  205.78   15.00
   9   1  -3  203.58   16.20
   9   1   3  209.18   16.10
   9  -1  -3  206.18   15.90
   9   1   3  214.08   14.80
   9  -1  -3  230.18   17.10
   9   1   3  232.88   16.40
   9  -1   4   17.00    4.10
   9  -1   4   16.40    4.10
   9   1  -4   15.50    4.20
   9   1  -4   21.70    5.10
   9  -1   4   14.70    3.30
   9  -1  -4   19.40    4.80
   9   1   4   11.10    2.90
   9   1   4   20.80    4.80
   9  -1  -4   15.60    4.10
   9   1   4   18.50    4.50
   9  -1   5  121.59   10.70
   9  -1   5  138.39   11.30
   9   1  -5  120.69   11.30
   9  -1   5  117.39    9.60
   9  -1   5  139.99   11.30
   9   1  -5  123.09   13.20
   9   1   5  109.99   10.40
   9  -1  -5  124.89   11.30
   9   1   5  107.69    9.10
   9   1   5  126.39   10.70
   9   1  -6    2.10    3.90
   9  -1   6    8.00    3.10
   9  -1   6   12.30    3.50
   9  -1   6    8.00    3.10
   9  -1  -6    8.70    3.70
   9   1   6    5.80    3.10
   9   1   6    8.10    3.00
   9   1   6   10.40    3.70
   9  -1   7   36.40    6.00
   9  -1   7   34.10    5.00
   9  -1   7   30.00    4.80
   9   1   7   33.40    5.10
   9  -1  -7   26.70    4.90
   9   1   7   45.10    8.20
   9   1   7   26.10    4.30
   9  -1   8   10.10    2.50
   9  -1   8   13.80    3.00
   9  -1   8   14.40    2.80
   9   1   8   15.80    3.20
   9   1   8   12.50    2.70
   9   1   8   14.80    2.80
   9  -1   9   14.20    2.60
   9  -1   9   10.40    2.20
   9  -1   9   12.80    2.20
   9   1   9    9.00    2.10
   9   1   9   14.10    4.30
   9   1   9    7.50    2.00
  10  -1   0   60.39    7.50
  10   1   0   40.00    5.80
  10  -1   0   51.59    6.20
  10   1  -1   72.39    8.10
  10  -1   1   77.39    8.50
  10  -1   1   71.09    8.30
  10  -1   1   74.29    7.30
  10   1  -1   58.49    7.20
  10   1   1   57.99    8.30
  10  -1  -1   88.89    8.10
  10   1   1   86.89    8.60
  10   1   1   70.59    7.00
  10   1  -2    0.70    2.80
  10  -1   2    1.90    2.40
  10  -1   2   -0.80    3.20
  10   1  -2    0.10    4.50
  10   1   2    2.20    3.20
  10   1   2    3.80    2.40
  10  -1  -2    8.60    3.00
  10  -1  -2    0.60    3.90
  10  -1   3   13.80    3.80
  10  -1   3   11.80    3.90
  10   1  -3   16.40    4.10
  10   1  -3   14.70    4.80
  10  -1   3   11.60    3.60
  10  -1  -3   11.50    5.90
  10   1   3    9.40    3.40
  10   1   3    6.90    3.30
  10  -1  -3   17.80    4.30
  10   1   3    9.10    2.90
  10   1  -4    2.50    3.80
  10  -1   4    8.70    2.70
  10  -1   4    9.60    3.20
  10  -1   4    4.10    2.50
  10   1   4    2.50    3.00
  10   1   4    5.70    3.20
  10   1   4    3.10    2.40
  10  -1  -4   11.90    3.80
  10  -1   5   89.19    8.50
  10   1  -5   68.39    9.10
  10  -1   5   80.39    8.20
  10  -1  -5   71.89    8.50
  10   1   5   84.99    8.10
  10   1   5  102.69    8.70
  10  -1   6   11.20    3.20
  10  -1   6    6.00    2.90
  10   1   6    4.60    2.40
  10   1   6    6.20    2.50
  10  -1  -6    9.60    3.70
  10  -1   7   78.29    6.90
  10  -1   7   77.69    6.90
  10   1   7   76.19    6.90
  10   1   7   78.49    7.00
  10  -1   8   46.40    5.20
  10  -1   8   43.80    4.40
  10   1   8   38.00    4.10
  10   1   8   36.00    4.10
  11   1   0   -1.50    2.90
  11  -1   0    2.10    2.70
  11   1  -1  281.37   19.90
  11  -1   1  297.27   20.30
  11  -1  -1  263.07   19.80
  11   1   1  296.57   19.90
  11   1  -2   18.90    4.00
  11  -1   2   22.40    4.30
  11  -1   2   25.60    4.80
  11  -1  -2   15.80    4.30
  11   1   2   14.50    4.10
  11   1   2   18.90    4.00
  11   1  -3  110.89    9.80
  11  -1   3  119.99   10.20
  11  -1   3   98.19    9.60
  11   1   3  116.39    9.70
  11  -1  -3   99.99    9.90
  11   1   3  132.29   10.10
  11   1  -4   10.90    3.70
  11  -1   4    6.50    2.70
  11  -1   4   10.80    4.20
  11   1   4   11.40    3.20
  11  -1  -4   12.60    3.70
  11   1   4   13.60    4.30
  11  -1   5   43.30    5.20
  11  -1   5   40.60    7.30
  11  -1  -5   31.10    4.60
  11   1   5   55.89    6.80
  11   1   5   43.90    5.30
  11  -1   6    3.00    1.90
  11  -1   6    3.80    2.10
  11   1   6    0.40    1.80
  11   1   6   -0.40    1.60
  12   1   0    6.70    3.20
  12  -1   0    3.80    4.00
  12   1  -1  109.49    9.60
  12   1   1  113.79   10.60
  12  -1  -1  128.69   10.30
  12   1  -2    4.30    2.80
  12  -1   2    2.20    2.70
  12  -1  -2    5.00    3.10
  12   1   2    3.90    2.60
  12  -1   3   12.80    2.90
  12  -1   3   17.00    3.70
  12   1  -3    9.00    4.80
  12   1   3   12.20    3.00
  12  -1  -3    7.90    3.00
  12  -1   4    3.70    2.00
  12  -1   4    4.60    2.40
  12   1   4    2.90    1.90
  12  -1  -4   -0.90    4.10
  12   1   4    4.50    4.60
  12  -1   5    8.50    2.90
  12  -1   5   12.70    2.60
  12   1   5   15.10    2.70
  13   1   0    0.20    2.00
  13  -1   0    0.00    2.10
  13  -1   1   61.69    6.60
  13   1  -1   64.49    6.40
  13   1   1   63.89    5.50
  13  -1  -1   57.49    5.30
  13   1   2    4.50    1.90
   0  -2   0  714.53   41.70
   0  -2   0  749.13   41.70
   0   2  -1   -0.10    0.40
   0  -2   1    0.40    0.30
   0  -2  -1    0.40    0.30
   0  -2   1    0.10    0.30
   0  -2   2  789.62   42.90
   0   2  -2  732.93   43.10
   0  -2  -2  702.23   42.80
   0  -2  -3  106.39    6.70
   0  -2  -3  110.19    7.20
   0  -2   3  102.29    7.10
   0   2  -3  109.19    7.50
   0  -2   4  793.32   50.59
   0  -2  -4  810.12   50.69
   0   2  -4  867.41   51.09
   0   2  -4  970.70   50.29
   0  -2  -4  884.81   50.09
   0   2  -5   17.50    3.20
   0   2  -5   10.40    1.90
   0  -2   5    7.00    1.90
   0  -2  -5   14.60    2.10
   0  -2   6  163.08   12.90
   0   2   6  142.29   12.60
   0  -2  -6  149.59   10.50
   0   2  -6  188.58   15.60
   0   2  -6  154.68   10.60
   0   2   7    1.80    2.30
   0   2   7   -1.00    2.30
   0   2   7    1.80    2.50
   0  -2   7    4.00    2.70
   0  -2  -7    1.60    1.40
   0   2   7    0.00    2.30
   0   2  -7    2.90    1.50
   0  -2   7    3.00    2.50
   0  -2  -8   59.29    6.00
   0   2   8   63.29    6.80
   0  -2   8   58.19    6.40
   0  -2   8   50.99    7.40
   0  -2   8   64.49    7.20
   0   2   8   56.59    7.20
   0   2   8   69.59    6.60
   0  -2   9   15.80    3.60
   0  -2   9   10.50    3.50
   0   2   9   23.00    4.70
   0   2   9   17.30    4.40
   0   2   9   18.30    3.90
   0   2  10   55.09    7.20
   0   2  10   53.69    5.70
   0  -2  10   45.00    7.00
   0  -2  10   49.99    5.60
   0   2  11    9.60    2.30
   0  -2  11   12.30    3.30
   0   2  11    4.60    2.20
   0  -2  11    6.40    2.20
   0   2  12    2.90    1.50
   0  -2  12    3.80    1.70
  -1   2   1   91.89    5.60
   1   2  -1   86.19    5.30
   1  -2   1   91.79    5.50
   1   2  -1   83.69    5.60
   1  -2   1   85.49    5.50
  -1  -2   1   92.19    5.50
  -1   2  -1   84.89    5.60
   1  -2  -1   85.79    5.60
   1  -2  -1   89.39    5.50
  -1  -2   1   97.29    5.40
   1   2  -2 1828.02  106.39
   1  -2   2 1956.80  106.09
   1   2  -2 1910.61  105.89
   1  -2   2 1951.60  106.09
   1   2   2 1719.53  105.79
   1  -2  -2 1749.92  106.29
  -1  -2   2 2058.69  106.39
  -1   2  -2 1679.53  106.29
   1  -2   3  114.49    8.00
   1  -2   3  120.29    8.00
  -1   2   3  126.69    8.20
   1   2  -3  115.09    8.50
  -1   2  -3  134.09    8.60
  -1  -2   3  125.79    8.40
   1  -2  -3  128.59    7.90
   1  -2  -3  139.89    8.60
  -1   2   4 2184.48  131.79
   1   2  -4 2413.16  132.69
   1   2  -4 2317.77  131.59
  -1   2  -4 2295.07  132.39
   1  -2  -4 2323.77  132.39
  -1  -2   4 2256.27  132.09
   1   2  -5    4.40    1.90
   1   2  -5    4.60    1.30
  -1   2  -5    2.40    3.80
   1  -2  -5    3.60    1.70
  -1  -2   5    4.90    1.70
  -1  -2  -6  954.30   57.29
   1   2  -6 1045.90   57.89
  -1   2   6 1034.60   59.59
   1  -2   6  964.40   59.59
   1   2  -6 1019.70   59.39
   1   2   6  908.91   58.99
   1  -2  -6 1058.69   57.69
  -1  -2   6  936.01   59.49
  -1   2  -6  961.50   57.39
  -1  -2   6  925.11   57.99
   1  -2   7   49.99    6.70
   1   2  -7   54.89    5.50
  -1   2   7   44.80    5.70
   1  -2   7   49.50    6.20
  -1   2   7   68.19   11.10
  -1  -2  -7   50.79    4.80
  -1   2   7   50.99    6.50
   1  -2   7   47.60    5.70
   1  -2   7   43.20    5.80
   1   2   7   47.50    5.70
  -1  -2   7   56.59    9.30
  -1  -2   7   49.10    9.30
   1   2   7   56.89    6.60
  -1   2  -7   44.10    4.80
   1   2   7   51.39    5.80
   1   2   7   53.59    5.70
  -1  -2   7   54.69    6.90
  -1   2   8 2694.33  159.38
   1  -2   8 2953.60  159.48
  -1   2   8 2648.64  160.98
   1  -2   8 2839.42  161.18
   1  -2   8 2804.02  159.88
  -1  -2  -8 2680.93  159.08
  -1  -2   8 2679.73  161.38
   1   2   8 2751.12  160.98
   1   2   8 2888.41  160.28
  -1   2  -8 2685.23  159.28
   1   2   8 2830.22  159.48
   1   2   8 2671.43  160.68
  -1  -2   8 2695.13  159.68
   1  -2   9   57.89    7.00
  -1   2   9   72.79    7.00
  -1  -2  -9   55.69    7.10
   1  -2   9   75.09    8.70
   1  -2   9   82.29    8.20
   1  -2   9   72.89    7.20
  -1   2   9   73.69    8.60
   1   2   9   73.09    7.20
   1   2   9   75.49    7.60
   1   2   9   78.59    8.60
  -1  -2   9   74.99    7.40
  -1  -2   9   77.39    8.80
   1   2   9   82.69    7.90
  -1   2  10  275.27   17.10
   1  -2  10  287.47   18.30
  -1   2  10  250.07   18.70
   1  -2  10  291.07   19.30
   1   2  10  242.68   18.50
   1   2  10  238.98   17.50
  -1  -2  10  226.08   16.80
   1   2  10  231.38   17.40
  -1  -2  10  267.17   19.20
   1  -2  11   41.40    5.50
  -1   2  11   40.10    5.40
   1  -2  11   40.00    5.40
  -1  -2  11   38.40    5.60
   1   2  11   27.60    4.40
   1  -2  12  461.15   27.40
  -1   2  12  462.05   27.40
  -1  -2  12  430.36   27.30
   1   2  12  414.66   27.20
   2  -2   0 1287.57   76.39
   2  -2   0 1339.07   76.19
  -2   2   0 1378.26   76.29
   2  -2   1    3.40    0.90
   2   2  -1    2.60    0.80
  -2   2   1    2.00    0.80
   2  -2  -1    2.60    1.00
   2  -2  -1    2.40    0.70
  -2  -2   1    2.50    0.70
   2  -2   2 2211.28  129.89
  -2  -2  -2 2300.77  129.29
   2   2  -2 2218.48  130.29
  -2   2   2 2406.26  130.19
   2   2   2 2044.80  129.79
   2  -2  -2 2117.99  130.29
  -2  -2   2 2403.46  130.09
   2   2   2 2509.65  129.69
   2  -2  -2 2255.37  129.89
   2   2  -3  257.97   17.90
   2   2  -3  281.07   17.20
   2  -2   3  269.07   17.30
  -2  -2  -3  308.67   17.50
  -2  -2   3  301.07   17.80
   2  -2  -3  302.97   18.00
   2  -2  -3  299.97   17.40
  -2   2   4 1449.85   86.29
   2  -2   4 1486.65   87.99
   2   2  -4 1540.25   87.09
   2   2  -4 1426.26   85.79
  -2  -2   4 1461.75   86.49
   2  -2  -4 1587.24   86.99
   2  -2  -4 1497.25   85.99
  -2   2   5   47.30    4.80
   2   2  -5   57.79    5.80
   2   2  -5   55.49    4.70
   2  -2  -5   55.39    4.70
   2  -2  -5   58.39    5.50
  -2  -2   5   53.39    5.10
   2   2  -6   18.00    3.20
   2   2  -6   28.80    4.90
   2  -2   6   21.60    4.40
   2  -2   6   30.20    5.20
   2  -2  -6   31.30    4.40
   2   2   6   30.20    4.00
  -2  -2   6   21.80    3.50
   2   2   6   29.90    4.60
   2  -2  -6   29.60    5.70
  -2  -2   6   38.20    5.60
   2   2   6   29.70    4.70
   2   2   6   23.90    4.00
   2  -2   7   70.69    7.50
   2  -2   7   78.09    6.70
  -2  -2  -7   66.79    5.80
   2  -2   7   57.49    7.30
  -2   2   7   54.59    7.30
   2  -2   7   60.99    6.50
  -2  -2   7   62.09    8.10
   2   2   7   73.19    6.60
   2   2   7   56.19    6.40
   2   2   7   64.99    7.20
   2   2   7   68.49    7.80
  -2   2   8  294.27   22.00
   2  -2   8  331.57   21.10
   2  -2   8  308.67   22.00
  -2  -2  -8  324.17   20.50
  -2   2   8  329.57   20.70
  -2   2  -8  307.07   20.50
   2   2   8  336.77   22.40
  -2  -2   8  320.67   21.20
   2   2   8  324.67   21.30
   2   2   8  315.07   20.90
   2   2   8  294.47   21.60
  -2  -2   8  284.87   22.30
   2  -2   9   27.70    4.30
  -2   2   9   28.20    5.30
   2  -2   9   36.60    6.00
   2  -2   9   34.70    5.70
  -2  -2  -9   32.50    4.70
   2  -2   9   37.40    5.30
  -2   2  -9   30.80    5.40
   2   2   9   34.60    5.20
   2   2   9   30.10    4.60
   2   2   9   23.60    4.70
   2   2   9   30.80    5.00
  -2  -2   9   35.50    6.50
  -2   2  10   44.10    6.40
   2  -2  10   38.20    5.10
   2  -2  10   32.50    5.70
   2  -2  10   39.40    5.60
   2  -2  10   39.90    5.20
   2   2  10   44.50    5.70
  -2  -2  10   41.90    6.70
   2   2  10   39.10    5.40
   2   2  10   45.80    5.20
   2   2  10   45.60    6.60
  -2   2  11   21.70    4.00
   2  -2  11   22.90    4.30
   2   2  11   22.80    4.10
   2  -2 -11   23.10    3.50
  -2  -2  11   23.50    4.40
   2  -2  12   22.90    3.50
  -2   2  12   29.80    3.50
   2  -2  12   32.40    3.10
   2   2  12   32.60    3.20
   2   2  12   26.40    3.50
  -2  -2  12   24.90    3.40
  -3   2   1 2628.24  141.29
   3  -2   1 2374.86  141.09
  -3  -2   1 2276.57  140.89
  -3  -2   1 2796.02  140.89
   3   2   1 2456.45  140.69
   3  -2  -1 2295.27  141.29
   3  -2   2  437.56   25.80
   3   2  -2  470.05   26.30
  -3   2   2  477.65   26.10
   3  -2  -2  388.86   26.10
   3   2   2  424.46   25.40
  -3  -2   2  429.36   25.90
  -3   2   3   64.79    5.00
  -3  -2  -3   59.99    4.50
   3  -2   3   61.09    4.70
   3   2  -3   51.19    5.10
   3   2   3   59.69    4.80
   3  -2  -3   65.99    5.30
  -3  -2   3   63.59    5.10
   3  -2  -3   71.49    4.80
   3  -2   4 1032.80   61.59
  -3   2   4 1103.09   62.19
   3  -2  -4 1090.89   62.59
   3   2   4 1131.89   61.39
  -3  -2   4 1051.79   62.19
   3  -2  -4  947.51   62.39
   3  -2   5   34.90    3.70
   3   2  -5   44.10    5.00
  -3   2   5   37.90    4.30
  -3  -2   5   41.90    4.50
   3  -2  -5   37.00    4.70
   3  -2  -5   41.20    4.10
   3  -2   6  471.55   29.80
  -3   2   6  476.15   29.80
   3  -2   6  467.25   29.80
   3   2  -6  520.65   30.30
   3  -2   6  490.05   29.20
   3   2   6  442.96   30.20
   3   2   6  422.86   28.30
  -3  -2   6  445.56   28.90
   3   2   6  425.46   29.10
   3   2   6  423.86   29.30
   3  -2   7  145.39   11.40
   3  -2   7  149.19   11.00
  -3   2   7  165.58   12.40
   3  -2   7  135.29   11.90
   3   2  -7  140.79   12.90
   3  -2   7  128.99   11.70
   3   2   7  140.79   11.80
   3   2   7  155.28   12.10
   3   2   7  132.99   10.90
   3   2   7  128.89   10.80
  -3  -2   7  142.69   12.30
  -3   2   8 1812.12   96.19
   3  -2   8 1555.84   95.69
  -3  -2  -8 1641.04   93.89
   3  -2   8 1678.83   94.89
   3  -2   8 1625.04   95.79
   3  -2   8 1638.24   94.49
   3   2   8 1596.64   95.69
   3   2   8 1590.94   95.59
   3   2   8 1529.55   94.49
   3   2   8 1565.34   94.59
  -3  -2   8 1477.85   95.79
  -3   2  -8 1585.74   93.99
   3  -2   9  123.29   11.10
   3  -2   9  130.99   10.50
   3  -2   9  108.29   10.90
   3  -2   9  127.99   10.30
  -3  -2  -9  120.19   10.00
  -3   2   9  136.19   11.50
   3   2   9  116.29   10.90
  -3   2  -9  116.49   10.40
   3   2   9  134.79   10.60
  -3  -2   9  144.69   12.10
   3   2   9  141.39   11.00
   3  -2  10   49.80    5.60
   3  -2  10   47.90    6.00
   3  -2  10   62.09    5.70
  -3   2  10   38.70    5.90
   3  -2  10   43.20    6.10
   3  -2 -10   51.39    6.40
  -3  -2  10   48.10    6.30
   3   2  10   52.89    6.00
   3   2  10   46.80    5.90
   3   2  10   54.39    5.70
   3   2  10   38.70    5.70
   3  -2  11   14.00    3.00
   3  -2  11   10.50    2.50
  -3   2  11   10.40    2.80
  -3  -2  11    9.00    2.80
   3   2  11   10.00    2.80
   3  -2 -11    0.90    3.70
   3   2  11   11.00    2.70
   3   2  11   10.60    2.30
  -3   2  12  202.68   11.90
   3  -2  12  188.28   11.70
   3  -2  12  165.88   11.90
   3   2  12  183.88   11.80
  -3  -2  12  179.48   12.00
   3   2  12  174.08   11.90
  -4   2   0    3.30    1.10
   4  -2   0    1.20    1.00
  -4  -2   0    1.80    0.50
   4   2   0    1.70    0.80
  -4  -2   0    0.80    0.50
  -4   2   1   50.99    4.10
   4   2  -1   49.70    4.00
   4  -2   1   56.79    3.90
   4  -2  -1   44.30    4.00
   4   2   1   47.10    3.40
  -4  -2   1   40.40    3.50
  -4  -2  -2   88.59    5.90
   4  -2   2   99.99    6.50
   4   2  -2   94.49    7.10
  -4  -2   2   88.99    6.60
   4  -2   3   15.10    2.40
  -4  -2  -3   13.70    1.90
   4   2  -3   11.20    2.40
  -4   2   3   16.00    2.50
  -4  -2   3   10.20    2.20
   4   2   3   14.90    2.00
   4  -2  -3   11.80    2.70
  -4   2   4   63.69    5.70
   4   2  -4   71.29    6.30
   4  -2   4   67.49    5.30
   4  -2  -4   62.29    5.90
   4   2   4   65.99    5.00
  -4  -2   4   55.99    5.60
   4  -2   5   11.70    3.10
  -4   2   5    4.90    1.90
   4   2  -5    7.80    2.40
   4  -2   5    6.30    1.90
   4  -2   5    2.90    2.40
   4  -2   5    7.70    2.40
   4   2   5    7.10    2.30
   4   2   5    8.00    3.00
   4   2   5    7.90    2.80
  -4  -2   5    9.40    2.30
   4  -2  -5   10.40    2.70
   4   2   5    7.00    1.60
   4  -2   6   14.20    3.30
  -4   2   6    9.80    3.50
   4  -2   6   10.80    3.20
   4  -2   6   13.90    3.70
   4   2  -6   10.00    3.10
   4   2  -6    2.30    5.00
   4   2   6   10.80    3.80
   4   2   6    7.50    3.00
  -4  -2   6   16.70    3.60
  -4  -2   6   14.50    4.20
   4   2   6   11.90    3.40
   4   2   6    8.70    2.80
   4  -2  -6    7.60    2.80
   4  -2   7   23.70    5.10
   4   2  -7   13.90    5.00
  -4   2   7   16.10    3.40
   4  -2   7   14.60    3.90
   4   2   7   12.70    3.70
   4   2   7   14.20    3.90
  -4  -2   7   22.90    4.80
   4   2   7   15.20    3.80
   4   2   7   19.40    5.30
   4  -2   8   49.40    5.80
   4  -2   8   38.30    5.50
   4   2  -8   41.00    5.90
   4  -2   8   37.80    6.20
  -4   2   8   40.40    5.80
   4  -2   8   47.60    6.50
   4   2   8   31.00    5.30
  -4  -2   8   28.00    5.00
   4   2   8   45.50    6.50
   4   2   8   42.20    5.70
   4  -2  -8   33.00    5.50
   4   2   8   41.50    6.00
   4  -2   9  109.99   10.40
   4  -2   9  107.89    9.80
   4  -2   9  127.09   12.20
  -4   2   9  113.39   10.30
   4  -2   9  127.59   10.10
  -4  -2  -9  111.09    9.40
  -4   2  -9  104.09   10.50
  -4  -2   9  124.09   10.70
   4   2   9  146.69   12.30
   4  -2  -9  131.19   11.00
   4   2   9  115.19   10.40
   4   2   9  124.19   10.30
   4   2   9  128.39   10.10
   4  -2  10   37.70    4.80
   4  -2  10   41.70    5.70
   4  -2  10   30.90    4.40
   4  -2  10   32.90    5.50
  -4   2  10   36.00    5.00
   4   2  10   33.50    4.70
   4   2  10   34.40    5.10
   4  -2 -10   40.70    6.20
   4   2  10   39.40    5.20
  -4  -2  10   36.00    5.10
  -4   2  11    0.80    1.50
   4  -2  11    3.50    1.70
   4  -2  11    0.30    1.70
   4  -2  11    3.30    3.00
   4   2  11    4.40    1.60
   4   2  11    1.80    1.80
   4   2  11    2.80    1.90
  -4  -2  11    3.80    1.80
   4   2  11    1.40    2.10
  -5  -2   0 4121.29  231.98
  -5  -2   0 3689.93  231.98
   5  -2   0 4186.48  232.68
   5   2   0 4288.97  232.38
  -5  -2  -1  371.86   21.00
  -5   2   1  361.76   21.50
   5  -2   1  365.36   21.40
   5   2  -1  371.26   21.70
  -5  -2   1  335.77   21.20
  -5  -2   1  337.37   21.20
   5  -2  -1  333.27   21.60
   5   2   1  343.37   21.00
  -5   2   2  229.58   14.20
   5  -2   2  235.58   13.80
  -5  -2  -2  212.08   13.40
   5   2  -2  227.28   14.40
   5   2   2  202.28   13.30
  -5  -2   2  197.98   13.90
  -5  -2  -3    4.90    1.60
   5   2  -3    3.50    1.60
  -5   2   3    4.20    1.70
   5  -2   3    4.90    1.50
   5   2   3    6.20    1.60
   5  -2  -3    3.80    1.90
  -5  -2   3    7.10    1.90
   5  -2   4 1116.49   65.99
   5   2  -4 1094.89   67.19
  -5   2   4 1134.89   66.59
   5  -2   4 1083.79   66.79
   5  -2   4 1076.59   67.59
   5   2   4 1180.98   65.69
   5   2   4 1068.19   66.59
   5  -2  -4 1255.77   67.49
   5   2   4 1128.29   67.59
  -5  -2   4 1154.38   66.69
   5   2  -5   43.80    6.40
   5  -2   5   27.20    4.90
   5   2  -5   31.00    4.80
   5  -2   5   33.80    4.90
  -5   2   5   29.70    4.40
   5  -2   5   33.30    5.60
   5  -2   5   31.20    5.30
   5   2   5   34.60    4.40
   5   2   5   30.70    4.80
  -5  -2   5   34.40    4.80
   5  -2  -5   33.70    4.90
   5   2   5   30.20    4.90
   5  -2  -5   23.00    5.10
   5   2   5   35.50    4.40
   5  -2   6  439.96   29.00
   5   2  -6  491.45   30.50
   5   2  -6  510.15   31.40
   5  -2   6  457.45   30.60
   5  -2   6  440.16   29.40
  -5   2   6  504.05   30.10
   5  -2   6  447.26   30.40
   5   2   6  435.36   29.30
   5   2   6  466.05   30.40
  -5  -2   6  525.35   30.80
  -5  -2   6  454.45   30.00
   5  -2  -6  445.96   30.70
   5   2   6  477.65   30.20
   5  -2  -6  479.75   30.80
   5   2   6  442.66   30.10
  -5   2   7   55.39    7.30
   5  -2   7   56.59    7.00
   5   2  -7   64.89    8.30
   5  -2   7   67.79    6.80
   5  -2   7   52.39    6.80
   5  -2   7   44.40    6.60
   5  -2  -7   55.59    7.80
  -5  -2   7   70.89    7.60
   5   2   7   60.09    6.50
   5   2   7   54.19    6.90
   5   2   7   70.19    7.80
   5   2   7   62.49    7.20
   5  -2   8 1143.19   70.59
   5  -2   8 1176.18   70.59
  -5   2   8 1187.48   70.39
   5  -2   8 1255.57   70.19
   5  -2   8 1255.57   71.59
  -5  -2  -8 1076.89   68.99
   5   2   8 1102.99   69.89
   5   2   8 1310.97   71.59
  -5  -2   8 1141.69   70.69
   5   2   8 1203.48   70.59
   5   2   8 1089.59   70.29
   5  -2  -8 1177.18   70.99
  -5   2   9   47.30    5.90
   5  -2   9   48.30    5.80
   5  -2   9   58.79    6.70
   5  -2   9   44.40    5.70
  -5  -2   9   46.80    6.40
   5   2   9   40.30    6.00
   5   2   9   44.20    5.60
   5   2   9   56.19    6.60
   5   2   9   47.20    6.30
   5  -2  -9   43.10    6.40
  -5   2  10  110.99    8.40
   5  -2  10  105.99    9.00
   5  -2  10   97.59    8.70
   5  -2  10  103.19   10.70
   5   2  10  105.59    8.90
   5   2  10  107.09    8.60
   5   2  10   98.09    8.70
   5   2  10  106.89    8.70
  -5  -2  10  111.39    9.50
   5  -2  11    0.20    2.20
   5  -2  11    1.10    1.30
  -5   2  11    2.70    2.50
  -5  -2  11    1.40    1.70
   5   2  11   -0.30    1.50
   5   2  11    1.90    1.50
   5   2  11   -0.80    1.50
   5   2  11   -1.20    4.20
   6  -2   0  621.64   39.10
   6   2   0  728.43   39.10
  -6  -2   0  625.54   38.60
   6  -2   1  868.71   52.99
  -6  -2  -1  916.61   52.59
   6   2  -1 1008.60   53.49
  -6  -2  -1  823.92   52.39
   6   2   1 1015.80   52.89
   6  -2  -1  844.02   53.39
  -6  -2   1  861.11   52.89
  -6   2   2  607.74   33.30
   6   2  -2  534.05   33.30
   6  -2   2  523.25   32.70
   6  -2  -2  494.35   33.20
   6   2   2  592.14   32.50
  -6  -2   2  522.55   32.90
   6  -2   3    8.60    2.20
   6  -2   3   11.50    3.50
   6   2  -3   10.00    2.60
  -6   2   3    9.30    2.40
   6   2   3    8.90    4.80
  -6  -2   3    9.00    2.30
   6  -2  -3    7.50    2.40
   6   2   3   14.10    3.40
   6   2   3   13.40    2.30
   6  -2  -3    8.90    3.20
   6  -2   4  467.25   30.80
   6  -2   4  464.95   29.90
  -6   2   4  471.55   29.70
   6   2  -4  469.35   30.30
   6  -2   4  472.35   29.70
   6  -2   4  471.85   30.80
   6  -2  -4  462.45   30.10
  -6  -2   4  493.45   30.80
   6   2   4  448.86   29.70
   6   2   4  498.95   28.70
   6  -2  -4  492.55   30.90
   6   2   4  466.25   30.50
   6   2   4  460.15   30.80
   6  -2   5   27.20    4.00
   6  -2   5   35.00    5.00
   6  -2   5   27.40    4.90
   6   2  -5   18.00    5.10
   6  -2   5   33.10    5.40
   6   2  -5   27.80    4.60
   6   2   5   30.20    4.80
   6  -2  -5   25.60    5.10
   6  -2  -5   38.40    5.10
   6   2   5   24.70    4.50
  -6  -2   5   36.20    5.00
   6   2   5   35.30    3.80
   6   2   5   29.10    5.10
   6  -2   6  102.79    8.20
   6  -2   6   87.99    9.20
   6  -2   6  103.49    9.60
   6   2  -6   85.29    9.30
   6   2  -6  102.29   10.30
   6  -2   6   91.09    8.50
   6   2   6   88.69    9.20
  -6  -2   6  101.89    9.30
   6   2   6  100.09    9.40
   6  -2  -6  113.59   10.10
   6  -2  -6   93.99    9.70
  -6  -2   6  103.29   10.20
   6   2   6   87.79    8.40
   6  -2   7    4.30    2.90
  -6   2   7    6.30    3.50
   6  -2   7    4.70    2.80
   6  -2   7    6.00    3.10
   6   2  -7   21.10    8.40
  -6  -2   7    8.10    3.40
   6   2   7    2.60    2.80
   6  -2  -7    5.10    3.70
   6   2   7    4.10    2.80
   6   2   7    8.10    4.20
   6   2   7    6.30    3.10
   6  -2   8   96.09    9.70
   6  -2   8  101.59    9.90
  -6   2   8  103.39    9.50
   6  -2   8  115.39    9.60
   6   2   8  104.19    9.60
  -6  -2   8  103.29    9.50
   6  -2  -8  116.79   10.40
   6   2   8  105.49    9.80
   6   2   8   98.99    9.60
  -6   2   9  151.48   13.20
   6  -2   9  148.19   10.90
   6  -2   9  130.69   10.70
   6   2   9  130.99   10.80
   6   2   9  139.99   10.90
  -6  -2   9  123.79   10.90
   6  -2  -9  126.99   11.60
   6  -2  10  103.19    8.00
   6  -2  10  111.09    8.40
   6  -2  10  107.89    9.00
  -6  -2  10   95.69    8.80
   6   2  10   98.49    8.80
   6   2  10  108.09    8.50
   6   2  10  112.89    8.60
   7  -2   0 1166.88   72.09
   7  -2   0 1182.08   70.59
  -7  -2   0 1242.98   70.19
   7   2   0 1225.18   70.39
   7   2  -1   55.19    5.10
   7  -2   1   49.20    6.90
   7  -2   1   39.20    6.00
   7  -2   1   52.29    5.00
   7   2  -1   52.69    6.60
   7  -2  -1   43.80    6.60
   7   2   1   51.79    6.50
   7  -2  -1   46.60    5.20
   7   2   1   56.59    4.70
  -7  -2   1   57.29    5.10
   7  -2   2  391.66   25.80
   7  -2   2  353.56   26.00
   7  -2   2  382.66   25.50
   7   2   2  397.66   25.30
   7  -2  -2  408.56   25.00
   7  -2  -2  397.66   25.90
   7   2   2  402.16   26.70
   7   2   2  366.76   26.00
   7  -2   3    6.70    2.90
   7  -2   3   15.50    4.70
   7   2  -3    1.80    3.50
   7   2  -3    8.10    2.70
   7  -2   3    7.40    2.90
   7  -2   3    9.50    2.50
  -7  -2   3    8.60    2.40
   7   2   3    8.00    2.10
   7  -2  -3    8.60    2.60
   7   2   3    9.30    3.00
   7  -2  -3   14.60    3.90
   7   2   3    8.50    2.90
   7   2  -4  457.05   29.40
   7   2  -4  433.66   29.30
   7  -2   4  432.76   28.90
   7  -2   4  427.56   29.60
   7  -2   4  457.65   28.10
   7  -2   4  436.86   29.20
   7   2   4  440.46   28.80
  -7  -2   4  437.86   28.70
   7   2   4  470.35   29.70
   7   2   4  434.76   28.90
   7   2   4  464.15   27.60
   7  -2  -4  490.35   29.60
   7  -2  -4  452.95   29.90
   7  -2   5    2.10    1.90
   7  -2   5    6.10    2.60
   7  -2   5   -1.30    2.20
   7  -2   5   -0.20    2.60
   7   2  -5   -0.30    2.20
   7  -2  -5   -1.30    3.10
   7   2   5    3.70    2.60
   7   2   5    5.00    1.80
   7   2   5    2.90    2.60
  -7  -2   5   -0.50    2.10
   7   2   5   -3.10    2.40
   7  -2  -5    3.60    3.00
   7   2  -6  646.74   40.20
   7  -2   6  639.64   40.70
   7  -2   6  708.53   39.60
   7  -2   6  598.04   39.70
   7  -2  -6  596.94   42.50
   7   2   6  658.83   40.80
   7   2   6  617.34   39.70
   7  -2  -6  640.74   41.00
   7   2   6  639.74   40.40
   7  -2   7   10.60    4.50
   7  -2   7    9.90    4.60
   7  -2   7    4.40    2.80
   7   2  -7   -2.90    4.40
   7   2  -7    5.10    5.50
   7   2   7    7.60    3.20
   7   2   7    6.90    4.00
   7   2   7    2.50    2.90
   7  -2   8  730.93   43.40
   7  -2   8  724.03   43.40
   7  -2   8  660.63   42.30
   7   2   8  686.43   42.60
   7   2   8  681.93   43.00
   7  -2  -8  679.03   42.90
   7  -2   9   54.59    6.50
   7  -2   9   45.50    5.70
   7  -2   9   53.79    5.70
   7   2   9   51.69    5.80
   7   2   9   50.29    5.60
   7   2   9   52.19    6.00
   7  -2  10   74.09    6.30
   7  -2  10   85.49    6.70
   7  -2  10   69.99    6.10
   7   2  10   74.49    6.40
   7   2  10   82.09    6.30
   7   2  10   63.49    6.10
   8   2   0  230.38   17.40
   8  -2   0  258.77   16.90
   8  -2   0  253.77   18.00
   8   2   0  269.77   16.70
   8  -2   0  223.78   18.00
   8  -2   1   13.00    3.90
   8  -2   1   15.40    3.30
   8  -2   1   22.80    4.50
   8   2  -1   14.50    3.30
   8   2  -1   11.60    3.80
   8  -2  -1   17.20    3.50
   8  -2  -1   20.20    7.10
   8  -2  -1   20.00    4.40
   8   2   1   27.00    4.60
   8   2   1   19.70    3.30
   8   2   1   14.80    4.00
   8   2  -2  138.79   10.80
   8  -2   2  140.99   11.90
   8  -2   2  135.79   10.40
   8  -2   2  142.49   11.90
   8   2  -2  126.99   11.50
   8   2   2  140.19   11.30
  -8  -2   2  139.19   10.60
   8   2   2  140.49   10.10
   8  -2  -2  130.19   10.90
   8   2   2  127.69   11.20
   8  -2  -2  154.28   12.10
   8  -2   3   15.80    4.10
   8  -2   3    7.40    2.50
   8   2  -3   14.30    3.60
   8   2  -3   10.10    6.60
   8  -2   3    8.10    3.50
   8  -2  -3   14.00    3.50
   8  -2  -3   13.60    4.10
   8   2   3   14.10    3.50
   8   2   3   13.00    3.70
  -8  -2   3    8.20    2.60
   8   2   3   10.20    2.70
   8  -2   4   19.70    3.70
   8   2  -4   21.00    4.50
   8  -2   4   22.90    4.90
   8  -2   4   21.90    4.80
   8  -2   4   20.70    4.40
   8   2  -4   20.70    4.60
   8  -2  -4   17.50    4.80
   8   2   4   29.10    3.90
   8  -2  -4   25.80    4.70
   8   2   4   17.20    3.80
   8   2   4   34.80    5.90
   8   2   4   19.90    4.50
   8   2  -5   15.40    4.30
   8  -2   5   11.30    3.00
   8   2  -5   22.40    4.90
   8  -2   5   13.60    4.20
   8  -2   5   21.00    4.60
   8  -2   5   13.00    4.50
   8   2   5    6.10    3.70
   8  -2  -5   15.70    3.90
   8   2   5   11.20    3.50
   8  -2  -5    7.60    3.80
   8   2   5   13.70    2.90
   8   2   5   10.20    3.40
   8   2  -6   39.30    6.50
   8  -2   6   37.50    5.80
   8  -2   6   36.50    5.20
   8  -2   6   43.50    7.50
   8  -2  -6   37.50    7.40
   8   2   6   44.00    6.50
   8  -2   7   14.90    3.70
   8  -2   7   13.70    3.70
   8  -2   7    9.60    3.40
   8   2   7   16.20    4.10
   8   2   7   14.10    3.80
   8   2   7   15.90    3.70
   8  -2  -7    7.70    3.90
   8  -2   8   91.99    8.30
   8  -2   8   86.89    8.10
   8  -2   8   85.99    7.80
   8  -2  -8   84.49    8.50
   8   2   8   86.19    7.90
   8   2   8   87.89    7.90
   8   2   8   81.39    7.80
   8  -2   9   20.50    3.20
   8  -2   9   29.00    3.70
   8  -2   9   16.20    3.10
   8   2   9   18.60    3.30
   8   2   9   23.30    3.60
   8   2   9   26.60    3.70
   9  -2   0  436.36   29.10
   9  -2   0  417.56   28.10
   9   2   0  442.36   28.90
   9   2   0  416.76   27.70
   9  -2   0  503.95   30.00
   9  -2   1   63.89    8.20
   9  -2   1   59.09    6.50
   9  -2   1   65.29    7.90
   9   2  -1   69.39    6.70
   9   2  -1   47.90    7.30
   9   2   1   61.89    7.50
   9   2   1   66.79    7.80
   9  -2  -1   69.89    7.10
   9  -2  -1   62.69    8.20
   9   2   1   77.49    6.70
   9  -2   2  201.68   15.50
   9   2  -2  192.48   15.20
   9  -2   2  223.38   15.60
   9   2  -2  198.78   14.60
   9  -2   2  191.18   14.10
   9   2   2  191.68   13.70
   9   2   2  187.78   15.00
   9   2   2  202.48   15.20
   9  -2  -2  191.38   14.50
   9  -2   3    7.80    3.40
   9   2  -3   13.70    3.30
   9   2  -3    9.20    4.00
   9  -2   3    8.60    3.00
   9  -2   3   11.20    3.90
   9   2   3    6.60    2.50
   9  -2  -3   15.20    4.20
   9  -2  -3    5.40    3.50
   9   2   3   11.80    3.50
   9   2   3    8.90    3.70
   9  -2   4  331.87   21.80
   9  -2   4  290.77   20.00
   9   2  -4  281.77   21.00
   9   2  -4  304.07   21.10
   9  -2  -4  312.17   21.90
   9   2   4  293.47   19.30
   9   2   4  314.67   21.20
   9  -2  -4  275.27   20.90
   9   2  -5   27.70    6.70
   9   2  -5   18.90    4.60
   9  -2   5   25.20    4.10
   9  -2   5   30.70    5.20
   9  -2   5   21.50    4.50
   9   2   5   19.50    4.10
   9  -2  -5   38.50    9.40
   9  -2  -5   15.80    4.40
   9   2   5   24.80    4.70
   9   2   5   25.00    3.60
   9   2   5   22.50    4.50
   9  -2   6  201.98   16.20
   9  -2   6  261.17   17.40
   9  -2   6  207.48   16.10
   9   2   6  243.18   16.60
   9   2   6  235.78   16.70
   9   2   6  238.58   16.40
   9  -2  -6  214.88   16.80
   9  -2   7   18.40    3.60
   9  -2   7   19.50    4.40
   9  -2   7   17.50    3.50
   9  -2  -7   10.80    4.00
   9   2   7   23.30    4.40
   9   2   7   20.60    3.80
   9   2   7   26.60    5.00
   9  -2   8  123.59    9.10
   9  -2   8  116.59    8.90
   9  -2   8  124.89    9.40
   9   2   8  113.39    9.00
   9   2   8  107.59    8.70
   9   2   8  118.79    9.20
   9  -2   9   23.10    3.60
   9  -2   9   25.00    3.30
   9   2   9   23.40    3.20
   9   2   9   21.20    3.20
  10  -2   0  484.95   32.40
  10   2   0  475.75   30.90
  10   2   0  482.35   31.80
  10  -2   0  523.85   31.50
  10  -2   1    6.50    2.90
  10   2  -1   10.20    3.40
  10  -2   1    9.90    4.10
  10   2  -1   11.40    3.20
  10  -2   1    9.30    3.60
  10  -2  -1   11.00    3.60
  10   2   1    9.50    3.10
  10   2   1    8.90    3.80
  10  -2  -1    8.80    3.60
  10   2   1   10.50    4.30
  10  -2   2  141.49   11.60
  10   2  -2  151.88   12.30
  10   2   2  150.98   11.20
  10  -2  -2  179.28   16.60
  10   2   2  170.78   14.40
  10  -2  -2  137.39   12.30
  10  -2   3    8.60    3.60
  10  -2   3   14.70    3.90
  10  -2   3   21.30    4.50
  10   2  -3   17.40    4.70
  10  -2  -3   12.80    3.90
  10   2   3   13.70    3.00
  10  -2  -3    6.90    4.40
  10   2   3   18.40    4.20
  10   2   3   11.90    3.40
  10  -2   4    3.80    2.50
  10   2  -4   -1.90    3.40
  10  -2   4    3.00    2.60
  10  -2   4    7.50    3.00
  10   2   4    0.80    2.30
  10   2   4    2.90    2.90
  10  -2  -4    2.70    3.30
  10   2   4    1.70    2.90
  10  -2   5    4.20    2.90
  10  -2   5    5.30    3.10
  10   2   5    4.10    2.70
  10  -2  -5    0.50    3.10
  10   2   5    2.40    2.40
  10  -2   6   55.09    6.20
  10  -2   6   48.90    5.90
  10   2   6   51.09    5.70
  10  -2  -6   45.80    6.50
  10   2   6   55.69    6.10
  10  -2   7   11.90    2.90
  10  -2   7    9.40    2.60
  10   2   7    9.60    2.90
  10   2   7   11.50    2.60
  10  -2   8   51.39    6.80
  10  -2   8   60.89    5.10
  10   2   8   48.00    4.90
  10   2   8   52.59    4.90
  11   2   0  114.29    9.90
  11  -2   0  102.59   10.10
  11  -2   1   55.69    7.40
  11   2  -1   38.10    6.10
  11   2   1   44.60    6.40
  11  -2  -1   38.90    6.30
  11  -2   2   88.59    9.10
  11   2  -2   88.09    8.80
  11  -2   2  114.69    9.70
  11  -2  -2   86.29    9.10
  11   2   2   97.29    8.70
  11  -2   3   23.90    4.20
  11   2  -3   27.90    4.60
  11   2   3   26.70    4.50
  11   2   3   27.20    5.90
  11  -2  -3   17.90    4.10
  11  -2   4  178.08   14.50
  11   2  -4  143.19   11.60
  11  -2   4  158.48   12.20
  11   2   4  165.58   12.10
  11  -2  -4  157.88   15.40
  11   2   4  151.58   12.10
  11  -2   5    4.80    2.20
  11  -2   5   12.30    4.70
  11  -2  -5    9.30    3.20
  11   2   5   11.10    3.40
  11   2   5    9.30    2.50
  11  -2   6  120.69    9.00
  11  -2   6  117.49    8.80
  11   2   6  111.09    8.70
  11   2   6  117.09    8.90
  12  -2   0   66.09   10.00
  12   2   0   49.40    6.10
  12  -2   1   23.30    6.60
  12   2  -1   21.10    4.20
  12   2   1   23.40    4.30
  12  -2  -1   27.50    5.60
  12  -2   2   19.60    4.60
  12   2  -2   17.10    3.50
  12  -2  -2   18.20    4.20
  12   2   2   14.90    3.30
  12  -2   3    2.00    2.30
  12   2  -3   11.50    4.10
  12  -2   3    5.40    3.10
  12   2   3    3.50    2.40
  12  -2  -3   -2.10    2.50
  12  -2   4   18.80    3.20
  12  -2   4   13.60    2.70
  12   2   4   15.00    3.00
  12  -2  -4    9.60    3.10
  12  -2   5    4.70    1.90
  12  -2   5    4.60    2.00
  12   2   5    2.10    1.80
  13  -2   0  108.79   10.20
  13   2   0   94.09    7.40
  13  -2   1   15.50    4.20
  13   2   1    8.90    2.00
  13  -2  -1   15.00    2.90
   0  -3   0    0.50    0.30
   0  -3   0    0.30    0.20
   0  -3  -1 2928.61  163.88
   0  -3  -1 2836.92  163.98
   0  -3  -2   78.49    5.40
   0  -3  -2   89.59    5.30
   0  -3   2   87.39    5.80
   0   3  -2   84.09    5.90
   0  -3  -3 3715.83  207.48
   0   3  -3 3622.14  207.48
   0  -3  -3 3703.53  206.48
   0  -3   3 3462.45  207.08
   0  -3   4  106.79    8.10
   0   3  -4  135.89    7.90
   0  -3  -4  129.99    7.80
   0  -3  -4  106.69    8.10
   0   3  -4  114.59    8.70
   0  -3  -5  322.17   20.60
   0   3  -5  375.96   22.30
   0   3  -5  335.97   20.80
   0   3   6    3.10    2.70
   0   3  -6    0.50    3.10
   0  -3   6   -2.90    2.30
   0   3  -6    0.50    1.10
   0  -3  -6    1.00    1.00
   0   3   7 1485.65   94.09
   0  -3   7 1559.34   92.89
   0  -3   7 1686.13   94.09
   0  -3  -7 1535.95   92.39
   0   3   7 1738.03   93.69
   0   3   7 1720.33   93.69
   0   3  -7 1575.64   92.49
   0  -3   7 1511.85   94.59
   0   3   7 1498.05   93.19
   0  -3   8    5.20    2.60
   0  -3   8    2.10    2.60
   0  -3  -8    2.90    2.00
   0  -3   8    6.00    3.80
   0   3   8    7.20    4.40
   0   3   8    3.90    3.10
   0   3  -8   -2.00    3.00
   0   3   8    5.20    2.40
   0   3   8   -1.00    2.30
   0   3   9  197.08   14.60
   0  -3   9  210.08   16.30
   0   3   9  204.68   15.10
   0   3   9  191.08   14.40
   0   3   9  214.48   16.10
   0  -3   9  188.28   14.90
   0   3  10    8.60    3.20
   0  -3  10   14.70    3.20
   0   3  10   11.70    2.70
   0  -3  10    8.60    3.40
   0  -3  11  662.23   37.50
   0   3  11  562.44   38.30
   0  -3  11  567.44   38.60
   0   3  11  677.83   37.40
   0  -3  12    8.20    2.30
   0   3  12    5.00    1.90
   1  -3   0   48.10    3.00
   1  -3   0   43.20    3.00
   1   3  -1 1380.66   82.69
   1  -3   1 1440.06   82.59
   1  -3   1 1485.25   82.59
  -1  -3   1 1478.35   82.49
   1  -3  -1 1432.16   82.59
  -1  -3   1 1426.36   82.29
   1  -3  -1 1468.15   82.49
  -1   3   2  331.37   18.00
   1  -3   2  298.97   18.00
   1   3  -2  286.47   18.20
   1  -3   2  297.87   18.00
   1   3  -2  295.87   17.70
  -1  -3  -2  315.57   17.60
   1   3   2  285.77   17.90
   1   3   2  297.87   17.60
   1  -3  -2  289.27   18.10
   1  -3  -2  329.77   17.80
  -1   3  -2  303.97   18.30
   1   3  -3 1163.28   70.89
   1  -3   3 1097.59   71.09
  -1   3   3 1123.09   71.09
   1  -3   3 1135.79   71.19
  -1   3  -3 1356.86   71.89
   1   3   3 1374.06   71.69
   1  -3  -3 1294.77   71.59
   1  -3  -3 1354.46   70.99
   1   3  -4  240.68   16.80
   1   3  -4  251.37   15.90
   1  -3   4  266.07   16.20
   1  -3  -4  295.97   16.00
  -1  -3   4  239.08   16.40
  -1   3  -4  268.57   16.80
   1  -3  -4  266.07   16.60
   1   3  -5  618.04   38.70
   1   3  -5  647.04   40.10
   1  -3  -5  653.43   38.70
   1  -3  -5  709.73   39.90
  -1   3  -5  694.63   40.10
  -1  -3   5  631.14   39.40
  -1  -3  -6   69.39    5.30
  -1   3   6   78.19    7.70
   1  -3   6   67.29    7.60
   1   3  -6   80.49    7.40
   1   3  -6   65.49    5.60
  -1  -3   6   53.79    6.10
  -1  -3   6   52.59    7.40
  -1   3  -6   68.49    5.50
   1   3   6   59.69    7.20
   1   3   6   79.49    7.00
   1  -3  -6   59.79    5.30
  -1   3   7   34.00    5.50
  -1   3   7   34.20    4.60
   1  -3   7   25.70    5.40
   1  -3   7   28.10    4.50
  -1  -3  -7   29.80    4.70
   1  -3   7   32.40    4.90
   1  -3   7   26.20    4.80
  -1   3   7   26.50    4.90
   1   3   7   33.70    4.80
   1   3   7   25.90    4.20
   1   3   7   24.70    4.30
  -1   3  -7   33.10    3.90
   1  -3  -7   27.80    4.00
  -1  -3   7   35.90    5.80
   1   3   7   27.40    4.80
  -1   3   8   59.49    6.00
  -1  -3  -8   53.79    5.70
   1  -3   8   54.69    7.00
   1  -3   8   61.59    6.30
   1  -3   8   66.69    7.90
  -1   3   8   62.99    8.50
  -1   3   8   58.29    7.50
   1  -3   8   48.40    6.20
  -1   3   8   65.49    6.90
  -1  -3   8   53.49    7.40
   1  -3  -8   54.49    6.90
  -1   3  -8   58.99    6.20
  -1  -3   8   53.39    6.50
   1   3   8   52.79    6.20
   1   3   8   52.99    6.20
   1   3   8   64.09    7.50
   1   3   8   66.39    7.50
  -1  -3  -9  140.59   11.20
   1  -3   9  147.29   13.00
   1  -3   9  166.38   12.50
  -1   3   9  143.59   12.70
   1  -3   9  147.39   11.30
  -1   3   9  144.99   11.30
   1   3   9  164.48   13.20
   1   3   9  148.99   11.50
   1   3   9  156.78   12.00
  -1  -3   9  133.89   11.40
   1   3   9  148.79   11.90
  -1  -3   9  140.49   13.10
  -1   3  10    3.00    2.30
  -1   3  10    1.60    2.20
   1  -3  10    2.60    3.10
   1  -3  10    0.40    2.10
  -1  -3  10   -1.40    2.00
   1   3  10   -0.30    1.80
   1   3  10    5.10    2.60
  -1  -3  10    4.00    2.50
   1   3  10    5.30    2.60
   1   3  10    2.30    2.20
   1  -3  11  142.39   10.20
   1  -3  11  140.09   10.90
  -1   3  11  131.59   10.60
   1   3  11  123.59   10.40
   1   3  11  120.09   10.00
  -1  -3  11  118.69   10.50
  -1   3  12    3.20    1.70
   1  -3  12    2.40    1.60
   1   3  12    4.10    1.90
  -1  -3  12   -0.60    1.50
   2  -3   0   26.90    2.00
   2  -3   0   23.60    2.20
   2   3  -1 1830.22  102.99
   2  -3   1 1793.52  102.99
   2  -3  -1 1774.12  103.19
  -2  -3   1 1805.12  102.69
  -2  -3   1 1781.12  102.59
   2  -3  -1 1830.42  102.99
   2   3  -2  218.18   13.90
   2  -3   2  223.18   13.60
  -2   3   2  242.08   13.80
   2  -3  -2  211.28   13.90
   2  -3  -2  252.67   13.60
   2   3   2  205.08   13.30
  -2   3  -2  209.78   13.80
   2   3   2  233.78   13.20
   2   3  -3  191.68   13.80
  -2   3   3  201.88   13.50
   2   3  -3  214.08   13.50
  -2  -3  -3  226.28   13.80
   2  -3   3  198.58   13.30
   2  -3  -3  215.98   13.30
   2   3   3  237.08   13.00
  -2   3  -3  207.98   13.70
  -2  -3   3  242.18   13.80
   2  -3  -3  227.88   13.90
   2   3  -4   41.50    4.30
   2   3  -4   36.90    3.40
  -2   3   4   35.00    3.50
   2  -3   4   32.00    3.40
   2   3   4   36.40    4.50
   2  -3  -4   36.50    3.40
   2  -3  -4   41.50    4.00
  -2  -3   4   47.50    4.10
   2   3  -5  570.24   34.70
   2  -3  -5  587.54   34.40
  -2  -3   5  540.15   34.60
   2  -3  -5  539.25   33.30
  -2   3   6   28.50    4.70
   2  -3   6   27.40    4.90
   2   3  -6   26.80    5.30
  -2   3   6   14.80    3.50
   2  -3   6   27.70    4.80
  -2  -3   6   29.10    5.50
   2  -3  -6   22.80    4.30
   2   3   6   23.50    3.80
   2  -3  -6   24.20    3.40
   2   3   6   17.90    3.80
   2   3   6   17.30    4.10
  -2  -3   6   17.60    5.40
   2   3   6   32.00    4.10
   2  -3   7 2129.49  125.49
  -2  -3  -7 2263.37  124.59
  -2   3   7 2072.09  126.39
   2  -3   7 2057.59  126.49
   2  -3   7 2212.68  125.09
   2  -3   7 2087.49  126.59
  -2   3   7 2163.98  125.39
  -2   3  -7 1989.80  125.39
  -2  -3   7 2357.46  126.99
   2   3   7 2144.29  125.39
   2   3   7 2162.18  126.29
  -2  -3   7 2203.98  127.19
   2   3   7 2188.08  126.49
  -2   3   8   26.50    4.60
  -2   3   8   33.00    4.30
   2  -3   8   34.80    5.70
   2  -3   8   35.80    6.30
   2  -3   8   23.60    4.10
  -2  -3  -8   22.10    3.60
  -2   3  -8   30.20    4.30
   2   3   8   31.30    5.70
  -2  -3   8   21.80    5.00
   2   3   8   19.20    3.70
   2   3   8   27.80    4.70
  -2  -3   8   35.30    5.00
   2   3   8   19.10    3.90
   2  -3   9  554.24   36.40
  -2   3   9  518.95   36.30
   2  -3   9  533.65   36.60
   2  -3   9  547.15   35.00
   2  -3   9  579.34   35.00
  -2  -3   9  541.25   37.00
   2   3   9  596.94   35.90
   2   3   9  581.04   36.20
   2   3   9  616.64   36.80
   2   3   9  584.04   35.40
  -2   3  10   35.20    5.60
   2  -3  10   28.10    4.10
   2  -3  10   37.00    5.70
   2  -3  10   22.70    4.50
  -2  -3  10   29.90    5.30
   2   3  10   25.70    4.30
   2   3  10   21.50    4.00
   2   3  10   20.40    3.60
   2  -3  11  426.96   27.70
   2  -3  11  386.66   25.70
  -2   3  11  390.86   25.50
   2   3  11  371.16   25.30
  -2  -3  11  416.06   25.90
   2  -3 -11  391.36   24.80
   2  -3  12   18.60    2.60
  -2   3  12   23.70    3.00
   2  -3  12   17.50    2.90
   2   3  12   19.60    2.60
   2   3  12   16.30    2.70
  -2  -3  12   19.60    2.90
   3   3   0   30.40    2.30
   3  -3   0   38.20    3.00
   3   3  -1  556.24   31.70
  -3   3   1  598.34   31.90
   3  -3   1  507.65   31.60
   3  -3  -1  524.85   31.90
  -3  -3   1  530.25   31.30
  -3   3   2  136.69    8.50
   3  -3   2  133.79    8.30
   3   3  -2  132.89    8.60
   3   3   2  131.89    7.70
   3  -3  -2  124.79    8.10
   3  -3  -2  116.99    8.50
   3   3   2  111.29    8.50
   3   3  -3  116.99    8.40
   3  -3   3  128.49    8.00
   3   3   3  106.39    7.80
   3  -3  -3  118.39    8.40
   3  -3  -3  111.29    7.70
  -3  -3   3  120.99    8.60
  -3   3   4  126.99    8.90
   3   3  -4  139.89    9.70
   3  -3   4  119.79    8.60
   3  -3  -4  125.99    8.60
   3  -3  -4  132.49    9.50
  -3  -3   4  129.19    9.20
   3   3   4  108.99    8.90
   3  -3   5   51.39    4.90
  -3   3   5   59.59    5.50
   3   3  -5   66.69    6.40
   3  -3  -5   56.59    5.20
  -3  -3   5   60.79    5.80
   3  -3  -5   67.89    6.10
   3  -3   6   67.89    7.70
   3  -3   6   58.29    6.90
   3   3  -6   78.19    7.50
   3  -3   6   54.89    6.20
  -3   3   6   65.89    7.40
   3  -3  -6   69.99    7.40
  -3  -3   6   63.99    6.50
   3   3   6   67.79    6.20
  -3  -3   6   82.19   13.40
   3   3   6   57.19    6.50
   3   3   6   64.99    6.90
   3  -3   7  407.26   25.00
  -3   3   7  422.96   25.70
   3  -3   7  361.36   25.50
   3   3  -7  411.86   26.80
   3  -3   7  402.26   24.30
   3  -3   7  376.16   25.50
   3   3   7  337.07   24.30
   3   3   7  363.06   24.30
  -3  -3   7  342.47   25.50
   3   3   7  363.46   25.30
   3   3   7  371.76   25.30
   3  -3   8   30.20    5.40
   3  -3   8   28.00    4.40
  -3  -3  -8   27.50    4.00
  -3   3   8   37.30    5.80
   3  -3   8   21.60    4.50
   3  -3   8   37.90    4.90
   3   3   8   39.20    5.40
   3   3   8   26.60    4.50
   3   3   8   33.40    4.80
  -3  -3   8   32.20    6.20
  -3   3  -8   29.00    4.30
   3  -3   9   27.30    4.40
  -3  -3  -9   29.30    4.40
   3  -3   9   27.30    5.00
   3  -3   9   29.50    4.40
   3  -3   9   44.10    6.10
  -3   3   9   31.00    5.60
  -3   3  -9   42.00    5.60
   3   3   9   42.70    5.50
   3   3   9   40.50    5.40
   3   3   9   42.80    6.30
   3  -3  10   31.60    4.40
   3  -3  10   36.70    5.70
   3  -3  10   30.70    5.00
  -3   3  10   36.50    5.20
   3  -3  10   32.70    4.80
   3   3  10   35.90    4.70
   3   3  10   37.40    5.20
   3  -3 -10   33.80    5.30
  -3  -3  10   23.30    4.20
   3   3  10   22.50    4.10
   3  -3  11   75.99    6.90
  -3   3  11   72.59    6.60
   3  -3  11   79.79    6.80
   3   3  11   69.39    6.10
   3  -3 -11   70.89    7.00
   3   3  11   73.59    6.40
  -3  -3  11   64.29    6.80
   3   3  11   63.69    6.50
   4  -3   0  114.79    7.60
   4   3   0  107.59    7.10
   4  -3   1  367.36   21.20
   4   3  -1  385.96   21.30
   4  -3  -1  318.87   21.40
  -4  -3   1  321.27   20.80
  -4  -3   1  363.96   20.70
   4   3   1  363.66   20.60
   4  -3   2   45.90    3.90
   4   3  -2   53.69    4.50
  -4  -3   2   48.60    4.10
   4  -3  -2   43.30    4.30
   4  -3   3  333.27   20.50
   4   3  -3  315.87   21.10
  -4   3   3  320.87   20.70
  -4  -3  -3  362.06   20.00
   4   3   3  339.67   20.80
   4  -3   4   39.00    4.00
  -4   3   4   36.50    4.30
   4   3  -4   46.70    4.90
   4   3   4   39.30    4.70
  -4  -3   4   47.10    4.70
   4  -3  -4   43.50    4.70
   4   3   4   46.20    3.70
   4  -3   5  391.46   26.20
   4  -3   5  380.36   27.50
   4  -3   5  414.96   27.90
   4   3  -5  467.35   28.00
   4  -3   5  390.56   26.70
  -4  -3   5  461.55   27.30
   4   3   5  448.56   27.70
   4   3   5  421.46   27.60
   4  -3  -5  483.45   27.90
   4   3   5  444.96   26.00
   4   3   5  422.16   26.80
   4  -3   6    8.40    2.40
   4  -3   6   10.40    3.00
   4   3  -6    5.10    2.50
   4   3  -6   -4.50    5.10
   4  -3   6    8.40    2.90
  -4   3   6   11.50    3.40
   4  -3  -6   11.60    3.60
   4   3   6   10.10    2.90
   4   3   6    7.70    2.80
  -4  -3   6    5.40    2.50
  -4  -3   6   11.00    3.40
   4   3  -7  437.76   27.80
   4  -3   7  367.16   25.30
   4  -3   7  369.16   25.60
  -4   3   7  362.46   24.90
   4   3   7  366.36   24.40
   4   3   7  381.86   25.50
   4   3   7  376.36   25.30
   4   3   7  354.86   24.90
  -4  -3  -8  109.49    9.90
  -4   3   8   93.09    9.10
   4  -3   8   82.79    8.40
   4  -3   8   87.09    9.20
   4  -3   8   70.09    8.70
   4  -3   8   84.69    8.00
   4   3   8   77.19    8.20
   4  -3  -8   73.19    8.60
   4   3   8   92.59    9.10
  -4  -3   8   93.49    9.20
   4   3   8   78.19    8.10
   4   3   8   87.09    8.90
   4  -3   9   62.29    6.70
   4  -3   9   69.69    6.70
   4  -3   9   76.79    8.20
   4  -3   9   61.99    7.30
  -4   3   9   69.69    7.30
  -4  -3  -9   51.89    5.90
   4   3   9   48.90    6.60
   4  -3  -9   46.80    7.10
   4   3   9   48.40    6.80
   4   3   9   65.59    6.60
  -4  -3   9   61.09    7.20
   4   3   9   61.39    7.30
   4  -3  10    2.80    2.00
   4  -3  10    4.70    2.10
   4  -3  10    7.20    2.70
  -4   3  10    9.40    2.70
   4  -3  10    4.50    2.20
   4  -3 -10   11.30    2.80
   4   3  10    4.40    2.40
   4   3  10    1.70    2.00
   4   3  10    1.70    1.90
   4   3  10    4.80    2.10
  -4  -3  10    5.50    2.60
   4  -3  11   90.79    7.50
  -4   3  11   93.09    7.40
   4  -3  11  100.99    8.00
   4   3  11   95.49    7.60
   4   3  11   90.39    7.80
   4   3  11  105.59    7.50
   4   3  11   94.49    7.70
  -4  -3  11   94.19    7.70
  -5  -3   0  153.88    9.20
   5  -3   0  138.19    9.90
   5   3   0  150.28    9.60
   5  -3   1 1466.05   82.29
   5   3  -1 1547.85   82.49
  -5  -3  -1 1372.26   81.19
  -5  -3   1 1360.36   81.89
   5   3   1 1478.05   81.69
   5  -3  -1 1316.67   82.49
   5  -3   2  155.38   10.50
  -5  -3  -2  147.39    9.60
   5   3  -2  169.38   11.10
  -5   3   2  160.38   10.80
  -5  -3   2  163.98   10.70
   5   3   2  162.18   10.00
  -5  -3  -3    5.40    1.50
  -5   3   3    6.70    1.90
   5  -3   3    7.10    1.80
   5   3  -3    5.40    1.90
  -5  -3   3   12.00    2.30
   5  -3  -3   11.10    3.20
   5  -3   4   19.90    3.80
   5  -3   4   22.40    3.80
   5  -3   4   14.60    2.70
  -5   3   4   15.20    2.90
   5   3  -4   13.50    3.00
   5   3   4   17.90    3.20
  -5  -3   4   15.30    2.90
   5  -3  -4   15.20    2.90
   5   3   4   18.60    2.50
   5   3   4   16.10    3.70
   5  -3  -4   21.80    8.00
   5  -3   5  346.37   24.80
   5  -3   5  353.96   24.00
   5  -3   5  353.56   25.00
   5   3  -5  346.07   24.80
   5  -3   5  367.26   25.50
   5  -3  -5  408.86   25.00
   5  -3  -5  414.86   25.60
   5   3   5  375.06   24.00
   5   3   5  375.56   24.90
  -5  -3   5  383.16   24.40
   5   3   5  401.26   23.30
   5   3   5  374.66   24.80
   5   3  -6   15.30    3.90
   5   3  -6   22.80    5.40
  -5   3   6   24.10    4.30
   5  -3   6   26.90    5.80
   5  -3   6   13.00    3.30
   5  -3   6   15.10    4.10
   5  -3   6   14.00    3.40
   5  -3   6   12.80    2.70
   5   3   6   14.00    3.60
   5  -3  -6   14.20    3.90
   5   3   6   12.90    3.70
  -5  -3   6   20.20    4.20
   5  -3  -6   24.40    4.80
  -5  -3   6   18.30    4.40
   5   3   6   17.00    3.70
   5   3   6   19.10    4.40
   5  -3   7  286.37   18.10
   5  -3   7  251.97   18.60
   5   3  -7  294.97   20.60
   5  -3   7  263.27   19.00
  -5   3   7  282.77   18.60
   5  -3   7  253.87   19.00
   5  -3  -7  248.88   18.90
   5   3   7  238.98   17.70
   5   3   7  247.08   18.30
  -5  -3   7  271.87   18.90
  -5  -3   7  222.28   18.70
   5   3   7  240.38   18.30
   5   3   7  268.67   18.90
   5  -3   8   60.09    7.40
   5  -3   8   47.80    7.10
   5  -3   8   33.00    5.80
  -5   3   8   56.99    6.60
   5  -3   8   51.09    6.20
   5   3   8   48.80    6.50
   5   3   8   33.10    5.70
   5   3   8   49.10    6.30
   5   3   8   44.40    6.40
   5  -3  -8   51.29    6.80
  -5  -3   8   42.10    6.60
  -5   3   9   39.50    5.60
   5  -3   9   48.30    5.80
   5  -3   9   53.79    6.70
   5  -3   9   44.00    5.60
  -5  -3   9   48.30    6.20
   5   3   9   45.50    6.00
   5  -3  -9   51.79    6.40
   5   3   9   57.59    6.70
   5   3   9   39.60    5.90
   5   3   9   48.40    6.10
   5  -3  10   58.39    6.20
   5  -3  10   49.60    7.80
  -5   3  10   64.39    5.70
   5  -3  10   51.99    5.90
   5  -3  10   46.90    5.10
   5   3  10   45.40    5.50
   5  -3 -10   53.19    6.10
   5   3  10   49.20    5.80
  -5  -3  10   47.30    5.80
   5   3  10   51.29    5.50
   5  -3  11    1.80    1.40
   5   3  11    2.80    1.70
   5   3  11    0.50    1.40
   5   3  11    4.00    2.80
   5   3  11    3.30    1.60
  -5  -3  11    2.90    1.50
   6   3   0 2447.16  125.99
   6  -3   0 2011.10  126.09
  -6  -3   0 2041.10  125.49
  -6  -3   0 2260.07  125.49
   6  -3   1  114.29    8.90
  -6  -3  -1  112.49    8.10
   6   3  -1  143.99    9.30
   6   3   1  139.69    8.60
   6  -3  -1  125.99    9.30
  -6  -3   1  130.89    8.80
   6  -3   2  136.29    9.70
   6  -3   2  133.79   11.20
   6   3  -2  134.19   10.10
   6   3   2  140.99    9.20
   6  -3  -2  144.59   10.30
  -6  -3   2  140.09    9.90
   6  -3   3  765.92   53.39
   6   3  -3  796.92   48.10
   6  -3   3  776.32   47.20
   6  -3  -3  798.62   48.00
   6  -3  -3  812.72   48.90
   6   3   3  806.62   46.60
   6   3   3  764.22   48.40
  -6  -3   3  824.42   47.60
   6  -3   4   30.90    5.20
   6  -3   4   45.60    5.50
   6  -3   4   42.10    6.10
   6   3  -4   37.60    5.10
   6  -3   4   33.60    4.60
   6   3   4   44.40    5.80
   6   3   4   33.60    5.00
   6   3   4   40.40    3.90
   6  -3  -4   35.90    4.80
   6  -3  -4   36.30    5.90
   6   3   4   37.10    5.60
   6  -3   5  354.96   23.80
   6   3  -5  341.97   24.40
   6   3  -5  319.37   24.30
   6  -3   5  349.17   23.10
   6  -3   5  359.56   24.60
   6  -3   5  362.06   24.90
   6   3   5  380.26   24.70
   6   3   5  376.26   24.40
   6  -3  -5  380.76   25.30
  -6  -3   5  378.06   24.10
   6   3   5  371.66   22.60
   6  -3  -5  415.06   29.00
   6   3   5  356.56   23.60
   6  -3   6   13.30    3.60
   6   3  -6    7.50    3.30
   6   3  -6   12.40    5.00
   6  -3   6   10.70    2.80
   6  -3   6    9.00    3.60
   6  -3   6   10.10    3.70
   6  -3  -6   16.00    4.10
   6  -3  -6   11.40    3.70
   6   3   6   15.20    3.40
  -6  -3   6   15.10    3.90
   6   3   6   14.90    3.90
   6   3   6    9.60    5.10
   6   3   6   11.20    3.20
  -6  -3   6    6.80    3.20
  -6   3   7  443.56   29.30
   6  -3   7  405.96   29.90
   6  -3   7  471.15   29.30
   6   3  -7  470.55   31.80
   6  -3   7  488.65   30.60
   6   3   7  435.06   29.50
   6  -3  -7  426.36   30.20
  -6  -3   7  496.95   35.10
   6   3   7  502.15   30.40
   6   3   7  452.55   29.90
  -6  -3   7  476.35   29.80
   6   3   7  419.86   29.00
   6  -3   8  117.09   10.80
   6  -3   8  137.49   10.20
   6  -3   8  114.39   10.50
  -6   3   8  108.59    9.80
   6  -3  -8   96.99   10.50
   6   3   8  123.39   10.60
   6   3   8  110.69   10.00
   6   3   8  104.89   10.30
  -6  -3   8  109.39    9.90
   6   3   8  112.29   10.10
   6  -3   9  102.59    8.50
  -6   3   9  106.59    8.30
   6  -3  -9   76.69    8.40
   6   3   9   76.29    8.00
  -6  -3   9   84.59    8.10
   6   3   9   83.09    8.20
   6   3   9  115.99    9.00
   6  -3  10   19.00    3.70
   6  -3  10   20.60    3.30
   6  -3  10   13.10    2.60
   6   3  10   18.80    3.50
  -6  -3  10   17.60    3.50
   6   3  10   15.80    3.00
   6   3  10   15.40    3.20
  -7  -3   0   29.60    3.30
   7   3   0   17.90    4.40
   7  -3   0   27.80    3.70
   7  -3   0   16.90    4.10
   7   3   0   27.70    3.40
   7   3  -1  212.28   16.30
   7  -3   1  202.28   16.80
   7  -3   1  239.68   15.60
   7   3  -1  246.48   15.70
   7  -3   1  212.28   16.60
   7  -3  -1  232.78   17.20
   7   3   1  232.98   16.50
   7  -3  -1  247.68   16.00
  -7  -3   1  257.87   15.50
   7   3   1  253.37   15.10
   7  -3   2    2.90    2.80
   7   3  -2    3.80    2.00
   7  -3   2    4.20    1.90
   7  -3   2    1.60    3.00
   7   3   2    8.30    3.00
   7  -3  -2    2.80    2.00
  -7  -3   2    5.10    1.90
   7   3   2    1.60    2.60
   7   3   2    3.40    2.10
   7  -3  -2   12.30    3.40
   7  -3   3  324.77   20.10
   7   3  -3  286.57   21.00
   7  -3   3  311.67   21.50
   7   3  -3  331.17   20.90
   7  -3   3  321.07   21.10
   7  -3  -3  297.77   20.70
   7  -3  -3  311.87   21.60
  -7  -3   3  301.27   20.20
   7   3   3  292.47   20.50
   7   3   3  304.67   21.10
   7   3   3  304.17   19.30
   7  -3   4   15.10    3.20
   7  -3   4   15.70    3.90
   7  -3   4   17.00    4.00
   7   3  -4   13.70    3.10
   7  -3  -4   21.70    5.00
   7   3   4   16.00    3.50
   7  -3  -4   13.40    3.40
   7   3   4   18.20    4.20
   7   3   4   16.00    2.90
  -7  -3   4   14.20    3.40
   7   3  -5  135.39   12.40
   7  -3   5  137.59   12.40
   7  -3   5  157.48   13.10
   7   3  -5  156.28   16.60
   7  -3   5  155.08   11.60
   7  -3   5  149.09   12.30
   7   3   5  161.18   12.20
   7  -3  -5  161.88   13.50
   7   3   5  169.88   13.10
   7   3   5  160.18   11.00
  -7  -3   5  154.88   12.30
   7   3   5  158.28   12.50
   7  -3  -5  162.48   13.00
   7  -3   6    7.20    3.60
   7   3  -6   12.60    4.40
   7   3  -6   -0.70    5.00
   7  -3   6    7.40    3.60
   7  -3   6    8.70    3.30
   7   3   6    7.90    3.20
   7   3   6   11.60    3.40
   7  -3  -6    9.60    4.10
   7  -3  -6   13.00    6.20
   7   3   6   10.80    3.70
  -7  -3   6    7.00    4.80
   7   3  -7   77.99   10.60
   7  -3   7   56.39    8.50
   7   3   7   79.99    9.80
   7   3   7   67.99    9.70
   7  -3   8    8.70    3.40
   7  -3   8   12.20    3.80
   7  -3   8    9.40    3.10
   7   3   8    8.40    3.20
   7   3   8   10.80    3.20
   7  -3  -8    5.50    3.40
   7   3   8   14.20    3.80
   7  -3   9   80.99    7.60
   7  -3   9   67.59    6.90
   7   3   9   88.79    7.50
   7   3   9   84.49    7.50
   7  -3  -9   72.19    7.40
   7   3   9   80.99    7.30
   7  -3  10    7.40    2.10
   7  -3  10    4.00    2.10
   7  -3  10    4.70    1.90
   7   3  10    5.10    1.90
   7   3  10    4.80    1.80
   7   3  10    6.50    1.90
   8  -3   0  167.18   13.40
   8  -3   0  160.48   13.20
   8   3   0  148.19   12.30
   8   3   0  172.98   11.60
   8  -3   0  159.18   11.90
   8  -3   1  883.01   51.99
   8  -3   1  860.31   50.49
   8  -3   1  809.02   51.79
   8   3  -1  801.62   51.09
   8   3  -1  860.91   50.49
   8  -3  -1  803.42   50.59
   8   3   1  833.42   51.19
  -8  -3   1  863.41   50.19
   8  -3  -1  873.51   52.19
   8   3   1  892.61   49.99
   8   3   1  766.42   50.89
   8   3  -2   15.90    3.60
   8  -3   2   13.20    3.60
   8   3  -2   13.00    3.80
   8  -3   2   14.70    3.10
  -8  -3   2   17.20    3.40
   8  -3  -2   18.50    3.70
   8   3   2   14.30    3.00
   8  -3  -2   17.70    4.50
   8   3   2   13.40    3.70
   8   3   2   23.80    4.20
   8  -3   3  333.57   23.90
   8  -3   3  367.56   24.70
   8   3  -3  380.06   24.00
   8   3  -3  303.37   25.00
   8  -3   3  336.47   22.90
   8  -3  -3  385.06   24.10
   8   3   3  352.66   22.30
   8   3   3  376.46   23.80
   8   3   3  334.47   24.00
  -8  -3   3  352.26   23.30
   8  -3  -3  372.96   25.00
   8   3  -4   73.29    8.40
   8  -3   4   81.29    9.50
   8  -3   4   85.69    9.40
   8  -3   4   97.39    9.20
   8  -3   4   85.19    7.90
   8   3  -4   96.69    9.20
  -8  -3   4   89.39    8.50
   8   3   4   91.19    8.60
   8   3   4   80.79    8.50
   8   3   4  108.59    9.30
   8   3   4   85.69    7.20
   8  -3  -4  107.49    9.50
   8  -3   5  127.79    9.90
   8   3  -5  128.19   11.10
   8  -3   5  119.99   11.00
   8  -3   5  117.89   10.50
   8  -3   5  109.69   10.70
   8   3  -5  108.09   10.70
  -8  -3   5  111.79   10.40
   8  -3  -5  117.39   11.20
   8   3   5  122.69   10.40
   8   3   5  127.19   10.70
   8  -3  -5  118.59   11.80
   8   3   5  105.89    8.60
   8   3   5  109.79   10.30
   8  -3   6   13.40    4.90
   8   3  -6   11.40    4.10
   8  -3   6    6.50    5.90
   8  -3   6   17.40    3.70
   8   3   6   14.70    5.10
   8   3   6   14.10    5.80
   8   3   6   17.20    6.50
   8  -3  -6   13.50    5.80
   8  -3   7  135.69   11.10
   8  -3   7  103.39    9.80
   8  -3   7  103.29   10.10
   8   3   7  132.99   10.60
   8  -3  -7  116.89   10.90
   8   3   7  128.09   10.30
   8  -3   8  108.99    8.90
   8  -3   8  119.99    9.60
   8   3   8  117.19    9.30
   8   3   8  105.99    9.20
   8  -3  -8   87.69    9.20
   8   3   8  118.99    9.40
   8  -3   9   14.50    2.80
   8  -3   9    8.80    2.30
   8  -3   9   10.40    2.70
   8   3   9   10.80    2.40
   8   3   9   11.20    2.40
   8   3   9   16.20    2.80
   9   3   0  198.58   16.20
   9  -3   0  218.18   17.10
   9   3   0  234.08   15.60
   9  -3   0  255.17   17.70
   9  -3   0  216.78   15.90
   9   3  -1  113.09   11.10
   9  -3   1  122.79   10.70
   9  -3   1  147.49   12.30
   9  -3   1  149.69   12.40
   9   3  -1  131.89   10.80
   9  -3  -1  141.19   11.20
   9   3   1  161.08   10.80
   9   3   1  144.09   11.70
   9  -3  -1  145.89   12.70
   9  -3   2   10.70    2.90
   9   3  -2   10.50    3.80
   9   3  -2   20.00    4.30
   9  -3   2   11.60    3.90
   9   3   2   17.10    4.00
   9   3   2   16.10    3.10
   9   3   2   14.90    3.70
   9  -3  -2   18.40    4.00
   9  -3  -2   18.20    4.70
   9  -3   3    0.40    3.00
   9  -3   3    9.70    4.20
   9   3  -3   12.20    3.30
   9   3  -3   -1.60    3.50
   9  -3   3    9.00    3.00
   9   3   3    5.90    2.20
   9  -3  -3   12.00    3.40
   9  -3  -3   10.80    4.30
   9   3   3    7.10    3.20
   9   3   3   13.40    3.60
   9   3  -4   10.80    4.10
   9  -3   4   12.80    3.40
   9  -3   4   21.90    4.90
   9   3  -4   11.40    3.90
   9  -3   4   15.10    4.10
   9   3   4   16.20    4.30
   9   3   4   10.30    2.50
   9  -3  -4   15.10    4.50
   9  -3  -4   11.30    4.30
   9   3   4   18.10    4.10
   9  -3   5   73.79    8.30
   9  -3   5   76.79    8.30
   9  -3   5   65.09    7.20
   9   3  -5   59.79   10.40
   9  -3   5   72.19    8.30
   9  -3  -5   83.69    9.30
   9   3   5   80.19    6.70
   9   3   5   90.29    8.40
   9   3   5   76.59    8.10
   9   3   5   83.69    8.20
   9  -3  -5   80.39   11.40
   9  -3   6    4.90    2.90
   9  -3   6    5.80    2.50
   9  -3   6    4.80    3.10
   9   3   6    1.30    2.70
   9   3   6    5.30    3.00
   9   3   6    2.40    2.20
   9  -3  -6    6.90    3.50
   9  -3   7  146.29   12.70
   9  -3   7  160.78   11.80
   9  -3   7  161.58   12.20
   9  -3  -7  136.79   11.70
   9   3   7  139.79   12.20
   9   3   7  159.58   11.70
   9   3   7  153.98   11.70
   9  -3   8   16.60    3.10
   9  -3   8   17.10    3.10
   9  -3   8   16.90    3.00
   9   3   8   20.20    3.50
   9   3   8   17.70    3.20
   9   3   8   26.00    3.80
  10  -3   0   12.80    5.10
  10   3   0   23.20    4.30
  10  -3   0   17.80    4.50
  10   3   0   19.20    4.30
  10  -3   1   28.00    5.20
  10   3  -1   21.90    4.20
  10  -3   1   16.70    3.70
  10  -3   1   21.00    4.70
  10   3  -1   11.60    3.70
  10   3   1   15.80    3.60
  10  -3  -1   20.60    4.20
  10  -3  -1   15.50    4.40
  10   3   1   15.40    4.40
  10   3  -2    5.50    3.10
  10  -3   2    8.10    3.00
  10  -3   2   20.80    7.00
  10   3   2    4.60    2.60
  10   3   2    9.80    4.10
  10  -3  -2   13.10    4.40
  10   3  -3   80.69    8.50
  10   3  -3   92.29   10.90
  10  -3   3   66.99    9.20
  10  -3   3   70.89    8.70
  10  -3   3  108.69    9.60
  10   3   3   80.69    8.60
  10   3   3   89.79    8.70
  10  -3  -3   82.89    9.20
  10  -3  -3  105.59   14.20
  10   3   3  106.39    8.90
  10   3  -4    2.70    3.50
  10  -3   4    0.30    2.50
  10  -3   4    1.90    2.50
  10  -3  -4    2.70    3.30
  10   3   4   -0.50    2.20
  10   3   4   -2.70    2.10
  10  -3   5  178.68   14.50
  10  -3   5  203.88   14.50
  10   3   5  226.38   14.50
  10   3   5  170.48   13.90
  10  -3  -5  189.48   14.90
  10  -3   6    6.20    2.60
  10  -3   6   12.50    3.40
  10  -3  -6    9.00    3.30
  10   3   6   10.70    2.80
  10   3   6    9.40    3.00
  10  -3   7  104.19    8.30
  10  -3   7   93.19    8.10
  10   3   7  100.89    8.00
  10   3   7  107.49    8.30
  10  -3  -7  100.89    8.30
  11  -3   0   -0.40    3.10
  11   3   0   -2.00    2.70
  11   3  -1   34.50    5.50
  11  -3   1   51.99    7.20
  11  -3  -1   47.50    6.90
  11   3   1   40.80    6.00
  11  -3   2    6.70    3.80
  11   3  -2   11.50    3.80
  11  -3   2   14.50    4.20
  11  -3  -2   13.10    4.00
  11   3   2   13.10    3.70
  11  -3   3   30.80    5.30
  11  -3   3   24.60    4.60
  11   3   3   18.20    3.70
  11  -3  -3   22.10    4.80
  11   3  -4   -9.00    6.40
  11  -3   4    3.90    2.80
  11  -3   4    0.30    2.70
  11  -3  -4    4.80    4.00
  11   3   4    1.90    2.30
  11   3   4    6.20    2.30
  11  -3   5    5.90    2.30
  11  -3   5    0.50    2.00
  11  -3  -5   -1.60    2.30
  11   3   5   -1.10    1.70
  11   3   5    0.70    1.90
  11  -3   6    7.00    2.40
  11  -3   6    7.50    2.40
  11   3   6    8.40    2.50
  11   3   6   10.10    2.50
  12   3   0   48.30    6.00
  12  -3   0   52.19    9.10
  12  -3   1  272.77   20.80
  12   3  -1  234.18   16.40
  12  -3  -1  264.07   18.60
  12   3   1  231.88   16.60
  12   3  -2    4.60    3.30
  12  -3   2    2.90    2.90
  12   3   2   -0.10    2.20
  12  -3  -2    2.40    2.70
  12  -3   3   96.19    9.60
  12  -3   3  115.49    9.00
  12   3   3  106.09    8.40
  12  -3  -3  100.09    8.70
  12  -3   4    4.70    2.40
  12  -3   4    5.50    2.30
  12   3   4    4.30    2.00
  12  -3  -4    1.90    2.70
  12  -3   5   59.49    5.10
  12  -3   5   58.29    5.20
  12   3   5   53.09    6.70
  13  -3   0    5.90    3.60
  13  -3   1    8.60    2.70
  13   3   1   11.30    2.70
  13  -3  -1    9.30    2.50
   0  -4   0 4884.81  277.67
   0  -4  -1   22.20    1.60
   0  -4   1   22.60    1.80
   0  -4   1   22.90    1.90
   0  -4  -1   22.30    1.70
   0   4  -2 2122.89  123.99
   0  -4   2 2024.80  123.19
   0  -4   2 2276.37  123.49
   0  -4  -2 2210.58  122.99
   0   4  -3  260.77   17.20
   0  -4  -3  311.67   16.40
   0  -4  -3  253.77   16.60
   0   4  -4 1794.52  104.19
   0   4  -4 1856.51  105.39
   0  -4   4 1705.13  104.69
   0  -4  -4 1910.71  104.09
   0   4  -5   78.69    6.70
   0  -4   5   63.79    5.90
   0  -4  -5   78.69    5.50
   0   4  -5   74.39    5.60
   0   4  -6 1015.80   55.39
   0   4  -6  893.01   53.09
   0  -4  -6  944.81   53.09
   0  -4   6  833.72   55.09
   0   4   6  833.32   54.59
   0  -4   7    6.50    3.00
   0  -4   7    8.80    3.20
   0   4   7    8.70    2.40
   0   4   7    6.80    2.70
   0   4  -7    3.80    2.20
   0  -4  -7    7.70    2.10
   0  -4   7    8.30    3.10
   0   4   7    7.50    2.70
   0  -4   8 1623.54   98.09
   0   4   8 1752.72   96.19
   0   4   8 1496.55   96.19
   0  -4   8 1698.63   95.79
   0   4   8 1626.74   97.49
   0  -4  -8 1622.14   95.79
   0  -4   9    5.00    2.50
   0   4   9   -0.70    2.40
   0  -4  -9    4.40    4.00
   0   4   9    2.60    2.70
   0   4   9    0.90    2.70
   0   4   9    1.40    2.10
   0  -4   9   -2.90    2.60
   0  -4  10   50.39    5.80
   0   4  10   45.90    6.50
   0   4  10   44.30    5.20
   0  -4  10   48.40    7.20
   0  -4  11    2.10    1.80
   0   4  11    3.40    1.80
   0   4  11    0.90    1.90
   0  -4  11    1.80    2.20
   0   4  12  397.96   25.30
   0  -4  12  418.06   25.50
   1  -4   0 1903.51  114.39
   1  -4   0 2108.69  114.39
   1  -4   1  157.38    9.60
   1  -4   1  159.98    9.60
  -1  -4   1  156.28    9.30
  -1  -4   1  156.58    9.20
   1  -4  -1  149.59    9.60
   1  -4  -1  165.88    9.50
   1  -4   2 1854.11  111.59
   1   4  -2 1976.30  111.29
   1  -4   2 2041.50  111.79
   1   4  -2 1822.92  111.79
   1   4   2 1786.62  111.39
  -1   4  -2 1888.41  111.89
  -1  -4   2 2130.49  111.79
   1  -4  -2 1986.10  111.69
   1  -4  -2 2077.09  111.49
   1   4  -3  280.87   16.40
   1  -4   3  257.87   16.70
   1   4  -3  250.07   17.10
   1  -4   3  250.07   16.60
   1  -4  -3  291.17   16.50
   1  -4  -3  282.17   16.90
  -1   4  -3  297.57   17.30
  -1  -4   3  298.07   17.10
   1   4  -4 3504.75  192.98
   1   4  -4 3341.27  191.78
   1  -4   4 3079.49  191.98
  -1   4  -4 3463.35  192.88
   1  -4  -4 3380.76  192.38
   1  -4  -4 3544.45  191.78
  -1  -4   4 3194.78  192.38
   1  -4   5   66.49    6.10
   1   4  -5   59.39    4.70
   1   4  -5   51.89    5.70
  -1   4  -5   69.39    6.00
   1  -4  -5   55.19    5.30
   1  -4  -5   51.39    4.50
  -1  -4   5   56.09    5.30
  -1   4   6   26.90    4.20
   1   4  -6   22.50    4.10
   1  -4   6   19.50    4.00
  -1  -4  -6   19.40    2.60
  -1   4   6   20.40    4.00
   1  -4   6   18.70    4.30
   1   4  -6   18.40    2.80
  -1   4  -6   15.20    2.50
   1  -4  -6   20.00    2.70
  -1  -4   6   22.30    4.70
   1   4   6   19.90    3.80
  -1  -4   6   17.30    3.10
   1   4   6   14.50    3.70
   1   4   6   21.70    3.50
   1  -4   7  110.89   10.70
  -1   4   7  112.19    9.50
  -1   4   7  120.19   10.10
  -1   4   7  114.19   10.50
   1  -4   7  104.99   10.00
   1  -4   7  112.59    9.80
  -1   4   7  116.39    9.80
  -1  -4  -7  116.29    9.10
   1   4   7  122.69   10.60
  -1   4  -7  114.79    8.80
  -1  -4   7  130.19    9.80
  -1  -4   7  122.89   10.60
   1  -4  -7  120.69    9.00
  -1  -4   7  110.69   10.80
   1   4   7  105.89    9.30
   1   4   7  111.19    9.60
   1   4   7  127.49    9.50
   1  -4   8  149.29   11.50
   1  -4   8  167.08   13.60
   1  -4   8  163.78   12.00
  -1   4   8  154.98   12.00
   1  -4   8  160.98   13.00
  -1   4   8  151.98   13.00
  -1  -4  -8  143.79   11.30
  -1   4   8  150.68   11.70
  -1   4   8  149.09   12.30
  -1  -4   8  149.29   13.50
   1   4   8  173.28   12.70
   1  -4  -8  153.98   12.20
   1   4   8  161.48   13.20
   1   4   8  159.88   12.20
  -1   4  -8  160.98   11.90
  -1  -4   8  160.08   12.30
   1  -4   9   52.49    7.30
   1  -4   9   63.49    6.70
  -1  -4  -9   43.90    6.10
   1  -4   9   51.59    5.80
  -1   4   9   44.10    5.60
  -1   4   9   49.10    7.00
  -1  -4   9   35.90    5.50
   1   4   9   47.20    5.90
   1   4   9   48.70    6.40
   1   4   9   58.39    7.30
   1   4   9   61.69    6.50
  -1   4  10  161.98   11.00
   1  -4  10  139.29   11.60
  -1   4  10  149.69   12.40
   1  -4  10  161.18   12.90
   1   4  10  158.38   12.60
   1   4  10  135.29   11.10
   1   4  10  146.09   11.20
  -1  -4  10  143.39   12.70
  -1  -4  10  153.68   11.30
   1   4  10  131.49   11.40
   1  -4  11   11.50    2.90
  -1   4  11    6.00    2.60
   1  -4  11    8.30    2.50
   1   4  11    9.20    2.50
  -1  -4  11   13.40    3.50
   1   4  11   11.80    2.90
  -1   4  12  169.58   11.70
   1  -4  12  173.68   12.00
  -1  -4  12  173.08   12.10
   2  -4   0 7009.10  381.06
   2  -4   0 6389.66  381.06
   2  -4   1  136.99    8.30
   2   4  -1  127.89    8.20
   2  -4   1  124.19    8.30
  -2  -4   1  134.09    7.90
   2  -4  -1  123.49    8.40
  -2  -4   1  140.39    7.80
   2  -4  -1  142.89    8.30
   2   4  -2   78.49    5.30
   2   4   2   68.39    4.30
  -2   4  -2   71.99    5.20
   2  -4  -2   60.99    4.70
   2   4  -3   35.70    3.70
  -2  -4  -3   43.60    3.00
   2  -4   3   34.30    3.20
   2  -4  -3   36.40    3.20
  -2  -4   3   43.00    3.60
  -2   4  -3   35.10    3.80
   2   4   3   32.30    3.10
   2   4   3   37.60    2.80
   2  -4  -3   33.80    3.40
   2   4  -4  737.33   41.40
   2  -4   4  735.63   41.80
   2   4  -4  767.92   42.80
  -2   4  -4  627.74   42.10
   2  -4  -4  650.13   41.50
  -2  -4   4  776.62   42.40
   2  -4  -4  676.23   42.20
   2   4  -5  193.68   13.20
   2   4  -5  172.08   11.50
  -2  -4   5  163.38   12.10
   2  -4  -5  161.98   11.50
   2  -4  -5  191.68   12.50
  -2   4   6  491.55   30.00
   2  -4   6  514.05   30.60
  -2   4   6  452.05   29.20
   2  -4   6  524.15   35.60
  -2  -4   6  472.35   29.20
   2   4   6  443.86   28.90
  -2  -4   6  456.65   30.80
   2   4   6  420.56   30.20
   2   4   6  439.06   29.30
   2   4   6  457.45   29.90
  -2   4   7    3.40    3.00
   2   4  -7    6.30    3.60
   2  -4   7    1.90    2.50
  -2  -4  -7    4.60    1.80
  -2   4   7   10.20    3.20
   2  -4   7    2.20    2.60
   2  -4   7    5.70    2.40
   2  -4   7   -0.60    2.60
  -2   4  -7    3.40    1.70
  -2  -4   7    6.40    2.90
  -2  -4   7    6.90    3.70
   2   4   7    1.00    2.50
   2   4   7   10.50    2.70
   2   4   7    2.00    2.30
   2  -4  -7    6.90    2.50
   2   4   7    5.70    3.20
  -2  -4  -8 1768.52  103.19
   2  -4   8 1816.02  103.69
  -2   4   8 1719.63  104.89
  -2   4   8 1867.41  103.29
   2  -4   8 1678.23  104.89
  -2   4  -8 1734.63  103.39
   2   4   8 1771.52  103.79
  -2  -4   8 1857.71  103.79
  -2  -4   8 1715.73  105.69
   2   4   8 1956.60  105.49
   2   4   8 1700.73  104.49
   2   4   8 1678.53  103.89
  -2  -4  -9   13.20    2.70
  -2   4   9   13.80    3.40
   2  -4   9   16.00    3.20
   2  -4   9   18.30    3.60
   2  -4   9   11.40    3.50
   2  -4   9   16.70    4.20
   2   4   9    8.70    2.90
   2   4   9   13.00    3.30
  -2  -4   9    9.50    3.70
   2   4   9   14.10    3.70
   2   4   9   11.10    3.30
  -2   4  10  104.89   10.50
   2  -4  10  129.69   10.80
   2  -4  10  132.29    9.80
   2  -4  10  110.89   10.60
   2   4  10  142.49   11.10
   2   4  10  123.99    9.80
   2   4  10  111.09   10.00
   2   4  10  139.99   11.00
  -2  -4  10  112.69   10.90
   2  -4  11   -0.10    2.00
  -2   4  11    0.80    1.90
   2  -4  11    0.20    2.00
   2   4  11    2.20    1.90
   2  -4 -11   -1.80    2.20
   2   4  11   -3.70    3.50
   2   4  11    1.80    1.70
  -2  -4  11   -1.90    1.70
  -2   4  12  295.07   17.60
   2  -4  12  266.97   18.10
   2  -4  12  282.67   17.00
   2   4  12  261.57   17.40
  -2  -4  12  266.57   17.60
   2   4  12  280.47   17.00
   3  -4   0  168.08   10.50
   3  -4   1   86.59    6.00
   3   4  -1   92.09    5.90
  -3  -4   1   95.79    5.40
   3  -4  -1   81.89    6.10
  -3  -4   1   82.99    5.40
   3  -4  -1   88.19    5.80
  -3   4   2    1.50    1.00
   3  -4   2    1.30    0.90
   3   4  -2    1.20    1.00
  -3  -4   2    1.30    0.90
   3  -4  -2    1.50    0.90
   3  -4  -2    3.50    0.90
  -3   4   3   30.20    3.30
   3  -4   3   32.40    3.20
  -3  -4  -3   34.70    2.50
   3   4  -3   27.20    3.50
   3  -4  -3   30.60    3.50
   3   4   3   36.50    2.70
   3   4   3   28.00    2.90
  -3  -4   3   37.30    3.50
   3   4  -4 2034.50  110.79
  -3  -4  -4 1987.00  109.79
   3  -4   4 1676.73  109.49
   3  -4  -4 1792.02  109.49
   3   4   4 1983.00  109.09
  -3  -4   4 1883.71  110.09
   3  -4  -4 1968.50  110.39
   3  -4   5    2.20    1.20
   3   4  -5    1.10    1.70
  -3  -4   5    2.90    1.90
   3  -4  -5    2.80    1.60
   3  -4  -5    3.40    2.00
   3  -4   6   82.69    7.10
  -3   4   6   69.09    9.40
   3   4  -6   85.19    8.00
   3  -4   6   78.69    8.00
   3  -4   6   84.79    8.40
   3   4   6   73.29    6.80
   3   4   6   67.59    7.40
   3   4   6   64.59    6.90
  -3  -4   6   74.49    8.30
  -3  -4   6   80.19    7.40
   3  -4  -6   84.29    7.80
   3   4   6   81.39    8.20
   3   4  -7    5.60    4.50
   3  -4   7   15.50    3.50
  -3  -4  -7   17.80    2.70
   3  -4   7   10.00    3.50
   3  -4   7   23.00    4.00
   3  -4   7   10.00    3.10
  -3   4   7   20.40    4.20
   3   4   7   17.30    4.30
   3   4   7   20.70    4.30
   3   4   7   13.40    3.60
  -3  -4   7   20.50    4.60
   3   4   7   13.00    3.10
   3  -4   8   96.19    8.80
  -3   4   8  109.69   10.00
  -3  -4  -8  109.69    8.00
   3  -4   8  115.99   10.20
   3  -4   8  105.99    8.70
   3  -4   8   99.69    9.70
   3   4   8   81.49    8.50
   3   4   8   92.29    9.10
  -3   4  -8   83.59    7.90
  -3  -4   8   75.99    9.70
   3   4   8  118.49   10.10
   3   4   8   87.99    8.30
  -3  -4  -9    1.30    1.90
   3  -4   9    5.60    3.40
   3  -4   9    3.60    2.50
  -3   4   9    3.40    3.00
   3  -4   9    2.30    2.60
   3  -4   9    0.70    2.30
  -3  -4   9    5.80    2.90
   3   4   9    3.50    2.70
   3   4   9    2.90    2.30
  -3   4  -9    5.70    3.80
   3   4   9    3.80    2.60
   3  -4  10    6.60    2.70
   3  -4  10    4.30    2.30
   3  -4  10    6.10    2.60
  -3   4  10   13.20    3.10
   3  -4 -10   15.70    3.50
   3   4  10    8.90    2.70
  -3  -4  10   10.40    3.20
   3   4  10    6.70    2.80
   3   4  10   11.40    3.00
   3  -4  11   38.30    4.90
   3  -4  11   34.90    4.50
  -3   4  11   32.70    4.20
   3   4  11   31.70    4.40
   3   4  11   29.20    4.30
   3  -4 -11   33.80    4.40
  -3  -4  11   32.40    4.50
   4  -4   0 4280.47  250.87
   4   4   0 4511.65  250.27
   4  -4   1    5.70    1.40
   4   4  -1    5.30    1.40
  -4  -4   1    6.00    0.90
   4  -4  -1    4.80    1.50
  -4  -4   1    4.00    0.90
   4   4  -2 1171.78   65.79
   4  -4   2 1062.49   65.29
   4   4   2 1009.40   64.69
  -4  -4   2 1232.28   65.39
   4  -4  -2 1174.18   65.89
   4   4  -3   90.89    7.70
  -4   4   3  109.29    7.60
  -4  -4  -3  108.99    6.60
   4  -4   3   91.49    7.20
  -4  -4   3  107.79    7.60
   4   4   3  110.09    6.70
   4  -4  -3  101.39    7.80
   4   4   3   90.39    6.90
   4   4  -4 1047.20   69.89
   4  -4   4 1119.19   69.19
   4  -4  -4 1298.07   70.29
  -4  -4   4 1172.98   69.69
   4   4   4 1298.57   68.69
   4  -4   5   28.20    4.20
   4  -4   5   29.20    5.10
   4   4  -5   31.90    4.60
   4  -4   5   30.30    5.00
   4  -4   5   27.90    3.40
   4  -4  -5   28.80    4.20
   4   4   5   25.10    4.40
  -4  -4   5   29.50    4.20
   4   4  -6  651.53   39.90
   4  -4   6  602.84   39.20
  -4   4   6  653.73   39.00
   4  -4   6  612.84   39.50
   4  -4   6  677.73   39.00
   4  -4   6  676.13   42.20
   4  -4   6  637.34   38.30
   4   4   6  566.44   38.60
   4   4   6  558.04   38.00
   4   4   6  610.74   39.10
   4  -4  -6  635.74   39.40
  -4  -4   6  709.73   40.20
  -4  -4   6  589.64   38.70
   4   4   6  602.94   39.10
   4  -4   7   58.69    7.50
   4   4  -7   83.99    9.30
   4  -4   7   62.69    8.20
   4  -4   7   70.69   10.20
  -4   4   7   68.39    7.70
  -4  -4   7   57.59    8.10
   4   4   7   71.89    7.70
   4   4   7   60.69    6.80
   4   4   7   76.09    7.40
   4  -4   8  941.31   58.39
   4  -4   8  978.30   59.09
   4  -4   8 1043.60   58.29
  -4   4   8 1044.90   58.39
   4  -4   8 1033.20   57.49
  -4  -4  -8  951.10   56.89
   4   4   8  856.61   57.29
   4   4   8  916.21   58.39
   4  -4  -8  939.81   58.59
  -4  -4   8  973.00   59.09
   4   4   8  936.41   58.19
   4   4   8  852.51   57.49
   4  -4   9   37.90    5.60
   4  -4   9   36.10    5.50
   4  -4   9   50.29    6.50
   4  -4   9   57.19    6.00
  -4   4   9   53.09    6.40
  -4  -4  -9   49.80    6.00
   4   4   9   54.39    6.10
   4   4   9   42.80    6.00
  -4   4  -9   40.80    6.30
   4   4   9   44.60    6.40
   4   4   9   49.30    6.50
  -4  -4   9   52.29    6.80
   4  -4  10   24.80    4.80
   4  -4  10   31.00    4.50
  -4   4  10   31.40    4.60
   4  -4  10   31.90    4.60
   4  -4  10   34.70    5.50
   4  -4 -10   29.90    4.60
   4   4  10   29.80    4.40
   4   4  10   32.00    4.60
  -4  -4  10   23.70    4.10
   4   4  10   24.30    4.00
   4   4  10   23.10    3.90
  -4   4  11   14.00    2.70
   4  -4  11   19.60    3.40
   4   4  11   16.90    2.70
   4   4  11   12.30    2.50
   4   4  11   14.50    2.80
   4  -4 -11   21.00    3.70
   4   4  11   13.20    2.80
  -4  -4  11   21.00    3.40
   5  -4   0   30.40    3.30
  -5  -4   0   31.30    2.20
  -5  -4   0   31.10    2.70
   5   4   0   26.70    2.80
   5  -4   1  249.78   14.50
   5   4  -1  249.78   14.50
  -5  -4   1  203.68   13.80
   5   4   1  217.48   13.60
  -5  -4   1  236.88   13.80
   5  -4  -1  204.38   14.50
   5  -4   2  262.27   18.20
   5   4  -2  319.37   18.90
   5   4   2  300.47   17.60
  -5  -4   2  303.67   18.40
   5   4  -3  261.87   18.00
   5  -4   3  264.27   17.50
  -5  -4  -3  300.87   16.80
   5  -4  -3  284.77   18.20
   5   4   3  268.37   16.70
   5  -4   4  964.20   56.39
   5  -4   4  906.91   56.89
   5  -4   4  909.51   57.79
   5   4  -4  940.91   57.39
  -5  -4   4 1000.50   56.99
   5  -4  -4  996.60   57.39
   5   4   4  916.81   56.69
   5  -4  -4  993.00   58.09
   5   4   4  977.40   55.59
   5   4   4  947.91   57.49
   5  -4   5   83.39    8.60
   5  -4   5   81.49    8.30
   5  -4   5   92.79    8.60
   5   4  -5   87.29    8.30
   5  -4   5   85.09    7.90
  -5  -4   5   80.99    7.90
   5   4   5   86.39    8.40
   5   4   5   89.69    6.70
   5   4   5   91.79    8.40
   5   4   5   87.49    7.70
  -5  -4   5   95.99    9.40
   5  -4  -5   95.99    8.50
   5  -4  -5   99.29    9.00
   5  -4   6   15.50    6.10
   5  -4   6   15.00    3.50
   5  -4   6   21.30    3.80
   5   4  -6   15.60    4.10
   5  -4   6   14.20    3.50
  -5   4   6   23.30    4.80
   5  -4   6   15.10    3.80
   5  -4  -6   21.00    4.50
  -5  -4   6   15.80    3.70
   5   4   6   10.50    3.00
   5   4   6   13.30    3.30
   5   4   6   14.70    4.50
  -5  -4   6   17.30    4.60
   5   4   6   22.50    4.40
   5  -4  -6   14.90    3.20
   5  -4   7   30.40    5.60
   5  -4   7   29.50    5.50
  -5   4   7   42.50    5.70
   5  -4   7   33.70    5.00
   5   4  -7   33.50    6.60
   5   4   7   31.40    5.30
  -5  -4   7   41.90    6.40
   5   4   7   32.60    5.40
   5   4   7   37.40    5.40
   5  -4  -7   29.40    5.60
   5   4   7   36.90    5.40
  -5  -4  -8  142.29   10.40
   5  -4   8  119.99   11.90
  -5   4   8  153.98   11.90
   5  -4   8  164.28   12.40
   5  -4   8  168.58   13.10
   5  -4   8  163.88   11.60
   5   4   8  125.49   11.50
   5   4   8  134.99   11.40
   5   4   8  152.18   12.20
   5   4   8  127.99   11.70
  -5  -4   8  143.69   12.40
   5  -4  -8  137.49   12.20
  -5   4   9    6.50    2.70
   5  -4   9    1.70    3.00
   5  -4   9   -0.50    1.90
   5  -4   9    4.20    2.50
   5  -4   9   -0.70    2.30
   5   4   9    1.40    2.20
   5   4   9    6.00    2.60
   5  -4  -9    4.20    2.60
   5   4   9    0.80    2.20
  -5  -4   9   -0.20    2.30
   5   4   9    0.00    2.20
   5  -4  10   22.70    4.00
   5  -4  10   21.40    3.40
   5  -4  10   23.90    4.00
  -5   4  10   29.80    3.90
   5  -4  10   33.00    4.20
   5   4  10   31.70    4.30
  -5  -4  10   39.00    4.60
   5   4  10   21.30    3.60
   5   4  10   37.40    4.60
   5  -4 -10   33.50    4.60
   5  -4  11   11.50    2.50
   5   4  11   15.10    2.60
  -5  -4  11   12.10    2.10
   5   4  11   10.40    2.20
   5   4  11   13.30    3.10
   5   4  11   15.20    3.20
   6  -4   0 4726.63  291.47
  -6  -4   0 4972.80  290.77
   6   4   0 5310.27  291.17
  -6  -4   0 5391.76  290.67
   6   4  -1  325.07   19.00
  -6  -4  -1  293.27   17.80
   6  -4   1  277.27   18.80
  -6  -4  -1  316.27   17.90
   6   4   1  314.87   18.20
  -6  -4   1  287.47   18.50
   6  -4  -1  280.57   19.10
   6   4  -2  377.76   24.20
   6  -4   2  367.66   25.00
  -6  -4  -2  419.66   23.00
   6  -4   2  363.06   23.80
   6  -4  -2  401.56   26.20
  -6  -4   2  402.56   23.90
   6   4   2  397.06   23.10
   6  -4  -2  350.66   24.20
   6  -4   3   44.40    9.30
   6  -4   3   36.60    4.20
   6   4  -3   35.10    4.60
  -6  -4   3   44.30    4.70
   6   4   3   28.70    4.90
   6  -4  -3   33.10    4.50
   6   4   3   39.70    3.70
   6  -4   4  620.74   40.20
   6  -4   4  647.34   39.50
   6  -4   4  647.04   40.80
   6  -4   4  624.84   41.00
   6   4   4  686.23   38.70
   6   4   4  656.73   40.70
  -6  -4   4  662.03   40.10
   6   4   4  668.13   40.40
   6  -4  -4  626.64   40.40
   6   4   4  646.84   40.00
   6  -4  -4  691.63   41.50
   6  -4   5   64.99    7.50
   6  -4   5   76.39    6.80
   6   4  -5   83.99    8.30
   6  -4   5   71.59    8.10
   6  -4   5   77.99    8.30
   6  -4  -5   94.49    9.10
   6   4   5   69.19    7.60
   6   4   5   74.09    7.80
  -6  -4   5   77.09    7.60
  -6  -4   5   90.09    9.60
   6   4   5   75.99    6.10
   6   4   5   77.39    7.30
   6   4  -6  626.54   38.00
   6  -4   6  517.65   35.80
   6  -4   6  592.14   36.00
   6  -4   6  550.74   37.10
   6  -4  -6  600.34   37.80
   6   4   6  576.94   36.90
   6   4   6  576.04   36.20
   6   4   6  641.34   37.00
   6  -4  -6  579.84   37.70
  -6  -4   6  539.85   36.50
   6  -4   7   54.69    7.30
   6  -4   7   50.79    7.20
   6   4  -7   65.99    9.30
   6  -4   7   56.89    6.80
   6   4   7   55.59    8.10
   6  -4  -7   70.59    7.80
  -6  -4   7   48.70    6.90
   6   4   7   59.39    7.00
   6   4   7   51.29    6.60
  -6  -4   7   49.20    7.70
   6   4   7   60.59    6.90
   6  -4   8 1038.50   66.19
  -6  -4  -8  966.80   64.79
   6  -4   8 1143.19   65.39
  -6   4   8 1082.39   64.89
   6  -4   8 1147.89   66.89
  -6  -4   8 1092.49   65.69
   6   4   8 1183.78   66.49
   6   4   8 1067.49   65.89
   6   4   8 1088.69   65.59
   6  -4  -8 1163.98   66.89
   6   4   8 1087.79   65.49
  -6   4   9   41.80    6.70
   6  -4   9   55.09    6.30
   6  -4   9   44.70    5.50
   6  -4   9   39.40    5.30
   6   4   9   36.40    5.30
   6   4   9   43.40    5.50
   6   4   9   57.19    6.00
   6  -4  -9   31.20    5.00
  -6  -4   9   43.40    5.50
   6  -4  10  184.78   12.40
   6  -4  10  163.48   12.80
   6  -4  10  183.88   12.00
   6   4  10  173.08   12.70
   6   4  10  196.08   12.80
   6  -4 -10  169.98   12.60
  -7  -4   0  121.49    8.30
   7   4   0  105.89   10.60
   7  -4   0  123.39    9.10
   7   4   0  119.29    8.60
   7  -4   0  117.59   10.10
   7   4  -1    7.60    2.30
   7  -4   1    9.90    2.40
   7  -4   1    9.60    3.10
   7   4  -1    3.40    3.20
  -7  -4  -1    7.00    1.50
   7  -4  -1    9.20    2.50
   7   4   1    9.00    2.10
  -7  -4   1    9.00    2.00
   7   4   1   10.10    3.10
   7  -4  -1    5.80    3.10
   7  -4   2   83.29    8.80
   7   4  -2   97.69    7.90
   7  -4   2   92.09    7.60
   7  -4   2  100.89    9.10
   7   4  -2   72.99   10.20
   7   4   2   89.79    8.40
   7   4   2   93.79    7.10
   7  -4  -2   90.79    8.00
   7   4   2  105.49    9.40
   7  -4  -2  103.69    9.30
  -7  -4   2   94.19    7.60
   7   4  -3   44.50    6.40
   7  -4   3   56.79    6.70
   7  -4   3   49.40    5.40
   7  -4   3   44.80    6.90
   7   4  -3   56.29    6.10
   7   4   3   45.60    6.30
   7   4   3   52.19    4.70
   7  -4  -3   60.09    6.30
   7  -4  -3   57.99    7.60
  -7  -4   3   60.39    5.90
   7   4   3   47.10    6.10
   7  -4   4  207.38   14.50
   7   4  -4  201.48   15.40
   7  -4   4  204.98   15.90
   7  -4   4  206.48   17.20
   7  -4   4  213.78   15.80
   7   4  -4  185.58   15.50
   7  -4  -4  227.38   15.80
   7   4   4  206.18   15.90
   7   4   4  201.08   15.10
   7   4   4  208.08   13.60
  -7  -4   4  208.18   15.00
   7   4   4  209.98   15.60
   7  -4   5   67.79    6.50
   7  -4   5   60.39    7.40
   7   4  -5   52.89    7.20
   7   4  -5   72.19    9.80
   7  -4   5   59.69    7.90
   7  -4   5   57.19    7.50
   7   4   5   75.29    7.30
   7   4   5   65.69    5.60
   7  -4  -5   85.99    9.10
  -7  -4   5   48.90    7.00
   7   4   5   56.79    6.80
   7   4   5   72.39    7.70
   7  -4  -5   73.19    8.00
   7   4  -6  127.59   11.90
   7  -4   6  127.39   10.00
   7  -4   6  118.89   10.60
   7  -4   6  122.29   11.30
   7  -4   6  128.99   11.20
  -7  -4   6  104.29   10.70
   7   4   6  125.39   11.00
   7   4   6  117.89   10.60
   7  -4  -6  125.89   11.90
   7   4   6  144.69   11.60
   7   4  -7   35.20    7.50
   7  -4  -7   26.90    7.20
   7  -4   8  317.67   23.10
   7  -4   8  327.87   23.20
   7  -4   8  352.96   22.60
   7  -4  -8  313.57   23.00
   7   4   8  399.76   23.20
   7   4   8  345.17   23.00
   7  -4   9   18.40    3.20
   7  -4   9   17.70    3.30
   7  -4   9   15.90    3.20
   7   4   9   18.40    3.30
   7  -4  -9   27.60    4.10
   7   4   9   24.90    3.90
   7  -4  10  184.88   13.20
   7  -4  10  192.68   12.40
   7  -4  10  190.78   12.90
   7   4  10  187.68   13.00
   7   4  10  202.68   13.10
   7   4  10  214.08   13.40
   8  -4   0  713.63   46.60
   8  -4   0  750.72   45.50
  -8  -4   0  747.73   44.60
   8  -4   0  803.82   47.10
   8   4   0  777.32   44.90
   8   4   0  705.33   45.70
   8  -4   1   80.89    8.70
   8  -4   1   86.99    7.40
   8   4  -1   68.99    8.00
   8  -4   1   76.39    8.60
   8   4  -1   86.89    7.30
  -8  -4   1   74.19    6.90
   8   4   1   74.39    7.80
   8  -4  -1   71.49    8.60
   8   4   1   85.69    6.70
   8   4   1   81.69    8.70
   8  -4  -1   81.49    7.40
   8   4  -2  579.04   34.30
   8  -4   2  557.54   34.00
   8   4  -2  536.35   34.50
   8  -4   2  549.15   35.50
  -8  -4   2  531.55   33.80
   8  -4  -2  597.34   34.70
   8   4   2  524.65   34.60
   8   4   2  510.55   34.70
   8   4   2  535.75   33.00
   8   4  -3   31.60    5.90
   8  -4   3   43.50    6.30
   8   4  -3   45.40    5.70
   8  -4   3   45.30    5.40
   8  -4   3   50.39    6.70
   8  -4  -3   32.60    5.70
   8   4   3   40.80    4.50
   8  -4  -3   52.39    7.50
   8   4   3   49.80    6.30
  -8  -4   3   41.70    5.50
   8  -4   4  762.52   44.60
   8  -4   4  779.72   43.80
   8  -4   4  701.23   44.30
   8   4  -4  656.93   43.70
   8  -4   4  762.52   45.50
   8   4  -4  720.13   44.60
   8   4   4  648.04   44.10
   8   4   4  686.73   43.40
   8   4   4  661.23   42.20
   8  -4  -4  738.13   45.60
  -8  -4   4  674.73   43.80
   8  -4  -4  730.93   44.70
   8   4   4  727.63   44.00
   8  -4   5   26.00    5.10
   8  -4   5   27.50    4.60
   8  -4   5   30.80    5.10
   8  -4   5   31.00    5.30
   8   4  -5   42.40    6.50
   8  -4  -5   43.80    7.00
   8   4   5   32.90    5.30
   8  -4  -5   18.50    4.70
  -8  -4   5   24.20    4.60
   8   4   5   29.00    5.40
   8   4   5   26.00    3.50
   8   4   5   27.70    5.20
   8   4  -6  293.87   21.10
   8  -4   6  280.27   20.60
   8  -4   6  271.07   19.20
   8  -4  -6  294.37   24.40
   8   4   6  287.27   20.50
   8  -4   7    6.20    2.70
   8  -4   7    2.10    2.30
   8  -4   7    1.80    2.40
   8  -4  -7   -2.60    3.00
   8   4   7   -0.70    2.30
   8   4   7    4.70    2.50
   8   4   7    4.50    2.80
   8  -4   8  204.18   15.60
   8  -4   8  218.78   15.00
   8  -4   8  205.68   15.50
   8  -4  -8  228.18   15.50
   8   4   8  198.58   15.30
   8   4   8  241.28   15.50
   8   4   8  233.48   15.50
   8  -4   9   47.60    5.20
   8  -4   9   54.09    5.40
   8  -4   9   50.69    4.90
   8   4   9   55.69    5.10
   8   4   9   50.29    5.20
   8   4   9   50.09    5.20
   9   4   0  141.19   12.60
   9  -4   0  170.48   12.60
   9   4   0  176.98   12.10
   9  -4   0  155.78   13.50
   9  -4   0  163.98   14.00
   9   4  -1  219.28   15.80
   9  -4   1  203.98   17.10
   9  -4   1  238.18   16.30
   9  -4   1  249.38   17.70
   9   4  -1  206.28   16.10
   9   4   1  218.48   15.30
   9   4   1  249.38   16.70
   9  -4  -1  250.87   18.10
   9   4   1  222.88   16.30
   9  -4  -1  214.38   16.10
   9  -4  -1  245.78   17.60
   9   4  -2  199.98   14.60
   9  -4   2  185.88   15.40
   9   4  -2  211.68   16.30
   9   4   2  180.78   14.40
   9  -4  -2  199.38   15.80
   9   4   2  181.78   14.40
   9   4   2  199.28   15.90
   9  -4  -2  182.48   14.60
   9   4  -3   22.00    4.10
   9  -4   3   13.00    4.40
   9   4  -3   12.90    4.30
   9  -4   3   20.00    3.80
   9  -4   3   23.80    4.60
   9  -4  -3   27.50    4.90
   9   4   3   21.50    4.40
   9   4   3   18.00    4.30
   9   4   3   16.50    2.90
   9  -4  -3   20.70    5.50
   9  -4   4   22.60    4.50
   9   4  -4   22.50    4.90
   9  -4   4   27.10    5.40
   9  -4   4   36.60    6.10
   9   4  -4   28.70    5.10
   9   4   4   15.60    4.00
   9   4   4   21.60    4.40
   9  -4  -4   19.80    4.80
   9  -4  -4   20.00    5.30
   9   4   4   26.40    3.50
   9  -4   5   11.80    3.80
   9  -4   5   13.90    4.00
   9   4  -5    2.10    4.70
   9  -4   5   13.90    4.00
   9  -4   5    6.10    4.50
   9   4   5    8.90    3.20
   9   4   5    8.90    3.20
   9   4   5   13.00    3.70
   9  -4  -5   19.20    5.70
   9  -4   6    7.90    2.90
   9  -4   6   12.30    3.90
   9  -4   6   10.00    3.60
   9   4   6    7.20    2.40
   9   4   6   14.00    3.50
   9  -4  -6   13.00    3.80
   9   4   6   11.00    3.40
   9  -4   7   19.10    3.90
   9  -4   7   19.20    3.80
   9  -4   7   13.00    3.30
   9  -4  -7   15.50    3.80
   9   4   7   16.30    3.40
   9   4   7   22.40    4.00
   9   4   7   11.20    3.00
   9  -4   8   20.40    3.20
   9  -4   8   15.60    3.00
   9  -4   8   17.60    2.90
   9   4   8   24.20    3.50
   9   4   8   16.20    3.10
   9   4   8   17.70    3.10
   9  -4  -8   16.10    3.60
  10   4   0  825.02   50.39
  10  -4   0  771.32   50.89
  10   4   0  845.12   51.29
  10  -4   0  924.51   54.09
  10  -4   1   23.20    4.90
  10   4  -1   18.50    4.70
  10  -4   1   33.70    6.90
  10   4  -1   36.30    5.20
  10  -4   1   20.40    4.40
  10   4   1   30.50    4.90
  10   4   1   24.80    4.00
  10  -4  -1   23.40    5.30
  10  -4  -1   32.30    5.30
  10  -4   2  470.05   31.70
  10  -4   2  387.76   27.10
  10   4  -2  466.75   28.10
  10   4  -2  405.56   27.20
  10  -4  -2  394.66   27.60
  10   4   2  425.66   27.00
  10   4   2  413.06   26.10
  10   4  -3   -2.60    4.60
  10  -4   3   -2.40    2.70
  10   4  -3    2.30    3.30
  10  -4   3    6.10    3.10
  10   4   3    1.20    2.50
  10   4   3   -3.50    2.40
  10  -4  -3   -1.30    3.10
  10  -4  -3   -5.40    4.40
  10  -4   4   83.79    9.00
  10  -4   4  107.69    9.40
  10   4   4   82.59    8.30
  10   4   4  104.99    8.80
  10  -4  -4   89.49    9.60
  10  -4   5    4.10    2.70
  10  -4   5    5.80    3.00
  10  -4  -5    3.00    3.20
  10   4   5    7.00    2.50
  10   4   5    2.70    2.50
  10  -4   6   70.29    7.40
  10  -4   6   80.89    7.40
  10   4   6   74.49    7.30
  10   4   6   84.39    7.80
  10  -4  -6   79.59    7.80
  10  -4   7   13.80    2.90
  10  -4   7   16.60    3.10
  10   4   7   15.60    2.90
  10   4   7   16.10    2.80
  11  -4   0   21.70    4.90
  11   4   0    9.40    3.30
  11  -4   1    9.40    4.00
  11  -4   1    0.70    3.10
  11   4  -1    4.50    3.20
  11  -4  -1    4.30    3.00
  11   4   1   -0.40    2.30
  11   4  -2   34.50    5.40
  11  -4   2   47.70    6.60
  11  -4  -2   44.90    6.70
  11   4   2   37.20    5.40
  11  -4   3   18.30    4.30
  11  -4   3   18.90    3.80
  11   4  -3   14.10    4.40
  11   4   3   18.30    3.70
  11   4   3   24.10    4.10
  11  -4  -3   17.50    4.60
  11  -4   4    1.10    3.20
  11  -4   4    3.80    2.40
  11   4   4    5.80    2.30
  11  -4  -4    4.70    4.10
  11   4   4    5.60    2.50
  11  -4   5    0.40    1.90
  11  -4   5    0.40    2.30
  11   4   5    0.10    1.90
  11   4   5    2.30    2.00
  11  -4  -5    4.10    2.70
  11  -4   6    8.50    2.40
  11  -4   6    9.40    2.40
  11   4   6    4.80    1.90
  11  -4  -6    6.50    2.80
  11   4   6    8.40    2.20
  12   4   0   65.99    6.90
  12  -4   0   82.09    9.80
  12  -4   1   18.60    5.40
  12   4  -1   27.10    4.10
  12   4   1   18.80    3.80
  12  -4  -1   21.60    4.70
  12  -4   2  107.19    9.40
  12   4  -2   90.39    9.40
  12  -4   2  123.29   10.20
  12  -4  -2  114.19    9.60
  12   4   2  123.19    9.10
  12  -4   3    2.40    2.30
  12  -4   3    2.90    3.10
  12  -4  -3    2.90    2.70
  12   4   3    4.40    2.10
  12  -4   4  136.29   10.30
  12  -4   4  135.29   10.30
  12   4   4  148.49   10.20
  12  -4  -4  155.28   10.80
  13  -4   0    3.00    2.40
  13  -4   1   -0.90    1.90
   0  -5   0    0.40    0.40
   0  -5   0    0.50    0.50
   0  -5   1 5018.90  285.47
   0   5   2    0.10    0.90
   0  -5   2    3.40    1.00
   0  -5  -2    1.80    0.60
   0   5  -2    2.70    1.10
   0  -5   2    1.30    0.80
   0  -5  -3  657.73   39.80
   0   5  -3  644.94   40.70
   0  -5   3  768.42   40.60
   0  -5  -4  167.28    9.90
   0   5  -4  137.19   10.60
   0   5  -4  148.69    9.60
   0  -5   4  149.59   10.30
   0  -5   5  282.97   19.70
   0  -5  -5  332.67   19.10
   0   5  -5  317.57   19.20
   0   5  -5  318.37   20.60
   0   5   6   17.80    3.40
   0  -5  -6   11.90    2.20
   0  -5   6    6.60    3.10
   0   5   6   15.10    3.30
   0   5  -6   12.10    2.30
   0   5  -6   10.00    3.30
   0  -5   7  642.74   36.90
   0  -5   7  631.24   38.00
   0   5   7  639.24   37.30
   0   5   7  556.34   37.10
   0   5   7  578.34   38.00
   0  -5   7  552.14   38.40
   0   5  -7  653.53   36.70
   0   5   7  586.14   36.90
   0  -5  -7  570.84   36.20
   0  -5   8   30.30    4.20
   0  -5  -8   32.10    4.60
   0   5   8   36.10    5.20
   0   5   8   40.00    5.10
   0   5   8   34.10    5.60
   0   5   8   24.70    4.30
   0  -5   8   27.80    5.20
   0  -5   8   23.70    5.20
   0   5   9    5.30    3.20
   0  -5   9   14.30    3.70
   0   5   9   13.70    3.20
   0   5   9    8.10    2.70
   0  -5  -9    2.10    3.80
   0  -5   9    9.60    3.50
   0   5   9    8.80    3.20
   0  -5  10   53.39    5.90
   0  -5  10   50.59    6.80
   0   5  10   52.69    5.50
   0   5  10   38.40    5.80
   0   5  10   51.99    6.90
   0   5  11    2.40    2.00
   0  -5  11    2.90    2.30
   0   5  11    1.10    1.70
   0  -5  11    2.00    1.90
   0   5  12    9.90    2.40
   0  -5 -12    9.20    2.30
   0  -5  12   12.20    2.90
   1  -5   0   96.39    5.70
   1  -5   0   82.39    5.60
   1  -5  -1 9302.67  548.65
   1   5   1 9999.00  548.25
   1  -5   2  564.54   32.30
   1   5  -2  516.75   32.30
   1  -5   2  512.85   32.10
   1  -5  -2  612.04   32.00
  -1  -5   2  603.54   32.30
  -1   5  -2  514.85   32.40
   1   5   2  510.95   31.90
   1  -5  -2  568.24   32.20
   1  -5   3 3411.46  194.78
   1   5  -3 3347.96  194.48
   1  -5   3 3190.18  194.98
   1  -5  -3 3327.07  194.88
  -1  -5   3 3652.23  195.18
   1  -5  -3 3467.55  194.48
  -1   5  -3 3481.35  195.38
   1   5  -4  216.88   13.50
   1  -5   4  177.78   12.60
   1  -5  -4  191.78   12.70
  -1  -5   4  177.58   12.80
   1  -5  -4  213.18   12.30
  -1   5  -4  201.08   13.30
   1   5  -5 1683.83   97.29
  -1  -5  -5 1819.82   97.09
   1  -5   5 1496.65   97.49
   1   5  -5 1651.03   98.79
   1  -5  -5 1737.23   98.09
  -1   5  -5 1854.01   98.99
   1  -5  -5 1645.64   97.29
  -1  -5   5 1619.04   98.09
  -1   5   6   11.80    3.30
   1   5  -6    9.00    2.90
   1  -5   6    3.90    3.20
  -1  -5  -6    8.90    1.70
  -1   5   6    8.70    2.80
   1   5  -6    9.90    2.30
   1  -5   6    5.30    2.90
  -1   5  -6    6.90    1.70
   1   5   6   15.00    2.90
   1   5   6    6.80    2.80
   1  -5  -6    6.40    1.70
   1   5   6    5.30    2.60
  -1   5   7 1479.15   88.29
  -1   5   7 1424.76   88.69
  -1  -5  -7 1547.35   87.69
   1  -5   7 1405.16   89.29
   1  -5   7 1450.55   89.99
   1  -5   7 1524.35   88.39
  -1   5   7 1498.05   89.59
   1   5   7 1488.95   89.49
   1  -5  -7 1523.45   87.99
   1   5   7 1689.03   88.69
  -1  -5   7 1619.24   90.69
   1   5   7 1444.86   88.49
   1   5   7 1441.16   88.79
  -1   5  -7 1520.55   87.89
  -1  -5   7 1545.65   89.09
  -1   5   8   12.30    3.30
   1  -5   8   15.10    4.10
  -1   5   8   15.20    4.20
  -1   5   8   22.10    3.30
   1  -5   8   17.80    4.30
  -1  -5  -8   13.80    2.90
   1  -5   8   13.50    3.30
  -1  -5   8   10.70    3.40
   1   5   8   18.50    3.60
   1   5   8    9.20    3.40
   1  -5  -8   12.70    3.60
   1   5   8   16.10    3.50
   1   5   8    8.30    2.90
  -1  -5  -9  337.67   22.60
   1  -5   9  379.76   24.90
  -1   5   9  335.87   22.50
   1  -5   9  362.96   22.20
  -1   5   9  351.36   24.10
  -1   5   9  359.16   22.50
   1  -5   9  375.66   23.80
   1   5   9  337.77   23.90
  -1  -5   9  321.97   22.70
   1   5   9  347.67   23.00
   1   5   9  309.27   22.90
  -1  -5   9  334.07   24.60
   1   5   9  322.77   22.50
   1  -5  10    6.10    3.30
  -1   5  10    4.60    2.30
  -1   5  10    3.00    2.50
   1  -5  10    3.10    2.20
   1   5  10    3.70    2.80
  -1  -5  10    1.60    2.40
   1   5  10    3.80    2.20
  -1  -5  10    6.70    2.60
   1   5  10    0.10    2.10
   1   5  10    6.30    3.00
   1  -5  11  231.48   15.30
  -1   5  11  247.78   16.10
   1  -5  11  261.97   16.70
   1   5  11  212.18   15.80
   1   5  11  206.58   14.80
  -1  -5  11  201.58   16.00
   1  -5  12   15.60    2.70
  -1   5  12   13.70    2.60
   1   5  12   22.40    3.30
  -1  -5  12   18.00    3.00
   2  -5   0  192.78   11.60
   2  -5   0  187.78   11.60
   2  -5   1 4371.76  263.77
   2  -5   1 4740.93  263.77
   2  -5  -1 4550.64  263.87
  -2  -5   1 4641.74  263.27
   2  -5  -1 4802.62  263.77
  -2  -5   1 4678.73  263.17
   2   5  -2   61.79    4.90
   2  -5   2   58.39    4.70
   2  -5   2   58.69    4.60
  -2   5  -2   70.89    5.10
   2   5   2   66.09    4.80
   2   5   2   70.19    4.00
  -2  -5   2   66.29    4.60
   2  -5  -2   70.29    4.70
   2  -5  -2   60.69    4.80
   2   5  -3  717.33   45.60
   2  -5   3  715.03   45.00
   2  -5   3  740.63   45.10
   2  -5  -3  774.32   45.50
   2  -5  -3  814.22   45.10
  -2  -5   3  865.81   45.50
  -2   5  -3  790.12   45.70
   2   5  -4   32.20    4.00
   2  -5   4   31.80    3.40
  -2   5  -4   26.10    4.00
   2  -5  -4   36.00    3.70
   2  -5  -4   33.10    3.30
   2   5  -5  113.19    9.00
   2  -5  -5  113.89    9.00
  -2  -5   5  106.39    8.40
   2  -5  -5   97.79    7.60
  -2  -5  -6    1.60    1.10
   2   5  -6    1.00    2.00
   2  -5   6    0.50    2.70
  -2  -5   6    1.70    1.80
   2   5   6   -0.30    1.70
   2  -5  -6    1.40    1.60
   2   5   6   -0.60    3.00
   2  -5   7  265.07   19.60
   2  -5   7  288.57   18.30
   2  -5   7  274.77   20.00
  -2   5   7  267.07   19.50
   2   5  -7  250.97   20.10
   2  -5   7  300.27   19.00
  -2  -5  -7  282.77   17.60
  -2   5   7  305.97   19.40
  -2  -5   7  291.57   19.50
   2   5   7  268.47   19.50
   2   5   7  265.97   18.50
   2  -5  -7  259.37   18.20
   2   5   7  283.47   18.60
  -2  -5   7  269.57   20.10
   2   5   7  254.17   18.80
  -2   5  -7  269.67   17.80
   2  -5   8    8.10    2.90
   2  -5   8   16.60    3.80
  -2   5   8   16.90    3.40
   2  -5   8   13.60    3.70
   2  -5   8    3.60    3.10
  -2  -5  -8   11.60    2.60
  -2   5   8    9.20    3.60
   2   5   8   11.20    3.60
   2   5   8   12.50    3.00
   2   5   8   14.60    3.80
  -2  -5   8   12.00    4.00
  -2  -5   8    8.10    3.60
  -2   5  -8   12.10    3.00
   2   5   8    6.40    2.70
   2  -5   9  144.29   10.80
   2  -5   9  142.09   10.90
  -2  -5  -9  128.59   10.70
  -2   5   9  138.99   12.20
   2  -5   9  155.48   12.80
   2  -5   9  154.78   12.30
   2   5   9  142.09   11.70
   2   5   9  145.49   12.30
  -2  -5   9  126.99   12.40
   2   5   9  140.29   11.10
   2   5   9  124.19   11.30
   2  -5  10   22.10    4.20
  -2   5  10   15.40    3.50
   2  -5  10   24.60    5.10
   2   5  10   17.00    3.70
   2   5  10   24.10    3.90
   2   5  10   22.20    4.50
   2   5  10   20.70    4.60
  -2  -5  10   21.90    4.90
  -2   5  11   62.89    6.90
   2  -5  11   76.79    6.50
   2   5  11   64.49    6.50
  -2  -5  11   56.69    6.60
   2   5  11   67.69    6.10
   2   5  11   72.89    6.20
   2  -5 -11   60.99    6.50
   2  -5  12   16.00    2.30
  -2   5  12   17.30    3.20
   2  -5  12    8.70    2.80
  -2  -5  12   12.60    2.30
   2   5  12   14.10    2.00
   2   5  12    9.90    2.20
   3  -5   0  453.35   26.60
   3  -5   0  444.46   26.50
   3  -5   1  229.78   13.40
   3  -5  -1  213.38   13.30
  -3  -5   1  240.58   12.70
   3  -5  -1  197.18   13.50
  -3  -5   1  204.88   12.70
   3  -5   2   29.40    2.90
   3   5  -2   27.90    3.00
   3  -5  -2   29.80    3.10
   3  -5  -2   28.00    2.80
  -3  -5   2   29.80    2.80
  -3   5  -2   35.50    3.60
   3   5  -3  738.03   49.00
   3  -5   3  751.52   48.10
   3  -5  -3  779.42   48.00
   3  -5  -3  906.91   48.80
   3   5   3  878.41   47.50
  -3  -5   3  887.51   48.50
   3   5  -4  228.88   15.50
   3  -5   4  226.68   14.70
   3   5   4  197.98   14.70
   3  -5  -4  240.28   15.30
  -3  -5   4  253.27   15.30
   3  -5  -4  236.38   14.60
   3  -5   5   16.50    3.10
   3  -5  -5   19.00    3.50
  -3  -5   5   22.20    3.50
   3  -5  -5   24.80    3.40
   3  -5   6   36.10    8.30
   3  -5   6   33.80    7.40
   3  -5   6   28.10    4.90
   3  -5   6   32.10    4.40
   3   5  -6   34.50    5.80
   3   5   6   38.90    5.60
   3   5   6   27.00    4.50
   3  -5  -6   27.30    7.30
  -3  -5   6   34.40    4.90
   3   5   6   26.30    4.40
   3  -5   7  541.15   32.60
   3  -5   7  586.84   33.70
  -3  -5  -7  527.55   31.70
  -3   5   7  574.14   34.00
   3  -5   7  486.65   34.00
   3  -5   7  498.65   33.90
   3   5   7  491.05   32.60
  -3  -5   7  495.45   34.20
   3   5   7  506.65   33.50
   3   5   7  568.04   34.00
   3   5   7  502.35   32.90
   3  -5   8    2.00    3.00
  -3  -5  -8    3.30    1.80
   3  -5   8    6.10    3.00
  -3   5   8    9.10    3.00
   3  -5   8    3.70    2.50
   3  -5   8    5.50    2.70
  -3   5  -8    0.50    2.10
   3   5   8    3.90    2.90
   3   5   8    3.90    2.20
   3   5   8    1.60    2.40
  -3  -5   8    5.20    3.40
   3   5   8    4.30    2.60
  -3   5   9  191.48   14.00
   3  -5   9  177.28   15.10
   3  -5   9  152.58   13.40
  -3  -5  -9  156.48   12.00
  -3  -5   9  160.08   13.90
   3   5   9  159.98   13.20
   3   5   9  141.99   12.60
   3   5   9  191.68   14.70
   3  -5  10   43.80    6.80
   3  -5  10   34.50    4.80
  -3   5  10   36.70    5.20
   3  -5  10   36.10    5.70
   3  -5  10   32.60    5.00
   3  -5 -10   39.10    5.50
   3   5  10   28.90    4.50
   3   5  10   27.30    4.50
   3   5  10   33.40    4.60
   3   5  10   21.50    4.40
  -3  -5  10   27.00    5.00
   3  -5  11  350.06   24.30
   3  -5  11  401.16   24.70
  -3   5  11  382.26   24.20
   3  -5 -11  366.46   24.00
  -3  -5  11  369.66   24.70
   3   5  11  411.46   24.00
   3   5  11  394.96   24.20
   3   5  11  394.56   24.50
   4   5   0   18.90    1.80
   4  -5   0   19.10    2.50
   4  -5   1  766.92   45.20
  -4  -5   1  859.51   44.50
   4  -5  -1  741.33   45.40
  -4  -5   1  725.53   44.50
   4  -5   2   13.20    2.20
   4   5  -2   14.50    2.30
   4  -5  -2   15.30    2.40
  -4  -5   2   15.30    2.10
   4   5   2   12.30    1.40
   4   5  -3  508.65   29.90
   4  -5   3  439.96   29.20
  -4  -5  -3  509.05   28.10
   4  -5  -3  487.05   29.80
  -4  -5   3  502.55   29.50
   4  -5  -3  431.36   29.00
   4   5   3  527.15   28.50
   4   5  -4  170.18   13.30
   4  -5   4  185.98   12.70
  -4  -5  -4  183.28   12.60
   4   5   4  221.78   12.00
  -4  -5   4  179.68   13.00
   4  -5   5  209.18   16.40
   4   5  -5  239.28   16.20
   4  -5   5  209.38   14.60
   4  -5   5  199.58   15.00
  -4  -5   5  230.98   15.50
   4   5   5  235.68   19.30
   4  -5  -5  233.48   15.70
   4  -5   6   38.30    6.00
  -4   5   6   41.00    5.70
   4  -5   6   48.20    5.30
   4  -5   6   45.00    6.20
   4  -5   6   37.70    6.40
   4  -5   6   47.10    5.60
   4   5  -6   49.90    6.20
   4   5   6   50.29    6.00
   4  -5  -6   49.60    6.20
   4   5   6   48.20    5.20
   4   5   6   46.50    5.60
   4   5   6   49.20    6.30
  -4  -5   6   43.10    5.70
  -4  -5   6   47.50    6.70
   4   5  -7   48.70    7.80
   4  -5   7   34.60    6.00
   4  -5   7   39.40    5.70
   4  -5   7   30.90    5.90
   4   5   7   40.90    5.20
   4   5   7   36.90    5.40
  -4  -5   7   47.30    6.90
   4   5   7   35.70    5.80
   4   5   7   38.20    5.80
  -4   5   8   29.40    4.90
   4  -5   8   29.60    4.90
   4  -5   8   35.10    5.10
   4  -5   8   29.80    5.40
  -4  -5  -8   30.60    4.10
   4  -5   8   32.10    6.20
   4  -5  -8   28.00    5.20
   4   5   8   34.00    5.30
  -4  -5   8   36.60    6.80
  -4   5  -8   26.20    4.10
   4   5   8   27.40    5.20
   4   5   8   29.90    5.10
   4   5   8   37.40    5.30
   4  -5   9  130.59   10.90
  -4   5   9  143.29   11.80
   4  -5   9  126.99   11.90
   4  -5   9  127.39   11.00
   4  -5   9  168.08   12.90
  -4   5  -9  181.48   18.80
  -4  -5   9  157.18   12.70
   4   5   9  175.98   12.60
   4  -5  -9  146.19   12.30
   4   5   9  157.08   11.80
   4   5   9  136.39   11.50
   4   5   9  147.69   11.90
  -4   5  10    4.70    2.20
   4  -5  10    2.60    2.20
   4  -5  10    1.80    2.20
   4  -5  10   -1.00    1.70
   4  -5 -10    4.80    2.50
   4   5  10    4.40    2.00
  -4  -5  10    3.30    2.30
   4   5  10    5.10    2.20
   4   5  10    2.40    1.90
   4   5  10    3.20    2.10
   4  -5  11    5.20    2.00
  -4   5  11    4.20    1.60
   4  -5  11    3.90    2.50
  -4  -5  11    0.20    1.50
   4  -5 -11   -0.70    2.60
   4   5  11    2.90    1.80
   4   5  11    6.20    2.20
   4   5  11    2.80    1.60
   4   5  11    2.70    1.90
   5   5   0  107.99    6.90
   5  -5   0   95.39    7.40
   5  -5   1 1512.05   93.59
   5   5  -1 1741.13   93.59
  -5  -5   1 1713.53   92.89
   5  -5  -1 1522.25   93.89
   5   5   1 1726.43   92.79
  -5  -5   1 1507.55   92.99
   5  -5   2  104.29    8.00
  -5  -5   2  109.89    7.90
   5  -5  -2  128.99    8.70
   5   5   2  110.29    7.10
  -5  -5  -3  671.63   40.20
   5   5  -3  620.44   41.70
   5  -5  -3  772.12   42.20
   5   5   3  713.53   40.40
   5  -5   4  126.59   11.10
   5  -5   4  125.89   12.10
   5  -5   4  142.59   10.00
   5  -5   4  128.69   10.50
   5   5  -4  133.99   10.70
   5   5   4  138.29    9.00
   5   5   4  135.39   10.80
  -5  -5   4  142.89   10.40
   5   5   4  134.09   10.70
   5  -5  -4  151.68   10.80
   5  -5  -4  132.09   11.50
   5   5   4  135.89   11.00
   5  -5   5  256.07   20.20
   5  -5   5  300.87   19.80
   5   5  -5  275.37   20.30
   5  -5   5  265.67   20.40
   5   5   5  323.17   20.50
   5  -5  -5  343.97   20.90
   5   5   5  300.07   20.40
   5  -5  -5  300.07   20.90
   5   5   5  315.87   20.80
  -5  -5   5  291.57   21.10
   5   5   5  292.37   19.50
   5  -5   6   41.00    5.00
   5  -5   6   35.40    5.90
   5   5  -6   50.09    6.50
   5  -5   6   40.30    5.40
  -5   5   6   56.09    6.90
   5  -5   6   48.90    6.70
   5  -5   6   60.59    8.60
   5   5   6   38.60    7.20
   5  -5  -6   39.30    6.40
   5   5   6   48.70    6.80
   5  -5  -6   44.00    6.80
  -5  -5   6   38.90    6.00
   5   5   6   50.29    7.90
  -5  -5   6   47.50    6.80
   5   5   6   41.50    5.40
   5  -5   7  612.44   39.00
   5  -5   7  560.04   38.30
   5   5  -7  611.04   39.90
  -5   5   7  660.53   37.90
   5  -5   7  595.24   38.40
   5  -5   7  617.44   37.50
   5   5   7  634.14   38.60
   5  -5  -7  623.24   39.10
  -5  -5   7  539.15   38.40
   5   5   7  598.64   37.60
  -5  -5   7  601.14   38.70
   5   5   7  608.94   38.20
  -5  -5  -8   15.20    2.80
   5  -5   8   22.10    4.20
  -5   5   8   18.40    3.70
   5  -5   8   31.10    5.30
   5  -5   8   18.40    4.00
   5  -5   8   18.70    4.50
   5   5   8   26.50    5.10
   5   5   8   24.10    4.20
  -5  -5   8   19.70    4.50
   5   5   8   16.70    4.10
   5  -5  -8   11.70    3.80
   5   5   8   15.90    3.70
  -5   5   9  235.08   16.50
   5  -5   9  240.18   16.10
   5  -5   9  276.87   18.10
   5  -5   9  209.78   16.40
   5  -5   9  233.08   16.50
   5   5   9  269.77   17.40
   5   5   9  221.58   16.60
   5   5   9  226.28   16.60
   5   5   9  214.68   16.40
   5  -5  -9  222.08   17.00
  -5  -5   9  254.57   17.30
   5  -5  10    2.30    1.90
   5  -5  10    4.80    2.90
   5  -5  10    4.50    2.30
   5  -5  10    2.00    1.90
  -5   5  10    1.60    2.10
   5   5  10    2.40    2.10
   5   5  10    1.30    1.70
   5   5  10    1.50    2.40
   5   5  10    3.40    2.00
   5  -5 -10    5.70    2.60
  -5  -5  10    5.20    2.10
   5  -5  11  270.87   17.90
  -5  -5  11  293.77   17.50
   5   5  11  282.37   17.90
   5   5  11  270.57   17.60
   5   5  11  274.17   17.70
   6   5   0   58.09    4.90
  -6  -5   0   66.99    4.50
  -6  -5   0   54.89    4.20
   6  -5   0   56.59    5.40
   6  -5   1  376.66   24.80
  -6  -5  -1  425.46   23.60
   6   5  -1  392.26   24.70
  -6  -5  -1  447.36   23.60
   6   5   1  400.56   24.00
  -6  -5   1  391.56   24.30
   6  -5  -1  383.96   25.10
   6  -5   2   69.59    6.10
   6  -5   2   59.19    7.40
  -6  -5  -2   77.89    4.90
   6   5  -2   72.39    6.30
  -6  -5  -2   78.29    4.80
   6  -5   2   65.89    7.60
   6   5   2   55.49    8.60
   6  -5  -2   77.09    6.60
   6   5   2   71.39    5.20
   6  -5  -2   72.79    7.70
  -6  -5   2   74.89    6.00
  -6  -5  -3  326.77   22.00
   6  -5   3  339.77   23.50
   6   5  -3  354.06   22.70
   6  -5   3  341.37   23.30
   6  -5   3  357.46   22.10
  -6  -5   3  358.86   22.30
   6  -5  -3  363.56   22.80
   6   5   3  324.67   25.20
   6   5   3  310.87   24.40
   6   5   3  357.56   21.00
   6  -5  -3  391.56   25.00
   6  -5   4  101.59    9.80
   6  -5   4  103.99    8.40
   6  -5   4   97.29    9.00
   6  -5   4  102.59    9.60
   6   5  -4  104.59    9.20
  -6  -5   4  101.79    8.80
   6   5   4  101.99    9.30
   6  -5  -4  119.19    9.40
   6   5   4  101.19    8.90
   6   5   4   97.79    8.70
   6   5   4  110.79    7.40
   6  -5  -4   97.09    9.80
   6  -5   5   68.59    8.50
   6   5  -5   84.09    8.70
   6  -5   5   72.79    7.20
   6  -5   5   77.59    8.00
   6  -5   5   92.49    9.00
   6   5   5   84.69    8.30
   6   5   5   95.79    6.70
  -6  -5   5   88.19    9.80
  -6  -5   5   86.69    8.20
   6  -5  -5  105.89    9.60
   6   5   5   93.49    8.50
   6   5   5  114.19   11.20
   6   5   5   76.29    7.80
   6   5  -6    1.50    2.60
   6  -5   6    5.40    2.20
   6  -5   6    0.80    2.60
   6  -5   6    1.10    2.40
   6  -5   6    6.50    2.70
   6   5   6    3.50    2.50
  -6  -5   6    2.70    2.40
   6  -5  -6    3.80    4.30
   6  -5  -6    5.90    3.60
   6   5   6    5.50    2.80
   6   5   6    6.10    2.70
  -6  -5   6    1.40    3.70
   6  -5   7   39.80    6.50
   6   5  -7   43.30    7.60
   6  -5   7   19.00    4.40
   6  -5  -7   30.30    5.70
  -6  -5   7   29.20    5.10
   6   5   7   28.60    5.30
  -6  -5   7   20.80    5.60
   6   5   7   28.30    5.00
   6   5   7   26.00    5.10
   6   5   7   25.30    4.60
   6  -5   8   25.00    4.60
   6  -5   8   19.30    4.60
   6  -5   8   21.00    4.50
   6   5   8   19.10    4.00
   6   5   8   31.60    5.30
  -6  -5   8   18.80    4.30
   6  -5  -8   19.90    4.40
   6   5   8   17.60    4.20
   6  -5   9   77.79    7.80
   6  -5   9   97.19    8.80
   6  -5   9   99.89    7.90
   6   5   9   85.79    8.00
   6   5   9   89.79    8.30
   6   5   9   82.79    7.70
   6   5   9   81.59    9.60
  -6  -5   9   89.59    8.50
   6  -5  -9   94.59    8.70
   6  -5  10   20.30    3.60
   6  -5  10   25.90    3.70
   6  -5  10   31.10    4.30
   6   5  10   25.40    4.00
   6   5  10   20.70    3.60
   6  -5 -10   22.00    4.70
   6   5  10   29.40    4.20
  -7  -5   0   33.20    3.40
   7  -5   0   26.90    5.20
   7  -5   0   35.00    4.30
   7   5   0   35.30    3.80
   7   5   0   20.20    4.70
   7  -5   0   28.20    5.00
   7  -5   1  751.22   45.30
   7  -5   1  731.73   46.90
  -7  -5  -1  781.52   44.10
   7   5  -1  813.72   46.20
   7  -5   1  747.03   46.60
   7  -5  -1  742.63   46.90
   7   5   1  797.02   44.70
   7  -5  -1  705.43   45.40
  -7  -5   1  772.62   45.00
   7   5   1  702.63   45.70
   7  -5   2    2.10    2.80
   7  -5   2    4.50    2.20
   7   5  -2    2.20    1.60
   7   5  -2    3.30    4.10
   7  -5   2   -0.10    2.80
   7   5   2    1.70    1.50
   7  -5  -2    0.10    2.90
   7   5   2    4.50    2.50
  -7  -5   2    5.20    1.90
   7  -5  -2    3.60    2.00
   7   5   2    0.80    3.10
   7  -5   3  989.80   59.09
   7   5  -3  904.21   59.79
   7   5  -3 1028.30   59.89
   7  -5   3 1011.60   60.19
   7  -5   3  958.30   60.59
   7  -5   3 1029.10   60.39
   7   5   3 1058.59   57.99
   7   5   3  965.90   59.89
  -7  -5   3 1029.90   59.39
   7  -5  -3  979.30   59.79
   7   5   3  953.60   59.19
   7   5   3  963.00   59.39
   7  -5  -3 1029.10   61.09
   7  -5   4   16.50    3.40
   7   5  -4   13.20    3.70
   7   5  -4   31.40    5.80
   7  -5   4   20.80    6.30
   7  -5   4   21.60    4.30
  -7  -5   4   18.20    3.60
   7   5   4   25.00    4.90
   7   5   4   18.40    2.80
   7   5   4   13.10    3.40
   7  -5  -4   26.80    8.90
   7  -5  -4   19.80    4.10
   7  -5   5  797.02   52.89
   7  -5   5  832.52   52.69
   7  -5   5  793.82   51.79
   7   5  -5  792.72   52.69
   7  -5   5  878.61   51.59
   7   5   5  911.91   52.69
   7  -5  -5  946.01   53.99
   7   5   5  870.01   50.29
   7  -5  -5  852.51   52.99
   7   5   5  913.01   51.99
  -7  -5   5  803.52   51.99
   7   5   5  841.52   51.99
   7  -5   6   37.70    6.20
   7  -5   6   43.90    7.10
   7   5  -6   48.70    7.00
   7  -5   6   32.80    5.80
   7  -5   6   46.90    5.20
   7   5   6   51.19    6.40
   7   5   6   46.20    6.10
  -7  -5   6   45.10    6.30
   7  -5  -6   51.49   10.50
   7  -5  -6   44.50    7.30
   7  -5   7  274.57   25.50
   7  -5   7  342.37   22.40
   7  -5   7  305.57   22.80
   7  -5  -7  309.07   22.90
  -7  -5   7  339.57   22.30
   7   5   7  335.37   22.40
  -7  -5   7  302.17   26.40
   7   5   7  326.87   25.60
   7  -5   8   73.19    7.10
   7  -5   8   66.09    7.70
   7  -5   8   69.29    7.70
   7   5   8   62.39    7.20
   7   5   8   91.99    8.00
   7  -5  -8   79.39    8.20
   7  -5   9  116.39    9.20
   7  -5   9  136.99   13.00
   7  -5   9  126.89   10.20
   7   5   9  126.69    9.70
   7  -5  -9  117.89    9.90
   7   5   9  113.09    9.60
   7   5   9  129.29    9.80
   7  -5  10    2.70    3.50
   7  -5  10    1.10    1.60
   7  -5  10   -0.30    1.50
   7   5  10    2.00    1.60
   7   5  10    1.30    1.40
   7   5  10    0.50    1.40
   8  -5   0   39.10    5.00
   8  -5   0   41.90    6.60
   8   5   0   40.70    5.90
   8   5   0   37.50    4.50
  -8  -5   0   46.20    4.50
   8  -5   0   41.90    6.30
   8  -5   1  231.08   17.20
   8  -5   1  208.38   15.30
   8   5  -1  218.78   15.70
   8  -5   1  213.88   16.70
   8   5  -1  214.58   15.10
   8  -5  -1  207.68   15.50
  -8  -5   1  223.38   14.90
   8   5   1  233.38   14.60
   8   5   1  219.48   15.90
   8   5   1  230.48   16.00
   8  -5  -1  238.98   17.20
   8  -5  -1  226.48   17.00
   8  -5   2   18.00    5.90
   8   5  -2   18.40    4.40
   8   5  -2   20.30    4.00
   8  -5   2   21.50    4.80
   8  -5   2   22.90    4.30
   8  -5  -2   26.60    7.00
   8  -5  -2   24.70    4.50
   8   5   2   24.50    4.50
   8   5   2   17.40    3.00
  -8  -5   2   19.50    3.50
   8  -5   3  171.28   13.70
   8  -5   3  145.49   12.50
   8  -5   3  191.08   19.90
   8   5  -3  129.69   12.50
   8  -5   3  163.78   12.00
   8   5  -3  138.99   12.00
   8   5   3  132.29   12.00
   8  -5  -3  168.48   12.70
   8   5   3  145.19   10.60
  -8  -5   3  168.08   12.20
   8  -5  -3  171.68   14.10
   8   5   3  180.58   12.70
   8  -5   4   30.40    6.00
   8  -5   4   45.40    6.40
   8   5  -4   35.80    6.00
   8   5  -4   35.70    5.70
   8  -5   4   53.29    7.50
   8  -5  -4   27.40    6.00
   8   5   4   43.90    6.20
  -8  -5   4   31.30    5.20
   8   5   4   40.50    6.20
   8   5   4   38.10    5.60
   8  -5  -4   49.80    6.80
   8   5   4   37.30    4.10
   8  -5   5   13.40    4.00
   8  -5   5   11.00    3.70
   8  -5   5   12.60    4.10
   8   5  -5   17.20    4.50
   8  -5   5    8.30    2.80
   8  -5  -5    2.40    3.90
   8   5   5   13.70    3.80
  -8  -5   5    9.90    3.10
   8  -5  -5   11.20    4.50
   8   5   5   11.10    3.40
   8   5   5    8.80    3.10
   8  -5   6    6.80    4.00
   8   5  -6    8.30    4.10
   8  -5   6   10.90    3.00
   8  -5   6    8.70    3.30
   8  -5   6    4.20    4.60
   8   5   6    6.20    3.30
   8  -5  -6    2.40    3.70
   8   5   6    6.70    3.80
  -8  -5   6    2.60    4.20
   8   5   6    9.90    3.20
   8  -5   7  372.26   23.70
   8  -5   7  325.27   22.80
   8  -5   7  298.07   21.90
   8   5   7  359.86   22.60
   8   5   7  384.66   23.00
   8  -5  -7  308.97   23.20
   8   5   7  310.47   22.20
   8  -5   8   37.70    5.40
   8  -5   8   36.90    5.20
   8  -5   8   32.50    4.70
   8   5   8   42.00    5.00
   8  -5  -8   26.60    4.60
   8   5   8   40.70    5.30
   8  -5   9    3.80    1.90
   8  -5   9    8.00    1.90
   8  -5   9    5.50    2.00
   8   5   9    1.90    1.80
   8  -5  -9    6.70    3.20
   8   5   9    3.70    1.80
   8   5   9    4.10    2.00
   9  -5   0  333.57   21.90
   9  -5   0  345.07   23.30
   9  -5   0  343.97   23.60
   9   5   0  317.47   21.00
   9   5   0  296.47   21.70
   9  -5   1    3.50    2.30
   9   5  -1    2.80    2.90
   9  -5   1    1.80    2.90
   9   5  -1    3.60    2.30
   9  -5   1   -4.60    3.00
   9   5   1    5.60    4.20
   9  -5  -1    7.10    3.90
   9  -5  -1    7.00    2.80
   9  -5  -1   -0.70    4.70
   9   5   1    2.30    2.80
   9   5   1    3.60    2.10
   9  -5   2   38.10    6.00
   9  -5   2   23.30    4.90
   9   5  -2   36.40    5.60
   9   5  -2   27.90    7.00
   9  -5  -2   56.09    9.70
   9   5   2   38.70    5.70
   9  -5  -2   34.00    5.90
   9   5   2   21.40    4.40
   9  -5   3  116.19   10.60
   9   5  -3   81.89    9.40
   9  -5   3   92.59    8.80
   9  -5   3  116.79   10.70
   9   5  -3   91.89    9.00
  -9  -5   3   85.39    8.70
   9   5   3   98.69    7.60
   9   5   3   98.69    9.20
   9   5   3  114.89    9.40
   9  -5  -3  110.39   11.00
   9  -5  -3  104.09    9.80
   9  -5   4    1.00    2.90
   9   5  -4    5.00    2.80
   9  -5   4    5.10    3.40
   9  -5   4    4.00    2.70
   9   5   4    9.20    3.10
   9  -5  -4    4.80    3.80
   9   5   4    3.00    2.60
   9   5   4    6.20    1.90
   9  -5  -4    2.10    3.80
  -9  -5   4    4.80    2.90
   9  -5   5  201.88   15.80
   9  -5   5  189.58   15.00
   9  -5   5  180.88   14.80
   9   5  -5  200.68   16.90
   9   5   5  208.48   14.90
   9   5   5  208.48   14.80
   9  -5  -5  195.18   15.90
   9  -5   6   -0.30    2.30
   9  -5   6    0.00    2.30
   9  -5   6   -0.90    2.70
   9   5   6    0.20    2.60
   9   5   6   -0.10    2.50
   9  -5  -6    4.30    3.10
   9   5   6    3.30    2.30
   9  -5   7  128.09   10.40
   9  -5   7  127.09   10.10
   9   5   7  130.59   10.40
   9  -5  -7  131.09   11.70
   9   5   7  130.59   10.40
   9   5   7  136.29   10.50
   9  -5   8   51.69    5.40
   9  -5   8   49.90    5.00
   9  -5   8   45.70    5.00
   9   5   8   43.80    4.90
   9   5   8   51.79    5.40
   9   5   8   48.20    4.80
  10  -5   0   16.60    4.70
  10  -5   0   10.60    4.10
  10   5   0   12.70    3.30
  10   5   0   14.40    4.10
  10  -5   1  228.28   16.20
  10  -5   1  179.88   14.30
  10   5  -1  199.38   14.00
  10  -5  -1  224.08   16.70
  10   5   1  178.78   15.00
  10   5   1  175.68   13.30
  10  -5  -1  185.68   14.50
  10  -5   2   11.30    4.10
  10   5  -2    1.20    3.30
  10  -5   2    3.30    2.80
  10   5  -2   10.60    3.80
  10   5   2    6.70    2.50
  10   5   2    1.30    2.90
  10  -5  -2    6.70    3.80
  10  -5  -2   -0.60    4.80
  10   5   2    6.90    3.20
  10  -5   3   70.99    7.80
  10   5  -3   69.09    8.10
  10  -5   3   56.89    7.50
  10  -5   3   61.29    7.80
  10   5  -3   46.40    6.60
  10   5   3   71.89    7.20
  10   5   3   55.89    6.70
  10  -5  -3   61.19    8.60
  10  -5  -3   59.09    8.20
  10   5   3   48.30    5.10
  10  -5   4    6.90    2.90
  10  -5   4   11.10    3.40
  10   5   4   15.70    3.70
  10  -5  -4    4.50    3.20
  10   5   4    6.10    2.50
  10  -5   5    5.30    2.70
  10  -5   5    5.50    2.60
  10   5   5   10.40    2.90
  10   5   5   10.90    3.00
  10  -5  -5   11.60    4.00
  10  -5   6    3.90    2.50
  10  -5   6    3.20    2.40
  10   5   6    3.50    2.20
  10  -5  -6   -3.60    2.90
  10  -5   7   15.10    3.10
  10  -5   7   18.50    3.40
  10   5   7   16.60    3.10
  10  -5  -7   17.20    3.60
  10   5   7   17.30    3.10
  11  -5   0   22.00    5.10
  11   5   0   19.80    4.00
  11  -5   1   12.00    4.10
  11  -5   1   10.70    4.00
  11   5  -1    6.20    3.50
  11   5   1   14.50    3.50
  11  -5   2    4.20    3.30
  11  -5   2    3.80    3.00
  11   5  -2    3.00    4.50
  11   5   2    5.60    2.70
  11  -5  -2    1.00    3.20
  11  -5   3   43.60    6.70
  11  -5   3   54.09    6.60
  11  -5  -3   55.09    7.20
  11   5   3   53.89    6.10
  11   5   3   47.40    6.20
  11  -5   4    4.40    2.80
  11  -5   4    7.60    3.70
  11   5   4   10.60    2.80
  11   5   4    4.10    2.50
  11  -5   5   61.29    6.30
  11  -5   5   75.19    6.80
  11   5   5   63.19    6.10
  11   5   5   59.59    5.90
  11  -5  -5   56.49    6.30
  11  -5   6    2.70    1.80
  11  -5   6    3.90    2.00
  11   5   6    4.00    1.90
  11   5   6    1.30    2.00
  11  -5  -6   -0.50    2.40
  12   5   0   74.09    7.20
  12  -5   1    1.60    2.90
  12   5   1    4.00    2.40
  12  -5  -1    2.30    2.80
  12  -5   2   17.40    3.70
  12  -5   2   21.40    4.70
  12   5   2   21.00    3.70
  12  -5  -2   12.20    3.80
  12  -5   3    2.10    3.00
  12  -5   3    2.60    2.40
  12  -5  -3    3.80    2.60
  12   5   3    2.70    2.00
  12  -5   4    2.90    2.20
  12  -5   4    7.20    2.30
  12   5   4    7.10    2.10
  12  -5  -4    2.00    3.90
  13  -5   0   11.30    3.70
  13  -5   1   99.09    8.10
  13  -5  -1   88.09    7.40
   0  -6   0   27.60    2.00
   0   6   0   28.30    3.10
   0  -6   0   26.10    2.10
   0  -6   1  231.58   14.80
   0  -6   1  263.37   15.00
   0  -6  -1  260.67   14.70
   0  -6   2  363.76   22.30
   0  -6   2  381.46   22.50
   0   6   2  396.16   22.70
   0  -6  -2  374.86   22.00
   0  -6   3    7.60    1.70
   0   6  -3    7.30    1.60
   0  -6  -3    4.80    1.00
   0  -6   4 7963.60  472.45
   0   6  -4 8614.24  471.85
   0  -6  -5   90.79    6.20
   0   6  -5   81.99    7.50
   0   6  -5   80.59    6.20
   0   6  -6  222.98   15.00
   0  -6  -6  219.78   14.00
   0   6  -6  215.88   15.90
   0   6   6  195.58   15.60
   0   6   6  227.78   15.10
   0   6   7    0.30    1.90
   0   6  -7    0.40    1.90
   0   6   7   -1.10    2.00
   0   6   7   -1.30    2.10
   0  -6   7    0.70    2.40
   0  -6   7    0.50    2.30
   0   6   7   -4.20    1.70
   0   6   8  248.38   20.40
   0   6   8  232.38   17.10
   0   6   8  230.38   16.70
   0  -6   8  248.88   17.60
   0   6   8  247.28   18.00
   0  -6  -8  241.48   16.40
   0  -6   9   14.50    3.90
   0  -6  -9   14.00    4.10
   0   6   9   10.60    3.00
   0   6   9   12.10    3.50
   0   6   9   11.70    4.10
   0   6   9   10.70    2.90
   0  -6   9   12.80    4.20
   0   6  10  300.07   20.90
   0  -6  10  312.47   21.40
   0  -6  10  365.46   23.50
   0   6  10  349.67   22.90
   0   6  10  312.47   21.00
   0   6  11    0.40    1.90
   0  -6  11    4.40    2.30
   0   6  11    3.00    1.80
   0  -6  11    1.20    2.10
   0   6  12  589.64   34.40
   0  -6 -12  545.15   33.50
   1   6   0 1945.51  108.49
   1  -6   0 1867.31  108.89
   1  -6   1  240.78   14.70
   1   6   1  239.58   14.20
   1  -6  -1  232.88   14.60
  -1  -6   1  264.47   14.40
   1   6  -2  842.72   48.90
   1  -6   2  856.71   48.80
   1  -6   2  812.12   48.60
   1  -6  -2  848.82   48.60
   1   6   2  837.62   48.40
   1   6  -3   80.79    6.60
   1  -6   3   88.69    6.20
   1   6  -3   91.09    5.80
   1  -6   3   80.89    6.30
   1  -6  -3   95.69    6.00
  -1  -6   3   96.19    6.60
   1  -6  -3   89.39    6.20
  -1   6  -3   76.99    7.10
   1   6  -4 1245.38   70.99
   1   6  -4 1227.58   69.69
   1  -6   4 1126.69   70.29
  -1  -6   4 1142.39   70.39
   1  -6  -4 1219.68   70.19
  -1   6  -4 1287.47   71.29
   1   6  -5    8.00    2.50
   1   6  -5    4.60    1.60
   1  -6   5    3.00    1.80
  -1  -6  -5    7.00    1.40
  -1  -6   5    4.30    1.70
   1  -6  -5    5.10    1.40
   1  -6   6  320.77   22.00
  -1   6   6  298.17   20.70
   1  -6   6  303.17   21.40
  -1   6   6  318.87   21.40
  -1  -6  -6  339.37   19.60
   1   6   6  310.07   20.40
   1   6   6  332.17   22.50
  -1   6  -6  340.27   19.80
   1   6   6  264.07   24.20
  -1  -6   6  321.17   21.00
   1  -6  -6  311.07   19.80
   1   6   6  301.97   20.60
   1  -6   7   31.60    4.30
   1  -6   7   34.00    5.70
   1  -6   7   26.30    4.70
  -1  -6  -7   32.20    3.70
  -1   6   7   25.60    4.20
  -1   6   7   31.80    4.50
  -1   6   7   32.60    5.20
  -1   6   7   23.10    4.10
   1  -6   7   28.10    5.30
   1   6   7   35.90    5.60
   1   6   7   30.00    4.60
   1   6   7   27.50    4.50
  -1  -6   7   28.60    4.80
   1  -6  -7   30.00    4.10
  -1  -6   7   30.10    5.70
   1   6   7   33.80    4.40
  -1   6  -7   26.90    4.00
   1  -6   8  677.83   42.00
  -1   6   8  612.74   40.20
  -1  -6  -8  620.64   39.20
   1  -6   8  702.03   39.40
  -1   6   8  587.64   42.50
   1  -6   8  694.33   41.30
  -1   6   8  623.74   40.90
  -1  -6   8  606.64   41.60
   1   6   8  660.63   39.90
   1   6   8  640.84   41.00
   1   6   8  703.03   40.50
   1   6   8  584.54   40.00
   1  -6  -8  682.63   40.00
   1  -6   9    4.00    2.60
   1  -6   9    4.60    2.50
  -1  -6  -9   -3.00    2.20
  -1   6   9    2.50    2.50
  -1   6   9    1.80    2.20
  -1   6   9    5.30    2.80
   1  -6   9    1.50    2.90
  -1  -6   9    2.00    2.50
   1   6   9    0.70    2.60
   1   6   9    3.00    2.50
   1   6   9    2.00    2.60
   1   6   9    3.80    2.70
  -1  -6   9    1.80    2.50
  -1   6  10   41.60    5.10
   1  -6  10   46.50    6.80
   1  -6  10   43.70    5.70
  -1   6  10   29.60    5.00
   1   6  10   32.20    5.20
   1   6  10   39.00    5.10
  -1  -6  10   47.90    7.10
  -1  -6  10   41.20    5.30
   1   6  10   40.30    5.10
   1   6  10   43.60    6.20
   1  -6  11   32.00    4.90
  -1   6  11   33.10    4.60
   1  -6  11   34.10    4.40
   1   6  11   33.10    4.70
   1   6  11   33.60    4.00
  -1  -6  11   25.50    4.30
   1  -6  12  392.26   25.10
  -1   6  12  400.26   25.10
  -1  -6  12  407.16   25.30
   1  -6 -12  381.46   25.80
   1   6  12  454.25   25.30
   2  -6   0    7.70    1.30
   2  -6   0    7.70    1.30
   2  -6   1  167.58   11.30
   2  -6   1  178.28   11.40
   2  -6  -1  194.18   11.40
  -2  -6   1  199.28   10.70
  -2  -6   1  179.08   10.80
   2  -6   2 2068.89  129.49
   2  -6   2 2105.19  129.59
   2   6  -2 2533.25  129.89
   2   6   2 2248.28  128.79
   2   6   2 2408.06  128.99
   2  -6  -2 2295.17  129.49
  -2  -6   2 2194.28  129.49
  -2   6  -2 2255.97  129.99
   2  -6   3    2.00    1.00
  -2  -6  -3    1.30    0.60
   2  -6   3    0.80    0.90
   2   6  -3    1.30    1.20
  -2  -6   3    2.20    1.20
  -2   6  -3    0.30    1.20
   2  -6  -3    1.20    0.90
   2   6   3    1.70    0.90
   2  -6   4 3921.61  225.28
   2   6  -4 3887.81  227.78
  -2   6  -4 3938.71  226.08
   2  -6  -4 3750.72  225.08
  -2  -6   4 4200.48  225.88
   2   6  -5  168.28   12.10
  -2  -6   5  153.38   11.40
   2  -6  -5  152.58   10.70
   2  -6  -5  162.08   11.40
   2  -6   6   68.49    8.10
   2   6  -6   67.19    7.40
  -2   6   6   51.69    9.50
  -2  -6  -6   67.19    5.40
   2  -6   6   56.29    7.00
   2   6   6   71.79    7.60
   2   6   6   80.09    6.80
   2   6   6   74.19    6.70
  -2  -6   6   76.39    7.10
   2  -6  -6   83.49    6.40
   2  -6   7    3.70    3.20
  -2   6   7    7.40    3.60
   2   6  -7   13.10    4.20
  -2   6   7    1.00    2.80
  -2  -6  -7    8.00    2.00
   2  -6   7    3.30    2.60
   2  -6   7   10.40    2.90
   2  -6   7    7.80    3.00
  -2   6   7   13.00    3.70
  -2   6  -7    5.70    2.00
   2   6   7    9.80    2.60
   2   6   7    8.40    2.40
  -2  -6   7    8.60    3.40
   2  -6  -7    4.10    2.40
   2   6   7    5.50    2.60
   2   6   7    4.20    2.70
  -2   6   8  392.56   27.40
   2  -6   8  389.76   27.70
   2  -6   8  441.36   26.60
   2  -6   8  433.56   26.10
   2  -6   8  440.86   28.40
  -2  -6  -8  408.46   25.80
   2   6   8  456.35   27.90
   2   6   8  412.66   26.50
  -2   6  -8  395.06   26.10
   2   6   8  384.96   26.60
  -2  -6   8  387.76   28.10
   2   6   8  383.76   26.80
   2  -6   9    5.50    2.80
  -2  -6  -9    4.70    2.20
  -2   6   9    6.80    2.90
   2  -6   9    5.60    3.00
   2  -6   9   11.20    3.60
   2  -6   9   13.90    3.20
   2   6   9    7.10    3.30
  -2  -6   9    7.50    3.60
   2   6   9    7.70    2.80
   2   6   9    9.90    3.60
   2   6   9    8.90    2.90
   2  -6  10  369.06   23.70
   2  -6  10  350.06   24.00
  -2   6  10  319.37   23.20
   2   6  10  346.87   22.90
   2   6  10  347.07   22.60
  -2  -6  10  325.47   23.90
   2   6  10  327.87   22.90
   2   6  10  400.76   23.80
   2  -6  11   24.20    4.70
   2  -6  11   29.50    4.00
   2   6  11   22.20    4.10
   2   6  11   32.50    3.90
   2  -6 -11   25.50    4.10
   2   6  11   29.90    4.10
  -2  -6  11   26.60    4.30
  -2   6  12  193.98   13.50
   2  -6  12  196.88   13.10
   2   6  12  219.08   13.50
  -2  -6  12  206.78   13.50
   3  -6   0 5005.50  295.17
   3  -6   0 5351.46  295.07
   3   6  -1   30.80    2.50
   3  -6   1   23.10    2.50
   3  -6  -1   25.90    2.50
   3  -6  -1   26.30    2.80
  -3  -6   1   28.80    1.80
  -3  -6   1   24.20    1.80
   3  -6   2  602.94   34.60
   3  -6  -2  566.24   34.50
  -3  -6   2  563.24   34.30
   3  -6  -2  616.84   34.90
   3   6  -3   82.99    7.20
   3  -6   3   99.89    7.00
   3  -6  -3   91.19    6.70
   3   6   3  106.99    6.10
   3   6   3   84.69    6.40
   3  -6  -3   99.69    7.30
  -3   6  -3   96.59    7.40
  -3  -6   3  102.79    7.10
   3  -6   4 1552.94   88.19
   3   6  -4 1387.76   88.79
  -3  -6  -4 1622.14   87.99
  -3  -6   4 1571.54   88.69
   3  -6  -4 1442.66   87.89
   3  -6  -4 1551.14   88.69
   3   6  -5  117.09    9.60
   3  -6   5  128.49    8.70
   3  -6   5  114.29    9.90
   3  -6  -5  127.09    9.40
   3  -6  -5  117.39    8.50
  -3  -6   5  113.19    9.00
   3   6   5  107.69    9.10
   3   6   5  107.89    9.30
   3   6   5  101.89    8.70
   3  -6   6  950.40   56.69
   3  -6   6 1009.30   57.99
  -3   6   6 1043.20   58.59
   3  -6   6  890.91   57.99
   3   6  -6 1026.80   58.79
   3   6   6  911.81   57.09
   3   6   6  972.20   57.89
   3  -6  -6  915.31   56.59
   3   6   6  912.61   57.49
  -3  -6   6  971.70   57.59
   3   6   6  915.71   56.79
   3   6  -7   55.79    7.50
  -3  -6  -7   46.10    4.40
  -3   6   7   40.40    6.00
   3  -6   7   47.80    6.10
   3  -6   7   40.00    5.40
   3  -6   7   35.90    5.90
   3  -6   7   53.89   11.40
   3   6   7   54.09    8.90
   3   6   7   41.90    8.80
   3   6   7   47.70    5.60
  -3  -6   7   47.30    7.40
   3   6   7   53.19    6.70
   3  -6   8 1423.36   79.89
  -3  -6  -8 1307.47   79.39
   3  -6   8 1418.66   80.59
   3  -6   8 1266.07   81.59
  -3   6   8 1412.46   81.29
   3  -6   8 1309.57   81.49
   3   6   8 1449.26   80.69
   3   6   8 1265.97   80.29
  -3  -6   8 1231.58   81.79
   3   6   8 1511.75   81.69
   3   6   8 1367.16   81.19
  -3   6  -8 1317.77   79.79
   3  -6   9    6.60    4.00
   3  -6   9    5.70    2.30
   3  -6   9    4.20    2.80
  -3  -6  -9    1.70    2.10
   3   6   9    4.40    3.60
   3   6   9    9.20    4.00
   3  -6  10  223.98   16.10
   3  -6  10  226.18   16.70
  -3   6  10  259.27   16.50
   3  -6  10  232.18   16.70
   3  -6  10  234.38   16.10
  -3  -6  10  214.18   16.90
   3   6  10  227.38   16.20
   3   6  10  222.88   16.30
   3   6  10  241.08   16.00
   3   6  10  228.78   16.30
   3  -6 -10  215.48   16.50
   3  -6  11   17.00    3.10
   3  -6  11   18.70    3.30
  -3   6  11   13.10    2.60
   3   6  11   19.50    3.40
   3   6  11   20.20    3.20
   3   6  11   24.80    3.60
   3  -6 -11   15.90    3.00
  -3  -6  11   21.40    3.90
   4  -6   0   99.29    7.10
   4  -6   1   53.29    4.60
   4   6  -1   52.89    4.40
  -4  -6   1   59.89    3.80
  -4  -6   1   57.39    3.90
   4  -6  -1   66.69    5.10
   4  -6   2  117.59    9.10
   4   6  -2  138.69    9.40
   4  -6  -2  139.39    9.10
  -4  -6   2  134.89    9.00
   4  -6  -2  153.88    9.70
   4   6  -3   81.39    7.00
   4  -6   3   78.09    6.60
   4   6   3   94.09    5.70
  -4  -6   3   97.09    6.90
   4   6   3   81.69    6.00
   4  -6  -3   94.89    7.20
   4  -6  -3   81.19    6.50
   4   6  -4 1312.37   83.79
   4  -6   4 1339.97   83.09
   4  -6  -4 1543.55   84.09
  -4  -6   4 1571.14   83.79
   4   6   4 1384.26   82.09
   4   6  -5   69.99    7.30
   4  -6   5   73.49    6.50
   4  -6   5   74.09    8.10
   4  -6   5   68.89    7.10
   4  -6  -5   84.49    7.60
   4   6   5   77.99    7.30
  -4  -6   5   82.79    7.30
   4   6   5   77.19    6.80
   4   6   5   78.99    7.70
   4   6   5   98.09    8.30
   4  -6   6   12.90    2.90
   4   6  -6   22.00    4.80
   4  -6   6   20.20    4.50
   4  -6   6   19.80    4.10
   4  -6   6    2.20    3.90
  -4   6   6   12.60    3.70
  -4  -6   6   14.40    3.50
   4   6   6   13.20    3.00
   4   6   6    9.10    3.00
   4   6   6   12.20    2.80
   4   6   6   13.00    3.20
   4  -6   7    4.90    2.60
   4  -6   7    1.00    3.80
   4   6  -7    1.10    3.30
   4  -6   7   -1.90    2.50
  -4  -6   7    1.50    3.40
   4   6   7    0.70    2.40
  -4  -6   7    1.80    2.90
   4   6   7    3.40    2.20
   4   6   7    2.00    2.60
   4   6   7    1.10    2.20
   4  -6   8   10.60    3.80
   4  -6   8    9.00    2.60
   4  -6   8    5.00    3.20
   4  -6   8   10.70    3.30
  -4   6   8    6.00    2.60
  -4  -6  -8    7.40    2.10
  -4   6  -8    3.60    2.30
   4   6   8    6.20    2.70
   4   6   8    3.60    2.60
   4   6   8    2.00    2.40
  -4  -6   8    2.40    2.90
   4   6   8    1.70    2.60
   4  -6   9    9.40    2.50
   4  -6   9    7.80    3.00
  -4   6   9    5.20    2.80
  -4  -6  -9    6.80    3.80
   4  -6   9    9.00    3.30
   4  -6   9    3.90    2.30
   4   6   9    8.50    3.20
   4  -6  -9    2.20    2.90
   4   6   9    7.60    3.10
  -4  -6   9    5.80    3.20
   4   6   9    6.90    2.90
   4   6   9    5.80    2.70
   4  -6  10   32.30    4.40
   4  -6  10   36.50    6.00
   4  -6  10   29.60    5.00
  -4   6  10   40.10    4.80
   4  -6  10   34.80    4.60
   4  -6 -10   37.60    5.30
   4   6  10   26.10    4.40
   4   6  10   28.80    4.40
   4   6  10   40.10    5.20
  -4  -6  10   28.70    4.70
   4   6  10   38.00    4.90
   4  -6  11    2.30    2.30
   4  -6  11    1.30    1.60
  -4   6  11    1.50    1.70
   4   6  11    1.50    1.40
  -4  -6  11    1.50    1.30
   4   6  11    1.80    1.70
   4   6  11    1.20    1.40
   4   6  11    0.40    1.70
   4  -6 -11    1.30    2.40
   5   6   0 1284.27   69.19
   5  -6   0 1114.39   69.79
   5   6  -1   37.40    3.40
   5  -6   1   32.50    3.50
  -5  -6   1   28.10    2.80
   5   6   1   31.50    2.50
   5  -6  -1   30.90    3.60
  -5  -6   1   38.10    2.70
   5  -6   2  297.47   20.70
   5   6  -2  338.17   21.00
   5  -6  -2  356.36   21.30
  -5  -6   2  322.27   20.50
   5   6   2  358.26   19.60
   5  -6   3   66.59    5.90
   5   6  -3   60.09    6.00
   5   6   3   69.29    4.80
   5  -6  -3   67.99    6.20
  -5  -6   3   78.79    6.20
   5   6  -4 1047.40   63.39
   5  -6   4 1086.59   69.19
   5  -6   4  986.30   63.59
   5  -6   4 1023.70   62.29
   5  -6   4  975.80   62.79
   5   6   4 1027.60   62.99
   5  -6  -4 1135.99   63.39
  -5  -6   4 1135.49   62.99
   5   6   4 1108.89   61.29
   5  -6   5   54.89    6.80
   5  -6   5   56.99    7.10
   5  -6   5   66.39    7.40
   5  -6   5   55.69    7.30
   5   6  -5   84.49    9.90
  -5  -6   5   67.39    6.90
   5   6   5   64.49    6.90
   5  -6  -5   69.09    7.70
   5  -6  -5   67.39    7.10
   5   6   5   69.89    6.90
   5   6   5   61.99    6.20
  -5   6   6  391.96   23.60
   5  -6   6  319.87   22.90
   5   6  -6  376.06   25.00
   5  -6   6  351.36   23.10
   5  -6  -6  368.56   26.00
   5  -6  -6  357.96   25.00
   5   6   6  347.17   26.30
  -5  -6   6  333.57   23.70
   5   6   6  357.06   23.90
  -5  -6   6  361.06   24.50
  -5   6   7   -0.60    2.80
   5  -6   7   -3.50    2.20
   5   6  -7    9.00    3.80
   5  -6   7    0.20    2.50
   5  -6   7   -0.20    2.10
   5  -6   7    9.70    4.20
   5  -6  -7    2.50    3.10
   5   6   7    1.40    2.40
  -5  -6   7    0.90    2.70
  -5  -6   7    2.70    3.60
   5   6   7    0.10    2.20
   5   6   7    2.90    2.90
   5   6   7    3.10    2.20
   5  -6   8  483.25   32.30
   5  -6   8  444.96   28.50
   5  -6   8  454.95   29.60
  -5   6   8  438.96   29.70
  -5  -6  -8  409.96   27.70
   5  -6   8  468.35   30.40
   5   6   8  424.26   29.10
   5   6   8  427.76   28.90
   5   6   8  508.25   30.10
  -5  -6   8  460.55   30.10
   5   6   8  459.35   29.30
   5  -6  -8  450.55   30.10
   5  -6   9    9.10    2.60
  -5   6   9   13.50    3.00
   5  -6   9   10.20    2.50
   5  -6   9   10.90    3.60
   5  -6   9    8.90    3.10
   5  -6  -9    5.60    2.90
   5   6   9    6.90    2.70
   5   6   9    5.60    2.90
  -5  -6   9   10.90    3.20
   5   6   9   12.60    3.70
   5   6   9    5.90    2.50
   5  -6  10   53.89    5.40
  -5   6  10   64.69    5.80
   5  -6  10   61.99    5.50
   5  -6  10   67.49    6.70
  -5  -6  10   59.09    6.10
   5  -6 -10   45.70    5.90
   5   6  10   44.40    5.60
   5   6  10   47.90    5.60
   5   6  10   56.99    6.40
   5  -6  11    9.70    2.20
  -5  -6  11   14.10    2.30
   5   6  11   17.50    2.80
   5   6  11   11.60    2.50
   5   6  11   11.30    3.50
   5   6  11   13.10    2.50
   6   6   0  252.17   15.20
  -6  -6   0  243.08   14.50
   6  -6   0  219.68   15.70
  -6  -6   0  252.07   14.70
   6  -6   1   11.00    3.50
   6  -6   1    8.10    2.10
   6   6  -1    9.10    2.10
   6  -6  -1    7.90    3.60
   6  -6  -1    7.00    2.10
  -6  -6   1   10.10    1.80
   6   6   1    8.00    1.50
   6  -6   2   77.69    8.70
   6  -6   2   89.19    7.20
   6   6  -2   94.99    7.40
   6  -6   2   97.39    8.50
   6   6   2   86.89    8.30
   6  -6  -2  102.99    7.80
   6   6   2   92.89    6.10
   6  -6  -2   74.09    8.00
  -6  -6   2   89.69    7.00
   6  -6   3   16.60    2.90
  -6  -6  -3   21.30    2.70
   6  -6   3   19.10    4.20
   6   6  -3   19.70    3.50
   6  -6   3   16.30    4.00
   6  -6   3   18.80    5.00
   6  -6  -3   18.30    4.30
   6   6   3   17.90    5.10
   6   6   3   21.90    2.40
  -6  -6   3   19.50    3.30
   6   6   3   19.70    3.80
   6  -6  -3   19.30    3.60
   6   6  -4  524.85   33.30
   6  -6   4  502.35   33.70
   6  -6   4  491.25   33.40
   6  -6   4  506.65   32.90
   6  -6   4  519.95   32.30
   6   6   4  501.05   32.40
   6  -6  -4  539.45   34.10
   6   6   4  507.45   32.70
   6   6   4  531.85   31.00
  -6  -6   4  554.24   32.90
   6  -6  -4  553.34   33.20
   6   6   4  524.95   33.10
   6   6  -5   89.89    8.80
   6  -6   5   78.99    7.50
   6  -6   5   81.09    8.30
   6  -6   5   80.49    9.90
   6  -6   5   85.69    8.90
   6   6   5  102.29   10.40
   6   6   5   82.59    8.40
  -6  -6   5   92.19    8.50
  -6  -6   5  102.59    9.40
   6   6   5   75.69    8.90
   6   6   5   90.69    8.40
   6  -6  -5   87.89    9.60
   6  -6   6  126.39   10.30
   6  -6   6  113.39    9.80
   6   6  -6  125.09   11.80
   6  -6   6  143.89   11.80
   6  -6   6  105.89   11.00
   6   6   6  120.19   11.20
   6   6   6  143.19   10.70
   6   6   6  153.18   11.30
  -6  -6   6  116.09   11.20
   6  -6  -6  140.19   12.00
  -6  -6   6  105.69   10.50
   6  -6   7    3.90    2.90
   6  -6   7    6.00    3.10
   6  -6   7    6.90    3.30
   6   6  -7   -2.40    4.30
   6   6   7    6.00    3.70
   6   6   7    5.00    2.80
   6  -6  -7    6.40    3.30
   6   6   7    5.60    3.00
  -6  -6   7    4.50    3.70
   6   6   7    8.10    3.10
  -6  -6   7    9.70    4.20
   6  -6   8  348.67   23.00
   6  -6   8  328.67   21.20
   6  -6   8  294.57   22.00
  -6  -6  -8  297.97   22.40
   6   6   8  355.66   21.90
  -6  -6   8  329.37   22.20
   6  -6  -8  301.47   22.50
   6   6   8  331.37   22.10
   6   6   8  305.37   21.50
   6  -6   9    3.80    2.10
   6  -6   9    5.20    2.30
   6  -6   9    2.60    2.10
   6   6   9    6.00    4.40
   6   6   9    3.70    2.20
   6   6   9    7.70    2.50
   6  -6  -9    7.50    3.00
   6   6   9    7.30    2.70
  -6  -6   9    4.90    3.80
   6  -6  10  165.58   12.40
   6  -6  10  171.98   11.60
   6  -6  10  171.68   11.10
  -6  -6  10  178.58   14.00
   6   6  10  171.18   12.10
   6  -6 -10  158.68   12.10
   6   6  10  171.78   12.00
   6   6  10  166.48   12.00
  -7  -6   0 1131.99   63.79
   7   6   0 1139.39   65.19
   7   6   0 1019.30   65.89
   7  -6   0 1089.69   66.29
   7  -6   0 1102.69   64.99
   7  -6   1   41.40    5.80
   7  -6   1   33.80    4.60
   7   6  -1   32.90    4.40
  -7  -6  -1   34.20    3.10
   7  -6   1   32.70    5.80
   7   6  -1   32.90    5.80
   7  -6  -1   31.60    4.30
   7  -6  -1   28.00    5.50
   7   6   1   25.00    4.30
   7  -6  -1   31.90    5.50
   7  -6   2  430.76   26.70
   7  -6   2  408.26   28.10
   7  -6   2  408.66   27.80
   7   6  -2  446.86   27.00
   7   6   2  427.36   25.40
   7   6   2  395.76   27.10
   7   6   2  414.66   27.00
   7  -6  -2  432.06   28.40
  -7  -6   2  418.46   26.40
   7  -6  -2  447.76   27.70
   7   6  -3    9.30    3.20
   7  -6   3    7.50    4.20
   7  -6   3    8.90    2.50
   7  -6   3   17.20    4.10
   7  -6   3   16.60    4.30
   7  -6  -3    7.10    3.50
   7   6   3   10.30    2.00
  -7  -6   3    8.00    2.60
   7   6   3   10.30    3.10
   7  -6  -3   15.40    3.40
   7   6   3    2.20    3.60
   7   6   3    8.70    3.00
   7  -6   4  211.08   15.70
   7  -6   4  183.08   14.00
   7  -6   4  179.28   15.60
   7   6  -4  192.38   15.00
   7   6   4  235.88   18.40
  -7  -6   4  213.08   14.80
   7   6   4  196.38   14.50
   7  -6  -4  208.48   15.10
   7   6   4  193.18   12.80
   7  -6   5    4.50    2.30
   7  -6   5   15.90    4.30
   7  -6   5   12.40    3.60
   7  -6   5    8.50    3.60
   7   6  -5    8.30    3.50
   7   6   5    8.20    3.00
   7   6   5   15.30    3.60
   7   6   5   13.30    3.40
   7  -6  -5    6.30    3.60
   7  -6  -5   17.00    4.70
   7  -6   6  170.98   13.20
   7  -6   6  168.98   14.20
   7   6  -6  160.98   14.50
   7  -6   6  183.98   13.00
   7  -6   6  166.38   13.80
   7   6   6  168.18   13.40
   7  -6  -6  173.48   14.80
   7   6   6  186.48   13.90
  -7  -6   6  155.58   13.60
  -7  -6   6  156.78   15.20
   7   6   6  187.38   13.50
   7  -6   7   15.60    4.60
   7   6  -7    5.50    4.90
   7  -6   7   11.60    3.30
   7  -6   7   17.90    4.50
  -7  -6   7   19.60    6.90
   7   6   7   24.20    4.80
   7   6   7   16.60    4.20
  -7  -6   7   16.00    4.20
   7   6   7   21.50    4.40
   7  -6  -7   16.70    4.10
   7  -6   8  158.28   11.50
   7  -6   8  139.29   12.10
   7  -6   8  145.39   12.40
   7  -6  -8  148.49   12.60
   7   6   8  143.69   11.80
   7   6   8  179.58   12.40
   7  -6   9   39.10    4.40
   7  -6   9   44.20    6.00
   7  -6   9   45.80    8.40
   7   6   9   37.00    5.90
   7   6   9   41.80    5.10
   7   6   9   38.90    5.10
   7  -6  10    3.80    1.80
   7  -6  10    3.90    1.70
   7   6  10    0.70    1.40
   7   6  10    0.40    1.30
   7   6  10   -0.40    1.20
  -8  -6   0   71.89    6.10
   8   6   0   66.19    7.50
   8  -6   0   75.79    8.70
   8  -6   0   75.09    7.00
   8  -6   0   74.19    8.50
   8   6   0   78.79    6.50
   8  -6   1   18.10    4.50
   8   6  -1   28.80    4.40
   8   6  -1   23.50    3.80
   8  -6   1   23.20    4.00
   8  -6  -1   29.80    8.30
   8   6   1   18.10    4.70
  -8  -6   1   25.50    3.60
   8   6   1   22.60    4.20
   8   6   1   24.80    3.30
   8  -6  -1   27.00    4.50
   8   6  -2  312.77   20.30
   8  -6   2  292.47   20.10
   8  -6   2  317.77   24.40
   8  -6   2  299.87   21.30
   8  -6  -2  314.97   22.40
   8   6   2  279.47   20.30
   8  -6  -2  309.67   20.70
  -8  -6   2  299.27   19.90
   8   6   2  307.57   18.90
   8  -6   3   75.89    8.30
   8   6  -3   77.69    9.60
   8  -6   3   80.99   10.90
   8   6  -3   69.99    7.60
   8  -6   3   88.99    9.10
   8  -6   3   74.09    7.50
   8   6   3   94.79    8.40
   8  -6  -3   72.79    8.90
  -8  -6   3   74.59    7.60
   8   6   3   79.39    7.80
   8  -6  -3   81.69    7.90
   8   6   3   81.39    6.20
   8  -6   4  494.85   31.80
   8  -6   4  460.45   30.60
   8  -6   4  453.45   29.90
   8   6  -4  501.75   31.30
   8  -6   4  474.95   30.90
   8  -6  -4  510.55   32.30
   8   6   4  440.96   29.70
  -8  -6   4  450.25   30.60
   8   6   4  447.86   30.30
   8   6   4  477.35   30.20
   8  -6  -4  492.55   31.10
   8   6   4  446.06   28.20
   8  -6   5   11.70    3.70
   8  -6   5    4.70    3.20
   8   6  -5   11.40    4.10
   8  -6   5    7.20    2.90
   8  -6   5    9.30    3.80
   8   6   5    5.90    3.20
   8  -6  -5    1.40    4.40
   8  -6  -5    5.50    3.70
   8   6   5    9.30    3.20
   8   6   5    9.30    3.30
  -8  -6   5    8.40    3.00
   8  -6   6   41.50    5.90
   8  -6   6   25.30    5.00
   8  -6   6   29.20    5.10
   8  -6   6   37.30    6.60
   8   6  -6   31.70    7.40
   8   6   6   23.40    4.30
   8  -6  -6   27.40    5.90
   8   6   6   26.40    4.60
  -8  -6   6   31.20    7.30
   8  -6   7   17.50    3.60
   8  -6   7   12.30    3.60
   8  -6   7   24.00    4.70
   8   6   7   19.00    3.90
   8   6   7   23.90    4.50
   8  -6  -7   10.50    4.10
   8   6   7   15.20    3.50
   8  -6   8   19.20    5.00
   8  -6   8   32.00    5.30
   8   6   8   16.70    3.20
   8   6   8   19.50    3.80
   8   6   8   14.80    3.50
   8  -6  -8   19.80    3.90
   8  -6   9    4.90    1.90
   8  -6   9    5.90    1.90
   8  -6  -9    7.60    2.70
   8   6   9    2.10    1.70
   8   6   9    4.20    1.90
   8   6   9    6.70    2.20
   9  -6   0 1026.30   62.59
   9   6   0  984.60   60.99
   9  -6   0 1107.19   63.09
   9  -6   0  955.30   60.99
   9   6   0 1019.30   60.19
   9   6  -1   74.59    6.80
   9  -6   1   84.69    8.60
   9   6  -1   60.99    7.70
   9  -6   1   55.59    6.40
   9  -6   1   71.39    8.40
   9  -6  -1   77.29    9.00
   9   6   1   61.89    5.90
  -9  -6   1   61.39    6.80
   9   6   1   62.99    7.00
   9  -6  -1   73.59    7.40
   9  -6  -1   70.69    8.80
   9  -6   2  290.47   22.10
   9   6  -2  267.67   20.60
   9  -6   2  321.67   22.20
   9  -6   2  302.97   21.00
   9   6  -2  336.47   21.10
   9   6   2  311.77   21.00
   9   6   2  296.07   20.70
   9  -6  -2  364.86   23.50
   9   6   2  305.87   20.20
  -9  -6   2  308.77   20.90
   9  -6   3   19.50    5.10
   9  -6   3   16.80    4.60
   9   6  -3   19.30    4.30
   9   6  -3   16.80    4.80
   9  -6   3   24.20    4.50
   9   6   3   25.90    3.20
   9  -6  -3   18.30    4.90
   9  -6  -3   21.40    4.80
  -9  -6   3   13.50    3.40
   9   6   3   13.30    3.40
   9   6   3   25.60    4.50
   9  -6   4  201.08   16.30
   9  -6   4  234.18   17.90
   9  -6   4  232.58   17.40
   9   6  -4  203.08   16.80
   9   6   4  234.08   14.70
   9   6   4  246.48   17.30
   9   6   4  264.67   17.00
  -9  -6   4  242.98   16.90
   9  -6  -4  236.48   17.80
   9  -6   5    5.90    3.00
   9   6  -5    3.60    3.10
   9  -6   5    6.10    3.10
   9  -6   5    7.60    4.00
   9  -6   5    3.70    2.80
   9   6   5    0.20    3.20
   9   6   5    3.00    2.40
   9  -6  -5   11.10    4.00
   9   6   5    5.50    2.90
   9  -6   6  163.18   13.30
   9  -6   6  195.68   14.40
   9  -6   6  157.78   12.90
   9  -6  -6  177.88   14.30
   9   6   6  172.98   12.80
   9   6   6  172.18   13.00
   9  -6   7    4.60    2.90
   9  -6   7    3.60    2.30
   9  -6   7    3.40    2.10
   9  -6  -7    7.00    3.80
   9   6   7    5.60    2.40
   9   6   7    7.00    2.40
   9   6   7    5.40    2.30
   9  -6   8  337.57   21.20
   9  -6   8  357.36   22.20
   9  -6   8  347.27   21.70
   9   6   8  362.96   21.80
   9   6   8  324.57   21.60
   9  -6  -8  319.77   23.30
   9   6   8  343.87   21.70
  10  -6   0   69.59    7.70
  10  -6   0   79.19    9.00
  10   6   0   67.49    6.80
  10   6  -1   13.00    5.50
  10  -6   1    8.80    5.10
  10  -6   1    5.80    2.70
  10   6  -1    5.20    2.70
  10  -6  -1   -0.40    4.70
  10  -6  -1    1.90    6.00
  10  -6  -1    8.60    3.20
  10   6   1    7.10    2.60
  10  -6   2   87.99    9.20
  10   6  -2   81.59    9.50
  10  -6   2  111.59   10.50
  10  -6   2  120.69   10.90
  10   6  -2   93.89    8.90
  10   6   2   93.79    7.50
  10  -6  -2  109.39   11.20
  10   6   2  117.09    9.30
  10  -6  -2  113.89   10.60
  10  -6   3   -0.90    3.40
  10   6  -3   -1.30    4.70
  10   6  -3    1.50    3.00
  10  -6   3    2.40    2.90
  10  -6   3    6.30    3.80
  10   6   3    7.80    2.90
  10  -6  -3    8.40    5.60
  10   6   3    8.00    3.20
  10  -6  -3    2.00    3.40
  10  -6   4   28.90    5.00
  10  -6   4   34.10    5.90
  10  -6  -4   27.20    5.50
  10   6   4   24.70    4.30
  10   6   4   33.20    4.90
  10  -6   5   22.40    4.20
  10  -6   5   30.90    5.50
  10  -6  -5   13.90    4.30
  10   6   5   34.10    4.70
  10   6   5   22.80    4.00
  10  -6   6   63.09    8.80
  10  -6   6   72.69    7.10
  10  -6  -6   55.99    7.00
  10   6   6   59.69    6.20
  10   6   6   64.49    6.40
  10  -6   7    4.80    2.10
  10  -6   7    3.40    1.90
  10   6   7    3.20    1.80
  10   6   7    7.40    2.20
  10  -6  -7    8.80    4.60
  11   6   0  233.68   16.70
  11  -6   0  255.27   18.10
  11   6  -1   54.59    6.60
  11  -6   1   48.50    7.40
  11  -6   1   65.89    7.50
  11  -6  -1   62.99    7.70
  11   6   1   59.79    6.60
  11  -6   2  216.88   15.70
  11  -6  -2  195.88   15.50
  11   6   2  182.08   14.10
  11  -6   3    0.40    2.00
  11  -6   3    1.80    3.00
  11   6   3   -0.30    2.30
  11   6   3   -1.20    3.50
  11  -6  -3   -0.60    2.80
  11  -6   4  105.79    9.10
  11   6   4  108.69   11.00
  11   6   4   96.59    8.50
  11  -6   5    3.80    2.10
  11  -6   5    5.40    2.40
  11  -6  -5    3.10    2.70
  11   6   5    3.60    2.00
  11   6   5    3.40    2.20
  11  -6   6   67.59    6.10
  11  -6   6   75.39    6.00
  11   6   6   64.09    5.60
  11   6   6   69.99    5.70
  11  -6  -6   54.19    5.60
  12  -6   0  171.88   15.90
  12   6   0  161.48   11.50
  12  -6   1   17.70    4.20
  12   6  -1   15.20    4.80
  12  -6  -1   17.60    4.10
  12   6   1   17.30    3.30
  12  -6   2  178.08   13.80
  12  -6   2  165.18   12.60
  12  -6  -2  163.58   12.90
  12   6   2  178.58   12.00
  12  -6   3    5.10    2.20
  12  -6   3    1.90    4.30
  12  -6  -3    3.20    2.20
  12   6   3    9.00    2.40
  12  -6   4   79.29    6.60
  12  -6   4   71.89    6.40
  12  -6  -4   96.49    9.80
  12   6   4   76.69    6.60
   0   7   0   -0.50    0.70
   0  -7   0    0.80    0.50
   0  -7  -1   49.30    3.30
   0  -7   1   44.10    3.70
   0  -7   1   56.99    3.70
   0  -7  -2   28.30    2.30
   0  -7   2   30.80    2.60
   0  -7   2   31.60    2.90
   0   7   2   36.20    3.00
   0  -7  -3 1972.00  107.99
   0  -7   3 1860.61  108.69
   0   7  -3 1829.22  108.99
   0   7  -4   18.60    3.30
   0  -7   4   11.30    2.20
   0  -7  -4   17.80    2.10
   0   7  -4   13.90    2.00
   0  -7  -5  118.29    8.10
   0   7  -5  124.49    8.40
   0   7  -5  117.89    9.70
   0   7  -6   32.00    5.20
   0  -7  -6   35.00    3.60
   0   7  -6   35.70    3.70
   0   7   6   24.30    4.00
   0   7   6   33.10    4.60
   0  -7   6   36.00    5.50
   0  -7   7  441.96   30.80
   0   7   7  440.26   29.40
   0   7   7  503.25   29.50
   0  -7  -7  429.26   28.40
   0   7   7  453.45   30.10
   0   7   7  498.35   29.40
   0  -7   7  478.95   30.20
   0  -7   8    7.10    2.80
   0   7   8    8.30    2.60
   0   7   8    7.50    2.80
   0  -7  -8    6.30    2.30
   0   7   8   10.60    3.30
   0   7   8    8.10    2.70
   0  -7   8   10.70    4.10
   0   7   9  161.28   12.70
   0   7   9  157.38   12.10
   0  -7   9  157.38   12.60
   0   7   9  151.58   11.90
   0   7   9  152.28   12.90
   0  -7  -9  140.79   12.60
   0  -7   9  175.58   14.30
   0   7  10    7.30    2.40
   0  -7  10    9.70    2.70
   0  -7  10   10.00    3.80
   0   7  10    7.50    2.90
   0   7  10   14.10    3.30
   0   7  11  318.37   21.50
   0  -7  11  338.97   20.70
   0   7  11  325.57   20.50
   0  -7  11  323.37   22.00
   0  -7  12    5.50    1.80
   0   7  12    4.90    1.60
   0  -7 -12    5.80    1.80
   1   7   0    9.00    1.10
   1  -7   0    9.00    1.30
   1  -7   0   10.30    1.40
  -1  -7   0   10.40    0.70
   1  -7   1  413.06   22.10
   1  -7   1  346.97   21.90
   1  -7  -1  337.47   21.80
  -1  -7   1  377.96   21.60
   1   7   1  356.36   21.50
   1  -7  -1  396.36   21.80
   1   7  -2   98.99    7.50
   1  -7   2  106.59    7.90
  -1  -7   2  111.49    7.40
   1  -7  -2  126.39    7.20
   1  -7  -2  110.79    7.20
   1   7  -3 1716.23  107.19
   1  -7   3 1797.42  106.99
   1  -7   3 1882.91  106.79
  -1   7  -3 1815.42  107.39
   1  -7  -3 1975.40  106.49
  -1  -7   3 2019.10  107.19
   1  -7  -3 1804.02  106.79
   1  -7   4  334.07   22.30
   1   7  -4  366.36   23.10
   1   7  -4  373.56   21.80
  -1  -7  -4  398.06   21.60
   1  -7  -4  330.37   22.20
   1  -7  -4  398.66   22.00
  -1  -7   4  343.17   22.50
  -1   7  -4  361.16   23.10
   1   7  -5   44.00    4.30
  -1  -7  -5   56.79    4.10
   1  -7   5   47.30    5.10
   1   7  -5   44.70    5.40
  -1  -7   5   49.40    5.10
  -1   7  -5   49.40    5.30
   1  -7  -5   46.90    4.20
   1   7  -6    5.90    2.90
  -1  -7  -6    8.60    1.80
   1  -7   6   13.60    4.00
  -1   7   6    9.90    4.90
   1   7   6    7.30    2.60
  -1  -7   6    6.90    2.30
  -1   7  -6    8.70    2.10
   1  -7  -6    7.40    1.80
   1   7   6    8.80    2.80
   1   7   6   12.90    3.30
  -1  -7  -7   42.10    4.40
  -1   7   7   45.70    6.10
  -1   7   7   51.49    5.30
   1  -7   7   46.60    6.80
  -1   7   7   47.00    5.60
   1  -7   7   47.20    6.00
  -1   7   7   38.10    5.30
   1   7   7   41.10    5.10
   1  -7  -7   44.90    7.50
   1   7   7   35.20    5.70
   1   7   7   42.00    5.10
   1   7   7   50.99    5.50
  -1  -7   7   45.90    7.20
  -1  -7   7   47.60    6.10
   1  -7   8    5.90    3.70
   1  -7   8   12.60    3.70
  -1   7   8    4.20    2.60
  -1  -7  -8    4.40    1.90
  -1   7   8    6.90    2.60
  -1   7   8    9.20    3.20
  -1   7   8    7.50    3.00
  -1  -7   8    5.00    3.00
   1  -7  -8   14.40    3.60
   1   7   8    6.20    2.40
   1   7   8    8.80    3.20
   1   7   8   11.10    2.70
   1   7   8   11.10    3.10
  -1  -7   8    5.10    2.60
  -1  -7  -9   41.60    6.00
  -1   7   9   46.40    6.70
   1  -7   9   56.89    8.40
   1  -7   9   64.59    7.00
  -1   7   9   58.29    6.00
   1   7   9   47.10    5.90
   1   7   9   54.59    6.00
  -1  -7   9   58.09    8.00
   1   7   9   51.49    7.30
   1   7   9   43.50    6.20
  -1  -7   9   48.80    6.30
   1  -7  10   -2.90    2.00
  -1   7  10    7.50    2.50
  -1   7  10    1.90    2.50
   1  -7  10    1.40    2.40
   1   7  10    5.90    2.70
  -1  -7  10   -0.40    2.40
  -1  -7  10    2.90    2.70
   1   7  10    3.20    2.50
   1   7  10   -1.70    1.90
  -1   7  11   82.19    7.40
   1  -7  11   82.39    8.00
   1  -7  11   88.09    7.00
   1   7  11   84.19    6.70
  -1  -7  11   75.59    7.70
   1   7  11   72.09    7.20
  -1   7  12    5.60    1.60
   1  -7  12    3.40    1.60
   1   7  12    5.50    1.80
  -1  -7  12    8.00    2.20
   1  -7 -12    4.40    2.20
   2  -7   0  238.88   15.40
   2  -7   0  273.07   15.60
   2  -7   1 3721.53  231.08
   2  -7  -1 3923.81  231.58
  -2  -7   1 3979.50  230.58
  -2  -7   1 4586.54  230.48
   2   7  -2   64.09    4.90
   2  -7   2   65.49    4.80
   2  -7   2   55.19    4.60
  -2  -7   2   72.09    4.70
   2   7   2   55.29    4.00
   2  -7  -2   59.99    4.70
   2  -7  -2   69.39    4.70
   2   7  -3 1269.07   82.19
   2  -7   3 1527.95   81.99
   2  -7   3 1344.27   81.89
   2  -7  -3 1464.05   82.09
  -2   7  -3 1482.75   82.59
   2  -7   4   91.79    6.40
   2  -7   4   70.99    6.10
   2   7  -4   88.79    7.20
   2  -7  -4   77.99    6.10
   2  -7  -4   78.89    6.40
  -2  -7   4   80.29    6.60
  -2   7  -4   85.19    7.00
   2  -7  -5  584.84   33.90
   2  -7  -5  540.55   33.10
  -2  -7   5  530.25   33.90
  -2   7   6   36.80    6.60
   2  -7   6   37.70    6.10
   2   7  -6   38.20    5.40
  -2  -7  -6   33.90    3.30
   2   7   6   30.10    4.70
   2   7   6   39.70    5.60
   2  -7  -6   33.30    4.00
   2   7   6   28.00    4.20
  -2  -7   6   35.00    4.80
   2   7   6   30.00    4.40
  -2   7   7 1245.68   68.39
  -2   7   7 1263.87   68.99
  -2   7   7 1153.68   69.49
   2   7  -7 1281.27   71.49
  -2  -7  -7 1212.38   67.79
   2  -7   7 1245.48   68.29
   2  -7   7 1150.88   70.29
   2  -7   7 1137.79   69.99
   2  -7   7 1262.07   69.19
  -2   7  -7 1088.09   67.89
   2   7   7 1104.19   69.49
  -2  -7   7 1070.99   70.29
   2  -7  -7 1074.49   68.29
   2   7   7 1100.59   68.69
   2   7   7 1064.59   68.49
  -2  -7   7 1149.39   68.99
   2   7   7 1066.39   68.99
  -2  -7  -8   -0.80    1.50
   2  -7   8    4.40    2.40
  -2   7   8    2.00    2.50
   2  -7   8    2.20    2.20
  -2   7   8    2.80    2.40
   2  -7   8    3.80    2.60
  -2   7   8    4.60    2.80
  -2   7  -8    5.90    3.10
   2   7   8   -0.40    2.00
   2   7   8    0.00    2.00
   2   7   8    2.70    2.60
  -2  -7   8    2.30    2.70
   2   7   8    0.00    2.10
   2  -7   9  540.45   34.30
  -2   7   9  570.74   33.90
   2  -7   9  544.75   34.00
  -2  -7   9  534.05   34.70
   2   7   9  441.06   32.50
   2   7   9  519.95   33.00
   2   7   9  489.85   32.50
   2   7   9  506.15   33.40
   2  -7  10    4.90    2.60
   2  -7  10   -0.90    2.00
  -2   7  10    3.30    2.30
   2   7  10    2.10    2.10
  -2  -7  10   -1.80    1.80
   2   7  10    2.40    2.00
   2   7  10    5.10    2.40
   2   7  10    0.10    2.20
   2  -7  11  175.98   13.20
   2  -7  11  192.88   12.90
  -2   7  11  166.38   12.80
   2   7  11  190.68   12.50
   2  -7 -11  173.68   12.90
   2   7  11  180.18   12.10
   3  -7   0   94.19    6.40
   3  -7   0   92.29    6.50
   3  -7   1  128.69    9.00
   3  -7   1  132.59    8.90
  -3  -7   1  147.99    8.10
  -3  -7   1  133.29    8.10
   3  -7  -1  144.39    9.20
   3  -7   2   18.00    2.30
  -3   7  -2   16.50    2.60
   3  -7  -2   18.70    2.30
   3  -7  -2   18.10    2.50
  -3  -7   2   14.50    2.40
   3  -7   3  300.67   17.70
   3   7  -3  254.47   17.90
  -3   7  -3  257.57   19.10
   3  -7  -3  321.47   18.10
   3   7   3  247.08   16.90
   3  -7  -3  281.27   17.40
   3   7   3  288.47   16.60
  -3  -7   3  305.07   17.80
   3   7  -4  546.85   38.50
   3  -7   4  673.33   38.00
  -3  -7  -4  696.53   37.70
   3  -7  -4  596.74   37.60
   3  -7  -4  643.74   38.40
  -3  -7   4  652.13   38.30
   3   7  -5  110.39    9.10
   3  -7   5   99.59    9.00
   3   7   5  104.59    8.60
  -3  -7   5  104.09    8.50
   3   7   5   87.49    7.90
   3   7   5  100.79    8.30
   3  -7  -5  113.69    8.70
   3  -7   6   89.99    8.30
   3  -7   6   74.09    6.90
  -3   7   6   92.39    8.40
   3  -7   6   74.09    8.60
   3   7  -6   70.09    7.60
   3  -7   6   64.99    7.50
   3   7   6   67.59    6.80
   3  -7  -6   76.59    6.90
   3   7   6   72.99    6.90
   3   7   6   76.49    7.30
   3   7   6   81.39    7.80
  -3  -7   6   76.09    7.40
   3  -7   7  306.27   19.40
  -3  -7  -7  293.87   18.70
  -3   7   7  317.17   20.70
   3  -7   7  297.77   21.30
   3  -7   7  286.07   24.00
   3  -7   7  301.67   20.40
   3   7  -7  278.37   25.00
  -3   7   7  267.47   22.20
  -3  -7   7  303.27   22.40
   3   7   7  294.77   23.40
   3   7   7  299.57   21.60
  -3   7   8   12.90    3.30
   3  -7   8    8.80    3.10
   3  -7   8    9.80    3.60
   3  -7   8    5.90    3.10
   3  -7   8    4.50    2.60
  -3  -7   8    8.40    3.40
  -3   7  -8    8.00    2.90
   3   7   8    7.40    2.70
   3   7   8   14.60    4.00
   3   7   8    9.70    3.20
   3   7   8   13.90    3.50
   3  -7   9   11.70    2.90
  -3   7   9   16.90    4.70
  -3  -7  -9    7.80    2.30
   3  -7   9    7.30    3.30
   3  -7   9    9.70    2.70
  -3  -7   9    9.70    5.10
   3   7   9   14.10    4.00
   3   7   9   12.90    5.20
   3   7   9   15.20    5.00
   3  -7  10    3.90    2.50
  -3   7  10    3.00    2.00
   3  -7  10    3.30    2.60
   3   7  10    3.60    2.10
   3   7  10    3.50    2.30
  -3  -7  10    2.00    2.20
   3   7  10    1.50    2.00
   3  -7 -10    5.80    2.60
   3   7  10    3.50    2.30
   3  -7  11   11.10    2.60
   3  -7  11    8.80    2.40
  -3   7  11   11.90    2.40
   3   7  11    9.20    2.30
   3  -7 -11    9.90    2.60
   3   7  11   12.90    2.70
   3   7  11   11.10    2.60
  -3  -7  11   12.10    2.90
   4  -7   0  354.16   21.60
   4   7  -1 4463.65  255.07
   4  -7   1 4594.54  255.47
  -4  -7   1 4403.56  254.47
   4  -7  -1 4429.66  255.57
   4  -7   2   13.50    2.30
   4   7  -2   19.20    2.60
   4  -7  -2   14.60    2.40
  -4  -7   2   14.90    2.20
  -4  -7   2   17.60    2.70
   4  -7  -2   18.60    2.90
   4   7  -3 1658.43   97.29
   4  -7   3 1638.54   96.79
   4   7   3 1689.33   95.59
   4  -7  -3 1690.33   98.39
   4   7   3 1586.64   95.99
   4  -7  -3 1778.62   97.39
   4  -7   4   22.50    3.10
   4   7  -4   18.10    3.50
  -4  -7  -4   24.50    2.90
   4  -7  -4   16.50    3.00
  -4  -7   4   19.40    3.30
   4  -7  -4   21.10    3.50
   4   7   4   15.50    2.80
   4  -7   5  675.73   41.10
   4  -7   5  679.33   42.60
   4   7  -5  651.63   42.30
   4  -7   5  673.13   41.30
   4  -7   5  641.94   42.80
   4   7   5  695.33   41.80
  -4  -7   5  722.73   41.90
   4   7   5  699.43   41.90
   4   7   5  708.13   42.00
   4   7   5  668.93   41.20
   4  -7   6   19.20    3.20
   4  -7   6   16.00    3.30
   4  -7   6   12.00    4.10
   4  -7   6   11.30    3.70
  -4   7   6   13.00    3.70
   4  -7   6   15.80    4.40
   4   7   6   17.50    3.40
   4   7   6   13.10    3.40
   4   7   6   16.60    4.00
  -4  -7   6   10.50    3.20
   4   7   6   14.60    3.50
  -4  -7  -7  571.14   32.10
   4  -7   7  486.25   34.50
   4  -7   7  565.64   33.50
   4   7  -7  563.84   35.90
  -4   7   7  546.75   33.80
   4  -7   7  514.45   33.90
   4   7   7  503.85   33.80
   4   7   7  533.25   33.30
   4   7   7  487.95   33.70
   4   7   7  493.75   33.40
  -4  -7   7  545.65   34.40
  -4  -7   7  533.65   34.90
  -4   7   8   10.40    2.90
   4  -7   8    5.00    2.60
   4  -7   8    8.20    2.70
   4  -7   8    9.10    3.50
  -4  -7  -8    7.30    2.20
   4  -7   8    3.40    3.00
   4   7   8    9.00    3.20
   4   7   8    6.90    3.20
  -4  -7   8    5.30    3.20
   4   7   8    8.90    2.90
   4   7   8    5.50    3.10
  -4   7  -8    6.10    2.60
  -4   7   9  258.47   18.00
   4  -7   9  269.67   17.80
  -4  -7  -9  244.68   17.20
   4  -7   9  252.67   18.40
   4  -7   9  270.87   17.20
   4  -7  -9  277.27   19.10
  -4  -7   9  282.97   19.50
   4   7   9  239.68   17.90
   4   7   9  251.47   18.00
   4   7   9  259.17   18.50
   4  -7  10    4.40    2.80
  -4   7  10    5.60    2.40
   4  -7  10    4.90    2.40
   4   7  10    4.20    2.30
   4   7  10    4.30    2.50
   4  -7 -10    2.80    2.20
  -4  -7  10    6.50    2.70
   4   7  10    6.90    2.90
   4   7  10    5.20    2.20
  -4   7  11  176.38   13.80
   4  -7  11  202.88   13.80
   4  -7  11  187.78   13.10
   4   7  11  197.28   13.50
  -4  -7  11  212.28   13.80
   4   7  11  218.88   13.40
   4   7  11  221.18   13.80
   4  -7 -11  190.48   14.90
   4   7  11  199.18   13.50
   5   7   0    3.40    1.00
   5  -7   0    6.20    1.80
   5   7  -1   74.19    5.50
   5  -7   1   61.49    5.60
   5  -7  -1   76.09    6.00
  -5  -7   1   76.99    5.60
  -5  -7   1   65.69    4.80
   5   7  -2   54.59    4.90
   5  -7   2   49.40    4.70
   5  -7  -2   47.00    4.90
  -5  -7   2   49.40    4.30
   5  -7   3  585.14   36.70
   5  -7   3  566.84   34.70
   5   7  -3  560.74   35.10
  -5  -7   3  596.64   34.70
   5  -7  -3  570.54   38.30
   5   7   3  520.25   33.60
   5  -7  -3  615.84   35.30
   5   7   3  573.04   33.30
   5  -7   4   64.19    5.80
   5   7  -4   60.29    6.30
   5  -7   4   49.00    6.20
   5  -7   4   58.09    7.40
   5  -7   4   53.39    7.60
   5   7   4   62.59    6.60
   5  -7  -4   46.00    6.70
   5   7   4   65.19    4.60
   5   7   4   57.19    6.20
   5   7   4   64.89    7.00
   5  -7  -4   71.99    6.50
  -5  -7   4   63.49    6.10
   5  -7   5   12.10    3.50
   5   7  -5    7.00    2.80
   5  -7   5   13.60    2.80
   5  -7   5    8.50    3.10
   5  -7   5   12.80    3.40
   5   7   5    7.80    2.60
  -5  -7   5   12.40    3.00
   5   7   5   16.40    3.60
   5   7   5    6.90    2.50
   5  -7  -5   10.50    3.40
   5   7   5    8.70    2.80
   5  -7  -5    9.80    3.50
   5  -7   6   23.10    4.00
   5  -7   6   12.60    4.90
  -5   7   6   29.00    4.50
   5   7  -6   17.70    4.40
   5  -7   6   22.10    4.90
   5  -7   6   17.60    3.30
   5   7   6   26.30    4.80
  -5  -7   6   16.80    4.30
   5  -7  -6   22.40    6.20
   5   7   6   31.50    5.10
   5   7   6   23.00    3.90
   5   7   6   18.60    4.00
   5   7  -7   36.00    6.60
   5  -7   7   43.30    6.30
  -5   7   7   41.20    5.40
   5  -7   7   47.10    7.40
   5  -7   7   38.80    5.40
   5  -7   7   49.00    6.60
   5   7   7   48.70    6.50
  -5  -7   7   43.70    6.70
  -5  -7   7   40.10    6.10
   5   7   7   53.39    6.10
   5   7   7   37.30    5.60
   5  -7  -7   30.60    6.50
   5   7   7   31.10    5.30
   5  -7   8   12.80    3.60
   5  -7   8   11.00    4.00
  -5  -7  -8    9.60    2.20
   5   7   8   12.20    3.40
   5   7   8   10.80    3.70
   5   7   8    6.90    4.20
  -5  -7   8   15.40    4.90
   5   7   8   13.90    3.60
   5  -7  -8    5.00    3.40
   5  -7   9   35.90    5.10
  -5   7   9   39.00    5.20
   5  -7   9   38.00    4.80
   5  -7   9   37.50    6.30
   5   7   9   40.40    5.60
   5   7   9   37.20    5.20
  -5  -7   9   44.70    6.20
   5   7   9   26.70    4.60
   5  -7  -9   39.90    6.00
   5   7   9   33.10    4.80
   5  -7  10    4.10    2.20
   5  -7  10    3.70    1.90
  -5   7  10    2.20    2.10
  -5  -7  10    6.00    2.20
   5  -7 -10   -0.90    2.20
   5   7  10    3.20    2.30
   5   7  10    1.30    1.60
   5   7  10    2.80    2.00
   5  -7  11   66.79    6.10
  -5  -7  11   72.39    5.80
   5   7  11   67.29    6.00
   5   7  11   83.59    6.20
   5   7  11   86.29    6.30
   6  -7   0  166.08   14.00
   6  -7   0  185.68   13.00
  -6  -7   0  210.68   11.50
   6   7   0  188.88   12.10
   6  -7   1   67.89    5.90
   6  -7   1   66.59    7.00
   6  -7   1   89.99    8.80
   6   7  -1   65.79    5.60
   6   7   1   70.19    4.90
  -6  -7   1   66.89    5.20
   6  -7  -1   76.89    6.30
   6  -7  -1   60.49    7.10
   6  -7   2    7.00    2.20
   6  -7   2    7.60    3.50
   6   7  -2    5.30    1.90
   6  -7   2    6.90    2.70
   6  -7  -2    5.70    2.10
   6   7   2    1.30    3.00
  -6  -7   2    7.00    1.80
   6   7   2    6.10    1.30
   6  -7   3  704.43   45.90
   6  -7   3  773.72   45.30
   6   7  -3  793.12   46.00
  -6  -7  -3  835.32   44.10
   6  -7   3  708.13   46.70
  -6  -7   3  769.22   46.80
   6  -7  -3  790.52   46.00
   6   7   3  716.93   45.40
   6  -7  -3  707.93   46.60
   6   7   3  761.42   43.70
   6   7   3  698.53   46.00
   6  -7   4    9.40    2.40
   6  -7   4    8.30    3.20
   6   7  -4    8.70    2.90
   6  -7   4   11.20    3.70
   6  -7   4   13.50    3.50
   6   7   4   10.60    2.80
   6  -7  -4   13.00    3.30
  -6  -7   4   13.70    3.00
   6  -7  -4    6.30    3.60
   6   7   4   11.40    6.00
   6   7   4   11.00    1.80
   6   7   4   17.10    3.50
   6   7   4   14.80    3.50
   6  -7   5  608.64   40.20
   6   7  -5  664.73   40.40
   6  -7   5  617.54   39.00
   6  -7   5  637.84   38.80
   6   7   5  639.34   39.30
  -6  -7   5  624.94   39.40
   6   7   5  608.94   39.30
   6  -7   6    4.90    2.20
   6  -7   6    3.70    3.00
   6  -7   6    1.70    2.90
   6  -7   6    2.20    3.20
   6   7  -6    9.20    3.70
   6   7   6    2.60    3.70
   6   7   6    9.90    3.40
  -6  -7   6   -2.70    2.90
   6  -7  -6    5.80    3.60
  -6  -7   6    6.00    2.90
   6   7   6    5.20    3.00
   6   7   6    4.90    2.80
   6  -7   7  501.45   36.20
   6  -7   7  583.24   35.20
   6  -7   7  554.04   36.70
   6   7  -7  579.24   38.00
   6  -7  -7  546.15   36.80
   6   7   7  557.14   35.40
  -6  -7   7  570.94   36.40
   6   7   7  525.95   35.50
   6   7   7  623.34   36.30
   6   7   7  593.24   36.10
   6  -7   8    4.40    2.90
   6  -7   8    3.90    2.60
  -6  -7  -8    7.60    2.00
   6  -7   8   10.60    2.90
   6   7   8    7.70    3.10
   6  -7  -8    5.10    3.20
   6   7   8    0.40    3.10
  -6  -7   8    9.80    3.20
   6   7   8    4.20    2.70
   6   7   8   10.90    3.30
   6  -7   9  204.78   15.10
   6  -7   9  201.68   14.20
   6   7   9  203.68   14.60
  -6  -7   9  196.18   16.40
   6   7   9  193.58   14.30
   6   7   9  193.78   14.20
   6  -7  -9  194.08   14.80
   6   7   9  201.08   14.40
   6  -7  10    5.90    2.00
   6  -7  10    3.20    2.10
   6   7  10    3.90    2.30
   6  -7 -10    6.30    2.20
  -6  -7  10    4.30    2.80
   6   7  10    3.50    1.60
   6   7  10    2.80    1.90
   6   7  10    7.90    4.30
   7  -7   0   17.50    5.10
   7  -7   0   21.20    3.80
   7  -7   0   29.20    5.50
  -7  -7   0   28.10    3.00
   7   7   0   31.30    7.60
  -7  -7  -1  110.79    8.70
   7   7  -1  129.09    9.30
  -7  -7  -1  121.09    8.10
   7  -7   1  127.59   11.10
   7  -7   1  117.19   11.20
  -7  -7   1  144.59   11.50
   7   7   1  123.99   10.00
   7  -7  -1  143.09   14.90
   7  -7  -1  131.79   10.00
   7   7   1  139.39   15.70
   7  -7  -1  126.09   11.20
   7  -7   2   11.10    2.70
   7  -7   2   12.80    3.80
   7  -7   2    8.90    3.50
   7   7  -2   15.80    5.70
   7   7  -2   13.60    3.10
   7  -7  -2   13.70    3.90
  -7  -7   2   11.20    2.60
   7  -7  -2   16.90    5.00
   7   7   2   13.90    2.10
   7   7   2   14.60    3.40
   7   7   2   19.10    3.80
   7  -7   3  267.07   18.50
   7  -7   3  305.87   20.00
   7  -7   3  256.67   19.20
   7   7  -3  282.37   19.10
   7  -7   3  256.87   19.80
  -7  -7   3  290.77   18.70
   7   7   3  292.47   16.90
   7   7   3  267.77   18.60
   7   7   3  279.07   18.60
   7  -7  -3  252.47   18.80
   7  -7  -3  281.17   20.30
   7   7   3  268.77   18.90
   7  -7   4   58.89    7.80
   7   7  -4   54.39    6.70
   7  -7   4   50.49    6.70
   7  -7   4   60.69    6.20
   7  -7   4   51.69    7.00
   7  -7  -4   48.10    8.00
   7   7   4   60.79    6.70
   7   7   4   63.69    6.90
   7  -7  -4   57.99    7.00
   7   7   4   58.79    7.30
  -7  -7   4   47.60    6.20
   7   7   4   59.19    4.70
   7  -7   5   45.00    6.30
   7   7  -5   38.40    5.70
   7  -7   5   33.70    5.90
   7  -7   5   31.30    6.10
   7  -7   5   28.50    4.80
   7   7   5   27.20    4.70
   7   7   5   37.10    5.40
   7  -7  -5   30.30    6.20
   7   7   5   34.70    5.40
  -7  -7   5   31.70    5.00
   7  -7  -5   33.00    5.90
   7  -7   6   16.50    3.40
   7   7  -6   23.50    5.40
   7  -7   6   22.20    5.00
   7  -7   6   17.60    4.50
   7  -7   6   20.60    4.30
  -7  -7   6   19.60    5.10
  -7  -7   6   12.70    4.00
   7   7   6   18.20    3.90
   7   7   6   19.40    4.00
   7  -7  -6   16.60    4.70
   7   7   6   20.00    4.10
   7   7  -7   61.49   10.40
   7  -7   7   65.49    7.80
   7  -7   7   69.39    7.00
   7  -7   7   59.19    7.50
  -7  -7   7   53.99    7.60
   7  -7  -7   50.09    7.70
  -7  -7   7   76.19    9.40
   7   7   7   71.49    7.30
   7   7   7   71.89    7.20
   7   7   7   69.49    7.30
   7  -7   8    4.00    2.10
   7  -7   8    4.00    2.30
   7  -7   8    2.90    2.70
  -7  -7   8    3.50    4.20
   7   7   8    9.80    3.20
   7   7   8    2.50    2.40
   7   7   8    3.50    2.20
   7  -7  -8    3.00    3.20
   7  -7   9   95.69    7.80
   7  -7   9   75.09    9.20
   7  -7   9   91.19    7.00
   7   7   9   81.99   10.50
   7   7   9   98.99   10.30
   7  -7  -9   83.49    8.00
   7   7   9  105.39   11.10
   7  -7  10    2.90    1.60
   7  -7  10    4.40    1.60
   7   7  10    3.40    1.60
   7   7  10    4.20    1.70
   7   7  10    5.20    1.90
   8   7   0   23.50    3.40
  -8  -7   0   18.80    2.90
   8  -7   0   18.60    4.50
   8   7   0   22.70    4.50
   8  -7   0   23.20    4.00
   8  -7   1  211.78   15.50
   8  -7   1  225.68   17.40
   8  -7   1  229.08   17.60
  -8  -7  -1  229.58   14.10
   8   7  -1  221.48   15.90
   8   7  -1  234.98   15.20
  -8  -7   1  212.78   14.80
   8  -7  -1  228.98   17.30
   8   7   1  211.18   14.20
   8   7   1  200.78   15.40
   8  -7  -1  238.98   16.00
   8  -7  -1  223.38   17.80
   8  -7   2    8.60    3.50
   8  -7   2    2.80    3.00
   8  -7   2   10.00    3.00
   8   7  -2    7.40    2.60
   8  -7  -2   11.50    4.40
   8  -7  -2    2.50    4.80
   8   7   2    8.80    2.00
   8   7   2    4.70    2.90
   8  -7  -2   10.80    3.10
   8   7   2    4.50    3.00
  -8  -7   2    6.00    2.30
   8  -7   3  391.56   26.10
   8  -7   3  368.06   25.20
   8   7  -3  358.56   26.80
   8   7  -3  408.36   25.80
   8  -7   3  415.66   27.20
   8  -7  -3  393.66   25.90
  -8  -7   3  368.66   25.10
   8   7   3  397.06   25.40
   8   7   3  375.36   23.30
   8   7   3  365.66   25.20
   8  -7  -3  439.56   27.80
   8  -7   4    8.20    3.60
   8  -7   4    7.80    3.90
   8  -7   4    4.80    3.20
   8  -7   4    0.10    3.80
   8   7   4   10.10    3.00
   8  -7  -4   -0.60    3.30
   8   7   4    1.90    3.20
   8   7   4    1.80    2.90
   8  -7  -4    8.30    3.80
   8  -7   5  255.67   19.40
   8  -7   5  261.67   18.90
   8  -7   5  262.87   18.00
   8   7  -5  263.37   19.10
   8  -7   5  243.68   18.10
   8   7   5  260.97   18.00
   8  -7  -5  218.68   19.00
  -8  -7   5  219.98   18.10
   8  -7  -5  270.37   19.90
   8   7   5  284.77   18.10
   8   7  -6    4.40    8.00
   8  -7   6    5.00    3.10
   8  -7   6    8.60    3.40
   8   7   6   -0.70    2.70
   8   7   6    7.20    2.90
   8  -7  -6    3.80    3.30
   8   7   6    9.10    3.00
  -8  -7   6    8.90    4.70
   8  -7   7  342.87   24.70
   8  -7   7  404.26   23.80
   8  -7   7  361.56   24.50
   8   7   7  381.76   24.20
   8   7   7  383.26   24.00
   8  -7  -7  345.07   24.90
   8   7   7  327.97   23.60
   8  -7   8    7.80    3.30
   8  -7   8    5.50    2.30
   8  -7   8    6.80    2.70
   8   7   8    6.10    2.10
   8   7   8    7.60    2.80
   8  -7  -8    6.40    3.00
   8  -7   9  231.28   13.60
   8  -7   9  226.88   14.50
   8  -7   9  231.58   14.50
   8   7   9  209.68   14.30
   8   7   9  213.58   14.50
   8   7   9  203.78   14.10
   8  -7  -9  190.38   14.00
   9  -7   0   13.80    4.50
   9  -7   0   11.70    3.50
   9  -7   0   25.00    5.30
   9   7   0   13.40    3.80
   9   7   0   10.30    3.50
   9  -7   1    6.60    3.50
   9  -7   1   14.30    3.90
   9  -7   1   11.30    4.40
   9   7  -1    6.70    4.00
   9  -7  -1   19.60    4.90
   9  -7  -1    8.50    4.60
   9  -7  -1   17.00    4.80
   9   7   1   12.70    3.70
   9  -7   2   13.80    5.00
   9  -7   2   16.30    4.00
   9  -7   2   25.80    5.30
   9   7  -2   15.80    3.80
   9   7  -2   23.00    4.80
   9  -7  -2   33.10    6.90
   9   7   2   20.80    3.10
   9   7   2   19.20    4.30
   9  -7  -2   21.10    4.50
  -9  -7   2   24.10    4.10
   9   7   2   25.60    4.20
   9  -7   3    6.00    2.50
   9  -7   3   10.80    3.90
   9   7  -3    8.00    3.10
   9  -7   3    6.30    3.90
   9   7   3    7.90    3.20
   9  -7  -3    8.80    4.00
   9  -7  -3    9.80    4.10
   9   7   3    7.70    2.70
  -9  -7   3    5.00    2.90
   9   7   3    6.80    1.90
   9  -7   4   12.40    3.50
   9  -7   4   16.40    6.50
   9  -7   4   18.10    6.40
   9   7  -4    8.30    3.60
   9  -7  -4    5.00    5.20
  -9  -7   4    9.10    3.50
   9  -7  -4   22.70    5.80
   9   7   4   22.60    6.10
   9  -7   5    7.90    3.90
   9  -7   5   14.50    3.90
   9   7  -5    6.30    3.90
   9  -7   5   11.60    3.50
   9  -7   5    9.40    3.80
  -9  -7   5   17.90    4.40
   9   7   5    7.90    3.10
   9  -7  -5    7.70    3.60
   9   7   5   10.50    3.10
   9  -7   6    2.10    2.30
   9  -7   6    1.50    2.80
   9  -7   6    3.90    2.70
   9   7   6    3.70    2.20
   9   7   6    1.30    2.20
   9  -7  -6   -0.40    2.80
   9   7   6    1.50    2.70
   9  -7   7   31.30    4.70
   9  -7   7   35.60    4.90
   9   7   7   31.00    4.70
   9   7   7   31.60    4.60
   9  -7  -7   23.40    5.40
   9  -7   8    1.50    1.90
   9  -7   8    6.40    1.80
   9  -7   8    6.90    3.10
   9  -7  -8    7.90    4.10
   9   7   8    3.10    1.90
   9   7   8    5.70    2.20
  10   7   0   31.90    4.90
  10  -7   0   43.30   10.00
  10  -7   0   30.80    5.80
  10   7   0   33.80    6.10
  10  -7   1  325.17   21.50
  10  -7   1  270.87   19.80
  10   7  -1  285.47   19.40
  10   7  -1  283.67   19.10
  10  -7  -1  270.17   19.70
  10   7   1  277.17   18.10
  10   7   1  300.77   19.50
  10   7  -2   -3.10    2.40
  10  -7   2   -5.90    2.80
  10  -7   2    1.90    3.10
  10   7  -2    0.70    3.70
  10  -7  -2   -4.70    5.00
  10   7   2    3.30    2.80
  10  -7  -2   -1.30    2.80
  10   7   2   -0.50    3.30
  10  -7   3  243.48   17.20
  10  -7   3  260.77   18.40
  10  -7   3  242.28   17.60
  10   7  -3  219.88   16.90
  10   7   3  222.98   16.30
  10   7   3  248.78   15.10
  10   7   3  229.28   16.40
  10  -7   4   12.00    3.50
  10  -7   4    5.90    3.00
  10  -7  -4    4.80    4.00
  10   7   4    4.50    2.80
  10   7   4    6.20    2.60
  10  -7   5  155.18   12.30
  10  -7   5  170.08   13.40
  10  -7  -5  173.18   13.70
  10   7   5  164.08   12.10
  10   7   5  152.18   11.90
  10  -7   6    0.10    2.30
  10  -7   6   -0.60    2.70
  10   7   6   -1.70    3.40
  10   7   6    1.40    1.80
  10  -7  -6    2.20    2.70
  10  -7   7   33.10    4.40
  10  -7   7   42.00    4.20
  10   7   7   39.00    4.30
  10   7   7   40.90    4.50
  10  -7  -7   28.30    5.30
  11   7   0   10.00    3.50
  11  -7   0   19.80    4.90
  11  -7   1   25.90    5.10
  11  -7   1   35.10    6.10
  11   7   1   21.90    4.40
  11  -7  -1   41.00    6.40
  11  -7   2   17.40    4.30
  11  -7   2   16.80    4.40
  11  -7  -2   17.20    4.30
  11   7   2   20.10    4.00
  11  -7   3    1.30    2.70
  11  -7   3    5.90    2.80
  11  -7  -3    5.10    2.80
  11   7   3    7.20    2.70
  11  -7   4    9.70    2.90
  11  -7   4   16.30    5.00
  11   7   4   16.20    3.20
  11   7   4   14.50    3.30
  11  -7  -4    7.60    5.50
  11  -7   5   21.00    3.50
  11  -7   5   16.90    3.20
  11   7   5   21.50    3.30
  11  -7  -5   21.70    3.90
  11   7   5   19.50    3.70
  11  -7   6    3.10    1.90
  11  -7   6    4.80    2.20
  11   7   6    6.40    1.90
  11  -7  -6    2.20    2.10
  11   7   6    5.50    2.00
  12  -7   0   56.69    6.80
  12   7   0   58.29    7.10
  12  -7   1    3.10    2.40
  12  -7  -1    4.90    2.60
  12   7   1    5.00    2.70
  12  -7   2    4.50    2.60
  12  -7  -2    4.10    2.80
  12   7   2    6.10    2.20
  12  -7   3   69.49    7.30
  12  -7   3   60.59    6.10
  12  -7  -3   63.09    6.50
  12   7   3   72.49    5.70
  12  -7   4    0.70    1.90
  12  -7   4    2.10    1.70
  12  -7  -4    3.50    2.90
  12   7   4    2.50    2.10
   0  -8   0 3078.69  190.08
   0   8   0 3600.74  190.58
   0  -8   1   25.40    2.30
   0  -8  -1   29.10    2.20
   0  -8   1   32.60    2.60
   0  -8  -2  243.18   15.80
   0   8   2  289.97   17.10
   0  -8   2  281.97   16.50
   0  -8   2  264.27   16.20
   0  -8   3   30.10    3.40
   0  -8  -3   37.40    2.80
   0   8  -3   35.20    3.90
   0   8  -4 2128.09  126.59
   0  -8   4 1990.20  125.99
   0   8  -4 2230.28  125.29
   0  -8  -4 2385.96  125.19
   0   8  -5    2.40    1.60
   0  -8   5    3.70    1.90
   0   8  -5    1.30    1.20
   0  -8  -5    2.20    1.10
   0   8   6  887.81   53.39
   0  -8   6  833.62   53.99
   0  -8  -6  890.11   52.39
   0   8   6  882.51   53.29
   0   8   6  919.11   54.09
   0   8  -6 1000.20   55.19
   0   8   6  830.82   53.09
   0   8   7   -0.90    2.00
   0   8   7   -3.00    1.80
   0   8   7   -1.70    2.10
   0  -8  -7    0.70    1.30
   0  -8   7   -3.60    2.00
   0   8   7   -1.60    2.30
   0  -8   7    2.90    2.50
   0  -8   8  453.25   29.80
   0   8   8  472.05   28.90
   0   8   8  426.56   29.20
   0  -8   8  477.15   31.20
   0   8   8  469.25   30.10
   0  -8  -8  431.46   28.40
   0   8   8  451.45   29.10
   0  -8   9    3.70    2.80
   0  -8   9   -2.00    2.20
   0  -8  -9   -3.70    3.30
   0   8   9    0.90    2.80
   0   8   9   -0.30    2.00
   0   8   9   -3.30    2.30
   0   8   9    0.30    2.40
   0  -8  10   28.10    5.50
   0   8  10   21.60    4.30
   0  -8  10   24.90    4.00
   0   8  10   14.50    2.70
   0   8  10   14.80    3.40
   0   8  11    1.30    2.00
   0   8  11    3.70    2.20
   0  -8  11   -0.20    1.80
   0  -8  11    0.50    2.40
   0  -8  12   58.79    5.40
   0   8  12   63.89    5.40
   0  -8 -12   62.49    5.10
   1   8   0  136.69    9.10
  -1  -8   0  143.29    8.80
   1  -8   0  158.18    9.40
   1  -8   0  169.18    9.50
   1  -8   1  249.48   15.20
   1  -8   1  250.87   15.30
   1  -8  -1  236.28   15.10
  -1  -8   1  266.07   15.00
   1  -8  -1  255.77   15.10
   1  -8   2 2896.61  170.78
   1  -8   2 2827.12  170.78
  -1  -8   2 3158.98  170.68
   1  -8  -2 3057.69  170.58
   1  -8   3  165.78   10.80
  -1  -8  -3  157.18    9.70
   1  -8   3  169.48   10.50
   1   8  -3  146.99   10.90
  -1   8  -3  164.08   11.10
   1  -8  -3  161.08   10.50
   1   8   3  145.39   10.50
  -1  -8   3  178.18   10.80
   1   8  -4 5496.85  302.87
   1   8  -4 5300.47  304.37
  -1  -8  -4 5383.56  302.57
   1  -8   4 5000.50  303.57
  -1  -8   4 5451.55  304.57
  -1   8  -4 5249.17  304.37
   1  -8   5  312.07   21.10
   1   8  -5  328.07   22.10
  -1  -8  -5  379.46   20.30
  -1   8  -5  346.57   22.20
   1  -8  -5  313.97   20.40
  -1  -8   5  313.87   21.30
  -1   8   6  100.89    9.10
  -1   8   6  105.69    8.70
   1  -8   6   94.59    9.70
   1   8  -6  108.99    9.80
  -1  -8  -6  109.49    7.50
  -1   8   6  113.39   10.30
  -1   8   6   90.79    8.50
  -1  -8   6  105.69   15.30
  -1   8  -6  102.29    7.70
   1   8   6   92.69    9.10
   1  -8  -6  101.39    7.80
   1   8   6   98.99    8.60
   1   8   6   98.89    8.40
   1   8   6  113.89   11.00
  -1   8   7   13.60    3.50
   1  -8   7   14.40    4.00
   1   8  -7    7.10    7.70
  -1   8   7   15.60    3.70
   1  -8   7   12.40    3.50
  -1   8   7   13.90    3.00
  -1   8   7   13.90    3.00
  -1  -8  -7    9.90    2.30
  -1  -8   7   16.20    4.20
   1   8   7   11.90    3.10
   1   8   7   13.20    3.10
   1  -8  -7   10.70    2.60
   1   8   7    9.70    3.10
  -1  -8   7    8.80    3.50
   1   8   7    9.70    3.20
   1  -8   8  256.67   19.00
  -1   8   8  251.87   17.20
   1  -8   8  265.87   18.40
  -1  -8  -8  234.38   16.30
  -1   8   8  224.98   17.80
  -1   8   8  243.98   16.60
   1   8   8  267.87   17.40
  -1  -8   8  256.27   17.60
   1   8   8  237.78   17.30
  -1  -8   8  237.98   18.90
   1   8   8  250.47   17.10
   1   8   8  229.68   17.90
   1  -8  -8  223.78   16.80
   1  -8   9    9.10    3.60
   1  -8   9   11.30    4.20
  -1   8   9    8.20    2.70
  -1   8   9    9.30    3.60
  -1  -8  -9    7.10    2.80
  -1   8   9    6.50    3.10
   1   8   9    9.00    3.60
   1   8   9   14.40    3.50
   1   8   9    7.10    2.70
   1   8   9   10.10    3.30
  -1  -8   9   11.60    3.60
  -1  -8   9    6.80    2.90
   1  -8  10  214.58   16.00
  -1   8  10  207.88   16.10
  -1   8  10  233.38   14.90
   1  -8  10  204.08   16.60
   1   8  10  223.08   15.40
   1   8  10  209.98   15.20
  -1  -8  10  242.58   15.40
   1   8  10  234.88   16.40
  -1  -8  10  210.88   16.90
  -1   8  11   10.10    3.40
   1  -8  11   17.80    2.90
   1  -8  11    4.10    3.30
   1   8  11   11.90    3.10
  -1  -8  11    7.80    3.10
   1   8  11   14.00    2.40
   1  -8  12  198.48   14.80
  -1  -8  12  208.08   14.20
   1   8  12  247.48   14.30
   1  -8 -12  207.18   13.90
   2   8  -1   62.19    4.40
   2  -8   1   69.09    5.00
   2  -8   1   71.79    5.00
   2  -8  -1   61.79    4.90
  -2  -8   1   72.09    4.20
  -2  -8   1   64.89    4.30
   2  -8  -1   67.89    4.90
   2   8  -2 2431.46  142.29
   2  -8   2 2422.16  142.29
   2  -8   2 2664.63  142.19
   2  -8  -2 2578.94  141.99
   2   8   2 2329.17  141.39
   2  -8  -2 2460.85  142.19
   2  -8   3   57.69    4.70
  -2  -8   3   61.89    4.90
  -2   8  -3   50.99    5.40
   2  -8  -3   56.69    4.70
   2  -8  -3   63.79    4.60
   2   8   3   49.00    4.40
   2   8  -4 2296.17  124.29
   2  -8   4 2232.38  123.19
   2  -8   4 1845.92  122.99
   2  -8  -4 2212.58  123.39
  -2   8  -4 2195.88  124.09
  -2  -8   4 2114.89  123.49
   2  -8  -4 2070.79  122.79
   2   8  -5   15.90    3.40
  -2  -8  -5   12.40    1.90
   2  -8  -5   14.40    2.40
  -2  -8   5   13.10    2.80
  -2   8  -5   19.50    4.40
  -2   8   6  327.57   21.60
   2  -8   6  364.86   22.10
   2  -8   6  316.77   22.50
   2  -8   6  292.27   22.00
   2   8  -6  335.17   22.50
  -2   8   6  327.67   21.20
   2  -8  -6  335.07   20.60
   2   8   6  310.57   20.90
   2   8   6  318.17   21.10
   2   8   6  302.97   21.30
   2   8   6  313.77   21.80
   2  -8   7    5.10    2.70
   2  -8   7    6.70    3.10
  -2   8   7    4.60    2.80
   2  -8   7    5.60    3.00
  -2   8   7    7.00    2.90
  -2   8   7    6.40    2.90
  -2  -8  -7    5.60    1.70
   2   8  -7   -3.00    3.60
   2  -8   7    7.30    3.20
  -2  -8   7    9.90    3.50
  -2  -8   7    0.40    2.60
   2  -8  -7    6.60    2.80
   2   8   7    1.50    2.80
   2   8   7    4.20    2.10
   2   8   7    5.40    2.80
   2   8   7    5.10    2.50
  -2  -8   7   -4.10    3.60
  -2   8  -7    3.10    2.20
   2  -8   8   65.99    8.30
  -2   8   8   92.19    8.20
   2  -8   8   76.89    9.00
  -2   8   8   86.59    8.60
   2  -8   8   81.09    7.80
  -2  -8  -8   78.39    6.80
  -2   8   8   86.59    7.50
   2   8   8   77.29    7.60
   2   8   8   71.19    7.80
   2   8   8   83.89    8.10
   2   8   8   79.19    8.60
  -2  -8   8   91.09    8.50
  -2  -8   8   81.09    9.30
   2  -8   9    1.50    2.60
  -2  -8  -9    1.80    2.10
   2  -8   9    4.80    3.10
  -2   8   9    4.70    3.10
  -2  -8   9    0.30    2.70
   2   8   9    2.20    2.60
   2   8   9    3.90    2.50
   2   8   9    3.10    2.50
   2   8   9   -0.90    2.30
   2  -8  10   33.20    4.90
   2  -8  10   32.80    5.10
  -2   8  10   38.40    5.50
   2   8  10   20.00    3.50
   2   8  10   32.80    4.80
  -2  -8  10   24.50    4.90
   2   8  10   33.00    5.20
   2   8  10   22.40    4.10
  -2   8  11    6.00    2.10
   2  -8  11    5.20    2.00
   2  -8  11    2.80    2.10
   2   8  11    2.10    1.70
  -2  -8  11    2.30    2.10
   2   8  11    3.90    2.00
   2   8  11    2.60    1.80
   2  -8 -11    2.50    2.30
   3  -8   0  155.68   10.40
   3  -8   0  161.98   10.30
   3  -8   1   48.40    4.10
   3  -8   1   50.99    4.10
   3  -8  -1   51.49    4.20
   3  -8  -1   48.20    4.00
  -3  -8   1   49.10    3.10
  -3  -8   1   46.80    3.20
   3  -8   2  176.58   10.40
  -3  -8   2  159.78   10.10
   3  -8  -2  146.89   10.20
   3  -8  -2  145.99   10.40
   3  -8   3  151.58   10.00
   3   8  -3  146.09   10.40
   3  -8  -3  141.49   10.10
  -3  -8   3  157.18   10.10
  -3   8  -3  136.99   10.40
   3  -8  -3  145.09    9.80
   3  -8   4 1616.54   89.39
   3   8  -4 1389.86   89.89
  -3  -8  -4 1659.83   88.89
  -3  -8   4 1461.05   89.49
   3  -8  -4 1464.05   88.99
   3  -8  -4 1633.44   89.79
   3  -8   5   91.99    8.70
   3  -8   5  111.59    7.90
   3   8  -5  114.29    9.10
   3   8   5   89.49    8.60
   3   8   5   92.89    7.80
   3  -8  -5   95.09    7.50
  -3  -8   5   97.29    8.20
   3   8   5   92.09    8.10
   3   8   5   81.69    7.80
  -3   8   6  115.49   10.20
   3  -8   6  109.39   11.10
  -3  -8  -6  119.39    8.30
   3  -8   6  119.59   10.70
   3  -8   6  119.99    9.50
   3   8  -6  111.89   10.60
   3  -8   6  124.39   10.80
  -3   8   6  115.29   10.10
   3   8   6  115.49    9.80
  -3  -8   6  129.39   10.30
   3   8   6  141.29   10.40
   3  -8  -6  126.39    9.60
   3   8   6  133.29   10.40
   3   8   6  125.79    9.70
   3  -8   7   11.90    3.80
   3   8  -7    9.90    4.20
   3  -8   7   17.00    4.00
  -3   8   7   12.30    4.80
  -3   8   7    9.20    3.70
  -3  -8  -7    6.10    1.90
   3  -8   7    7.20    3.40
   3  -8   7    8.00    3.10
  -3  -8   7    5.30    3.80
   3   8   7    8.60    2.90
   3   8   7    7.70    2.90
   3   8   7    9.70    3.10
  -3  -8   7   10.10    3.60
   3   8   7    8.80    3.10
   3  -8   8  805.92   47.80
   3  -8   8  752.22   49.20
   3  -8   8  813.52   46.80
   3  -8   8  719.13   48.70
  -3  -8  -8  751.22   47.50
  -3   8   8  847.02   48.40
  -3  -8   8  731.13   49.30
   3   8   8  796.02   48.30
   3   8   8  791.42   48.40
   3   8   8  744.13   47.60
   3   8   8  818.32   48.00
   3  -8   9    2.80    2.50
  -3  -8  -9    3.40    2.00
   3  -8   9   -0.40    2.20
  -3   8   9    0.40    2.10
   3  -8   9   -1.50    2.10
   3  -8   9    1.90    3.00
   3   8   9    1.90    2.40
   3   8   9    7.90    2.80
   3   8   9    1.50    2.30
   3   8   9   -1.10    1.90
  -3  -8   9    3.30    2.90
  -3   8  10  518.35   32.30
   3  -8  10  523.75   33.00
   3  -8  10  514.95   33.10
   3   8  10  518.55   32.40
   3   8  10  500.35   32.10
  -3  -8  10  506.55   33.30
   3   8  10  508.25   32.50
   3  -8 -10  522.65   33.00
   3   8  10  525.65   32.50
   3  -8  11   12.70    2.80
  -3   8  11   14.60    2.70
   3  -8  11   13.00    2.80
   3  -8 -11   15.60    3.00
   3   8  11   13.40    2.40
   3   8  11   17.60    3.20
  -3  -8  11   21.20    3.50
   3   8  11   13.30    2.60
   4  -8   0 2416.66  138.89
   4  -8   1   25.10    3.00
   4   8  -1   20.40    2.40
  -4  -8   1   20.70    1.90
   4  -8  -1   25.10    3.10
  -4  -8   1   19.20    1.90
   4   8  -2  430.16   25.50
   4  -8   2  402.56   25.30
   4  -8  -2  428.56   25.70
  -4  -8   2  425.06   24.70
  -4  -8   2  432.96   25.00
  -4   8  -2  435.36   28.20
   4  -8  -2  368.96   25.20
   4   8  -3   57.69    5.50
   4  -8   3   68.59    5.50
   4   8   3   55.19    4.40
   4   8   3   54.89    4.00
  -4  -8   3   67.49    5.40
   4  -8  -3   52.89    5.10
   4  -8  -3   70.39    5.80
   4   8  -4  101.09    8.80
   4  -8   4  112.39    8.30
   4  -8   4  139.59   14.20
  -4  -8   4  112.79    8.60
   4   8   4  110.49    8.80
   4   8   4   93.09    7.90
   4  -8  -4   98.39    8.20
   4  -8  -4  120.29    8.90
   4  -8   5   39.60    6.10
   4  -8   5   39.20    5.90
   4  -8   5   48.70    4.90
   4  -8   5   43.50    6.20
   4   8  -5   48.20    6.00
   4  -8  -5   57.29    6.40
  -4  -8   5   49.10    5.50
   4   8   5   45.80    5.10
   4   8   5   50.99    5.70
   4   8   5   46.80    5.40
   4  -8   6  294.37   19.30
   4  -8   6  243.68   19.00
   4  -8   6  275.27   17.80
   4  -8   6  281.47   19.50
   4   8  -6  232.28   19.00
   4  -8   6  251.17   17.80
  -4   8   6  276.67   18.40
   4   8   6  254.37   18.30
   4   8   6  266.57   18.30
   4   8   6  270.97   18.80
   4   8   6  278.77   18.00
  -4  -8   6  254.57   18.60
   4  -8   7   10.30    3.30
  -4  -8  -7    6.20    1.80
  -4   8   7    4.50    2.70
   4  -8   7    0.90    2.50
   4  -8   7    5.00    2.90
   4   8  -7    8.00    3.70
   4   8   7    9.00    3.30
  -4  -8   7    5.70    3.30
  -4  -8   7    8.30    3.90
   4   8   7    5.90    2.80
   4   8   7    0.80    2.00
   4   8   7    6.20    2.60
   4  -8   8  649.83   43.60
   4  -8   8  709.83   41.50
   4  -8   8  664.63   43.10
  -4   8   8  681.23   42.20
   4  -8   8  686.93   42.70
  -4  -8  -8  637.54   41.00
  -4  -8   8  731.73   44.20
  -4   8  -8  689.03   41.80
   4   8   8  650.73   42.40
   4   8   8  652.13   42.20
   4   8   8  699.63   42.90
   4   8   8  769.22   43.30
   4  -8   9    0.10    2.90
   4  -8   9    0.50    2.10
   4  -8   9    3.00    2.00
  -4   8   9    3.10    2.10
   4  -8   9    1.30    2.50
  -4  -8  -9    2.10    2.10
  -4  -8   9    1.50    2.60
   4  -8  -9    5.20    2.60
   4   8   9    1.10    2.30
   4   8   9   -1.20    1.90
   4   8   9    1.00    2.10
   4   8   9    2.10    2.10
   4  -8  10  134.39   10.60
  -4   8  10  119.99   11.70
   4  -8  10  142.19    9.90
   4  -8  10  136.49   11.30
   4   8  10  138.99   10.80
   4  -8 -10  134.39   11.10
  -4  -8  10  131.89   11.00
   4   8  10  140.49   10.70
   4   8  10  144.99   10.90
   4   8  10  137.19   10.40
   4  -8  11    2.60    3.70
  -4   8  11    6.30    2.00
   4  -8  11    5.10    2.00
   4   8  11    5.60    1.90
   4   8  11    8.30    2.00
  -4  -8  11    3.40    1.80
   4   8  11    4.20    1.90
   5  -8   0  179.08   11.60
   5   8   0  158.28   10.30
   5  -8   1    6.70    1.90
   5   8  -1    8.40    1.80
  -5  -8   1    4.50    1.00
   5  -8  -1    7.70    2.00
   5   8  -2  720.73   38.50
   5  -8   2  558.04   38.00
   5  -8  -2  657.13   38.60
  -5  -8   2  617.44   37.70
   5   8  -3   26.60    3.80
   5  -8   3   27.00    5.50
   5  -8   3   25.00    3.60
   5   8   3   25.90    2.30
  -5  -8   3   31.20    3.60
   5  -8  -3   28.90    5.00
   5  -8  -3   30.30    3.90
   5  -8   4 1454.65   88.69
   5  -8   4 1490.65   89.69
   5  -8   4 1519.15   87.09
   5  -8   4 1397.96   87.59
   5   8  -4 1561.74   88.19
   5  -8  -4 1413.56   88.29
  -5  -8   4 1590.24   87.59
   5   8   4 1512.15   87.69
   5   8   4 1459.25   87.09
   5  -8   5   -0.90    3.00
   5  -8   5   -1.70    1.40
   5  -8   5    4.60    2.70
   5  -8  -5   -0.10    2.30
   5   8   5    4.80    2.20
   5   8   5    1.30    3.20
   5   8   5    1.20    2.10
   5   8   5    1.40    1.90
  -5  -8   5    1.40    1.80
   5  -8  -5    2.10    2.50
  -5   8   6   72.79    8.10
   5  -8   6   74.69    7.10
   5  -8   6   63.39    8.00
   5  -8   6   56.59    7.20
   5   8  -6   90.09    8.70
   5  -8   6   76.89    8.40
   5  -8  -6   85.19    8.80
   5   8   6   83.49   10.20
   5   8   6   71.49    7.00
   5   8   6   80.79    7.90
   5   8   6   76.89    7.50
  -5  -8   6   70.39    7.80
   5  -8   7   29.50    5.70
   5  -8   7   19.90    3.60
   5  -8   7   19.20    4.50
  -5   8   7   14.60    3.90
  -5  -8  -7   19.10    4.00
   5   8  -7   23.10    5.40
   5   8   7   21.30    4.30
  -5  -8   7   15.50    3.90
   5   8   7   20.50    4.20
   5   8   7   32.00    5.30
   5  -8  -7   18.00    4.80
   5   8   7   17.00    3.80
  -5  -8  -8   80.59    7.00
  -5   8   8   88.49    8.20
   5  -8   8   80.69   11.60
   5  -8   8   90.29    8.10
   5   8   8  114.19   11.70
   5   8   8   93.29   11.80
   5   8   8   66.79   10.30
   5   8   8  101.49   10.60
   5  -8   9    5.10    2.20
   5  -8   9    6.50    3.30
  -5   8   9    7.70    2.40
   5  -8   9    9.00    5.30
   5  -8   9    4.20    2.40
   5   8   9    8.00    2.90
   5   8   9    5.70    2.90
   5   8   9    2.00    1.90
  -5  -8   9    3.10    2.40
   5   8   9    4.10    2.30
   5  -8  -9    2.80    2.50
   5  -8  10  187.38   12.00
  -5   8  10  178.48   13.90
   5  -8  10  167.18   13.60
   5  -8 -10  167.48   12.90
   5   8  10  186.28   13.20
  -5  -8  10  176.88   12.70
   5   8  10  156.58   13.90
   5   8  10  168.38   12.40
   5   8  10  179.28   12.80
   5  -8  11   -1.80    1.10
  -5  -8  11   -1.90    1.30
   5   8  11    0.40    1.50
   5   8  11    1.90    1.30
   5   8  11   -0.40    1.10
   6  -8   0  574.54   33.70
   6  -8   0  533.25   34.80
   6   8   0  513.55   32.40
  -6  -8   0  574.34   31.70
   6  -8   1   10.80    2.40
   6  -8   1   10.60    3.60
   6  -8   1    6.70    3.30
   6   8  -1   12.90    2.40
  -6  -8   1   11.90    1.90
   6   8   1   13.60    1.80
   6  -8  -1   15.90    2.70
   6  -8  -1   20.60    4.10
   6  -8   2  146.49   10.40
   6   8  -2  144.49   10.40
   6  -8   2  135.69   12.80
  -6  -8   2  143.89   10.00
   6   8   2  135.59   10.90
   6  -8  -2  127.89   11.40
   6  -8  -2  153.68   10.80
   6  -8   3   39.60    5.50
   6  -8   3   40.30    4.80
   6   8  -3   41.20    5.50
   6  -8   3   29.20    5.60
   6  -8   3   43.90    6.90
   6   8   3   41.40    5.30
   6  -8  -3   52.09    7.90
   6   8   3   33.50    5.00
   6   8   3   35.90    4.90
   6   8   3   44.40    3.30
   6  -8  -3   34.60    4.90
  -6  -8   3   39.00    4.80
   6   8  -4  368.36   24.90
   6  -8   4  406.16   24.80
   6  -8   4  362.66   25.20
   6  -8   4  393.26   24.20
   6  -8   4  343.37   25.30
   6   8   4  369.16   24.30
   6  -8  -4  363.66   25.50
  -6  -8   4  392.46   24.50
   6   8   4  367.66   24.00
   6  -8  -4  363.56   24.70
   6   8   4  379.66   22.40
   6   8   4  369.16   24.50
   6  -8   5   22.30    5.20
   6   8  -5   23.50    5.00
   6   8   5   25.30    4.80
   6   8   5   19.60    4.20
   6   8   5   23.90    4.40
   6  -8  -5   19.90    4.80
  -6  -8   5   16.40    3.70
   6   8  -6  134.59   12.10
   6  -8   6  118.99   10.30
   6  -8   6  141.29   12.10
   6  -8   6  132.29   10.50
   6  -8   6  112.99   11.40
   6  -8  -6  138.99   12.30
  -6  -8   6  131.99   11.60
   6   8   6  131.39   11.40
   6   8   6  125.99   10.50
   6   8   6  135.59   11.10
   6   8   6  131.69   11.00
  -6  -8   6  119.69   11.10
   6  -8   7   51.89    7.60
   6   8  -7   50.69    8.30
   6  -8   7   59.69    6.60
   6  -8   7   47.60    7.40
   6   8   7   60.89    7.10
   6   8   7   55.29    6.60
  -6  -8   7   56.49    7.60
   6  -8  -7   68.29    8.20
   6   8   7   47.80    6.50
   6   8   7   65.69    7.00
  -6  -8   7   61.29    8.40
   6  -8   8  123.49   10.20
   6  -8   8  133.99   11.60
   6  -8   8  130.79   11.90
   6   8   8  146.79   11.30
   6   8   8  144.99   11.40
   6   8   8  121.79   11.30
   6  -8  -8  130.49   11.90
  -6  -8   8  140.89   11.60
   6   8   8  149.79   11.50
   6  -8   9   12.50    2.80
   6  -8   9    9.70    2.60
   6  -8   9   12.80    3.90
  -6  -8   9   11.20    3.90
   6   8   9    9.40    2.70
   6   8   9   12.60    3.50
   6   8   9   19.70    4.00
   6   8   9   12.10    3.00
   6  -8  -9   11.10    3.20
   6  -8  10   11.50    3.10
   6  -8  10    7.40    2.40
   6  -8 -10   15.20    2.60
   6   8  10   14.70    4.70
  -6  -8  10   15.30    2.50
   6   8  10   14.20    2.80
   6   8  10   12.60    2.70
   6   8  10   14.20    2.90
   7  -8   0  223.08   17.20
   7  -8   0  254.57   16.40
   7   8   0  232.18   15.00
   7  -8   0  218.48   17.50
  -7  -8   0  244.88   14.90
  -7  -8  -1   38.10    3.10
   7   8  -1   42.10    4.40
   7  -8   1   34.60    5.60
  -7  -8  -1   44.00    3.40
   7  -8   1   42.90    6.40
   7  -8   1   41.80    5.40
   7   8   1   33.40    5.40
   7  -8  -1   49.20    5.10
   7   8   1   37.30    5.00
   7  -8  -1   23.40    6.00
  -7  -8   1   33.60    3.80
   7  -8  -1   38.40    6.20
   7   8   1   33.50    3.50
   7  -8   2  585.04   37.50
   7   8  -2  610.14   35.90
   7  -8   2  578.54   36.90
   7   8   2  533.45   35.60
  -7  -8   2  597.54   35.30
   7   8   2  614.44   33.90
   7   8   2  554.74   35.70
   7  -8  -2  554.64   38.40
   7  -8  -2  595.34   37.50
   7  -8  -2  551.74   37.30
   7  -8   3   15.00    4.00
   7   8  -3   21.10    4.20
   7  -8   3   19.30    3.80
   7  -8   3   23.60    5.10
   7  -8   3   14.20    4.60
   7   8   3   17.00    3.50
   7   8   3   19.30    2.40
  -7  -8   3   15.80    3.40
   7  -8  -3   13.90    3.20
   7   8   3   25.50    4.30
   7  -8  -3   25.10    6.10
   7   8   3   22.90    3.70
   7  -8  -3   12.20    4.30
   7  -8   4  842.72   52.59
   7  -8   4  803.72   52.89
   7  -8   4  859.11   54.39
   7   8   4  927.11   52.79
   7  -8  -4  954.60   54.99
  -7  -8   4  854.11   52.99
   7   8   4  846.42   50.69
   7  -8  -4  894.41   53.69
   7   8   4  871.51   52.99
   7  -8   5   -0.70    3.00
   7  -8   5    0.70    2.10
   7  -8   5    3.60    2.90
   7   8  -5    1.60    2.60
   7  -8   5    4.90    3.30
   7   8   5    1.80    2.30
  -7  -8   5   -4.10    3.90
   7   8   5    2.30    2.60
   7  -8  -5    4.70    3.90
  -7  -8   5    3.70    2.50
   7   8   5    4.70    2.60
   7  -8  -5    1.60    3.30
   7  -8   6  129.79   11.60
   7  -8   6  124.59   10.50
   7  -8   6  120.29   10.30
   7  -8   6  122.59   11.80
   7   8  -6  130.79   12.30
  -7  -8   6  103.79   10.80
   7   8   6  133.69   10.80
   7  -8  -6  125.29   11.70
   7   8   6  133.59   10.90
  -7  -8   6  125.79   11.60
   7   8   6  142.29   11.30
   7   8  -7   37.20    7.90
   7  -8   7   40.00    6.70
   7  -8   7   27.40    5.50
   7  -8   7   42.50    5.50
   7   8   7   39.70    5.80
  -7  -8   7   39.80    8.20
   7   8   7   29.20    4.80
   7   8   7   41.60    5.50
  -7  -8   7   34.50    5.30
   7  -8   8   22.20    4.80
   7  -8   8   24.60    4.60
   7  -8   8   25.00    3.70
  -7  -8   8   26.30    4.70
   7   8   8   34.90    5.10
   7  -8  -8   20.80    4.70
   7   8   8   35.80    4.90
   7  -8   9    0.60    2.10
   7  -8   9    2.20    1.90
   7  -8   9   -1.20    1.80
   7   8   9    0.40    1.60
   7  -8  -9    0.90    2.40
   7   8   9    1.40    2.60
   7   8   9    1.30    2.20
   7  -8  10   29.50    3.10
   7  -8  10   31.10    3.50
   7   8  10   29.00    3.50
   7   8  10   29.10    3.60
   7   8  10   32.60    3.40
   8   8   0  232.28   17.20
   8   8   0  241.28   16.20
   8  -8   0  234.58   18.70
   8  -8   0  237.98   18.50
  -8  -8   0  279.07   16.20
   8  -8   0  271.57   17.60
  -8  -8  -1    4.80    1.60
   8   8  -1    7.80    2.30
   8  -8   1    4.40    2.30
   8   8  -1   15.20    3.80
   8  -8   1    3.90    3.20
  -8  -8   1    5.80    1.90
   8   8   1    7.80    3.30
   8   8   1    2.30    5.80
   8  -8  -1    8.50    2.80
   8   8   1    4.90    1.90
   8  -8  -1    5.00    3.20
   8  -8  -1   -1.50    3.50
   8   8  -2   61.59    6.70
   8  -8   2   79.99    8.90
   8  -8   2   54.39    6.70
   8  -8   2   61.79    7.60
   8   8  -2   89.99    9.40
   8  -8  -2   75.59    8.70
   8   8   2   69.59    7.30
   8  -8  -2   56.59    8.40
   8   8   2   74.09    5.40
   8  -8  -2   73.09    7.40
   8   8   2   73.99    8.40
  -8  -8   2   84.89    6.90
   8  -8   3   46.00   12.90
   8   8  -3   38.80    5.40
   8  -8   3   36.50    5.30
   8  -8   3   49.20    7.70
   8  -8   3   44.70    6.80
   8  -8  -3   41.30    6.60
   8   8   3   34.60    3.60
   8   8   3   53.49    6.00
  -8  -8   3   41.80    5.40
   8  -8  -3   41.70    6.00
   8  -8   4  192.58   15.70
   8  -8   4  178.28   14.60
   8   8  -4  188.58   14.80
   8  -8   4  153.98   14.10
   8  -8   4  165.98   14.90
  -8  -8   4  186.28   14.50
   8   8   4  198.28   14.20
   8   8   4  193.28   14.10
   8   8   4  180.38   13.80
   8  -8  -4  235.88   20.80
   8  -8  -4  208.98   16.40
   8   8  -5   13.90    4.10
   8  -8   5   12.20    3.50
   8  -8   5   17.90    5.00
   8  -8   5   14.40    4.40
   8  -8   5    9.60    3.30
  -8  -8   5   14.40    3.90
   8   8   5   15.30    3.90
   8   8   5   10.80    3.30
   8  -8  -5    7.70    4.20
   8   8   5   17.60    3.60
   8  -8   6  143.09   11.40
   8  -8   6  147.19   12.00
   8  -8   6  123.89   11.30
   8   8  -6  123.19   12.40
   8  -8   6  129.49   12.20
   8  -8  -6  118.59   12.20
   8   8   6  148.79   11.20
   8   8   6  135.69   11.10
   8   8   6  157.18   11.60
   8  -8   7    4.40    3.20
   8  -8   7    5.00    2.80
   8  -8   7   11.90    2.90
   8   8   7    4.40    2.80
   8   8   7    6.10    2.80
   8  -8  -7    3.60    3.00
   8   8   7    6.80    2.70
   8  -8   8  322.57   23.10
   8  -8   8  371.06   23.40
   8  -8   8  376.86   22.00
   8   8   8  360.36   22.60
   8   8   8  322.77   22.30
   8  -8  -8  340.67   23.20
   8   8   8  348.07   22.60
   8  -8   9   11.80    3.00
   8  -8   9    9.90    2.20
   8  -8   9   11.60    2.50
   8   8   9    8.30    2.10
   8   8   9   11.40    2.30
   8  -8  -9   12.30    2.80
   8   8   9   13.10    2.70
   9   8   0  167.78   13.00
   9  -8   0  178.68   14.80
   9  -8   1    0.70    3.20
   9  -8   1    5.60    3.40
   9   8  -1    2.00    3.60
   9  -8   1    0.20    2.90
   9   8  -1    3.10    2.40
   9  -8  -1    3.30    4.50
   9  -8  -1   14.70    5.20
   9  -8  -1    5.90    4.30
  -9  -8   1    3.40    2.40
   9   8   1    5.10    2.10
   9   8   1    6.20    3.20
   9  -8   2  289.27   19.90
   9  -8   2  224.28   18.40
   9  -8   2  234.18   17.60
   9   8  -2  235.08   17.40
   9   8   2  264.87   17.60
   9  -8  -2  270.67   18.60
   9   8   2  248.58   15.70
   9  -8  -2  290.47   20.10
   9   8   2  225.18   17.10
  -9  -8   2  262.27   17.50
   9  -8  -2  252.57   19.00
   9   8  -3   34.10    5.40
   9  -8   3   32.40    5.30
   9  -8   3   36.50    6.50
   9  -8   3   41.70    7.10
   9   8   3   34.70    3.30
   9   8   3   41.20    5.50
   9  -8  -3   36.70    6.80
   9   8   3   31.10    4.90
  -9  -8   3   24.60    4.30
   9  -8  -3   28.60    5.90
   9   8  -4  251.37   18.00
   9  -8   4  220.68   17.00
  -9  -8   4  250.67   17.50
   9   8   4  257.87   17.40
   9  -8  -4  218.18   21.60
   9  -8   5   51.69    6.70
   9   8  -5   60.49    8.30
   9  -8   5   43.80    6.60
   9  -8   5   61.89    7.60
   9  -8   5   32.40    7.90
  -9  -8   5   61.79    8.60
   9   8   5   44.40    6.00
   9  -8  -5   50.69    7.90
   9   8   5   57.19    6.20
   9  -8   6   50.49    6.90
   9  -8   6   42.50    6.10
   9  -8   6   45.50    5.70
   9   8   6   50.39    6.20
   9   8   6   50.69    5.80
   9  -8  -6   34.40    6.00
   9   8   6   51.09    5.80
   9  -8   7    1.50    2.20
   9  -8   7    3.80    2.40
   9  -8   7    6.60    2.40
   9   8   7    3.40    2.60
   9   8   7    3.50    2.40
   9   8   7    2.10    2.20
   9  -8  -7    2.20    2.90
   9  -8   8   36.70    5.30
   9  -8   8   37.70    4.30
   9  -8   8   41.90    5.50
   9   8   8   32.50    4.40
   9  -8  -8   27.30    4.60
   9   8   8   37.80    4.40
   9   8   8   40.30    4.40
  10  -8   0  298.67   19.90
  10  -8   0  242.58   18.00
  10   8   0  246.68   17.30
  10   8   0  235.98   16.40
  10  -8   1    9.80    4.30
  10  -8   1    7.50    3.50
  10  -8   1   16.30    4.50
  10   8  -1   16.10    4.10
  10   8  -1   10.10    3.30
  10   8   1   12.10    2.50
  10   8   1   10.60    3.30
  10  -8  -1   21.00    6.60
  10  -8  -1   18.50    5.10
  10  -8  -1   21.70    5.70
  10  -8   2  138.49   11.20
  10  -8   2  144.29   11.80
  10  -8   2  120.09   11.80
  10   8   2  121.49   10.30
  10  -8  -2  115.79   11.50
  10  -8  -2  134.29   12.40
  10  -8   3   -2.00    2.80
  10  -8   3    2.20    2.80
  10   8  -3   -3.00    3.40
  10   8   3    2.60    2.80
  10   8   3   -0.20    2.60
  10  -8  -3    0.00    3.40
  10  -8   4   76.49    8.10
  10  -8   4   82.49    8.80
  10  -8  -4   92.49    9.50
  10   8   4   78.39    7.50
  10   8   4   81.29    7.60
  10  -8   5   -0.30    2.10
  10  -8   5    0.80    2.50
  10   8   5    1.00    2.10
  10   8   5    1.20    2.10
  10  -8  -5   -0.90    2.70
  10  -8   6   52.79    5.40
  10   8   6   46.30    5.10
  10   8   6   48.60    5.30
  10  -8   7    3.20    2.00
  10  -8   7    5.10    2.00
  10   8   7    3.60    2.00
  10  -8  -7    7.10    3.30
  10   8   7    4.60    1.70
  11  -8   0    9.40    3.70
  11  -8   0   16.40    6.30
  11   8   0   10.30    4.10
  11  -8   1   16.50    4.10
  11  -8   1    7.30    4.10
  11   8   1   14.00    3.70
  11  -8  -1    9.80    3.70
  11  -8   2  110.69   10.00
  11  -8   2   98.49    9.60
  11  -8  -2   97.99   10.00
  11   8   2  101.29    8.50
  11  -8   3   11.90    3.70
  11  -8   3    9.90    3.40
  11  -8  -3    4.50    3.60
  11   8   3   12.00    4.10
  11  -8   4  106.39    9.50
  11   8   4  106.59    8.40
  11  -8  -4   93.19   10.10
  11  -8   5    6.10    2.50
  11  -8   5    9.90    2.80
  11   8   5   12.80    3.00
  11  -8  -5    3.90    2.70
  11   8   5    9.30    2.50
  11  -8   6   26.50    3.70
  11   8   6   21.20    3.40
  11  -8  -6   19.40    3.10
  11   8   6   30.40    4.00
  12  -8   0   17.00    3.70
  12  -8   1   38.10    5.00
  12   8   1   36.60    4.60
  12  -8  -1   39.30    5.30
  12  -8   2   19.40    3.60
  12  -8   2   25.50    4.40
  12  -8  -2   13.90    3.10
  12   8   2   29.10    5.00
  12  -8   3    2.60    1.90
  12  -8   3    8.50    3.10
  12   8   3    2.40    2.20
  12  -8  -3    0.00    2.10
  12  -8   4   13.40    2.70
  12  -8   4   17.60    2.70
  12   8   4   10.00    2.10
  12  -8  -4    3.40    3.00
   0  -9   0    1.10    0.70
   0  -9   1   17.70    1.80
   0   9   1   23.80    2.40
   0  -9  -1   18.60    1.80
   0  -9   1   19.90    2.10
   0  -9   2    2.80    1.00
   0  -9   2    4.20    1.30
   0   9  -3 3926.81  231.68
   0  -9   3 4160.58  231.38
   0   9  -3 4032.40  230.48
   0  -9  -3 4055.29  230.48
   0   9  -4  124.39    9.00
   0   9  -4  116.99    9.30
   0  -9  -4  125.59    7.90
   0  -9   4  106.19    8.70
   0   9  -5 1152.08   67.39
   0  -9  -5 1169.18   67.39
   0  -9   5 1119.59   68.49
   0   9  -5 1206.58   69.49
   0   9   6    9.90    3.00
   0  -9  -6   11.00    2.10
   0   9  -6   17.90    5.00
   0  -9   6    4.70    2.50
   0   9   6   19.30    4.10
   0  -9  -7    3.60    1.70
   0   9   7    3.10    2.30
   0   9   7    1.80    2.30
   0   9   7    1.60    2.30
   0  -9   7    5.10    2.50
   0  -9   7    0.90    2.60
   0   9   7    6.00    2.10
   0   9   8    6.40    3.00
   0   9   8   15.90    3.50
   0   9   8    8.10    2.60
   0   9   8   16.90    4.20
   0  -9   8    5.90    3.80
   0  -9   8   11.90    3.90
   0  -9  -8    7.00    2.40
   0  -9   9   -2.70    2.10
   0  -9   9    2.00    2.80
   0   9   9    2.90    2.50
   0   9   9    0.00    2.00
   0   9   9    0.50    1.90
   0  -9  10   14.70    4.20
   0  -9  10   17.40    3.50
   0   9  10   19.90    3.90
   0   9  10   16.50    3.40
   0   9  11  111.09    8.60
   0  -9  11  110.59    9.20
  -1  -9   0  147.59    9.10
   1   9   0  143.69    9.40
   1  -9   0  160.18    9.70
   1  -9   0  169.88    9.80
   1  -9   1  480.55   26.80
   1  -9   1  435.76   26.50
  -1  -9  -1  398.66   25.70
  -1  -9   1  446.56   26.30
   1   9   1  418.66   26.20
   1  -9  -1  501.85   26.50
   1  -9  -1  471.55   26.50
  -1  -9  -2   43.00    2.90
   1  -9   2   48.20    4.00
   1  -9   2   44.10    3.60
   1  -9  -2   41.20    3.50
  -1  -9   2   50.29    3.80
   1   9   2   38.90    3.50
   1  -9  -2   45.30    3.50
  -1  -9  -3  470.55   29.30
   1   9  -3  496.55   30.80
   1  -9   3  501.05   30.10
   1  -9   3  482.35   30.40
  -1  -9   3  569.74   31.10
  -1   9  -3  530.15   31.00
   1   9   3  458.85   30.20
   1  -9  -3  554.24   31.20
  -1  -9  -4  161.08    9.40
   1  -9   4  128.79   10.20
   1   9  -4  149.99   11.90
   1  -9  -4  170.18    9.90
  -1  -9   4  136.59   10.40
  -1   9  -4  132.59   10.80
   1   9  -5  248.28   17.10
  -1  -9  -5  230.28   14.90
   1  -9  -5  244.98   15.40
  -1  -9   5  229.88   16.30
  -1   9  -5  262.07   17.30
   1   9  -6   48.90    6.40
  -1   9   6   52.89    5.60
  -1  -9  -6   49.40    4.30
   1  -9   6   39.30    6.30
  -1   9   6   47.40    6.60
  -1   9   6   53.39    5.60
   1   9   6   37.90    5.20
   1   9   6   43.10    5.20
   1  -9  -6   50.49    4.80
  -1   9  -6   55.59    4.70
  -1  -9   6   44.10    5.40
  -1  -9   6   46.50    6.50
   1   9   6   59.49    6.60
   1   9   6   46.10    5.20
   1  -9   7  449.95   31.30
  -1  -9  -7  467.55   29.30
  -1   9   7  519.35   30.60
  -1   9   7  476.55   31.00
  -1   9   7  466.95   30.70
   1  -9   7  532.75   32.60
  -1   9   7  510.85   30.20
   1   9  -7  549.85   34.80
  -1  -9   7  479.75   30.90
   1   9   7  446.06   30.30
   1   9   7  471.35   30.30
   1   9   7  446.06   30.30
   1   9   7  460.15   31.00
   1  -9  -7  469.75   29.80
  -1   9   8    3.00    2.30
  -1   9   8    6.30    3.10
   1  -9   8    8.20    3.20
  -1  -9  -8    9.40    2.60
   1  -9   8   13.50    4.20
  -1   9   8    3.60    2.40
   1   9   8    4.60    2.80
   1   9   8    6.00    2.80
   1   9   8    1.80    2.20
  -1  -9   8    5.20    3.10
  -1  -9   8    6.00    2.70
   1  -9  -8    3.90    2.30
   1   9   8    5.00    2.20
   1  -9   9  420.96   27.80
  -1   9   9  382.16   27.20
   1  -9   9  442.16   28.90
  -1  -9  -9  371.86   26.30
  -1  -9   9  474.35   29.60
   1   9   9  413.86   26.70
   1   9   9  382.96   26.90
   1   9   9  453.55   28.00
   1   9   9  398.16   27.50
   1  -9  10    3.00    2.30
   1  -9  10    1.60    1.90
  -1   9  10    6.20    2.40
  -1   9  10    1.90    2.30
   1   9  10    3.60    2.60
  -1  -9  10    0.40    2.70
   1   9  10    5.70    2.20
  -1  -9  10    1.20    2.00
   1   9  10    0.10    2.00
   1  -9  11  277.87   17.20
  -1   9  11  256.27   17.80
   1  -9  11  276.47   18.30
   1   9  11  224.58   18.70
   1   9  11  275.07   17.60
   1   9  11  256.77   16.70
   2   9   0  137.69    9.00
   2  -9   0  170.18    9.90
   2   9  -1  288.87   18.40
   2  -9   1  326.77   18.90
   2  -9   1  347.67   19.20
   2  -9  -1  326.27   18.90
  -2  -9   1  297.27   18.20
   2   9   1  291.77   18.00
   2  -9  -1  312.07   18.90
   2  -9   2   68.29    5.20
   2   9  -2   72.09    5.50
   2  -9   2   73.39    5.40
  -2  -9   2   68.69    5.00
   2   9   2   59.99    4.50
   2  -9  -2   72.39    5.20
   2  -9  -2   67.29    5.00
   2  -9   3 1467.85   81.79
   2  -9   3 1370.46   81.99
   2   9  -3 1322.37   82.19
  -2   9  -3 1504.15   82.69
   2   9   3 1241.38   81.39
  -2  -9   3 1565.84   82.09
   2  -9  -3 1458.85   81.89
   2  -9  -3 1379.96   81.49
   2   9  -4  240.58   16.10
   2  -9   4  223.28   15.00
  -2   9  -4  230.28   16.00
   2  -9  -4  246.68   15.30
   2  -9  -4  230.38   14.80
  -2  -9   4  230.98   15.50
  -2  -9  -5  267.07   15.50
   2   9  -5  277.47   18.00
   2  -9   5  255.37   18.00
  -2   9  -5  255.87   18.40
   2   9   5  247.68   17.40
   2   9   5  234.88   16.50
   2  -9  -5  249.97   16.20
  -2  -9   5  259.47   17.10
   2   9   5  246.38   16.80
   2   9   5  222.88   16.70
   2  -9   6   58.19    7.70
   2   9  -6   66.99    7.30
   2  -9   6   57.99    7.20
  -2  -9  -6   57.89    4.90
  -2   9   6   66.69    6.70
   2  -9   6   54.69    7.20
   2   9   6   60.99    6.40
   2   9   6   59.09    6.10
  -2  -9   6   66.59    6.70
   2  -9  -6   61.89    5.60
   2   9   6   60.09    6.10
   2   9   6   59.09    6.70
   2  -9   7   90.19   12.90
  -2   9   7   95.79    8.10
   2  -9   7   97.79    9.90
  -2   9   7   94.79    8.90
  -2  -9  -7   96.69    7.30
   2   9  -7   90.99   10.20
   2  -9   7   97.89    9.00
  -2   9   7   97.09    8.60
   2   9   7   88.79   11.30
   2   9   7   91.99   10.00
  -2  -9   7   81.19    8.90
   2  -9  -7   82.99    7.80
   2  -9   8    0.80    2.60
  -2   9   8    2.10    2.60
  -2  -9  -8    0.40    1.40
  -2   9   8    1.50    2.50
   2  -9   8   -4.40    2.50
   2  -9   8   -1.40    2.40
   2   9   8    3.40    2.70
   2   9   8    0.80    2.20
  -2  -9   8   -3.00    3.00
  -2  -9   8    2.00    2.90
   2  -9  -8    3.70    5.20
   2   9   8    3.00    2.30
   2   9   8    6.30    2.60
   2  -9   9  110.79   14.40
  -2  -9  -9  102.29    8.90
  -2   9   9  117.69    9.80
  -2   9  10    9.20    2.60
   2  -9  10    7.80    2.70
   2  -9  10    9.10    3.30
   2   9  10   14.20    3.80
   2   9  10   12.30    2.80
   2   9  10   12.10    2.90
   2   9  10   12.00    3.00
  -2  -9  10   12.30    3.60
   2  -9  11   82.29    7.70
   2  -9  11   84.59    7.30
  -2   9  11   95.59    7.40
   2   9  11   88.99    7.70
   2   9  11   93.49    7.10
   2  -9 -11   88.29    7.80
  -2  -9  11   88.59    7.90
   2   9  11   84.29    7.00
   3  -9   0   71.79    5.50
   3  -9   0   73.69    5.50
   3  -9   1 1376.06   76.99
   3  -9   1 1358.26   76.39
   3  -9  -1 1371.06   76.49
   3  -9  -1 1257.17   76.29
  -3  -9   1 1228.68   75.39
  -3  -9   1 1329.57   75.29
   3  -9   2   29.00    3.20
   3   9  -2   32.30    3.40
   3  -9   2   33.30    3.40
   3  -9  -2   31.80    3.30
   3  -9  -2   29.90    3.20
  -3  -9   2   29.30    2.90
   3  -9   3 2870.31  171.48
   3   9  -3 3060.39  172.18
   3  -9   3 3205.38  171.68
   3  -9  -3 2905.51  171.38
  -3   9  -3 3106.79  172.38
   3   9   3 2683.63  170.88
   3  -9  -3 3110.39  171.88
   3   9  -4   64.29    6.50
   3  -9   4   76.39    6.00
  -3  -9  -4   67.69    5.50
   3  -9  -4   69.59    6.00
  -3  -9   4   67.49    6.10
  -3   9  -4   49.30    8.80
   3  -9   5  601.44   34.50
   3  -9   5  520.95   35.30
   3   9  -5  615.24   35.90
   3   9   5  522.45   35.50
   3   9   5  549.65   35.00
  -3  -9   5  569.04   35.00
   3  -9  -5  559.94   34.10
   3   9   5  561.54   36.00
   3  -9   6   42.70    6.20
   3  -9   6   39.10    5.70
  -3   9   6   54.89    6.30
   3   9  -6   39.10    6.00
  -3   9   6   49.50    6.20
  -3  -9  -6   43.60    3.90
   3  -9   6   38.60    6.50
   3  -9   6   37.50    6.50
   3   9   6   44.10    5.10
   3   9   6   39.00    5.10
   3   9   6   39.70    5.70
  -3  -9   6   38.70    5.50
   3  -9  -6   48.90    5.30
   3   9   6   39.00    5.50
  -3  -9  -7  818.42   44.20
   3  -9   7  745.93   47.80
  -3   9   7  773.12   50.39
   3  -9   7  773.52   44.40
  -3   9   7  768.92   45.50
   3  -9   7  727.33   46.70
   3   9  -7  801.32   48.10
   3   9   7  691.93   45.10
   3   9   7  689.03   45.50
   3   9   7  682.63   45.10
  -3  -9   7  674.33   46.10
   3  -9   8    3.30    2.80
  -3   9   8    1.30    2.60
  -3   9   8    6.40    4.20
   3  -9   8    3.00    2.70
  -3  -9  -8    3.60    1.70
   3  -9   8   -1.70    2.60
   3  -9   8    3.70    2.50
   3   9   8    1.70    2.50
   3   9   8    4.40    2.30
  -3  -9   8    2.20    2.90
   3   9   8    2.90    2.70
   3   9   8    0.20    2.40
   3  -9   9  586.24   40.50
  -3   9   9  662.93   40.00
   3  -9   9  618.24   38.90
   3  -9   9  631.74   41.00
   3   9   9  696.53   40.30
   3   9   9  666.63   40.00
  -3  -9   9  623.14   41.40
   3   9   9  641.34   40.10
   3  -9  10    4.70    2.70
  -3   9  10    7.50    2.50
   3  -9  10    7.80    3.10
  -3  -9  10    5.10    2.70
   3   9  10    6.70    2.50
   3  -9 -10    8.40    2.90
   3   9  10    5.90    2.50
   3   9  10    8.20    2.70
   3   9  10    6.30    2.60
   3  -9  11  333.57   23.10
  -3   9  11  328.87   22.70
   3  -9  11  363.06   23.10
   3  -9 -11  379.96   23.40
   3   9  11  408.86   23.00
  -3  -9  11  380.36   23.90
   3   9  11  381.16   23.50
   3   9  11  375.46   23.10
   4  -9   0   65.69    5.10
   4  -9   0   48.60    4.60
   4   9  -1  613.44   34.90
   4  -9   1  600.04   35.40
  -4  -9   1  637.54   34.60
   4  -9  -1  534.75   35.20
  -4  -9   1  566.94   34.10
   4  -9  -1  607.44   35.60
   4   9  -2   49.80    4.60
   4  -9   2   57.29    4.70
  -4  -9   2   46.70    4.10
  -4  -9   2   46.70    3.90
   4  -9  -2   47.90    4.60
   4  -9  -2   50.19    4.70
   4  -9   3  435.16   25.20
   4   9  -3  404.96   25.60
   4   9   3  368.66   24.10
   4  -9  -3  439.16   25.60
   4  -9  -3  394.76   25.00
   4   9  -4  261.67   18.40
   4  -9   4  252.87   18.90
   4  -9   4  260.47   19.30
   4  -9   4  304.47   17.90
   4  -9  -4  258.97   17.50
  -4  -9   4  281.37   18.00
   4   9   4  269.47   18.20
   4  -9  -4  307.07   18.40
   4   9   4  254.77   17.90
   4   9   4  253.77   17.50
   4  -9   5   62.79    5.80
   4  -9   5   56.39    7.10
   4   9  -5   55.09    6.40
   4  -9   5   61.29    7.20
   4  -9   5   54.29    6.60
   4   9   5   61.39    7.00
  -4  -9   5   56.19    6.10
   4  -9  -5   53.69    6.70
   4   9   5   55.79    6.10
   4   9   5   54.59    6.30
   4   9   5   66.29    6.00
   4  -9   6    9.40    2.60
   4  -9   6   15.80    3.70
  -4   9   6    9.40    3.40
   4  -9   6    6.50    3.00
   4   9  -6   12.10    3.30
   4  -9   6    6.80    3.20
   4   9   6    8.80    2.60
   4   9   6   14.20    3.40
   4   9   6   13.50    3.30
  -4  -9   6    5.20    2.60
   4   9   6   12.70    3.20
   4   9  -7   83.39    9.80
   4  -9   7   84.99    7.20
   4  -9   7   79.79    8.20
   4  -9   7   70.79    8.60
  -4  -9  -7   72.99    6.20
  -4   9   7   81.29    7.80
   4  -9   7   75.79    8.70
  -4  -9   7   79.69    8.90
  -4  -9   7   66.19    8.80
   4   9   7   83.39    8.30
   4   9   7   79.29    7.60
   4   9   7   68.19    7.80
   4   9   7   79.49    7.80
  -4  -9  -8   20.40    3.40
   4  -9   8   31.30    6.50
   4  -9   8   27.50    5.60
  -4   9   8   23.50    4.50
   4  -9   8   20.20    3.90
   4   9   8   21.00    4.10
   4  -9  -8   22.50    4.80
   4   9   8   30.80    5.10
  -4  -9   8   20.40    4.40
   4   9   8   22.10    4.50
   4  -9   9    1.40    2.40
  -4   9   9   -1.70    2.00
   4  -9   9   -2.10    2.70
   4  -9   9   -2.00    1.80
   4  -9  -9    2.80    2.60
   4   9   9    6.20    2.40
   4   9   9    0.50    1.90
   4   9   9    3.60    2.70
   4   9   9    4.00    2.60
  -4  -9   9    0.30    2.20
   4  -9  10    4.60    2.70
   4  -9  10   -1.40    2.10
  -4   9  10    5.50    1.80
   4   9  10    1.70    1.90
   4  -9 -10    1.80    2.00
   4   9  10   -1.00    2.00
  -4  -9  10    2.60    1.90
   4   9  10    0.10    2.00
   4   9  10    1.40    1.70
   4  -9  11   86.69    7.10
  -4   9  11   85.59    6.70
   4   9  11   83.19    6.80
  -4  -9  11   76.09    6.80
   4   9  11   92.79    7.40
   4   9  11   83.19    6.70
   4  -9 -11   79.89    8.80
   5  -9   0   28.20    3.40
   5   9   0   25.90    2.40
   5  -9   1  635.54   35.90
   5   9  -1  533.45   35.10
  -5  -9   1  614.54   34.60
  -5  -9   1  596.44   34.30
   5  -9  -1  588.94   35.90
   5  -9   2   38.40    4.20
   5   9  -2   37.60    4.20
   5  -9  -2   40.70    4.30
  -5  -9   2   40.00    3.80
   5  -9   3  849.91   47.00
   5   9  -3  801.82   47.30
   5  -9   3  743.93   48.30
   5   9   3  766.32   45.00
  -5  -9   3  787.22   46.70
   5   9   3  836.92   47.10
   5   9   3  722.53   45.40
   5  -9  -3  717.13   48.20
   5   9   3  799.02   47.20
   5  -9  -3  803.62   47.20
   5  -9   4    2.10    1.70
   5   9  -4   -0.70    1.60
   5  -9   4    8.00    2.70
   5  -9   4   -1.10    2.70
   5   9   4    0.00    1.80
   5   9   4    9.70    3.40
   5  -9  -4    3.00    1.70
   5   9   4    1.50    1.90
   5  -9  -4    0.10    2.60
   5  -9   5  475.55   32.50
   5  -9   5  466.55   32.50
   5  -9   5  503.95   31.30
   5  -9   5  553.64   31.50
   5   9  -5  510.25   32.60
   5   9   5  476.25   31.40
   5  -9  -5  520.95   32.10
  -5  -9   5  503.05   31.80
   5   9   5  494.35   31.10
   5  -9  -5  456.65   32.10
   5   9   5  500.05   31.60
   5   9   5  514.45   31.80
   5  -9   6    5.50    2.80
   5   9  -6    2.80    2.50
   5  -9   6    3.20    2.40
   5  -9   6    0.80    1.80
  -5   9   6   -5.10    3.60
   5   9   6    7.10    2.70
   5   9   6    2.50    2.70
  -5  -9   6    3.00    2.50
   5  -9  -6    5.90    3.10
   5   9   6    0.50    2.10
   5   9   6    4.10    2.50
  -5  -9  -7  307.17   20.80
   5   9  -7  343.87   30.10
  -5   9   7  346.07   22.30
   5  -9   7  377.36   24.60
   5  -9   7  329.87   23.50
   5  -9   7  358.06   22.00
  -5  -9   7  340.77   23.90
   5  -9  -7  314.57   23.60
   5   9   7  320.07   22.40
   5   9   7  387.66   23.50
   5   9   7  321.37   22.70
   5   9   7  319.07   22.90
   5  -9   8   -0.70    2.10
   5  -9   8    6.10    4.70
   5  -9   8   -2.00    4.00
   5  -9   8   -2.70    2.20
  -5   9   8    2.40    2.90
  -5  -9  -8    3.40    1.70
   5   9   8    8.90    3.90
  -5  -9   8   -2.60    2.50
   5   9   8    7.40    3.00
   5   9   8    8.90    3.70
   5   9   8    5.80    4.50
   5  -9  -8    2.10    2.90
   5  -9   9  255.67   17.60
   5  -9   9  294.07   19.50
   5  -9   9  275.07   17.80
  -5   9   9  248.18   17.80
  -5  -9   9  269.07   18.80
   5   9   9  244.88   18.00
   5  -9  -9  240.48   18.50
   5   9   9  281.87   18.50
   5   9   9  247.18   17.90
  -5   9  10    2.20    3.00
   5  -9  10   -2.00    2.60
   5  -9 -10   -0.70    1.90
   5   9  10    0.50    2.00
  -5  -9  10   -0.30    1.90
   5   9  10    1.20    3.20
   5   9  10    2.90    1.80
   5   9  10    0.80    2.70
   5  -9  11  173.98   11.10
   5   9  11  177.58   11.00
  -5  -9  11  147.29   10.50
   5  -9 -11  144.19   12.10
   6  -9   0   14.50    4.10
   6  -9   0   25.30    3.50
   6   9   0   21.70    2.50
   6  -9   0   15.50    3.90
   6  -9   1   34.60    7.20
   6  -9   1   20.30    5.00
   6   9  -1   32.30    3.60
   6  -9   1   31.10    4.00
   6  -9  -1   23.00    4.80
  -6  -9   1   33.30    3.20
   6  -9  -1   41.10    4.40
   6  -9   2   38.30    4.40
   6  -9   2   34.40    5.60
   6   9  -2   38.30    4.50
   6  -9   2   30.10    5.20
   6   9   2   43.20    5.20
  -6  -9   2   35.50    4.00
   6  -9  -2   45.50    7.00
   6  -9  -2   29.80    5.20
   6  -9  -2   46.20    5.00
   6  -9   3  151.28   12.70
   6   9  -3  131.39   10.40
   6  -9   3  153.48   11.20
   6  -9   3  131.19   11.60
   6  -9   3  122.29   10.10
   6  -9  -3  133.69   10.50
   6  -9  -3  135.19   12.90
   6   9   3  130.39    8.80
   6   9   3  127.39   10.30
  -6  -9   3  138.79   10.20
   6  -9  -3  133.09   11.40
   6   9   3  129.59   11.10
   6   9   3  124.79   10.30
   6   9  -4   56.99    6.80
   6  -9   4   68.29    6.50
   6  -9   4   62.79    7.80
   6  -9   4   49.30    7.00
   6  -9   4   58.29    7.50
   6  -9  -4   46.20    7.40
   6   9   4   62.29    6.50
   6  -9  -4   62.29    6.80
   6   9   4   64.09    6.70
  -6  -9   4   61.19    6.50
   6  -9  -4   76.79   10.10
   6  -9   5   88.09   11.40
   6  -9   5   88.89    9.20
   6   9  -5   92.19    9.20
   6  -9   5   76.49    8.70
   6  -9   5   92.79    8.10
   6   9   5   91.19    8.20
   6   9   5   74.99    9.30
   6   9   5   87.79    8.30
   6  -9  -5  100.29    9.60
  -6  -9   5   83.49    8.40
   6   9   5   90.09    8.30
   6  -9   6    6.30    3.50
   6  -9   6    7.90    2.40
   6  -9   6    8.40    3.50
   6  -9   6   11.50    3.10
   6   9  -6    8.20    3.40
   6   9   6   11.70    3.20
  -6  -9   6   11.60    4.20
   6   9   6    9.80    3.10
   6   9   6   13.70    3.50
  -6  -9   6    6.50    3.00
   6  -9  -6   14.90    4.50
   6   9   6    3.60    3.80
   6  -9   7  136.79   12.20
   6  -9   7  137.89   12.00
   6   9  -7  122.09   13.00
   6  -9   7  121.89   10.20
  -6  -9  -7  117.79    9.00
   6   9   7  137.59   11.20
   6  -9  -7  118.09   11.80
   6   9   7  133.49   11.60
  -6  -9   7  126.49   12.40
  -6  -9   7  124.29   11.60
   6   9   7  147.89   11.10
   6   9   7  142.39   11.40
   6  -9   8   20.90    3.80
   6  -9   8   33.60    5.80
   6  -9   8   27.80    4.70
   6   9   8   30.20    5.10
   6   9   8   21.80    4.10
   6   9   8   29.60    4.90
  -6  -9   8   17.30    4.10
   6  -9  -8   19.30    4.80
   6   9   8   22.90    4.70
   6  -9   9  115.29    8.20
   6  -9   9  107.59    9.40
   6  -9   9  112.39    9.90
   6   9   9  106.39    9.30
  -6  -9   9  107.69    9.40
   6   9   9  114.39    9.40
   6   9   9  112.89    9.20
   6  -9  -9  107.89    9.80
   6  -9  10    4.10    1.80
   6  -9  10    1.20    1.50
  -6  -9  10    0.60    1.80
   6   9  10    2.10    1.70
   6   9  10    5.10    4.90
   6  -9 -10    3.50    1.80
   6   9  10    4.10    2.00
   6   9  10    2.90    1.90
   7  -9   0   11.00    3.40
   7   9   0    2.10    1.30
   7  -9   1  192.48   15.10
   7   9  -1  206.38   13.40
   7  -9   1  193.68   15.50
   7  -9   1  212.08   14.10
   7   9  -1  213.38   15.30
   7   9   1  205.98   14.80
  -7  -9   1  202.68   13.00
   7  -9  -1  192.38   15.50
   7   9   1  172.68   13.80
   7   9   1  182.08   12.20
   7  -9  -1  183.38   14.90
   7  -9   2   46.30    6.60
   7  -9   2   45.90    5.50
   7   9  -2   48.90    5.30
   7  -9   2   47.10    7.00
   7   9   2   49.50    6.00
  -7  -9   2   42.90    4.90
   7   9   2   48.50    5.90
   7  -9  -2   57.79    7.50
   7  -9  -2   61.99    8.50
   7  -9  -2   49.30    6.20
   7  -9   3  490.15   31.10
   7  -9   3  499.35   31.60
   7  -9   3  533.65   30.60
   7   9  -3  498.75   30.80
   7  -9   3  511.55   37.90
   7  -9  -3  443.66   36.40
   7   9   3  445.56   30.00
   7   9   3  437.96   30.00
   7   9   3  476.75   28.00
  -7  -9   3  476.35   30.20
   7  -9  -3  485.35   32.00
   7   9   3  420.76   29.80
   7  -9  -3  502.65   31.00
   7   9  -4    5.80    2.70
   7  -9   4    9.00    3.70
   7  -9   4    9.20    3.10
   7  -9   4    3.90    2.20
   7  -9   4    7.00    3.50
   7  -9  -4   18.10    6.90
   7  -9  -4    4.80    3.50
   7   9   4    6.00    2.60
   7   9   4    9.80    3.00
   7   9   4    7.30    3.20
   7  -9  -4   10.70    3.70
  -7  -9   4    7.80    2.80
   7  -9   5  214.08   16.90
   7   9  -5  201.58   18.00
   7  -9   5  220.98   15.80
   7  -9   5  223.88   16.00
   7  -9   5  236.68   17.60
  -7  -9   5  208.88   19.00
   7   9   5  219.18   15.70
   7   9   5  211.68   15.70
  -7  -9   5  211.48   16.60
   7   9   5  219.68   16.00
   7  -9  -5  228.48   17.60
   7  -9   6   18.60    4.60
   7   9  -6   13.50    4.60
   7  -9   6   12.90    3.40
   7  -9   6   12.70    4.20
   7  -9   6   21.20    4.10
   7   9   6   12.90    3.60
  -7  -9   6   12.40    3.70
   7   9   6   11.70    3.20
   7   9   6    5.10    5.10
  -7  -9   6   17.20    4.30
   7  -9  -6   10.90    4.00
   7   9   6   17.20    3.90
   7  -9   7   77.69    8.70
   7  -9   7   73.69    8.50
   7   9  -7   94.19   15.90
   7  -9   7   88.99    7.60
  -7  -9  -7   83.49    6.20
  -7  -9   7   73.09    8.30
   7  -9  -7   66.79    8.40
   7   9   7   88.39    8.10
   7   9   7   80.89    8.00
   7   9   7   65.29    7.40
   7  -9   8   13.70    3.80
   7  -9   8   11.90    3.50
   7  -9   8   12.60    2.90
   7   9   8    8.90    2.60
   7   9   8   11.00    3.00
   7   9   8   12.60    2.90
  -7  -9   8   10.80    3.30
   7  -9  -8   14.20    3.80
   7  -9   9   61.99    5.70
   7  -9   9   52.19    5.30
   7  -9   9   61.99    6.40
   7   9   9   57.79    5.60
   7  -9  -9   47.60    6.20
   7   9   9   57.09    5.80
   7   9   9   63.99    6.00
   7  -9  10    7.70    2.10
   7   9  10    7.40    2.20
   7   9  10    3.10    1.60
   7   9  10    5.00    1.70
   8   9   0    1.70    1.50
   8   9   0    9.10    3.20
   8  -9   0    3.40    2.50
   8  -9   0    9.30    6.40
  -8  -9   0    0.40    1.50
   8  -9   0    0.60    3.00
   8  -9   1   24.80    4.50
   8   9  -1   50.99    7.00
   8  -9   1   41.20    6.70
   8  -9   1   20.20    5.30
   8   9  -1   31.70    4.40
  -8  -9  -1   39.80    3.50
   8  -9  -1   38.60    5.40
   8   9   1   32.90    3.50
   8  -9  -1   36.60    6.30
  -8  -9   1   26.50    4.00
   8  -9   2    4.80    2.30
   8  -9   2    5.40    2.80
   8   9  -2    5.40    2.50
   8  -9   2    2.30    3.20
   8   9   2    3.30    2.70
   8  -9  -2    1.60    3.50
   8  -9  -2    8.10    4.50
   8  -9  -2    7.80    3.00
  -8  -9   2    4.60    2.00
   8  -9   3   14.30    4.40
   8  -9   3   25.00    5.10
   8   9  -3   18.10    4.00
   8  -9   3   24.40    5.80
   8  -9   3   19.60    4.10
  -8  -9   3   15.50    3.30
   8  -9  -3   25.30    5.80
   8  -9  -3   20.90    4.60
   8  -9  -3   16.00    4.90
   8   9   3   21.30    4.00
   8   9   3   11.20    4.30
   8   9   3   20.10    4.00
   8   9   3   17.30    2.30
   8  -9   4   17.70    4.50
   8  -9   4    9.80    3.80
   8  -9   4    9.40    4.10
   8   9  -4   22.10    4.80
   8  -9   4   28.60    4.80
   8  -9  -4    8.50    4.30
   8   9   4   22.00    3.80
   8   9   4   18.00    4.10
   8   9   4   22.90    4.10
   8  -9  -4   16.60    5.30
  -8  -9   4   17.30    4.00
   8  -9   5  213.78   16.80
   8  -9   5  170.58   14.30
   8  -9   5  221.58   15.10
   8   9  -5  195.08   15.80
   8   9   5  190.08   14.70
   8  -9  -5  206.98   16.80
  -8  -9   5  193.68   15.10
   8   9   5  220.98   14.90
   8   9   5  187.48   14.60
   8  -9   6    7.30    2.90
   8   9  -6    8.10    4.40
   8  -9   6    6.60    3.70
   8  -9   6    7.00    3.50
   8  -9   6   11.60    3.80
   8   9   6    4.10    2.90
  -8  -9   6    4.50    4.70
   8   9   6    4.50    2.90
   8  -9  -6    5.50    4.40
   8   9   6    9.80    2.70
   8  -9   7   57.59    5.80
   8  -9   7   42.00    6.30
   8  -9   7   46.60    6.50
   8   9   7   44.90    5.70
   8   9   7   53.99    6.20
   8   9   7   56.09    6.20
   8  -9  -7   46.70    7.00
   8  -9   8   -0.30    2.60
   8  -9   8    5.60    2.00
   8  -9   8    4.10    2.20
   8   9   8    7.90    2.60
   8   9   8    3.50    3.60
   8   9   8    7.30    4.30
   8  -9  -8    7.30    2.80
   8  -9   9   93.69    7.40
   8  -9   9   98.79    7.60
   8   9   9   94.89    7.50
   8   9   9   94.49    7.30
   8   9   9  106.19    7.80
   8  -9  -9   96.59    7.40
   9  -9   0   90.39   10.40
   9   9   0   92.09    7.60
   9  -9   0  105.69    9.20
  -9  -9   0  103.09    7.70
   9   9   0   96.89    9.10
   9  -9   0   96.99   10.50
   9  -9   1  472.85   31.00
   9   9  -1  455.75   28.20
   9  -9   1  411.46   30.00
   9  -9   1  481.95   29.30
   9   9  -1  422.46   28.30
   9   9   1  442.26   28.50
   9  -9  -1  449.56   30.90
   9  -9  -1  480.85   29.50
   9  -9  -1  448.16   30.80
  -9  -9   1  440.26   28.10
   9   9   1  444.76   27.00
   9   9  -2    3.70    2.70
   9  -9   2    4.20    2.90
   9  -9   2    5.70    3.40
   9  -9   2    7.00    3.70
   9  -9  -2   11.70    3.90
   9  -9  -2   13.90    5.20
  -9  -9   2    6.10    2.60
   9   9   2    8.00    3.20
   9  -9  -2    3.20    3.50
   9   9   2    4.10    3.00
   9   9  -3  412.66   28.00
   9  -9   3  442.56   29.80
   9  -9   3  420.36   28.60
   9  -9   3  391.86   27.60
   9  -9  -3  485.65   30.40
   9   9   3  433.16   27.60
   9  -9  -3  449.16   29.20
  -9  -9   3  419.26   27.80
   9   9   3  416.96   27.30
   9   9  -4    5.30    3.40
   9  -9   4   -2.20    3.10
   9  -9   4    0.20    3.10
   9  -9   4    4.50    3.10
   9  -9   4    9.20    6.10
   9  -9  -4    4.50    3.50
  -9  -9   4    3.60    3.10
   9   9   4    5.20    2.30
   9   9   4    6.50    3.10
   9  -9   5  208.98   16.20
   9  -9   5  222.18   16.10
   9  -9   5  250.47   17.80
   9   9   5  230.88   15.80
   9  -9  -5  206.38   17.20
   9   9   5  221.48   15.80
   9  -9   6   10.00    3.20
   9  -9   6    7.50    2.90
   9   9   6    8.00    2.70
   9  -9  -6   10.90    3.80
   9   9   6   10.20    3.00
   9  -9   7  213.88   13.80
   9  -9   7  216.78   14.50
   9  -9  -7  180.58   14.90
   9   9   7  209.98   16.10
   9   9   7  203.18   14.20
   9  -9   8    3.50    1.90
   9  -9   8   -1.20    1.50
   9  -9   8    1.00    1.70
   9   9   8    3.00    1.60
   9   9   8    2.40    1.70
   9   9   8   -1.30    1.80
   9  -9  -8   -0.80    3.00
  10  -9   0    3.10    3.20
  10   9   0    6.60    3.30
  10  -9   0    2.30    4.20
  10   9   0   -0.60    3.00
  10  -9   1   19.40    4.80
  10  -9   1   20.60    5.20
  10  -9   1   24.40    5.50
  10   9   1   21.30    4.20
  10  -9  -1   18.20    4.70
  10  -9  -1   18.70    5.20
  10  -9  -1   16.90    4.50
  10  -9   2    6.00    3.20
  10  -9   2    1.60    3.30
  10   9  -2   -1.90    2.80
  10  -9   2    4.30    3.50
  10   9   2    8.20    2.90
  10  -9  -2    4.30    3.80
  10  -9  -2  -11.70    7.50
  10  -9   3    4.10    2.90
  10  -9   3    5.40    3.10
  10   9   3   12.30    3.20
  10  -9  -3    8.20    4.50
  10   9   3   10.90    2.90
  10  -9   4    9.40    3.40
  10  -9   4    6.10    3.20
  10   9   4   11.40    3.30
  10   9   4    9.00    2.90
  10  -9  -4    3.00    3.20
  10  -9   5    4.70    2.40
  10  -9   5   10.10    3.50
  10  -9  -5    5.90    3.40
  10   9   5    6.40    2.50
  10   9   5    8.10    3.30
  10  -9   6   12.40    2.60
  10  -9   6    5.50    2.40
  10   9   6    7.60    2.40
  10  -9  -6    8.70    3.20
  10   9   6    5.50    2.30
  10  -9   7    7.30    2.20
  10  -9   7    8.70    2.20
  10   9   7    6.10    2.00
  10  -9  -7   12.90    4.60
  10   9   7    3.80    1.90
  11   9   0   36.70    5.10
  11  -9   0   44.60    8.80
  11  -9   1  318.57   22.50
  11  -9   1  344.47   22.90
  11  -9  -1  321.07   22.80
  11  -9   2    0.30    3.10
  11  -9   2    1.80    2.40
  11  -9  -2   -0.70    2.80
  11  -9   3  305.67   21.40
  11  -9   3  272.47   18.60
  11   9   3  267.37   17.80
  11  -9  -3  248.18   19.10
  11  -9   4    3.00    2.60
  11  -9   4    4.90    2.50
  11   9   4    4.30    2.20
  11  -9  -4    7.50    3.00
  11  -9   5  153.38   11.30
  11  -9   5  166.08   12.20
  11   9   5  174.38   11.80
  11   9   5  165.58   11.10
  11  -9  -5  154.08   11.90
  11  -9   6    1.10    1.50
  11  -9   6   -0.50    1.60
  11  -9  -6    1.80    1.90
  12  -9   0   17.80    3.70
  12  -9   1    4.20    4.70
  12  -9   1   -0.60    1.80
  12  -9  -1   -1.00    2.30
  12  -9   2    5.00    2.30
  12  -9   2   -0.80    2.70
  12  -9  -2    0.70    1.90
  12   9   2   -3.20    2.80
  12  -9   3   25.70    3.80
  12  -9   3   31.20    4.00
  12  -9  -3   22.20    3.70
  12   9   3   20.30    3.20
  12  -9   4   11.00    2.50
  12  -9   4   15.60    2.70
  12   9   4   10.10    3.60
  12  -9  -4    6.10    2.40
   0 -10   0  429.06   25.10
   0 -10  -1   33.30    2.60
   0 -10   1   31.30    2.90
   0  10   1   35.60    3.60
   0 -10   2  411.16   25.70
   0 -10  -2  445.86   25.10
   0 -10  -3   68.69    4.80
   0  10  -3   65.69    5.90
   0  10  -3   65.79    4.80
   0 -10   3   72.39    5.70
   0  10  -4 2010.10  116.19
   0 -10  -4 2090.69  116.19
   0  10  -4 1973.00  117.79
   0 -10   5    4.00    1.90
   0  10   5   -1.50    1.90
   0 -10  -5    2.00    1.10
   0  10   5    1.90    4.20
   0 -10  -6  230.48   14.90
   0  10   6  226.98   15.80
   0  10  -6  260.47   17.70
   0 -10   6  210.18   16.30
   0  10   6  230.58   16.30
   0  10   6  231.08   15.90
   0  10   6  211.38   15.40
   0  10   7   -0.70    2.10
   0 -10  -7    3.00    1.70
   0  10   7   -1.00    2.30
   0  10   7    1.60    2.30
   0  10   7    1.20    1.90
   0 -10   7    3.40    2.90
   0  10   8  873.21   52.19
   0 -10  -8  820.92   51.09
   0  10   8  802.02   51.29
   0  10   8  876.91   52.59
   0 -10   8  806.52   52.39
   0 -10   8  958.30   54.59
   0  10   8  835.42   51.79
   0 -10   9   21.60    6.60
   0  10   9   26.70    5.20
   0 -10  10  325.37   21.20
   0  10  10  321.97   21.00
   0  10  10  311.17   20.50
   0 -10  11    5.90    2.30
   0  10  11    9.60    3.30
   0  10  11    7.00    2.40
   0 -10  11    5.70    3.00
   1  10   0  481.35   30.40
   1 -10   0  527.85   30.60
   1 -10   0  581.24   30.80
  -1 -10   0  499.55   30.10
  -1 -10  -1   13.00    1.20
   1 -10   1   11.80    1.90
   1  10  -1   16.60    2.70
   1 -10   1   13.30    1.90
   1  10   1   12.80    1.70
  -1 -10   1   13.00    1.70
   1 -10  -1   13.70    1.80
   1 -10  -1   13.80    2.00
   1 -10   2  654.63   39.80
  -1 -10  -2  619.84   38.70
   1 -10   2  684.63   39.50
  -1 -10   2  730.13   39.70
   1 -10  -2  709.93   39.50
   1 -10  -2  646.44   39.20
   1 -10   3   24.00    3.10
   1 -10   3   26.00    2.80
  -1 -10  -3   24.80    2.20
  -1 -10   3   27.60    3.20
   1 -10  -3   29.20    2.80
  -1  10  -3   29.40    3.70
   1  10   3   20.40    3.20
   1 -10   4  200.68   13.70
   1  10  -4  227.78   14.50
  -1 -10   4  212.68   13.90
   1 -10  -4  182.48   12.80
  -1  10  -4  194.18   14.20
   1 -10   5   73.39    6.80
  -1 -10  -5   83.49    5.80
  -1  10   5   73.59    7.00
   1  10  -5   78.39    7.70
   1 -10  -5   73.29    6.00
   1  10   5   70.79    6.80
  -1 -10   5   73.39    6.80
   1  10   5   92.29    7.40
   1 -10   6  113.99   10.10
  -1  10   6  123.49    9.20
   1  10  -6  128.99   10.50
  -1  10   6  108.59    9.20
  -1  10   6  108.49    9.50
   1  10   6   94.99    8.70
   1 -10  -6  110.09    8.20
   1  10   6  112.99    9.40
  -1 -10   6   94.09   12.90
   1  10   6   95.89    8.60
  -1 -10   6  102.49    9.20
   1  10   6   97.69    8.60
  -1 -10  -7    7.20    2.10
   1 -10   7    5.30    3.40
  -1  10   7    7.60    3.10
  -1  10   7    9.80    2.80
   1 -10   7    7.70    3.20
  -1  10   7   11.20    2.50
   1  10  -7    2.50    4.50
   1  10   7    7.40    2.50
   1  10   7    1.80    2.10
  -1 -10   7    1.80    2.90
   1 -10  -7    5.10    2.10
   1 -10   8   64.49    8.20
   1 -10   8   55.29    6.90
  -1  10   8   45.50    5.50
  -1  10   8   55.29    6.00
  -1  10   8   48.30    6.80
  -1 -10  -8   46.40    5.30
  -1 -10   8   51.29    7.00
  -1 -10   8   72.09    8.40
   1  10   8   55.19    6.10
   1  10   8   58.49    7.10
   1  10   8   39.20    6.00
   1 -10  -8   48.80    6.30
   1  10   8   60.49    6.60
  -1  10   9    7.10    2.60
  -1 -10  -9    3.60    2.60
  -1  10   9    4.80    3.00
   1 -10   9    3.10    4.20
  -1  10   9    6.20    4.10
   1  10   9    2.70    3.60
  -1 -10   9    3.10    3.20
  -1 -10   9    6.60    4.30
   1 -10  10   34.90    5.80
  -1  10  10   20.60    3.70
   1 -10  10   26.10    4.50
  -1  10  10   23.40    5.50
   1  10  10   25.90    3.80
   1  10  10   19.80    3.60
  -1 -10  10   21.00    4.20
   1  10  10   27.50    4.50
   1 -10  11   16.00    3.40
   1 -10  11   13.00    2.80
  -1  10  11   14.60    2.90
   1  10  11   17.00    3.20
   1  10  11   22.50    3.40
  -1 -10  11   21.00    4.20
   1  10  11   19.30    2.70
   2 -10   0  149.59    9.40
   2  10   0  134.09    8.70
   2 -10   0  148.89    9.50
   2 -10   1   33.10    3.20
   2  10  -1   26.90    2.50
   2 -10   1   29.80    2.90
   2 -10  -1   32.50    3.00
  -2 -10   1   28.10    2.40
   2  10   1   28.60    2.20
   2 -10  -1   30.60    2.90
   2 -10   2 1093.49   66.09
   2 -10   2 1105.69   65.69
   2 -10  -2 1146.89   65.79
   2 -10  -2 1207.18   65.69
   2  10   2 1014.10   65.09
  -2 -10   2 1239.78   65.69
   2  10  -3    0.30    1.30
   2 -10   3    1.10    1.00
   2 -10   3    2.20    1.20
   2 -10  -3    1.90    1.20
   2 -10  -3    0.80    1.10
  -2 -10   3    3.30    1.40
  -2  10  -3    1.00    1.50
   2 -10   4 3863.21  213.58
   2 -10   4 3395.46  213.68
  -2 -10  -4 3675.03  212.38
   2  10  -4 3597.34  214.48
  -2  10  -4 4041.60  214.98
  -2 -10   4 3799.52  214.08
   2 -10  -4 3800.22  214.28
   2 -10  -4 3644.94  213.18
  -2 -10  -5    4.20    1.20
   2  10  -5    0.60    2.00
   2 -10   5   -1.30    2.30
   2  10   5    2.70    2.40
  -2 -10   5    4.70    1.90
   2  10   5    1.30    2.10
   2  10   5    4.20    2.30
   2 -10  -5    2.70    1.40
  -2  10  -5   -1.30    3.20
   2  10   5    5.80    2.10
  -2  10   6   30.90    4.50
  -2  10   6   36.30    5.10
  -2  10   6   27.10    4.70
   2 -10   6   23.90    5.00
   2 -10   6   36.00    5.60
  -2 -10  -6   28.90    3.10
   2  10  -6   31.60    5.40
   2  10   6   22.20    3.90
   2 -10  -6   24.90    3.90
   2  10   6   28.60    4.00
  -2 -10   6   22.20    5.10
  -2 -10   6   20.40    4.10
   2  10   6   32.80    4.40
   2  10   6   26.00    4.20
  -2  10   7    2.20    2.40
  -2 -10  -7    2.40    1.40
   2 -10   7    4.10    2.80
   2 -10   7    4.30    3.00
   2  10  -7    0.60    4.90
  -2  10   7   -0.90    2.20
  -2  10  -7    0.70    3.00
   2  10   7    0.50    1.80
   2  10   7    4.60    2.60
  -2 -10   7    8.10    3.50
   2  10   7    3.00    2.20
  -2 -10   7    2.40    4.10
   2 -10  -7    2.60    2.30
   2  10   7    0.30    2.20
  -2 -10  -8  140.99   12.00
  -2  10   8  145.39   10.50
   2 -10   8  142.59   12.30
  -2  10   8  149.88   11.50
   2 -10   8  142.99   12.90
  -2 -10   8  129.19   10.90
   2  10   8  123.89   10.70
   2  10   8  132.59   11.50
  -2 -10   8  140.29   12.80
   2  10   8  111.19   10.70
   2  10   8  120.99   10.90
  -2  10   9    3.50    4.50
  -2  10   9    1.10    3.00
  -2  10   9    1.80    2.20
   2 -10   9   -0.40    2.40
  -2 -10  -9    5.80    2.60
   2 -10   9    5.70    3.10
   2  10   9    2.20    2.00
   2  10   9    3.70    2.40
  -2 -10   9    2.90    3.20
   2  10   9    3.70    2.30
   2  10   9    3.90    2.70
   2 -10  10  297.07   20.00
  -2  10  10  282.37   18.90
   2 -10  10  284.57   19.40
   2  10  10  305.07   19.40
   2  10  10  253.17   18.30
  -2 -10  10  282.17   20.10
   2  10  10  269.47   18.90
   2  10  10  249.18   18.40
   2 -10  11    1.10    1.70
  -2  10  11    3.30    1.90
   2 -10  11    4.20    2.30
   2  10  11    4.80    2.10
   2  10  11    4.80    2.00
  -2 -10  11    4.00    2.30
   2 -10 -11    6.20    2.40
   3 -10   0 1511.85   91.69
   3 -10   0 1665.43   91.79
   3 -10   1   61.49    5.20
   3 -10   1   68.49    5.20
   3  10  -1   59.29    4.50
  -3 -10   1   67.99    4.20
   3 -10  -1   61.49    5.20
   3 -10  -1   62.29    5.20
  -3 -10   1   74.99    4.40
   3 -10   2 1751.22  105.69
   3  10  -2 1656.53  104.29
   3 -10   2 1913.31  104.79
   3  10  -2 2035.30  105.09
   3 -10  -2 1787.32  104.59
  -3 -10   2 1796.92  104.39
   3 -10  -2 1892.11  104.89
   3  10   2 1699.23  103.59
   3  10  -3  105.29    8.50
   3 -10   3  120.29    8.20
   3 -10   3   93.59    8.00
  -3  10  -3  110.49    9.00
   3  10   3  102.19    7.50
   3 -10  -3  113.29    8.00
  -3 -10   3  124.69    8.30
   3 -10  -3  117.99    8.20
   3 -10   4 1879.31  108.09
   3  10  -4 1704.73  108.89
   3 -10  -4 1744.73  107.89
   3 -10  -4 1932.61  108.49
  -3  10  -4 2099.59  112.79
   3 -10   5   93.39    9.20
   3 -10   5  109.59    8.20
  -3  10   5  126.19   13.60
   3  10  -5   93.19    8.90
   3 -10   5   88.59    9.30
  -3  10   5  111.09    9.00
   3  10   5   98.99    8.40
  -3 -10   5  103.39    8.70
   3  10   5   95.19    8.10
   3  10   5   98.09    8.30
   3  10   5  101.19    9.10
   3 -10  -5  100.49    7.90
   3 -10   6  714.83   46.10
  -3  10   6  811.92   45.20
   3  10  -6  796.92   47.80
   3 -10   6  762.92   45.70
  -3 -10  -6  732.93   43.30
   3 -10   6  817.02   45.30
   3 -10   6  699.23   46.10
  -3  10   6  756.72   45.20
   3  10   6  679.83   44.40
   3  10   6  715.93   45.40
   3  10   6  721.93   44.90
   3 -10  -6  690.93   44.30
   3  10   6  680.43   44.90
  -3  10   7   12.60    4.00
   3 -10   7   14.70    6.50
  -3  10   7    9.10    3.20
   3 -10   7   12.00    3.70
   3 -10   7    7.20    4.00
  -3 -10  -7   12.90    2.50
   3  10  -7   13.30    4.50
   3  10   7   11.70    3.40
  -3 -10   7   12.50    4.50
   3  10   7   10.30    3.30
   3  10   7   12.60    3.10
   3  10   7   11.10    3.10
  -3  10   8   95.29    9.70
   3 -10   8  112.49   10.60
   3 -10   8   98.79    9.00
  -3 -10  -8  106.09    8.10
   3 -10   8   94.99   10.20
  -3  10   8  107.79    9.70
  -3 -10   8   98.89   10.60
   3  10   8  118.89    9.50
   3  10   8   98.19    9.70
   3  10   8   96.49    9.40
   3  10   8   91.39    9.10
   3 -10   9    7.90    3.50
   3 -10   9   10.20    2.80
  -3  10   9   12.20    2.90
  -3 -10  -9    7.70    2.50
   3 -10   9    3.80    2.70
   3  10   9    8.20    2.80
   3  10   9    9.50    3.10
   3  10   9   10.30    3.30
   3  10   9   12.20    3.50
  -3 -10   9    6.10    3.10
   3 -10  10    2.10    2.20
   3 -10  10    1.20    2.10
  -3  10  10   -0.10    1.60
   3  10  10    2.40    2.00
   3 -10 -10    2.10    2.50
   3  10  10    5.60    2.30
  -3 -10  10    2.20    2.10
   3  10  10    3.30    2.30
   3  10  10    3.90    2.30
   3 -10  11    6.40    2.50
  -3  10  11    4.40    1.70
   3 -10  11    1.40    1.80
   3  10  11    4.50    1.60
   3  10  11    2.00    1.80
  -3 -10  11    2.60    1.80
   3 -10 -11    4.80    1.90
   3  10  11    3.90    1.80
   4 -10   0 1276.87   78.59
   4 -10   0 1432.26   78.79
   4 -10   1   53.49    5.20
   4  10  -1   66.79    4.80
   4 -10   1   62.09    5.20
  -4 -10   1   59.99    4.00
   4 -10  -1   57.59    5.30
  -4 -10   1   55.49    4.00
   4 -10  -1   62.89    7.00
   4 -10   2 1089.69   64.19
   4  10  -2 1207.48   64.49
  -4 -10   2 1067.69   63.69
   4 -10  -2  985.70   64.09
   4 -10  -2 1134.69   64.49
  -4  10  -2 1102.19   64.89
   4  10  -3   90.49    7.70
   4 -10   3   96.09    7.30
  -4 -10   3  101.19    7.50
   4 -10  -3   97.89    7.60
   4  10   3   86.39    6.30
   4 -10  -3   87.89    7.20
   4  10  -4 1131.89   73.69
   4 -10   4 1349.86   72.69
  -4 -10  -4 1268.97   72.39
   4 -10   4 1161.28   73.89
   4  10  -4 1238.68   73.39
   4 -10   4 1173.88   73.79
   4 -10  -4 1320.97   72.99
   4  10   4 1171.18   72.29
   4  10   4 1094.49   71.79
  -4 -10   4 1317.97   72.89
   4  10   4 1372.46   73.29
   4  10   4 1252.57   73.29
   4  10   4 1197.88   72.79
   4 -10  -4 1222.48   72.29
   4 -10   5   61.29    7.30
   4 -10   5   77.79    6.50
   4 -10   5   66.29    7.90
  -4  10   5   69.19    7.90
   4 -10   5   61.39    7.60
   4  10  -5   83.69    8.80
   4  10   5   65.99    6.50
  -4 -10   5   67.79    8.50
   4  10   5   73.29    7.70
   4  10   5   65.69    6.70
   4  10   5   59.59    6.60
   4 -10   6   96.39   11.00
  -4 -10  -6   96.89    7.30
  -4  10   6   97.09    9.20
   4 -10   6  107.49    8.80
   4  10  -6  105.89   10.30
   4 -10   6  114.59    9.20
   4 -10   6  111.99   10.20
   4  10   6  119.69   10.00
  -4 -10   6  106.49    9.70
  -4  10   7    6.20    2.70
   4 -10   7    6.30    2.80
   4 -10   7    1.10    2.70
   4  10  -7    3.80    3.30
  -4 -10  -7    6.40    1.70
   4 -10   7    3.60    3.00
   4 -10   7    2.50    3.20
  -4 -10   7    1.40    3.90
   4  10   7    8.30    3.30
   4  10   7    9.80    3.20
   4  10   7   -0.10    2.90
   4  10   7    5.00    2.50
   4 -10   8  337.07   24.70
  -4  10   8  341.37   23.70
   4 -10   8  401.86   26.10
   4 -10   8  327.77   23.90
  -4 -10  -8  330.77   22.80
   4  10   8  374.86   24.40
  -4 -10   8  413.66   26.30
   4 -10  -8  392.36   25.60
   4  10   8  353.66   24.50
   4  10   8  398.46   24.80
   4 -10   9   21.10    4.30
   4 -10   9   24.30    4.20
   4 -10   9   17.50    3.40
  -4  10   9   17.40    3.40
  -4 -10   9   13.90    3.70
   4  10   9   14.90    3.40
   4  10   9   25.00    4.30
   4 -10  -9   19.20    4.80
   4  10   9   16.40    3.50
   4  10   9   16.00    3.40
   4 -10  10  314.07   21.50
   4 -10  10  337.57   22.70
  -4  10  10  317.37   21.20
   4 -10 -10  349.57   24.00
   4  10  10  385.46   23.10
  -4 -10  10  325.67   22.40
   4  10  10  346.77   22.00
   4  10  10  327.37   22.00
   4 -10  11    4.10    1.70
   4  10  11    1.30    2.30
   4  10  11    4.10    2.10
   4  10  11    4.10    1.70
  -4 -10  11    2.60    1.60
   5 -10   0  244.38   15.50
   5  10   0  225.88   14.20
   5 -10   1   44.00    4.40
   5  10  -1   36.30    3.70
  -5 -10   1   39.20    2.90
   5 -10  -1   37.30    4.50
  -5 -10   1   39.90    3.20
   5 -10   2  344.57   24.40
   5 -10   2  377.56   23.10
   5  10  -2  372.06   22.90
  -5 -10   2  364.16   22.30
   5 -10  -2  364.56   23.10
   5 -10  -2  346.97   23.90
   5 -10   3   94.59    9.30
   5  10  -3   97.09    8.20
   5 -10   3  115.89   13.60
   5  10   3   87.79    7.80
   5 -10  -3   81.39    9.50
   5 -10  -3  105.89    8.20
   5  10   3   95.89    6.60
   5  10   3   92.39    8.50
   5  10   3  103.99    8.30
  -5 -10   3  103.99    7.90
   5 -10   4  325.47   23.90
   5 -10   4  336.77   24.30
   5 -10   4  392.36   23.90
   5 -10   4  339.87   22.70
   5  10  -4  365.86   24.10
   5 -10  -4  377.36   23.40
   5  10   4  382.76   26.00
   5  10   4  360.46   23.10
   5  10   4  339.77   22.90
  -5 -10   4  367.56   23.20
   5  10   4  338.97   22.60
   5 -10  -4  326.57   23.80
   5 -10   5   13.30    2.90
   5 -10   5   15.40    3.60
   5 -10   5    9.90    3.80
   5  10  -5   13.30    3.50
   5 -10   5    6.90    3.30
   5  10   5   20.20    3.50
  -5 -10   5    7.00    2.70
   5  10   5    5.90    2.50
   5 -10  -5   11.50    3.60
   5  10   5   11.90    3.10
  -5  10   6  158.28   15.20
   5 -10   6  165.88   13.90
   5 -10   6  168.08   12.80
   5 -10   6  184.48   12.90
   5  10  -6  158.98   14.10
  -5 -10   6  149.88   13.20
   5  10   6  191.48   13.40
   5  10   6  189.08   13.40
   5 -10  -6  155.98   13.60
   5  10   6  176.78   12.90
   5  10   6  153.18   13.10
   5  10  -7   26.50    5.60
  -5 -10  -7   21.40    3.20
   5 -10   7   26.30    5.30
  -5  10   7   25.40    4.40
   5 -10   7   32.30    5.80
   5 -10   7   26.50    4.10
   5  10   7   25.30    4.50
   5 -10  -7   25.40    5.20
  -5 -10   7   19.50    5.40
   5  10   7   22.50    4.60
   5  10   7   26.10    4.80
  -5 -10   7   19.30    4.80
   5  10   7   26.80    4.80
   5 -10   8  117.79    9.40
   5 -10   8  127.99   11.60
  -5 -10  -8  114.79    9.20
  -5  10   8  124.09    9.90
   5 -10   8  113.69   10.60
   5  10   8  123.79   10.50
   5  10   8  117.79   10.60
  -5 -10   8  129.69   11.50
   5  10   8  138.69   10.90
   5  10   8  136.59   10.80
  -5  10   9    6.10    3.00
   5 -10   9    0.10    1.90
   5 -10   9    1.90    2.80
  -5 -10   9    0.50    2.20
   5  10   9    3.00    2.00
   5  10   9    1.00    2.20
   5  10   9    2.30    2.50
   5 -10  -9   -1.00    2.40
   5  10   9    1.60    2.20
   5 -10  10   60.69    6.40
   5 -10  10   65.79    5.40
   5  10  10   56.19    5.80
   5  10  10   59.69    5.90
  -5 -10  10   60.09    6.00
   5  10  10   63.99    5.80
   5 -10 -10   49.00    6.20
   5  10  10   55.99    5.90
   6  10   0    2.20    1.10
   6 -10   0    3.20    5.40
   6 -10   0   -0.80    4.80
   6 -10   0   -1.10    1.30
   6  10  -1   35.20    3.80
   6 -10   1   30.70    4.20
   6 -10   1   29.10    5.40
   6 -10  -1   35.40    6.40
   6 -10  -1   41.40    4.70
  -6 -10   1   36.90    3.40
   6 -10  -1   35.60    5.80
   6 -10   2  184.08   15.00
   6 -10   2  198.08   14.30
   6 -10   2  211.38   16.20
  -6 -10   2  209.68   14.10
   6 -10  -2  235.08   15.00
   6 -10  -2  212.48   15.70
   6  10   2  204.38   15.20
   6 -10   3   32.20    4.50
   6 -10   3   27.30    4.80
   6  10  -3   35.70    4.70
   6 -10   3   25.20    5.80
   6  10  -3   34.80   10.00
   6 -10   3   33.40    5.90
   6  10   3   33.50    4.90
   6  10   3   26.10    4.80
   6 -10  -3   44.10    6.80
   6  10   3   44.70    6.20
   6  10   3   32.90    4.60
   6 -10  -3   36.10    5.00
  -6 -10   3   32.10    4.30
   6 -10  -3   29.10    5.30
   6  10  -4 1580.44   96.19
   6 -10   4 1511.35   96.79
   6 -10   4 1546.65   95.19
   6 -10   4 1605.24   96.59
   6 -10   4 1682.83   95.59
   6  10   4 1592.24   95.49
   6 -10  -4 1682.73   96.99
   6  10   4 1647.14   95.09
   6 -10  -4 1566.64   96.69
   6  10   4 1642.54   95.49
  -6 -10   4 1641.14   95.59
   6  10   4 1608.04   95.29
   6 -10  -4 1793.22   96.39
   6 -10   5   39.20    5.40
   6 -10   5   17.80    4.50
   6 -10   5   28.90    4.80
   6 -10   5   23.90    4.80
   6  10  -5   25.30    4.90
   6  10   5   32.20    5.00
   6  10   5   28.00    4.30
  -6 -10   5   27.90    5.10
   6 -10  -5   20.00    4.60
   6  10   5   38.60    5.10
   6 -10  -5   38.40    7.30
   6 -10   6  373.76   26.70
   6 -10   6  366.46   24.80
   6 -10   6  348.57   26.50
   6 -10   6  360.86   27.00
   6 -10  -6  395.66   27.10
   6  10   6  396.56   26.10
   6  10   6  382.96   25.60
   6  10   6  436.86   26.20
   6  10   6  419.96   25.60
  -6 -10  -7    4.00    1.60
   6  10  -7    7.40    4.60
   6 -10   7    4.60    3.30
   6 -10   7    1.50    2.70
   6 -10  -7    4.70    3.40
   6  10   7    3.10    2.70
  -6 -10   7   16.30    4.80
   6  10   7    4.40    2.70
   6  10   7    1.90    2.60
   6 -10   8  151.58   12.20
   6 -10   8  169.48   13.70
   6 -10   8  181.88   14.50
   6  10   8  187.78   13.60
   6  10   8  181.78   13.80
   6  10   8  209.88   13.90
   6  10   8  172.88   13.50
  -6 -10   8  186.28   14.10
   6 -10  -8  171.38   14.30
   6 -10   9   10.50    3.20
   6 -10   9   12.50    2.90
  -6 -10   9    8.10    2.50
   6  10   9   10.60    3.20
   6  10   9   10.90    3.00
   6  10   9    7.90    2.50
   6 -10  -9    7.10    2.70
   6  10   9   13.50    3.20
   6 -10  10  114.39    9.10
   6 -10  10  108.29    7.80
  -6 -10  10  119.49    8.30
   6  10  10  114.99    8.50
   6  10  10  111.19    8.60
   6 -10 -10  112.09    8.60
   6  10  10  114.19    8.50
   7  10   0   14.30    2.50
   7 -10   0   15.30    3.50
   7 -10   0   10.40    3.70
  -7 -10   0    8.90    1.80
   7 -10   0    9.80    3.90
   7 -10   1    4.90    2.50
   7  10  -1    9.20    2.40
   7 -10   1    8.70    3.50
   7 -10   1    7.70    4.20
  -7 -10   1   14.00    2.40
   7 -10  -1    6.60    3.50
   7 -10  -1   10.70    3.90
   7  10   1    8.30    1.70
   7  10   1   10.50    3.50
   7 -10  -1    7.60    4.10
   7 -10   2    6.60    2.80
   7 -10   2   16.90    6.00
   7  10  -2    9.70    2.70
   7 -10   2   11.30    3.80
   7 -10   2    4.80    3.80
   7  10   2   14.20    3.20
   7 -10  -2    7.70    2.60
   7 -10  -2    5.60    3.50
   7 -10  -2   -1.60    4.30
   7  10   2   -0.20    2.90
  -7 -10   2    7.40    2.20
   7  10   2   15.80    4.90
   7 -10   3   18.00    4.70
   7 -10   3   18.10    3.30
   7  10  -3   20.00    3.90
   7 -10   3   15.00    4.90
   7  10   3   11.70    2.80
   7 -10  -3   22.80    4.60
  -7 -10   3   17.40    3.60
   7  10   3   11.60    3.70
   7  10   3   19.90    3.70
   7 -10  -3   10.00    3.70
   7 -10   4   44.00    6.80
   7  10  -4   36.20    6.10
   7 -10   4   30.80    6.00
   7 -10   4   36.80    5.20
   7 -10   4   36.10    5.50
   7 -10  -4   38.30    6.30
  -7 -10   4   38.00    5.50
   7  10   4   38.90    5.40
   7 -10  -4   37.90    6.80
   7  10   4   30.70    5.10
   7 -10   5   10.40    4.70
   7 -10   5   20.00    4.90
   7 -10   5   14.40    3.80
   7 -10   5   18.40    5.00
   7  10  -5   12.80    4.00
   7  10   5   17.80    3.90
   7  10   5   18.90    4.10
  -7 -10   5   10.70    3.90
   7 -10  -5   16.20    4.60
   7  10   5   13.50    3.70
   7  10  -6   72.99    9.00
   7 -10   6   59.69    7.20
   7 -10   6   66.49    8.20
   7 -10   6   74.59    7.40
   7 -10   6   74.09    8.20
   7 -10  -6   63.79    8.00
  -7 -10   6   56.59    9.70
   7  10   6   77.99    7.30
  -7 -10   6   52.39    7.60
   7  10   6   57.29    6.90
   7  10   6   60.29    7.10
   7 -10   7   11.70    3.00
  -7 -10  -7    4.10    1.80
   7 -10   7    5.20    2.80
   7 -10   7    9.60    3.90
   7  10   7   14.80    3.60
   7  10   7    8.00    2.70
   7 -10  -7    7.20    3.10
  -7 -10   7    7.80    3.90
   7  10   7    3.40    4.20
   7  10   7    8.20    3.00
   7 -10   8  104.59    9.40
   7 -10   8   91.39    8.40
   7 -10   8   97.29    8.80
   7  10   8   98.49    8.70
   7  10   8   92.69    8.60
   7 -10  -8   95.19    9.50
  -7 -10   8  109.79    8.80
   7 -10   9    5.10    2.30
   7 -10   9    4.50    1.90
   7  10   9    4.40    2.10
   7  10   9    2.90    1.70
   7 -10  -9    5.70    2.60
   7  10   9    3.90    1.90
   8  10   0   49.80    6.30
   8 -10   0   48.70    5.90
   8  10   0   41.00    4.30
   8 -10   0   31.80    6.00
  -8 -10   0   42.70    4.20
   8 -10   0   41.80    7.00
   8  10  -1   35.80    4.70
   8  10  -1   45.10    6.50
   8 -10   1   41.10    6.70
   8 -10   1   52.49    7.60
  -8 -10  -1   39.90    3.80
   8 -10   1   38.90    5.50
  -8 -10   1   51.19    4.80
   8 -10  -1   41.50    5.70
   8 -10  -1   47.40    7.60
   8  10   1   48.40    7.50
   8  10   1   42.40    3.80
   8 -10  -1   40.40    6.80
   8 -10   2  245.78   17.40
   8 -10   2  221.98   17.90
   8 -10   2  258.97   19.40
   8  10  -2  279.07   17.50
   8 -10  -2  263.07   18.10
  -8 -10   2  254.67   16.90
   8  10   2  230.58   16.80
   8  10   2  218.98   16.70
   8 -10  -2  262.17   19.10
   8 -10  -2  236.98   18.90
   8 -10   3    7.40    2.40
   8 -10   3   12.70    4.00
   8  10  -3   15.80    4.20
   8 -10   3   14.50    4.50
   8 -10   3   14.80    5.60
   8 -10  -3   18.30    5.00
   8 -10  -3   11.60    3.90
   8  10   3   13.90    4.00
   8  10   3   10.20    2.90
  -8 -10   3   16.70    4.30
   8  10   3   11.80    3.30
   8 -10  -3   18.50    4.80
   8 -10   4  363.16   24.00
   8 -10   4  346.27   23.60
   8  10  -4  336.67   24.20
   8 -10   4  372.26   25.60
   8 -10   4  343.87   24.40
   8  10   4  342.87   23.30
  -8 -10   4  336.97   23.70
   8  10   4  371.66   23.40
   8 -10  -4  361.16   24.70
   8 -10  -4  369.56   25.50
   8  10   4  346.07   23.20
   8  10  -5    7.40    4.60
   8 -10   5   21.40    5.50
   8 -10   5   18.30    6.20
   8 -10   5   16.70    3.80
   8  10   5   12.60    4.50
   8  10   5   10.10    4.30
  -8 -10   5    7.60    3.60
   8 -10  -5   10.10    5.60
   8 -10   6  129.39   11.40
   8 -10   6  113.59    9.50
   8 -10   6  104.39   10.00
   8  10   6  108.59    9.20
   8  10   6  117.59    9.70
   8 -10  -6  103.69   11.00
   8  10   6  101.99    9.30
   8 -10   7    9.10    2.70
   8 -10   7    6.60    2.90
   8 -10   7    4.90    3.10
   8  10   7    6.00    2.80
   8 -10  -7    5.00    2.90
   8  10   7    4.40    2.40
   8  10   7    5.40    2.60
   8 -10   8   85.69    6.20
   8 -10   8   77.29    7.40
   8 -10   8   79.29    7.30
   8  10   8   72.29    6.90
   8 -10  -8   70.89    7.60
   8  10   8   80.19    7.60
   8  10   8   82.69    7.40
   8 -10   9   19.70    3.90
   8 -10  -9   13.50    2.70
   8  10   9   21.00    3.20
   8  10   9   21.20    3.10
   9 -10   0    6.50    4.10
   9  10   0   15.80    3.70
  -9 -10   0   10.70    2.40
   9 -10   0   10.00    3.30
   9  10   0    9.50    2.30
   9 -10   0   14.10    4.60
   9 -10   1    0.20    3.10
   9 -10   1    1.10    2.70
   9 -10   1    7.40    3.70
   9  10  -1    7.00    4.60
   9  10  -1    3.90    2.70
   9 -10  -1    4.10    3.40
  -9 -10   1    2.40    2.20
   9 -10  -1    9.70    4.40
   9  10  -2   84.89    7.80
   9 -10   2   73.59    8.00
   9 -10   2  102.39   10.10
   9 -10   2   91.19    9.30
   9 -10  -2   81.09    8.60
   9 -10  -2   68.89    9.60
   9  10   2   84.99    7.80
   9 -10  -2   67.19    9.40
  -9 -10   2   72.99    7.40
   9 -10   3    8.00    3.80
   9 -10   3   11.30    4.30
   9 -10   3    8.20    3.20
   9  10  -3    6.40    3.20
   9 -10  -3   -7.30    5.60
   9  10   3    9.80    4.40
  -9 -10   3    5.40    2.80
   9 -10  -3   -6.50    6.50
   9 -10  -3    0.20    3.90
   9 -10   4  147.49   13.00
   9 -10   4  140.09   11.80
   9 -10  -4  142.79   12.80
   9  10   4  126.49   10.70
   9  10   4  129.09   10.60
   9 -10   5   17.60    4.30
   9 -10   5   11.80    4.20
   9 -10   5   18.90    4.90
   9  10   5   15.40    3.40
   9 -10  -5   17.60    4.40
   9 -10   6   41.40    5.00
   9 -10   6   45.90    6.30
   9 -10   6   34.90    5.80
   9 -10  -6   39.60    6.20
   9  10   6   37.40    5.00
   9  10   6   40.20    5.30
   9  10   6   37.40    5.00
   9 -10   7    6.90    2.80
   9 -10   7   16.90    4.40
   9  10   7   10.30    2.50
   9  10   7   14.80    3.00
   9 -10  -7   18.00    4.10
   9  10   7   11.10    3.10
   9 -10   8   18.50    2.90
   9 -10   8   29.10    3.80
   9  10   8   21.00    3.10
   9 -10  -8   24.80    5.60
   9  10   8   20.10    3.10
   9  10   8   18.00    2.90
  10 -10   0   39.30    6.10
  10 -10   0   46.60    7.10
  10  10   0   52.69    5.80
  10 -10   0   64.49    7.70
  10  10  -1    4.50    2.90
  10 -10   1    2.90    3.70
  10 -10   1    9.90    3.80
  10 -10   1    3.70    3.60
  10 -10  -1    6.30    4.20
  10 -10  -1    4.80    3.40
  10 -10  -1    9.10    5.00
  10  10   1    7.60    3.30
  10 -10   2  192.78   14.50
  10 -10   2  171.38   14.90
  10  10  -2  162.58   12.90
  10  10   2  169.68   12.80
  10 -10  -2  209.38   15.50
  10 -10   3   11.50    3.40
  10 -10   3   13.40    4.00
  10  10   3    9.70    3.00
  10  10   3    6.70    3.20
  10 -10  -3   16.40    4.90
  10 -10   4  131.49   11.00
  10 -10   4  125.49   11.90
  10  10   4  139.09   10.70
  10  10   4  127.69   11.40
  10 -10  -4  166.88   12.90
  10 -10   5   13.10    4.10
  10 -10   5   12.90    3.10
  10  10   5   13.30    3.10
  10 -10  -5   11.10    3.50
  10  10   5   18.60    3.80
  10 -10   6   49.99    6.20
  10 -10   6   53.69    5.10
  10 -10  -6   46.40    6.10
  10  10   6   55.59    5.40
  10  10   6   53.99    5.50
  10 -10   7    0.90    1.50
  10 -10   7   -0.50    1.40
  10 -10  -7   -1.70    2.30
  10  10   7    0.10    2.10
  10  10   7    1.70    1.40
  11 -10   0   18.20    5.50
  11 -10   0   15.20    3.80
  11 -10   1    0.30    3.40
  11 -10   1    3.60    2.80
  11  10   1    7.20    3.20
  11 -10  -1    2.70    3.30
  11 -10  -1   -8.50    5.80
  11 -10   2    7.10    2.90
  11 -10   2    8.80    3.60
  11 -10  -2   13.90    3.90
  11  10   2   10.50    3.10
  11 -10   3   15.40    3.40
  11 -10  -3   12.50    3.70
  11  10   3   19.90    3.40
  11 -10   4   79.39    7.10
  11 -10   4   68.99    7.50
  11 -10  -4   75.99    7.60
  11  10   4   75.89    6.40
  11 -10   5    2.80    2.20
  11 -10   5    3.70    2.00
  11 -10  -5    3.90    2.50
  11  10   5    7.00    1.90
  12 -10   0   40.40    5.40
  12 -10   1    0.20    1.90
  12 -10   1   -3.70    3.80
  12 -10  -1    1.10    2.20
  12 -10   2   46.10    5.60
  12 -10   2   62.69    5.50
  12 -10  -2   46.60    5.40
  12 -10   3   -0.90    1.90
  12 -10   3   -1.50    1.70
  12 -10  -3    0.40    1.90
   0 -11   0    0.30    0.60
   0 -11   1  181.88   11.10
   0 -11  -1  168.48   10.70
   0 -11   2    3.80    1.40
   0 -11  -2    2.80    1.60
   0 -11   3  677.13   41.20
   0 -11  -3  688.33   39.60
   0  11  -3  674.03   41.00
   0  11  -4   34.60    5.40
   0  11  -4   26.90    3.10
   0 -11   4   19.10    3.30
   0 -11  -4   23.00    2.60
   0  11   5  110.79    9.00
   0  11   5  101.89    8.80
   0  11   5  122.19    9.60
   0 -11   5  100.39    8.90
   0  11  -5  125.19    9.90
   0 -11  -5  110.29    7.80
   0 -11   6    2.50    2.60
   0  11  -6    7.20    3.50
   0  11   6    7.90    2.60
   0  11   6    2.80    2.20
   0  11   6    7.40    2.60
   0  11   6    8.70    2.50
   0 -11  -6    5.80    2.20
   0  11   7   85.09    9.00
   0  11   7   93.99    8.00
   0  11   7   85.69    9.20
   0 -11  -7   91.89    7.50
   0  11   7   86.79    9.80
   0 -11   7   92.69    9.10
   0  11   8    7.10    2.80
   0  11   8    4.70    2.40
   0  11   8   12.70    3.30
   0  11   8   11.70    3.60
   0 -11   8   12.70    4.50
   0 -11   8    8.10    3.50
   0 -11  -8    9.00    2.80
   0 -11   9  703.33   43.40
   0  11   9  672.23   48.00
   0  11   9  689.63   42.30
   0  11   9  699.63   42.70
   0 -11  10    5.40    2.40
   0  11  10    5.90    2.40
   0  11  10    2.10    1.90
   0 -11  10    3.60    2.20
   0  11  10    4.60    2.50
   0  11  11  352.16   23.80
   0 -11  11  371.26   22.90
   0 -11  11  378.36   24.50
   0  11  11  407.36   23.20
   1 -11   0  402.06   21.90
   1 -11   0  361.86   21.70
   1  11   0  330.97   21.50
  -1 -11   0  359.16   21.20
   1 -11   1  156.18   10.30
   1  11  -1  164.78   10.30
   1 -11   1  146.69   10.00
   1 -11  -1  156.78   10.00
   1 -11  -1  178.18   10.10
   1  11   1  144.69    9.90
  -1 -11  -2    2.00    1.00
   1 -11   2    2.50    1.20
   1 -11   2    1.80    1.00
  -1 -11   2    2.30    1.20
   1  11   2    1.50    1.20
  -1 -11  -3  932.41   56.19
   1 -11   3 1005.40   56.99
   1 -11   3  951.20   57.49
   1  11  -3  883.71   57.59
  -1  11  -3 1021.30   57.99
   1 -11  -3 1064.29   56.79
   1  11  -4  144.89   10.60
   1 -11   4  127.99    9.90
  -1 -11   4  136.69   10.10
  -1  11  -4  129.39   10.40
   1 -11  -4  133.99    9.20
   1 -11   5  134.89   11.00
  -1 -11  -5  128.49    8.40
   1 -11   5  109.39    9.60
  -1  11   5  109.69    9.70
  -1  11   5  125.39    9.60
   1  11  -5  141.99   10.80
  -1  11   5  114.19    9.60
  -1  11  -5  120.89    8.60
   1 -11  -5  124.89    8.80
  -1 -11   5  125.29    9.80
   1  11   5  117.29    9.40
   1  11   5  133.19    9.70
   1  11   5  125.49   10.10
   1  11   5  126.69    9.80
  -1 -11  -6   41.80    4.00
  -1  11   6   41.60    5.20
  -1  11   6   28.90    4.70
  -1  11   6   37.50    5.00
  -1  11   6   43.30    5.50
   1 -11   6   41.70    5.80
   1  11  -6   47.30    7.10
   1  11   6   36.70    4.90
   1  11   6   34.70    4.90
   1 -11  -6   41.30    4.40
   1  11   6   46.80    5.60
  -1 -11   6   42.20    5.90
   1  11   6   37.50    4.80
  -1 -11   6   39.40    5.40
  -1  11   7  146.39   11.70
  -1 -11  -7  128.29    9.90
  -1  11   7  146.29   11.40
   1  11  -7  153.28   15.80
   1 -11   7  166.88   16.60
  -1  11   7  139.89   11.60
  -1  11   7  148.29   10.70
   1  11   7  128.49   13.50
   1  11   7  132.89   11.40
   1  11   7  135.59   11.10
   1 -11  -7  122.79   10.30
  -1 -11   7  140.99   11.60
  -1  11   8   37.60    5.40
   1 -11   8   27.90    6.40
  -1  11   8   28.90    4.50
  -1  11   8   31.60    5.60
   1 -11   8   40.70    6.90
  -1 -11   8   37.60    6.90
   1  11   8   34.70    5.30
   1  11   8   39.60    5.40
  -1 -11   8   36.30    5.60
   1  11   8   38.60    5.80
   1  11   8   33.90    5.80
  -1  11   9   82.99    7.40
  -1 -11  -9   83.89    9.10
   1 -11   9   85.89    9.00
  -1  11   9   94.69    8.30
  -1  11   9   76.69    8.50
   1  11   9   86.79    7.90
   1  11   9   88.39    9.40
   1  11   9   76.09    7.90
  -1 -11   9  105.69   11.20
   1  11   9   87.29    8.90
  -1 -11   9   79.59    8.10
   1 -11  10    3.50    2.50
  -1  11  10    8.70    2.60
  -1  11  10    4.30    2.60
  -1  11  10    9.60    3.10
   1 -11  10    4.60    2.40
   1  11  10    2.90    1.70
  -1 -11  10    6.90    3.30
  -1 -11  10   -0.10    2.70
   1  11  10    5.50    2.60
   1  11  10    9.10    2.70
  -1  11  11  247.88   16.60
   1 -11  11  262.27   17.10
   1 -11  11  244.98   16.20
   1  11  11  235.78   15.90
   1  11  11  280.57   16.40
   1  11  11  240.18   16.70
  -1 -11  11  239.98   17.20
   2  11   0   -1.10    0.60
   2 -11   0    0.90    0.90
   2 -11   0    0.80    0.90
  -2 -11   0    0.30    0.40
   2 -11   1  497.05   32.30
   2  11  -1  530.15   31.80
   2 -11   1  525.15   32.10
   2  11   1  541.75   31.50
   2 -11  -1  582.04   32.20
  -2 -11   1  580.54   32.20
   2 -11   2   52.19    4.40
   2 -11   2   49.00    4.70
  -2 -11   2   60.79    4.50
   2 -11  -2   51.49    4.40
   2  11   2   52.69    4.00
   2 -11   3 1506.45   90.49
   2  11  -3 1506.65   91.19
   2 -11   3 1500.25   90.99
   2 -11  -3 1594.24   90.39
   2  11   3 1456.25   90.39
  -2  11  -3 1665.83   91.69
   2 -11  -3 1732.93   90.79
   2 -11   4    1.10    1.40
   2  11  -4   -0.40    1.50
  -2 -11  -4    1.20    0.80
   2 -11   4   -0.90    1.50
  -2 -11   4    1.10    1.60
  -2  11  -4    1.50    2.10
   2 -11  -4    0.60    1.10
  -2  11   5  977.10   64.49
  -2 -11  -5 1012.50   62.99
   2 -11   5 1104.79   71.49
   2  11  -5 1084.19   65.69
   2  11   5 1112.19   65.29
  -2 -11   5 1106.69   64.99
   2  11   5 1170.68   69.29
   2 -11  -5 1098.49   63.89
  -2  11  -5 1167.98   66.09
   2  11  -6   16.40    4.00
   2 -11   6   27.00    5.20
  -2  11   6   25.70    4.10
  -2  11   6   24.50    3.80
  -2 -11  -6   20.40    2.80
   2  11   6   14.00    3.50
   2 -11  -6   19.30    3.30
  -2 -11   6   16.90    3.50
   2  11   6   19.70    3.90
   2  11   6   21.80    3.80
   2  11   6   19.80    3.40
   2 -11   7  206.18   15.20
  -2  11   7  195.08   15.10
   2 -11   7  203.78   16.60
   2  11  -7  213.58   17.70
  -2 -11  -7  187.98   13.60
   2 -11   7  191.18   16.10
  -2  11   7  215.78   14.50
  -2 -11   7  245.58   15.60
   2  11   7  221.18   15.10
   2  11   7  201.88   15.00
   2 -11  -7  205.58   14.80
   2  11   7  204.38   15.10
   2 -11   8   12.80    3.90
  -2  11   8   13.10    3.30
  -2  11   8   10.30    3.30
  -2  11   8   15.60    3.50
   2 -11   8   16.10    4.20
  -2 -11  -8   13.40    2.70
   2  11   8   13.30    3.50
   2  11   8   10.20    3.00
  -2 -11   8    8.60    3.40
  -2 -11   8   16.70    4.30
   2  11   8   16.20    4.00
   2  11   8   19.80    4.40
   2 -11   9  314.47   24.20
   2 -11   9  328.07   24.70
  -2  11   9  330.37   24.30
  -2 -11  -9  366.36   25.60
  -2  11   9  346.47   23.60
  -2  11   9  342.37   23.10
   2  11   9  329.47   23.30
   2  11   9  357.66   23.50
   2  11   9  392.26   24.00
  -2 -11   9  409.46   26.00
   2  11   9  375.56   24.20
   2 -11  10   -3.70    1.90
  -2  11  10   -1.40    1.50
   2 -11  10   -1.20    1.60
   2  11  10    2.60    2.20
   2  11  10   -1.60    1.80
  -2 -11  10    0.40    1.80
   2  11  10    0.80    1.90
   2  11  10   -1.60    1.70
  -2  11  11  319.67   19.30
   2 -11  11  285.57   19.40
   2 -11  11  281.07   19.10
   2 -11 -11  305.27   19.60
   2  11  11  328.37   20.10
   2  11  11  307.97   19.50
  -2 -11  11  308.47   20.00
   2  11  11  266.97   18.70
   3 -11   0   12.20    2.30
   3  11   0   15.20    1.50
   3 -11   0   17.70    2.50
   3 -11   1  550.74   29.50
   3  11  -1  451.45   28.50
   3 -11   1  489.25   29.50
   3 -11  -1  494.35   29.40
  -3 -11   1  475.75   28.40
   3  11   1  457.15   28.10
   3 -11  -1  506.15   29.40
   3  11  -2   64.69    5.40
   3 -11   2   55.59    5.00
   3 -11   2   53.79    5.20
   3  11  -2   67.29    4.90
   3 -11  -2   63.89    5.20
   3 -11  -2   55.89    4.90
   3  11   2   51.09    3.90
  -3 -11   2   55.39    4.60
   3 -11   3  803.32   53.99
   3  11  -3  881.01   54.49
   3 -11   3  953.70   53.99
  -3 -11   3  983.80   54.09
   3 -11  -3  938.81   54.09
  -3  11  -3  935.51   55.39
   3 -11   4   38.10    6.10
   3  11  -4   50.79    5.60
   3 -11   4   45.30    4.60
   3  11   4   40.60    5.10
  -3  11  -4   36.50    7.40
   3  11   4   35.00    4.60
   3 -11  -4   42.90    4.50
   3  11   4   47.70    5.20
   3 -11  -4   46.80    5.20
   3  11  -5  618.44   38.40
  -3  11   5  644.04   37.40
  -3 -11  -5  639.74   35.60
   3 -11   5  615.84   38.70
  -3  11   5  633.44   39.60
   3  11   5  564.24   36.70
   3  11   5  567.64   37.00
   3  11   5  574.34   37.50
  -3 -11   5  619.64   37.60
   3  11   5  564.34   37.10
   3 -11  -5  608.44   36.70
  -3  11   6   22.60    4.30
   3 -11   6   25.50    5.40
  -3 -11  -6   25.10    3.00
   3  11  -6   31.60    6.00
  -3  11   6   19.00    4.10
   3 -11   6   21.80    4.80
   3 -11   6   27.80    5.50
   3 -11  -6   25.50    4.10
   3  11   6   20.80    3.70
   3  11   6   30.40    4.70
   3  11   6   22.50    4.10
  -3 -11   6   31.60    5.20
   3  11  -7  324.57   24.00
  -3 -11  -7  359.36   20.60
   3 -11   7  298.57   22.90
   3 -11   7  334.37   22.10
   3 -11   7  333.57   23.20
  -3  11   7  325.17   21.80
  -3  11   7  324.07   21.70
   3  11   7  285.37   21.50
   3  11   7  304.27   21.70
   3  11   7  319.07   22.30
  -3 -11   7  290.17   22.60
   3  11   7  367.66   22.00
   3 -11   8   13.30    4.70
  -3  11   8   21.90    4.60
   3 -11   8   22.10    4.00
  -3 -11  -8   19.60    3.20
  -3  11   8   30.30    4.70
   3 -11   8   18.80    4.80
   3  11   8   22.70    4.70
   3  11   8   14.10    3.80
   3  11   8   19.50    4.40
  -3 -11   8   19.40    4.90
   3  11   8   20.70    4.50
   3 -11   9  235.88   17.80
   3 -11   9  230.48   18.20
  -3  11   9  250.37   17.10
  -3 -11  -9  238.18   16.80
   3  11   9  266.47   17.60
   3  11   9  281.47   18.00
  -3 -11   9  233.38   18.60
   3  11   9  230.08   17.20
   3  11   9  226.08   17.00
   3 -11  10    0.50    1.80
  -3  11  10    1.30    1.70
   3 -11  10    3.70    4.00
   3  11  10    0.70    2.10
  -3 -11  10    1.50    1.80
   3  11  10    1.70    1.60
   3  11  10    0.60    2.10
   3 -11 -10    0.90    2.30
   3  11  10    0.70    1.50
  -3  11  11  212.18   13.30
   3 -11  11  200.48   13.30
   3  11  11  196.58   13.00
   3  11  11  210.18   14.30
   3  11  11  188.78   13.20
  -3 -11  11  180.88   13.50
   3 -11 -11  178.78   13.10
   4 -11   0    1.20    2.10
   4 -11   0    5.00    1.80
   4 -11   1   89.99    7.50
   4  11  -1  107.89    7.00
   4 -11  -1  108.99    7.50
   4 -11  -1   84.29    7.20
  -4 -11   1   91.19    6.20
   4  11  -2  131.89    8.60
   4 -11   2  123.39    8.80
   4 -11  -2  103.59    8.60
  -4 -11   2  114.49    8.20
   4 -11  -2  118.69    8.90
   4 -11   3 1015.80   56.49
   4  11  -3  963.60   56.89
  -4 -11   3  926.41   56.29
   4 -11  -3  884.71   56.19
   4 -11  -3  976.50   56.69
   4  11  -4    9.90    4.10
   4  11  -4   13.00    3.00
   4 -11   4   12.70    3.80
   4 -11   4   12.70    2.50
  -4 -11   4   14.00    2.90
   4  11   4    9.80    2.50
   4 -11  -4   17.30    3.30
   4 -11  -4   15.70    3.10
   4  11   4   20.60    3.50
   4  11   4   18.10    3.90
   4  11   4   13.70    3.30
   4 -11   5  810.22   51.99
   4  11  -5  884.61   52.19
  -4  11   5  850.31   50.59
   4 -11   5  877.71   52.29
   4 -11   5  850.51   51.99
   4 -11   5  755.92   50.19
   4  11   5  875.51   51.19
   4  11   5  810.32   50.29
   4  11   5  833.32   50.69
   4  11   5  808.82   50.69
  -4 -11   5  893.61   51.39
   4 -11   6   43.00    7.20
   4 -11   6   34.20    6.10
   4 -11   6   35.60    5.20
  -4 -11  -6   40.30    3.90
   4  11  -6   48.70    7.00
   4 -11   6   66.69   10.40
  -4  11   6   44.40    5.90
   4  11   6   53.19    5.80
  -4 -11   6   41.40    6.10
   4  11   6   53.69    6.00
   4  11   6   40.70    5.50
   4  11  -7  643.14   43.10
  -4 -11  -7  601.04   40.60
   4 -11   7  698.43   41.40
   4 -11   7  600.54   41.20
  -4  11   7  644.54   40.20
   4 -11   7  747.73   42.80
   4 -11   7  674.43   39.30
   4  11   7  639.14   40.40
  -4 -11   7  566.64   41.10
   4  11   7  637.24   40.70
   4  11   7  732.33   41.50
  -4 -11  -8   29.90    3.80
   4 -11   8   17.50    5.20
  -4 -11   8   35.10    6.90
   4  11   8   24.50    4.60
   4  11   8   20.00    4.30
   4  11   8   29.60    5.30
   4 -11  -8   25.70    4.90
   4  11   8   30.60    5.30
   4 -11   9  576.44   35.50
  -4  11   9  572.64   35.60
   4 -11   9  550.34   36.30
  -4 -11   9  525.75   37.20
   4 -11  -9  587.64   37.10
   4  11   9  672.83   36.80
   4  11   9  582.94   36.40
   4  11   9  567.84   36.30
   4 -11  10   -1.70    1.60
   4 -11  10    0.40    2.30
  -4  11  10    2.30    2.00
   4 -11 -10    0.60    4.30
   4  11  10    0.00    1.70
   4  11  10   -0.10    2.00
   4  11  10    6.40    2.90
   4  11  10    1.90    2.40
   4 -11  11  184.08   12.00
   4  11  11  170.38   11.70
  -4 -11  11  161.48   12.10
   4  11  11  170.48   12.90
   4  11  11  191.08   11.80
   4 -11 -11  176.48   12.70
   5 -11   0   28.10    3.70
   5  11   0   24.80    2.50
   5 -11   1  368.36   24.70
   5  11  -1  382.86   24.20
   5 -11   1  369.36   26.60
  -5 -11   1  402.66   23.20
  -5 -11   1  444.46   23.70
   5 -11  -1  406.46   25.00
   5  11  -2    6.20    2.00
   5 -11   2    8.20    2.30
   5 -11   2   -0.20    3.00
  -5 -11   2    3.90    1.50
   5 -11  -2    5.80    2.30
   5 -11  -2    2.30    3.00
   5  11  -3  583.34   36.20
   5 -11   3  535.75   36.00
   5 -11   3  554.14   37.20
   5  11  -3  659.83   37.50
   5 -11   3  626.14   35.90
   5 -11   3  573.14   37.40
   5  11   3  550.74   35.50
   5  11   3  548.15   34.20
   5 -11  -3  618.44   36.30
   5 -11  -3  577.14   37.00
  -5 -11   3  623.64   35.80
   5  11   3  580.14   35.90
   5  11  -4   -2.60    3.90
   5 -11   4    9.00    3.30
   5 -11   4    9.30    2.40
   5  11  -4    8.50    3.00
   5 -11   4    6.20    3.50
   5 -11  -4    3.00    3.10
   5  11   4    6.60    2.30
   5  11   4    3.90    2.60
   5  11   4   14.00    2.90
   5  11   4    7.20    3.50
   5 -11  -4    8.20    3.00
   5 -11   5  246.38   19.80
   5 -11   5  282.27   18.50
   5 -11   5  283.27   18.60
   5 -11   5  277.87   20.20
   5  11  -5  275.17   20.00
   5  11   5  264.47   19.10
   5 -11  -5  294.37   22.70
   5  11   5  297.17   19.80
   5  11   5  278.37   19.00
  -5 -11   5  258.57   19.10
   5  11   5  271.97   18.40
   5 -11   6    5.60    3.00
   5 -11   6   11.50    3.10
   5 -11   6   11.70    4.00
   5  11  -6    8.10    3.40
   5 -11   6    8.50    4.10
   5  11   6   10.70    3.10
   5  11   6    6.00    2.60
  -5 -11   6    6.80    2.80
   5 -11  -6    6.50    3.50
   5  11   6   16.50    3.70
   5  11   6    8.50    3.60
  -5  11   7  200.38   13.80
   5 -11   7  190.48   14.90
  -5 -11  -7  173.98   12.30
   5  11  -7  193.88   16.50
   5 -11   7  181.48   13.20
   5 -11   7  212.88   16.00
   5  11   7  194.28   14.40
   5 -11  -7  198.18   15.50
  -5 -11   7  155.48   14.90
   5  11   7  191.38   14.30
  -5 -11   7  184.68   15.30
   5  11   7  164.98   14.10
   5  11   7  187.08   13.90
  -5  11   8   15.60    3.40
   5 -11   8   15.50    4.30
   5 -11   8    7.70    7.00
   5 -11   8   11.50    3.30
   5 -11   8   15.60    3.10
   5 -11  -8   17.70    4.20
   5  11   8   17.20    3.70
   5  11   8   23.80    4.60
   5  11   8   16.40    3.60
   5  11   8   19.40    4.10
  -5 -11   8   14.50    3.80
   5 -11   9  157.88   13.10
  -5  11   9  190.98   12.70
   5  11   9  177.18   13.40
   5  11   9  196.78   13.50
   5  11   9  166.88   13.20
   5  11   9  213.78   13.90
   5 -11  -9  166.68   13.80
  -5 -11   9  163.88   13.60
   5 -11  10    6.30    2.30
  -5 -11  10    6.60    2.20
   5  11  10    9.90    2.50
   5  11  10    9.30    2.40
   5  11  10   12.20    2.70
   5 -11 -10    6.60    2.40
   5  11  10   10.10    2.60
   6 -11   0   47.10    7.10
   6 -11   0   58.49    5.70
   6  11   0   55.79    4.40
   6 -11   0   47.20    6.50
   6 -11   1  846.32   50.89
   6 -11   1  788.52   51.59
   6 -11   1  849.91   52.69
   6  11  -1  832.82   49.99
   6 -11  -1  804.42   51.99
  -6 -11   1  855.91   49.60
   6 -11  -1  938.01   51.29
   6 -11  -1  860.91   52.79
   6  11  -2   32.90    4.30
   6 -11   2   28.40    6.00
   6 -11   2   32.40    4.40
   6 -11   2   43.40    5.50
   6 -11   2   38.10    6.60
  -6 -11   2   38.80    4.20
   6 -11  -2   29.80    5.30
   6  11   2   41.90    5.30
   6  11   2   35.00    6.40
   6 -11  -2   39.00    4.90
   6 -11  -2   35.40    6.40
   6  11  -3  563.04   32.80
   6  11  -3  478.05   33.10
   6 -11   3  508.85   34.00
   6 -11   3  550.14   33.60
   6 -11  -3  549.25   32.80
   6 -11  -3  530.35   33.90
   6  11   3  495.95   31.60
   6  11   3  499.65   31.90
   6 -11  -3  490.05   33.30
   6  11   3  493.65   32.30
  -6 -11   3  526.05   32.00
   6  11   3  470.65   31.70
   6  11  -4   74.59    7.90
   6 -11   4   77.89    7.90
   6 -11   4   91.49    7.80
   6 -11   4   74.39    8.90
   6  11   4   73.89    7.50
   6 -11  -4   88.09    8.60
   6  11   4   79.79    7.40
  -6 -11   4   79.69    7.70
   6  11   4   81.09    7.60
   6 -11  -4   63.09    9.00
   6  11  -5    5.10    3.40
   6 -11   5    6.60    3.20
   6 -11   5    8.70    3.10
   6 -11   5    6.90    3.20
   6 -11   5    9.60    2.90
   6  11   5    5.00    2.90
   6 -11  -5    6.30    3.10
  -6 -11   5    3.40    2.50
   6  11   5    2.70    3.30
   6  11   5    6.40    2.90
   6 -11   6   28.40    4.50
   6 -11   6   27.00    4.60
   6  11  -6   22.40    4.80
   6 -11   6   25.80    5.10
   6 -11   6   21.50    5.00
   6  11   6   22.80    4.40
   6  11   6   25.70    4.70
   6 -11  -6   20.20    5.10
   6  11   6   15.80    4.50
   6  11   6   18.00    4.20
  -6 -11   6   24.00    5.10
  -6 -11  -7   29.00    3.60
   6  11  -7   44.40    7.30
   6 -11   7   44.00    8.40
   6 -11   7   37.60    5.10
  -6 -11   7   15.70    5.70
  -6 -11   7   25.80    5.10
   6  11   7   16.50    5.10
   6  11   7   24.90    4.70
   6 -11   8   13.20    3.30
   6 -11   8   19.40    4.80
   6 -11   8   14.80    3.00
   6  11   8   12.70    3.40
   6  11   8   17.90    3.90
   6 -11  -8    8.90    3.20
   6  11   8   20.00    4.00
   6  11   8   12.30    3.80
  -6 -11   8   15.60    3.80
   6 -11   9  137.79    9.80
   6 -11  -9  129.99   12.00
   6  11   9  122.89    9.90
   6  11   9  126.09   10.10
   6  11   9  122.99    9.90
  -6 -11   9  132.79   10.20
   6  11   9  124.39    9.90
   6 -11  10    0.70    1.30
   6  11  10   -1.30    1.20
   6 -11 -10    1.90    1.80
   6  11  10    1.30    1.60
  -6 -11  10    1.70    1.70
   6  11  10    3.00    1.50
   7 -11   0    7.80    2.70
   7 -11   0    0.80    3.30
  -7 -11   0    2.30    1.20
   7 -11   0    2.00    2.10
   7  11   0    8.90    5.30
   7  11   0    0.80    1.40
   7 -11   1  152.98   12.70
   7  11  -1  137.69    9.70
   7 -11   1  120.69   11.50
   7 -11   1  113.29   10.20
   7 -11  -1  142.39   10.70
   7  11   1  106.69   10.10
   7 -11  -1  116.49   11.10
   7 -11  -1  126.19   12.20
  -7 -11   1  146.09    9.40
   7  11  -2    8.70    2.70
   7 -11   2   -4.10    5.80
   7 -11   2    7.40    4.30
   7 -11   2    8.20    2.90
   7 -11   2    2.50    3.20
  -7 -11   2    9.10    2.40
   7 -11  -2    9.80    4.60
   7  11   2    5.60    3.00
   7 -11  -2    8.10    3.20
   7 -11  -2    8.40    4.70
   7  11   2   17.40    4.50
   7  11  -3  300.97   20.80
   7 -11   3  314.07   22.60
   7 -11   3  317.47   21.90
   7 -11   3  331.67   20.80
   7 -11   3  301.77   21.10
   7 -11  -3  301.67   22.20
   7  11   3  311.17   23.50
  -7 -11   3  295.37   20.30
   7 -11  -3  309.07   21.30
   7 -11  -3  272.07   21.60
   7  11   3  298.17   20.10
   7 -11   4   89.79    9.60
   7  11  -4   73.99    8.30
   7 -11   4   62.59    8.00
   7 -11   4   63.79    8.90
   7 -11   4   91.69    8.10
   7  11   4   93.89    7.90
   7  11   4   81.99    7.90
   7 -11  -4   98.69    9.70
   7 -11  -4   80.39    9.40
   7  11   4   83.19    9.70
  -7 -11   4   80.29    8.10
   7 -11  -4   74.49   10.30
   7  11   4   81.59    7.80
   7 -11   5  186.48   14.30
   7  11  -5  161.18   13.90
   7 -11   5  170.78   13.00
   7 -11   5  168.08   12.80
   7 -11   5  146.49   14.20
   7  11   5  156.38   12.70
   7  11   5  185.98   13.00
  -7 -11   5  146.59   13.20
   7  11   5  185.68   13.30
   7 -11  -5  172.08   14.50
   7  11  -6   -1.00    3.40
   7 -11   6    3.60    3.50
   7 -11   6    4.60    2.90
   7  11   6    2.60    3.40
  -7 -11   6    6.10    3.70
   7  11   6   -2.10    3.90
  -7 -11   6   -0.30    3.70
   7  11   6    2.90    3.50
   7 -11  -6    0.00    2.80
   7 -11   7   41.20    6.40
   7 -11   7   34.70    5.00
   7 -11   7   40.60    6.50
   7  11   7   42.20    5.40
   7  11   7   44.30    5.70
   7  11   7   38.60    5.60
  -7 -11   7   30.80    5.60
   7 -11  -7   26.20    5.20
   7 -11   8   10.80    3.60
   7 -11   8    9.90    2.50
   7 -11   8    3.70    2.50
   7  11   8    9.00    2.80
   7  11   8    7.30    2.40
   7  11   8   -2.50    4.20
   7  11   8    6.60    2.20
  -7 -11   8    5.20    2.90
   7 -11  -8    6.40    3.00
   7 -11   9   17.20    2.90
   7 -11   9   13.60    2.90
   7  11   9   17.70    3.10
   7 -11  -9   14.00    3.30
   7  11   9   11.90    2.40
   7  11   9   15.20    3.00
   8 -11   0  162.88   12.90
  -8 -11   0  162.98   11.20
   8  11   0  163.38   11.20
   8 -11   0  153.58   13.90
   8 -11   0  200.68   15.30
   8 -11   1  432.66   29.10
   8 -11   1  433.76   30.20
   8  11  -1  447.86   28.20
  -8 -11  -1  462.85   27.00
   8 -11  -1  473.25   30.90
   8 -11  -1  482.85   29.60
  -8 -11   1  445.76   28.00
   8  11   1  442.06   28.30
   8 -11  -1  457.95   31.10
   8 -11   2   12.70    4.80
   8  11  -2    9.50    3.20
   8 -11   2   12.40    3.40
   8 -11   2    5.80    3.10
   8 -11  -2   11.10    4.50
   8  11   2    9.30    3.20
   8 -11  -2   10.10    4.60
  -8 -11   2   16.10    3.20
   8 -11  -2   12.20    4.00
   8 -11   3  267.57   19.20
   8 -11   3  248.58   17.60
   8  11  -3  244.28   17.30
   8 -11   3  204.38   18.00
   8 -11  -3  254.27   18.10
   8 -11  -3  217.68   18.20
   8  11   3  225.38   16.20
  -8 -11   3  239.58   17.50
   8 -11  -3  232.58   18.50
   8  11   3  215.48   16.20
   8 -11   4    7.00    3.70
   8 -11   4    3.40    4.10
   8  11  -4    7.60    3.20
   8 -11   4    4.20    3.00
   8 -11   4    7.00    3.70
   8 -11  -4    4.30    3.60
   8  11   4    7.70    3.00
  -8 -11   4    0.60    2.60
   8  11   4    1.00    2.40
   8  11   4    6.30    3.10
   8  11  -5  258.67   20.20
   8 -11   5  272.57   25.30
   8 -11   5  269.57   19.90
   8 -11   5  263.67   18.80
   8 -11   5  244.58   19.00
   8  11   5  273.27   18.90
   8  11   5  300.27   19.00
  -8 -11   5  266.07   19.60
   8 -11  -5  275.67   25.50
   8  11   5  310.37   19.40
   8 -11   6   -2.20    2.60
   8 -11   6    5.00    2.90
   8 -11   6    0.50    2.60
   8  11   6    3.20    2.20
   8  11   6    5.00    2.50
   8 -11  -6    5.10    3.90
   8  11   6   -1.20    2.40
   8 -11   7  179.18   13.80
   8 -11   7  180.28   14.10
   8  11   7  192.48   13.30
   8  11   7  176.38   13.30
   8  11   7  181.78   13.10
   8 -11  -7  166.88   14.00
   8 -11   8   25.20    3.50
   8 -11   8   21.20    3.80
   8 -11   8   17.00    3.20
   8  11   8   27.60    4.10
   8  11   8   28.70    3.80
   8 -11  -8   19.60    3.80
   8  11   8   24.70    3.90
   8 -11   9  172.68   12.00
   8 -11   9  201.38   12.10
   8 -11  -9  172.98   12.10
   8  11   9  180.58   12.00
   8  11   9  203.48   12.30
   8  11   9  159.38   11.80
   9 -11   0   51.79    6.90
   9 -11   0   55.49    7.70
   9 -11   0   38.10    6.80
   9  11   0   51.69    4.80
  -9 -11   0   49.40    5.10
   9 -11   1   48.60    6.50
   9 -11   1   48.80    7.20
   9  11  -1   41.90    5.40
   9 -11   1   50.89    7.70
   9 -11  -1   63.59    8.40
   9 -11  -1   64.69    8.40
  -9 -11   1   50.39    5.50
   9  11   1   52.99    6.40
   9 -11  -1   64.89    7.60
   9 -11   2    8.80    4.00
   9  11  -2    8.90    3.20
   9 -11   2    2.30    3.20
   9 -11   2   14.00    3.30
   9 -11  -2    6.60    4.20
  -9 -11   2   10.30    3.10
   9 -11  -2   13.80    4.80
   9 -11  -2    3.00    4.20
   9  11   2    8.80    3.40
   9 -11   3   78.99    8.00
   9  11  -3   70.19    8.10
  -9 -11   3   92.09    8.10
   9 -11  -3   83.29   13.60
   9  11   3   92.39    9.40
   9  11   3   78.69    7.90
   9  11  -4   24.30    5.10
   9 -11   4   30.20    6.30
   9 -11   4   39.00    6.40
   9 -11   4   24.90    4.60
   9  11   4   35.20    5.00
   9 -11  -4   18.20    5.00
  -9 -11   4   14.90    4.20
   9  11   4   24.50    4.40
   9 -11   5   28.10    5.60
   9 -11   5   27.50    4.20
   9 -11   5   26.50    4.90
   9 -11  -5   19.70    4.50
   9  11   5   24.20    4.00
   9  11   5   21.60    4.00
   9 -11   6    2.50    2.70
   9 -11   6   -0.30    1.80
   9 -11   6    2.10    2.70
   9  11   6    4.50    2.30
   9 -11  -6   -0.40    2.60
   9  11   6    0.70    2.30
   9  11   6    1.90    2.70
   9 -11   7   21.70    3.40
   9 -11   7   23.20    4.10
   9 -11   7   21.70    2.90
   9  11   7   21.20    3.30
   9 -11  -7   18.20    4.20
   9  11   7   21.80    3.70
   9  11   7   21.20    3.60
   9 -11   8    6.00    2.60
   9 -11   8    6.80    2.10
   9 -11  -8    5.40    2.50
   9  11   8    6.70    2.00
   9  11   8    5.70    1.90
  10  11   0   -5.60    4.10
  10 -11   0    1.20    5.20
  10 -11   0   -0.90    2.50
  10 -11   0    2.60    3.30
  10 -11   1  264.47   19.60
  10 -11   1  260.27   19.00
  10  11  -1  235.18   16.60
  10  11   1  244.38   17.00
  10 -11  -1  264.67   19.10
  10 -11  -1  275.97   19.60
  10 -11   2    9.20    3.30
  10 -11   2    9.50    3.40
  10 -11  -2    6.30    3.70
  10 -11  -2    6.40    4.70
  10  11   2    6.80    3.20
  10 -11   3  344.17   24.20
  10 -11   3  357.16   25.50
  10  11   3  365.96   23.30
  10 -11  -3  397.26   25.80
  10 -11   4   -0.80    2.40
  10 -11   4   -1.20    2.70
  10  11   4    3.70    2.90
  10 -11  -4    3.70    3.20
  10  11   4    0.30    2.30
  10 -11   5  247.38   18.10
  10  11   5  221.18   15.00
  10  11   5  211.18   14.80
  10 -11  -5  199.38   15.90
  10 -11   6   -1.70    1.80
  10 -11   6   -1.00    1.60
  10  11   6   -1.70    1.60
  10  11   6    1.50    1.70
  10 -11  -6   -1.80    2.20
  10 -11   7   32.80    4.00
  10  11   7   37.70    3.80
  10  11   7   40.00    4.50
  11 -11   0    4.20    2.80
  11 -11   0    5.60    4.00
  11 -11   1   29.90    5.00
  11 -11   1   24.40    6.50
  11 -11  -1   21.10    4.50
  11 -11   2    2.10    5.60
  11 -11   2    2.10    2.50
  11 -11  -2    0.20    2.70
  11  11   2    7.10    3.10
  11 -11   3   31.20    5.00
  11  11   3   36.10    4.60
  11 -11  -3   24.40    5.20
  11 -11   4    6.50    2.70
  11 -11   4   13.30    3.70
  11  11   4    9.40    2.30
  11 -11  -4    4.70    2.60
  11 -11   5   60.29    6.10
  11 -11   5   63.29    5.20
  11 -11  -5   55.29    5.80
  11  11   5   53.69    5.30
  12 -11   0   11.40    3.10
  12 -11   1   35.70    5.40
  12 -11   1   55.29    5.30
  12 -11  -1   43.20    5.20
  12 -11   2    0.60    1.60
  12 -11   2   -5.10    2.40
  12 -11  -2   -1.70    1.60
  12 -11   3   65.79    5.70
  12 -11  -3   62.59    5.80
   0 -12   0  398.16   23.60
   0 -12   1   10.30    1.80
   0 -12  -2   39.90    3.40
   0 -12   2   45.80    4.10
   0 -12  -3   16.60    2.20
   0  12  -3   11.80    2.60
   0 -12   3   14.80    2.70
   0 -12   4   11.90    2.50
   0  12  -4   10.80    2.70
   0 -12  -4   11.60    1.90
   0  12  -5   10.00    2.80
   0 -12   5   12.40    3.40
   0 -12   5    7.40    2.40
   0  12   5    7.70    2.90
   0 -12  -5   10.50    2.00
   0  12   5    9.70    3.20
   0  12   5    7.60    2.40
   0  12   5   15.50    4.30
   0  12   6   13.30    3.20
   0  12  -6   15.80    5.00
   0 -12   6   22.50    4.60
   0  12   6   18.60    3.20
   0  12   6   15.20    3.40
   0 -12  -6   17.60    3.00
   0  12   6   13.00    3.20
   0  12   7   15.50    3.60
   0  12   7   22.10    4.00
   0 -12  -7   18.60    3.20
   0 -12   7   23.00    8.50
   0  12   7   22.30    5.80
   0  12   7   21.50    4.20
   0 -12  -8    4.30    2.40
   0  12   8    9.20    3.40
   0 -12   8   11.20    3.40
   0  12   8    5.30    2.60
   0 -12   8    8.40    4.00
   0  12   8    8.20    3.30
   0  12   8    6.10    2.30
   0 -12   9   35.20    5.50
   0 -12   9   41.40    7.50
   0 -12  -9   41.00    6.30
   0  12   9   37.50    5.50
   0  12   9   44.00    5.20
   0  12  10   40.10    5.00
   0 -12  10   43.60    5.20
   0  12  10   40.90    4.70
   0  12  10   41.40    5.40
   0 -12  10   44.40    6.20
   0  12  11    8.40    2.40
   0  12  11    8.10    3.00
  -1 -12   0 1100.39   62.09
   1 -12   0 1132.19   62.59
   1  12   0 1009.30   62.39
  -1 -12  -1   13.80    1.90
   1 -12   1   14.90    2.10
   1 -12   1   14.90    2.40
   1  12   1   15.90    2.20
  -1 -12   1   14.20    1.90
   1 -12  -1   14.00    2.20
   1 -12   2 1934.61  111.19
   1 -12   2 1899.21  110.69
  -1 -12  -2 1729.33  109.99
  -1 -12   2 2029.50  110.99
   1 -12  -2 2042.80  110.59
   1  12  -3    1.30    1.40
   1 -12   3    2.30    1.50
   1 -12   3    0.40    1.30
  -1 -12  -3    2.80    0.90
   1 -12  -3    2.80    1.20
  -1  12  -3    2.60    1.80
  -1 -12   3    1.60    1.30
   1  12   3    2.00    2.10
  -1 -12  -4 1863.91   99.49
   1 -12   4 1749.92  102.79
   1  12  -4 1730.83  101.49
  -1  12  -4 1598.64  101.29
  -1 -12   4 1570.64  100.69
   1 -12  -4 1862.01   99.99
  -1 -12  -5    6.40    1.50
  -1  12   5    5.70    2.70
   1  12  -5    2.30    2.10
   1 -12   5    3.90    2.30
  -1  12   5   10.00    3.00
  -1  12   5    4.50    2.60
  -1 -12   5    3.50    4.30
   1 -12  -5    7.50    1.90
   1  12   5    7.90    2.80
  -1 -12   5   11.10    2.80
   1  12   5    5.10    3.50
  -1  12  -5    8.20    3.50
  -1  12   6  130.49    9.90
   1  12  -6  142.69   11.60
  -1  12   6  135.09   10.00
  -1  12   6  138.69   10.10
   1 -12   6  120.19   10.70
  -1 -12   6  101.79    9.80
   1  12   6   96.89    8.90
   1  12   6   97.89    9.10
  -1 -12   6  115.79   10.10
   1  12   6   93.19    9.50
   1  12   6  101.69    9.10
   1 -12  -6  103.79    8.50
  -1  12   7   22.60    4.40
  -1  12   7   27.10    4.50
   1 -12   7   28.10    6.00
  -1 -12  -7   15.70    2.90
   1 -12   7   22.00    5.20
   1  12   7   23.10    4.20
   1  12   7   18.00    4.20
   1  12   7   14.70    3.60
   1 -12  -7   18.60    3.50
   1  12   7   19.70    3.70
   1 -12   8  119.29   11.00
   1 -12   8  136.49   12.20
  -1  12   8  127.49   10.20
  -1 -12  -8  108.89    9.10
  -1  12   8   99.89   10.10
  -1  12   8  117.19    9.40
   1  12   8  103.09    9.50
   1  12   8  113.59    9.90
   1  12   8  108.49   10.40
  -1 -12   8  108.79   11.70
   1  12   8  106.89    9.90
  -1 -12   8  122.39   10.40
   1 -12   9   22.90    5.60
  -1  12   9   17.50    3.80
  -1  12   9   23.70    3.60
  -1 -12  -9   18.60    4.20
   1 -12   9   26.20    5.20
  -1  12   9   21.70    4.50
  -1 -12   9   28.20    4.60
   1  12   9   20.80    3.90
   1  12   9   28.30    4.90
   1  12   9   23.80    4.40
   1  12   9   32.10    5.50
  -1 -12   9   15.40    4.20
  -1  12  10  354.16   21.10
  -1  12  10  316.87   21.90
   1 -12  10  296.07   21.80
  -1  12  10  356.56   21.60
   1 -12  10  323.67   22.90
  -1 -12  10  349.67   21.30
  -1 -12  10  367.76   23.80
   1  12  10  319.57   21.50
   1  12  10  347.97   22.40
   1  12  10  295.07   21.10
   1 -12  11    3.20    2.00
  -1  12  11    0.40    1.70
   1 -12  11    2.80    1.90
   1  12  11    1.20    1.70
   1  12  11    0.10    1.80
  -1 -12  11    0.50    2.00
   2 -12   0  385.46   22.80
   2  12   0  355.06   22.30
  -2 -12   0  393.36   22.00
   2 -12   1   61.29    5.20
  -2 -12  -1   68.39    3.80
   2  12  -1   52.69    4.50
   2 -12   1   57.29    6.40
   2 -12  -1   61.39    4.80
   2  12   1   56.39    4.50
  -2 -12   1   63.39    4.40
  -2 -12  -2  466.15   26.10
   2 -12   2  429.96   27.60
   2 -12   2  460.15   27.30
   2 -12  -2  434.76   27.10
   2 -12  -2  434.16   27.10
  -2 -12   2  484.05   27.20
   2  12  -3   64.09    6.30
   2 -12   3   76.79    5.80
   2 -12   3   70.59    6.20
  -2 -12  -3   69.09    4.60
   2 -12  -3   78.99    6.90
  -2 -12   3   78.99    6.10
  -2  12  -3   69.79    6.70
   2  12   3   60.89    5.60
   2 -12  -3   68.09    5.50
   2 -12   4   36.90    3.80
  -2 -12  -4   30.60    2.70
   2 -12   4   29.60    4.20
   2  12  -4   28.70    4.40
   2 -12  -4   31.00    3.50
  -2  12  -4   32.80    4.90
  -2 -12   4   30.20    4.20
   2  12  -5   18.00    4.30
  -2  12   5   18.90    3.90
  -2 -12  -5   16.70    2.20
   2 -12   5   11.20    3.70
   2  12   5   12.90    3.20
   2  12   5   14.80    3.20
  -2  12  -5   15.20    4.40
   2  12   5   18.50    3.70
   2 -12  -5   13.10    2.70
   2  12   5   12.50    3.40
  -2 -12   5   14.10    3.10
  -2  12   6   43.40    5.80
  -2 -12  -6   36.30    3.80
  -2  12   6   36.90    5.50
   2 -12   6   35.50    6.00
   2  12  -6   30.30    5.40
  -2  12   6   39.10    5.10
   2 -12   6   40.60    5.80
   2  12   6   37.30    5.40
  -2 -12   6   39.30    5.60
   2  12   6   37.80    4.80
   2  12   6   37.50    5.00
   2  12   6   43.00    5.10
  -2 -12   6   39.30    6.00
   2 -12   7   55.49    7.80
  -2 -12  -7   49.90    5.00
   2 -12   7   46.70    6.60
   2  12  -7   53.69    8.50
  -2  12   7   51.19    6.40
  -2  12   7   51.79    9.00
   2 -12   7   51.49    7.20
  -2  12   7   49.00    6.30
   2  12   7   48.60    6.00
   2 -12  -7   53.49    6.30
   2  12   7   50.79    6.20
   2  12   7   60.29    6.90
  -2 -12   7   55.49   10.70
   2  12   7   62.69    6.40
   2 -12   8   44.90    7.10
  -2  12   8   62.99    6.90
  -2  12   8   63.39    6.40
  -2  12   8   50.99    6.70
   2 -12   8   65.89    8.00
  -2 -12  -8   47.00    5.30
   2  12   8   50.19    6.50
   2  12   8   55.29    6.70
  -2 -12   8   54.89    8.00
   2  12   8   49.90    6.30
  -2 -12   8   54.59    7.10
   2  12   8   62.09    7.30
  -2  12   9   20.50    4.00
  -2  12   9   14.50    5.30
   2 -12   9   17.30    4.30
  -2 -12  -9   18.80    3.80
  -2  12   9   12.10    3.30
   2 -12   9   16.60    4.50
   2  12   9   17.30    4.00
  -2 -12   9   17.90    5.40
   2  12   9   15.80    3.90
   2  12   9   16.90    3.60
   2  12   9   13.50    3.50
   2 -12  10   92.99    8.70
   2 -12  10   91.49    8.20
  -2  12  10   84.39    7.70
   2  12  10   87.59    8.20
   2  12  10   94.19    7.70
  -2 -12  10   97.59    9.30
   2  12  10   82.19    7.60
  -2  12  11    6.10    2.00
   2 -12  11    6.30    2.00
   2 -12  11    5.50    1.90
   2  12  11    5.70    1.80
   2  12  11    7.40    2.90
  -2 -12  11    3.50    2.30
   2 -12 -11    4.80    2.20
   2  12  11    4.00    2.20
   3  12   0 1180.28   69.69
   3 -12   0 1223.98   70.89
   3 -12   0 1241.28   70.69
   3 -12   1   52.29    4.50
   3  12  -1   48.20    3.80
   3 -12   1   42.50    4.50
   3 -12  -1   49.10    4.40
   3  12   1   49.40    3.40
  -3 -12   1   47.90    3.60
   3 -12  -1   50.99    4.60
   3  12  -2 2619.44  135.89
   3 -12   2 2169.38  135.59
   3 -12   2 2161.18  135.99
   3 -12  -2 2398.56  135.89
  -3 -12   2 2606.74  135.59
   3 -12  -2 2197.48  135.59
   3  12  -3  127.39    9.60
   3 -12   3  125.29    8.90
   3  12   3  108.39    8.20
   3 -12  -3  137.09   10.00
   3 -12  -3  116.09    8.70
  -3  12  -3  119.39    9.80
   3  12  -4 2494.25  150.48
   3 -12   4 2742.83  149.09
   3  12  -4 2690.33  150.28
   3 -12   4 2618.74  150.78
  -3  12   4 2453.15  149.99
   3 -12  -4 2560.74  148.79
   3  12   4 2492.85  149.19
   3  12   4 2527.45  148.89
   3  12   4 2529.55  149.39
   3  12   4 2564.24  149.59
  -3 -12   4 2731.73  149.59
   3  12  -5    1.40    2.10
   3 -12   5   -0.40    2.40
  -3  12   5    2.30    2.60
   3 -12   5   -0.90    1.50
   3 -12   5    2.00    2.90
  -3 -12  -5    0.70    0.80
   3  12   5    3.00    2.70
   3  12   5    2.50    1.90
  -3 -12   5    1.80    1.80
   3  12   5    3.00    1.90
   3  12   5    4.40    2.10
   3 -12   6 1015.60   59.99
   3 -12   6  969.70   60.59
   3  12  -6 1015.20   61.09
  -3 -12  -6 1002.10   57.49
  -3  12   6  995.60   59.09
  -3  12   6 1009.50   59.59
   3 -12   6 1021.80   61.59
   3  12   6  934.41   59.29
   3 -12  -6  914.61   58.59
   3  12   6  904.21   59.39
  -3 -12   6  930.81   59.69
   3  12   6 1105.89   59.29
   3  12   6  979.70   59.59
   3 -12   7   90.19    9.10
   3 -12   7   74.79    7.90
   3  12  -7   71.99    9.40
   3 -12   7   56.99    8.70
  -3  12   7   72.79    7.80
  -3  12   7   64.09    7.60
   3  12   7   90.99    8.00
   3  12   7   83.79    8.60
   3  12   7   80.79    7.70
   3  12   7   76.99    7.60
   3 -12   8  396.06   27.30
  -3  12   8  399.86   26.10
   3 -12   8  406.96   25.70
   3 -12   8  413.96   27.90
  -3  12   8  404.76   26.10
  -3 -12  -8  366.36   24.80
   3  12   8  399.16   26.60
   3  12   8  357.26   25.90
  -3 -12   8  374.86   27.70
   3  12   8  427.96   26.40
   3  12   8  419.26   26.30
   3 -12   9    8.80    3.40
   3 -12   9   10.80    3.50
  -3  12   9   10.90    2.90
  -3 -12   9   13.20    4.00
   3  12   9   16.90    3.90
   3  12   9   16.40    3.90
   3  12   9   11.80    3.00
   3  12   9   14.60    3.60
  -3  12  10  201.58   14.10
   3 -12  10  171.38   13.30
   3 -12  10  176.58   13.60
   3  12  10  190.48   13.40
   3  12  10  173.18   13.00
   3  12  10  187.78   13.20
   3  12  10  183.28   13.40
  -3 -12  10  175.18   14.00
   3 -12 -10  189.18   13.80
   3 -12  11    2.30    1.80
  -3  12  11    4.80    1.70
   3 -12  11   -0.70    1.30
   3  12  11    4.90    2.00
   3 -12 -11   -0.90    1.40
   3  12  11    0.20    1.40
   3  12  11    2.80    1.60
  -3 -12  11    0.90    1.50
   4  12   0  142.09    8.90
   4 -12   0  165.78   10.50
   4 -12   0  134.19   10.30
   4  12  -1    3.80    1.50
   4 -12   1    2.20    1.30
   4 -12   1   -1.20    1.90
  -4 -12   1    3.30    1.20
   4 -12  -1    1.80    1.70
  -4 -12   1    2.00    0.80
   4 -12  -1    2.10    1.40
   4  12  -2  228.18   13.80
   4  12  -2  219.48   13.30
   4 -12   2  202.78   13.50
   4 -12  -2  174.98   13.30
   4 -12  -2  196.18   13.60
  -4 -12   2  185.28   12.90
   4  12  -3   13.20    2.90
   4 -12   3   13.50    4.10
   4 -12   3   14.70    2.80
   4  12  -3   22.90    5.90
   4 -12   3    5.80    3.50
   4 -12  -3   22.90    4.30
   4 -12  -3    9.70    2.60
   4  12   3   12.20    2.30
   4 -12  -3   14.90    3.00
   4  12   3    9.30    3.30
  -4 -12   3   15.40    2.90
   4 -12   4  531.15   34.30
   4  12  -4  555.34   33.90
   4 -12   4  511.75   34.30
   4  12  -4  514.45   34.20
   4 -12   4  566.24   32.70
  -4 -12   4  560.74   33.40
   4  12   4  535.45   33.20
   4  12   4  503.85   32.70
   4  12   4  522.15   32.40
   4 -12  -4  511.85   33.50
   4  12   4  518.45   32.90
   4 -12  -4  515.35   32.50
   4 -12   5    3.60    2.00
  -4  12   5    1.30    4.00
   4 -12   5    4.40    2.70
   4 -12   5    2.10    2.80
   4 -12   5   -2.50    7.80
   4  12  -5    2.70    2.30
   4  12   5   -0.90    2.40
   4  12   5    6.50    2.40
   4  12   5    0.10    2.20
   4  12   5    4.40    2.20
   4 -12  -5    1.70    3.10
  -4 -12   5    2.80    2.30
   4 -12   6  514.85   30.10
   4  12  -6  507.85   33.10
   4 -12   6  447.16   32.10
  -4 -12  -6  485.75   29.20
   4 -12   6  465.15   32.40
  -4  12   6  508.75   30.70
   4 -12   6  488.25   32.30
   4  12   6  532.25   31.00
   4  12   6  485.25   31.20
   4  12   6  476.15   31.40
  -4 -12   6  438.66   31.40
   4  12   6  485.55   31.10
   4 -12   7   25.30    5.40
   4  12  -7   26.00    8.80
  -4 -12  -7   32.20    3.80
   4 -12   7   38.20    5.90
  -4  12   7   32.50    4.80
   4  12   7   22.60    4.40
   4  12   7   22.10    4.40
   4  12   7   30.30    5.20
  -4 -12   7   11.50    6.40
   4 -12   8  193.98   15.80
  -4 -12  -8  198.88   14.10
  -4  12   8  216.78   15.00
   4 -12   8  216.28   15.40
  -4 -12   8  216.78   21.00
   4  12   8  219.68   17.60
  -4  12   9   13.80    2.80
   4 -12   9   10.90    3.20
   4 -12   9   18.30    4.30
   4 -12   9   12.50    3.50
   4  12   9   13.60    3.50
   4  12   9   23.30    4.40
   4 -12  -9   13.10    4.10
   4  12   9   14.90    3.70
  -4 -12   9    8.70    3.50
   4  12   9   15.90    3.60
   4 -12  10   40.30    6.10
  -4  12  10   43.90    4.90
   4 -12  10   36.20    6.60
   4 -12 -10   42.30    5.40
   4  12  10   44.30    5.10
   4  12  10   39.30    4.80
  -4 -12  10   38.90    5.20
   4 -12  11    3.80    1.80
  -4 -12  11    2.50    1.80
   4  12  11    1.40    1.50
   4 -12 -11    3.20    1.60
   4  12  11    2.30    1.50
   4  12  11    2.70    1.50
   5  12   0   13.10    1.90
   5 -12   0   13.20    4.20
   5 -12   0   12.10    2.60
   5 -12   1  176.18   11.90
   5  12  -1  167.68   11.20
   5 -12   1  146.69   13.10
  -5 -12   1  164.58   10.40
   5 -12  -1  156.48   13.20
   5 -12  -1  141.09   12.40
   5 -12  -1  166.08   11.80
  -5 -12   1  181.38   10.20
   5 -12   2  746.83   47.80
   5 -12   2  776.12   45.70
   5  12  -2  749.53   45.50
   5 -12  -2  788.22   45.90
  -5 -12   2  729.93   44.80
   5 -12   3    9.60    3.70
   5 -12   3    8.50    3.40
   5 -12   3   13.10    3.80
   5 -12   3   16.20    3.40
   5 -12  -3   11.60    3.20
   5  12   3   10.80    3.30
   5 -12  -3   14.10    3.80
   5  12   3    7.20    1.70
   5  12   3    7.40    2.30
   5 -12   4 1190.98   74.79
   5 -12   4 1211.78   75.19
   5  12  -4 1267.47   74.49
   5 -12   4 1312.87   73.49
   5  12  -4 1187.98   74.69
   5 -12   4 1265.27   73.39
   5  12   4 1217.68   72.99
   5  12   4 1234.98   73.79
  -5 -12   4 1300.37   73.79
   5  12   4 1218.38   73.39
   5 -12  -4 1227.28   74.49
   5  12   4 1232.38   73.49
   5 -12  -4 1249.38   77.69
   5  12  -5    1.30    2.50
   5 -12   5   -0.20    2.50
   5 -12   5    0.00    2.00
   5 -12   5   -0.30    4.50
   5  12   5    3.40    2.30
   5 -12  -5    7.70    3.00
   5  12   5    5.30    3.10
  -5 -12   5   -1.40    1.90
   5  12   5   -6.10    2.60
   5  12  -6  329.87   24.30
   5 -12   6  286.37   23.50
   5 -12   6  311.67   21.50
   5 -12   6  324.37   22.50
  -5 -12  -6  335.07   20.60
   5 -12   6  330.07   23.80
  -5 -12   6  328.07   23.30
   5 -12  -6  360.56   23.90
   5  12   6  352.76   23.20
   5  12   6  364.46   22.90
   5  12   6  374.76   23.10
  -5 -12  -7    1.80    1.50
   5  12  -7    2.50    4.60
  -5  12   7    3.40    3.10
   5 -12   7    0.60    2.90
   5 -12   7    1.30    3.20
   5 -12   7    8.40    3.80
  -5 -12   7    6.30    4.40
   5  12   7    3.00    2.60
   5  12   7    1.10    2.40
   5  12   7    3.00    2.60
   5 -12  -7    4.80    3.30
  -5 -12   7    7.60    3.10
   5  12   7    1.20    2.80
   5 -12   8  179.78   15.10
   5 -12   8  156.78   13.80
  -5 -12   8  187.18   15.30
   5 -12  -8  215.68   15.40
   5  12   8  187.78   14.50
   5  12   8  205.68   14.30
   5 -12   9   13.40    3.10
  -5  12   9   18.70    4.00
   5 -12   9   15.00    4.00
   5  12   9   12.80    3.40
   5  12   9    7.80    3.30
  -5 -12   9    9.90    2.90
   5  12   9   17.10    3.80
   5  12   9   11.30    2.90
   5 -12  -9   12.50    3.50
   5 -12  10  242.88   15.60
   5 -12 -10  221.18   15.20
   5  12  10  218.18   14.80
   5  12  10  216.48   14.60
  -5 -12  10  213.88   14.80
   5  12  10  199.38   14.30
   6  12   0   55.19    4.30
   6 -12   0   36.40    6.10
   6  12   0   53.29    8.40
   6 -12   0   48.90    5.50
   6 -12   0   44.80    6.60
   6  12  -1   40.70    4.90
   6 -12   1   45.90    5.10
   6  12  -1   40.30    6.30
   6 -12   1   30.10    5.40
   6 -12   1   35.60    5.70
   6 -12  -1   38.50    6.30
   6 -12  -1   43.50    5.00
   6 -12  -1   24.70    5.50
  -6 -12   1   34.80    3.50
   6  12   1   22.00    6.30
   6 -12   2   87.89    9.70
   6  12  -2   82.19    7.10
   6 -12   2   71.09    7.90
   6 -12   2   75.99    8.80
   6  12   2   76.29   11.90
  -6 -12   2   85.49    6.70
   6 -12  -2   76.19    8.90
   6  12   2   85.99    7.70
   6  12   2   73.89    7.30
   6 -12  -2   70.09    8.20
   6 -12  -2   83.69    8.00
   6 -12   3   50.39    7.40
   6  12  -3   43.70    5.50
   6 -12   3   53.19    5.60
   6  12  -3   38.30    6.20
   6 -12   3   43.30    6.10
   6 -12   3   37.50    6.20
   6  12   3   41.80    5.80
   6 -12  -3   53.69    6.50
  -6 -12   3   42.20    5.10
   6  12   3   30.50    5.00
   6 -12  -3   48.20    6.50
   6  12   3   39.40    5.20
   6  12   3   46.50    5.20
   6 -12   4   39.70    5.10
   6 -12   4   39.90    5.80
   6  12  -4   40.80    5.70
   6 -12   4   40.90    6.50
   6 -12  -4   37.90    6.40
  -6 -12   4   28.70    5.00
   6 -12  -4   34.90    6.20
   6  12   4   34.90    6.00
   6  12   4   34.90    6.60
   6  12  -5   24.90    4.80
   6 -12   5   35.90    4.90
   6 -12   5   31.20    6.30
   6 -12   5   32.40    4.80
   6 -12   5   26.20    5.30
  -6 -12   5   21.50    4.30
   6  12   5   23.90    4.10
   6  12   5   25.20    4.80
   6 -12  -5   18.80    5.40
   6  12   5   23.90    4.20
   6  12   5   24.90    4.70
   6 -12  -5   24.60    5.10
   6 -12   6  103.29   11.60
   6 -12   6  128.69   11.80
  -6 -12  -6  122.59    8.50
   6  12  -6  140.59   12.70
   6 -12   6  130.39   10.00
   6 -12   6  132.89   11.00
  -6 -12   6  120.39   11.40
   6  12   6  121.29   11.20
   6  12   6  118.29   10.60
   6 -12  -6  133.09   11.80
   6  12   6  119.89   10.40
   6  12   6  129.79   10.80
  -6 -12  -7    1.80    1.40
   6  12  -7   10.70    5.80
   6 -12   7    2.60    2.60
   6 -12   7    6.80    2.70
   6 -12   7    3.40    2.70
   6  12   7    2.10    2.40
  -6 -12   7    4.90    3.00
   6  12   7    2.40    2.40
  -6 -12   7   12.80    8.60
   6  12   7   -5.20    2.90
   6  12   7    7.40    2.90
   6 -12  -7    0.30    2.50
   6 -12   8   28.50    5.40
   6 -12   8   42.30    5.60
  -6 -12   8   32.10    5.20
   6  12   8   30.10    5.00
   6 -12  -8   32.20    5.90
   6  12   8   23.50    4.50
   6  12   8   36.10    5.30
   6  12   8   29.00    4.60
   6 -12   9   27.60    4.80
   6 -12   9   27.50    3.60
   6  12   9   22.70    3.60
   6 -12  -9   20.00    5.60
   6  12   9   16.90    3.80
   6  12   9   25.80    4.60
  -6 -12   9   24.70    3.70
   6  12   9   19.40    3.40
   6 -12  10    7.30    2.20
  -6 -12  10    7.60    2.10
   6 -12 -10    6.90    2.60
   6  12  10    7.00    2.00
   6  12  10    5.80    1.80
   6  12  10    8.10    2.20
   7  12   0   47.60    4.50
  -7 -12   0   49.80    4.20
   7 -12   0   46.60    6.50
   7 -12   0   69.59    8.40
   7 -12   0   52.99    5.90
   7 -12   1   -0.80    3.20
   7  12  -1  -11.20    8.10
   7  12  -1    2.20    1.60
   7 -12   1    3.40    3.10
   7 -12   1   -0.70    1.90
   7  12   1   -7.50    3.30
   7 -12  -1    1.60    2.90
   7 -12  -1    6.00    3.80
  -7 -12   1    2.00    1.50
   7 -12  -1    6.30    2.50
   7 -12   2  211.68   15.20
   7 -12   2  208.98   17.30
   7 -12   2  205.68   17.00
   7  12  -2  204.98   14.80
   7  12   2  249.08   15.70
   7  12   2  193.68   14.70
   7  12   2  210.98   14.70
   7 -12  -2  206.58   15.60
  -7 -12   2  217.68   14.60
   7 -12  -2  199.28   16.80
   7 -12  -2  208.18   16.60
   7  12  -3    4.40    2.50
   7 -12   3    4.10    3.00
   7 -12   3    6.30    2.60
   7 -12   3    6.20    3.80
   7 -12  -3    8.20    4.70
   7 -12  -3    0.00    2.90
   7 -12  -3    4.50    3.70
  -7 -12   3    3.40    2.10
   7  12   3    8.40    2.60
   7  12   3    6.50    2.50
   7  12   3   -2.70    5.20
   7 -12   4  258.77   19.50
   7  12  -4  243.58   18.30
   7 -12   4  243.08   18.50
   7 -12   4  252.17   17.60
   7 -12   4  269.47   17.70
   7  12   4  243.78   18.10
  -7 -12   4  234.88   17.60
   7  12   4  237.48   16.90
   7  12   4  249.78   17.20
   7  12   4  228.78   17.00
   7 -12  -4  245.88   19.20
   7  12  -5   16.60    4.50
   7 -12   5   17.30    3.60
   7 -12   5   19.40    5.10
   7 -12   5   18.90    4.10
   7 -12   5   10.50    3.70
   7  12   5    7.00    4.30
   7  12   5   27.40    4.60
  -7 -12   5   19.60    4.50
   7 -12  -5   11.20    4.10
   7  12   5   17.80    3.90
   7  12   5   21.80    4.00
   7  12  -6  191.28   15.70
   7 -12   6  197.98   15.90
   7 -12   6  198.68   13.40
  -7 -12  -6  184.38   11.80
   7 -12   6  189.58   15.10
   7 -12  -6  207.68   17.00
   7  12   6  165.28   13.50
   7  12   6  150.08   13.90
   7  12   6  202.58   14.60
   7  12   6  163.68   13.40
  -7 -12   6  172.98   14.50
   7 -12   7   11.10    4.10
   7 -12   7   12.70    3.00
   7 -12   7    7.90    3.00
   7 -12  -7   17.30    4.60
  -7 -12   7   13.10    4.00
   7  12   7    9.20    3.00
   7  12   7    7.20    2.50
   7  12   7    2.30    4.00
   7  12   7   10.90    2.90
   7 -12   8   84.29    8.40
   7 -12   8   95.29    7.70
   7 -12   8   90.39    8.20
   7 -12  -8   82.89    8.40
   7  12   8   86.39    7.80
  -7 -12   8   93.09    8.00
   7  12   8   85.59    7.80
   7  12   8   83.89    7.80
   7 -12   9   13.40    3.30
   7 -12   9   13.00    2.30
   7  12   9    7.50    2.00
   7  12   9   11.80    2.50
   7  12   9   10.30    2.60
   7 -12  -9   11.80    2.90
   8  12   0   88.79    7.20
  -8 -12   0   99.49    7.40
   8 -12   0  108.69    9.20
   8 -12   0   86.19    9.70
   8 -12   0  106.69   11.00
  -8 -12  -1   14.50    2.30
   8 -12   1   19.90    4.80
   8 -12   1   17.20    3.80
   8 -12   1   10.80    4.40
   8  12  -1   17.30    3.30
   8 -12  -1   22.70    4.80
   8 -12  -1   15.40    4.60
   8  12   1   19.80    3.80
  -8 -12   1   14.50    3.10
   8 -12  -1   11.20    4.60
   8  12  -2   13.10    3.50
   8 -12   2    3.70    2.80
   8 -12   2    8.60    4.00
   8 -12   2    7.40    3.40
  -8 -12   2   10.00    3.60
   8  12   2    9.90    3.20
   8  12   2   15.10    3.40
   8 -12  -2    6.60    3.70
[truncated: 372,761 more chars]
