# Supplementary material for: The Effect of Pendent Groups upon Flexibility in Coordination Networks with Square Lattice Topology
Source: ACS Mater Lett. 2023 Aug 22;5(9):2567–75. doi: 10.1021/acsmaterialslett.3c00565 (PMC10481394; doi:10.1021/acsmaterialslett.3c00565)
Supplement: Supplementary file 8 — tz3c00565_si_010.cif [file tz3c00565_si_010.cif]

data_a
_audit_creation_date               2023-07-04
_audit_creation_method
;
Olex2 1.5
(compiled 2023.03.06 svn.rbb2c1857 for OlexSys, GUI svn.r6748)
;
_shelx_SHELXL_version_number       '2014/7'
_audit_contact_author_address      ?
_audit_contact_author_email        ?
_audit_contact_author_name         ''
_audit_contact_author_phone        ?
_publ_contact_author_id_orcid      ?
_publ_section_references
;
Bourhis, L.J., Dolomanov, O.V., Gildea, R.J., Howard, J.A.K., Puschmann, H.
 (2015). Acta Cryst. A71, 59-75.

D. Kratzert, I. Krossing, (2018), J. Appl. Cryst. 51, 928-934. 

Dolomanov, O.V., Bourhis, L.J., Gildea, R.J, Howard, J.A.K. & Puschmann, H.
 (2009), J. Appl. Cryst. 42, 339-341.

Kratzert, D., Holstein, J.J. & Krossing, I. (2015). J. Appl. Cryst. 48, 933-938.

Sheldrick, G.M. (2008). Acta Cryst. A64, 112-122.
;
_chemical_name_common              ?
_chemical_name_systematic          '2113 DMF'
_chemical_formula_moiety           'C26 H22 N6 O4 Zn, 2(C3 H7 N O)'
_chemical_formula_sum              'C32 H36 N8 O6 Zn'
_chemical_formula_weight           694.06
_chemical_melting_point            ?
loop_
  _atom_type_symbol
  _atom_type_description
  _atom_type_scat_dispersion_real
  _atom_type_scat_dispersion_imag
  _atom_type_scat_source
 'C' 'C' 0.0033 0.0016 'International Tables Vol C Tables 4.2.6.8 and 6.1.1.4'
 'H' 'H' 0.0000 0.0000 'International Tables Vol C Tables 4.2.6.8 and 6.1.1.4'
 'N' 'N' 0.0061 0.0033 'International Tables Vol C Tables 4.2.6.8 and 6.1.1.4'
 'O' 'O' 0.0106 0.0060 'International Tables Vol C Tables 4.2.6.8 and 6.1.1.4'
 'Zn' 'Zn' 0.2839 1.4301 'International Tables Vol C Tables 4.2.6.8 and 6.1.1.4'

_shelx_space_group_comment
;
The symmetry employed for this shelxl refinement is uniquely defined
by the following loop, which should always be used as a source of
symmetry information in preference to the above space-group names.
They are only intended as comments.
;
_space_group_crystal_system        'monoclinic'
_space_group_IT_number             14
_space_group_name_H-M_alt          'P 1 21/n 1'
_space_group_name_Hall             '-P 2yn'
loop_
  _space_group_symop_operation_xyz
 'x, y, z'
 '-x+1/2, y+1/2, -z+1/2'
 '-x, -y, -z'
 'x-1/2, -y-1/2, z-1/2'

_cell_length_a                     10.1801(5)
_cell_length_b                     11.4969(5)
_cell_length_c                     29.2282(15)
_cell_angle_alpha                  90
_cell_angle_beta                   93.760(2)
_cell_angle_gamma                  90
_cell_volume                       3413.5(3)
_cell_formula_units_Z              4
_cell_measurement_reflns_used      9882
_cell_measurement_temperature      100.00
_cell_measurement_theta_max        27.459
_cell_measurement_theta_min        2.744
_shelx_estimated_absorpt_T_max     ?
_shelx_estimated_absorpt_T_min     ?
_exptl_absorpt_coefficient_mu      0.774
_exptl_absorpt_correction_T_max    0.7456
_exptl_absorpt_correction_T_min    0.6716
_exptl_absorpt_correction_type     multi-scan
_exptl_absorpt_process_details
;
SADABS-2016/2 (Bruker,2016/2) was used for absorption correction.
wR2(int) was 0.0556 before and 0.0473 after correction.
The Ratio of minimum to maximum transmission is 0.9008.
The \l/2 correction factor is Not present.
;
_exptl_absorpt_special_details     ?
_exptl_crystal_colour              'clear yellowish colourless'
_exptl_crystal_colour_lustre       clear
_exptl_crystal_colour_modifier     yellowish
_exptl_crystal_colour_primary      colourless
_exptl_crystal_density_diffrn      1.351
_exptl_crystal_density_meas        ?
_exptl_crystal_density_method      ?
_exptl_crystal_description         plate
_exptl_crystal_F_000               1448
_exptl_crystal_size_max            0.2
_exptl_crystal_size_mid            0.1
_exptl_crystal_size_min            0.1
_exptl_special_details
;
 ?
;
_exptl_transmission_factor_max     ?
_exptl_transmission_factor_min     ?
_diffrn_reflns_av_R_equivalents    0.0293
_diffrn_reflns_av_unetI/netI       0.0162
_diffrn_reflns_Laue_measured_fraction_full  0.971
_diffrn_reflns_Laue_measured_fraction_max  0.971
_diffrn_reflns_limit_h_max         12
_diffrn_reflns_limit_h_min         -12
_diffrn_reflns_limit_k_max         13
_diffrn_reflns_limit_k_min         -13
_diffrn_reflns_limit_l_max         34
_diffrn_reflns_limit_l_min         -34
_diffrn_reflns_number              52956
_diffrn_reflns_point_group_measured_fraction_full  0.971
_diffrn_reflns_point_group_measured_fraction_max  0.971
_diffrn_reflns_theta_full          24.999
_diffrn_reflns_theta_max           24.999
_diffrn_reflns_theta_min           2.957
_diffrn_ambient_temperature        100.00
_diffrn_detector_area_resol_mean   ?
_diffrn_measured_fraction_theta_full  0.971
_diffrn_measured_fraction_theta_max  0.971
_diffrn_measurement_device_type    'Bruker APEX-II CCD'
_diffrn_measurement_method         '\f and \w scans'
_diffrn_radiation_type             MoK\a
_diffrn_radiation_wavelength       0.71073
_diffrn_source                     ?
_diffrn_source_current             0.0
_diffrn_source_power               0.0
_diffrn_source_voltage             0.0
_diffrn_standards_number           0
_reflns_Friedel_coverage           0.000
_reflns_Friedel_fraction_full      .
_reflns_Friedel_fraction_max       .
_reflns_number_gt                  5566
_reflns_number_total               5837
_reflns_special_details
;
 Reflections were merged by SHELXL according to the crystal
 class for the calculation of statistics and refinement.
 
 Structure factors included contributions from the .fab file.
 
 _reflns_Friedel_fraction is defined as the number of unique
 Friedel pairs measured divided by the number that would be
 possible theoretically, ignoring centric projections and
 systematic absences.
;
_reflns_threshold_expression       'I > 2\s(I)'
_computing_cell_refinement         'SAINT V8.40B (?, 2016)'
_computing_data_collection         ?
_computing_data_reduction          'SAINT V8.40B (?, 2016)'
_computing_molecular_graphics      'Olex2 1.5 (Dolomanov et al., 2009)'
_computing_publication_material    'Olex2 1.5 (Dolomanov et al., 2009)'
_computing_structure_refinement    'XL  (Sheldrick, 2008)'
_computing_structure_solution      'olex2.solve 1.5 (Bourhis et al., 2015)'
_refine_diff_density_max           1.620
_refine_diff_density_min           -0.817
_refine_diff_density_rms           0.141
_refine_ls_extinction_coef         .
_refine_ls_extinction_method       none
_refine_ls_goodness_of_fit_ref     1.120
_refine_ls_hydrogen_treatment      constr
_refine_ls_matrix_type             full
_refine_ls_number_parameters       478
_refine_ls_number_reflns           5837
_refine_ls_number_restraints       23
_refine_ls_R_factor_all            0.0986
_refine_ls_R_factor_gt             0.0962
_refine_ls_restrained_S_all        1.123
_refine_ls_shift/su_max            0.009
_refine_ls_shift/su_mean           0.001
_refine_ls_structure_factor_coef   Fsqd
_refine_ls_weighting_details      
 'w=1/[\s^2^(Fo^2^)+(0.0374P)^2^+43.8867P] where P=(Fo^2^+2Fc^2^)/3'
_refine_ls_weighting_scheme        calc
_refine_ls_wR_factor_gt            0.2075
_refine_ls_wR_factor_ref           0.2084
_refine_special_details            ?
_olex2_refinement_description
;
1. Fixed Uiso
 At 1.2 times of:
  All C(H) groups, All N(H) groups
 At 1.5 times of:
  All C(H,H,H) groups
2. Restrained distances
 C13-O2
 1.22 with sigma of 0.02
 C13-N3
 1.36 with sigma of 0.02
 N3-C27
 1.45 with sigma of 0.02
 N3-C7
 1.46 with sigma of 0.02
 C29-O5
 1.22 with sigma of 0.02
 C29-N7
 1.36 with sigma of 0.02
 N7-C15
 1.45 with sigma of 0.02
 N7-C31
 1.46 with sigma of 0.02
 C31-C15
 2.434 with sigma of 0.01
 H31A-N7
 1.954 with sigma of 0.01
 H31A-C15
 2.68 with sigma of 0.01
3. Uiso/Uaniso restraints and constraints
Uanis(O3) \\sim Ueq: with sigma of 0.01 and sigma for terminal atoms of 0.02
: with sigma of 0.01 and sigma for terminal atoms of 0.02
Uanis(C2) \\sim Ueq: with sigma of 0.01 and sigma for terminal atoms of 0.02
4. Others
 Sof(C2)=Sof(H2A)=Sof(H2B)=Sof(H2C)=Sof(C33)=Sof(H33A)=Sof(H33B)=Sof(H33C)=
 Sof(N2)=Sof(C17)=Sof(H17)=Sof(O3)=1-FVAR(1)
 Sof(C13)=Sof(H13)=Sof(O2)=Sof(N3)=Sof(C27)=Sof(H27A)=Sof(H27B)=Sof(H27C)=
 Sof(C7)=Sof(H7A)=Sof(H7B)=Sof(H7C)=FVAR(1)
5.a Riding coordinates:
 N4(H4), N6(H6)
5.b Aromatic/amide H refined with riding coordinates:
 C1(H1), C6(H6A), C12(H12), C14(H14), C16(H16), C18(H18), C22(H22), C26(H26),
 C30(H30), C32(H32), C35(H35), C9(H9), C21(H21), C23(H23), C13(H13), C29(H29),
 C17(H17)
5.c Idealised Me refined as rotating group:
 C11(H11A,H11B,H11C), C3(H3A,H3B,H3C), C27(H27A,H27B,H27C), C7(H7A,H7B,H7C),
 C15(H15A,H15B,H15C), C31(H31A,H31B,H31C), C2(H2A,H2B,H2C), C33(H33A,H33B,H33C)
;
_atom_sites_solution_hydrogens     mixed
_atom_sites_solution_primary       iterative
_atom_sites_solution_secondary     ?
loop_
  _atom_site_label
  _atom_site_type_symbol
  _atom_site_fract_x
  _atom_site_fract_y
  _atom_site_fract_z
  _atom_site_U_iso_or_equiv
  _atom_site_adp_type
  _atom_site_occupancy
  _atom_site_site_symmetry_order
  _atom_site_calc_flag
  _atom_site_refinement_flags_posn
  _atom_site_refinement_flags_adp
  _atom_site_refinement_flags_occupancy
  _atom_site_disorder_assembly
  _atom_site_disorder_group
 Zn1 Zn 0.47721(6) -0.00221(6) 0.64936(2) 0.0147(2) Uani 1 1 d . . . . .
 O1 O -0.3805(4) -0.0015(4) 0.60562(14) 0.0207(9) Uani 1 1 d . . . . .
 O4 O -0.2525(4) 0.0377(4) 0.66841(14) 0.0184(9) Uani 1 1 d . . . . .
 O6 O 0.2219(4) -0.0203(3) 0.67050(13) 0.0158(8) Uani 1 1 d . . . . .
 O7 O 0.3228(4) -0.0260(3) 0.60547(14) 0.0151(8) Uani 1 1 d . . . . .
 N1 N 0.5079(4) 0.8487(4) 0.68593(16) 0.0134(10) Uani 1 1 d . . . . .
 N4 N 0.5588(5) 0.5389(4) 0.75858(17) 0.0160(10) Uani 1 1 d . . . . .
 H4 H 0.6355 0.5254 0.7733 0.019 Uiso 1 1 d R U . . .
 N6 N 0.4589(5) 0.4563(4) 0.76011(17) 0.0155(10) Uani 1 1 d . . . . .
 H6 H 0.3917 0.4674 0.7771 0.019 Uiso 1 1 d R U . . .
 N8 N 0.0200(6) -0.1977(5) 0.4748(2) 0.0279(13) Uani 1 1 d . . . . .
 N9 N -0.0773(6) -0.1605(5) 0.49247(19) 0.0296(13) Uani 1 1 d . . . . .
 N5 N 0.4685(4) 0.1471(4) 0.68497(17) 0.0143(10) Uani 1 1 d . . . . .
 C1 C -0.1638(8) -0.3138(6) 0.3690(2) 0.0329(16) Uani 1 1 d . . . . .
 H1 H -0.2514 -0.3196 0.3558 0.039 Uiso 1 1 calc R U . . .
 C4 C 0.0872(5) -0.0385(5) 0.60153(19) 0.0118(11) Uani 1 1 d . . . . .
 C6 C 0.3872(6) 0.2603(5) 0.74594(19) 0.0147(12) Uani 1 1 d . . . . .
 H6A H 0.3308 0.2647 0.7705 0.018 Uiso 1 1 calc R U . . .
 C8 C 0.4671(5) 0.3556(5) 0.73545(19) 0.0142(12) Uani 1 1 d . . . . .
 C10 C 0.5381(5) 0.6397(5) 0.7350(2) 0.0148(12) Uani 1 1 d . . . . .
 C12 C 0.3922(6) 0.1616(5) 0.72020(18) 0.0138(11) Uani 1 1 d . . . . .
 H12 H 0.3375 0.0985 0.7278 0.017 Uiso 1 1 calc R U . . .
 C14 C -0.1622(6) -0.0729(5) 0.5582(2) 0.0168(12) Uani 1 1 d . . . . .
 H14 H -0.2469 -0.0842 0.5432 0.020 Uiso 1 1 calc R U . . .
 C16 C 0.5462(6) 0.2394(5) 0.6752(2) 0.0196(13) Uani 1 1 d . . . . .
 H16 H 0.6025 0.2315 0.6507 0.024 Uiso 1 1 calc R U . . .
 C18 C -0.1378(7) -0.2588(6) 0.4111(3) 0.0326(17) Uani 1 1 d . . . . .
 H18 H -0.2071 -0.2258 0.4270 0.039 Uiso 1 1 calc R U . . .
 C20 C -0.1504(5) -0.0226(5) 0.60158(19) 0.0132(11) Uani 1 1 d . . . . .
 C22 C 0.4190(6) 0.7611(5) 0.6803(2) 0.0173(12) Uani 1 1 d . . . . .
 H22 H 0.3453 0.7720 0.6591 0.021 Uiso 1 1 calc R U . . .
 C24 C -0.2674(6) 0.0070(6) 0.6272(2) 0.0210(13) Uani 1 1 d . . . . .
 C26 C 0.4301(6) 0.6575(5) 0.7037(2) 0.0186(12) Uani 1 1 d . . . . .
 H26 H 0.3652 0.5987 0.6987 0.022 Uiso 1 1 calc R U . . .
 C28 C -0.0498(6) -0.1068(5) 0.53658(19) 0.0156(12) Uani 1 1 d . . . . .
 C30 C 0.5478(6) 0.3440(5) 0.6988(2) 0.0153(12) Uani 1 1 d . . . . .
 H30 H 0.6024 0.4064 0.6903 0.018 Uiso 1 1 calc R U . . .
 C32 C 0.6296(6) 0.7293(5) 0.7411(2) 0.0176(12) Uani 1 1 d . . . . .
 H32 H 0.7044 0.7203 0.7619 0.021 Uiso 1 1 calc R U . . .
 C34 C -0.0575(8) -0.3608(6) 0.3462(2) 0.0323(17) Uani 1 1 d . . . . .
 C35 C 0.0692(8) -0.3516(6) 0.3663(2) 0.0297(15) Uani 1 1 d . . . . .
 H35 H 0.1401 -0.3827 0.3506 0.036 Uiso 1 1 calc R U . . .
 C9 C -0.0246(5) -0.0053(5) 0.62246(19) 0.0147(11) Uani 1 1 d . . . . .
 H9 H -0.0157 0.0302 0.6518 0.018 Uiso 1 1 calc R U . . .
 C19 C 0.2181(5) -0.0257(5) 0.6278(2) 0.0142(12) Uani 1 1 d . . . . .
 C5 C -0.0085(7) -0.2531(6) 0.4293(2) 0.0276(15) Uani 1 1 d . . . . .
 C21 C 0.0762(6) -0.0894(5) 0.5582(2) 0.0153(12) Uani 1 1 d . . . . .
 H21 H 0.1527 -0.1120 0.5434 0.018 Uiso 1 1 calc R U . . .
 C11 C 0.2375(7) -0.2922(7) 0.4306(3) 0.0343(17) Uani 1 1 d . . . . .
 H11A H 0.2951 -0.3396 0.4126 0.051 Uiso 1 1 calc R U . . .
 H11B H 0.2397 -0.3220 0.4621 0.051 Uiso 1 1 calc R U . . .
 H11C H 0.2680 -0.2114 0.4310 0.051 Uiso 1 1 calc R U . . .
 C23 C 0.6108(6) 0.8322(5) 0.7163(2) 0.0158(12) Uani 1 1 d . . . . .
 H23 H 0.6733 0.8931 0.7212 0.019 Uiso 1 1 calc R U . . .
 C3 C -0.0845(8) -0.4258(6) 0.3012(2) 0.0290(15) Uani 1 1 d . . . . .
 H3A H -0.1506 -0.4863 0.3052 0.043 Uiso 1 1 calc R U . . .
 H3B H -0.0029 -0.4618 0.2921 0.043 Uiso 1 1 calc R U . . .
 H3C H -0.1174 -0.3713 0.2774 0.043 Uiso 1 1 calc R U . . .
 C25 C 0.0966(7) -0.2980(6) 0.4092(2) 0.0277(15) Uani 1 1 d . . . . .
 C13 C -0.0617(18) -0.645(2) 0.3923(9) 0.091(11) Uani 0.579(13) 1 d D . P A 1
 H13 H -0.1004 -0.6174 0.4191 0.110 Uiso 0.579(13) 1 calc R U P A 1
 O2 O -0.1376(8) -0.6778(9) 0.3607(3) 0.034(3) Uani 0.579(13) 1 d D . P A 1
 N3 N 0.0693(13) -0.6424(10) 0.3932(5) 0.046(4) Uani 0.579(13) 1 d D . P A 1
 C27 C 0.154(4) -0.605(3) 0.4320(12) 0.17(2) Uani 0.579(13) 1 d D . P A 1
 H27A H 0.1072 -0.5489 0.4503 0.259 Uiso 0.579(13) 1 calc R U P A 1
 H27B H 0.2330 -0.5674 0.4210 0.259 Uiso 0.579(13) 1 calc R U P A 1
 H27C H 0.1807 -0.6721 0.4510 0.259 Uiso 0.579(13) 1 calc R U P A 1
 C7 C 0.141(3) -0.674(2) 0.3526(9) 0.111(10) Uani 0.579(13) 1 d D . P A 1
 H7A H 0.0941 -0.7366 0.3359 0.166 Uiso 0.579(13) 1 calc R U P A 1
 H7B H 0.2299 -0.6991 0.3625 0.166 Uiso 0.579(13) 1 calc R U P A 1
 H7C H 0.1455 -0.6055 0.3326 0.166 Uiso 0.579(13) 1 calc R U P A 1
 C29 C 0.3840(19) -0.6366(14) 0.3912(6) 0.127(7) Uani 1 1 d D . . . .
 H29 H 0.3370 -0.7074 0.3863 0.152 Uiso 1 1 calc R U . . .
 O5 O 0.3382(16) -0.5525(13) 0.3698(6) 0.172(7) Uani 1 1 d D . . . .
 N7 N 0.4900(14) -0.6432(15) 0.4204(7) 0.208(12) Uani 1 1 d D . . . .
 C15 C 0.5383(13) -0.7383(14) 0.4463(5) 0.119(7) Uani 1 1 d D . . . .
 H15A H 0.5134 -0.7302 0.4779 0.178 Uiso 1 1 calc R U . . .
 H15B H 0.6345 -0.7409 0.4459 0.178 Uiso 1 1 calc R U . . .
 H15C H 0.5008 -0.8103 0.4331 0.178 Uiso 1 1 calc R U . . .
 C31 C 0.556(2) -0.5375(15) 0.4165(8) 0.27(2) Uani 1 1 d D . . . .
 H31A H 0.6457 -0.5521 0.4080 0.412 Uiso 1 1 calc DR U . . .
 H31B H 0.5583 -0.4966 0.4460 0.412 Uiso 1 1 calc R U . . .
 H31C H 0.5091 -0.4897 0.3929 0.412 Uiso 1 1 calc R U . . .
 C2 C 0.000(2) -0.6750(17) 0.3701(7) 0.036(5) Uani 0.421(13) 1 d . U P A 2
 H2A H 0.0553 -0.6243 0.3525 0.054 Uiso 0.421(13) 1 calc R U P A 2
 H2B H -0.0827 -0.6909 0.3523 0.054 Uiso 0.421(13) 1 calc R U P A 2
 H2C H 0.0465 -0.7483 0.3769 0.054 Uiso 0.421(13) 1 calc R U P A 2
 C33 C 0.058(3) -0.579(2) 0.4474(9) 0.049(6) Uani 0.421(13) 1 d . . P A 2
 H33A H 0.0952 -0.6475 0.4632 0.074 Uiso 0.421(13) 1 calc R U P A 2
 H33B H 0.0226 -0.5257 0.4698 0.074 Uiso 0.421(13) 1 calc R U P A 2
 H33C H 0.1266 -0.5391 0.4313 0.074 Uiso 0.421(13) 1 calc R U P A 2
 N2 N -0.032(3) -0.609(2) 0.4193(12) 0.073(11) Uani 0.421(13) 1 d . . P A 2
 C17 C -0.142(4) -0.593(2) 0.4207(13) 0.096(12) Uani 0.421(13) 1 d . . P A 2
 H17 H -0.1728 -0.5610 0.4480 0.115 Uiso 0.421(13) 1 calc R U P A 2
 O3 O -0.235(2) -0.619(2) 0.3838(8) 0.094(8) Uani 0.421(13) 1 d . U P A 2

loop_
  _atom_site_aniso_label
  _atom_site_aniso_U_11
  _atom_site_aniso_U_22
  _atom_site_aniso_U_33
  _atom_site_aniso_U_23
  _atom_site_aniso_U_13
  _atom_site_aniso_U_12
 Zn1 0.0111(3) 0.0152(4) 0.0180(4) -0.0007(3) 0.0021(2) 0.0006(3)
 O1 0.0081(19) 0.033(2) 0.020(2) -0.0053(19) -0.0024(16) 0.0059(18)
 O4 0.0119(19) 0.027(2) 0.017(2) -0.0039(17) 0.0026(16) 0.0008(17)
 O6 0.0113(19) 0.017(2) 0.019(2) 0.0017(17) 0.0013(15) -0.0019(16)
 O7 0.0089(18) 0.015(2) 0.022(2) -0.0003(16) 0.0042(15) -0.0035(15)
 N1 0.007(2) 0.018(2) 0.016(2) 0.003(2) 0.0011(18) 0.0058(19)
 N4 0.014(2) 0.013(2) 0.020(3) 0.002(2) -0.0014(19) -0.0026(19)
 N6 0.016(2) 0.013(2) 0.019(2) -0.002(2) 0.0061(19) -0.0016(19)
 N8 0.030(3) 0.022(3) 0.031(3) 0.005(2) -0.008(3) -0.003(2)
 N9 0.046(4) 0.022(3) 0.022(3) 0.002(2) 0.014(3) 0.003(3)
 N5 0.006(2) 0.015(2) 0.023(3) 0.004(2) 0.0028(18) 0.0005(18)
 C1 0.040(4) 0.030(4) 0.028(4) -0.001(3) 0.000(3) 0.006(3)
 C4 0.006(2) 0.009(3) 0.020(3) 0.001(2) 0.002(2) -0.002(2)
 C6 0.020(3) 0.013(3) 0.011(3) 0.002(2) 0.004(2) 0.002(2)
 C8 0.010(3) 0.014(3) 0.018(3) 0.003(2) -0.004(2) 0.003(2)
 C10 0.011(3) 0.017(3) 0.017(3) 0.000(2) 0.001(2) 0.000(2)
 C12 0.017(3) 0.013(3) 0.012(3) 0.003(2) 0.000(2) -0.001(2)
 C14 0.012(3) 0.021(3) 0.017(3) 0.000(2) -0.002(2) 0.000(2)
 C16 0.021(3) 0.021(3) 0.018(3) 0.002(2) 0.007(2) 0.004(3)
 C18 0.025(4) 0.021(3) 0.053(5) 0.002(3) 0.011(3) 0.006(3)
 C20 0.012(3) 0.010(3) 0.018(3) 0.001(2) 0.000(2) 0.001(2)
 C22 0.014(3) 0.018(3) 0.019(3) 0.002(2) -0.004(2) -0.001(2)
 C24 0.022(3) 0.018(3) 0.023(3) 0.002(3) -0.006(2) 0.002(3)
 C26 0.018(3) 0.015(3) 0.022(3) -0.001(2) -0.002(2) -0.002(2)
 C28 0.018(3) 0.015(3) 0.013(3) 0.000(2) 0.001(2) -0.004(2)
 C30 0.016(3) 0.012(3) 0.018(3) 0.001(2) 0.006(2) -0.004(2)
 C32 0.014(3) 0.019(3) 0.019(3) 0.001(2) -0.002(2) 0.003(2)
 C34 0.058(5) 0.021(3) 0.018(3) 0.003(3) 0.000(3) 0.006(3)
 C35 0.042(4) 0.022(3) 0.025(4) 0.002(3) 0.006(3) -0.007(3)
 C9 0.015(3) 0.013(3) 0.015(3) 0.006(2) 0.001(2) 0.001(2)
 C19 0.009(3) 0.008(3) 0.026(3) 0.002(2) 0.001(2) 0.000(2)
 C5 0.020(3) 0.025(4) 0.037(4) 0.011(3) -0.001(3) 0.001(3)
 C21 0.012(3) 0.013(3) 0.021(3) 0.003(2) 0.006(2) 0.002(2)
 C11 0.031(4) 0.036(4) 0.036(4) -0.003(3) 0.004(3) -0.001(3)
 C23 0.014(3) 0.015(3) 0.018(3) 0.002(2) 0.001(2) -0.003(2)
 C3 0.047(4) 0.025(4) 0.015(3) -0.007(3) 0.003(3) -0.007(3)
 C25 0.027(4) 0.027(4) 0.029(4) 0.008(3) 0.000(3) 0.000(3)
 C13 0.09(3) 0.034(14) 0.15(3) 0.043(17) 0.05(3) 0.017(15)
 O2 0.015(4) 0.046(6) 0.038(5) 0.011(4) -0.016(4) -0.015(4)
 N3 0.054(9) 0.026(6) 0.056(8) 0.016(6) -0.021(7) -0.001(6)
 C27 0.20(4) 0.11(3) 0.18(4) 0.08(3) -0.16(3) -0.11(3)
 C7 0.12(2) 0.069(16) 0.15(3) 0.005(16) 0.025(19) 0.024(15)
 C29 0.136(16) 0.079(11) 0.169(18) 0.014(11) 0.034(14) 0.044(11)
 O5 0.180(14) 0.141(12) 0.203(15) 0.058(11) 0.077(12) 0.082(11)
 N7 0.093(11) 0.175(19) 0.35(3) -0.12(2) -0.053(15) 0.083(13)
 C15 0.063(8) 0.162(16) 0.127(12) -0.076(12) -0.030(8) 0.057(10)
 C31 0.26(3) 0.26(3) 0.33(4) -0.24(3) 0.18(3) -0.14(3)
 C2 0.045(11) 0.024(9) 0.039(10) 0.024(8) 0.010(9) 0.000(8)
 C33 0.067(17) 0.023(10) 0.058(14) 0.018(9) 0.008(14) 0.000(12)
 N2 0.045(13) 0.020(12) 0.15(3) 0.032(14) -0.041(18) -0.005(10)
 C17 0.15(3) 0.021(12) 0.12(3) -0.024(14) -0.03(3) -0.002(16)
 O3 0.072(12) 0.100(14) 0.106(14) -0.006(11) -0.018(10) -0.035(11)

_geom_special_details
;
 All esds (except the esd in the dihedral angle between two l.s. planes)
 are estimated using the full covariance matrix.  The cell esds are taken
 into account individually in the estimation of esds in distances, angles
 and torsion angles; correlations between esds in cell parameters are only
 used when they are defined by crystal symmetry.  An approximate (isotropic)
 treatment of cell esds is used for estimating esds involving l.s. planes.
;
loop_
  _geom_bond_atom_site_label_1
  _geom_bond_atom_site_label_2
  _geom_bond_distance
  _geom_bond_site_symmetry_2
  _geom_bond_publ_flag
 Zn1 O1 1.994(4) 1_655 ?
 Zn1 O7 1.982(4) . ?
 Zn1 N1 2.033(5) 1_545 ?
 Zn1 N5 2.012(5) . ?
 O1 Zn1 1.994(4) 1_455 ?
 O1 C24 1.280(7) . ?
 O4 C24 1.256(7) . ?
 O6 C19 1.247(7) . ?
 O7 C19 1.286(7) . ?
 N1 Zn1 2.033(5) 1_565 ?
 N1 C22 1.356(8) . ?
 N1 C23 1.342(7) . ?
 N4 H4 0.8804 . ?
 N4 N6 1.395(7) . ?
 N4 C10 1.357(8) . ?
 N6 H6 0.8793 . ?
 N6 C8 1.369(8) . ?
 N8 N9 1.223(8) . ?
 N8 C5 1.488(9) . ?
 N9 C28 1.440(8) . ?
 N5 C12 1.340(7) . ?
 N5 C16 1.366(8) . ?
 C1 H1 0.9500 . ?
 C1 C18 1.393(11) . ?
 C1 C34 1.415(11) . ?
 C4 C9 1.380(8) . ?
 C4 C19 1.501(8) . ?
 C4 C21 1.394(8) . ?
 C6 H6A 0.9500 . ?
 C6 C8 1.410(8) . ?
 C6 C12 1.364(8) . ?
 C8 C30 1.399(8) . ?
 C10 C26 1.399(8) . ?
 C10 C32 1.392(8) . ?
 C12 H12 0.9500 . ?
 C14 H14 0.9500 . ?
 C14 C20 1.393(8) . ?
 C14 C28 1.398(8) . ?
 C16 H16 0.9500 . ?
 C16 C30 1.386(9) . ?
 C18 H18 0.9500 . ?
 C18 C5 1.389(10) . ?
 C20 C24 1.486(8) . ?
 C20 C9 1.396(8) . ?
 C22 H22 0.9500 . ?
 C22 C26 1.375(9) . ?
 C26 H26 0.9500 . ?
 C28 C21 1.406(8) . ?
 C30 H30 0.9500 . ?
 C32 H32 0.9500 . ?
 C32 C23 1.393(8) . ?
 C34 C35 1.386(11) . ?
 C34 C3 1.520(9) . ?
 C35 H35 0.9500 . ?
 C35 C25 1.408(10) . ?
 C9 H9 0.9500 . ?
 C5 C25 1.356(10) . ?
 C21 H21 0.9500 . ?
 C11 H11A 0.9800 . ?
 C11 H11B 0.9800 . ?
 C11 H11C 0.9800 . ?
 C11 C25 1.529(10) . ?
 C23 H23 0.9500 . ?
 C3 H3A 0.9800 . ?
 C3 H3B 0.9800 . ?
 C3 H3C 0.9800 . ?
 C13 H13 0.9500 . ?
 C13 O2 1.226(18) . ?
 C13 N3 1.332(17) . ?
 N3 C27 1.449(17) . ?
 N3 C7 1.474(17) . ?
 C27 H27A 0.9800 . ?
 C27 H27B 0.9800 . ?
 C27 H27C 0.9800 . ?
 C7 H7A 0.9800 . ?
 C7 H7B 0.9800 . ?
 C7 H7C 0.9800 . ?
 C29 H29 0.9500 . ?
 C29 O5 1.227(14) . ?
 C29 N7 1.332(16) . ?
 N7 C15 1.401(15) . ?
 N7 C31 1.394(11) . ?
 C15 H15A 0.9800 . ?
 C15 H15B 0.9800 . ?
 C15 H15C 0.9800 . ?
 C31 H31A 0.9800 . ?
 C31 H31B 0.9800 . ?
 C31 H31C 0.9800 . ?
 C2 H2A 0.9800 . ?
 C2 H2B 0.9800 . ?
 C2 H2C 0.9800 . ?
 C2 N2 1.67(4) . ?
 C33 H33A 0.9800 . ?
 C33 H33B 0.9800 . ?
 C33 H33C 0.9800 . ?
 C33 N2 1.24(4) . ?
 N2 C17 1.14(5) . ?
 C17 H17 0.9500 . ?
 C17 O3 1.42(4) . ?

loop_
  _geom_angle_atom_site_label_1
  _geom_angle_atom_site_label_2
  _geom_angle_atom_site_label_3
  _geom_angle
  _geom_angle_site_symmetry_1
  _geom_angle_site_symmetry_3
  _geom_angle_publ_flag
 O1 Zn1 N1 104.33(18) 1_655 1_545 ?
 O1 Zn1 N5 112.76(19) 1_655 . ?
 O7 Zn1 O1 99.45(16) . 1_655 ?
 O7 Zn1 N1 108.19(18) . 1_545 ?
 O7 Zn1 N5 113.10(17) . . ?
 N5 Zn1 N1 117.23(19) . 1_545 ?
 C24 O1 Zn1 110.7(4) . 1_455 ?
 C19 O7 Zn1 108.6(4) . . ?
 C22 N1 Zn1 118.9(4) . 1_565 ?
 C23 N1 Zn1 123.6(4) . 1_565 ?
 C23 N1 C22 117.4(5) . . ?
 N6 N4 H4 119.3 . . ?
 C10 N4 H4 120.1 . . ?
 C10 N4 N6 120.6(5) . . ?
 N4 N6 H6 121.0 . . ?
 C8 N6 N4 119.3(5) . . ?
 C8 N6 H6 119.7 . . ?
 N9 N8 C5 114.3(6) . . ?
 N8 N9 C28 114.3(6) . . ?
 C12 N5 Zn1 123.4(4) . . ?
 C12 N5 C16 115.9(5) . . ?
 C16 N5 Zn1 120.6(4) . . ?
 C18 C1 H1 120.6 . . ?
 C18 C1 C34 118.8(7) . . ?
 C34 C1 H1 120.6 . . ?
 C9 C4 C19 118.4(5) . . ?
 C9 C4 C21 120.0(5) . . ?
 C21 C4 C19 121.4(5) . . ?
 C8 C6 H6A 120.6 . . ?
 C12 C6 H6A 120.6 . . ?
 C12 C6 C8 118.9(5) . . ?
 N6 C8 C6 119.1(5) . . ?
 N6 C8 C30 122.9(5) . . ?
 C30 C8 C6 118.0(5) . . ?
 N4 C10 C26 123.1(5) . . ?
 N4 C10 C32 119.1(5) . . ?
 C32 C10 C26 117.8(5) . . ?
 N5 C12 C6 124.9(5) . . ?
 N5 C12 H12 117.6 . . ?
 C6 C12 H12 117.6 . . ?
 C20 C14 H14 119.9 . . ?
 C20 C14 C28 120.2(5) . . ?
 C28 C14 H14 119.9 . . ?
 N5 C16 H16 118.0 . . ?
 N5 C16 C30 123.9(5) . . ?
 C30 C16 H16 118.0 . . ?
 C1 C18 H18 120.7 . . ?
 C5 C18 C1 118.7(7) . . ?
 C5 C18 H18 120.7 . . ?
 C14 C20 C24 122.0(5) . . ?
 C14 C20 C9 118.6(5) . . ?
 C9 C20 C24 119.3(5) . . ?
 N1 C22 H22 118.3 . . ?
 N1 C22 C26 123.4(5) . . ?
 C26 C22 H22 118.3 . . ?
 O1 C24 C20 117.4(5) . . ?
 O4 C24 O1 122.8(6) . . ?
 O4 C24 C20 119.8(5) . . ?
 C10 C26 H26 120.4 . . ?
 C22 C26 C10 119.2(6) . . ?
 C22 C26 H26 120.4 . . ?
 C14 C28 N9 114.0(5) . . ?
 C14 C28 C21 120.5(5) . . ?
 C21 C28 N9 125.5(5) . . ?
 C8 C30 H30 120.8 . . ?
 C16 C30 C8 118.4(5) . . ?
 C16 C30 H30 120.8 . . ?
 C10 C32 H32 120.2 . . ?
 C10 C32 C23 119.7(5) . . ?
 C23 C32 H32 120.2 . . ?
 C1 C34 C3 119.6(7) . . ?
 C35 C34 C1 119.3(7) . . ?
 C35 C34 C3 121.0(7) . . ?
 C34 C35 H35 118.8 . . ?
 C34 C35 C25 122.4(7) . . ?
 C25 C35 H35 118.8 . . ?
 C4 C9 C20 121.7(5) . . ?
 C4 C9 H9 119.1 . . ?
 C20 C9 H9 119.1 . . ?
 O6 C19 O7 122.4(5) . . ?
 O6 C19 C4 119.0(5) . . ?
 O7 C19 C4 118.5(5) . . ?
 C18 C5 N8 119.1(6) . . ?
 C25 C5 N8 116.0(6) . . ?
 C25 C5 C18 124.9(7) . . ?
 C4 C21 C28 119.0(5) . . ?
 C4 C21 H21 120.5 . . ?
 C28 C21 H21 120.5 . . ?
 H11A C11 H11B 109.5 . . ?
 H11A C11 H11C 109.5 . . ?
 H11B C11 H11C 109.5 . . ?
 C25 C11 H11A 109.5 . . ?
 C25 C11 H11B 109.5 . . ?
 C25 C11 H11C 109.5 . . ?
 N1 C23 C32 122.5(5) . . ?
 N1 C23 H23 118.7 . . ?
 C32 C23 H23 118.7 . . ?
 C34 C3 H3A 109.5 . . ?
 C34 C3 H3B 109.5 . . ?
 C34 C3 H3C 109.5 . . ?
 H3A C3 H3B 109.5 . . ?
 H3A C3 H3C 109.5 . . ?
 H3B C3 H3C 109.5 . . ?
 C35 C25 C11 120.7(6) . . ?
 C5 C25 C35 115.9(7) . . ?
 C5 C25 C11 123.5(7) . . ?
 O2 C13 H13 116.6 . . ?
 O2 C13 N3 127(2) . . ?
 N3 C13 H13 116.6 . . ?
 C13 N3 C27 125(3) . . ?
 C13 N3 C7 122(2) . . ?
 C27 N3 C7 114(3) . . ?
 N3 C27 H27A 109.5 . . ?
 N3 C27 H27B 109.5 . . ?
 N3 C27 H27C 109.5 . . ?
 H27A C27 H27B 109.5 . . ?
 H27A C27 H27C 109.5 . . ?
 H27B C27 H27C 109.5 . . ?
 N3 C7 H7A 109.5 . . ?
 N3 C7 H7B 109.5 . . ?
 N3 C7 H7C 109.5 . . ?
 H7A C7 H7B 109.5 . . ?
 H7A C7 H7C 109.5 . . ?
 H7B C7 H7C 109.5 . . ?
 O5 C29 H29 115.3 . . ?
 O5 C29 N7 129(2) . . ?
 N7 C29 H29 115.3 . . ?
 C29 N7 C15 129.1(15) . . ?
 C29 N7 C31 105.8(18) . . ?
 C31 N7 C15 124.8(12) . . ?
 N7 C15 H15A 109.5 . . ?
 N7 C15 H15B 109.5 . . ?
 N7 C15 H15C 109.5 . . ?
 H15A C15 H15B 109.5 . . ?
 H15A C15 H15C 109.5 . . ?
 H15B C15 H15C 109.5 . . ?
 N7 C31 H31A 109.5 . . ?
 N7 C31 H31B 109.5 . . ?
 N7 C31 H31C 109.5 . . ?
 H31A C31 H31B 109.5 . . ?
 H31A C31 H31C 109.5 . . ?
 H31B C31 H31C 109.5 . . ?
 H2A C2 H2B 109.5 . . ?
 H2A C2 H2C 109.5 . . ?
 H2B C2 H2C 109.5 . . ?
 N2 C2 H2A 109.5 . . ?
 N2 C2 H2B 109.5 . . ?
 N2 C2 H2C 109.5 . . ?
 H33A C33 H33B 109.5 . . ?
 H33A C33 H33C 109.5 . . ?
 H33B C33 H33C 109.5 . . ?
 N2 C33 H33A 109.5 . . ?
 N2 C33 H33B 109.5 . . ?
 N2 C33 H33C 109.5 . . ?
 C33 N2 C2 121(3) . . ?
 C17 N2 C2 111(3) . . ?
 C17 N2 C33 128(4) . . ?
 N2 C17 H17 118.5 . . ?
 N2 C17 O3 123(4) . . ?
 O3 C17 H17 118.5 . . ?

loop_
  _geom_torsion_atom_site_label_1
  _geom_torsion_atom_site_label_2
  _geom_torsion_atom_site_label_3
  _geom_torsion_atom_site_label_4
  _geom_torsion
  _geom_torsion_site_symmetry_1
  _geom_torsion_site_symmetry_2
  _geom_torsion_site_symmetry_3
  _geom_torsion_site_symmetry_4
  _geom_torsion_publ_flag
 Zn1 O1 C24 O4 -15.2(8) 1_455 . . . ?
 Zn1 O1 C24 C20 164.1(4) 1_455 . . . ?
 Zn1 O7 C19 O6 -5.1(6) . . . . ?
 Zn1 O7 C19 C4 178.1(4) . . . . ?
 Zn1 N1 C22 C26 -179.3(5) 1_565 . . . ?
 Zn1 N1 C23 C32 179.9(4) 1_565 . . . ?
 Zn1 N5 C12 C6 177.8(4) . . . . ?
 Zn1 N5 C16 C30 -178.5(5) . . . . ?
 N1 C22 C26 C10 -0.2(9) . . . . ?
 N4 N6 C8 C6 163.4(5) . . . . ?
 N4 N6 C8 C30 -19.2(8) . . . . ?
 N4 C10 C26 C22 -178.0(6) . . . . ?
 N4 C10 C32 C23 178.7(5) . . . . ?
 N6 N4 C10 C26 -13.7(8) . . . . ?
 N6 N4 C10 C32 168.0(5) . . . . ?
 N6 C8 C30 C16 -178.2(5) . . . . ?
 N8 N9 C28 C14 -175.1(6) . . . . ?
 N8 N9 C28 C21 3.8(9) . . . . ?
 N8 C5 C25 C35 179.3(6) . . . . ?
 N8 C5 C25 C11 -0.8(10) . . . . ?
 N9 N8 C5 C18 -0.4(9) . . . . ?
 N9 N8 C5 C25 -178.4(6) . . . . ?
 N9 C28 C21 C4 -178.5(5) . . . . ?
 N5 C16 C30 C8 1.2(9) . . . . ?
 C1 C18 C5 N8 -178.2(6) . . . . ?
 C1 C18 C5 C25 -0.3(11) . . . . ?
 C1 C34 C35 C25 0.6(10) . . . . ?
 C6 C8 C30 C16 -0.8(8) . . . . ?
 C8 C6 C12 N5 0.1(9) . . . . ?
 C10 N4 N6 C8 106.9(6) . . . . ?
 C10 C32 C23 N1 -1.0(9) . . . . ?
 C12 N5 C16 C30 -1.0(8) . . . . ?
 C12 C6 C8 N6 177.7(5) . . . . ?
 C12 C6 C8 C30 0.2(8) . . . . ?
 C14 C20 C24 O1 -8.7(9) . . . . ?
 C14 C20 C24 O4 170.6(6) . . . . ?
 C14 C20 C9 C4 -1.1(8) . . . . ?
 C14 C28 C21 C4 0.4(8) . . . . ?
 C16 N5 C12 C6 0.3(8) . . . . ?
 C18 C1 C34 C35 0.4(10) . . . . ?
 C18 C1 C34 C3 177.3(6) . . . . ?
 C18 C5 C25 C35 1.3(10) . . . . ?
 C18 C5 C25 C11 -178.8(7) . . . . ?
 C20 C14 C28 N9 178.3(5) . . . . ?
 C20 C14 C28 C21 -0.7(9) . . . . ?
 C22 N1 C23 C32 1.2(8) . . . . ?
 C24 C20 C9 C4 175.6(5) . . . . ?
 C26 C10 C32 C23 0.2(9) . . . . ?
 C28 C14 C20 C24 -175.6(5) . . . . ?
 C28 C14 C20 C9 1.0(9) . . . . ?
 C32 C10 C26 C22 0.3(9) . . . . ?
 C34 C1 C18 C5 -0.6(11) . . . . ?
 C34 C35 C25 C5 -1.5(10) . . . . ?
 C34 C35 C25 C11 178.6(7) . . . . ?
 C9 C4 C19 O6 21.5(8) . . . . ?
 C9 C4 C19 O7 -161.5(5) . . . . ?
 C9 C4 C21 C28 -0.5(8) . . . . ?
 C9 C20 C24 O1 174.7(6) . . . . ?
 C9 C20 C24 O4 -6.0(9) . . . . ?
 C19 C4 C9 C20 -175.2(5) . . . . ?
 C19 C4 C21 C28 175.4(5) . . . . ?
 C5 N8 N9 C28 -180.0(5) . . . . ?
 C21 C4 C9 C20 0.8(8) . . . . ?
 C21 C4 C19 O6 -154.4(5) . . . . ?
 C21 C4 C19 O7 22.5(8) . . . . ?
 C23 N1 C22 C26 -0.6(9) . . . . ?
 C3 C34 C35 C25 -176.2(6) . . . . ?
 O2 C13 N3 C27 -178(2) . . . . ?
 O2 C13 N3 C7 5(3) . . . . ?
 O5 C29 N7 C15 176.7(18) . . . . ?
 O5 C29 N7 C31 -10(3) . . . . ?
 C2 N2 C17 O3 -4(4) . . . . ?
 C33 N2 C17 O3 172(3) . . . . ?

_smtbx_masks_special_details       ?
loop_
  _smtbx_masks_void_nr
  _smtbx_masks_void_average_x
  _smtbx_masks_void_average_y
  _smtbx_masks_void_average_z
  _smtbx_masks_void_volume
  _smtbx_masks_void_count_electrons
  _smtbx_masks_void_content
 1 0.000 0.500 0.000 115.0 46.6 ?
 2 0.500 0.000 0.500 115.0 46.6 ?

_smtbx_masks_void_probe_radius     1.2
_smtbx_masks_void_truncation_radius  1.2
_shelx_fab_file
;
-13 0 -3 -0.6377 -0.0873
-13 0 -1 -0.3832 -0.0918
-13 0 1 0.4124 0.0145
-13 0 3 1.2389 0.0454
-13 0 5 1.8540 -0.0025
-13 0 7 2.0703 0.0299
-13 0 9 1.7656 0.1584
-13 1 -4 0.3547 0.1396
-13 1 -3 0.8461 -0.0090
-13 1 -2 0.3324 0.1203
-13 1 -1 1.7795 0.0884
-13 1 0 0.3509 0.0618
-13 1 1 2.0450 0.1141
-13 1 2 0.3630 -0.0009
-13 1 3 1.6566 0.0562
-13 1 4 0.2323 -0.0387
-13 1 5 0.8555 0.0471
-13 1 6 0.0358 -0.0834
-13 1 7 -0.1485 0.0935
-13 1 8 -0.0057 -0.1683
-13 1 9 -1.0459 0.0619
-13 2 -2 -0.7020 0.0021
-13 2 -1 0.8148 0.0323
-13 2 0 -0.5746 -0.0329
-13 2 1 0.0110 0.0036
-13 2 2 -0.4120 -0.0282
-13 2 3 -0.7242 0.0024
-13 2 4 -0.2127 -0.0293
-13 2 5 -1.1901 0.0468
-13 2 6 0.1724 -0.0619
-13 2 7 -1.3607 0.0640
-12 0 -10 1.0437 -0.7501
-12 0 -8 0.7629 -0.3238
-12 0 -6 -0.8245 -0.0008
-12 0 -4 -2.2709 -0.0173
-12 0 -2 -2.3618 -0.1253
-12 0 0 -1.3519 -0.0746
-12 0 2 -0.1816 0.0283
-12 0 4 0.7589 -0.0031
-12 0 6 1.5866 -0.0864
-12 0 8 2.2379 -0.0326
-12 0 10 2.4922 0.1138
-12 0 12 2.4199 0.1433
-12 0 14 2.2330 0.0170
-12 0 16 1.8343 -0.0905
-12 0 18 1.0469 -0.0681
-12 1 -11 -0.8862 0.1972
-12 1 -10 0.7622 0.3278
-12 1 -9 -0.4636 0.2231
-12 1 -8 -0.3659 0.4452
-12 1 -7 0.1833 0.1910
-12 1 -6 -0.8036 0.2080
-12 1 -5 0.5214 0.1468
-12 1 -4 0.1983 -0.0369
-12 1 -3 0.4584 0.1074
-12 1 -2 1.7754 -0.0384
-12 1 -1 0.3826 0.0587
-12 1 0 2.6567 0.0651
-12 1 1 0.4931 0.0099
-12 1 2 2.5596 0.0636
-12 1 3 0.4782 -0.0077
-12 1 4 1.9956 0.0058
-12 1 5 0.0509 -0.0064
-12 1 6 1.3021 0.0359
-12 1 7 -0.5100 -0.0471
-12 1 8 0.4752 0.1004
-12 1 9 -0.6790 -0.1437
-12 1 10 -0.3678 0.0412
-12 1 11 -0.3917 -0.2151
-12 1 12 -0.9841 -0.1174
-12 1 13 -0.1009 -0.1852
-12 1 14 -1.3705 -0.1834
-12 1 15 -0.1558 -0.0996
-12 1 16 -1.6519 -0.0780
-12 1 17 -0.4177 -0.0734
-12 1 18 -1.6690 0.0684
-12 2 -11 1.0597 0.0985
-12 2 -10 -0.1759 0.2170
-12 2 -9 1.3908 0.0701
-12 2 -8 -0.5110 -0.0286
-12 2 -7 0.9255 0.0693
-12 2 -6 0.3441 -0.1872
-12 2 -5 -0.1059 0.0711
-12 2 -4 1.3984 -0.1063
-12 2 -3 -0.8331 0.0403
-12 2 -2 1.4695 0.0510
-12 2 -1 -0.8965 -0.0016
-12 2 0 0.5727 0.0921
-12 2 1 -0.8028 -0.0108
-12 2 2 -0.3893 0.0495
-12 2 3 -0.9742 -0.0025
-12 2 4 -0.8588 0.0469
-12 2 5 -1.0364 -0.0308
-12 2 6 -0.9927 0.0769
-12 2 7 -0.4740 -0.0848
-12 2 8 -1.0445 0.0574
-12 2 9 0.4079 -0.0784
-12 2 10 -0.9777 0.0153
-12 2 11 0.7447 0.0191
-12 2 12 -0.7170 0.0584
-12 2 13 0.2156 0.1064
-12 2 14 -0.3420 0.1914
-12 2 15 -0.6048 0.0687
-12 2 16 0.0768 0.2866
-12 2 17 -1.0225 -0.0602
-12 3 -11 0.5940 0.0262
-12 3 -10 -0.4026 -0.1185
-12 3 -9 0.4988 0.0420
-12 3 -8 0.7997 -0.2102
-12 3 -7 0.1395 0.0309
-12 3 -6 2.0308 -0.1359
-12 3 -5 0.2234 -0.0096
-12 3 -4 2.1623 -0.0028
-12 3 -3 0.8478 -0.0309
-12 3 -2 1.3105 0.0457
-12 3 -1 1.3457 -0.0018
-12 3 0 0.4922 0.0073
-12 3 1 1.3046 0.0358
-12 3 2 0.2623 -0.0258
-12 3 3 1.1248 0.0240
-12 3 4 0.2599 -0.0119
-12 3 5 1.2567 -0.0175
-12 3 6 0.0293 0.0182
-12 3 7 1.3940 -0.0180
-12 3 8 -0.2981 0.0414
-12 3 9 0.9267 0.0231
-12 3 10 -0.3300 0.0681
-12 3 11 -0.0726 0.0121
-12 3 12 -0.0135 0.0946
-12 3 13 -0.8449 -0.1050
-12 3 14 0.3725 0.0869
-12 3 15 -0.8778 -0.2371
-12 3 16 0.6008 0.0258
-12 4 -10 -0.1802 -0.1163
-12 4 -9 -0.3850 -0.0030
-12 4 -8 0.0904 -0.0528
-12 4 -7 -0.7193 -0.0267
-12 4 -6 -0.5122 0.0681
-12 4 -5 -0.7579 -0.0131
-12 4 -4 -1.6201 0.1226
-12 4 -3 -0.8270 0.0285
-12 4 -2 -2.2188 0.0607
-12 4 -1 -1.0976 0.0468
-12 4 0 -1.9400 -0.0345
-12 4 1 -1.2777 0.0148
-12 4 2 -1.4051 -0.0571
-12 4 3 -1.1068 -0.0299
-12 4 4 -1.2402 -0.0041
-12 4 5 -0.7778 -0.0356
-12 4 6 -1.2941 0.0388
-12 4 7 -0.6065 -0.0138
-12 4 8 -1.0872 0.0171
-12 4 9 -0.5450 -0.0267
-12 4 10 -0.6095 -0.0330
-12 4 11 -0.3249 -0.0901
-12 4 12 -0.2739 -0.0490
-12 4 13 0.0636 -0.1310
-12 4 14 -0.2883 -0.0293
-12 5 -7 0.1969 0.0177
-12 5 -6 -0.5202 0.1464
-12 5 -5 0.3375 0.0483
-12 5 -4 -0.3311 0.0610
-12 5 -3 0.2745 0.0556
-12 5 -2 0.3074 -0.0556
-12 5 -1 0.0196 0.0458
-12 5 0 0.7605 -0.0653
-12 5 1 -0.2297 0.0423
-12 5 2 0.5895 0.0240
-12 5 3 -0.2703 0.0551
-12 5 4 0.1097 0.0715
-12 5 5 -0.0386 0.0707
-12 5 6 -0.1433 0.0059
-12 5 7 0.3145 0.0687
-12 5 8 -0.1256 -0.0790
-12 5 9 0.4948 0.0489
-12 5 10 -0.1395 -0.0656
-12 5 11 0.3239 0.0361
-12 5 12 -0.2498 0.0241
-12 6 -2 0.2739 -0.1849
-12 6 -1 -1.3541 0.0376
-12 6 0 0.3101 -0.0991
-12 6 1 -1.0629 0.0300
-12 6 2 0.2542 -0.0754
-12 6 3 -0.1738 0.0214
-12 6 4 0.3069 -0.1581
-12 6 5 0.7359 0.0346
-12 6 6 0.4232 -0.2260
-12 6 7 0.9650 0.0593
-11 0 -9 0.5297 -0.8011
-11 0 -7 -0.5036 -0.2900
-11 0 -5 -2.2204 -0.0436
-11 0 -3 -2.8192 -0.1258
-11 0 -1 -1.8256 -0.1754
-11 0 1 -0.3766 -0.0374
-11 0 3 0.5576 0.0617
-11 0 5 1.1412 -0.0297
-11 0 7 1.7864 -0.1333
-11 0 9 2.3302 -0.0664
-11 0 11 2.5351 0.0592
-11 0 13 2.6456 0.0475
-11 0 15 2.8587 -0.0636
-11 0 17 2.7681 -0.0951
-11 0 19 1.9816 -0.0219
-11 0 21 0.9679 0.0223
-11 0 23 0.6158 -0.0180
-11 1 -10 -1.1383 0.2450
-11 1 -9 -0.7300 0.3799
-11 1 -8 -0.2223 0.2123
-11 1 -7 -1.9319 0.3674
-11 1 -6 0.5432 0.1464
-11 1 -5 -1.7352 0.0516
-11 1 -4 0.5828 0.0824
-11 1 -3 -0.1446 -0.1293
-11 1 -2 0.2364 0.0215
-11 1 -1 1.3067 -0.0406
-11 1 0 0.2589 -0.0328
-11 1 1 1.6121 0.0603
-11 1 2 0.6875 -0.0485
-11 1 3 1.2096 0.0057
-11 1 4 0.7664 -0.0116
-11 1 5 0.8644 -0.0588
-11 1 6 0.0732 0.0264
-11 1 7 0.6323 0.0050
-11 1 8 -0.8122 -0.0004
-11 1 9 0.2764 0.0780
-11 1 10 -1.0488 -0.0759
-11 1 11 -0.0751 0.0072
-11 1 12 -0.5802 -0.1095
-11 1 13 -0.2464 -0.1204
-11 1 14 -0.0648 -0.0596
-11 1 15 -0.4776 -0.1140
-11 1 16 0.0295 0.0017
-11 1 17 -0.9830 0.0266
-11 1 18 -0.1397 -0.0148
-11 1 19 -1.3639 0.1288
-11 1 20 -0.2051 -0.0884
-11 1 21 -1.0621 0.1025
-11 1 22 -0.0692 -0.1137
-11 1 23 -0.2547 0.0250
-11 2 -10 1.1279 -0.0277
-11 2 -9 -1.2378 0.1251
-11 2 -8 1.3871 -0.0370
-11 2 -7 -1.0957 -0.1419
-11 2 -6 0.4462 -0.0006
-11 2 -5 0.2840 -0.2081
-11 2 -4 -0.8118 0.0208
-11 2 -3 1.2586 -0.0352
-11 2 -2 -1.2008 0.0035
-11 2 -1 0.8450 0.1176
-11 2 0 -0.8769 -0.0078
-11 2 1 -0.2921 0.1006
-11 2 2 -1.0274 0.0155
-11 2 3 -1.0309 0.0338
-11 2 4 -2.0092 0.0270
-11 2 5 -1.1476 0.0439
-11 2 6 -2.7281 -0.0196
-11 2 7 -1.1103 0.0685
-11 2 8 -2.1842 -0.0751
-11 2 9 -1.1551 0.0183
-11 2 10 -0.8850 -0.0494
-11 2 11 -1.1529 -0.0372
-11 2 12 -0.1469 0.0459
-11 2 13 -1.0766 0.0179
-11 2 14 -0.4362 0.0866
-11 2 15 -1.0321 0.1434
-11 2 16 -1.0349 -0.0010
-11 2 17 -0.9283 0.1867
-11 2 18 -1.1497 -0.1274
-11 2 19 -0.5828 0.0901
-11 2 20 -0.7476 -0.1449
-11 2 21 -0.1458 -0.0520
-11 2 22 -0.2818 -0.0343
-11 3 -10 2.0166 0.0486
-11 3 -9 0.0485 -0.1263
-11 3 -8 1.3225 0.0737
-11 3 -7 1.7126 -0.1683
-11 3 -6 0.5957 0.0478
-11 3 -5 2.7023 -0.0486
-11 3 -4 0.7875 -0.0119
-11 3 -3 2.1080 0.0630
-11 3 -2 1.4793 -0.0329
-11 3 -1 0.8189 0.0512
-11 3 0 1.5150 0.0048
-11 3 1 0.2257 -0.0175
-11 3 2 0.7899 0.0366
-11 3 3 0.5562 -0.0361
-11 3 4 0.4326 0.0139
-11 3 5 0.9923 -0.0059
-11 3 6 1.0772 -0.0159
-11 3 7 0.9978 0.0143
-11 3 8 1.8560 0.0130
-11 3 9 0.8473 0.0220
-11 3 10 1.5946 0.0638
-11 3 11 0.9321 0.0535
-11 3 12 0.3977 0.0309
-11 3 13 1.1717 0.0940
-11 3 14 -0.5692 -0.0969
-11 3 15 1.2833 0.0829
-11 3 16 -0.5483 -0.1843
-11 3 17 1.2150 0.0007
-11 3 18 0.1393 -0.1067
-11 3 19 1.0715 -0.0960
-11 3 20 0.7349 0.0853
-11 3 21 0.8707 -0.1343
-11 4 -10 -0.2374 0.0311
-11 4 -9 0.2707 -0.1096
-11 4 -8 -0.8336 0.0142
-11 4 -7 0.2804 -0.0130
-11 4 -6 -0.8033 -0.0042
-11 4 -5 -0.9243 0.1045
-11 4 -4 -0.4148 0.0202
-11 4 -3 -2.2188 0.1179
-11 4 -2 -0.3946 0.0710
-11 4 -1 -2.3121 0.0292
-11 4 0 -0.7603 0.0870
-11 4 1 -1.3418 -0.0475
-11 4 2 -0.8533 0.0462
-11 4 3 -0.5231 -0.0389
-11 4 4 -0.4671 0.0000
-11 4 5 -0.4933 0.0114
-11 4 6 -0.2290 -0.0011
-11 4 7 -0.7243 0.0256
-11 4 8 -0.6398 0.0148
-11 4 9 -0.5758 -0.0054
-11 4 10 -1.2825 -0.0171
-11 4 11 -0.2146 -0.0334
-11 4 12 -1.3601 -0.0868
-11 4 13 -0.1792 -0.0392
-11 4 14 -0.6927 -0.0978
-11 4 15 -0.5333 -0.0568
-11 4 16 0.1693 0.0072
-11 4 17 -0.8938 -0.1088
-11 4 18 0.6108 0.1500
-11 4 19 -1.0417 -0.1579
-11 4 20 0.4257 0.1924
-11 5 -10 0.0645 -0.0123
-11 5 -9 0.1546 -0.0059
-11 5 -8 0.3515 -0.0145
-11 5 -7 -0.1860 0.1071
-11 5 -6 0.7924 0.0086
-11 5 -5 -0.3264 0.1281
-11 5 -4 0.9293 0.0339
-11 5 -3 0.3822 0.0298
-11 5 -2 0.5964 0.0397
-11 5 -1 1.4503 -0.0579
-11 5 0 0.0228 0.0260
-11 5 1 1.8068 -0.0274
-11 5 2 -0.5103 0.0140
-11 5 3 1.2304 0.0592
-11 5 4 -0.8652 0.0216
-11 5 5 0.5489 0.0696
-11 5 6 -0.9596 0.0386
-11 5 7 0.4028 -0.0076
-11 5 8 -0.7519 0.0371
-11 5 9 0.4821 -0.0611
-11 5 10 -0.3585 0.0133
-11 5 11 0.2251 -0.0309
-11 5 12 -0.0022 0.0038
-11 5 13 -0.2992 0.0117
-11 5 14 0.1950 0.0392
-11 5 15 -0.6271 -0.0130
-11 5 16 0.2332 0.0919
-11 5 17 -0.6463 -0.0715
-11 5 18 0.0914 0.0995
-11 6 -10 0.0346 0.0364
-11 6 -9 -0.0785 0.0534
-11 6 -8 -0.2319 0.0332
-11 6 -7 -0.3146 0.0530
-11 6 -6 -0.5657 0.0281
-11 6 -5 -0.1378 -0.0475
-11 6 -4 -1.0702 0.0324
-11 6 -3 0.2214 -0.1330
-11 6 -2 -1.7073 0.0387
-11 6 -1 0.2727 -0.1076
-11 6 0 -2.0773 0.0279
-11 6 1 0.0649 -0.0384
-11 6 2 -1.6872 0.0075
-11 6 3 0.1006 -0.0502
-11 6 4 -0.5714 0.0064
-11 6 5 0.5150 -0.1322
-11 6 6 0.5346 0.0242
-11 6 7 0.8725 -0.1587
-11 6 8 0.8900 0.0252
-11 6 9 0.8697 -0.0846
-11 6 10 0.5564 -0.0043
-11 6 11 0.7486 -0.0087
-11 6 12 0.2533 -0.0258
-11 6 13 0.8007 -0.0191
-11 6 14 0.4186 -0.0035
-11 6 15 0.8801 -0.0696
-11 6 16 0.7390 0.0403
-11 7 -9 -0.1514 0.0905
-11 7 -8 -0.8510 0.0836
-11 7 -7 0.0206 0.0445
-11 7 -6 -0.7401 0.1073
-11 7 -5 0.3424 -0.0231
-11 7 -4 -0.9178 0.1183
-11 7 -3 0.6343 -0.0314
-11 7 -2 -1.0950 0.0913
-11 7 -1 0.8422 -0.0051
-11 7 0 -0.6887 0.0530
-11 7 1 0.9775 -0.0212
-11 7 2 0.2099 0.0597
-11 7 3 0.9355 -0.0735
-11 7 4 0.6936 0.1105
-11 7 5 0.6442 -0.0841
-11 7 6 0.1657 0.1370
-11 7 7 0.3028 -0.0330
-11 7 8 -0.7678 0.1035
-11 7 9 0.1709 0.0103
-11 7 10 -0.9933 0.0663
-11 7 11 0.1552 0.0005
-11 7 12 -0.3011 0.0923
-11 7 13 -0.0671 -0.0193
-11 8 -3 0.6217 -0.1391
-11 8 -2 -0.0159 -0.1108
-11 8 -1 0.7633 -0.0852
-11 8 0 0.6878 -0.0637
-11 8 1 0.5575 -0.0605
-11 8 2 0.9928 0.0125
-11 8 3 0.2219 -0.0593
-11 8 4 0.4622 0.0472
-11 8 5 0.1082 -0.0541
-11 8 6 -0.1995 0.0157
-11 8 7 0.2068 -0.0377
-10 0 -8 0.4631 -0.3869
-10 0 -6 -0.6923 -0.0124
-10 0 -4 -1.3086 -0.0317
-10 0 -2 -0.1811 -0.2289
-10 0 0 1.8554 -0.2051
-10 0 2 3.2244 0.0095
-10 0 4 3.6603 0.0903
-10 0 6 3.9484 -0.0301
-10 0 8 4.2671 -0.1071
-10 0 10 4.0310 -0.0235
-10 0 12 3.2110 0.0533
-10 0 14 2.6059 -0.0041
-10 0 16 2.5527 -0.0789
-10 0 18 2.3442 -0.0395
-10 0 20 1.4167 0.0408
-10 0 22 0.3937 0.0352
-10 0 24 0.2995 -0.0166
-10 0 26 1.1514 0.0051
-10 1 -9 -0.7779 0.1622
-10 1 -8 -1.3842 0.2991
-10 1 -7 0.2280 0.0928
-10 1 -6 -1.8204 0.1023
-10 1 -5 0.6046 0.0426
-10 1 -4 -0.7429 -0.1924
-10 1 -3 0.0593 0.0056
-10 1 -2 0.8362 -0.1931
-10 1 -1 -0.4511 -0.0413
-10 1 0 1.3994 0.0121
-10 1 1 0.0452 -0.0781
-10 1 2 0.9176 0.0825
-10 1 3 1.1469 -0.0633
-10 1 4 0.4360 -0.0331
-10 1 5 1.5623 -0.0058
-10 1 6 0.3461 -0.0945
-10 1 7 0.8150 0.0289
-10 1 8 0.1650 -0.0090
-10 1 9 -0.2065 0.0042
-10 1 10 -0.2377 0.0496
-10 1 11 -0.4918 -0.0337
-10 1 12 -0.3297 -0.0251
-10 1 13 -0.0852 -0.0168
-10 1 14 0.0304 -0.0954
-10 1 15 0.2760 0.0480
-10 1 16 0.1847 -0.0274
-10 1 17 0.2330 0.0850
-10 1 18 -0.2695 0.0901
-10 1 19 0.0648 0.0514
-10 1 20 -0.7259 0.1012
-10 1 21 0.1031 -0.0066
-10 1 22 -0.4112 0.0165
-10 1 23 0.3337 -0.0209
-10 1 24 0.4736 -0.0406
-10 1 25 0.5547 0.0062
-10 1 26 1.0260 -0.0318
-10 2 -9 0.4932 -0.1582
-10 2 -8 -1.7020 -0.0143
-10 2 -7 0.8046 -0.1253
-10 2 -6 -0.9270 -0.2093
-10 2 -5 -0.0249 -0.0535
-10 2 -4 0.4537 -0.1302
-10 2 -3 -0.4729 -0.0270
-10 2 -2 0.8044 0.0861
-10 2 -1 0.4676 -0.0394
-10 2 0 -0.0988 0.1513
-10 2 1 1.6372 -0.0259
-10 2 2 -1.1628 0.0455
-10 2 3 1.1627 0.0190
-10 2 4 -1.6552 -0.0221
-10 2 5 -0.9264 0.0300
-10 2 6 -1.8480 0.0266
-10 2 7 -2.6579 -0.0163
-10 2 8 -2.0967 0.0571
-10 2 9 -2.6480 -0.0487
-10 2 10 -2.2072 -0.0093
-10 2 11 -1.6066 -0.0052
-10 2 12 -1.9920 -0.0648
-10 2 13 -1.0047 0.0610
-10 2 14 -1.7651 -0.0144
-10 2 15 -1.1450 0.0440
-10 2 16 -1.8369 0.0602
-10 2 17 -1.1924 -0.0622
-10 2 18 -1.9473 0.0322
-10 2 19 -0.5647 -0.1420
-10 2 20 -1.6615 -0.0796
-10 2 21 0.4369 -0.1049
-10 2 22 -1.0758 -0.1520
-10 2 23 1.1801 -0.0015
-10 2 24 -0.6913 -0.1258
-10 2 25 1.2950 0.0466
-10 2 26 -0.7050 -0.0490
-10 3 -9 2.2052 0.0283
-10 3 -8 0.7958 -0.1177
-10 3 -7 0.8901 0.0721
-10 3 -6 1.9923 -0.0745
-10 3 -5 0.0017 0.0401
-10 3 -4 1.9041 0.0547
-10 3 -3 0.3230 -0.0221
-10 3 -2 0.3480 0.0923
-10 3 -1 0.6673 -0.0290
-10 3 0 -1.2068 0.0155
-10 3 1 -0.3277 0.0166
-10 3 2 -1.5417 -0.0459
-10 3 3 -1.9856 0.0345
-10 3 4 -0.9086 -0.0246
-10 3 5 -2.3501 -0.0019
-10 3 6 -0.2038 0.0094
-10 3 7 -0.8791 -0.0238
-10 3 8 0.3025 -0.0057
-10 3 9 0.8262 0.0175
-10 3 10 0.8961 -0.0245
-10 3 11 1.1689 0.0594
-10 3 12 1.5572 0.0108
-10 3 13 0.4210 0.0169
-10 3 14 1.8475 0.0653
-10 3 15 -0.0249 -0.0726
-10 3 16 1.5824 0.0633
-10 3 17 0.4926 -0.0748
-10 3 18 1.0940 0.0010
-10 3 19 1.4302 0.0613
-10 3 20 0.7416 -0.0515
-10 3 21 1.9561 0.2169
-10 3 22 0.5238 -0.0413
-10 3 23 1.6937 0.2387
-10 3 24 0.3008 0.0140
-10 3 25 0.7765 0.1213
-10 4 -9 -1.2728 0.0464
-10 4 -8 0.3348 -0.0611
-10 4 -7 -1.6722 0.0248
-10 4 -6 -0.1150 0.0317
-10 4 -5 -1.0103 -0.0001
-10 4 -4 -1.6425 0.0984
-10 4 -3 -0.1682 0.0224
-10 4 -2 -2.6641 0.0635
-10 4 -1 -0.0574 0.0696
-10 4 0 -2.1625 -0.0186
-10 4 1 -0.2729 0.0765
-10 4 2 -0.9126 -0.0503
-10 4 3 0.1175 0.0320
-10 4 4 -0.2875 -0.0195
-10 4 5 0.9196 -0.0022
-10 4 6 -0.4863 0.0112
-10 4 7 0.9209 0.0150
-10 4 8 -0.6423 0.0090
-10 4 9 -0.3689 0.0384
-10 4 10 -0.3212 0.0043
-10 4 11 -1.9267 0.0079
-10 4 12 -0.0563 0.0196
-10 4 13 -2.4187 -0.0448
-10 4 14 -0.3567 0.0193
-10 4 15 -1.6153 -0.0254
-10 4 16 -0.9258 -0.0415
-10 4 17 -0.3406 0.0822
-10 4 18 -1.1892 -0.1417
-10 4 19 0.4914 0.1673
-10 4 20 -1.1073 -0.2062
-10 4 21 0.4710 0.1223
-10 4 22 -1.0490 -0.1932
-10 4 23 -0.2533 -0.0139
-10 4 24 -1.1297 -0.1420
-10 5 -9 -0.1290 -0.0257
-10 5 -8 0.7732 -0.0226
-10 5 -7 0.5475 -0.0306
-10 5 -6 0.0231 0.0672
-10 5 -5 1.2023 -0.0155
-10 5 -4 -0.1478 0.0612
-10 5 -3 1.2601 0.0105
-10 5 -2 0.6890 -0.0242
-10 5 -1 0.7638 0.0232
-10 5 0 1.5576 -0.0643
-10 5 1 0.0809 0.0118
-10 5 2 1.4303 -0.0084
-10 5 3 -0.6593 -0.0012
-10 5 4 0.7014 0.0554
-10 5 5 -1.4844 0.0105
-10 5 6 0.5595 0.0408
-10 5 7 -2.1504 0.0325
-10 5 8 1.2407 -0.0155
-10 5 9 -2.2173 0.0258
-10 5 10 1.7701 -0.0295
-10 5 11 -1.5557 -0.0087
-10 5 12 1.4141 -0.0082
-10 5 13 -0.5108 -0.0175
-10 5 14 0.5655 -0.0302
-10 5 15 0.4189 0.0299
-10 5 16 -0.0595 -0.1075
-10 5 17 0.8578 0.0863
-10 5 18 -0.4142 -0.1526
-10 5 19 0.6341 0.0866
-10 5 20 -0.8488 -0.1032
-10 5 21 -0.0643 0.0436
-10 5 22 -1.3061 -0.0112
-10 5 23 -0.6366 0.0351
-10 6 -9 0.2028 0.0340
-10 6 -8 0.2186 0.0797
-10 6 -7 -0.0221 0.0244
-10 6 -6 0.1388 0.0891
-10 6 -5 -0.4616 0.0221
-10 6 -4 0.5281 0.0108
-10 6 -3 -1.1645 0.0334
-10 6 -2 0.8053 -0.0394
-10 6 -1 -2.0257 0.0299
-10 6 0 0.5764 -0.0033
-10 6 1 -2.6012 -0.0002
-10 6 2 0.3921 0.0391
-10 6 3 -2.3925 -0.0230
-10 6 4 0.9337 0.0072
-10 6 5 -1.4339 -0.0134
-10 6 6 1.8593 -0.0508
-10 6 7 -0.3951 -0.0038
-10 6 8 2.1823 -0.0410
-10 6 9 0.1088 -0.0362
-10 6 10 1.6369 0.0231
-10 6 11 0.1757 -0.0872
-10 6 12 0.9477 0.0440
-10 6 13 0.3292 -0.0916
-10 6 14 0.7072 -0.0043
-10 6 15 0.6879 -0.0380
-10 6 16 0.6778 -0.0413
-10 6 17 0.8253 0.0140
-10 6 18 0.4374 -0.0118
-10 6 19 0.5213 0.0200
-10 6 20 0.1227 0.0323
-10 6 21 0.2070 0.0060
-10 7 -9 -1.4891 0.0620
-10 7 -8 -0.4374 0.1044
-10 7 -7 -1.3104 0.0650
-10 7 -6 -0.2523 0.0540
-10 7 -5 -1.0852 0.0853
-10 7 -4 -0.0314 -0.0091
-10 7 -3 -1.2243 0.0835
-10 7 -2 0.1448 -0.0167
-10 7 -1 -1.3234 0.0457
-10 7 0 0.5354 0.0024
-10 7 1 -0.7275 0.0205
-10 7 2 1.1823 -0.0092
-10 7 3 0.3347 0.0468
-10 7 4 1.5887 -0.0361
-10 7 5 0.8287 0.0817
-10 7 6 1.3423 -0.0252
-10 7 7 0.2794 0.0570
-10 7 8 0.7607 0.0153
-10 7 9 -0.5206 -0.0093
-10 7 10 0.4593 0.0287
-10 7 11 -0.5654 -0.0264
-10 7 12 0.4764 0.0049
-10 7 13 0.0176 0.0392
-10 7 14 0.3346 -0.0069
-10 7 15 0.2485 0.1119
-10 7 16 -0.1119 0.0146
-10 7 17 -0.2687 0.1108
-10 7 18 -0.4360 0.0289
-10 7 19 -0.8491 0.0522
-10 8 -9 0.0802 -0.0015
-10 8 -8 -0.0231 0.0652
-10 8 -7 0.4229 -0.0320
-10 8 -6 -0.1303 -0.0505
-10 8 -5 0.0599 -0.0630
-10 8 -4 0.1161 -0.1067
-10 8 -3 -0.4344 -0.0874
-10 8 -2 0.7042 -0.0763
-10 8 -1 -0.2163 -0.0762
-10 8 0 1.2518 -0.0278
-10 8 1 0.5049 -0.0199
-10 8 2 1.3286 -0.0197
-10 8 3 0.6932 0.0333
-10 8 4 0.9770 -0.0411
-10 8 5 0.0360 0.0283
-10 8 6 0.6484 -0.0522
-10 8 7 -0.5193 -0.0142
-10 8 8 0.5485 -0.0357
-10 8 9 -0.1218 -0.0189
-10 8 10 0.3816 -0.0002
-10 8 11 0.7269 0.0330
-10 8 12 -0.0718 0.0345
-10 8 13 0.8815 0.0690
-10 8 14 -0.4686 0.0476
-10 8 15 0.1588 0.0261
-10 8 16 -0.3482 0.0343
-10 9 -7 0.7393 -0.0413
-10 9 -6 0.2156 -0.1441
-10 9 -5 0.6399 0.0000
-10 9 -4 1.0404 -0.0448
-10 9 -3 1.0092 0.0337
-10 9 -2 1.3507 0.0594
-10 9 -1 1.5750 0.0476
-10 9 0 0.9574 0.0655
-10 9 1 1.5017 0.0460
-10 9 2 0.2935 -0.0070
-10 9 3 0.7204 0.0317
-10 9 4 -0.1461 -0.0523
-10 9 5 0.2001 0.0141
-10 9 6 -0.3694 -0.0095
-10 9 7 0.6111 0.0106
-10 9 8 -0.6545 0.0755
-10 9 9 1.3410 0.0191
-10 9 10 -0.9158 0.1135
-10 9 11 1.3530 0.0093
-9 0 -7 -1.0208 0.3188
-9 0 -5 -2.0544 0.3598
-9 0 -3 -1.2701 0.0098
-9 0 -1 1.1595 -0.2658
-9 0 1 3.3199 -0.1733
-9 0 3 4.1922 0.0478
-9 0 5 4.7295 0.0730
-9 0 7 5.8552 -0.0375
-9 0 9 6.7862 -0.0417
-9 0 11 6.3038 0.0585
-9 0 13 4.7177 0.0761
-9 0 15 3.3450 -0.0075
-9 0 17 2.5274 -0.0317
-9 0 19 1.4242 0.0429
-9 0 21 -0.2681 0.0783
-9 0 23 -1.5344 0.0221
-9 0 25 -1.3540 0.0060
-9 0 27 -0.0338 0.1128
-9 0 29 1.2315 0.2238
-9 1 -8 -0.3844 -0.0472
-9 1 -7 -0.9869 0.1076
-9 1 -6 0.2663 -0.0948
-9 1 -5 0.0766 -0.2399
-9 1 -4 -0.1319 -0.0723
-9 1 -3 1.9955 -0.3990
-9 1 -2 -1.3399 -0.0439
-9 1 -1 3.1036 -0.1858
-9 1 0 -1.8299 -0.0478
-9 1 1 2.7922 0.0789
-9 1 2 -0.6930 -0.0499
-9 1 3 2.2215 0.0826
-9 1 4 1.0920 -0.0168
-9 1 5 2.3387 -0.0629
-9 1 6 1.8582 0.0210
-9 1 7 2.4842 -0.0877
-9 1 8 1.2576 0.0169
-9 1 9 1.6996 0.0064
-9 1 10 0.3830 -0.0164
-9 1 11 0.4114 0.0279
-9 1 12 0.1378 -0.0223
-9 1 13 -0.2365 -0.0457
-9 1 14 0.2844 0.0183
-9 1 15 -0.1533 -0.0580
-9 1 16 0.1995 0.0629
-9 1 17 -0.2728 0.0295
-9 1 18 -0.1435 0.0672
-9 1 19 -0.9157 0.0737
-9 1 20 -0.3227 0.0375
-9 1 21 -1.2449 0.0004
-9 1 22 -0.1595 0.0072
-9 1 23 -0.5659 -0.0796
-9 1 24 0.1583 -0.0166
-9 1 25 0.6366 -0.0637
-9 1 26 0.4253 -0.0538
-9 1 27 1.3612 -0.0086
-9 1 28 0.5410 -0.1058
-9 1 29 1.2690 -0.0105
-9 2 -8 0.1707 -0.1964
-9 2 -7 -0.2788 -0.1360
-9 2 -6 0.4947 -0.1146
-9 2 -5 0.8716 -0.1778
-9 2 -4 0.2534 -0.0372
-9 2 -3 1.5725 0.0279
-9 2 -2 1.3837 -0.0372
-9 2 -1 1.0487 0.1960
-9 2 0 4.2295 -0.0622
-9 2 1 0.0072 0.1223
-9 2 2 6.4874 -0.0416
-9 2 3 -0.6599 -0.0441
-9 2 4 5.9064 0.0023
-9 2 5 -1.1314 -0.0687
-9 2 6 3.1095 0.0050
-9 2 7 -1.9766 0.0261
-9 2 8 0.6600 -0.0267
-9 2 9 -2.9162 0.0573
-9 2 10 -0.1007 -0.0260
-9 2 11 -3.1406 -0.0086
-9 2 12 -0.0594 0.0201
-9 2 13 -2.5786 -0.0435
-9 2 14 -0.3675 0.0410
-9 2 15 -2.0145 -0.0023
-9 2 16 -0.7969 -0.0120
-9 2 17 -1.9296 0.0121
-9 2 18 -0.4687 -0.0843
-9 2 19 -1.9298 -0.0571
-9 2 20 0.7230 -0.0862
-9 2 21 -1.5086 -0.1200
-9 2 22 2.0684 -0.0141
-9 2 23 -0.8186 -0.0811
-9 2 24 2.8999 0.0456
-9 2 25 -0.3648 0.0287
-9 2 26 2.9360 0.0313
-9 2 27 -0.2981 0.1188
-9 2 28 2.1484 -0.0209
-9 2 29 -0.3577 0.1565
-9 3 -8 1.7825 -0.0033
-9 3 -7 1.6444 -0.0764
-9 3 -6 0.5002 0.0504
-9 3 -5 1.6219 0.0364
-9 3 -4 0.2338 0.0165
-9 3 -3 0.2682 0.1207
-9 3 -2 1.0992 -0.0281
-9 3 -1 -1.7862 0.0683
-9 3 0 1.1080 -0.0067
-9 3 1 -3.1498 -0.0306
-9 3 2 -0.9158 0.0443
-9 3 3 -3.3312 -0.0390
-9 3 4 -3.3365 0.0432
-9 3 5 -2.9072 0.0230
-9 3 6 -3.6994 -0.0070
-9 3 7 -2.3249 0.0355
-9 3 8 -1.8910 -0.0293
-9 3 9 -1.3721 -0.0242
-9 3 10 -0.0283 -0.0005
-9 3 11 0.0333 -0.0611
-9 3 12 0.4363 0.0134
-9 3 13 1.2345 -0.0222
-9 3 14 0.1831 -0.0282
-9 3 15 1.4702 0.0336
-9 3 16 0.5230 -0.0580
-9 3 17 0.7903 0.0411
-9 3 18 1.6144 0.0083
-9 3 19 -0.0688 0.0214
-9 3 20 2.6452 0.1325
-9 3 21 -0.5547 0.0315
-9 3 22 2.9540 0.1767
-9 3 23 -0.7029 0.0776
-9 3 24 2.3916 0.0728
-9 3 25 -0.7623 0.1146
-9 3 26 1.1355 -0.0879
-9 3 27 -0.7821 0.1038
-9 3 28 -0.2661 -0.1640
-9 4 -8 -2.5287 0.0595
-9 4 -7 -0.0601 -0.0207
-9 4 -6 -2.4809 0.0233
-9 4 -5 -0.7780 0.0363
-9 4 -4 -1.3230 -0.0130
-9 4 -3 -1.9686 0.0433
-9 4 -2 -0.4141 0.0000
-9 4 -1 -2.2767 -0.0089
-9 4 0 -0.4362 0.0318
-9 4 1 -1.4651 -0.0503
-9 4 2 -0.4184 0.0218
-9 4 3 -0.7067 -0.0402
-9 4 4 0.5679 -0.0237
-9 4 5 -0.8845 -0.0151
-9 4 6 1.6892 -0.0389
-9 4 7 -1.4502 -0.0140
-9 4 8 1.3332 -0.0015
-9 4 9 -1.4323 -0.0141
-9 4 10 -0.6353 0.0302
-9 4 11 -0.9109 0.0231
-9 4 12 -2.5991 0.0087
-9 4 13 -0.7578 0.0746
-9 4 14 -3.0874 -0.0219
-9 4 15 -1.2273 0.0737
-9 4 16 -2.1324 0.0080
-9 4 17 -1.6047 -0.0023
-9 4 18 -0.7256 0.0721
-9 4 19 -1.3030 -0.0954
-9 4 20 0.2688 0.0650
-9 4 21 -0.6552 -0.1313
-9 4 22 0.4546 -0.0477
-9 4 23 -0.3525 -0.1027
-9 4 24 -0.1154 -0.1585
-9 4 25 -0.5312 -0.0682
-9 4 26 -0.8753 -0.1421
-9 4 27 -0.7539 -0.0726
-9 5 -8 -0.4480 -0.0132
-9 5 -7 0.7802 -0.0218
-9 5 -6 0.4449 -0.0255
-9 5 -5 -0.1554 0.0349
-9 5 -4 1.1289 -0.0212
-9 5 -3 -0.4167 0.0123
-9 5 -2 1.1781 0.0039
-9 5 -1 -0.0653 -0.0474
-9 5 0 0.8597 0.0195
-9 5 1 -0.2059 -0.0542
-9 5 2 0.4224 0.0091
-9 5 3 -1.1852 -0.0047
-9 5 4 -0.3712 0.0011
-9 5 5 -1.7847 0.0265
-9 5 6 -1.6683 0.0226
-9 5 7 -0.8318 0.0092
-9 5 8 -2.9094 0.0464
-9 5 9 1.0856 -0.0067
-9 5 10 -3.2604 0.0285
-9 5 11 2.3342 0.0108
-9 5 12 -2.5007 -0.0140
-9 5 13 2.2678 0.0144
-9 5 14 -1.1583 -0.0159
-9 5 15 1.6578 -0.0424
-9 5 16 0.0598 0.0380
-9 5 17 1.2345 -0.1132
-9 5 18 0.6624 0.0828
-9 5 19 0.7521 -0.1093
-9 5 20 0.4518 0.0709
-9 5 21 -0.2290 -0.0258
-9 5 22 -0.3042 0.0506
-9 5 23 -1.3707 0.0463
-9 5 24 -0.8617 0.0945
-9 5 25 -1.8938 0.0412
-9 5 26 -0.6453 0.1783
-9 6 -8 0.3075 0.0240
-9 6 -7 0.7133 0.0850
-9 6 -6 0.0665 0.0011
-9 6 -5 0.7462 0.0880
-9 6 -4 -0.4500 0.0050
-9 6 -3 1.0077 0.0287
-9 6 -2 -1.3184 0.0247
-9 6 -1 0.8108 0.0042
-9 6 0 -2.4986 0.0167
-9 6 1 0.2660 0.0381
-9 6 2 -3.5726 -0.0134
-9 6 3 0.4696 0.0596
-9 6 4 -3.9811 -0.0179
-9 6 5 1.8890 0.0301
-9 6 6 -3.6005 0.0074
-9 6 7 3.3741 0.0038
-9 6 8 -2.8751 0.0067
-9 6 9 3.4968 0.0292
-9 6 10 -2.2359 -0.0433
-9 6 11 2.3543 0.0633
-9 6 12 -1.6115 -0.0846
-9 6 13 1.2454 0.0427
-9 6 14 -0.7676 -0.0615
-9 6 15 0.8647 -0.0106
-9 6 16 0.0751 -0.0069
-9 6 17 0.7031 -0.0239
-9 6 18 0.4135 0.0079
-9 6 19 0.2061 0.0073
-9 6 20 0.2537 -0.0194
-9 6 21 -0.3519 0.0121
-9 6 22 0.2379 -0.0301
-9 6 23 -0.4462 -0.0434
-9 6 24 0.7557 -0.0074
-9 7 -8 -1.9765 -0.0009
-9 7 -7 -0.6927 0.0681
-9 7 -6 -1.8023 -0.0038
-9 7 -5 -0.5093 0.0214
-9 7 -4 -1.6853 0.0155
-9 7 -3 -0.4474 -0.0231
-9 7 -2 -2.0389 0.0076
-9 7 -1 -0.2642 -0.0150
-9 7 0 -2.2575 -0.0241
-9 7 1 0.6263 0.0135
-9 7 2 -1.5928 -0.0258
-9 7 3 2.0266 0.0172
-9 7 4 -0.3577 0.0095
-9 7 5 2.8353 0.0097
-9 7 6 0.4089 0.0150
-9 7 7 2.4120 0.0237
-9 7 8 0.3693 -0.0469
-9 7 9 1.4550 0.0444
-9 7 10 0.2659 -0.1126
-9 7 11 1.0173 0.0368
-9 7 12 0.6810 -0.1009
-9 7 13 1.1292 0.0093
-9 7 14 1.0862 -0.0292
-9 7 15 1.0200 -0.0004
-9 7 16 0.6424 0.0150
-9 7 17 0.3929 0.0099
-9 7 18 -0.4652 0.0012
-9 7 19 -0.2473 0.0074
-9 7 20 -1.1685 -0.0154
-9 7 21 -0.4573 -0.0144
-9 7 22 -0.9105 0.0086
-9 7 23 -0.3642 -0.0239
-9 8 -8 0.4332 0.0157
-9 8 -7 0.0889 0.0735
-9 8 -6 0.8054 0.0049
-9 8 -5 -0.1152 -0.0105
-9 8 -4 0.1532 -0.0103
-9 8 -3 0.1431 -0.0343
-9 8 -2 -0.6005 -0.0208
-9 8 -1 1.0365 0.0082
-9 8 0 -0.4531 -0.0046
-9 8 1 1.9889 0.0420
-9 8 2 0.2298 0.0299
-9 8 3 2.1731 0.0216
-9 8 4 0.3494 0.0372
-9 8 5 1.5292 -0.0226
-9 8 6 -0.2208 0.0001
-9 8 7 0.8178 -0.0414
-9 8 8 -0.5043 -0.0314
-9 8 9 0.5757 -0.0240
-9 8 10 -0.0217 -0.0029
-9 8 11 0.5258 0.0060
-9 8 12 0.4118 0.0614
-9 8 13 0.2437 0.0243
-9 8 14 -0.0703 0.0866
-9 8 15 -0.0977 0.0252
-9 8 16 -1.0267 0.0486
-9 8 17 -0.0745 0.0213
-9 8 18 -1.2791 0.0000
-9 8 19 0.2553 0.0280
-9 8 20 -0.5140 -0.0108
-9 9 -8 0.5552 -0.0341
-9 9 -7 -1.2611 -0.0867
-9 9 -6 0.1853 -0.0262
-9 9 -5 -0.2779 -0.0863
-9 9 -4 -0.2091 0.0093
-9 9 -3 1.0498 0.0027
-9 9 -2 0.1999 0.0252
-9 9 -1 1.8960 0.0697
-9 9 0 0.9439 0.0164
-9 9 1 1.7710 0.0421
-9 9 2 1.0306 0.0069
-9 9 3 1.0097 -0.0284
-9 9 4 0.5172 0.0099
-9 9 5 0.2989 -0.0411
-9 9 6 0.4054 0.0213
-9 9 7 -0.1069 0.0262
-9 9 8 1.0376 0.0325
-9 9 9 -0.3958 0.1001
-9 9 10 1.5237 0.0323
-9 9 11 -0.5942 0.1080
-9 9 12 1.0865 0.0075
-9 9 13 -0.4413 0.0612
-9 9 14 0.2353 -0.0393
-9 9 15 0.0748 0.0278
-9 9 16 0.0266 -0.0827
-9 9 17 0.5158 0.0413
-9 10 -8 0.8380 0.0491
-9 10 -7 0.7448 -0.1349
-9 10 -6 0.3571 0.1106
-9 10 -5 1.1567 -0.0338
-9 10 -4 0.3518 0.0771
-9 10 -3 0.9493 0.0308
-9 10 -2 0.5249 -0.0020
-9 10 -1 0.2178 0.0065
-9 10 0 0.2654 -0.0239
-9 10 1 -0.5093 -0.0523
-9 10 2 -0.2006 0.0220
-9 10 3 -0.8560 -0.0554
-9 10 4 -0.0470 0.0510
-9 10 5 -0.9067 0.0041
-9 10 6 0.8179 0.0132
-9 10 7 -0.8646 0.0421
-9 10 8 1.4410 -0.0443
-9 10 9 -0.6838 -0.0015
-9 10 10 1.1048 -0.0568
-9 10 11 -0.2742 -0.0797
-9 10 12 0.2943 -0.0273
-9 10 13 0.1403 -0.0973
-8 0 -6 -3.3864 0.9164
-8 0 -4 -4.4753 0.5928
-8 0 -2 -3.1494 0.0539
-8 0 0 -1.0813 -0.1771
-8 0 2 -0.3247 -0.0487
-8 0 4 -0.4212 0.0734
-8 0 6 0.7078 0.0052
-8 0 8 3.4668 -0.0663
-8 0 10 5.9067 0.0114
-8 0 12 6.4448 0.1051
-8 0 14 5.6463 0.0681
-8 0 16 4.6941 -0.0056
-8 0 18 3.4702 0.0244
-8 0 20 1.2716 0.0885
-8 0 22 -1.3883 0.0477
-8 0 24 -2.9656 -0.0395
-8 0 26 -2.7025 -0.0044
-8 0 28 -1.3487 0.1398
-8 0 30 -0.0918 0.2012
-8 1 -7 -0.3590 -0.2900
-8 1 -6 -1.6147 -0.1199
-8 1 -5 -0.2004 -0.2677
-8 1 -4 0.7258 -0.4815
-8 1 -3 -1.3775 -0.1610
-8 1 -2 2.7953 -0.4383
-8 1 -1 -3.1031 -0.0757
-8 1 0 3.1084 -0.0999
-8 1 1 -3.5475 -0.0364
-8 1 2 2.5328 0.1040
-8 1 3 -2.1080 0.0022
-8 1 4 2.9659 0.0256
-8 1 5 -0.1985 0.0462
-8 1 6 4.4520 -0.0877
-8 1 7 0.5559 0.0511
-8 1 8 5.1241 -0.0440
-8 1 9 0.1557 0.0105
-8 1 10 3.9321 0.0403
-8 1 11 -0.2860 -0.0200
-8 1 12 1.9398 0.0151
-8 1 13 -0.2617 -0.0057
-8 1 14 0.5182 -0.0449
-8 1 15 -0.2413 0.0185
-8 1 16 -0.4368 -0.0120
-8 1 17 -0.5796 0.0108
-8 1 18 -1.6648 0.0517
-8 1 19 -0.9258 -0.0136
-8 1 20 -2.8739 0.0125
-8 1 21 -0.8677 -0.0204
-8 1 22 -3.0232 -0.0872
-8 1 23 -0.5238 -0.0228
-8 1 24 -1.8984 -0.0917
-8 1 25 -0.2209 -0.0615
-8 1 26 -0.4498 0.0129
-8 1 27 -0.0243 -0.1278
-8 1 28 0.4001 0.0846
-8 1 29 0.1199 -0.1536
-8 1 30 0.5817 0.0543
-8 1 31 0.1147 -0.0970
-8 2 -7 0.1015 -0.1270
-8 2 -6 2.0988 -0.1899
-8 2 -5 -0.1234 -0.0154
-8 2 -4 3.1389 -0.0592
-8 2 -3 -0.1679 0.0286
-8 2 -2 2.8651 0.1823
-8 2 -1 2.0588 -0.0155
-8 2 0 1.8583 0.2213
-8 2 1 6.1233 -0.0541
-8 2 2 1.3717 0.0313
-8 2 3 8.9966 -0.0371
-8 2 4 1.4386 -0.1213
-8 2 5 8.6092 -0.0124
-8 2 6 0.8975 -0.0774
-8 2 7 6.1480 -0.0223
-8 2 8 -0.7086 0.0315
-8 2 9 4.0919 -0.0333
-8 2 10 -2.3130 0.0415
-8 2 11 3.1435 -0.0079
-8 2 12 -2.7632 -0.0075
-8 2 13 2.2693 0.0195
-8 2 14 -2.2460 -0.0029
-8 2 15 1.0072 -0.0035
-8 2 16 -1.7168 0.0314
-8 2 17 0.2325 -0.0543
-8 2 18 -1.5057 0.0031
-8 2 19 0.6624 -0.0582
-8 2 20 -1.1945 -0.0607
-8 2 21 1.8268 0.0035
-8 2 22 -0.5640 -0.0458
-8 2 23 2.8520 0.0648
-8 2 24 0.0532 0.0626
-8 2 25 3.3924 0.0655
-8 2 26 0.3406 0.1578
-8 2 27 3.4040 0.0283
-8 2 28 0.3783 0.1691
-8 2 29 2.7420 0.0181
-8 2 30 0.3694 0.1332
-8 2 31 1.5253 0.0498
-8 3 -7 1.6221 -0.0107
-8 3 -6 2.3531 -0.0038
-8 3 -5 0.9707 0.0206
-8 3 -4 1.0888 0.1110
-8 3 -3 1.9003 -0.0201
-8 3 -2 -0.8507 0.1069
-8 3 -1 3.6540 -0.0370
-8 3 0 -2.4447 -0.0047
-8 3 1 3.7294 0.0124
-8 3 2 -3.1043 -0.0663
-8 3 3 1.4321 0.0610
-8 3 4 -3.2593 -0.0056
-8 3 5 -0.9544 0.0449
-8 3 6 -3.4349 0.0706
-8 3 7 -1.1828 -0.0047
-8 3 8 -3.3202 0.0498
-8 3 9 0.1764 -0.0239
-8 3 10 -2.2951 -0.0274
-8 3 11 1.0178 -0.0172
-8 3 12 -0.5947 -0.0537
-8 3 13 0.7175 -0.0329
-8 3 14 0.6716 -0.0164
-8 3 15 0.4836 -0.0630
-8 3 16 0.6994 0.0138
-8 3 17 1.1934 -0.0424
-8 3 18 -0.2313 0.0114
-8 3 19 2.3049 0.0406
-8 3 20 -1.2409 0.0195
-8 3 21 2.9556 0.0951
-8 3 22 -1.7631 0.0608
-8 3 23 2.9597 0.0323
-8 3 24 -1.8165 0.0977
-8 3 25 2.4230 -0.1127
-8 3 26 -1.6582 0.0904
-8 3 27 1.3350 -0.2110
-8 3 28 -1.4468 0.0410
-8 3 29 0.0113 -0.1890
-8 3 30 -1.1841 -0.0242
-8 4 -7 -2.8421 0.0469
-8 4 -6 -0.7459 -0.0270
-8 4 -5 -2.4235 0.0033
-8 4 -4 -1.1328 -0.0123
-8 4 -3 -1.1974 -0.0316
-8 4 -2 -1.1764 -0.0334
-8 4 -1 -0.6376 -0.0216
-8 4 0 -0.4314 -0.0582
-8 4 1 -0.8959 -0.0047
-8 4 2 0.4111 -0.0470
-8 4 3 -0.6085 -0.0268
-8 4 4 0.2486 -0.0200
-8 4 5 0.7802 -0.0646
-8 4 6 -0.8831 -0.0220
-8 4 7 1.8408 -0.0604
-8 4 8 -1.7745 -0.0449
-8 4 9 1.0543 -0.0145
-8 4 10 -1.6757 -0.0357
-8 4 11 -1.0555 0.0125
-8 4 12 -1.2319 0.0195
-8 4 13 -2.6126 -0.0049
-8 4 14 -1.4030 0.0678
-8 4 15 -2.6337 -0.0193
-8 4 16 -2.0358 0.0582
-8 4 17 -1.6597 0.0049
-8 4 18 -2.1339 0.0080
-8 4 19 -0.5528 0.0179
-8 4 20 -1.2842 -0.0199
-8 4 21 0.2989 -0.0478
-8 4 22 -0.1756 0.0071
-8 4 23 0.6709 -0.1556
-8 4 24 0.3210 0.0562
-8 4 25 0.4007 -0.1815
-8 4 26 0.0955 0.0698
-8 4 27 -0.1623 -0.0701
-8 4 28 -0.3237 0.0332
-8 4 29 -0.3370 0.0789
-8 5 -7 -0.6783 0.0257
-8 5 -6 0.9460 0.0048
-8 5 -5 0.1530 0.0009
-8 5 -4 0.6659 0.0401
-8 5 -3 0.7674 -0.0090
-8 5 -2 0.6285 0.0157
-8 5 -1 1.0179 0.0082
-8 5 0 0.1984 -0.0235
-8 5 1 1.2115 0.0179
-8 5 2 -1.3842 -0.0263
-8 5 3 1.2344 0.0055
-8 5 4 -3.3928 -0.0069
-8 5 5 0.4967 0.0038
-8 5 6 -3.9434 -0.0040
-8 5 7 -1.0645 0.0312
-8 5 8 -2.2689 -0.0116
-8 5 9 -2.5485 0.0478
-8 5 10 0.2200 0.0023
-8 5 11 -3.0213 0.0179
-8 5 12 1.6752 0.0282
-8 5 13 -2.4763 -0.0213
-8 5 14 1.8814 0.0209
-8 5 15 -1.5631 -0.0082
-8 5 16 1.8788 -0.0229
-8 5 17 -0.7828 0.0426
-8 5 18 2.0917 -0.0431
-8 5 19 -0.3384 0.0565
-8 5 20 1.8423 0.0015
-8 5 21 -0.3675 0.0188
-8 5 22 0.6522 0.0636
-8 5 23 -0.7562 0.0061
-8 5 24 -0.8738 0.0605
-8 5 25 -0.9436 0.0674
-8 5 26 -1.7525 -0.0149
-8 5 27 -0.4909 0.1310
-8 5 28 -1.6560 -0.0793
-8 6 -7 0.2555 0.0163
-8 6 -6 1.1085 0.0677
-8 6 -5 0.0048 -0.0221
-8 6 -4 1.0652 0.0478
-8 6 -3 -0.4371 -0.0091
-8 6 -2 0.6695 -0.0024
-8 6 -1 -1.3377 0.0201
-8 6 0 -0.4464 -0.0125
-8 6 1 -2.7999 0.0167
-8 6 2 -1.3719 0.0180
-8 6 3 -4.4009 0.0023
-8 6 4 -0.6633 0.0340
-8 6 5 -5.4649 0.0213
-8 6 6 1.5687 0.0190
-8 6 7 -5.7082 0.0527
-8 6 8 3.3967 0.0114
-8 6 9 -5.4002 0.0413
-8 6 10 3.3570 0.0277
-8 6 11 -4.8268 -0.0025
-8 6 12 2.1319 0.0306
-8 6 13 -3.8956 -0.0101
-8 6 14 1.3317 -0.0040
-8 6 15 -2.5109 0.0319
-8 6 16 1.3378 -0.0393
-8 6 17 -1.0728 0.0531
-8 6 18 1.2419 -0.0358
-8 6 19 -0.1562 0.0107
-8 6 20 0.5025 -0.0181
-8 6 21 0.2490 -0.0381
-8 6 22 -0.3582 -0.0367
-8 6 23 0.7004 -0.0257
-8 6 24 -0.7020 -0.0805
-8 6 25 1.4025 0.0166
-8 6 26 -0.5711 -0.0834
-8 6 27 1.8120 0.0085
-8 7 -7 -2.4509 -0.0634
-8 7 -6 -0.6249 0.0221
-8 7 -5 -2.4052 -0.0572
-8 7 -4 -0.4844 -0.0140
-8 7 -3 -2.7121 -0.0311
-8 7 -2 -0.5978 -0.0340
-8 7 -1 -3.6146 -0.0362
-8 7 0 -0.2501 -0.0090
-8 7 1 -4.2034 -0.0535
-8 7 2 1.2862 0.0236
-8 7 3 -3.6651 -0.0374
-8 7 4 3.3069 0.0260
-8 7 5 -2.3896 -0.0068
-8 7 6 4.1637 0.0130
-8 7 7 -1.3249 -0.0221
-8 7 8 3.3210 0.0126
-8 7 9 -0.6466 -0.0803
-8 7 10 2.0244 0.0170
-8 7 11 0.2085 -0.1083
-8 7 12 1.5709 0.0039
-8 7 13 1.2942 -0.0722
-8 7 14 1.7235 -0.0187
-8 7 15 1.7583 -0.0274
-8 7 16 1.4163 -0.0260
-8 7 17 1.0137 -0.0267
-8 7 18 0.3838 -0.0174
-8 7 19 -0.2807 -0.0376
-8 7 20 -0.6869 -0.0096
-8 7 21 -0.9466 -0.0044
-8 7 22 -1.2613 -0.0010
-8 7 23 -0.6928 0.0525
-8 7 24 -1.4050 0.0228
-8 7 25 -0.2442 0.0645
-8 8 -7 1.0894 0.0165
-8 8 -6 0.4964 0.0306
-8 8 -5 1.0734 0.0257
-8 8 -4 0.1238 -0.0116
-8 8 -3 -0.0863 0.0270
-8 8 -2 0.3300 0.0003
-8 8 -1 -1.0761 0.0251
-8 8 0 1.3945 0.0478
-8 8 1 -0.9287 0.0312
-8 8 2 2.4154 0.0622
-8 8 3 -0.2333 0.0330
-8 8 4 2.2462 0.0257
-8 8 5 -0.0150 0.0079
-8 8 6 0.9892 -0.0140
-8 8 7 -0.1864 -0.0310
-8 8 8 -0.1268 -0.0172
-8 8 9 0.0295 -0.0379
-8 8 10 -0.3333 0.0033
-8 8 11 0.5633 0.0033
-8 8 12 -0.0815 0.0144
-8 8 13 0.4442 0.0523
-8 8 14 -0.0785 0.0088
-8 8 15 -0.6389 0.0680
-8 8 16 -0.2868 0.0047
-8 8 17 -1.6395 0.0603
-8 8 18 -0.2876 0.0169
-8 8 19 -1.4603 0.0588
-8 8 20 -0.0695 0.0373
-8 8 21 -0.3565 0.0548
-8 8 22 0.0986 0.0417
-8 8 23 0.5103 0.0182
-8 9 -7 0.1010 -0.0110
-8 9 -6 -1.8233 -0.0513
-8 9 -5 -0.9086 0.0094
-8 9 -4 -0.8026 -0.0337
-8 9 -3 -1.5880 0.0375
-8 9 -2 0.8113 0.0327
-8 9 -1 -1.1338 0.0280
-8 9 0 1.9526 0.0599
-8 9 1 -0.2607 -0.0005
-8 9 2 1.8771 0.0182
-8 9 3 0.0745 -0.0049
-8 9 4 0.9846 -0.0293
-8 9 5 0.0892 0.0203
-8 9 6 0.2610 -0.0178
-8 9 7 0.5404 0.0452
-8 9 8 0.1272 0.0360
-8 9 9 1.2411 0.0489
-8 9 10 0.2471 0.0641
-8 9 11 1.2321 0.0367
-8 9 12 0.2903 0.0383
-8 9 13 0.3412 0.0179
-8 9 14 0.3193 -0.0009
-8 9 15 -0.3950 -0.0089
-8 9 16 0.3949 -0.0055
-8 9 17 -0.1380 -0.0484
-8 9 18 0.3486 0.0170
-8 9 19 0.6580 -0.0952
-8 9 20 0.1616 0.0206
-8 9 21 0.9988 -0.1313
-8 10 -7 -0.0840 0.0862
-8 10 -6 0.0666 -0.0948
-8 10 -5 -0.5335 0.1395
-8 10 -4 0.8988 -0.0256
-8 10 -3 -0.1728 0.0812
-8 10 -2 1.0516 0.0085
-8 10 -1 0.4030 -0.0028
-8 10 0 0.4184 -0.0104
-8 10 1 0.5125 -0.0065
-8 10 2 -0.4429 -0.0389
-8 10 3 0.4807 0.0429
-8 10 4 -0.9092 -0.0265
-8 10 5 0.9661 0.0404
-8 10 6 -0.8664 0.0169
-8 10 7 1.7003 -0.0339
-8 10 8 -0.5821 0.0352
-8 10 9 1.7682 -0.0933
-8 10 10 -0.2665 0.0062
-8 10 11 1.0135 -0.0787
-8 10 12 -0.0021 -0.0231
-8 10 13 0.3320 -0.0342
-8 10 14 0.0930 0.0010
-8 10 15 0.4053 -0.0272
-8 10 16 -0.0281 0.0635
-8 10 17 0.8332 -0.0517
-8 11 -7 0.5696 0.2101
-8 11 -6 1.9389 -0.0325
-8 11 -5 0.8079 0.0701
-8 11 -4 1.7838 -0.0225
-8 11 -3 1.0904 -0.0501
-8 11 -2 1.4430 -0.0100
-8 11 -1 0.9779 -0.0366
-8 11 0 1.1428 -0.0229
-8 11 1 0.7781 0.0350
-8 11 2 0.9831 -0.0414
-8 11 3 0.9800 0.0251
-8 11 4 0.9015 -0.0347
-8 11 5 1.2947 -0.0538
-8 11 6 0.8157 -0.0137
-8 11 7 0.9679 -0.0645
-8 11 8 0.6862 -0.0095
-8 11 9 -0.0354 0.0381
-8 11 10 0.4540 -0.0154
-8 11 11 -0.8453 0.1369
-8 11 12 0.0895 0.0030
-8 11 13 -0.8241 0.1218
-7 0 -5 -2.7884 1.0367
-7 0 -3 -3.6861 0.5214
-7 0 -1 -2.6086 0.0795
-7 0 1 -2.1469 0.0271
-7 0 3 -3.5613 0.1379
-7 0 5 -4.9018 0.0901
-7 0 7 -3.7691 -0.0620
-7 0 9 -0.5487 -0.0748
-7 0 11 2.4839 0.0469
-7 0 13 4.2554 0.0907
-7 0 15 5.3618 0.0131
-7 0 17 5.9227 -0.0178
-7 0 19 4.9270 0.0545
-7 0 21 2.1346 0.0767
-7 0 23 -0.8580 -0.0279
-7 0 25 -2.2753 -0.1098
-7 0 27 -2.0160 -0.0441
-7 0 29 -1.1863 0.0517
-7 0 31 -0.5473 0.0039
-7 0 33 -0.1720 -0.1410
-7 1 -6 -1.1278 -0.3993
-7 1 -5 -3.1240 -0.2669
-7 1 -4 -1.2142 -0.3019
-7 1 -3 -0.6014 -0.4621
-7 1 -2 -2.7009 -0.1624
-7 1 -1 0.6087 -0.2418
-7 1 0 -4.4627 -0.0794
-7 1 1 -0.0773 0.0504
-7 1 2 -4.7365 -0.0302
-7 1 3 -0.5353 0.0835
-7 1 4 -3.3557 0.0320
-7 1 5 1.0495 -0.0513
-7 1 6 -1.8654 0.0738
-7 1 7 3.6534 -0.0787
-7 1 8 -1.4293 0.0495
-7 1 9 4.9638 0.0250
-7 1 10 -1.5976 -0.0002
-7 1 11 4.3837 0.0698
-7 1 12 -1.4477 -0.0043
-7 1 13 3.0865 0.0070
-7 1 14 -1.0190 0.0234
-7 1 15 1.7368 -0.0204
-7 1 16 -0.9310 0.0130
-7 1 17 -0.1496 0.0375
-7 1 18 -1.1777 -0.0379
-7 1 19 -2.5454 0.0493
-7 1 20 -1.1552 -0.0568
-7 1 21 -4.1671 -0.0464
-7 1 22 -0.6820 -0.0199
-7 1 23 -4.0199 -0.1095
-7 1 24 -0.2317 0.0041
-7 1 25 -2.6970 -0.0209
-7 1 26 -0.1344 -0.0302
-7 1 27 -1.4788 0.1207
-7 1 28 -0.1735 -0.0535
-7 1 29 -0.8415 0.1538
-7 1 30 -0.1106 0.0295
-7 1 31 -0.4775 0.0905
-7 1 32 -0.0807 0.1914
-7 1 33 -0.1854 0.0615
-7 2 -6 0.3278 0.0089
-7 2 -5 3.6614 -0.1426
-7 2 -4 -0.8923 0.1038
-7 2 -3 4.2192 0.0897
-7 2 -2 -1.5129 0.0853
-7 2 -1 3.1830 0.2473
-7 2 0 0.4976 0.0080
-7 2 1 2.2774 0.1406
-7 2 2 4.1829 -0.0254
-7 2 3 2.6543 -0.0729
-7 2 4 6.5356 -0.0124
-7 2 5 3.3715 -0.1367
-7 2 6 6.2299 -0.0136
-7 2 7 2.8366 -0.0429
-7 2 8 4.8241 -0.0316
-7 2 9 1.0160 0.0247
-7 2 10 4.0655 -0.0203
-7 2 11 -0.7244 -0.0033
-7 2 12 3.6624 0.0136
-7 2 13 -1.5329 -0.0236
-7 2 14 2.5612 0.0103
-7 2 15 -1.7689 0.0176
-7 2 16 1.0985 -0.0359
-7 2 17 -1.8860 0.0360
-7 2 18 0.5403 -0.0519
-7 2 19 -1.6817 -0.0162
-7 2 20 1.1232 0.0036
-7 2 21 -0.9669 -0.0479
-7 2 22 1.8648 0.0704
-7 2 23 -0.1749 0.0171
-7 2 24 2.1190 0.0715
-7 2 25 0.1950 0.1004
-7 2 26 2.1717 0.0234
-7 2 27 0.2430 0.0814
-7 2 28 2.2505 0.0069
-7 2 29 0.3299 -0.0302
-7 2 30 1.9987 0.0480
-7 2 31 0.4601 -0.1321
-7 2 32 1.2592 0.0839
-7 2 33 0.4334 -0.1800
-7 3 -6 1.0734 -0.0006
-7 3 -5 2.8504 0.0643
-7 3 -4 0.7485 -0.0179
-7 3 -3 0.8386 0.1100
-7 3 -2 2.3873 -0.0646
-7 3 -1 -0.8486 0.0219
-7 3 0 4.6097 -0.0550
-7 3 1 -1.3994 -0.0870
-7 3 2 4.9209 0.0051
-7 3 3 -1.2816 -0.0799
-7 3 4 3.2307 0.0393
-7 3 5 -1.5195 0.0165
-7 3 6 1.8861 0.0200
-7 3 7 -2.2769 0.0664
-7 3 8 2.2315 -0.0068
-7 3 9 -2.6662 0.0249
-7 3 10 2.9700 -0.0099
-7 3 11 -1.9809 -0.0220
-7 3 12 2.5275 -0.0155
-7 3 13 -0.6294 -0.0107
-7 3 14 1.4232 -0.0412
-7 3 15 0.3573 0.0153
-7 3 16 1.1536 -0.0484
-7 3 17 0.4032 0.0032
-7 3 18 1.8390 -0.0040
-7 3 19 -0.2669 -0.0197
-7 3 20 2.3543 0.0474
-7 3 21 -1.0793 -0.0063
-7 3 22 2.2065 0.0289
-7 3 23 -1.5891 0.0236
-7 3 24 1.9144 -0.0576
-7 3 25 -1.6438 0.0186
-7 3 26 1.7184 -0.1164
-7 3 27 -1.3838 -0.0239
-7 3 28 1.1908 -0.0677
-7 3 29 -1.1033 -0.0675
-7 3 30 0.2834 0.0573
-7 3 31 -0.9540 -0.0946
-7 3 32 -0.3091 0.1548
-7 4 -6 -2.6306 0.0180
-7 4 -5 -1.5077 -0.0612
-7 4 -4 -2.1145 -0.0172
-7 4 -3 -1.2079 -0.0747
-7 4 -2 -1.0946 -0.0372
-7 4 -1 0.0753 -0.0868
-7 4 0 -0.8362 -0.0244
-7 4 1 1.6734 -0.0665
-7 4 2 -0.9866 -0.0157
-7 4 3 2.3034 -0.0224
-7 4 4 -0.2163 -0.0364
-7 4 5 1.3511 -0.0014
-7 4 6 1.3764 -0.0557
-7 4 7 -0.2915 -0.0208
-7 4 8 2.0555 -0.0366
-7 4 9 -1.1828 -0.0407
-7 4 10 0.9082 0.0019
-7 4 11 -1.0069 -0.0242
-7 4 12 -0.8330 0.0125
-7 4 13 -0.7555 0.0079
-7 4 14 -1.5408 -0.0064
-7 4 15 -1.2346 0.0125
-7 4 16 -1.1748 -0.0128
-7 4 17 -2.0011 -0.0093
-7 4 18 -0.7005 0.0018
-7 4 19 -2.0700 -0.0122
-7 4 20 -0.4270 -0.0097
-7 4 21 -1.2313 0.0330
-7 4 22 0.0022 -0.0684
-7 4 23 -0.2215 0.1034
-7 4 24 0.4887 -0.1088
-7 4 25 0.2125 0.1457
-7 4 26 0.5059 -0.0515
-7 4 27 0.0089 0.1229
-7 4 28 0.1203 0.0783
-7 4 29 -0.3906 0.0484
-7 4 30 -0.0070 0.1569
-7 4 31 -0.5627 -0.0178
-7 5 -6 -0.8231 0.0473
-7 5 -5 2.0032 0.0325
-7 5 -4 -0.1845 0.0054
-7 5 -3 3.0190 0.0552
-7 5 -2 0.4484 -0.0156
-7 5 -1 3.4727 0.0359
-7 5 0 1.0849 -0.0040
-7 5 1 2.3743 0.0085
-7 5 2 1.8369 0.0021
-7 5 3 -0.3590 -0.0028
-7 5 4 2.2021 -0.0074
-7 5 5 -3.0477 -0.0074
-7 5 6 1.5040 -0.0005
-7 5 7 -3.6460 -0.0163
-7 5 8 -0.0085 0.0275
-7 5 9 -2.0257 -0.0192
-7 5 10 -1.2482 0.0324
-7 5 11 -0.0353 -0.0092
-7 5 12 -1.6047 -0.0025
-7 5 13 0.8299 -0.0015
-7 5 14 -1.5187 -0.0258
-7 5 15 0.9390 -0.0085
-7 5 16 -1.5578 0.0029
-7 5 17 1.3569 -0.0103
-7 5 18 -1.6058 0.0370
-7 5 19 2.0580 0.0205
-7 5 20 -1.3499 0.0068
-7 5 21 2.0983 0.0665
-7 5 22 -0.9630 -0.0659
-7 5 23 1.1204 0.0671
-7 5 24 -0.7423 -0.0907
-7 5 25 -0.1642 -0.0114
-7 5 26 -0.4978 -0.0468
-7 5 27 -0.9204 -0.1184
-7 5 28 0.0718 -0.0242
-7 5 29 -0.9637 -0.1581
-7 5 30 0.6641 -0.0945
-7 6 -6 -0.1955 -0.0162
-7 6 -5 1.6909 0.0284
-7 6 -4 -0.1074 -0.0534
-7 6 -3 1.4217 -0.0078
-7 6 -2 -0.0702 -0.0222
-7 6 -1 0.1336 -0.0449
-7 6 0 -0.6132 0.0167
-7 6 1 -1.8896 -0.0400
-7 6 2 -1.9019 0.0188
-7 6 3 -3.0126 -0.0061
-7 6 4 -3.4432 0.0165
-7 6 5 -1.8629 0.0136
-7 6 6 -4.5391 0.0403
-7 6 7 0.7229 0.0069
-7 6 8 -4.9732 0.0559
-7 6 9 2.4519 -0.0034
-7 6 10 -5.0478 0.0316
-7 6 11 2.3102 -0.0064
-7 6 12 -4.9412 0.0086
-7 6 13 1.5175 -0.0167
-7 6 14 -4.3614 0.0362
-7 6 15 1.5172 -0.0379
-7 6 16 -3.0534 0.0757
-7 6 17 2.0841 -0.0484
-7 6 18 -1.3793 0.0497
-7 6 19 2.0683 -0.0363
-7 6 20 -0.0148 -0.0279
-7 6 21 1.1953 -0.0216
-7 6 22 0.8182 -0.0564
-7 6 23 0.2145 -0.0182
-7 6 24 1.4022 0.0027
-7 6 25 -0.3180 0.0042
-7 6 26 1.8326 0.0616
-7 6 27 -0.5095 0.0851
-7 6 28 1.7731 0.0336
-7 6 29 -0.5293 0.2027
-7 7 -6 -2.3364 -0.0720
-7 7 -5 -0.1143 0.0020
-7 7 -4 -2.2671 -0.0468
-7 7 -3 -0.2511 -0.0194
-7 7 -2 -2.9790 -0.0167
-7 7 -1 -0.6623 -0.0187
-7 7 0 -4.3571 -0.0235
-7 7 1 -0.2100 0.0125
-7 7 2 -5.2458 -0.0364
-7 7 3 1.6838 0.0339
-7 7 4 -4.9756 -0.0219
-7 7 5 3.7586 0.0177
-7 7 6 -4.0828 -0.0063
-7 7 7 4.1970 -0.0130
-7 7 8 -3.2964 -0.0224
-7 7 9 2.9277 -0.0255
-7 7 10 -2.4815 -0.0419
-7 7 11 1.6199 -0.0246
-7 7 12 -1.1490 -0.0202
-7 7 13 1.3836 -0.0339
-7 7 14 0.3837 0.0207
-7 7 15 1.5327 -0.0514
-7 7 16 1.1089 0.0227
-7 7 17 0.9385 -0.0533
-7 7 18 0.6305 -0.0085
-7 7 19 -0.3616 -0.0308
-7 7 20 -0.2825 -0.0065
-7 7 21 -1.5207 0.0025
-7 7 22 -0.6874 0.0408
-7 7 23 -2.1186 0.0352
-7 7 24 -0.5349 0.0534
-7 7 25 -2.2768 0.0632
-7 7 26 -0.3883 -0.0260
-7 7 27 -2.0089 0.0729
-7 7 28 -0.4479 -0.1347
-7 8 -6 1.2080 -0.0081
-7 8 -5 0.6539 -0.0057
-7 8 -4 0.5909 0.0116
-7 8 -3 0.0844 -0.0162
-7 8 -2 -0.9228 0.0221
-7 8 -1 0.2758 0.0117
-7 8 0 -1.8413 0.0219
-7 8 1 1.4057 0.0464
-7 8 2 -1.5688 0.0162
-7 8 3 2.2226 0.0413
-7 8 4 -0.9320 0.0017
-7 8 5 1.5278 0.0079
-7 8 6 -0.6490 -0.0217
-7 8 7 -0.1884 -0.0057
-7 8 8 -0.3313 -0.0364
-7 8 9 -1.3580 0.0116
-7 8 10 0.4831 -0.0255
-7 8 11 -1.3103 0.0247
-7 8 12 1.1612 0.0011
-7 8 13 -0.8016 0.0107
-7 8 14 0.7377 0.0217
-7 8 15 -0.6502 -0.0098
-7 8 16 -0.5313 0.0377
-7 8 17 -0.7519 -0.0081
-7 8 18 -1.3057 0.0629
-7 8 19 -0.6844 0.0117
-7 8 20 -0.8624 0.0818
-7 8 21 -0.4830 0.0235
-7 8 22 0.1022 0.0541
-7 8 23 -0.3398 0.0144
-7 8 24 0.5570 -0.0207
-7 8 25 -0.1173 -0.0024
-7 8 26 0.3683 -0.0783
-7 9 -6 0.3333 -0.0005
-7 9 -5 -1.4876 -0.0299
-7 9 -4 -0.9437 0.0369
-7 9 -3 -0.6346 -0.0060
-7 9 -2 -1.5638 0.0540
-7 9 -1 0.8333 0.0328
-7 9 0 -1.0841 0.0224
-7 9 1 1.6981 0.0386
-7 9 2 -0.3607 -0.0130
-7 9 3 1.2263 0.0125
-7 9 4 0.0101 -0.0067
-7 9 5 0.0959 -0.0012
-7 9 6 0.4579 0.0228
-7 9 7 -0.4638 0.0167
-7 9 8 1.2842 0.0300
-7 9 9 -0.1110 0.0347
-7 9 10 1.7415 0.0119
-7 9 11 0.5089 0.0192
-7 9 12 1.0635 0.0031
-7 9 13 0.8061 -0.0180
-7 9 14 -0.1791 0.0154
-7 9 15 0.7719 -0.0397
-7 9 16 -0.6720 0.0174
-7 9 17 0.5603 -0.0332
-7 9 18 -0.0940 -0.0209
-7 9 19 0.2049 -0.0208
-7 9 20 0.5832 -0.0846
-7 9 21 -0.1071 -0.0212
-7 9 22 0.5427 -0.1267
-7 9 23 -0.0244 -0.0214
-7 9 24 0.0932 -0.1158
-7 10 -6 -1.4573 0.0880
-7 10 -5 -0.9348 -0.0116
-7 10 -4 -1.9157 0.1189
-7 10 -3 -0.1801 0.0076
-7 10 -2 -1.4513 0.0451
-7 10 -1 -0.0869 0.0156
-7 10 0 -0.7948 -0.0209
-7 10 1 -0.8059 0.0051
-7 10 2 -0.4271 0.0012
-7 10 3 -1.6500 -0.0147
-7 10 4 0.0160 0.0443
-7 10 5 -1.8368 -0.0217
-7 10 6 0.7419 0.0125
-7 10 7 -1.2942 -0.0104
-7 10 8 1.1016 -0.0660
-7 10 9 -0.5510 0.0017
-7 10 10 0.5365 -0.0899
-7 10 11 -0.0723 0.0036
-7 10 12 -0.3676 -0.0430
-7 10 13 0.0374 0.0115
-7 10 14 -0.5556 -0.0091
-7 10 15 -0.1191 0.0439
-7 10 16 0.0514 -0.0372
-7 10 17 -0.3264 0.0869
-7 10 18 0.5462 -0.0741
-7 10 19 -0.2800 0.1079
-7 10 20 0.3874 -0.0527
-7 10 21 0.1444 0.0990
-7 11 -6 0.4112 0.1676
-7 11 -5 1.4871 -0.0714
-7 11 -4 1.0318 0.0385
-7 11 -3 1.3153 -0.0428
-7 11 -2 1.6105 -0.0404
-7 11 -1 0.9425 0.0038
-7 11 0 1.7530 0.0031
-7 11 1 0.6658 -0.0010
-7 11 2 1.7871 0.0582
-7 11 3 0.7140 -0.0327
-7 11 4 1.9479 0.0146
-7 11 5 1.0103 -0.0226
-7 11 6 1.7774 -0.0645
-7 11 7 1.2507 0.0311
-7 11 8 0.8662 -0.0518
-7 11 9 1.1728 0.0681
-7 11 10 -0.2832 0.0398
-7 11 11 0.7346 0.0648
-7 11 12 -0.7863 0.0796
-7 11 13 0.1416 0.0590
-7 11 14 -0.5444 0.0188
-7 11 15 -0.2602 0.0744
-7 11 16 -0.2553 -0.0494
-7 11 17 -0.2428 0.0805
-7 12 -6 -0.5651 -0.0709
-7 12 -5 -0.0331 -0.0323
-7 12 -4 -0.3433 -0.1093
-7 12 -3 0.1995 0.0649
-7 12 -2 -0.3756 -0.0503
-7 12 -1 0.4245 0.0296
-7 12 0 -0.3646 0.0029
-7 12 1 0.5794 -0.0682
-7 12 2 -0.1090 -0.0261
-7 12 3 0.7427 -0.0838
-7 12 4 0.0003 -0.0605
-7 12 5 0.9291 -0.0133
-7 12 6 -0.4194 0.0003
-7 12 7 1.0134 0.0226
-7 12 8 -0.9902 0.1075
-7 12 9 0.9085 -0.0242
-7 12 10 -0.9728 0.1294
-7 12 11 0.7459 -0.0705
-6 0 -4 0.6029 0.5383
-6 0 -2 0.2338 0.1216
-6 0 0 0.9739 0.0384
-6 0 2 0.3619 0.2156
-6 0 4 -1.8603 0.2625
-6 0 6 -3.4981 0.0726
-6 0 8 -3.1326 -0.0812
-6 0 10 -1.6560 -0.0221
-6 0 12 -0.1489 0.0819
-6 0 14 1.8164 0.0413
-6 0 16 4.5594 -0.0529
-6 0 18 6.5083 -0.0286
-6 0 20 5.8001 0.0581
-6 0 22 2.9955 0.0359
-6 0 24 0.5601 -0.0750
-6 0 26 -0.1494 -0.1038
-6 0 28 0.0520 -0.0337
-6 0 30 0.0652 -0.0345
-6 0 32 -0.0575 -0.1702
-6 0 34 0.0406 -0.2793
-6 1 -5 -3.3120 -0.2590
-6 1 -4 -3.5399 -0.2481
-6 1 -3 -3.2998 -0.1242
-6 1 -2 -1.5402 -0.1616
-6 1 -1 -4.4852 -0.0347
-6 1 0 -1.1502 0.1184
-6 1 1 -5.6510 -0.0236
-6 1 2 -2.1429 0.2071
-6 1 3 -5.3847 -0.0062
-6 1 4 -2.2931 0.0462
-6 1 5 -3.9828 0.0455
-6 1 6 -0.6365 -0.0847
-6 1 7 -2.8901 0.0589
-6 1 8 1.4936 -0.0211
-6 1 9 -2.6457 0.0068
-6 1 10 2.7915 0.0839
-6 1 11 -2.4556 -0.0291
-6 1 12 3.5490 0.0618
-6 1 13 -1.7527 0.0045
-6 1 14 4.1669 -0.0108
-6 1 15 -1.0691 0.0385
-6 1 16 3.7137 0.0082
-6 1 17 -0.9805 -0.0000
-6 1 18 1.3685 0.0647
-6 1 19 -1.0857 -0.0572
-6 1 20 -1.6509 0.0187
-6 1 21 -0.6980 -0.0374
-6 1 22 -3.1554 -0.0884
-6 1 23 0.0227 0.0374
-6 1 24 -2.6410 -0.0851
-6 1 25 0.3584 0.0671
-6 1 26 -1.5518 0.0469
-6 1 27 0.1463 0.0518
-6 1 28 -1.0484 0.1374
-6 1 29 -0.1006 0.1144
-6 1 30 -0.8496 0.0922
-6 1 31 -0.0755 0.3096
-6 1 32 -0.4341 0.0168
-6 1 33 -0.0242 0.5043
-6 1 34 -0.0778 0.0219
-6 2 -5 1.1238 0.1550
-6 2 -4 4.2528 -0.0180
-6 2 -3 -0.5962 0.1786
-6 2 -2 4.4297 0.1819
-6 2 -1 -1.7699 0.0941
-6 2 0 3.1710 0.1766
-6 2 1 -0.6101 0.0162
-6 2 2 2.4925 -0.0084
-6 2 3 1.6785 0.0090
-6 2 4 3.0406 -0.1301
-6 2 5 2.6608 0.0171
-6 2 6 3.6075 -0.0752
-6 2 7 2.0172 -0.0078
-6 2 8 3.1339 0.0191
-6 2 9 1.4650 -0.0242
-6 2 10 1.9685 0.0124
-6 2 11 1.7903 0.0052
-6 2 12 0.8120 -0.0407
-6 2 13 1.8615 0.0303
-6 2 14 -0.4197 -0.0273
-6 2 15 0.8786 -0.0014
-6 2 16 -1.8978 0.0228
-6 2 17 -0.1298 -0.0411
-6 2 18 -2.9038 0.0087
-6 2 19 0.0541 -0.0098
-6 2 20 -2.5994 -0.0488
-6 2 21 0.9459 0.0655
-6 2 22 -1.3811 -0.0414
-6 2 23 1.2374 0.0804
-6 2 24 -0.4826 0.0265
-6 2 25 0.7756 0.0116
-6 2 26 -0.3651 0.0208
-6 2 27 0.4681 -0.0432
-6 2 28 -0.3958 -0.1191
-6 2 29 0.6413 -0.0099
-6 2 30 -0.1141 -0.2899
-6 2 31 0.6934 0.0539
-6 2 32 0.1088 -0.3772
-6 2 33 0.3292 0.0445
-6 2 34 -0.0907 -0.3901
-6 3 -5 0.6032 0.0111
-6 3 -4 2.9782 0.0897
-6 3 -3 -0.0618 -0.0447
-6 3 -2 0.8802 0.0492
-6 3 -1 1.2930 -0.0820
-6 3 0 -0.1625 -0.0622
-6 3 1 3.0530 -0.0565
-6 3 2 0.1269 -0.1103
-6 3 3 3.1717 -0.0134
-6 3 4 0.6636 -0.0532
-6 3 5 2.1722 -0.0064
-6 3 6 0.4392 0.0135
-6 3 7 2.0686 -0.0199
-6 3 8 -0.4115 0.0066
-6 3 9 3.0800 -0.0142
-6 3 10 -1.0640 -0.0308
-6 3 11 3.4340 0.0026
-6 3 12 -1.0476 -0.0183
-6 3 13 2.3636 -0.0004
-6 3 14 -0.5163 0.0291
-6 3 15 1.3048 -0.0106
-6 3 16 0.1767 0.0364
-6 3 17 1.5212 0.0087
-6 3 18 0.7240 -0.0036
-6 3 19 2.2043 0.0434
-6 3 20 0.8368 -0.0261
-6 3 21 1.9775 0.0353
-6 3 22 0.4362 -0.0095
-6 3 23 1.0593 -0.0230
-6 3 24 -0.1081 -0.0056
-6 3 25 0.6398 -0.0497
-6 3 26 -0.2931 -0.0434
-6 3 27 0.8781 0.0338
-6 3 28 -0.0986 -0.0814
-6 3 29 0.8885 0.2034
-6 3 30 0.0181 -0.0829
-6 3 31 0.3923 0.3551
-6 3 32 -0.1994 -0.0714
-6 3 33 0.0856 0.4142
-6 3 34 -0.4722 -0.0729
-6 4 -5 -2.7941 0.0123
-6 4 -4 -1.5373 -0.0659
-6 4 -3 -2.4469 -0.0108
-6 4 -2 -0.8775 -0.0894
-6 4 -1 -1.7613 -0.0210
-6 4 0 0.9041 -0.0833
-6 4 1 -1.6704 -0.0115
-6 4 2 2.4487 -0.0442
-6 4 3 -1.4966 -0.0070
-6 4 4 2.4925 -0.0061
-6 4 5 -0.2454 -0.0158
-6 4 6 1.0273 0.0024
-6 4 7 1.3347 -0.0145
-6 4 8 -0.6606 -0.0021
-6 4 9 1.5531 0.0095
-6 4 10 -1.3165 0.0108
-6 4 11 0.3181 0.0308
-6 4 12 -0.9523 0.0300
-6 4 13 -0.6994 0.0227
-6 4 14 -0.5544 0.0174
-6 4 15 -0.5526 -0.0022
-6 4 16 -0.7716 -0.0264
-6 4 17 -0.1798 -0.0142
-6 4 18 -1.2878 -0.0494
-6 4 19 -0.5921 -0.0142
-6 4 20 -1.4578 -0.0126
-6 4 21 -1.2505 -0.0236
-6 4 22 -1.1339 0.0621
-6 4 23 -1.1433 -0.0336
-6 4 24 -0.6865 0.1181
-6 4 25 -0.4894 -0.0017
-6 4 26 -0.4867 0.1138
-6 4 27 -0.2561 0.0805
-6 4 28 -0.5968 0.0397
-6 4 29 -0.5569 0.1495
-6 4 30 -0.8248 -0.0776
-6 4 31 -0.6523 0.1291
-6 4 32 -0.8872 -0.1760
-6 4 33 -0.2962 0.0191
-6 5 -5 -1.2784 0.0293
-6 5 -4 2.8175 0.0292
-6 5 -3 -0.7355 -0.0260
-6 5 -2 4.6290 0.0385
-6 5 -1 0.0393 -0.0435
-6 5 0 5.1944 0.0262
-6 5 1 1.0172 -0.0239
-6 5 2 3.6171 0.0122
-6 5 3 2.0607 -0.0117
-6 5 4 0.5240 0.0075
-6 5 5 2.4753 -0.0124
-6 5 6 -1.9964 0.0085
-6 5 7 1.7807 0.0023
-6 5 8 -2.3036 0.0071
-6 5 9 0.5935 0.0263
-6 5 10 -0.8959 -0.0031
-6 5 11 -0.0643 0.0208
-6 5 12 0.3946 -0.0238
-6 5 13 -0.1734 -0.0102
-6 5 14 0.6638 -0.0435
-6 5 15 -0.5973 -0.0134
-6 5 16 0.6138 -0.0399
-6 5 17 -1.5733 0.0241
-6 5 18 1.0443 -0.0019
-6 5 19 -2.2274 0.0360
-6 5 20 1.6337 0.0478
-6 5 21 -1.8611 -0.0288
-6 5 22 1.6244 0.0619
-6 5 23 -0.9222 -0.1204
-6 5 24 0.9987 0.0082
-6 5 25 -0.2291 -0.1519
-6 5 26 0.3660 -0.0932
-6 5 27 0.1212 -0.1216
-6 5 28 0.0848 -0.1711
-6 5 29 0.4815 -0.1096
-6 5 30 0.0714 -0.1538
-6 5 31 0.7875 -0.1543
-6 5 32 0.2295 -0.0351
-6 6 -5 -0.6386 -0.0770
-6 6 -4 2.3030 -0.0107
-6 6 -3 0.1409 -0.0862
-6 6 -2 1.7713 -0.0414
-6 6 -1 0.8255 -0.0314
-6 6 0 -0.0896 -0.0567
-6 6 1 0.8139 0.0097
-6 6 2 -2.3343 -0.0381
-6 6 3 0.0967 0.0090
-6 6 4 -3.0709 -0.0031
-6 6 5 -0.7596 0.0059
-6 6 6 -1.4500 0.0128
-6 6 7 -1.2481 0.0159
-6 6 8 1.0945 -0.0022
-6 6 9 -1.4747 0.0058
-6 6 10 2.4452 -0.0276
-6 6 11 -1.9087 -0.0245
-6 6 12 2.2756 -0.0406
-6 6 13 -2.5843 -0.0219
-6 6 14 1.9958 -0.0409
-6 6 15 -2.8492 0.0253
-6 6 16 2.4764 -0.0384
-6 6 17 -2.1080 0.0431
-6 6 18 2.9943 -0.0334
-6 6 19 -0.6045 -0.0190
-6 6 20 2.6322 -0.0185
-6 6 21 0.8193 -0.0905
-6 6 22 1.6291 0.0102
-6 6 23 1.6036 -0.0661
-6 6 24 0.7710 0.0589
-6 6 25 1.7886 0.0376
-6 6 26 0.2461 0.1413
-6 6 27 1.5707 0.0934
-6 6 28 -0.1761 0.2587
-6 6 29 1.0177 0.0344
-6 6 30 -0.3899 0.3695
-6 6 31 0.3332 -0.0618
-6 7 -5 -1.4350 -0.0355
-6 7 -4 0.2453 -0.0090
-6 7 -3 -1.2396 0.0014
-6 7 -2 -0.4432 -0.0160
-6 7 -1 -2.1004 0.0213
-6 7 0 -1.2070 -0.0037
-6 7 1 -3.4337 0.0020
-6 7 2 -0.7677 0.0247
-6 7 3 -4.1292 -0.0188
-6 7 4 1.0543 0.0334
-6 7 5 -4.0083 -0.0194
-6 7 6 2.6688 0.0069
-6 7 7 -3.8226 -0.0197
-6 7 8 2.5766 -0.0235
-6 7 9 -3.9310 -0.0243
-6 7 10 1.2821 -0.0269
-6 7 11 -3.7225 -0.0035
-6 7 12 0.4428 -0.0173
-6 7 13 -2.6135 0.0434
-6 7 14 0.5558 -0.0246
-6 7 15 -1.0552 0.0638
-6 7 16 0.5831 -0.0415
-6 7 17 -0.0552 0.0310
-6 7 18 -0.2417 -0.0323
-6 7 19 0.0307 -0.0024
-6 7 20 -1.3904 0.0117
-6 7 21 -0.2784 0.0156
-6 7 22 -2.0669 0.0593
-6 7 23 -0.4568 0.0352
-6 7 24 -2.2426 0.0809
-6 7 25 -0.5225 -0.0428
-6 7 26 -2.1663 0.0777
-6 7 27 -0.6268 -0.2177
-6 7 28 -1.6824 0.0602
-6 7 29 -0.5975 -0.3600
-6 8 -5 0.5213 -0.0400
-6 8 -4 0.0959 -0.0079
-6 8 -3 -0.3573 -0.0151
-6 8 -2 -0.4622 -0.0029
-6 8 -1 -1.5127 0.0004
-6 8 0 -0.0434 0.0192
-6 8 1 -1.7844 0.0008
-6 8 2 1.2305 0.0309
-6 8 3 -1.3101 -0.0076
-6 8 4 1.9163 0.0134
-6 8 5 -1.0305 -0.0160
-6 8 6 1.0691 -0.0062
-6 8 7 -1.0519 -0.0164
-6 8 8 -0.4628 0.0021
-6 8 9 -0.5728 -0.0074
-6 8 10 -1.2028 0.0203
-6 8 11 0.5600 0.0011
-6 8 12 -0.9271 0.0117
-6 8 13 1.2878 0.0014
-6 8 14 -0.5743 -0.0186
-6 8 15 0.7834 0.0048
-6 8 16 -0.6714 -0.0325
-6 8 17 -0.3195 0.0297
-6 8 18 -0.8190 -0.0201
-6 8 19 -0.7872 0.0634
-6 8 20 -0.6738 -0.0133
-6 8 21 -0.3904 0.0598
-6 8 22 -0.4828 -0.0299
-6 8 23 0.0664 -0.0029
-6 8 24 -0.4201 -0.0406
-6 8 25 0.0487 -0.0716
-6 8 26 -0.2090 -0.0095
-6 8 27 -0.1467 -0.0623
-6 8 28 0.2146 0.0535
-6 9 -5 1.2869 0.0022
-6 9 -4 -0.4417 -0.0095
-6 9 -3 0.4672 0.0437
-6 9 -2 0.2626 -0.0044
-6 9 -1 0.2494 0.0444
-6 9 0 1.3459 0.0047
-6 9 1 0.5063 0.0017
-6 9 2 1.6461 0.0072
-6 9 3 0.5608 -0.0248
-6 9 4 0.7110 0.0094
-6 9 5 0.5471 -0.0101
-6 9 6 -0.5031 0.0204
-6 9 7 1.1237 0.0021
-6 9 8 -0.8129 0.0304
-6 9 9 2.0201 -0.0225
-6 9 10 -0.1787 0.0225
-6 9 11 2.0441 -0.0507
-6 9 12 0.5598 -0.0010
-6 9 13 0.8185 -0.0344
-6 9 14 0.8756 -0.0223
-6 9 15 -0.4637 0.0104
-6 9 16 0.8782 -0.0350
-6 9 17 -0.5767 0.0244
-6 9 18 0.7243 -0.0468
-6 9 19 0.1690 -0.0112
-6 9 20 0.4138 -0.0542
-6 9 21 0.5814 -0.0484
-6 9 22 0.1510 -0.0367
-6 9 23 0.2913 -0.0361
-6 9 24 0.2774 0.0119
-6 9 25 -0.0209 0.0169
-6 9 26 0.7032 0.0611
-6 10 -5 -1.8446 0.0681
-6 10 -4 -1.3183 0.0408
-6 10 -3 -2.3990 0.0722
-6 10 -2 -1.0778 0.0258
-6 10 -1 -2.3020 0.0009
-6 10 0 -1.3758 0.0332
-6 10 1 -2.0736 -0.0322
-6 10 2 -2.2498 0.0346
-6 10 3 -1.7296 0.0076
-6 10 4 -2.9329 0.0057
-6 10 5 -0.9834 0.0318
-6 10 6 -2.7170 -0.0306
-6 10 7 -0.2598 -0.0152
-6 10 8 -1.7561 -0.0364
-6 10 9 -0.4550 -0.0643
-6 10 10 -0.7770 -0.0140
-6 10 11 -1.5205 -0.0411
-6 10 12 -0.2613 0.0036
-6 10 13 -2.2113 0.0121
-6 10 14 -0.1803 0.0040
-6 10 15 -1.6815 0.0085
-6 10 16 -0.3002 0.0092
-6 10 17 -0.6105 -0.0419
-6 10 18 -0.3917 0.0357
-6 10 19 -0.1728 -0.0528
-6 10 20 -0.2488 0.0661
-6 10 21 -0.4560 0.0008
-6 10 22 0.1510 0.0687
-6 10 23 -0.6195 0.0451
-6 11 -5 0.0051 0.0581
-6 11 -4 0.5918 -0.0697
-6 11 -3 0.7252 -0.0275
-6 11 -2 0.3858 -0.0106
-6 11 -1 1.3530 -0.0445
-6 11 0 0.1683 0.0457
-6 11 1 1.6909 0.0273
-6 11 2 0.2179 0.0149
-6 11 3 1.9568 0.0696
-6 11 4 0.7215 -0.0392
-6 11 5 2.0058 0.0218
-6 11 6 1.4546 -0.0172
-6 11 7 1.3696 -0.0294
-6 11 8 1.9306 0.0583
-6 11 9 0.1998 -0.0050
-6 11 10 1.8456 0.0881
-6 11 11 -0.5913 0.0368
-6 11 12 1.3021 0.0526
-6 11 13 -0.4949 0.0075
-6 11 14 0.6565 0.0280
-6 11 15 -0.1173 -0.0599
-6 11 16 0.2298 0.0551
-6 11 17 -0.2611 -0.0669
-6 11 18 0.1071 0.0783
-6 11 19 -0.7745 -0.0092
-6 11 20 0.1215 0.0379
-6 12 -5 -0.5812 -0.0252
-6 12 -4 -0.7720 0.0607
-6 12 -3 -0.4923 -0.0577
-6 12 -2 -0.3814 0.1271
-6 12 -1 -0.7106 -0.0234
-6 12 0 0.0699 0.0292
-6 12 1 -0.8699 -0.0087
-6 12 2 0.4694 -0.0948
-6 12 3 -0.8701 -0.0489
-6 12 4 0.7894 -0.0868
-6 12 5 -1.0610 -0.0671
-6 12 6 0.9230 -0.0021
-6 12 7 -1.5224 -0.0102
-6 12 8 0.7746 0.0046
-6 12 9 -1.7360 0.0559
-6 12 10 0.4576 -0.0707
-6 12 11 -1.3113 0.0535
-6 12 12 0.2589 -0.0921
-6 12 13 -0.6025 0.0156
-6 12 14 0.3571 -0.0099
-6 12 15 -0.1815 0.0193
-6 13 -5 0.2441 -0.1622
-6 13 -4 0.8161 0.1161
-6 13 -3 0.1633 -0.1213
-6 13 -2 1.1453 0.0070
-6 13 -1 0.2009 -0.0543
-6 13 0 1.0535 -0.0950
-6 13 1 0.4537 -0.0016
-6 13 2 0.8676 -0.0412
-6 13 3 0.5166 0.0554
-6 13 4 0.7318 0.0583
-6 13 5 0.1382 0.1326
-6 13 6 0.5483 0.0285
-6 13 7 -0.3153 0.1889
-6 13 8 0.2863 -0.0914
-5 0 -3 2.0593 -0.3532
-5 0 -1 0.9993 -0.4233
-5 0 1 0.9041 -0.0774
-5 0 3 0.6540 0.2449
-5 0 5 0.4225 0.2069
-5 0 7 0.7075 -0.0098
-5 0 9 0.7113 -0.0573
-5 0 11 -0.4200 0.0661
-5 0 13 -1.3782 0.1024
-5 0 15 0.1004 -0.0137
-5 0 17 3.6744 -0.0878
-5 0 19 6.1076 -0.0217
-5 0 21 5.2794 0.0418
-5 0 23 2.7589 -0.0063
-5 0 25 1.2988 -0.0586
-5 0 27 1.2786 -0.0068
-5 0 29 1.1717 0.0484
-5 0 31 0.4512 -0.0293
-5 0 33 0.0786 -0.1590
-5 0 35 0.4274 -0.1525
-5 1 -4 -5.7635 0.0607
-5 1 -3 -4.6263 -0.0852
-5 1 -2 -5.7024 0.1690
-5 1 -1 -2.7785 0.2468
-5 1 0 -6.5527 0.1465
-5 1 1 -1.4295 0.4313
-5 1 2 -7.0545 0.0607
-5 1 3 -0.6038 0.2681
-5 1 4 -6.1963 0.0356
-5 1 5 0.3192 0.0024
-5 1 6 -4.6829 0.0554
-5 1 7 1.0074 -0.0588
-5 1 8 -3.7879 0.0227
-5 1 9 1.0384 0.0489
-5 1 10 -3.5199 -0.0508
-5 1 11 1.4301 0.0863
-5 1 12 -2.9447 -0.0600
-5 1 13 3.4090 0.0029
-5 1 14 -1.8972 0.0045
-5 1 15 5.8868 -0.0394
-5 1 16 -1.2107 0.0315
-5 1 17 6.1337 0.0211
-5 1 18 -1.2458 -0.0229
-5 1 19 3.4069 0.0478
-5 1 20 -1.2756 -0.0607
-5 1 21 0.2067 -0.0375
-5 1 22 -0.6868 -0.0095
-5 1 23 -0.9011 -0.1074
-5 1 24 0.0584 0.0549
-5 1 25 -0.2585 -0.0436
-5 1 26 0.2122 0.0468
-5 1 27 0.2026 0.0592
-5 1 28 -0.1200 0.0373
-5 1 29 -0.0265 0.0438
-5 1 30 -0.2706 0.1589
-5 1 31 0.0483 -0.0610
-5 1 32 -0.0633 0.3786
-5 1 33 0.6892 -0.1015
-5 1 34 0.0944 0.4957
-5 1 35 0.9213 -0.0496
-5 2 -4 0.8690 0.2293
-5 2 -3 4.1166 0.1051
-5 2 -2 -0.5659 0.1575
-5 2 -1 4.8579 0.1520
-5 2 0 -1.5093 0.0417
-5 2 1 4.3241 -0.0036
-5 2 2 -0.5695 0.0045
-5 2 3 3.7191 -0.1518
-5 2 4 0.7882 0.0334
-5 2 5 3.2826 -0.1160
-5 2 6 0.7202 0.0334
-5 2 7 2.7534 0.0201
-5 2 8 -0.2340 -0.0050
-5 2 9 2.4492 0.0668
-5 2 10 -0.3625 -0.0098
-5 2 11 2.6774 0.0034
-5 2 12 0.3343 0.0248
-5 2 13 2.5576 -0.0343
-5 2 14 0.3569 0.0234
-5 2 15 0.8597 0.0075
-5 2 16 -0.5837 -0.0271
-5 2 17 -1.9157 0.0342
-5 2 18 -0.9995 -0.0382
-5 2 19 -3.6175 -0.0107
-5 2 20 -0.0576 0.0308
-5 2 21 -3.0600 -0.0433
-5 2 22 1.0706 0.0848
-5 2 23 -1.4559 0.0051
-5 2 24 1.0329 0.0327
-5 2 25 -0.5955 0.0465
-5 2 26 0.2037 -0.0622
-5 2 27 -0.5980 -0.0395
-5 2 28 -0.2090 -0.0678
-5 2 29 -0.4332 -0.2115
-5 2 30 -0.0563 0.0196
-5 2 31 0.0939 -0.3173
-5 2 32 -0.1094 0.0682
-5 2 33 0.1676 -0.3039
-5 2 34 -0.5397 0.0014
-5 2 35 -0.4716 -0.2556
-5 3 -4 1.8263 0.0289
-5 3 -3 2.6746 0.0582
-5 3 -2 1.0785 -0.0274
-5 3 -1 1.2923 -0.0245
-5 3 0 2.1210 -0.0394
-5 3 1 0.9020 -0.0810
-5 3 2 3.1264 -0.0173
-5 3 3 1.4184 -0.0493
-5 3 4 2.5642 -0.0155
-5 3 5 2.0141 0.0063
-5 3 6 1.5532 -0.0402
-5 3 7 2.1632 -0.0031
-5 3 8 1.8171 -0.0474
-5 3 9 1.8209 -0.0595
-5 3 10 2.7859 -0.0233
-5 3 11 1.0257 -0.0698
-5 3 12 2.6432 -0.0015
-5 3 13 -0.0371 -0.0093
-5 3 14 1.4323 0.0049
-5 3 15 -0.7150 0.0438
-5 3 16 0.9979 0.0251
-5 3 17 -0.3304 0.0319
-5 3 18 1.9359 0.0608
-5 3 19 0.8785 -0.0013
-5 3 20 2.6251 0.0560
-5 3 21 1.7972 0.0049
-5 3 22 1.8137 -0.0153
-5 3 23 1.7081 0.0287
-5 3 24 0.4685 -0.0761
-5 3 25 1.0958 0.0147
-5 3 26 0.1093 -0.0205
-5 3 27 0.8327 -0.0208
-5 3 28 0.5926 0.1490
-5 3 29 0.9755 -0.0154
-5 3 30 0.7502 0.3163
-5 3 31 0.8979 0.0273
-5 3 32 0.3752 0.3857
-5 3 33 0.3675 0.0346
-5 3 34 0.2597 0.3712
-5 3 35 -0.1502 -0.0191
-5 4 -4 -2.1836 0.0288
-5 4 -3 -0.5400 -0.0176
-5 4 -2 -2.1613 0.0074
-5 4 -1 -0.0207 -0.0359
-5 4 0 -2.1358 -0.0068
-5 4 1 1.2301 -0.0276
-5 4 2 -2.7032 -0.0053
-5 4 3 1.9025 -0.0130
-5 4 4 -2.8285 0.0012
-5 4 5 1.1953 -0.0119
-5 4 6 -1.7194 0.0076
-5 4 7 -0.5721 -0.0107
-5 4 8 -0.5011 0.0202
-5 4 9 -2.2542 0.0187
-5 4 10 -0.6277 0.0378
-5 4 11 -2.8621 0.0653
-5 4 12 -1.5581 0.0438
-5 4 13 -2.3186 0.0766
-5 4 14 -1.6216 0.0261
-5 4 15 -1.3089 0.0278
-5 4 16 -0.7213 -0.0073
-5 4 17 -0.5539 -0.0324
-5 4 18 -0.4479 -0.0397
-5 4 19 -0.3217 -0.0367
-5 4 20 -1.4659 -0.0590
-5 4 21 -0.4702 0.0186
-5 4 22 -2.4453 -0.0544
-5 4 23 -0.7121 0.0751
-5 4 24 -2.1402 -0.0165
-5 4 25 -0.8282 0.0821
-5 4 26 -1.1655 0.0434
-5 4 27 -0.8004 0.0288
-5 4 28 -0.8268 0.0848
-5 4 29 -0.7876 -0.0789
-5 4 30 -1.1861 0.0713
-5 4 31 -0.8875 -0.2210
-5 4 32 -1.3377 0.0139
-5 4 33 -0.9453 -0.3390
-5 4 34 -0.9799 -0.0398
-5 5 -4 -2.0097 -0.0049
-5 5 -3 2.8371 -0.0001
-5 5 -2 -1.4735 -0.0553
-5 5 -1 4.3188 -0.0054
-5 5 0 -0.6969 -0.0494
-5 5 1 4.2999 -0.0106
-5 5 2 0.3097 -0.0133
-5 5 3 2.3479 -0.0068
-5 5 4 1.3605 0.0028
-5 5 5 -0.4663 0.0116
-5 5 6 1.7481 0.0024
-5 5 7 -2.2299 0.0387
-5 5 8 1.1925 0.0148
-5 5 9 -1.9438 0.0522
-5 5 10 0.4903 0.0294
-5 5 11 -0.4432 0.0297
-5 5 12 0.4161 0.0158
-5 5 13 0.7489 -0.0189
-5 5 14 0.4614 -0.0089
-5 5 15 1.1118 -0.0492
-5 5 16 -0.3890 0.0016
-5 5 17 1.1792 -0.0276
-5 5 18 -1.8917 0.0395
-5 5 19 1.3050 0.0271
-5 5 20 -2.6123 0.0372
-5 5 21 1.2129 0.0602
-5 5 22 -1.8405 -0.0337
-5 5 23 0.7656 0.0368
-5 5 24 -0.4853 -0.1124
-5 5 25 0.3798 -0.0312
-5 5 26 0.2480 -0.1249
-5 5 27 0.3864 -0.1022
-5 5 28 0.2561 -0.0746
-5 5 29 0.5512 -0.1306
-5 5 30 0.1456 -0.0194
-5 5 31 0.5747 -0.0847
-5 5 32 0.1407 0.0102
-5 5 33 0.5966 0.0282
-5 6 -4 -0.0972 -0.1099
-5 6 -3 2.4533 -0.0193
-5 6 -2 1.0865 -0.0786
-5 6 -1 1.5869 -0.0286
-5 6 0 1.8595 -0.0136
-5 6 1 -0.3874 -0.0262
-5 6 2 1.9312 0.0121
-5 6 3 -2.1511 -0.0075
-5 6 4 1.5931 -0.0004
-5 6 5 -2.0940 0.0153
-5 6 6 1.3591 -0.0076
-5 6 7 -0.0671 0.0151
-5 6 8 1.3922 -0.0092
-5 6 9 2.2700 -0.0163
-5 6 10 1.2621 -0.0309
-5 6 11 3.3563 -0.0510
-5 6 12 0.4349 -0.0501
-5 6 13 3.3922 -0.0577
-5 6 14 -0.9149 -0.0225
-5 6 15 3.4851 -0.0409
-5 6 16 -1.8094 0.0259
-5 6 17 3.7916 -0.0292
-5 6 18 -1.4199 0.0154
-5 6 19 3.5166 -0.0304
-5 6 20 0.0069 -0.0590
-5 6 21 2.4560 -0.0201
-5 6 22 1.3942 -0.0941
-5 6 23 1.3954 0.0227
-5 6 24 1.8992 -0.0169
-5 6 25 0.8626 0.0906
-5 6 26 1.5006 0.1027
-5 6 27 0.4933 0.1635
-5 6 28 0.6751 0.1327
-5 6 29 -0.0213 0.2290
-5 6 30 -0.1005 0.0416
-5 6 31 -0.2482 0.2717
-5 6 32 -0.4825 -0.0791
-5 7 -4 -0.6758 0.0009
-5 7 -3 -0.2544 -0.0212
-5 7 -2 -0.8385 0.0326
-5 7 -1 -1.4127 -0.0214
-5 7 0 -1.8265 0.0334
-5 7 1 -2.2504 -0.0108
-5 7 2 -2.6538 0.0053
-5 7 3 -1.7255 0.0103
-5 7 4 -2.6523 -0.0174
-5 7 5 -0.1150 0.0163
-5 7 6 -2.3694 -0.0276
-5 7 7 1.0422 0.0012
-5 7 8 -2.7103 -0.0361
-5 7 9 0.8665 -0.0051
-5 7 10 -3.5780 -0.0304
-5 7 11 0.1852 0.0131
-5 7 12 -3.9347 0.0043
-5 7 13 0.1061 0.0263
-5 7 14 -3.1294 0.0381
-5 7 15 0.3558 0.0086
-5 7 16 -1.6356 0.0264
-5 7 17 -0.0722 -0.0107
-5 7 18 -0.3776 -0.0132
-5 7 19 -1.1801 0.0149
-5 7 20 0.2207 -0.0163
-5 7 21 -1.9739 0.0747
-5 7 22 0.2868 0.0189
-5 7 23 -1.9934 0.1080
-5 7 24 0.0131 -0.0015
-5 7 25 -1.7310 0.0859
-5 7 26 -0.4418 -0.1479
-5 7 27 -1.4698 0.0461
-5 7 28 -0.7363 -0.3510
-5 7 29 -0.8042 0.0340
-5 7 30 -0.5140 -0.4596
-5 7 31 0.3130 0.0437
-5 8 -4 -0.7385 -0.0460
-5 8 -3 -0.6081 -0.0001
-5 8 -2 -1.2929 -0.0196
-5 8 -1 -0.8425 0.0065
-5 8 0 -1.2786 -0.0030
-5 8 1 -0.0665 0.0148
-5 8 2 -0.4302 -0.0039
-5 8 3 1.2974 0.0119
-5 8 4 0.2331 -0.0116
-5 8 5 1.9375 -0.0024
-5 8 6 -0.0859 -0.0090
-5 8 7 1.3550 -0.0048
-5 8 8 -0.6919 0.0064
-5 8 9 0.4769 0.0090
-5 8 10 -0.4152 0.0172
-5 8 11 0.2231 0.0089
-5 8 12 0.6066 0.0094
-5 8 13 0.2780 -0.0186
-5 8 14 1.1126 -0.0031
-5 8 15 -0.1080 -0.0394
-5 8 16 0.5265 0.0074
-5 8 17 -0.7851 -0.0250
-5 8 18 -0.3691 0.0383
-5 8 19 -1.0215 -0.0072
-5 8 20 -0.7185 0.0442
-5 8 21 -0.7377 -0.0325
-5 8 22 -0.6862 -0.0111
-5 8 23 -0.4990 -0.0788
-5 8 24 -0.8303 -0.0938
-5 8 25 -0.4425 -0.0685
-5 8 26 -1.0670 -0.1154
-5 8 27 -0.1498 0.0271
-5 8 28 -0.9241 -0.0243
-5 8 29 0.3545 0.1397
-5 9 -4 1.6997 0.0010
-5 9 -3 0.2499 -0.0021
-5 9 -2 1.8078 0.0317
-5 9 -1 0.8437 -0.0304
-5 9 0 2.0379 0.0175
-5 9 1 1.5581 -0.0428
-5 9 2 1.7585 -0.0178
-5 9 3 1.5262 -0.0333
-5 9 4 0.8608 -0.0212
-5 9 5 0.6433 -0.0127
-5 9 6 0.3701 -0.0008
-5 9 7 -0.1506 0.0007
-5 9 8 1.0162 -0.0103
-5 9 9 -0.0977 -0.0015
-5 9 10 1.8979 -0.0512
-5 9 11 0.4929 -0.0081
-5 9 12 1.5785 -0.0625
-5 9 13 0.9222 -0.0052
-5 9 14 0.1559 -0.0183
-5 9 15 1.0822 -0.0036
-5 9 16 -0.8334 0.0264
-5 9 17 1.2668 -0.0280
-5 9 18 -0.5382 0.0191
-5 9 19 1.4533 -0.0715
-5 9 20 0.2363 -0.0053
-5 9 21 1.4021 -0.0830
-5 9 22 0.4536 0.0283
-5 9 23 1.2340 -0.0271
-5 9 24 0.2668 0.1273
-5 9 25 1.2757 0.0548
-5 9 26 0.4070 0.2120
-5 9 27 1.4129 0.0765
-5 10 -4 -0.8127 0.0548
-5 10 -3 -0.8644 0.0213
-5 10 -2 -1.3648 0.0389
-5 10 -1 -0.9376 0.0080
-5 10 0 -1.8282 -0.0137
-5 10 1 -1.3461 0.0381
-5 10 2 -2.1862 -0.0164
-5 10 3 -2.0602 0.0492
-5 10 4 -1.9275 0.0191
-5 10 5 -2.4618 0.0083
-5 10 6 -1.0384 0.0136
-5 10 7 -2.1239 -0.0343
-5 10 8 -0.6000 -0.0335
-5 10 9 -1.3597 -0.0241
-5 10 10 -1.4982 -0.0429
-5 10 11 -0.7576 0.0147
-5 10 12 -2.9478 0.0020
-5 10 13 -0.4900 0.0175
-5 10 14 -3.2901 0.0226
-5 10 15 -0.3487 -0.0222
-5 10 16 -2.1575 -0.0173
-5 10 17 -0.2002 -0.0437
-5 10 18 -0.8701 -0.0407
-5 10 19 -0.0788 -0.0094
-5 10 20 -0.5484 0.0177
-5 10 21 0.0175 0.0362
-5 10 22 -0.7904 0.0926
-5 10 23 0.1101 0.0182
-5 10 24 -0.6590 0.0690
-5 10 25 0.0975 -0.0752
-5 11 -4 0.1105 -0.0193
-5 11 -3 0.1680 -0.0492
-5 11 -2 0.4809 -0.0665
-5 11 -1 0.0175 0.0281
-5 11 0 0.8061 -0.0446
-5 11 1 0.0497 0.0609
-5 11 2 1.1463 0.0280
-5 11 3 0.4020 -0.0073
-5 11 4 1.4868 0.0569
-5 11 5 1.1460 -0.0636
-5 11 6 1.3156 0.0288
-5 11 7 1.9893 -0.0190
-5 11 8 0.3569 0.0152
-5 11 9 2.4827 0.0498
-5 11 10 -0.6339 0.0321
-5 11 11 2.4659 0.0322
-5 11 12 -0.6309 0.0171
-5 11 13 2.1410 -0.0383
-5 11 14 0.2017 -0.0402
-5 11 15 1.7529 -0.0445
-5 11 16 0.6228 -0.0586
-5 11 17 1.3527 0.0236
-5 11 18 0.0034 -0.0029
-5 11 19 0.8759 0.0511
-5 11 20 -0.8710 0.0407
-5 11 21 0.3284 -0.0305
-5 11 22 -1.0130 -0.0064
-5 12 -4 -0.4607 0.0012
-5 12 -3 -1.0227 0.1131
-5 12 -2 -0.7340 -0.0208
-5 12 -1 -0.3665 0.1379
-5 12 0 -1.2798 -0.0018
-5 12 1 0.2758 0.0074
-5 12 2 -1.7068 -0.0012
-5 12 3 0.7317 -0.0903
-5 12 4 -2.0097 -0.0323
-5 12 5 0.9218 -0.0424
-5 12 6 -2.3897 -0.0458
-5 12 7 0.7520 0.0247
-5 12 8 -2.6349 -0.0255
-5 12 9 0.2827 -0.0240
-5 12 10 -2.3180 -0.0113
-5 12 11 -0.1940 -0.1082
-5 12 12 -1.5912 -0.0152
-5 12 13 -0.4052 -0.0744
-5 12 14 -1.1452 -0.0001
-5 12 15 -0.3597 0.0481
-5 12 16 -1.2109 0.0337
-5 12 17 -0.2555 0.0923
-5 12 18 -1.1785 0.0275
-5 13 -4 -0.7729 -0.1616
-5 13 -3 0.4545 0.1055
-5 13 -2 -1.2513 -0.1248
-5 13 -1 1.0800 -0.0072
-5 13 0 -1.2925 -0.0477
-5 13 1 1.1195 -0.0614
-5 13 2 -0.8447 0.0187
-5 13 3 0.8653 0.0249
-5 13 4 -0.4095 0.0689
-5 13 5 0.5017 0.0820
-5 13 6 -0.2760 0.1174
-5 13 7 0.1110 -0.0123
-5 13 8 -0.2322 0.1590
-5 13 9 -0.1641 -0.1254
-5 13 10 -0.0946 0.1798
-5 13 11 -0.2121 -0.0867
-5 13 12 -0.0420 0.1737
-4 0 -2 2.9519 -1.0822
-4 0 0 -1.9012 -0.7390
-4 0 2 -4.8865 -0.1413
-4 0 4 -4.7175 0.1339
-4 0 6 -1.5148 0.0110
-4 0 8 2.1144 -0.1164
-4 0 10 2.6933 -0.0161
-4 0 12 -0.1310 0.1200
-4 0 14 -2.5571 0.0728
-4 0 16 -1.1245 -0.0590
-4 0 18 2.8243 -0.0731
-4 0 20 5.0223 0.0024
-4 0 22 3.8622 0.0084
-4 0 24 1.7832 -0.0451
-4 0 26 1.1329 -0.0161
-4 0 28 1.2110 0.0877
-4 0 30 0.4372 0.1038
-4 0 32 -0.6881 0.0058
-4 0 34 -0.6168 -0.0223
-4 0 36 0.4910 0.1188
-4 1 -3 -6.3230 0.3431
-4 1 -2 -10.4043 0.1217
-4 1 -1 -6.6928 0.3656
-4 1 0 -8.3790 0.5158
-4 1 1 -7.8033 0.2273
-4 1 2 -4.0746 0.4924
-4 1 3 -8.1865 0.0857
-4 1 4 0.8580 0.1675
-4 1 5 -7.1358 0.0513
-4 1 6 4.0345 -0.0492
-4 1 7 -5.7164 0.0479
-4 1 8 3.8002 -0.0066
-4 1 9 -5.0784 -0.0193
-4 1 10 1.5243 0.0801
-4 1 11 -4.8676 -0.0895
-4 1 12 0.9063 0.0288
-4 1 13 -4.1379 -0.0615
-4 1 14 3.6780 -0.0618
-4 1 15 -3.0314 0.0180
-4 1 16 7.1017 -0.0403
-4 1 17 -2.4638 0.0258
-4 1 18 7.2791 0.0314
-4 1 19 -2.5333 -0.0337
-4 1 20 4.0951 0.0064
-4 1 21 -2.3692 -0.0471
-4 1 22 0.9811 -0.0830
-4 1 23 -1.5719 0.0035
-4 1 24 0.1820 -0.0825
-4 1 25 -0.8013 0.0108
-4 1 26 0.5198 0.0123
-4 1 27 -0.6563 -0.0567
-4 1 28 0.2345 0.0389
-4 1 29 -0.7820 -0.0754
-4 1 30 -0.2272 -0.0672
-4 1 31 -0.5554 0.0372
-4 1 32 0.3929 -0.1651
-4 1 33 -0.0593 0.1622
-4 1 34 1.5879 -0.1316
-4 1 35 0.1907 0.1260
-4 1 36 1.7405 -0.0446
-4 2 -3 -2.0777 0.1591
-4 2 -2 2.3805 0.1681
-4 2 -1 -3.5229 0.0257
-4 2 0 5.3101 0.0282
-4 2 1 -3.8850 -0.0578
-4 2 2 6.7832 -0.1797
-4 2 3 -2.2940 -0.0234
-4 2 4 6.3424 -0.2018
-4 2 5 -0.7589 0.0356
-4 2 6 4.2915 -0.0417
-4 2 7 -0.8743 0.0277
-4 2 8 2.3280 0.0847
-4 2 9 -1.5744 -0.0043
-4 2 10 2.4029 0.0615
-4 2 11 -1.2479 0.0106
-4 2 12 4.2336 -0.0067
-4 2 13 -0.3921 0.0342
-4 2 14 5.0399 0.0019
-4 2 15 -0.4896 -0.0037
-4 2 16 2.8020 0.0467
-4 2 17 -1.2916 -0.0590
-4 2 18 -0.9951 0.0303
-4 2 19 -1.1465 -0.0330
-4 2 20 -3.1064 -0.0184
-4 2 21 0.2809 0.0494
-4 2 22 -2.4869 0.0029
-4 2 23 1.4319 0.0580
-4 2 24 -1.0252 0.0796
-4 2 25 1.2164 -0.0368
-4 2 26 -0.4774 0.0800
-4 2 27 0.4124 -0.1017
-4 2 28 -0.4155 -0.0378
-4 2 29 0.1324 -0.0369
-4 2 30 0.1921 -0.1406
-4 2 31 0.1674 0.0702
-4 2 32 0.9140 -0.1014
-4 2 33 -0.2590 0.0734
-4 2 34 0.6262 0.0295
-4 2 35 -0.9832 -0.0214
-4 2 36 -0.5150 0.1137
-4 3 -3 3.0513 0.0464
-4 3 -2 2.8942 -0.0139
-4 3 -1 3.3812 0.0228
-4 3 0 2.9369 -0.0774
-4 3 1 5.3301 0.0349
-4 3 2 2.9191 -0.0424
-4 3 3 6.3937 0.0349
-4 3 4 2.9760 0.0365
-4 3 5 5.3092 -0.0047
-4 3 6 3.3621 0.0469
-4 3 7 3.7976 -0.0447
-4 3 8 4.1121 -0.0254
-4 3 9 3.5837 -0.0458
-4 3 10 4.4239 -0.0828
-4 3 11 3.8046 -0.0281
-4 3 12 3.2099 -0.0538
-4 3 13 2.9175 -0.0214
-4 3 14 0.6430 0.0158
-4 3 15 1.5882 -0.0042
-4 3 16 -1.4802 0.0409
-4 3 17 1.6363 0.0465
-4 3 18 -1.5594 0.0186
-4 3 19 2.9140 0.0796
-4 3 20 -0.0388 0.0143
-4 3 21 3.3753 0.0236
-4 3 22 1.2308 0.0467
-4 3 23 2.1735 -0.0864
-4 3 24 1.2657 0.0628
-4 3 25 0.7690 -0.1177
-4 3 26 0.7861 0.0399
-4 3 27 0.5390 -0.0064
-4 3 28 0.7601 0.0377
-4 3 29 0.9266 0.1469
-4 3 30 1.0333 0.1009
-4 3 31 0.7771 0.1983
-4 3 32 0.8930 0.1649
-4 3 33 0.2287 0.1332
-4 3 34 0.3236 0.1291
-4 3 35 0.1734 0.0593
-4 3 36 -0.0507 -0.0014
-4 4 -3 0.1878 0.0253
-4 4 -2 0.0575 0.0371
-4 4 -1 0.0866 -0.0014
-4 4 0 0.3573 0.0374
-4 4 1 -0.8546 -0.0195
-4 4 2 0.8039 0.0358
-4 4 3 -2.8461 -0.0140
-4 4 4 0.7157 0.0096
-4 4 5 -4.1583 0.0055
-4 4 6 -0.2695 -0.0243
-4 4 7 -3.8068 0.0209
-4 4 8 -2.0225 -0.0229
-4 4 9 -3.0480 0.0275
-4 4 10 -3.8467 0.0253
-4 4 11 -3.1891 0.0323
-4 4 12 -4.7638 0.0723
-4 4 13 -3.4633 0.0359
-4 4 14 -4.1835 0.0607
-4 4 15 -2.5407 0.0249
-4 4 16 -2.4186 -0.0006
-4 4 17 -1.0404 -0.0122
-4 4 18 -0.5050 -0.0418
-4 4 19 -0.7478 -0.0629
-4 4 20 0.5721 -0.0189
-4 4 21 -1.7940 -0.0892
-4 4 22 0.5781 0.0339
-4 4 23 -2.4109 -0.0619
-4 4 24 0.0513 0.0559
-4 4 25 -1.5929 -0.0007
-4 4 26 -0.3233 0.0292
-4 4 27 -0.4215 0.0318
-4 4 28 -0.3369 -0.0318
-4 4 29 -0.2407 -0.0049
-4 4 30 -0.2636 -0.1272
-4 4 31 -0.8180 -0.0724
-4 4 32 -0.3561 -0.2558
-4 4 33 -1.1044 -0.0846
-4 4 34 -0.5180 -0.3635
-4 4 35 -0.8646 -0.0058
-4 5 -3 -2.1155 -0.0365
-4 5 -2 3.5233 -0.0203
-4 5 -1 -1.8053 -0.0562
-4 5 0 4.2617 -0.0350
-4 5 1 -1.5281 -0.0167
-4 5 2 3.5428 -0.0379
-4 5 3 -0.8679 0.0260
-4 5 4 1.4076 -0.0268
-4 5 5 0.1979 0.0268
-4 5 6 -1.0352 0.0045
-4 5 7 0.8586 0.0100
-4 5 8 -2.3139 0.0472
-4 5 9 0.7166 0.0117
-4 5 10 -1.8359 0.0662
-4 5 11 0.4782 0.0174
-4 5 12 -0.3319 0.0364
-4 5 13 0.6873 0.0004
-4 5 14 1.0724 -0.0159
-4 5 15 0.6234 -0.0185
-4 5 16 1.8804 -0.0329
-4 5 17 -0.5613 -0.0017
-4 5 18 2.1144 0.0036
-4 5 19 -2.1709 0.0326
-4 5 20 1.7332 0.0474
-4 5 21 -2.5859 0.0271
-4 5 22 0.7743 0.0468
-4 5 23 -1.4170 -0.0294
-4 5 24 -0.1918 0.0058
-4 5 25 0.0034 -0.0777
-4 5 26 -0.4573 -0.0348
-4 5 27 0.4025 -0.0570
-4 5 28 -0.0522 -0.0532
-4 5 29 -0.0706 0.0368
-4 5 30 0.3228 -0.0538
-4 5 31 -0.5466 0.1629
-4 5 32 0.2989 -0.0347
-4 5 33 -0.6718 0.2697
-4 5 34 0.2283 0.0124
-4 6 -3 1.0751 -0.0701
-4 6 -2 2.7980 -0.0014
-4 6 -1 1.8870 -0.0138
-4 6 0 1.4728 0.0102
-4 6 1 2.0507 0.0310
-4 6 2 -0.5087 0.0139
-4 6 3 1.7978 0.0232
-4 6 4 -1.8198 0.0177
-4 6 5 1.5241 -0.0011
-4 6 6 -1.3695 0.0230
-4 6 7 1.4453 -0.0038
-4 6 8 0.5337 0.0101
-4 6 9 1.4335 -0.0030
-4 6 10 2.4631 -0.0258
-4 6 11 1.0373 -0.0174
-4 6 12 3.5080 -0.0522
-4 6 13 -0.0988 -0.0141
-4 6 14 4.0040 -0.0427
-4 6 15 -1.6104 0.0307
-4 6 16 4.4013 -0.0196
-4 6 17 -2.4318 0.0658
-4 6 18 4.2741 -0.0218
-4 6 19 -1.7779 0.0314
-4 6 20 3.1500 -0.0422
-4 6 21 -0.0579 -0.0333
-4 6 22 1.6537 -0.0356
-4 6 23 1.4446 -0.0240
-4 6 24 0.8549 0.0107
-4 6 25 1.7788 0.0835
-4 6 26 0.7841 0.0518
-4 6 27 1.0347 0.1900
-4 6 28 0.5743 0.0436
-4 6 29 -0.0299 0.1907
-4 6 30 -0.0124 -0.0017
-4 6 31 -0.7262 0.0864
-4 6 32 -0.2220 -0.0417
-4 6 33 -0.7849 -0.0439
-4 7 -3 -0.6787 0.0144
-4 7 -2 -0.9571 -0.0085
-4 7 -1 -1.8796 0.0282
-4 7 0 -2.1790 -0.0156
-4 7 1 -3.1738 0.0170
-4 7 2 -2.7430 -0.0200
-4 7 3 -3.4728 -0.0002
-4 7 4 -2.0457 -0.0095
-4 7 5 -2.7989 -0.0072
-4 7 6 -0.6199 -0.0006
-4 7 7 -2.2826 -0.0133
-4 7 8 0.3988 0.0029
-4 7 9 -2.7284 -0.0211
-4 7 10 0.7294 0.0206
-4 7 11 -3.6369 -0.0128
-4 7 12 1.0760 0.0471
-4 7 13 -3.8701 0.0093
-4 7 14 1.6644 0.0429
-4 7 15 -2.9448 0.0087
-4 7 16 1.6373 0.0020
-4 7 17 -1.3549 -0.0251
-4 7 18 0.4388 -0.0188
-4 7 19 0.1196 -0.0417
-4 7 20 -1.0613 0.0227
-4 7 21 0.9953 -0.0003
-4 7 22 -1.6566 0.0788
-4 7 23 1.0906 0.0465
-4 7 24 -1.4030 0.0676
-4 7 25 0.4781 -0.0004
-4 7 26 -1.1799 -0.0096
-4 7 27 -0.3768 -0.1537
-4 7 28 -1.0866 -0.0617
-4 7 29 -0.7783 -0.3050
-4 7 30 -0.4264 -0.0231
-4 7 31 -0.4204 -0.3381
-4 7 32 0.7778 0.0716
-4 8 -3 -2.5408 -0.0217
-4 8 -2 -0.3849 0.0060
-4 8 -1 -2.5350 0.0006
-4 8 0 -0.2662 0.0024
-4 8 1 -1.1620 0.0119
-4 8 2 0.5646 0.0004
-4 8 3 0.7201 0.0036
-4 8 4 1.6216 -0.0001
-4 8 5 1.4571 -0.0080
-4 8 6 2.0422 0.0035
-4 8 7 0.6725 -0.0037
-4 8 8 1.7548 0.0171
-4 8 9 -0.2615 0.0078
-4 8 10 1.4222 0.0245
-4 8 11 -0.1167 0.0023
-4 8 12 1.2101 0.0034
-4 8 13 0.6568 -0.0180
-4 8 14 0.4991 -0.0259
-4 8 15 0.8444 -0.0188
-4 8 16 -0.8925 -0.0154
-4 8 17 0.2159 0.0134
-4 8 18 -2.0648 0.0301
-4 8 19 -0.4741 0.0350
-4 8 20 -2.1884 0.0396
-4 8 21 -0.8404 -0.0101
-4 8 22 -1.6300 -0.0204
-4 8 23 -1.2437 -0.1106
-4 8 24 -1.2277 -0.0721
-4 8 25 -1.8117 -0.1801
-4 8 26 -0.9895 -0.0143
-4 8 27 -1.9901 -0.1421
-4 8 28 -0.3854 0.1371
-4 8 29 -1.4180 -0.0114
-4 8 30 0.3980 0.2524
-4 9 -3 0.7371 0.0017
-4 9 -2 0.0961 -0.0145
-4 9 -1 1.8072 0.0141
-4 9 0 0.3360 -0.0601
-4 9 1 2.3716 -0.0065
-4 9 2 0.6545 -0.0701
-4 9 3 1.6014 -0.0201
-4 9 4 0.6219 -0.0481
-4 9 5 0.1552 0.0028
-4 9 6 0.3190 -0.0274
-4 9 7 -0.2933 0.0231
-4 9 8 0.3050 -0.0304
-4 9 9 0.7149 -0.0002
-4 9 10 0.7216 -0.0417
-4 9 11 1.6798 -0.0313
-4 9 12 1.0850 -0.0295
-4 9 13 1.1852 -0.0119
-4 9 14 1.1347 0.0046
-4 9 15 -0.1965 0.0351
-4 9 16 1.2684 0.0142
-4 9 17 -0.8798 0.0334
-4 9 18 1.8162 -0.0302
-4 9 19 -0.4865 -0.0166
-4 9 20 2.4280 -0.0821
-4 9 21 -0.0048 -0.0160
-4 9 22 2.6179 -0.0595
-4 9 23 -0.0147 0.0980
-4 9 24 2.4866 0.0427
-4 9 25 0.0533 0.2524
-4 9 26 2.3854 0.1190
-4 9 27 0.6934 0.3169
-4 9 28 2.1958 0.0655
-4 10 -3 0.6428 0.0436
-4 10 -2 -0.4929 -0.0346
-4 10 -1 0.2376 0.0221
-4 10 0 -0.4648 -0.0230
-4 10 1 -0.6191 -0.0029
-4 10 2 -0.5012 0.0261
-4 10 3 -1.2764 0.0122
-4 10 4 -0.7132 0.0313
-4 10 5 -0.9205 0.0261
-4 10 6 -0.8483 -0.0150
-4 10 7 -0.0207 -0.0040
-4 10 8 -0.7737 -0.0338
-4 10 9 -0.1569 -0.0345
-4 10 10 -0.7139 0.0122
-4 10 11 -1.9013 -0.0137
-4 10 12 -0.8091 0.0551
-4 10 13 -3.7450 0.0154
-4 10 14 -0.8042 0.0245
-4 10 15 -3.9004 -0.0130
-4 10 16 -0.4359 -0.0418
-4 10 17 -2.5350 -0.0520
-4 10 18 0.1251 -0.0478
-4 10 19 -1.2858 0.0043
-4 10 20 0.4787 0.0190
-4 10 21 -0.9677 0.1371
-4 10 22 0.4622 0.0560
-4 10 23 -0.8699 0.1900
-4 10 24 0.1890 -0.0285
-4 10 25 -0.2973 0.0721
-4 10 26 -0.2050 -0.1930
-4 11 -3 0.6918 -0.0295
-4 11 -2 -0.3259 -0.0366
-4 11 -1 0.6060 -0.0609
-4 11 0 -0.2647 0.0371
-4 11 1 0.6501 -0.0388
-4 11 2 -0.0083 0.0334
-4 11 3 1.0325 0.0053
-4 11 4 0.4123 -0.0450
-4 11 5 1.3943 0.0188
-4 11 6 1.0522 -0.0639
-4 11 7 0.9710 0.0149
-4 11 8 1.7477 0.0064
-4 11 9 -0.1553 0.0231
-4 11 10 2.2679 0.0393
-4 11 11 -0.7270 0.0165
-4 11 12 2.6147 -0.0323
-4 11 13 0.1201 -0.0273
-4 11 14 2.9080 -0.0975
-4 11 15 1.5105 -0.0481
-4 11 16 3.0406 -0.0437
-4 11 17 1.8439 0.0121
-4 11 18 2.6983 0.0541
-4 11 19 0.8509 0.0823
-4 11 20 1.7743 0.0332
-4 11 21 -0.2276 0.0363
-4 11 22 0.6090 -0.1188
-4 11 23 -0.4379 -0.1086
-4 12 -3 0.5107 -0.0005
-4 12 -2 -0.4671 0.1007
-4 12 -1 0.0581 -0.0125
-4 12 0 0.4997 0.0893
-4 12 1 -0.6081 0.0045
-4 12 2 1.2187 -0.0248
-4 12 3 -1.1727 0.0136
-4 12 4 1.5772 -0.0555
-4 12 5 -1.7273 0.0002
-4 12 6 1.5559 0.0190
-4 12 7 -2.2655 -0.0203
-4 12 8 1.1553 0.0343
-4 12 9 -2.3384 -0.0387
-4 12 10 0.5774 -0.0613
-4 12 11 -1.7331 -0.0467
-4 12 12 0.1446 -0.1096
-4 12 13 -1.0987 -0.0241
-4 12 14 -0.0557 -0.0119
-4 12 15 -1.2294 0.0149
-4 12 16 -0.2387 0.0915
-4 12 17 -1.8846 0.0005
-4 12 18 -0.5297 0.0327
-4 12 19 -2.0050 -0.0966
-4 12 20 -0.6921 -0.1207
-4 13 -3 -1.5171 -0.1023
-4 13 -2 0.7461 0.0773
-4 13 -1 -2.5026 -0.0718
-4 13 0 1.2431 -0.0089
-4 13 1 -2.6988 -0.0050
-4 13 2 1.0725 -0.0027
-4 13 3 -2.1727 0.0318
-4 13 4 0.5507 0.0853
-4 13 5 -1.4946 0.0290
-4 13 6 -0.0667 0.0758
-4 13 7 -0.9583 0.0292
-4 13 8 -0.5416 -0.0513
-4 13 9 -0.5215 0.0605
-4 13 10 -0.6766 -0.1071
-4 13 11 -0.2719 0.0979
-4 13 12 -0.5295 -0.0072
-4 13 13 -0.3994 0.0849
-4 13 14 -0.3922 0.0881
-4 13 15 -0.7195 -0.0012
-4 14 -3 -0.9713 -0.0196
-4 14 -2 0.8406 0.0386
-4 14 -1 -0.6151 0.0378
-4 14 0 0.2953 0.0072
-4 14 1 0.3325 0.0432
-4 14 2 -0.2947 0.0332
-4 14 3 0.9762 -0.0010
-4 14 4 -0.7327 -0.0238
-4 14 5 0.9122 -0.0107
-4 14 6 -0.9422 -0.1463
-4 14 7 0.4918 0.0499
-3 0 -1 13.0128 -1.1543
-3 0 1 1.4683 -0.5449
-3 0 3 -7.3109 -0.0156
-3 0 5 -9.0260 0.0313
-3 0 7 -4.2723 -0.1492
-3 0 9 1.3180 -0.1449
-3 0 11 2.2439 0.0331
-3 0 13 -1.1487 0.0970
-3 0 15 -3.5386 -0.0125
-3 0 17 -1.4778 -0.0831
-3 0 19 2.6216 -0.0202
-3 0 21 4.3671 0.0267
-3 0 23 3.1243 -0.0346
-3 0 25 1.6684 -0.0756
-3 0 27 1.4215 0.0063
-3 0 29 0.9820 0.0900
-3 0 31 -0.5782 0.0445
-3 0 33 -1.7364 -0.0182
-3 0 35 -0.9887 0.0919
-3 0 37 0.6642 0.3106
-3 1 -2 -7.1779 0.4226
-3 1 -1 -19.5386 0.2901
-3 1 0 -8.1688 0.3397
-3 1 1 -18.4113 0.5153
-3 1 2 -9.6036 0.1422
-3 1 3 -11.1367 0.2764
-3 1 4 -9.7157 0.0225
-3 1 5 -1.7147 -0.0370
-3 1 6 -8.1744 0.0232
-3 1 7 4.1595 -0.0848
-3 1 8 -6.5187 0.0155
-3 1 9 3.8443 0.0339
-3 1 10 -5.8974 -0.0587
-3 1 11 0.5086 0.0519
-3 1 12 -5.7152 -0.0963
-3 1 13 -0.2728 -0.0437
-3 1 14 -5.0175 -0.0297
-3 1 15 3.0669 -0.0667
-3 1 16 -4.0669 0.0445
-3 1 17 6.6110 0.0195
-3 1 18 -3.6602 0.0268
-3 1 19 6.3534 0.0552
-3 1 20 -3.6477 -0.0251
-3 1 21 3.0795 -0.0261
-3 1 22 -3.1983 -0.0138
-3 1 23 0.4264 -0.0831
-3 1 24 -2.2074 0.0201
-3 1 25 -0.2201 -0.0119
-3 1 26 -1.4286 -0.0229
-3 1 27 -0.4751 0.0709
-3 1 28 -1.2254 -0.1097
-3 1 29 -1.3115 0.0144
-3 1 30 -1.0796 -0.1206
-3 1 31 -1.4474 -0.1202
-3 1 32 -0.5424 -0.0679
-3 1 33 0.0359 -0.1516
-3 1 34 0.0619 -0.1071
-3 1 35 1.7048 -0.0533
-3 1 36 0.2403 -0.2915
-3 1 37 1.7422 0.0259
-3 2 -2 -5.4236 -0.0146
-3 2 -1 -0.3884 0.1549
-3 2 0 -7.9326 -0.1364
-3 2 1 5.8377 -0.0984
-3 2 2 -8.0467 -0.1362
-3 2 3 10.0028 -0.2320
-3 2 4 -5.6288 -0.0377
-3 2 5 9.8010 -0.1175
-3 2 6 -3.5261 0.0242
-3 2 7 6.1177 0.0565
-3 2 8 -3.3156 0.0097
-3 2 9 2.8704 0.0874
-3 2 10 -3.5729 0.0029
-3 2 11 3.2492 0.0131
-3 2 12 -2.7864 0.0382
-3 2 13 6.0976 -0.0120
-3 2 14 -1.7435 0.0386
-3 2 15 7.2251 0.0323
-3 2 16 -1.7685 -0.0288
-3 2 17 4.5010 0.0383
-3 2 18 -2.2486 -0.0668
-3 2 19 0.2587 -0.0209
-3 2 20 -1.6453 -0.0043
-3 2 21 -1.9866 -0.0410
-3 2 22 -0.0723 0.0676
-3 2 23 -1.7261 0.0336
-3 2 24 0.8901 0.0284
-3 2 25 -1.0096 0.1001
-3 2 26 0.6337 -0.0732
-3 2 27 -0.9231 0.0477
-3 2 28 0.1682 -0.0849
-3 2 29 -0.5583 -0.0591
-3 2 30 0.2436 0.0136
-3 2 31 0.6275 -0.0512
-3 2 32 0.2790 0.0793
-3 2 33 1.4521 0.1164
-3 2 34 -0.3551 0.0253
-3 2 35 0.8056 0.3074
-3 2 36 -1.1338 -0.0538
-3 2 37 -0.5686 0.3829
-3 3 -2 0.0727 0.0359
-3 3 -1 4.9305 -0.0869
-3 3 0 2.2808 0.0518
-3 3 1 6.4333 -0.0935
-3 3 2 6.2857 0.0697
-3 3 3 6.1420 0.0048
-3 3 4 8.3839 0.0437
-3 3 5 5.0726 0.0693
-3 3 6 7.4007 -0.0062
-3 3 7 4.9284 0.0274
-3 3 8 5.6904 -0.0260
-3 3 9 6.0586 -0.0467
-3 3 10 5.1323 -0.0161
-3 3 11 6.6511 -0.0527
-3 3 12 4.7816 -0.0198
-3 3 13 4.7292 0.0041
-3 3 14 3.4100 -0.0323
-3 3 15 0.7872 0.0425
-3 3 16 2.0651 0.0004
-3 3 17 -2.4357 0.0283
-3 3 18 2.3397 0.0716
-3 3 19 -2.9781 0.0095
-3 3 20 3.5593 0.0842
-3 3 21 -1.6319 0.0280
-3 3 22 3.7039 -0.0122
-3 3 23 -0.4777 0.0529
-3 3 24 2.4466 -0.1175
-3 3 25 -0.2768 0.0389
-3 3 26 1.3714 -0.0955
-3 3 27 -0.2023 0.0164
-3 3 28 1.3423 0.0343
-3 3 29 0.3254 0.0609
-3 3 30 1.4321 0.1065
-3 3 31 0.7502 0.1695
-3 3 32 0.7797 0.0189
-3 3 33 0.4947 0.2302
-3 3 34 -0.0127 -0.1441
-3 3 35 -0.0353 0.1507
-3 3 36 -0.0404 -0.2317
-3 4 -2 2.1761 -0.0015
-3 4 -1 -0.4841 0.0415
-3 4 0 2.6666 -0.0291
-3 4 1 -0.3861 0.0682
-3 4 2 0.9994 -0.0357
-3 4 3 -0.4976 0.0637
-3 4 4 -2.4606 -0.0076
-3 4 5 -0.7058 0.0215
-3 4 6 -4.9434 0.0267
-3 4 7 -1.3012 -0.0159
-3 4 8 -5.0938 0.0325
-3 4 9 -2.7390 -0.0100
-3 4 10 -4.3385 0.0143
-3 4 11 -4.7371 0.0256
-3 4 12 -4.0607 0.0066
-3 4 13 -6.0562 0.0390
-3 4 14 -3.5565 0.0213
-3 4 15 -5.5462 0.0032
-3 4 16 -1.9045 0.0272
-3 4 17 -3.3389 -0.0475
-3 4 18 -0.1365 -0.0061
-3 4 19 -0.7944 -0.0572
-3 4 20 0.1334 -0.0558
-3 4 21 0.7284 -0.0199
-3 4 22 -0.7274 -0.0623
-3 4 23 0.9339 0.0151
-3 4 24 -0.9184 -0.0059
-3 4 25 0.4925 0.0110
-3 4 26 0.0687 0.0499
-3 4 27 0.1448 -0.0179
-3 4 28 0.8902 0.0190
-3 4 29 0.0753 -0.0503
-3 4 30 0.5496 -0.0965
-3 4 31 0.0645 -0.1034
-3 4 32 -0.2893 -0.1812
-3 4 33 -0.0316 -0.1913
-3 4 34 -0.5876 -0.1197
-3 4 35 -0.1326 -0.2638
-3 4 36 -0.3655 0.0708
-3 5 -2 -1.0568 -0.0622
-3 5 -1 5.1626 -0.0172
-3 5 0 -1.4691 -0.0372
-3 5 1 5.6101 -0.0280
-3 5 2 -2.2389 0.0251
-3 5 3 4.7436 -0.0342
-3 5 4 -2.0537 0.0507
-3 5 5 2.7587 -0.0362
-3 5 6 -0.6806 0.0192
-3 5 7 0.4880 -0.0184
-3 5 8 0.6230 -0.0160
-3 5 9 -0.9424 0.0153
-3 5 10 1.0153 -0.0169
-3 5 11 -0.9406 0.0292
-3 5 12 1.0302 -0.0094
-3 5 13 0.1356 0.0024
-3 5 14 1.1672 -0.0219
-3 5 15 1.4800 -0.0327
-3 5 16 0.7956 -0.0316
-3 5 17 2.4629 -0.0286
-3 5 18 -0.6207 -0.0090
-3 5 19 2.6719 0.0078
-3 5 20 -2.1153 0.0223
-3 5 21 1.8749 0.0222
-3 5 22 -2.2136 0.0156
-3 5 23 0.3958 -0.0079
-3 5 24 -0.9484 -0.0282
-3 5 25 -0.8062 -0.0397
-3 5 26 0.1853 -0.0541
-3 5 27 -0.9806 -0.0302
-3 5 28 0.1917 -0.0087
-3 5 29 -0.4109 0.0009
-3 5 30 -0.4484 0.1206
-3 5 31 0.0214 0.0046
-3 5 32 -0.8297 0.2986
-3 5 33 -0.0323 -0.0239
-3 5 34 -0.7641 0.4415
-3 5 35 -0.1728 -0.0469
-3 6 -2 0.9615 0.0077
-3 6 -1 4.1880 0.0153
-3 6 0 1.0604 0.0556
-3 6 1 2.5242 0.0330
-3 6 2 0.8230 0.0538
-3 6 3 0.4844 0.0205
-3 6 4 0.7271 0.0120
-3 6 5 -0.8437 0.0069
-3 6 6 0.7577 -0.0115
-3 6 7 -0.7685 0.0066
-3 6 8 0.6536 -0.0016
-3 6 9 0.3643 -0.0015
-3 6 10 0.2752 0.0050
-3 6 11 1.6337 -0.0238
-3 6 12 -0.4696 0.0010
-3 6 13 2.6337 -0.0294
-3 6 14 -1.6277 0.0234
-3 6 15 3.5459 -0.0051
-3 6 16 -2.8039 0.0720
-3 6 17 4.1686 0.0114
-3 6 18 -3.1088 0.0842
-3 6 19 3.7730 -0.0109
-3 6 20 -1.9813 0.0325
-3 6 21 2.3075 -0.0384
-3 6 22 0.0127 -0.0120
-3 6 23 0.9278 -0.0181
-3 6 24 1.5652 0.0329
-3 6 25 0.6372 0.0304
-3 6 26 1.8396 0.1448
-3 6 27 0.9691 0.0225
-3 6 28 1.0965 0.2232
-3 6 29 0.8074 -0.0844
-3 6 30 0.1822 0.2063
-3 6 31 0.0934 -0.2302
-3 6 32 -0.2977 0.1143
-3 6 33 -0.2247 -0.3184
-3 6 34 -0.2725 -0.0029
-3 7 -2 -0.8087 0.0107
-3 7 -1 -0.3819 0.0294
-3 7 0 -2.9472 0.0032
-3 7 1 -1.4807 0.0060
-3 7 2 -4.4570 -0.0043
-3 7 3 -1.8864 -0.0152
-3 7 4 -4.5564 0.0044
-3 7 5 -1.3232 -0.0130
-3 7 6 -3.8351 0.0177
-3 7 7 -0.2460 -0.0035
-3 7 8 -3.4688 0.0173
-3 7 9 0.7587 0.0091
-3 7 10 -3.8421 0.0130
-3 7 11 1.7579 0.0344
-3 7 12 -4.2677 0.0207
-3 7 13 3.0120 0.0500
-3 7 14 -3.9352 0.0217
-3 7 15 3.9272 0.0174
-3 7 16 -2.7328 -0.0110
-3 7 17 3.4321 -0.0422
-3 7 18 -1.1202 -0.0503
-3 7 19 1.5834 -0.0540
-3 7 20 0.3686 -0.0343
-3 7 21 -0.1556 -0.0007
-3 7 22 1.2824 0.0371
-3 7 23 -0.7056 0.0298
-3 7 24 1.2893 0.0781
-3 7 25 -0.6113 -0.0420
-3 7 26 0.4776 0.0215
-3 7 27 -0.8487 -0.1631
-3 7 28 -0.4783 -0.0883
-3 7 29 -1.1827 -0.1990
-3 7 30 -0.8248 -0.1464
-3 7 31 -0.7058 -0.0936
-3 7 32 -0.4664 -0.1057
-3 8 -2 -4.4467 -0.0027
-3 8 -1 0.5712 0.0198
-3 8 0 -4.0996 0.0139
-3 8 1 0.7975 -0.0016
-3 8 2 -1.9820 0.0165
-3 8 3 1.3232 -0.0093
-3 8 4 0.2428 -0.0021
-3 8 5 1.8595 0.0003
-3 8 6 0.8539 -0.0183
-3 8 7 2.0508 0.0227
-3 8 8 0.0166 -0.0161
-3 8 9 2.0123 0.0454
-3 8 10 -0.6669 -0.0160
-3 8 11 1.9330 0.0410
-3 8 12 -0.3400 -0.0380
-3 8 13 1.3869 0.0041
-3 8 14 0.2731 -0.0571
-3 8 15 -0.1724 -0.0172
-3 8 16 0.2712 -0.0337
-3 8 17 -2.2470 0.0210
-3 8 18 -0.1759 0.0135
-3 8 19 -3.4884 0.0765
-3 8 20 -0.4699 0.0103
-3 8 21 -3.3070 0.0626
-3 8 22 -0.6855 -0.0769
-3 8 23 -2.5261 -0.0153
-3 8 24 -1.2418 -0.1806
-3 8 25 -2.0483 -0.0355
-3 8 26 -1.8972 -0.2001
-3 8 27 -1.6514 0.0862
-3 8 28 -1.9263 -0.1149
-3 8 29 -0.7550 0.2671
-3 8 30 -1.2219 -0.0025
-3 8 31 0.2728 0.3422
-3 9 -2 -0.5049 0.0086
-3 9 -1 -0.0114 -0.0213
-3 9 0 1.2548 0.0019
-3 9 1 -0.3744 -0.0530
-3 9 2 2.0094 -0.0182
-3 9 3 -0.4920 -0.0391
-3 9 4 1.1179 -0.0093
-3 9 5 -0.4380 -0.0061
-3 9 6 -0.1191 0.0264
-3 9 7 -0.1906 0.0005
-3 9 8 0.0799 0.0347
-3 9 9 0.3028 -0.0258
-3 9 10 1.6021 0.0047
-3 9 11 0.7460 -0.0440
-3 9 12 2.5804 -0.0030
-3 9 13 0.7686 -0.0191
-3 9 14 1.9332 0.0376
-3 9 15 0.5968 0.0235
-3 9 16 0.6320 0.0541
-3 9 17 0.8874 0.0235
-3 9 18 0.0489 -0.0137
-3 9 19 1.7708 -0.0241
-3 9 20 0.1203 -0.0923
-3 9 21 2.5931 -0.0384
-3 9 22 -0.0338 -0.0526
-3 9 23 2.8179 0.0493
-3 9 24 -0.4414 0.1055
-3 9 25 2.6632 0.1802
-3 9 26 -0.3237 0.2339
-3 9 27 2.5177 0.2064
-3 9 28 0.4767 0.2149
-3 9 29 2.2323 0.0622
-3 10 -2 1.4869 0.0210
-3 10 -1 -1.1500 -0.0628
-3 10 0 1.1276 0.0066
-3 10 1 -1.0315 -0.0287
-3 10 2 0.1056 0.0096
-3 10 3 -0.6840 0.0148
-3 10 4 -0.4761 0.0296
-3 10 5 -0.5106 -0.0023
-3 10 6 0.1163 0.0216
-3 10 7 -0.6023 -0.0444
-3 10 8 0.8491 -0.0107
-3 10 9 -0.9239 -0.0269
-3 10 10 -0.0415 -0.0096
-3 10 11 -1.4291 0.0414
-3 10 12 -2.5857 0.0241
-3 10 13 -1.8332 0.0635
-3 10 14 -4.7459 0.0145
-3 10 15 -1.6681 0.0056
-3 10 16 -4.8908 -0.0461
-3 10 17 -0.8153 -0.0395
-3 10 18 -3.6225 -0.0391
-3 10 19 0.2321 0.0154
-3 10 20 -2.5374 0.1045
-3 10 21 0.8408 0.1105
-3 10 22 -2.0495 0.2540
-3 10 23 0.8171 0.0969
-3 10 24 -1.4046 0.2223
-3 10 25 0.3922 -0.0736
-3 10 26 -0.3363 0.0213
-3 10 27 -0.1416 -0.2714
-3 11 -2 0.8710 -0.0125
-3 11 -1 -1.6688 -0.0276
-3 11 0 0.6550 -0.0333
-3 11 1 -1.2865 0.0241
-3 11 2 0.7972 -0.0261
-3 11 3 -0.8889 -0.0057
-3 11 4 1.4361 -0.0138
-3 11 5 -0.5415 -0.0552
-3 11 6 1.8293 -0.0081
-3 11 7 -0.0445 -0.0179
-3 11 8 1.1360 0.0040
-3 11 9 0.6405 0.0537
-3 11 10 -0.1224 0.0081
-3 11 11 1.4473 0.0284
-3 11 12 -0.3638 -0.0240
-3 11 13 2.3977 -0.0687
-3 11 14 0.9796 -0.0512
-3 11 15 3.4009 -0.0738
-3 11 16 2.5351 0.0087
-3 11 17 3.9889 0.0497
-3 11 18 2.6912 0.1256
-3 11 19 3.6109 0.1240
-3 11 20 1.5597 0.1377
-3 11 21 2.2690 0.0039
-3 11 22 0.5187 -0.0310
-3 11 23 0.6631 -0.2028
-3 11 24 0.2761 -0.2214
-3 12 -2 2.3300 -0.0087
-3 12 -1 0.1236 0.0544
-3 12 0 2.0603 -0.0186
-3 12 1 1.1538 0.0198
-3 12 2 1.6041 -0.0012
-3 12 3 1.7512 -0.0439
-3 12 4 1.0769 0.0178
-3 12 5 1.9986 -0.0091
-3 12 6 0.2925 0.0111
-3 12 7 1.9484 0.0525
-3 12 8 -0.4989 -0.0225
-3 12 9 1.6344 0.0047
-3 12 10 -0.6405 -0.0512
-3 12 11 1.2851 -0.0869
-3 12 12 -0.1101 -0.0306
-3 12 13 1.1186 -0.0471
-3 12 14 0.1407 0.0332
-3 12 15 0.9787 0.0953
-3 12 16 -0.5982 0.0469
-3 12 17 0.5242 0.1133
-3 12 18 -1.7028 -0.0720
-3 12 19 -0.1716 -0.0674
-3 12 20 -1.9497 -0.2475
-3 12 21 -0.5368 -0.2295
-3 13 -2 -1.3841 -0.0463
-3 13 -1 1.1979 0.0321
-3 13 0 -2.5548 -0.0135
-3 13 1 1.3358 -0.0132
-3 13 2 -2.7868 0.0359
-3 13 3 0.9388 0.0351
-3 13 4 -2.3616 0.0287
-3 13 5 0.3055 0.0898
-3 13 6 -1.8104 -0.0233
-3 13 7 -0.3059 0.0245
-3 13 8 -1.2785 -0.0438
-3 13 9 -0.6039 -0.0737
-3 13 10 -0.7818 -0.0046
-3 13 11 -0.4640 -0.0389
-3 13 12 -0.5892 0.0212
-3 13 13 -0.1634 0.0742
-3 13 14 -0.8711 -0.0546
-3 13 15 -0.1009 0.0640
-3 13 16 -1.2278 -0.2031
-3 13 17 -0.2671 -0.0759
-3 14 -2 -2.2194 0.0005
-3 14 -1 0.5494 0.0034
-3 14 0 -1.4918 0.0513
-3 14 1 -0.0568 0.0161
-3 14 2 -0.2545 0.0238
-3 14 3 -0.6785 0.0280
-3 14 4 0.5030 -0.0409
-3 14 5 -1.0956 -0.0467
-3 14 6 0.5291 -0.0362
-3 14 7 -1.1596 -0.1173
-3 14 8 0.2458 0.0416
-3 14 9 -0.8887 -0.0582
-3 14 10 0.0194 0.0782
-2 0 0 36.6209 -0.6004
-2 0 2 17.9527 0.0036
-2 0 4 1.6765 0.2056
-2 0 6 -4.9907 -0.0052
-2 0 8 -2.6177 -0.1629
-2 0 10 1.6126 -0.0520
-2 0 12 1.5458 0.0791
-2 0 14 -1.9265 0.0115
-2 0 16 -3.4363 -0.1095
-2 0 18 -0.6203 -0.0738
-2 0 20 3.3585 0.0389
-2 0 22 4.7619 0.0302
-2 0 24 3.8768 -0.0679
-2 0 26 3.1494 -0.0715
-2 0 28 2.9613 0.0182
-2 0 30 1.8256 0.0230
-2 0 32 -0.2106 -0.0747
-2 0 34 -1.1233 -0.0620
-2 0 36 -0.0593 0.1553
-2 1 -1 -14.1522 0.3135
-2 1 0 -25.7207 0.3832
-2 1 1 -15.1370 0.1587
-2 1 2 -27.4889 0.3001
-2 1 3 -15.6770 -0.0168
-2 1 4 -19.4035 -0.0450
-2 1 5 -13.9609 -0.0563
-2 1 6 -7.4059 -0.1899
-2 1 7 -10.4053 -0.0098
-2 1 8 0.4214 -0.0621
-2 1 9 -7.2489 -0.0206
-2 1 10 0.9314 0.0434
-2 1 11 -5.7311 -0.0841
-2 1 12 -1.7487 -0.0241
-2 1 13 -5.0709 -0.0784
-2 1 14 -1.6456 -0.0916
-2 1 15 -4.2699 0.0076
-2 1 16 2.1370 -0.0095
-2 1 17 -3.5318 0.0516
-2 1 18 5.3817 0.0979
-2 1 19 -3.3529 0.0074
-2 1 20 4.9097 0.0597
-2 1 21 -3.3231 -0.0283
-2 1 22 2.2215 -0.0527
-2 1 23 -2.7404 0.0012
-2 1 24 0.3788 -0.0508
-2 1 25 -1.7994 0.0183
-2 1 26 -0.2305 0.0592
-2 1 27 -1.2561 -0.0311
-2 1 28 -1.0966 0.0904
-2 1 29 -1.2069 -0.0687
-2 1 30 -2.1714 -0.0207
-2 1 31 -1.0331 -0.0398
-2 1 32 -1.8296 -0.1171
-2 1 33 -0.4731 -0.0581
-2 1 34 0.0966 -0.0690
-2 1 35 0.0124 -0.2450
-2 1 36 1.5928 0.0399
-2 1 37 0.0481 -0.4935
-2 2 -1 -5.7732 -0.1431
-2 2 0 -1.2025 0.0528
-2 2 1 -9.4550 -0.1927
-2 2 2 7.6561 -0.1751
-2 2 3 -9.3168 -0.1115
-2 2 4 13.7075 -0.1477
-2 2 5 -6.3003 -0.0034
-2 2 6 13.3339 0.0379
-2 2 7 -4.1038 0.0201
-2 2 8 8.2262 0.1159
-2 2 9 -4.1075 -0.0032
-2 2 10 3.9022 0.0362
-2 2 11 -4.4481 0.0186
-2 2 12 4.0286 -0.0289
-2 2 13 -3.6882 0.0598
-2 2 14 6.7727 0.0116
-2 2 15 -2.8044 0.0293
-2 2 16 7.5731 0.0511
-2 2 17 -2.9228 -0.0468
-2 2 18 4.7625 -0.0062
-2 2 19 -3.2406 -0.0461
-2 2 20 0.9167 -0.0803
-2 2 21 -2.5228 0.0440
-2 2 22 -1.1150 -0.0495
-2 2 23 -1.2470 0.0888
-2 2 24 -1.4572 0.0474
-2 2 25 -0.7515 0.0179
-2 2 26 -1.6868 0.0625
-2 2 27 -1.0684 -0.0585
-2 2 28 -1.8877 -0.0364
-2 2 29 -1.0935 -0.0265
-2 2 30 -1.0086 -0.1041
-2 2 31 -0.5341 0.0498
-2 2 32 0.6811 -0.0075
-2 2 33 -0.2673 0.0368
-2 2 34 1.4688 0.2061
-2 2 35 -0.7326 -0.0511
-2 2 36 0.6230 0.3769
-2 2 37 -1.1890 -0.0772
-2 3 -1 -7.2085 0.0038
-2 3 0 7.8911 -0.1249
-2 3 1 -3.1391 0.0398
-2 3 2 10.1814 -0.0664
-2 3 3 2.9844 0.0394
-2 3 4 9.0196 0.0323
-2 3 5 6.2405 -0.0012
-2 3 6 6.5969 0.0353
-2 3 7 5.7389 -0.0221
-2 3 8 5.7881 -0.0294
-2 3 9 4.4422 0.0033
-2 3 10 6.9229 -0.0473
-2 3 11 4.1920 0.0221
-2 3 12 7.4571 0.0066
-2 3 13 3.8522 -0.0050
-2 3 14 5.1557 0.0531
-2 3 15 2.4465 -0.0236
-2 3 16 0.8943 0.0389
-2 3 17 1.2720 0.0299
-2 3 18 -2.4078 0.0024
-2 3 19 1.6686 0.1032
-2 3 20 -3.1507 -0.0006
-2 3 21 2.7008 0.0820
-2 3 22 -2.3230 0.0183
-2 3 23 2.6962 -0.0321
-2 3 24 -1.5152 0.0072
-2 3 25 1.8290 -0.0959
-2 3 26 -0.9291 -0.0359
-2 3 27 1.4946 -0.0179
-2 3 28 0.0221 -0.0422
-2 3 29 1.8611 0.1005
-2 3 30 1.1032 0.0397
-2 3 31 1.7488 0.0874
-2 3 32 1.3828 0.1582
-2 3 33 0.7351 -0.0819
-2 3 34 0.6988 0.1960
-2 3 35 -0.1622 -0.2649
-2 3 36 -0.0299 0.0991
-2 3 37 -0.1260 -0.3325
-2 4 -1 1.9253 -0.0128
-2 4 0 -0.2496 0.0087
-2 4 1 3.6677 -0.0351
-2 4 2 -0.7737 0.0531
-2 4 3 1.7870 -0.0189
-2 4 4 -1.4558 0.0566
-2 4 5 -2.4642 0.0337
-2 4 6 -1.5923 0.0323
-2 4 7 -5.2805 0.0664
-2 4 8 -1.7275 0.0179
-2 4 9 -5.2239 0.0415
-2 4 10 -2.8671 0.0235
-2 4 11 -4.0927 -0.0068
-2 4 12 -4.8841 0.0270
-2 4 13 -3.3675 -0.0182
-2 4 14 -6.3285 0.0064
-2 4 15 -2.3631 0.0111
-2 4 16 -5.9411 -0.0323
-2 4 17 -0.4366 0.0261
-2 4 18 -3.9560 -0.0575
-2 4 19 1.2227 -0.0048
-2 4 20 -1.7110 -0.0455
-2 4 21 1.3344 -0.0380
-2 4 22 -0.2819 -0.0127
-2 4 23 0.6030 -0.0103
-2 4 24 0.2183 0.0002
-2 4 25 0.5541 0.0661
-2 4 26 0.2120 -0.0191
-2 4 27 1.1643 0.0947
-2 4 28 0.0049 -0.0426
-2 4 29 1.1363 0.0016
-2 4 30 -0.3076 -0.0516
-2 4 31 0.1095 -0.1577
-2 4 32 -0.5865 -0.0698
-2 4 33 -0.8315 -0.2302
-2 4 34 -0.6223 -0.1148
-2 4 35 -0.8508 -0.1196
-2 4 36 -0.3767 -0.1439
-2 5 -1 0.3484 -0.0649
-2 5 0 5.6014 -0.0101
-2 5 1 -1.1429 -0.0053
-2 5 2 6.1286 0.0003
-2 5 3 -3.0287 0.0528
-2 5 4 5.6110 -0.0087
-2 5 5 -3.0394 0.0428
-2 5 6 4.0467 -0.0324
-2 5 7 -1.0942 -0.0151
-2 5 8 1.9293 -0.0374
-2 5 9 0.8326 -0.0476
-2 5 10 0.2513 -0.0166
-2 5 11 1.5151 -0.0340
-2 5 12 -0.2688 -0.0027
-2 5 13 1.5291 -0.0186
-2 5 14 0.2525 -0.0161
-2 5 15 1.4933 -0.0253
-2 5 16 1.2028 -0.0296
-2 5 17 0.9208 -0.0236
-2 5 18 2.0189 -0.0135
-2 5 19 -0.5034 0.0069
-2 5 20 2.2535 0.0098
-2 5 21 -1.7723 0.0331
-2 5 22 1.6075 -0.0055
-2 5 23 -1.7386 0.0184
-2 5 24 0.3247 -0.0505
-2 5 25 -0.7597 -0.0212
-2 5 26 -0.7370 -0.0608
-2 5 27 -0.1599 -0.0328
-2 5 28 -0.8851 -0.0076
-2 5 29 -0.4180 0.0260
-2 5 30 -0.3304 0.0537
-2 5 31 -0.8060 0.1654
-2 5 32 0.1754 0.0529
-2 5 33 -0.6788 0.3468
-2 5 34 0.2672 -0.0065
-2 5 35 -0.2480 0.4694
-2 6 -1 -0.7483 0.0611
-2 6 0 5.6046 0.0276
-2 6 1 -0.8952 0.0715
-2 6 2 4.0356 0.0297
-2 6 3 -0.5863 0.0241
-2 6 4 2.1267 -0.0074
-2 6 5 0.2852 -0.0267
-2 6 6 0.6808 -0.0271
-2 6 7 0.9142 -0.0310
-2 6 8 0.2195 -0.0164
-2 6 9 0.7369 -0.0120
-2 6 10 0.5548 -0.0100
-2 6 11 -0.0058 -0.0120
-2 6 12 1.1799 -0.0165
-2 6 13 -0.8891 -0.0138
-2 6 14 1.9733 -0.0062
-2 6 15 -1.7986 0.0208
-2 6 16 2.9859 0.0231
-2 6 17 -2.5337 0.0632
-2 6 18 3.6871 0.0283
-2 6 19 -2.5007 0.0472
-2 6 20 3.2658 -0.0032
-2 6 21 -1.3327 -0.0177
-2 6 22 1.8782 -0.0155
-2 6 23 0.4149 -0.0404
-2 6 24 0.7865 0.0333
-2 6 25 1.6574 0.0269
-2 6 26 0.8056 0.0851
-2 6 27 1.8458 0.1231
-2 6 28 1.2652 0.0343
-2 6 29 1.3495 0.1636
-2 6 30 1.0843 -0.1376
-2 6 31 0.8391 0.1332
-2 6 32 0.3075 -0.3264
-2 6 33 0.6064 0.0628
-2 6 34 -0.1783 -0.4116
-2 7 -1 -0.4685 -0.0047
-2 7 0 1.0615 0.0513
-2 7 1 -2.6298 -0.0243
-2 7 2 -0.1299 0.0146
-2 7 3 -4.0317 -0.0143
-2 7 4 -0.7929 -0.0089
-2 7 5 -4.3946 0.0166
-2 7 6 -0.7302 -0.0067
-2 7 7 -4.3729 0.0328
-2 7 8 -0.1528 -0.0007
-2 7 9 -4.5721 0.0272
-2 7 10 0.7525 0.0104
-2 7 11 -4.8503 0.0284
-2 7 12 2.1213 0.0342
-2 7 13 -4.6806 0.0416
-2 7 14 3.7868 0.0377
-2 7 15 -3.8736 0.0278
-2 7 16 4.7227 -0.0102
-2 7 17 -2.6683 -0.0271
-2 7 18 3.9561 -0.0644
-2 7 19 -1.3337 -0.0648
-2 7 20 1.9847 -0.0495
-2 7 21 -0.0678 -0.0282
-2 7 22 0.4107 0.0145
-2 7 23 0.7817 0.0439
-2 7 24 -0.0106 0.0122
-2 7 25 0.8403 0.0587
-2 7 26 -0.1004 -0.1095
-2 7 27 0.2113 -0.0014
-2 7 28 -0.7048 -0.2454
-2 7 29 -0.4494 -0.0518
-2 7 30 -1.3331 -0.2472
-2 7 31 -0.5963 -0.0192
-2 7 32 -1.0637 -0.0960
-2 7 33 -0.3564 0.0727
-2 8 -1 -5.1241 -0.0095
-2 8 0 0.7645 0.0280
-2 8 1 -4.7902 0.0053
-2 8 2 0.9990 -0.0086
-2 8 3 -2.8837 -0.0007
-2 8 4 1.3879 -0.0206
-2 8 5 -1.1520 -0.0268
-2 8 6 1.8568 -0.0064
-2 8 7 -0.8203 -0.0391
-2 8 8 2.2815 0.0250
-2 8 9 -1.3365 -0.0303
-2 8 10 2.6569 0.0494
-2 8 11 -1.4331 -0.0340
-2 8 12 2.7485 0.0335
-2 8 13 -0.8938 -0.0634
-2 8 14 1.9303 -0.0136
-2 8 15 -0.5145 -0.0752
-2 8 16 -0.0126 -0.0287
-2 8 17 -0.6460 -0.0359
-2 8 18 -2.1265 0.0181
-2 8 19 -0.7504 0.0072
-2 8 20 -3.0704 0.0590
-2 8 21 -0.4841 -0.0231
-2 8 22 -2.6716 0.0187
-2 8 23 -0.3149 -0.1186
-2 8 24 -1.9937 -0.0518
-2 8 25 -0.6638 -0.1764
-2 8 26 -1.7558 -0.0165
-2 8 27 -1.1187 -0.1247
-2 8 28 -1.4933 0.1575
-2 8 29 -1.0603 -0.0138
-2 8 30 -0.6526 0.3280
-2 8 31 -0.6131 0.0480
-2 9 -1 -0.2741 0.0095
-2 9 0 0.6078 -0.0116
-2 9 1 1.5669 -0.0118
-2 9 2 -0.0242 -0.0170
-2 9 3 2.1898 -0.0259
-2 9 4 -0.2257 0.0196
-2 9 5 1.4001 -0.0016
-2 9 6 -0.0256 0.0527
-2 9 7 0.7523 0.0290
-2 9 8 0.3779 0.0399
-2 9 9 1.6045 0.0157
-2 9 10 0.7466 -0.0060
-2 9 11 3.2549 -0.0159
-2 9 12 0.7723 -0.0322
-2 9 13 3.9053 0.0005
-2 9 14 0.3981 -0.0135
-2 9 15 3.0728 0.0457
-2 9 16 0.1118 0.0122
-2 9 17 1.9514 0.0220
-2 9 18 0.4645 -0.0010
-2 9 19 1.4703 -0.0842
-2 9 20 1.2921 -0.0237
-2 9 21 1.1877 -0.1437
-2 9 22 1.8609 0.0297
-2 9 23 0.4644 -0.0558
-2 9 24 1.8331 0.1750
-2 9 25 -0.3085 0.0908
-2 9 26 1.6020 0.2911
-2 9 27 -0.3762 0.1180
-2 9 28 1.5316 0.2370
-2 9 29 0.1510 -0.0137
-2 9 30 1.3965 0.0262
-2 10 -1 1.4708 -0.0053
-2 10 0 -2.3640 -0.0451
-2 10 1 0.9084 -0.0061
-2 10 2 -2.3127 -0.0031
-2 10 3 -0.1160 0.0156
-2 10 4 -1.9331 0.0156
-2 10 5 -0.4024 0.0284
-2 10 6 -1.8539 -0.0232
-2 10 7 0.3993 0.0068
-2 10 8 -2.2062 -0.0502
-2 10 9 0.8425 -0.0066
-2 10 10 -2.7896 -0.0070
-2 10 11 -0.6425 0.0281
-2 10 12 -3.3318 0.0484
-2 10 13 -3.5041 0.0552
-2 10 14 -3.4632 0.0285
-2 10 15 -5.5501 0.0051
-2 10 16 -2.8392 -0.0339
-2 10 17 -5.5807 -0.0540
-2 10 18 -1.5465 -0.0175
-2 10 19 -4.4881 0.0189
-2 10 20 -0.1932 0.1021
-2 10 21 -3.5808 0.2011
-2 10 22 0.6030 0.1828
-2 10 23 -2.9214 0.2761
-2 10 24 0.7149 0.0828
-2 10 25 -1.9089 0.1158
-2 10 26 0.4236 -0.1482
-2 10 27 -0.6506 -0.1227
-2 11 -1 0.3158 0.0004
-2 11 0 -2.9221 -0.0098
-2 11 1 0.2898 -0.0030
-2 11 2 -2.3453 0.0108
-2 11 3 0.7699 -0.0049
-2 11 4 -2.0208 -0.0261
-2 11 5 1.6757 -0.0070
-2 11 6 -1.7949 -0.0284
-2 11 7 1.9797 0.0032
-2 11 8 -1.2589 0.0423
-2 11 9 0.9588 0.0184
-2 11 10 -0.3363 0.0703
-2 11 11 -0.4621 -0.0002
-2 11 12 0.8348 -0.0195
-2 11 13 -0.5999 -0.0438
-2 11 14 2.1785 -0.0980
-2 11 15 0.7972 -0.0176
-2 11 16 3.4791 -0.0137
-2 11 17 2.1751 0.1223
-2 11 18 4.1397 0.1420
-2 11 19 2.1813 0.2345
-2 11 20 3.5947 0.1280
-2 11 21 1.1926 0.1344
-2 11 22 2.0128 -0.0994
-2 11 23 0.4260 -0.1256
-2 11 24 0.3121 -0.2942
-2 11 25 0.2735 -0.2667
-2 12 -1 3.5767 -0.0087
-2 12 0 0.1573 0.0122
-2 12 1 3.5828 -0.0188
-2 12 2 0.8349 -0.0274
-2 12 3 3.4498 -0.0005
-2 12 4 1.1841 -0.0341
-2 12 5 3.0069 0.0198
-2 12 6 1.4509 0.0288
-2 12 7 2.0024 0.0046
-2 12 8 1.5984 0.0372
-2 12 9 0.9485 -0.0371
-2 12 10 1.5613 -0.0532
-2 12 11 0.6832 -0.0387
-2 12 12 1.5393 -0.0773
-2 12 13 1.1078 0.0441
-2 12 14 1.6551 0.0713
-2 12 15 1.1468 0.1336
-2 12 16 1.5814 0.2080
-2 12 17 0.2144 0.0774
-2 12 18 0.9453 0.0989
-2 12 19 -0.9229 -0.1454
-2 12 20 0.0278 -0.1607
-2 12 21 -1.1605 -0.3270
-2 12 22 -0.3824 -0.2414
-2 13 -1 -0.7015 -0.0212
-2 13 0 0.9784 -0.0095
-2 13 1 -1.5277 0.0206
-2 13 2 0.8996 -0.0140
-2 13 3 -1.6027 0.0520
-2 13 4 0.5655 0.0432
-2 13 5 -1.4317 0.0110
-2 13 6 0.1207 0.0469
-2 13 7 -1.3144 -0.0537
-2 13 8 -0.2497 -0.0309
-2 13 9 -1.0759 -0.0504
-2 13 10 -0.2544 -0.0385
-2 13 11 -0.7026 0.0072
-2 13 12 0.1213 0.0845
-2 13 13 -0.6077 -0.0109
-2 13 14 0.4277 0.1478
-2 13 15 -0.9874 -0.1760
-2 13 16 0.2823 0.0005
-2 13 17 -1.3626 -0.3592
-2 13 18 -0.0714 -0.1834
-2 14 -1 -2.5593 0.0379
-2 14 0 0.5788 -0.0153
-2 14 1 -1.5965 0.0691
-2 14 2 0.0583 0.0065
-2 14 3 -0.5470 0.0100
-2 14 4 -0.4407 -0.0093
-2 14 5 -0.1186 -0.0571
-2 14 6 -0.7020 -0.0722
-2 14 7 -0.1816 -0.0334
-2 14 8 -0.5664 -0.0651
-2 14 9 -0.2734 0.0292
-2 14 10 -0.1709 0.0375
-2 14 11 -0.2627 -0.0043
-2 14 12 0.0775 0.0830
-1 0 1 63.5431 0.0763
-1 0 3 40.3065 0.4182
-1 0 5 17.7387 0.2422
-1 0 7 5.0766 -0.0686
-1 0 9 2.4566 -0.0859
-1 0 11 3.0133 0.0853
-1 0 13 1.1985 0.0913
-1 0 15 -2.0061 -0.0839
-1 0 17 -2.4341 -0.1524
-1 0 19 0.7758 -0.0248
-1 0 21 4.3086 0.0743
-1 0 23 5.4965 0.0081
-1 0 25 5.1578 -0.0665
-1 0 27 4.9916 -0.0079
-1 0 29 4.6514 0.0571
-1 0 31 3.0852 -0.0249
-1 0 33 1.1231 -0.1265
-1 0 35 0.5750 -0.0189
-1 0 37 1.4172 0.2356
-1 1 0 -26.2240 0.1404
-1 1 1 -25.2967 0.3527
-1 1 2 -26.3781 -0.0243
-1 1 3 -31.1212 0.0048
-1 1 4 -24.7489 -0.1194
-1 1 5 -24.8167 -0.2637
-1 1 6 -19.9518 -0.0742
-1 1 7 -13.0050 -0.1727
-1 1 8 -13.4746 -0.0119
-1 1 9 -4.5313 0.0285
-1 1 10 -8.2229 -0.0401
-1 1 11 -2.6489 0.0228
-1 1 12 -5.3862 -0.0871
-1 1 13 -3.4718 -0.1108
-1 1 14 -3.9818 -0.0477
-1 1 15 -1.9928 -0.1016
-1 1 16 -2.9888 0.0278
-1 1 17 1.9374 0.0543
-1 1 18 -2.4683 0.0256
-1 1 19 4.6942 0.1161
-1 1 20 -2.5120 -0.0367
-1 1 21 4.3644 0.0049
-1 1 22 -2.4637 -0.0560
-1 1 23 2.6785 -0.0850
-1 1 24 -1.8289 -0.0309
-1 1 25 1.6594 -0.0139
-1 1 26 -1.1035 -0.0410
-1 1 27 0.9704 0.0895
-1 1 28 -0.9828 -0.0704
-1 1 29 -0.3237 0.0541
-1 1 30 -1.2740 -0.0281
-1 1 31 -1.3803 -0.0618
-1 1 32 -1.2652 0.0417
-1 1 33 -0.8051 -0.0791
-1 1 34 -0.8242 -0.0407
-1 1 35 0.8152 0.0187
-1 1 36 -0.4525 -0.3045
-1 1 37 1.5141 0.0818
-1 2 0 -4.0332 -0.1433
-1 2 1 0.3544 -0.1206
-1 2 2 -7.7710 -0.1084
-1 2 3 9.7089 -0.1914
-1 2 4 -6.8235 0.0016
-1 2 5 16.0061 -0.0026
-1 2 6 -3.4474 0.0554
-1 2 7 15.1869 0.1511
-1 2 8 -1.7574 0.0182
-1 2 9 9.4351 0.0872
-1 2 10 -2.4703 -0.0080
-1 2 11 4.6056 -0.0395
-1 2 12 -3.2338 0.0334
-1 2 13 4.0625 -0.0281
-1 2 14 -2.8129 0.0578
-1 2 15 5.8582 0.0670
-1 2 16 -2.3518 -0.0035
-1 2 17 6.1323 0.0674
-1 2 18 -2.7129 -0.0657
-1 2 19 3.8872 -0.0321
-1 2 20 -3.0072 -0.0222
-1 2 21 1.1839 -0.0705
-1 2 22 -2.4479 0.0708
-1 2 23 -0.3819 0.0149
-1 2 24 -1.8338 0.0763
-1 2 25 -1.3285 0.0947
-1 2 26 -2.1079 -0.0022
-1 2 27 -2.3108 0.0481
-1 2 28 -2.6885 -0.0307
-1 2 29 -2.5160 -0.0589
-1 2 30 -2.4361 0.0289
-1 2 31 -1.1553 -0.0674
-1 2 32 -1.4892 0.0582
-1 2 33 0.7154 0.0689
-1 2 34 -0.9338 -0.0116
-1 2 35 1.3073 0.2458
-1 2 36 -1.0661 -0.0769
-1 2 37 0.4631 0.3466
-1 3 0 -13.9072 0.0063
-1 3 1 8.7984 -0.1121
-1 3 2 -8.2371 0.0307
-1 3 3 11.2848 -0.0040
-1 3 4 -0.8236 -0.0048
-1 3 5 9.4507 0.0407
-1 3 6 2.9079 -0.0449
-1 3 7 6.3012 -0.0215
-1 3 8 2.8348 -0.0215
-1 3 9 5.1042 -0.0650
-1 3 10 2.3009 0.0363
-1 3 11 6.0034 -0.0123
-1 3 12 2.6620 0.0420
-1 3 13 6.4465 0.0596
-1 3 14 2.4585 -0.0077
-1 3 15 4.6151 0.0569
-1 3 16 1.0410 -0.0184
-1 3 17 1.4589 0.0023
-1 3 18 -0.0591 0.0499
-1 3 19 -0.8841 -0.0231
-1 3 20 0.2201 0.1011
-1 3 21 -1.6580 -0.0064
-1 3 22 0.8421 0.0407
-1 3 23 -1.6232 -0.0046
-1 3 24 0.6752 -0.0675
-1 3 25 -1.2656 -0.0472
-1 3 26 0.3632 -0.0751
-1 3 27 -0.1811 -0.0893
-1 3 28 0.9437 0.0392
-1 3 29 1.6279 -0.0693
-1 3 30 1.8578 0.1284
-1 3 31 3.0005 0.0143
-1 3 32 1.7702 0.0651
-1 3 33 2.8654 0.0920
-1 3 34 0.6806 -0.1081
-1 3 35 1.6216 0.0876
-1 3 36 -0.1381 -0.2543
-1 3 37 0.5564 -0.0056
-1 4 0 1.4826 -0.0022
-1 4 1 1.6613 -0.0032
-1 4 2 4.1803 -0.0213
-1 4 3 0.0305 0.0339
-1 4 4 2.1184 0.0123
-1 4 5 -1.3984 0.0414
-1 4 6 -2.3084 0.0710
-1 4 7 -1.7304 0.0416
-1 4 8 -4.7770 0.0801
-1 4 9 -1.7755 0.0433
-1 4 10 -4.3544 0.0221
-1 4 11 -2.6524 0.0332
-1 4 12 -3.2444 -0.0356
-1 4 13 -4.1738 0.0086
-1 4 14 -2.6880 -0.0328
-1 4 15 -5.1469 -0.0172
-1 4 16 -1.7716 0.0053
-1 4 17 -4.9018 -0.0333
-1 4 18 -0.0313 0.0110
-1 4 19 -3.8774 -0.0344
-1 4 20 1.2914 -0.0256
-1 4 21 -2.7678 -0.0179
-1 4 22 1.2885 -0.0419
-1 4 23 -1.7381 0.0033
-1 4 24 0.8351 0.0089
-1 4 25 -0.7266 0.0009
-1 4 26 0.9732 0.0821
-1 4 27 -0.0334 -0.0339
-1 4 28 1.1644 0.0799
-1 4 29 -0.1063 -0.0727
-1 4 30 0.3453 -0.0350
-1 4 31 -0.8441 -0.0886
-1 4 32 -1.1441 -0.1781
-1 4 33 -1.5230 -0.0916
-1 4 34 -1.9344 -0.2128
-1 4 35 -1.5256 -0.0959
-1 4 36 -1.5159 -0.0878
-1 5 0 1.0662 -0.0359
-1 5 1 3.7522 -0.0069
-1 5 2 -1.3029 0.0304
-1 5 3 4.4275 0.0291
-1 5 4 -3.6568 0.0591
-1 5 5 4.4176 0.0167
-1 5 6 -3.3444 0.0173
-1 5 7 3.4032 -0.0225
-1 5 8 -0.9332 -0.0370
-1 5 9 1.7179 -0.0346
-1 5 10 1.0436 -0.0388
-1 5 11 0.3004 -0.0080
-1 5 12 1.5074 -0.0061
-1 5 13 -0.2889 0.0177
-1 5 14 1.3902 0.0045
-1 5 15 -0.2904 0.0174
-1 5 16 1.3818 -0.0073
-1 5 17 -0.0797 0.0145
-1 5 18 0.9602 0.0024
-1 5 19 0.3352 0.0326
-1 5 20 -0.1393 0.0359
-1 5 21 0.8895 0.0447
-1 5 22 -1.0362 0.0476
-1 5 23 1.0942 0.0137
-1 5 24 -0.9885 0.0194
-1 5 25 0.5915 -0.0353
-1 5 26 -0.5460 -0.0085
-1 5 27 -0.2141 -0.0329
-1 5 28 -0.6235 0.0094
-1 5 29 -0.5509 0.0370
-1 5 30 -1.0962 0.0868
-1 5 31 -0.1812 0.1035
-1 5 32 -1.1290 0.2139
-1 5 33 0.4526 0.0952
-1 5 34 -0.5072 0.3516
-1 5 35 0.8541 0.0249
-1 6 0 -1.5408 0.0757
-1 6 1 5.7085 0.0477
-1 6 2 -1.3297 0.0423
-1 6 3 4.4824 0.0182
-1 6 4 -0.0422 -0.0204
-1 6 5 2.8874 -0.0352
-1 6 6 1.6293 -0.0432
-1 6 7 1.5932 -0.0414
-1 6 8 2.3057 -0.0189
-1 6 9 1.0640 -0.0114
-1 6 10 1.6715 -0.0071
-1 6 11 1.1039 0.0016
-1 6 12 0.5947 -0.0290
-1 6 13 1.3058 -0.0042
-1 6 14 -0.2073 -0.0302
-1 6 15 1.7420 0.0081
-1 6 16 -0.7987 0.0179
-1 6 17 2.6175 0.0336
-1 6 18 -1.3095 0.0497
-1 6 19 3.4183 0.0285
-1 6 20 -1.3814 0.0028
-1 6 21 3.2330 -0.0026
-1 6 22 -0.7172 -0.0699
-1 6 23 2.0559 0.0050
-1 6 24 0.2907 -0.0659
-1 6 25 1.0031 0.0726
-1 6 26 0.9383 0.0186
-1 6 27 0.8948 0.1152
-1 6 28 1.0154 0.0868
-1 6 29 1.2615 0.0322
-1 6 30 0.8788 0.0776
-1 6 31 1.1926 -0.1613
-1 6 32 0.8457 0.0224
-1 6 33 0.6030 -0.3382
-1 6 34 0.8541 -0.0359
-1 7 0 0.1027 -0.0274
-1 7 1 0.9252 0.0374
-1 7 2 -1.3323 -0.0371
-1 7 3 -0.4436 0.0020
-1 7 4 -2.5757 -0.0017
-1 7 5 -1.3106 -0.0050
-1 7 6 -3.6208 0.0332
-1 7 7 -1.4752 0.0017
-1 7 8 -4.5940 0.0285
-1 7 9 -1.0790 -0.0029
-1 7 10 -5.2755 0.0113
-1 7 11 -0.2429 0.0009
-1 7 12 -5.2624 0.0275
-1 7 13 1.1222 0.0233
-1 7 14 -4.5274 0.0563
-1 7 15 2.7325 0.0220
-1 7 16 -3.5049 0.0334
-1 7 17 3.5779 -0.0251
-1 7 18 -2.5555 -0.0383
-1 7 19 2.8779 -0.0549
-1 7 20 -1.6288 -0.0737
-1 7 21 1.2377 -0.0047
-1 7 22 -0.6228 -0.0288
-1 7 23 0.0832 0.0680
-1 7 24 0.1942 0.0242
-1 7 25 -0.0814 0.0398
-1 7 26 0.4427 0.0001
-1 7 27 -0.0857 -0.1015
-1 7 28 0.1997 -0.0684
-1 7 29 -0.6187 -0.2158
-1 7 30 -0.0433 -0.0728
-1 7 31 -1.2001 -0.1747
-1 7 32 -0.0135 0.0228
-1 7 33 -1.0850 -0.0082
-1 8 0 -3.6229 -0.0136
-1 8 1 -0.2674 0.0145
-1 8 2 -3.6992 0.0006
-1 8 3 0.1089 -0.0248
-1 8 4 -2.8073 -0.0167
-1 8 5 0.8161 -0.0409
-1 8 6 -2.0589 -0.0458
-1 8 7 1.7709 -0.0303
-1 8 8 -1.9616 -0.0437
-1 8 9 2.7249 0.0036
-1 8 10 -1.9584 -0.0184
-1 8 11 3.4492 0.0289
-1 8 12 -1.5171 -0.0197
-1 8 13 3.5945 0.0067
-1 8 14 -1.0178 -0.0528
-1 8 15 2.7238 -0.0431
-1 8 16 -1.0479 -0.0621
-1 8 17 0.9527 -0.0502
-1 8 18 -1.3439 -0.0233
-1 8 19 -0.7098 -0.0018
-1 8 20 -1.1701 0.0021
-1 8 21 -1.2605 0.0210
-1 8 22 -0.4965 -0.0462
-1 8 23 -0.8607 -0.0319
-1 8 24 -0.0341 -0.1206
-1 8 25 -0.5196 -0.0735
-1 8 26 -0.1247 -0.1128
-1 8 27 -0.6640 0.0166
-1 8 28 -0.3246 0.0002
-1 8 29 -0.7101 0.2080
-1 8 30 -0.2511 0.1154
-1 8 31 -0.1994 0.3267
-1 8 32 -0.1708 0.1279
-1 9 0 1.1694 -0.0060
-1 9 1 0.9853 -0.0132
-1 9 2 2.2848 -0.0315
-1 9 3 0.8655 -0.0029
-1 9 4 2.4201 -0.0314
-1 9 5 1.2415 0.0401
-1 9 6 1.7808 0.0032
-1 9 7 1.7801 0.0648
-1 9 8 1.6739 0.0182
-1 9 9 2.0866 0.0390
-1 9 10 2.7367 -0.0165
-1 9 11 2.0192 -0.0140
-1 9 12 3.9384 -0.0418
-1 9 13 1.6086 -0.0449
-1 9 14 3.9845 -0.0038
-1 9 15 1.0616 -0.0407
-1 9 16 3.0582 0.0376
-1 9 17 0.7747 -0.0367
-1 9 18 2.3227 -0.0089
-1 9 19 0.9680 -0.0515
-1 9 20 2.1426 -0.1007
-1 9 21 1.3179 -0.0331
-1 9 22 1.8196 -0.0931
-1 9 23 1.2969 0.0794
-1 9 24 0.9793 0.0416
-1 9 25 0.8826 0.2391
-1 9 26 0.1917 0.1389
-1 9 27 0.5578 0.2946
-1 9 28 -0.0151 0.0466
-1 9 29 0.5655 0.1564
-1 9 30 0.0890 -0.1712
-1 10 0 0.7657 -0.0201
-1 10 1 -2.7302 -0.0141
-1 10 2 0.0152 -0.0062
-1 10 3 -2.4704 0.0221
-1 10 4 -0.7842 0.0180
-1 10 5 -2.2396 0.0143
-1 10 6 -0.6904 0.0106
-1 10 7 -2.6132 -0.0306
-1 10 8 0.1949 -0.0182
-1 10 9 -3.3640 -0.0348
-1 10 10 0.3566 -0.0051
-1 10 11 -3.9857 0.0137
-1 10 12 -1.2725 0.0504
-1 10 13 -4.2215 0.0278
-1 10 14 -3.7156 0.0546
-1 10 15 -3.9889 -0.0344
-1 10 16 -5.0539 -0.0212
-1 10 17 -3.2161 -0.0764
-1 10 18 -4.7023 -0.0459
-1 10 19 -2.0190 0.0068
-1 10 20 -3.6914 0.0868
-1 10 21 -0.8227 0.1495
-1 10 22 -2.9399 0.2440
-1 10 23 -0.0594 0.1610
-1 10 24 -2.2917 0.1855
-1 10 25 0.1898 -0.0339
-1 10 26 -1.3809 -0.0933
-1 10 27 0.1397 -0.2740
-1 10 28 -0.4795 -0.3119
-1 11 0 -0.4081 0.0108
-1 11 1 -2.2716 0.0074
-1 11 2 -0.2424 0.0152
-1 11 3 -1.9655 -0.0008
-1 11 4 0.4551 0.0039
-1 11 5 -2.1121 -0.0273
-1 11 6 1.3992 -0.0007
-1 11 7 -2.1193 0.0128
-1 11 8 1.4813 0.0172
-1 11 9 -1.4883 0.0774
-1 11 10 0.2253 0.0212
-1 11 11 -0.4022 0.0333
-1 11 12 -1.2080 -0.0263
-1 11 13 0.7399 -0.0981
-1 11 14 -1.2935 -0.0614
-1 11 15 1.8353 -0.1180
-1 11 16 -0.0766 0.0316
-1 11 17 2.8068 0.0443
-1 11 18 0.9751 0.2148
-1 11 19 3.1985 0.1682
-1 11 20 0.8982 0.2614
-1 11 21 2.5399 0.0260
-1 11 22 0.1779 0.0428
-1 11 23 1.0627 -0.2708
-1 11 24 -0.2873 -0.2363
-1 11 25 -0.3330 -0.3809
-1 12 0 2.7581 -0.0056
-1 12 1 -0.2109 -0.0098
-1 12 2 2.9578 -0.0088
-1 12 3 -0.0491 -0.0330
-1 12 4 3.1418 0.0165
-1 12 5 0.1974 0.0060
-1 12 6 2.8213 0.0335
-1 12 7 0.6862 0.0532
-1 12 8 1.7323 0.0038
-1 12 9 1.0717 -0.0090
-1 12 10 0.6281 -0.0351
-1 12 11 1.1645 -0.1051
-1 12 12 0.4554 0.0095
-1 12 13 1.2477 -0.0299
-1 12 14 1.0275 0.1461
-1 12 15 1.4862 0.1904
-1 12 16 1.2514 0.2188
-1 12 17 1.4798 0.2516
-1 12 18 0.6266 0.0696
-1 12 19 0.8365 0.0077
-1 12 20 -0.1590 -0.2102
-1 12 21 -0.0645 -0.2596
-1 12 22 -0.2717 -0.3156
-1 13 0 -0.0248 -0.0143
-1 13 1 0.3718 -0.0237
-1 13 2 -0.2102 0.0298
-1 13 3 0.3473 0.0001
-1 13 4 -0.1395 0.0368
-1 13 5 0.2463 0.0333
-1 13 6 -0.3756 -0.0261
-1 13 7 -0.0169 -0.0120
-1 13 8 -0.7788 -0.0732
-1 13 9 -0.2710 -0.0550
-1 13 10 -0.8021 -0.0263
-1 13 11 -0.1592 0.0547
-1 13 12 -0.4465 0.0372
-1 13 13 0.2613 0.2292
-1 13 14 -0.3111 -0.0446
-1 13 15 0.4291 0.1997
-1 13 16 -0.6792 -0.2773
-1 13 17 0.0394 -0.0562
-1 13 18 -1.0852 -0.4308
-1 14 0 -1.5772 0.0581
-1 14 1 0.8288 -0.0058
-1 14 2 -0.7774 0.0646
-1 14 3 0.4679 0.0051
-1 14 4 -0.3996 -0.0080
-1 14 5 0.1084 -0.0271
-1 14 6 -0.5394 -0.0512
-1 14 7 -0.0063 -0.0424
-1 14 8 -0.6701 -0.0064
-1 14 9 0.2674 0.0475
-1 14 10 -0.4754 0.0183
-1 14 11 0.6586 0.1496
-1 14 12 -0.1984 -0.0937
-1 14 13 0.6990 0.0875
0 0 2 77.5246 0.4691
0 0 4 54.4037 0.4074
0 0 6 29.8944 -0.0084
0 0 8 13.7016 -0.2023
0 0 10 6.9158 -0.0183
0 0 12 4.2363 0.1566
0 0 14 1.3278 0.0468
0 0 16 -1.2026 -0.1368
0 0 18 -0.8699 -0.1070
0 0 20 2.0307 0.0479
0 0 22 4.6793 0.0686
0 0 24 5.5191 -0.0315
0 0 26 5.4808 -0.0317
0 0 28 5.4915 0.0839
0 0 30 4.9471 0.0979
0 0 32 3.3857 -0.0418
0 0 34 1.9007 -0.0910
0 0 36 1.6230 0.1051
0 1 1 -32.5083 -0.0159
0 1 2 -19.0338 0.1332
0 1 3 -31.8006 -0.1359
0 1 4 -28.2779 -0.2787
0 1 5 -28.3777 -0.1357
0 1 6 -25.2890 -0.3039
0 1 7 -21.5868 -0.0410
0 1 8 -15.9122 -0.0161
0 1 9 -13.8126 0.0014
0 1 10 -8.1460 0.1291
0 1 11 -8.0760 -0.0464
0 1 12 -5.0896 -0.0174
0 1 13 -5.1132 -0.0705
0 1 14 -4.0132 -0.1563
0 1 15 -3.7117 -0.0140
0 1 16 -1.5445 -0.0633
0 1 17 -2.9359 0.0304
0 1 18 2.0243 0.0895
0 1 19 -2.7321 -0.0086
0 1 20 4.1950 0.0603
0 1 21 -2.8195 -0.0625
0 1 22 4.1926 -0.0777
0 1 23 -2.4489 -0.0631
0 1 24 3.4790 -0.0896
0 1 25 -1.5044 -0.0647
0 1 26 3.0197 0.0352
0 1 27 -0.8280 -0.1138
0 1 28 2.2026 0.0912
0 1 29 -1.0120 -0.1200
0 1 30 0.7551 0.0016
0 1 31 -1.5570 -0.0139
0 1 32 -0.1608 -0.0740
0 1 33 -1.6576 0.0615
0 1 34 0.3035 -0.0121
0 1 35 -1.2653 -0.0836
0 1 36 1.1799 0.0875
0 1 37 -0.8769 -0.3611
0 2 0 -3.6453 -0.0620
0 2 1 -2.7851 -0.0890
0 2 2 0.0395 -0.2617
0 2 3 -5.6769 0.0018
0 2 4 7.9384 -0.1164
0 2 5 -3.8707 0.0847
0 2 6 13.5666 0.1441
0 2 7 -0.7246 0.0625
0 2 8 13.1052 0.1710
0 2 9 0.0196 -0.0100
0 2 10 8.4404 -0.0093
0 2 11 -1.3099 -0.0149
0 2 12 4.3760 -0.0976
0 2 13 -2.1298 0.0381
0 2 14 3.4587 0.0088
0 2 15 -1.7105 0.0344
0 2 16 4.2525 0.1119
0 2 17 -1.3347 -0.0419
0 2 18 4.2723 0.0615
0 2 19 -1.5096 -0.0713
0 2 20 3.0661 -0.0292
0 2 21 -1.3859 0.0003
0 2 22 1.6982 0.0030
0 2 23 -0.8001 0.0628
0 2 24 0.5129 0.1137
0 2 25 -0.8545 0.0216
0 2 26 -0.9867 0.1377
0 2 27 -1.9819 -0.0447
0 2 28 -2.4534 0.0449
0 2 29 -2.9730 -0.0196
0 2 30 -2.5880 -0.0286
0 2 31 -2.6860 0.0518
0 2 32 -1.0928 0.0222
0 2 33 -1.6234 0.0423
0 2 34 0.5422 0.1536
0 2 35 -0.9812 -0.0307
0 2 36 0.8811 0.2628
0 2 37 -0.9410 -0.0247
0 3 1 -16.0065 0.0620
0 3 2 6.5681 -0.0390
0 3 3 -9.3655 0.0509
0 3 4 9.2297 0.0739
0 3 5 -2.0997 -0.0143
0 3 6 7.6291 0.0370
0 3 7 1.0742 -0.0368
0 3 8 4.7229 -0.0575
0 3 9 1.1951 0.0197
0 3 10 3.3374 -0.0493
0 3 11 1.5005 0.0712
0 3 12 3.6048 0.0430
0 3 13 2.4232 0.0386
0 3 14 3.8471 0.0792
0 3 15 2.2549 -0.0276
0 3 16 3.0981 0.0222
0 3 17 0.8346 -0.0228
0 3 18 1.8890 -0.0313
0 3 19 -0.2009 0.0445
0 3 20 0.8878 -0.0189
0 3 21 -0.2515 0.0565
0 3 22 -0.0420 0.0084
0 3 23 -0.3924 -0.0314
0 3 24 -0.9905 -0.0096
0 3 25 -1.0470 -0.1085
0 3 26 -1.1380 -0.0504
0 3 27 -1.0768 -0.0600
0 3 28 0.3070 -0.0552
0 3 29 0.1652 0.0687
0 3 30 2.6316 -0.0144
0 3 31 1.4830 0.1310
0 3 32 4.0318 0.0290
0 3 33 1.4917 0.0641
0 3 34 3.6003 0.0301
0 3 35 0.5267 -0.0627
0 3 36 2.1885 -0.0256
0 3 37 -0.0884 -0.1661
0 4 0 3.5450 -0.0157
0 4 1 2.6120 -0.0006
0 4 2 2.3412 0.0150
0 4 3 5.0520 -0.0199
0 4 4 -0.1864 0.0233
0 4 5 2.5627 0.0180
0 4 6 -2.0874 0.0240
0 4 7 -1.4584 0.0595
0 4 8 -2.6680 0.0303
0 4 9 -3.1175 0.0358
0 4 10 -2.6963 0.0204
0 4 11 -2.5378 -0.0327
0 4 12 -2.8577 -0.0147
0 4 13 -2.0706 -0.0643
0 4 14 -2.9373 -0.0440
0 4 15 -2.2771 -0.0313
0 4 16 -2.6685 -0.0443
0 4 17 -1.9174 0.0065
0 4 18 -2.4972 -0.0330
0 4 19 -0.7637 -0.0077
0 4 20 -2.8695 -0.0281
0 4 21 -0.0186 -0.0503
0 4 22 -3.2391 -0.0179
0 4 23 -0.0993 -0.0554
0 4 24 -2.5817 -0.0003
0 4 25 -0.0229 -0.0058
0 4 26 -0.8772 -0.0108
0 4 27 0.6388 0.0429
0 4 28 0.5861 -0.0742
0 4 29 0.8305 0.0252
0 4 30 0.6376 -0.1567
0 4 31 -0.2563 -0.0600
0 4 32 -0.4658 -0.2035
0 4 33 -1.7351 -0.1392
0 4 34 -1.4621 -0.1997
0 4 35 -2.1840 -0.1281
0 4 36 -1.5239 -0.1597
0 5 1 1.1345 -0.0034
0 5 2 1.0957 0.0156
0 5 3 -1.3648 0.0410
0 5 4 2.2003 0.0548
0 5 5 -3.1697 0.0314
0 5 6 2.7706 0.0252
0 5 7 -2.1990 -0.0188
0 5 8 2.3715 -0.0233
0 5 9 0.1050 -0.0349
0 5 10 1.4633 -0.0240
0 5 11 1.2800 0.0062
0 5 12 0.8110 0.0206
0 5 13 1.0465 0.0420
0 5 14 0.3662 0.0523
0 5 15 0.7779 0.0275
0 5 16 -0.4668 0.0452
0 5 17 0.9790 0.0035
0 5 18 -1.5287 0.0351
0 5 19 0.9318 0.0185
0 5 20 -1.7722 0.0519
0 5 21 0.3906 0.0438
0 5 22 -0.7253 0.0638
0 5 23 0.0476 0.0271
0 5 24 0.6331 0.0293
0 5 25 0.1839 -0.0119
0 5 26 0.9872 -0.0237
0 5 27 0.1165 -0.0048
0 5 28 0.2509 -0.0241
0 5 29 -0.5836 0.0702
0 5 30 -0.5054 0.0420
0 5 31 -1.2595 0.1763
0 5 32 -0.4405 0.1038
0 5 33 -1.1142 0.2783
0 5 34 0.2690 0.0955
0 5 35 -0.3518 0.3497
0 6 0 5.7333 0.0442
0 6 1 -0.0168 0.0635
0 6 2 5.3240 0.0625
0 6 3 0.6536 0.0039
0 6 4 4.1605 0.0019
0 6 5 2.3479 -0.0338
0 6 6 2.6617 -0.0429
0 6 7 3.7078 -0.0051
0 6 8 1.5969 -0.0159
0 6 9 3.4998 0.0372
0 6 10 1.3115 0.0303
0 6 11 2.1526 0.0212
0 6 12 1.2919 0.0336
0 6 13 0.9786 -0.0252
0 6 14 1.0251 0.0152
0 6 15 0.4873 -0.0138
0 6 16 0.9185 0.0239
0 6 17 0.1814 0.0519
0 6 18 1.6471 0.0453
0 6 19 -0.3087 0.0654
0 6 20 2.8191 0.0333
0 6 21 -0.6965 -0.0147
0 6 22 3.1808 0.0041
0 6 23 -0.6825 -0.0836
0 6 24 2.2620 0.0222
0 6 25 -0.4705 -0.0387
0 6 26 1.0291 0.0888
0 6 27 -0.3795 0.0673
0 6 28 0.5935 0.1091
0 6 29 -0.3550 0.1032
0 6 30 0.9126 0.0045
0 6 31 -0.1718 0.0367
0 6 32 1.1850 -0.1818
0 6 33 0.1242 -0.0540
0 6 34 1.0017 -0.3236
0 7 1 0.6682 -0.0440
0 7 2 -1.5095 0.0063
0 7 3 0.0458 -0.0224
0 7 4 -2.6733 -0.0092
0 7 5 -1.2538 0.0334
0 7 6 -3.1127 0.0090
0 7 7 -3.0276 0.0493
0 7 8 -2.7783 0.0130
0 7 9 -4.6292 0.0108
0 7 10 -2.0642 -0.0095
0 7 11 -5.3051 -0.0105
0 7 12 -1.2443 -0.0140
0 7 13 -4.8405 0.0319
0 7 14 -0.1503 0.0058
0 7 15 -3.7780 0.0757
0 7 16 1.1893 -0.0042
0 7 17 -2.8513 0.0383
0 7 18 2.0134 -0.0528
0 7 19 -2.2531 -0.0484
0 7 20 1.6008 -0.0610
0 7 21 -1.6358 -0.0745
0 7 22 0.3840 0.0144
0 7 23 -0.7830 -0.0191
0 7 24 -0.4323 0.0844
0 7 25 0.0147 0.0112
0 7 26 -0.3657 0.0355
0 7 27 0.3740 -0.0572
0 7 28 -0.0857 -0.1009
0 7 29 0.3486 -0.1468
0 7 30 -0.2497 -0.1715
0 7 31 0.2938 -0.1317
0 7 32 -0.6254 -0.0890
0 7 33 0.3420 -0.0040
0 8 0 -1.1661 0.0343
0 8 1 -0.6113 0.0112
0 8 2 -1.0450 0.0020
0 8 3 -1.5838 0.0184
0 8 4 -0.5350 -0.0281
0 8 5 -2.1088 -0.0137
0 8 6 0.4829 -0.0482
0 8 7 -2.3499 -0.0410
0 8 8 1.7158 -0.0424
0 8 9 -2.2981 -0.0190
0 8 10 2.6865 -0.0058
0 8 11 -1.7560 0.0208
0 8 12 3.1415 0.0197
0 8 13 -0.9616 0.0171
0 8 14 2.9924 -0.0085
0 8 15 -0.6065 -0.0226
0 8 16 2.1586 -0.0546
0 8 17 -0.9178 -0.0327
0 8 18 0.8589 -0.0441
0 8 19 -1.2336 0.0001
0 8 20 -0.1921 0.0137
0 8 21 -0.9079 0.0070
0 8 22 -0.4022 0.0284
0 8 23 -0.2200 -0.0513
0 8 24 -0.0431 -0.0208
0 8 25 0.1112 -0.1021
0 8 26 0.1057 -0.0234
0 8 27 -0.0173 -0.0476
0 8 28 -0.1782 0.1092
0 8 29 -0.1219 0.0952
0 8 30 -0.3699 0.2901
0 8 31 -0.0337 0.2013
0 8 32 -0.1215 0.3423
0 9 1 1.5991 -0.0226
0 9 2 0.1166 -0.0334
0 9 3 1.6391 -0.0388
0 9 4 0.8589 -0.0174
0 9 5 1.4501 -0.0172
0 9 6 2.0165 0.0241
0 9 7 1.2826 0.0217
0 9 8 2.8377 0.0436
0 9 9 1.7835 0.0147
0 9 10 2.9367 0.0180
0 9 11 2.8535 -0.0353
0 9 12 2.5710 -0.0268
0 9 13 3.4587 -0.0462
0 9 14 2.1634 -0.0498
0 9 15 2.9932 0.0091
0 9 16 1.9201 -0.0475
0 9 17 2.1274 0.0420
0 9 18 1.8687 -0.0498
0 9 19 1.7743 -0.0099
0 9 20 1.9109 -0.0538
0 9 21 1.8223 -0.0550
0 9 22 1.7962 0.0002
0 9 23 1.5668 0.0324
0 9 24 1.3438 0.1412
0 9 25 0.9354 0.1986
0 9 26 0.7554 0.2757
0 9 27 0.4797 0.2419
0 9 28 0.4423 0.2549
0 9 29 0.3726 0.0698
0 9 30 0.4846 0.0543
0 10 0 -2.3445 -0.0204
0 10 1 -0.2450 -0.0191
0 10 2 -1.8650 -0.0007
0 10 3 -0.7761 0.0078
0 10 4 -1.0630 0.0219
0 10 5 -1.0617 0.0185
0 10 6 -1.0133 -0.0048
0 10 7 -0.6165 -0.0161
0 10 8 -1.8842 -0.0405
0 10 9 0.1590 -0.0448
0 10 10 -2.8604 -0.0203
0 10 11 0.0435 -0.0044
0 10 12 -3.2322 0.0213
0 10 13 -1.3961 0.0560
0 10 14 -3.0566 -0.0061
0 10 15 -3.0095 0.0308
0 10 16 -2.7129 -0.0877
0 10 17 -3.4363 -0.0482
0 10 18 -2.2934 -0.0920
0 10 19 -2.6840 -0.0147
0 10 20 -1.6903 0.0374
0 10 21 -1.7387 0.1655
0 10 22 -0.9874 0.1567
0 10 23 -1.1263 0.2691
0 10 24 -0.4431 0.0762
0 10 25 -0.6332 0.0896
0 10 26 -0.1800 -0.1877
0 10 27 -0.1479 -0.2468
0 10 28 -0.1096 -0.3966
0 11 1 -0.7171 0.0213
0 11 2 0.2851 0.0117
0 11 3 -0.5094 0.0105
0 11 4 -0.1925 -0.0166
0 11 5 0.1949 -0.0173
0 11 6 -1.0605 -0.0213
0 11 7 1.0113 -0.0203
0 11 8 -1.3041 0.0487
0 11 9 0.9384 0.0012
0 11 10 -0.6182 0.0851
0 11 11 -0.2338 -0.0169
0 11 12 0.3183 -0.0195
0 11 13 -1.3457 -0.0903
0 11 14 0.8699 -0.1462
0 11 15 -1.2537 -0.1022
0 11 16 1.1381 -0.0849
0 11 17 -0.2573 0.0493
0 11 18 1.4224 0.1194
0 11 19 0.4369 0.2345
0 11 20 1.5077 0.1628
0 11 21 0.2732 0.1908
0 11 22 0.9599 -0.1007
0 11 23 -0.2766 -0.1076
0 11 24 -0.0910 -0.4125
0 11 25 -0.6411 -0.3405
0 12 0 -0.5885 0.0002
0 12 1 0.1423 -0.0087
0 12 2 -0.7643 -0.0175
0 12 3 0.6437 -0.0016
0 12 4 -0.8927 -0.0088
0 12 5 1.2432 0.0332
0 12 6 -0.4384 0.0605
0 12 7 1.1725 0.0442
0 12 8 0.3510 0.0693
0 12 9 0.2319 -0.0002
0 12 10 0.7536 -0.0495
0 12 11 -0.6480 -0.0314
0 12 12 0.6290 -0.1170
0 12 13 -0.5357 0.0512
0 12 14 0.5543 0.0454
0 12 15 0.2954 0.2036
0 12 16 0.8437 0.2664
0 12 17 0.8237 0.2182
0 12 18 1.0265 0.2002
0 12 19 0.6362 -0.0170
0 12 20 0.6141 -0.1509
0 12 21 0.2571 -0.2959
0 12 22 -0.0569 -0.3697
0 13 1 0.4613 -0.0086
0 13 2 0.1126 -0.0138
0 13 3 0.8358 0.0250
0 13 4 0.3185 0.0160
0 13 5 0.8164 0.0013
0 13 6 0.3500 0.0002
0 13 7 0.0657 -0.0752
0 13 8 -0.0094 -0.0860
0 13 9 -0.7410 -0.0964
0 13 10 -0.4129 -0.0762
0 13 11 -0.8175 -0.0191
0 13 12 -0.3453 0.1257
0 13 13 -0.3117 0.0242
0 13 14 0.0627 0.2966
0 13 15 -0.0203 -0.1195
0 13 16 0.1285 0.1685
0 13 17 -0.2949 -0.3697
0 13 18 -0.3990 -0.1272
0 14 0 1.1142 -0.0059
0 14 1 0.3059 0.0400
0 14 2 1.0183 0.0138
0 14 3 0.5154 0.0252
0 14 4 0.7345 0.0173
0 14 5 0.0379 -0.0382
0 14 6 0.4142 -0.0045
0 14 7 -0.5406 -0.0400
0 14 8 0.3897 0.0542
0 14 9 -0.5398 0.0214
0 14 10 0.7579 0.2168
0 14 11 -0.0183 0.0025
0 14 12 1.0934 0.2927
0 14 13 0.3993 -0.1620
1 0 1 75.5223 0.4856
1 0 3 70.4407 0.6078
1 0 5 52.3857 0.1562
1 0 7 31.5404 -0.3004
1 0 9 16.4154 -0.2771
1 0 11 8.7529 0.0262
1 0 13 5.1088 0.1255
1 0 15 2.3578 -0.0377
1 0 17 0.5838 -0.1255
1 0 19 0.9441 0.0004
1 0 21 2.7647 0.1030
1 0 23 4.1445 0.0163
1 0 25 4.4149 -0.0820
1 0 27 4.3619 -0.0030
1 0 29 4.3563 0.1161
1 0 31 3.8217 0.0476
1 0 33 2.6440 -0.1185
1 0 35 1.6777 -0.0877
1 0 37 1.3882 0.1695
1 1 1 9.0168 0.2719
1 1 2 -26.0396 -0.1645
1 1 3 -8.9580 -0.2452
1 1 4 -25.1505 -0.2075
1 1 5 -19.6207 -0.4930
1 1 6 -21.5795 -0.1260
1 1 7 -20.0758 -0.2256
1 1 8 -15.3831 -0.0160
1 1 9 -14.3300 0.1353
1 1 10 -9.2252 -0.0002
1 1 11 -8.4677 0.1485
1 1 12 -5.4821 -0.0466
1 1 13 -5.2492 -0.0691
1 1 14 -4.1115 -0.0418
1 1 15 -3.3474 -0.1293
1 1 16 -3.7796 0.0118
1 1 17 -0.8971 0.0214
1 1 18 -3.7911 0.0176
1 1 19 1.7891 0.0987
1 1 20 -4.0296 -0.0300
1 1 21 3.3594 -0.0189
1 1 22 -3.9574 -0.0419
1 1 23 3.6944 -0.1209
1 1 24 -2.9669 -0.0148
1 1 25 3.6920 -0.0363
1 1 26 -1.4845 -0.0414
1 1 27 3.5374 0.0988
1 1 28 -0.6737 -0.1098
1 1 29 2.6682 0.0826
1 1 30 -0.9456 -0.0754
1 1 31 1.2706 -0.0337
1 1 32 -1.5129 0.0774
1 1 33 0.4166 -0.0521
1 1 34 -1.5495 0.1268
1 1 35 0.4926 0.0517
1 1 36 -1.1163 -0.0804
1 1 37 0.6542 0.1123
1 2 1 -5.4227 -0.2516
1 2 2 -1.2146 -0.0675
1 2 3 -4.2822 -0.2502
1 2 4 -3.1100 0.0366
1 2 5 1.4410 0.0655
1 2 6 -1.1538 0.0659
1 2 7 6.5441 0.2628
1 2 8 0.8503 -0.0042
1 2 9 7.7367 0.1209
1 2 10 0.2916 -0.0610
1 2 11 5.8029 -0.1028
1 2 12 -1.4615 -0.0245
1 2 13 3.6204 -0.1039
1 2 14 -2.0787 0.0301
1 2 15 2.8476 0.0491
1 2 16 -1.5249 0.0025
1 2 17 2.9876 0.0976
1 2 18 -1.0132 -0.0606
1 2 19 3.0490 0.0069
1 2 20 -0.5890 -0.0431
1 2 21 2.8605 -0.0329
1 2 22 0.3763 0.0371
1 2 23 2.4684 0.0575
1 2 24 1.2800 0.0491
1 2 25 1.4022 0.1332
1 2 26 0.8009 -0.0306
1 2 27 -0.5151 0.0685
1 2 28 -0.9050 -0.0729
1 2 29 -2.2333 -0.0586
1 2 30 -2.1182 -0.0107
1 2 31 -2.4309 -0.0967
1 2 32 -1.8356 0.0476
1 2 33 -1.2469 -0.0218
1 2 34 -0.8803 0.0087
1 2 35 -0.1316 0.0784
1 2 36 -0.4159 -0.0342
1 2 37 0.0309 0.1473
1 3 1 -2.5805 -0.1019
1 3 2 -12.9447 0.0972
1 3 3 3.6487 0.0843
1 3 4 -6.9728 0.0495
1 3 5 6.5603 0.1349
1 3 6 -1.8243 -0.0141
1 3 7 5.8444 0.0191
1 3 8 -0.3681 0.0020
1 3 9 3.5454 -0.0621
1 3 10 -0.4209 0.0748
1 3 11 1.6033 -0.0008
1 3 12 0.5710 0.0937
1 3 13 0.5749 0.0810
1 3 14 1.9812 0.0255
1 3 15 0.2918 0.0552
1 3 16 2.1340 -0.0344
1 3 17 0.6793 -0.0227
1 3 18 1.3600 -0.0069
1 3 19 1.4377 -0.0347
1 3 20 0.9884 0.0482
1 3 21 1.6100 0.0116
1 3 22 0.8530 0.0243
1 3 23 0.4375 0.0258
1 3 24 -0.0919 -0.0629
1 3 25 -1.3563 -0.0050
1 3 26 -1.4226 -0.0873
1 3 27 -1.9598 -0.0095
1 3 28 -1.5281 0.0108
1 3 29 -0.5212 0.0417
1 3 30 -0.1379 0.1453
1 3 31 1.7417 0.0939
1 3 32 1.1346 0.2035
1 3 33 2.9260 0.0915
1 3 34 1.0632 0.1722
1 3 35 2.5139 0.0338
1 3 36 0.2674 0.1009
1 4 1 1.7777 0.0094
1 4 2 2.8637 -0.0161
1 4 3 -0.0800 0.0119
1 4 4 4.0286 -0.0285
1 4 5 -2.6244 -0.0048
1 4 6 1.5037 0.0063
1 4 7 -4.4052 -0.0078
1 4 8 -1.0168 0.0183
1 4 9 -5.1023 -0.0096
1 4 10 -1.0821 -0.0298
1 4 11 -4.9700 -0.0439
1 4 12 -0.0792 -0.0791
1 4 13 -3.8814 -0.0886
1 4 14 -0.1109 -0.0624
1 4 15 -1.8190 -0.0905
1 4 16 -0.9099 -0.0024
1 4 17 0.0947 -0.0539
1 4 18 -1.1581 0.0247
1 4 19 0.2347 -0.0333
1 4 20 -0.9710 -0.0049
1 4 21 -1.5105 -0.0391
1 4 22 -1.2607 -0.0422
1 4 23 -3.1626 -0.0276
1 4 24 -1.7019 -0.0422
1 4 25 -2.7252 0.0052
1 4 26 -1.1957 -0.0150
1 4 27 -0.4573 -0.0087
1 4 28 0.0395 0.0004
1 4 29 1.5233 -0.1119
1 4 30 0.5099 -0.0161
1 4 31 1.6973 -0.2501
1 4 32 -0.3509 -0.0521
1 4 33 0.5607 -0.3345
1 4 34 -1.3784 -0.0731
1 4 35 -0.4109 -0.3331
1 4 36 -1.3912 -0.0429
1 5 1 -2.5994 -0.0117
1 5 2 0.9038 0.0144
1 5 3 -0.9618 0.0630
1 5 4 -0.8809 0.0205
1 5 5 0.7229 0.0720
1 5 6 -1.4193 -0.0215
1 5 7 1.6550 0.0103
1 5 8 0.0609 -0.0564
1 5 9 1.7346 -0.0415
1 5 10 1.5245 -0.0216
1 5 11 1.7763 -0.0223
1 5 12 1.3304 0.0473
1 5 13 2.1322 0.0325
1 5 14 0.2696 0.0621
1 5 15 1.8229 0.0462
1 5 16 -0.1433 0.0174
1 5 17 -0.0692 0.0088
1 5 18 0.1552 -0.0065
1 5 19 -2.5554 -0.0161
1 5 20 0.3369 0.0180
1 5 21 -3.4109 0.0057
1 5 22 0.3307 0.0217
1 5 23 -1.8281 0.0248
1 5 24 0.6344 -0.0354
1 5 25 0.5093 -0.0134
1 5 26 1.0275 -0.0796
1 5 27 1.4077 -0.0776
1 5 28 0.7297 -0.0234
1 5 29 0.5506 -0.0877
1 5 30 -0.2439 0.1123
1 5 31 -0.6083 -0.0258
1 5 32 -0.9178 0.2391
1 5 33 -0.8172 0.0419
1 5 34 -0.6982 0.3119
1 5 35 -0.1874 0.0540
1 6 1 6.1533 0.0737
1 6 2 1.5683 0.0210
1 6 3 5.6074 0.0504
1 6 4 2.4875 -0.0367
1 6 5 4.1570 -0.0232
1 6 6 3.8471 -0.0248
1 6 7 2.5265 -0.0322
1 6 8 4.1970 0.0491
1 6 9 1.6656 0.0337
1 6 10 3.0851 0.0839
1 6 11 1.6024 0.0809
1 6 12 1.6309 0.0298
1 6 13 1.3115 0.0612
1 6 14 0.9937 -0.0245
1 6 15 0.2425 0.0298
1 6 16 1.0510 0.0165
1 6 17 -0.6159 0.0400
1 6 18 0.9607 0.0941
1 6 19 0.0102 0.0601
1 6 20 0.4174 0.0731
1 6 21 1.7262 0.0427
1 6 22 -0.2091 -0.0409
1 6 23 2.7355 0.0165
1 6 24 -0.6298 -0.0892
1 6 25 2.0689 0.0440
1 6 26 -0.9146 0.0108
1 6 27 0.6777 0.1098
1 6 28 -1.0955 0.1407
1 6 29 0.0486 0.1198
1 6 30 -1.0151 0.1454
1 6 31 0.4693 0.0177
1 6 32 -0.6668 0.0295
1 6 33 1.1081 -0.1408
1 6 34 -0.3312 -0.0894
1 7 1 -2.4039 0.0100
1 7 2 1.1895 -0.0460
1 7 3 -3.6378 -0.0252
1 7 4 1.1795 0.0081
1 7 5 -4.2321 -0.0080
1 7 6 -0.1374 0.0628
1 7 7 -3.8852 0.0290
1 7 8 -2.0886 0.0411
1 7 9 -2.8677 0.0198
1 7 10 -3.5709 -0.0266
1 7 11 -1.9364 -0.0174
1 7 12 -3.8986 -0.0369
1 7 13 -1.4239 -0.0210
1 7 14 -3.2830 0.0316
1 7 15 -0.8319 -0.0049
1 7 16 -2.5050 0.0734
1 7 17 0.2411 -0.0338
1 7 18 -2.1069 0.0097
1 7 19 1.2075 -0.0917
1 7 20 -1.9378 -0.0840
1 7 21 1.1764 -0.0849
1 7 22 -1.5191 -0.0834
1 7 23 0.2886 0.0028
1 7 24 -0.7407 -0.0075
1 7 25 -0.3682 0.0556
1 7 26 -0.0107 0.0001
1 7 27 -0.1750 -0.0178
1 7 28 0.2728 -0.1179
1 7 29 0.3635 -0.1460
1 7 30 0.1737 -0.2412
1 7 31 0.5116 -0.1797
1 7 32 0.0315 -0.2296
1 7 33 0.2300 -0.0756
1 8 1 -0.4580 0.0248
1 8 2 2.2060 0.0408
1 8 3 -0.4781 0.0130
1 8 4 0.1610 0.0346
1 8 5 -0.0797 -0.0072
1 8 6 -1.5589 -0.0085
1 8 7 0.7715 -0.0307
1 8 8 -2.4291 -0.0259
1 8 9 1.5828 -0.0243
1 8 10 -2.3266 0.0121
1 8 11 1.8186 0.0152
1 8 12 -1.4844 0.0504
1 8 13 1.4763 0.0293
1 8 14 -0.5671 0.0311
1 8 15 0.8865 -0.0163
1 8 16 -0.2361 -0.0156
1 8 17 0.1992 -0.0593
1 8 18 -0.4253 -0.0194
1 8 19 -0.5465 -0.0275
1 8 20 -0.4554 0.0141
1 8 21 -1.0608 0.0377
1 8 22 -0.0285 0.0072
1 8 23 -1.0222 0.0379
1 8 24 0.3468 -0.0632
1 8 25 -0.6155 -0.0124
1 8 26 0.1684 -0.1084
1 8 27 -0.3892 0.0182
1 8 28 -0.2942 -0.0393
1 8 29 -0.5232 0.1841
1 8 30 -0.4584 0.1080
1 8 31 -0.6480 0.3561
1 9 1 -1.3108 -0.0184
1 9 2 -0.0170 -0.0234
1 9 3 -1.0558 -0.0376
1 9 4 -0.5600 -0.0202
1 9 5 0.0922 -0.0154
1 9 6 -0.4165 0.0207
1 9 7 1.4260 0.0271
1 9 8 0.3428 0.0496
1 9 9 1.9787 0.0460
1 9 10 1.6276 0.0131
1 9 11 1.6322 0.0251
1 9 12 2.8409 -0.0449
1 9 13 1.1155 -0.0048
1 9 14 3.1551 -0.0351
1 9 15 1.0482 -0.0069
1 9 16 2.5263 0.0301
1 9 17 1.3762 0.0097
1 9 18 1.7913 0.0441
1 9 19 1.7099 0.0106
1 9 20 1.5174 -0.0148
1 9 21 1.8064 0.0115
1 9 22 1.3734 -0.0185
1 9 23 1.6262 0.0808
1 9 24 0.9399 0.1248
1 9 25 1.2455 0.2289
1 9 26 0.4887 0.3016
1 9 27 0.8771 0.3371
1 9 28 0.4490 0.3113
1 9 29 0.7558 0.2687
1 10 1 -2.1634 -0.0263
1 10 2 -0.9811 -0.0043
1 10 3 -0.8248 -0.0017
1 10 4 -0.8671 0.0301
1 10 5 0.1247 0.0051
1 10 6 -0.5081 0.0177
1 10 7 -0.2583 -0.0340
1 10 8 0.1580 -0.0390
1 10 9 -1.5120 -0.0541
1 10 10 0.6541 -0.0533
1 10 11 -2.3289 -0.0109
1 10 12 0.2288 0.0153
1 10 13 -2.0952 0.0271
1 10 14 -1.0026 0.0683
1 10 15 -1.3849 -0.0200
1 10 16 -1.9465 0.0128
1 10 17 -0.9789 -0.0942
1 10 18 -1.8398 -0.0529
1 10 19 -0.9369 -0.0572
1 10 20 -1.0556 0.0468
1 10 21 -0.8375 0.0965
1 10 22 -0.3363 0.2661
1 10 23 -0.5112 0.1824
1 10 24 0.1360 0.3292
1 10 25 -0.1718 0.0406
1 10 26 0.4930 0.0922
1 10 27 -0.0114 -0.2432
1 11 1 2.7481 0.0134
1 11 2 -0.3881 0.0322
1 11 3 2.4606 0.0100
1 11 4 -0.1719 0.0013
1 11 5 1.1740 -0.0339
1 11 6 0.4679 -0.0340
1 11 7 -0.0733 -0.0159
1 11 8 1.1229 -0.0240
1 11 9 -0.1612 0.0719
1 11 10 1.0022 0.0024
1 11 11 0.7120 0.0805
1 11 12 0.1249 -0.0397
1 11 13 1.3502 -0.0501
1 11 14 -0.5208 -0.1316
1 11 15 1.1029 -0.1335
1 11 16 -0.2556 -0.1148
1 11 17 0.4816 0.0060
1 11 18 0.4635 0.0778
1 11 19 0.1872 0.2185
1 11 20 0.7872 0.2420
1 11 21 0.1429 0.1795
1 11 22 0.5121 0.1243
1 11 23 -0.1534 -0.1538
1 11 24 0.0129 -0.1990
1 11 25 -0.7282 -0.4384
1 12 1 -0.7123 -0.0023
1 12 2 -2.3550 -0.0156
1 12 3 -1.3807 -0.0279
1 12 4 -1.4102 -0.0027
1 12 5 -1.4415 0.0141
1 12 6 -0.3976 0.0362
1 12 7 -0.6174 0.1022
1 12 8 -0.2135 0.0372
1 12 9 0.2872 0.0767
1 12 10 -0.8889 -0.0205
1 12 11 0.3502 -0.0639
1 12 12 -1.4185 -0.0448
1 12 13 -0.2495 -0.0792
1 12 14 -1.0397 0.0569
1 12 15 -0.5324 0.1398
1 12 16 -0.1198 0.1930
1 12 17 -0.0962 0.3127
1 12 18 0.4907 0.1407
1 12 19 0.4266 0.1261
1 12 20 0.5257 -0.1450
1 12 21 0.3927 -0.2724
1 12 22 0.3667 -0.3838
1 13 1 -0.2593 -0.0057
1 13 2 0.7413 0.0042
1 13 3 0.1564 -0.0009
1 13 4 1.4345 0.0244
1 13 5 0.6444 0.0226
1 13 6 1.1531 -0.0221
1 13 7 0.6266 -0.0483
1 13 8 0.0026 -0.0993
1 13 9 -0.0165 -0.1678
1 13 10 -0.9328 -0.0979
1 13 11 -0.5976 -0.1204
1 13 12 -0.8960 -0.0148
1 13 13 -0.4635 0.1155
1 13 14 -0.2664 -0.0095
1 13 15 0.0919 0.2350
1 13 16 0.0896 -0.1949
1 13 17 0.2227 0.0328
1 13 18 -0.1197 -0.4216
1 14 1 1.0497 -0.0117
1 14 2 1.9805 0.0096
1 14 3 1.0034 0.0199
1 14 4 1.3864 -0.0205
1 14 5 0.6528 0.0085
1 14 6 0.2179 -0.0622
1 14 7 0.2970 -0.0034
1 14 8 -0.4907 -0.0252
1 14 9 0.3857 0.1146
1 14 10 -0.2374 0.0400
1 14 11 0.9038 0.3180
1 14 12 0.4816 -0.0141
2 0 2 48.2493 0.9802
2 0 4 47.8014 0.6712
2 0 6 37.3335 0.0024
2 0 8 23.6372 -0.3329
2 0 10 13.0202 -0.1592
2 0 12 7.3972 0.0777
2 0 14 4.8098 0.0313
2 0 16 3.0445 -0.1150
2 0 18 1.8486 -0.0600
2 0 20 1.7690 0.1116
2 0 22 2.3721 0.1124
2 0 24 2.6685 -0.0543
2 0 26 2.5254 -0.1145
2 0 28 2.5205 0.0065
2 0 30 2.7178 0.0585
2 0 32 2.5818 -0.1129
2 0 34 1.9669 -0.2880
2 0 36 1.2857 -0.1926
2 1 2 14.8609 -0.0677
2 1 3 -13.9504 -0.3066
2 1 4 1.1342 -0.5801
2 1 5 -13.3398 -0.2635
2 1 6 -8.6418 -0.5446
2 1 7 -10.6407 -0.1252
2 1 8 -11.4781 -0.0988
2 1 9 -6.4457 -0.0155
2 1 10 -9.2035 0.1732
2 1 11 -3.1316 -0.0069
2 1 12 -5.7163 0.0548
2 1 13 -2.0568 -0.0273
2 1 14 -3.3355 -0.1157
2 1 15 -2.5201 -0.0007
2 1 16 -1.7987 -0.0438
2 1 17 -3.3596 0.0256
2 1 18 -0.1700 0.1135
2 1 19 -4.2171 -0.0091
2 1 20 1.4726 0.0795
2 1 21 -4.8839 -0.0447
2 1 22 2.5619 -0.0867
2 1 23 -4.6503 -0.0054
2 1 24 3.1487 -0.1164
2 1 25 -3.1891 0.0436
2 1 26 3.5764 0.0309
2 1 27 -1.4226 0.0055
2 1 28 3.6150 0.1258
2 1 29 -0.6180 -0.0390
2 1 30 2.8313 0.0422
2 1 31 -0.8842 0.0712
2 1 32 1.5420 -0.0689
2 1 33 -1.2523 0.2736
2 1 34 0.5613 -0.0419
2 1 35 -1.0552 0.2955
2 1 36 0.1318 0.0566
2 1 37 -0.5405 0.0443
2 2 2 -7.4533 -0.3118
2 2 3 1.8579 -0.0396
2 2 4 -8.2253 -0.0812
2 2 5 1.2529 0.0372
2 2 6 -4.6172 0.2695
2 2 7 3.0082 0.0118
2 2 8 0.0684 0.2957
2 2 9 3.5752 -0.0674
2 2 10 3.1204 0.0272
2 2 11 1.7636 -0.0826
2 2 12 3.9347 -0.1462
2 2 13 -0.4359 -0.0205
2 2 14 3.4751 -0.0590
2 2 15 -1.3356 0.0116
2 2 16 2.8300 0.0664
2 2 17 -1.3990 -0.0344
2 2 18 2.5050 0.0283
2 2 19 -1.3529 -0.0639
2 2 20 2.6358 -0.0673
2 2 21 -0.6989 0.0001
2 2 22 3.0831 -0.0366
2 2 23 0.8277 0.0744
2 2 24 3.1956 0.0736
2 2 25 1.9167 0.0425
2 2 26 2.1952 0.0733
2 2 27 1.2478 -0.0500
2 2 28 0.2229 -0.0777
2 2 29 -0.4685 -0.0644
2 2 30 -1.4728 -0.2317
2 2 31 -1.3602 0.0027
2 2 32 -1.8569 -0.2725
2 2 33 -0.8511 0.0176
2 2 34 -1.2548 -0.2304
2 2 35 -0.0444 -0.0523
2 2 36 -0.7227 -0.1728
2 3 2 -2.8698 0.0296
2 3 3 -6.1905 0.0442
2 3 4 2.1806 0.1902
2 3 5 -2.6937 -0.0217
2 3 6 5.0243 0.1312
2 3 7 -1.1430 -0.0477
2 3 8 5.1377 -0.0226
2 3 9 -2.1223 0.0162
2 3 10 3.2052 -0.0490
2 3 11 -2.7855 0.0898
2 3 12 0.3112 0.0427
2 3 13 -1.6179 0.0761
2 3 14 -2.2254 0.0751
2 3 15 0.0111 0.0019
2 3 16 -3.0362 0.0011
2 3 17 0.8256 -0.0233
2 3 18 -1.6437 -0.0523
2 3 19 1.4325 0.0288
2 3 20 0.6980 -0.0145
2 3 21 2.3716 0.0663
2 3 22 1.7905 0.0290
2 3 23 2.5823 0.0192
2 3 24 0.6253 0.0018
2 3 25 1.2113 -0.0495
2 3 26 -1.4994 -0.0369
2 3 27 -0.5054 -0.0278
2 3 28 -2.4110 0.0011
2 3 29 -0.7399 0.0962
2 3 30 -1.4382 0.0949
2 3 31 0.3688 0.2336
2 3 32 0.1230 0.1567
2 3 33 1.1127 0.3162
2 3 34 0.8012 0.1505
2 3 35 0.7203 0.3445
2 3 36 0.5172 0.1007
2 4 2 -0.8044 -0.0179
2 4 3 0.3917 -0.0339
2 4 4 -2.3384 -0.0377
2 4 5 0.2383 -0.0252
2 4 6 -4.0356 -0.0522
2 4 7 -1.3771 0.0060
2 4 8 -5.4562 -0.0420
2 4 9 -1.4059 -0.0100
2 4 10 -6.5146 -0.0508
2 4 11 0.6613 -0.0645
2 4 12 -6.5371 -0.0965
2 4 13 2.5094 -0.0773
2 4 14 -4.4874 -0.1186
2 4 15 2.6355 -0.0198
2 4 16 -0.7159 -0.0741
2 4 17 1.8841 0.0439
2 4 18 2.3371 -0.0169
2 4 19 1.2249 0.0512
2 4 20 2.2766 -0.0131
2 4 21 0.2231 0.0187
2 4 22 -0.4750 -0.0293
2 4 23 -1.4140 -0.0035
2 4 24 -2.9105 0.0095
2 4 25 -2.5072 -0.0050
2 4 26 -2.6671 0.0808
2 4 27 -1.9524 -0.0068
2 4 28 -0.3677 0.0758
2 4 29 -0.5526 -0.0150
2 4 30 1.5701 -0.0505
2 4 31 0.0265 -0.0214
2 4 32 1.7854 -0.2200
2 4 33 -0.4662 -0.0299
2 4 34 0.9658 -0.3321
2 4 35 -0.8547 -0.0443
2 5 2 -4.1614 0.0384
2 5 3 0.1120 0.0363
2 5 4 -2.2439 0.0928
2 5 5 -0.5040 0.0044
2 5 6 -0.7768 0.0592
2 5 7 0.2414 -0.0567
2 5 8 -0.3571 -0.0256
2 5 9 1.7475 -0.0673
2 5 10 -0.2854 -0.0628
2 5 11 2.0317 0.0013
2 5 12 0.6445 -0.0186
2 5 13 0.6668 0.0641
2 5 14 2.1502 0.0323
2 5 15 -0.8247 0.0418
2 5 16 2.2685 0.0114
2 5 17 -1.2945 -0.0163
2 5 18 -0.1040 -0.0546
2 5 19 -1.1596 -0.0157
2 5 20 -3.2161 -0.0753
2 5 21 -1.0600 0.0219
2 5 22 -4.0978 -0.0305
2 5 23 -0.7368 -0.0073
2 5 24 -1.9972 -0.0002
2 5 25 0.0819 -0.1086
2 5 26 0.8246 -0.0477
2 5 27 0.7320 -0.1567
2 5 28 1.8404 -0.1274
2 5 29 0.4690 -0.0689
2 5 30 0.8790 -0.1472
2 5 31 -0.3250 0.0872
2 5 32 -0.3742 -0.0878
2 5 33 -0.6548 0.2015
2 5 34 -0.6753 -0.0104
2 6 2 6.2065 0.0820
2 6 3 1.0560 -0.0393
2 6 4 5.5439 0.0176
2 6 5 2.1034 -0.0732
2 6 6 3.9568 -0.0442
2 6 7 2.9342 -0.0155
2 6 8 2.5515 -0.0056
2 6 9 2.6094 0.0730
2 6 10 2.2587 0.0827
2 6 11 1.5453 0.0761
2 6 12 2.5587 0.1085
2 6 13 0.9639 -0.0064
2 6 14 1.9289 0.0615
2 6 15 1.2938 -0.0414
2 6 16 -0.0181 0.0267
2 6 17 1.7919 0.0372
2 6 18 -1.6222 0.0425
2 6 19 1.6844 0.1082
2 6 20 -1.1467 0.0550
2 6 21 1.0273 0.0373
2 6 22 0.8763 0.0249
2 6 23 0.3000 -0.1026
2 6 24 2.2186 0.0011
2 6 25 -0.2714 -0.1162
2 6 26 1.6813 0.0451
2 6 27 -0.6685 0.0361
2 6 28 0.2960 0.1280
2 6 29 -0.7756 0.1791
2 6 30 -0.2981 0.1579
2 6 31 -0.5283 0.1602
2 6 32 0.2125 0.0929
2 6 33 -0.1736 0.0244
2 7 2 -2.3355 -0.0271
2 7 3 1.2701 -0.0402
2 7 4 -3.2596 -0.0464
2 7 5 1.5921 0.0267
2 7 6 -3.4220 0.0019
2 7 7 0.5945 0.0561
2 7 8 -2.6832 0.0398
2 7 9 -0.7469 -0.0039
2 7 10 -1.6141 0.0138
2 7 11 -1.5240 -0.0795
2 7 12 -1.1345 -0.0201
2 7 13 -1.5676 -0.0648
2 7 14 -1.3697 -0.0058
2 7 15 -1.3505 0.0183
2 7 16 -1.3711 0.0082
2 7 17 -1.3886 0.0390
2 7 18 -0.4275 -0.0407
2 7 19 -1.7266 -0.0490
2 7 20 0.8171 -0.0995
2 7 21 -1.9362 -0.1256
2 7 22 1.1777 -0.0678
2 7 23 -1.6110 -0.0761
2 7 24 0.5505 0.0326
2 7 25 -0.8504 0.0265
2 7 26 -0.0144 0.0648
2 7 27 -0.1895 0.0103
2 7 28 0.2134 -0.0339
2 7 29 -0.0414 -0.1555
2 7 30 0.8177 -0.1612
2 7 31 -0.3043 -0.3144
2 7 32 1.0244 -0.1836
2 8 2 0.5755 0.0210
2 8 3 3.4939 0.0431
2 8 4 0.4550 0.0230
2 8 5 1.0150 0.0256
2 8 6 0.6458 0.0039
2 8 7 -1.0103 -0.0142
2 8 8 1.1081 -0.0192
2 8 9 -1.9973 -0.0148
2 8 10 1.2964 -0.0025
2 8 11 -1.9754 0.0255
2 8 12 0.8000 0.0365
2 8 13 -1.3186 0.0398
2 8 14 -0.0747 0.0231
2 8 15 -0.6199 -0.0044
2 8 16 -0.7343 -0.0506
2 8 17 -0.2928 -0.0499
2 8 18 -1.0597 -0.0908
2 8 19 -0.1597 -0.0351
2 8 20 -1.3196 -0.0443
2 8 21 0.2020 0.0049
2 8 22 -1.5295 0.0035
2 8 23 0.6880 -0.0174
2 8 24 -1.4184 -0.0433
2 8 25 0.6936 -0.1084
2 8 26 -0.9989 -0.1223
2 8 27 0.0188 -0.1657
2 8 28 -0.6752 -0.0796
2 8 29 -0.7328 -0.1027
2 8 30 -0.6730 0.1090
2 8 31 -0.9169 0.0413
2 9 2 -1.1980 -0.0076
2 9 3 -1.8911 -0.0168
2 9 4 -1.0372 -0.0197
2 9 5 -2.3268 0.0084
2 9 6 -0.0929 0.0090
2 9 7 -1.6246 0.0558
2 9 8 0.7038 0.0512
2 9 9 -0.1719 0.0566
2 9 10 0.4824 0.0617
2 9 11 1.5693 -0.0120
2 9 12 -0.4937 0.0347
2 9 13 2.8798 -0.0655
2 9 14 -1.1766 0.0153
2 9 15 3.1805 -0.0281
2 9 16 -0.9908 0.0368
2 9 17 2.6916 0.0387
2 9 18 -0.3082 0.0653
2 9 19 2.1262 0.0220
2 9 20 0.2480 0.0514
2 9 21 1.7218 -0.0538
2 9 22 0.4877 0.0280
2 9 23 1.1542 -0.0365
2 9 24 0.5545 0.0887
2 9 25 0.4134 0.1319
2 9 26 0.5661 0.2430
2 9 27 0.0539 0.3070
2 9 28 0.5856 0.3563
2 9 29 0.3347 0.3118
2 10 2 -1.5769 -0.0303
2 10 3 -1.1742 0.0178
2 10 4 -0.4357 0.0009
2 10 5 -0.4463 0.0479
2 10 6 -0.1571 -0.0077
2 10 7 0.3815 0.0086
2 10 8 -1.2419 -0.0571
2 10 9 1.1511 -0.0573
2 10 10 -2.6779 -0.0630
2 10 11 1.4217 -0.0434
2 10 12 -3.0225 0.0008
2 10 13 0.8183 0.0487
2 10 14 -2.0410 0.0425
2 10 15 -0.2404 0.0794
2 10 16 -0.7934 -0.0087
2 10 17 -0.8625 -0.0107
2 10 18 -0.2251 -0.0710
2 10 19 -0.7426 -0.0610
2 10 20 -0.2328 -0.0092
2 10 21 -0.3349 0.0943
2 10 22 -0.2078 0.1564
2 10 23 -0.0094 0.3418
2 10 24 0.0450 0.2348
2 10 25 0.3145 0.3911
2 10 26 0.2639 0.0942
2 10 27 0.6146 0.1600
2 11 2 3.1490 0.0395
2 11 3 0.4626 0.0442
2 11 4 2.3156 0.0074
2 11 5 0.7562 0.0102
2 11 6 0.7792 -0.0528
2 11 7 1.3258 -0.0093
2 11 8 -0.1003 -0.0184
2 11 9 1.7462 0.0309
2 11 10 0.4815 0.0771
2 11 11 1.4777 0.0675
2 11 12 1.7145 0.0645
2 11 13 0.7571 0.0055
2 11 14 2.1290 -0.0689
2 11 15 0.3729 -0.0964
2 11 16 1.3339 -0.1039
2 11 17 0.6058 -0.0525
2 11 18 0.2611 0.0866
2 11 19 0.9661 0.1644
2 11 20 -0.2045 0.2915
2 11 21 0.9779 0.3046
2 11 22 -0.1938 0.2120
2 11 23 0.6806 0.1491
2 11 24 -0.2882 -0.1186
2 12 2 -0.8964 -0.0082
2 12 3 -3.0702 -0.0164
2 12 4 -1.6678 -0.0489
2 12 5 -1.9444 -0.0007
2 12 6 -1.3712 0.0179
2 12 7 -0.9142 0.0381
2 12 8 -0.2378 0.1160
2 12 9 -0.7497 0.0309
2 12 10 0.4903 0.0693
2 12 11 -1.2236 -0.0325
2 12 12 0.0090 -0.0642
2 12 13 -1.4053 -0.0477
2 12 14 -1.0309 -0.0232
2 12 15 -0.8631 0.0630
2 12 16 -1.3758 0.2263
2 12 17 -0.0624 0.1789
2 12 18 -0.7368 0.3521
2 12 19 0.3944 0.0871
2 12 20 0.0373 0.1110
2 12 21 0.4339 -0.2016
2 13 2 -0.5650 -0.0234
2 13 3 0.6395 0.0196
2 13 4 0.3045 0.0142
2 13 5 1.4361 0.0351
2 13 6 0.9799 0.0449
2 13 7 0.9839 -0.0123
2 13 8 0.7494 -0.0616
2 13 9 -0.1714 -0.0717
2 13 10 -0.1977 -0.2007
2 13 11 -0.8733 -0.0506
2 13 12 -0.8265 -0.1393
2 13 13 -0.6669 0.0242
2 13 14 -0.4924 0.0807
2 13 15 -0.1076 -0.0028
2 13 16 0.2642 0.1332
2 13 17 0.1065 -0.1989
2 14 2 0.8882 0.0039
2 14 3 2.4659 0.0008
2 14 4 0.7457 0.0271
2 14 5 1.2026 -0.0385
2 14 6 0.2039 -0.0280
2 14 7 -0.2492 -0.0590
2 14 8 -0.2003 -0.0664
2 14 9 -0.8179 0.0001
2 14 10 0.0594 0.0580
2 14 11 -0.3867 0.0580
3 0 3 21.6959 1.1951
3 0 5 23.9022 0.6086
3 0 7 19.7247 0.0114
3 0 9 12.5998 -0.1005
3 0 11 6.6820 0.0883
3 0 13 3.7630 0.1159
3 0 15 2.7710 -0.0710
3 0 17 2.0764 -0.1425
3 0 19 1.3815 0.0311
3 0 21 1.1325 0.1819
3 0 23 1.2140 0.0891
3 0 25 1.1424 -0.0830
3 0 27 0.9911 -0.0725
3 0 29 1.2244 0.0546
3 0 31 1.8114 0.0144
3 0 33 2.1860 -0.2365
3 0 35 1.9845 -0.4113
3 1 3 14.4032 -0.3284
3 1 4 -7.1909 -0.3616
3 1 5 6.0548 -0.6245
3 1 6 -6.7522 -0.2540
3 1 7 -1.3501 -0.3454
3 1 8 -4.6731 -0.0970
3 1 9 -4.9674 0.0589
3 1 10 -1.9188 -0.0014
3 1 11 -4.8315 0.1122
3 1 12 -0.3727 0.0119
3 1 13 -3.1116 -0.0825
3 1 14 -0.5624 0.0205
3 1 15 -1.7000 -0.1221
3 1 16 -1.5988 0.0494
3 1 17 -0.8384 0.0618
3 1 18 -2.7737 0.0341
3 1 19 0.0301 0.1663
3 1 20 -4.0108 -0.0334
3 1 21 1.0123 0.0309
3 1 22 -4.9190 -0.0547
3 1 23 1.8501 -0.1339
3 1 24 -4.6726 0.0066
3 1 25 2.5411 -0.0984
3 1 26 -3.2165 0.0405
3 1 27 3.1531 0.0516
3 1 28 -1.7001 -0.0144
3 1 29 3.3640 0.0837
3 1 30 -1.1663 -0.0152
3 1 31 2.8032 -0.0289
3 1 32 -1.3626 0.1784
3 1 33 1.6742 -0.1075
3 1 34 -1.3487 0.4246
3 1 35 0.5685 -0.0607
3 1 36 -0.8141 0.4345
3 2 3 -5.4951 -0.2266
3 2 4 3.7969 0.0583
3 2 5 -7.3950 0.1320
3 2 6 4.9569 0.0779
3 2 7 -5.7918 0.3545
3 2 8 6.9074 0.0099
3 2 9 -2.0385 0.1880
3 2 10 6.7565 -0.0562
3 2 11 1.7065 -0.0928
3 2 12 4.4499 -0.0422
3 2 13 3.8044 -0.1371
3 2 14 1.9954 0.0058
3 2 15 4.0050 0.0062
3 2 16 0.3308 -0.0084
3 2 17 3.2040 0.0561
3 2 18 -1.0665 -0.0694
3 2 19 2.5470 -0.0454
3 2 20 -2.1202 -0.0662
3 2 21 2.6649 -0.0968
3 2 22 -1.8721 0.0242
3 2 23 3.3272 0.0072
3 2 24 -0.4564 0.0833
3 2 25 3.6419 0.1193
3 2 26 0.4382 0.0316
3 2 27 2.8781 0.0727
3 2 28 -0.2043 -0.0445
3 2 29 1.2836 -0.0995
3 2 30 -1.3090 -0.0368
3 2 31 -0.1262 -0.2552
3 2 32 -1.3457 0.0038
3 2 33 -0.6764 -0.3340
3 2 34 -0.4112 -0.0417
3 2 35 -0.6243 -0.3644
3 2 36 0.2588 -0.1406
3 3 3 -2.0493 0.1423
3 3 4 0.8427 -0.0475
3 3 5 1.1194 0.1914
3 3 6 1.7350 -0.1074
3 3 7 3.5354 0.0407
3 3 8 0.1561 -0.0839
3 3 9 4.2634 -0.0777
3 3 10 -2.6981 0.0072
3 3 11 2.6780 -0.0270
3 3 12 -4.0342 0.0589
3 3 13 -0.7310 0.0610
3 3 14 -3.3392 0.0207
3 3 15 -3.9813 0.0347
3 3 16 -2.1103 -0.0344
3 3 17 -4.7821 -0.0457
3 3 18 -0.9340 -0.0189
3 3 19 -2.5842 -0.0433
3 3 20 0.8279 0.0433
3 3 21 0.6934 0.0223
3 3 22 2.7984 0.0544
3 3 23 2.3761 0.0259
3 3 24 3.3351 -0.0157
3 3 25 1.5508 -0.0503
3 3 26 2.0015 -0.0860
3 3 27 -0.3400 -0.0970
3 3 28 0.5195 -0.0702
3 3 29 -1.3651 -0.0495
3 3 30 0.4313 0.0293
3 3 31 -1.1013 0.0394
3 3 32 1.1307 0.1559
3 3 33 -0.5350 0.1036
3 3 34 1.1621 0.2761
3 3 35 -0.4687 0.1393
3 4 3 -0.7918 -0.0640
3 4 4 -1.8171 -0.0468
3 4 5 -1.0924 -0.0893
3 4 6 -2.7349 -0.0124
3 4 7 -1.5633 -0.0754
3 4 8 -3.1036 0.0112
3 4 9 -2.8171 -0.0450
3 4 10 -1.0713 -0.0248
3 4 11 -4.7033 -0.0588
3 4 12 2.3045 -0.0683
3 4 13 -5.5324 -0.0952
3 4 14 4.5615 -0.0455
3 4 15 -3.5587 -0.0739
3 4 16 4.9929 0.0256
3 4 17 0.5519 0.0035
3 4 18 4.5964 0.0668
3 4 19 3.6517 0.0410
3 4 20 3.7296 0.0522
3 4 21 3.2138 0.0039
3 4 22 1.8265 0.0249
3 4 23 0.0910 -0.0130
3 4 24 -0.6856 0.0145
3 4 25 -2.4982 0.0706
3 4 26 -2.1094 0.0061
3 4 27 -2.4966 0.1881
3 4 28 -1.6691 -0.0076
3 4 29 -0.7697 0.2101
3 4 30 -0.5905 -0.0058
3 4 31 0.5822 0.1089
3 4 32 -0.2911 0.0111
3 4 33 0.7115 -0.0338
3 4 34 -0.5811 0.0027
3 5 3 -3.8136 0.0423
3 5 4 -1.2183 0.0592
3 5 5 -2.5594 0.0710
3 5 6 -0.7664 0.0055
3 5 7 -2.4615 0.0109
3 5 8 0.7270 -0.0563
3 5 9 -3.4323 -0.0659
3 5 10 1.8663 -0.0446
3 5 11 -3.8408 -0.0650
3 5 12 1.3074 0.0283
3 5 13 -2.2652 0.0039
3 5 14 -0.3581 0.0554
3 5 15 0.3456 0.0378
3 5 16 -1.5744 -0.0011
3 5 17 1.3061 -0.0170
3 5 18 -1.9035 -0.0447
3 5 19 -0.5596 -0.0862
3 5 20 -2.0172 -0.0016
3 5 21 -3.1896 -0.0700
3 5 22 -2.1199 0.0473
3 5 23 -3.5980 0.0153
3 5 24 -1.6876 -0.0124
3 5 25 -1.3514 0.0580
3 5 26 -0.7386 -0.1412
3 5 27 1.2044 0.0015
3 5 28 -0.1542 -0.1918
3 5 29 1.9245 -0.0884
3 5 30 -0.3923 -0.1144
3 5 31 1.0123 -0.1185
3 5 32 -0.7968 -0.0046
3 5 33 0.0465 -0.0755
3 5 34 -0.6444 0.0558
3 6 3 4.7110 0.0664
3 6 4 -0.1532 -0.0712
3 6 5 3.9600 -0.0219
3 6 6 0.8965 -0.0746
3 6 7 2.6398 -0.0519
3 6 8 1.2875 0.0038
3 6 9 2.0388 0.0244
3 6 10 0.8859 0.0723
3 6 11 2.7736 0.1051
3 6 12 0.5670 0.0354
3 6 13 3.7223 0.0942
3 6 14 1.0442 -0.0525
3 6 15 3.0616 0.0302
3 6 16 1.9329 -0.0474
3 6 17 0.6686 0.0063
3 6 18 2.3256 0.0604
3 6 19 -1.3487 0.0258
3 6 20 1.9197 0.1049
3 6 21 -1.1046 0.0156
3 6 22 1.1438 -0.0143
3 6 23 0.7539 -0.0423
3 6 24 0.4380 -0.1614
3 6 25 1.9757 -0.0738
3 6 26 -0.0703 -0.1396
3 6 27 1.4980 -0.0187
3 6 28 -0.2856 0.0370
3 6 29 0.3631 0.0851
3 6 30 -0.0884 0.1707
3 6 31 -0.0320 0.1522
3 6 32 0.3421 0.1446
3 6 33 0.3927 0.1471
3 7 3 -0.7839 -0.0505
3 7 4 0.6145 -0.0280
3 7 5 -1.5323 -0.0421
3 7 6 0.7880 0.0293
3 7 7 -1.5708 0.0199
3 7 8 0.2934 0.0259
3 7 9 -0.9607 0.0379
3 7 10 -0.0578 -0.0520
3 7 11 -0.3979 -0.0005
3 7 12 -0.0570 -0.1087
3 7 13 -0.6933 -0.0112
3 7 14 -0.0496 -0.0647
3 7 15 -1.6478 0.0293
3 7 16 -0.3842 0.0182
3 7 17 -2.0188 0.0371
3 7 18 -1.0654 0.0150
3 7 19 -1.0575 -0.0281
3 7 20 -1.7715 -0.0720
3 7 21 0.4144 -0.0721
3 7 22 -2.0689 -0.0979
3 7 23 1.0265 -0.0029
3 7 24 -1.7262 0.0157
3 7 25 0.5787 0.1145
3 7 26 -0.9702 0.1454
3 7 27 0.0685 0.1346
3 7 28 -0.3674 0.1149
3 7 29 0.2005 0.0264
3 7 30 -0.3114 -0.0750
3 7 31 0.6154 -0.0952
3 8 3 0.5114 0.0057
3 8 4 3.0937 0.0297
3 8 5 0.4955 0.0068
3 8 6 1.2908 0.0104
3 8 7 0.6735 -0.0191
3 8 8 -0.0534 -0.0116
3 8 9 1.0027 -0.0324
3 8 10 -0.8156 0.0032
3 8 11 1.0092 0.0055
3 8 12 -1.1125 0.0279
3 8 13 0.4238 0.0417
3 8 14 -1.0429 0.0065
3 8 15 -0.3110 -0.0030
3 8 16 -0.8311 -0.0535
3 8 17 -0.6068 -0.0950
3 8 18 -0.6623 -0.0793
3 8 19 -0.5237 -0.1199
3 8 20 -0.3940 -0.0368
3 8 21 -0.5381 -0.0660
3 8 22 0.1444 0.0077
3 8 23 -0.7334 -0.0625
3 8 24 0.6238 -0.0328
3 8 25 -0.7458 -0.1840
3 8 26 0.4695 -0.1456
3 8 27 -0.4522 -0.3132
3 8 28 -0.3059 -0.2204
3 8 29 -0.1950 -0.2828
3 8 30 -0.9826 -0.1748
3 9 3 -0.3346 -0.0120
3 9 4 -1.8247 -0.0139
3 9 5 -0.1578 -0.0217
3 9 6 -2.0851 0.0285
3 9 7 0.4746 0.0108
3 9 8 -1.5097 0.0663
3 9 9 0.7018 0.0465
3 9 10 -0.3822 0.0298
3 9 11 -0.1047 0.0373
3 9 12 1.0036 -0.0590
3 9 13 -1.4254 -0.0050
3 9 14 2.0708 -0.0884
3 9 15 -2.1682 -0.0159
3 9 16 2.3799 -0.0189
3 9 17 -1.9436 0.0253
3 9 18 2.1528 0.0407
3 9 19 -1.3013 0.0469
3 9 20 1.8550 -0.0114
3 9 21 -0.8308 -0.0140
3 9 22 1.4696 -0.1038
3 9 23 -0.5587 -0.0922
3 9 24 0.7399 -0.0768
3 9 25 -0.2818 -0.0560
3 9 26 -0.0586 0.0958
3 9 27 -0.0037 0.1080
3 9 28 -0.2725 0.2629
3 10 3 -0.7663 -0.0201
3 10 4 -1.0511 0.0350
3 10 5 -0.3833 0.0176
3 10 6 -0.2711 0.0480
3 10 7 -0.9138 -0.0077
3 10 8 0.6222 -0.0168
3 10 9 -2.4210 -0.0681
3 10 10 1.4479 -0.0793
3 10 11 -3.7031 -0.0640
3 10 12 1.7370 -0.0352
3 10 13 -3.5631 0.0147
3 10 14 1.2426 0.0628
3 10 15 -2.1930 0.0571
3 10 16 0.4473 0.0528
3 10 17 -0.8383 -0.0053
3 10 18 0.0062 -0.0763
3 10 19 -0.2887 -0.0784
3 10 20 -0.0539 -0.1173
3 10 21 -0.2425 -0.0221
3 10 22 -0.0970 0.0694
3 10 23 -0.1154 0.1450
3 10 24 -0.1390 0.3234
3 10 25 0.1335 0.2437
3 10 26 0.0574 0.3717
3 11 3 1.5001 0.0581
3 11 4 1.1321 0.0380
3 11 5 0.4679 -0.0071
3 11 6 1.5135 0.0111
3 11 7 -0.7225 -0.0798
3 11 8 1.9887 0.0165
3 11 9 -0.8395 -0.0304
3 11 10 2.0847 0.0871
3 11 11 0.3907 0.0680
3 11 12 1.5273 0.1303
3 11 13 1.7718 0.0383
3 11 14 0.7807 0.0524
3 11 15 1.9695 -0.0965
3 11 16 0.4691 -0.0512
3 11 17 1.0172 -0.1076
3 11 18 0.5784 0.0153
3 11 19 0.0535 0.0957
3 11 20 0.6611 0.2417
3 11 21 -0.1867 0.2899
3 11 22 0.5506 0.3620
3 11 23 -0.0276 0.2215
3 12 3 -1.0043 -0.0073
3 12 4 -2.0114 -0.0140
3 12 5 -1.3926 -0.0642
3 12 6 -1.2173 0.0029
3 12 7 -0.5703 0.0204
3 12 8 -0.6841 0.0423
3 12 9 0.7284 0.1176
3 12 10 -0.8225 0.0368
3 12 11 1.1448 0.0503
3 12 12 -1.1528 -0.0198
3 12 13 0.2529 -0.0768
3 12 14 -0.9993 -0.0216
3 12 15 -0.9113 -0.0041
3 12 16 -0.3682 0.0965
3 12 17 -1.1294 0.2497
3 12 18 0.2100 0.2045
3 12 19 -0.4105 0.3539
3 12 20 0.4244 0.1114
3 13 3 -0.3272 -0.0488
3 13 4 0.0775 0.0082
3 13 5 0.8975 0.0461
3 13 6 0.7517 0.0287
3 13 7 1.5207 0.1049
3 13 8 0.3368 0.0027
3 13 9 0.9362 -0.0115
3 13 10 -0.3975 -0.0246
3 13 11 -0.2822 -0.1533
3 13 12 -0.6029 0.0146
3 13 13 -0.9143 -0.0887
3 13 14 -0.2605 0.0835
3 13 15 -0.4945 0.1000
3 13 16 0.0697 0.0509
3 14 3 0.7982 0.0692
3 14 4 1.6842 0.0089
3 14 5 0.4070 0.0780
3 14 6 0.2562 -0.0313
3 14 7 -0.3964 -0.0366
3 14 8 -0.9324 -0.0366
3 14 9 -0.8610 -0.1286
4 0 4 7.7827 0.8111
4 0 6 10.3212 0.2622
4 0 8 9.2602 0.0168
4 0 10 5.7868 0.1591
4 0 12 2.6517 0.2712
4 0 14 1.3875 0.0935
4 0 16 1.2700 -0.1392
4 0 18 1.0848 -0.1102
4 0 20 0.7625 0.1030
4 0 22 0.7907 0.1794
4 0 24 1.0382 0.0425
4 0 26 1.0345 -0.0607
4 0 28 0.8904 0.0365
4 0 30 1.1273 0.1669
4 0 32 1.7804 0.0849
4 0 34 2.2710 -0.1714
4 1 4 9.2338 -0.3565
4 1 5 -6.6728 -0.2471
4 1 6 5.1236 -0.3201
4 1 7 -6.2548 -0.1294
4 1 8 0.1089 0.0473
4 1 9 -4.3788 -0.0098
4 1 10 -3.1708 0.2144
4 1 11 -2.1902 0.0407
4 1 12 -3.7688 0.0247
4 1 13 -1.0947 0.0425
4 1 14 -2.9031 -0.1664
4 1 15 -1.1702 0.0591
4 1 16 -2.0589 -0.0700
4 1 17 -1.7240 0.0765
4 1 18 -1.4763 0.1464
4 1 19 -2.5353 0.0347
4 1 20 -0.7285 0.1661
4 1 21 -3.6471 -0.0365
4 1 22 0.1764 -0.0145
4 1 23 -4.4820 -0.0432
4 1 24 0.9144 -0.1344
4 1 25 -4.2346 0.0017
4 1 26 1.4797 -0.0670
4 1 27 -3.0728 -0.0209
4 1 28 2.0262 0.0431
4 1 29 -2.0777 -0.1136
4 1 30 2.3530 0.0342
4 1 31 -1.8523 -0.0942
4 1 32 2.0860 -0.0570
4 1 33 -1.8793 0.1366
4 1 34 1.2527 -0.0973
4 1 35 -1.4706 0.3869
4 2 4 -1.1486 -0.0461
4 2 5 2.2779 0.1610
4 2 6 -3.7685 0.2630
4 2 7 4.7257 0.1176
4 2 8 -3.9421 0.2550
4 2 9 6.9861 0.0333
4 2 10 -1.5768 -0.0243
4 2 11 6.9236 -0.0061
4 2 12 1.6219 -0.1900
4 2 13 5.0775 0.0205
4 2 14 3.6634 -0.0848
4 2 15 3.0055 0.0372
4 2 16 3.9129 0.0600
4 2 17 1.0021 -0.0160
4 2 18 3.1681 0.0267
4 2 19 -1.2396 -0.0805
4 2 20 2.5614 -0.0887
4 2 21 -2.9694 -0.0588
4 2 22 2.6341 -0.0759
4 2 23 -3.1026 0.0312
4 2 24 3.1406 0.0731
4 2 25 -2.1050 0.0742
4 2 26 3.3994 0.1912
4 2 27 -1.5797 0.0306
4 2 28 2.9218 0.1785
4 2 29 -2.0054 -0.0114
4 2 30 1.8736 0.0800
4 2 31 -2.2274 0.0066
4 2 32 0.8699 -0.0359
4 2 33 -1.4069 0.0072
4 2 34 0.3141 -0.1498
4 2 35 -0.2631 -0.0877
4 3 4 -2.4374 0.1651
4 3 5 4.1624 -0.0797
4 3 6 -1.0572 0.0836
4 3 7 4.0115 -0.1124
4 3 8 1.0269 -0.0805
4 3 9 1.3994 -0.0559
4 3 10 2.4117 -0.1000
4 3 11 -1.7280 0.0219
4 3 12 1.6004 0.0091
4 3 13 -3.2075 0.0305
4 3 14 -1.2555 0.0550
4 3 15 -3.2173 -0.0242
4 3 16 -4.0269 -0.0134
4 3 17 -2.8781 -0.0548
4 3 18 -4.3893 -0.0561
4 3 19 -2.0613 -0.0138
4 3 20 -2.0139 0.0063
4 3 21 -0.2198 0.0433
4 3 22 1.1460 0.0731
4 3 23 1.7154 0.0308
4 3 24 2.7876 0.0391
4 3 25 2.1530 -0.0639
4 3 26 2.3254 -0.0523
4 3 27 1.1901 -0.1740
4 3 28 0.9694 -0.1014
4 3 29 0.4978 -0.2297
4 3 30 0.0697 -0.0927
4 3 31 0.8540 -0.2090
4 3 32 -0.1539 -0.0655
4 3 33 1.2568 -0.1195
4 3 34 -0.2470 -0.0192
4 4 4 0.5346 -0.0795
4 4 5 -0.9275 -0.0430
4 4 6 1.6718 -0.0911
4 4 7 -2.1642 0.0036
4 4 8 2.2748 -0.0454
4 4 9 -1.9627 0.0092
4 4 10 1.0668 -0.0131
4 4 11 0.4570 -0.0370
4 4 12 -1.5709 -0.0377
4 4 13 3.4010 -0.0589
4 4 14 -3.3295 -0.0505
4 4 15 4.9945 -0.0142
4 4 16 -2.1985 0.0130
4 4 17 5.2731 0.0434
4 4 18 1.0723 0.0860
4 4 19 5.0727 0.0512
4 4 20 3.4552 0.0627
4 4 21 4.2250 0.0207
4 4 22 2.8377 -0.0267
4 4 23 2.2641 -0.0056
4 4 24 0.1740 -0.0430
4 4 25 0.0604 -0.0232
4 4 26 -1.9011 0.0661
4 4 27 -0.8577 -0.0418
4 4 28 -2.0363 0.1996
4 4 29 -0.3792 -0.0359
4 4 30 -1.0875 0.2493
4 4 31 0.1445 0.0181
4 4 32 -0.4467 0.2175
4 4 33 -0.0629 0.0761
4 5 4 -2.2567 0.0218
4 5 5 -2.0950 0.0475
4 5 6 -1.8404 0.0276
4 5 7 -1.0557 -0.0056
4 5 8 -3.1162 -0.0356
4 5 9 0.5335 -0.0485
4 5 10 -5.2804 -0.0769
4 5 11 1.2291 -0.0182
4 5 12 -6.1351 -0.0301
4 5 13 0.4873 0.0376
4 5 14 -4.3016 0.0476
4 5 15 -0.6641 0.0223
4 5 16 -1.1175 0.0468
4 5 17 -1.1791 -0.0475
4 5 18 0.5510 -0.0387
4 5 19 -1.2505 -0.0537
4 5 20 -0.4266 -0.0927
4 5 21 -1.4696 0.0338
4 5 22 -2.1967 -0.0307
4 5 23 -1.6298 0.0940
4 5 24 -2.3306 0.0852
4 5 25 -1.2342 0.0322
4 5 26 -0.6790 0.1293
4 5 27 -0.6036 -0.0802
4 5 28 0.9051 0.0682
4 5 29 -0.4959 -0.1207
4 5 30 1.1150 -0.0192
4 5 31 -0.8742 -0.0909
4 5 32 0.4478 -0.0575
4 5 33 -0.9687 -0.0785
4 6 4 2.8611 0.0222
4 6 5 0.0597 -0.0581
4 6 6 1.9086 -0.0631
4 6 7 0.7743 -0.0381
4 6 8 0.9086 -0.0530
4 6 9 0.7134 0.0333
4 6 10 1.0637 0.0369
4 6 11 0.4139 0.0625
4 6 12 2.6101 0.0839
4 6 13 0.6698 -0.0044
4 6 14 4.0920 0.0380
4 6 15 1.5017 -0.0749
4 6 16 3.6777 -0.0214
4 6 17 2.1488 -0.0272
4 6 18 1.4221 -0.0206
4 6 19 2.0536 0.0916
4 6 20 -0.5596 -0.0012
4 6 21 1.4211 0.1059
4 6 22 -0.5534 -0.0443
4 6 23 0.7363 -0.0353
4 6 24 0.8327 -0.1400
4 6 25 0.2029 -0.1664
4 6 26 1.7529 -0.1944
4 6 27 -0.1165 -0.1273
4 6 28 1.4796 -0.1508
4 6 29 -0.0417 0.0273
4 6 30 0.8529 -0.0461
4 6 31 0.4393 0.1260
4 6 32 0.7211 0.0491
4 7 4 -0.0755 -0.0520
4 7 5 -0.3892 0.0010
4 7 6 -0.5531 -0.0161
4 7 7 -0.6719 0.0364
4 7 8 -0.4503 0.0359
4 7 9 -0.6895 0.0103
4 7 10 0.0206 0.0212
4 7 11 -0.2268 -0.0608
4 7 12 0.2267 -0.0191
4 7 13 0.2037 -0.0880
4 7 14 -0.4349 0.0023
4 7 15 0.1381 -0.0289
4 7 16 -1.5871 0.0587
4 7 17 -0.3707 0.0385
4 7 18 -1.9930 0.0458
4 7 19 -1.0036 0.0211
4 7 20 -1.0440 -0.0378
4 7 21 -1.5033 -0.0385
4 7 22 0.3727 -0.0668
4 7 23 -1.6715 -0.0022
4 7 24 0.9657 0.0277
4 7 25 -1.3766 0.1630
4 7 26 0.5726 0.1506
4 7 27 -0.7800 0.3113
4 7 28 0.0474 0.1702
4 7 29 -0.3514 0.2898
4 7 30 -0.0548 0.0833
4 8 4 -0.1455 -0.0061
4 8 5 1.8362 0.0251
4 8 6 0.0563 -0.0160
4 8 7 1.2928 0.0115
4 8 8 0.3130 -0.0490
4 8 9 0.9062 0.0104
4 8 10 0.6858 -0.0418
4 8 11 0.3072 0.0286
4 8 12 0.8212 0.0227
4 8 13 -0.3958 0.0264
4 8 14 0.5119 0.0556
4 8 15 -0.8304 -0.0199
4 8 16 0.1619 -0.0084
4 8 17 -0.9719 -0.0686
4 8 18 0.2211 -0.0916
4 8 19 -1.0065 -0.0563
4 8 20 0.4928 -0.0820
4 8 21 -0.8661 0.0140
4 8 22 0.4814 -0.0210
4 8 23 -0.4221 0.0608
4 8 24 0.1854 -0.0621
4 8 25 0.0273 0.0139
4 8 26 0.0413 -0.2417
4 8 27 0.0013 -0.1011
4 8 28 0.1967 -0.4046
4 8 29 -0.4464 -0.1853
4 9 4 -0.0390 -0.0454
4 9 5 -0.0057 -0.0092
4 9 6 0.2264 -0.0511
4 9 7 -0.4452 0.0399
4 9 8 0.7439 -0.0141
4 9 9 -0.7448 0.0572
4 9 10 0.8616 0.0143
4 9 11 -0.6347 -0.0095
4 9 12 0.1289 -0.0135
4 9 13 0.0053 -0.0945
4 9 14 -0.9308 -0.0633
4 9 15 0.6870 -0.0848
4 9 16 -1.4277 -0.0559
4 9 17 0.9377 0.0089
4 9 18 -1.1898 0.0042
4 9 19 0.9052 0.0498
4 9 20 -0.7602 0.0071
4 9 21 0.8947 -0.0306
4 9 22 -0.5175 -0.1095
4 9 23 0.7502 -0.1256
4 9 24 -0.3322 -0.2413
4 9 25 0.2307 -0.0928
4 9 26 -0.0559 -0.2296
4 9 27 -0.3354 0.0616
4 10 4 -0.3477 0.0094
4 10 5 -0.6930 0.0397
4 10 6 -0.2967 0.0461
4 10 7 -0.5067 0.0342
4 10 8 -0.9157 0.0027
4 10 9 0.0815 -0.0439
4 10 10 -2.1109 -0.0659
4 10 11 0.9001 -0.0920
4 10 12 -2.8954 -0.0532
4 10 13 1.3040 -0.0264
4 10 14 -2.5053 0.0341
4 10 15 1.0073 0.0560
4 10 16 -1.3609 0.0689
4 10 17 0.4848 -0.0029
4 10 18 -0.4948 -0.0173
4 10 19 0.2244 -0.1619
4 10 20 -0.2987 -0.1213
4 10 21 0.0978 -0.1967
4 10 22 -0.3291 -0.0932
4 10 23 -0.1633 -0.0103
4 10 24 -0.1953 0.0618
4 10 25 -0.3684 0.2155
4 11 4 -0.0808 0.0581
4 11 5 0.8563 0.0004
4 11 6 -0.9685 -0.0354
4 11 7 1.2540 -0.0279
4 11 8 -1.6396 -0.1054
4 11 9 1.6398 -0.0140
4 11 10 -1.2699 -0.0344
4 11 11 1.4682 0.0658
4 11 12 -0.0110 0.0678
4 11 13 0.7251 0.1020
4 11 14 0.9771 0.0252
4 11 15 0.0664 0.0115
4 11 16 0.8408 -0.1157
4 11 17 -0.0571 -0.0863
4 11 18 0.0004 -0.1312
4 11 19 0.0932 -0.0060
4 11 20 -0.5193 0.0510
4 11 21 0.1182 0.2108
4 11 22 -0.3881 0.2294
4 12 4 -1.1784 0.0013
4 12 5 -0.4360 -0.0246
4 12 6 -0.9404 -0.0544
4 12 7 -0.1455 -0.0162
4 12 8 0.2943 0.0484
4 12 9 -0.2158 0.0230
4 12 10 1.5343 0.1332
4 12 11 -0.6175 0.0272
4 12 12 1.6534 0.0348
4 12 13 -0.7428 -0.0159
4 12 14 0.6777 -0.1068
4 12 15 -0.3047 -0.0078
4 12 16 -0.2398 -0.0446
4 12 17 0.2894 0.1099
4 12 18 -0.2173 0.1800
4 13 4 0.4678 -0.0649
4 13 5 -0.4949 -0.0562
4 13 6 1.7590 0.0873
4 13 7 -0.1916 -0.0259
4 13 8 2.1205 0.1672
4 13 9 -0.4865 -0.0195
4 13 10 1.2228 0.0458
4 13 11 -0.6707 -0.0152
4 13 12 -0.0861 -0.0917
4 13 13 -0.4211 0.0350
4 13 14 -0.6587 -0.0267
4 14 4 0.9341 0.1615
4 14 5 0.3622 0.0112
5 0 5 4.5953 -0.0508
5 0 7 6.9400 -0.2733
5 0 9 7.0549 -0.0618
5 0 11 5.1938 0.2612
5 0 13 3.3842 0.2768
5 0 15 2.6925 0.0201
5 0 17 2.4152 -0.1411
5 0 19 1.8622 -0.0409
5 0 21 1.4715 0.1115
5 0 23 1.7388 0.0860
5 0 25 2.1808 -0.0509
5 0 27 2.0822 -0.0695
5 0 29 1.5954 0.0871
5 0 31 1.4005 0.2351
5 0 33 1.6474 0.1981
5 1 5 5.2880 -0.1886
5 1 6 -6.3665 -0.0013
5 1 7 3.3454 0.1379
5 1 8 -6.1059 0.0642
5 1 9 -0.1879 0.4101
5 1 10 -4.6169 0.0958
5 1 11 -2.8921 0.2797
5 1 12 -2.9891 0.0689
5 1 13 -3.6950 -0.0514
5 1 14 -2.1749 0.0311
5 1 15 -3.4521 -0.1664
5 1 16 -2.0200 0.0324
5 1 17 -3.0875 0.0027
5 1 18 -2.0823 0.0420
5 1 19 -2.4810 0.1666
5 1 20 -2.4353 0.0120
5 1 21 -1.3795 0.1223
5 1 22 -3.1196 -0.0217
5 1 23 -0.2561 -0.0237
5 1 24 -3.5297 -0.0018
5 1 25 0.3235 -0.0772
5 1 26 -3.0886 0.0188
5 1 27 0.5045 -0.0146
5 1 28 -2.1539 -0.0614
5 1 29 0.7418 0.0499
5 1 30 -1.5684 -0.1940
5 1 31 1.0157 0.0454
5 1 32 -1.5039 -0.1916
5 1 33 0.9502 0.0031
5 1 34 -1.3806 0.0057
5 2 5 1.5100 0.1348
5 2 6 -0.4000 0.1497
5 2 7 -1.5498 0.2478
5 2 8 1.9445 0.0701
5 2 9 -2.8344 0.0332
5 2 10 3.8586 0.0057
5 2 11 -1.6821 -0.2154
5 2 12 3.9261 0.0054
5 2 13 0.5307 -0.1960
5 2 14 2.8924 0.0456
5 2 15 2.1354 0.0019
5 2 16 1.7478 0.0511
5 2 17 2.6578 0.0899
5 2 18 0.3318 -0.0058
5 2 19 2.5828 -0.0040
5 2 20 -1.5065 -0.0590
5 2 21 2.4223 -0.1022
5 2 22 -2.8385 -0.0366
5 2 23 2.3588 -0.0690
5 2 24 -2.8459 0.0351
5 2 25 2.3620 0.0511
5 2 26 -2.1730 0.0717
5 2 27 2.2675 0.1639
5 2 28 -1.9716 0.0568
5 2 29 1.8868 0.2375
5 2 30 -2.1699 0.0517
5 2 31 1.2492 0.2603
5 2 32 -1.7999 0.0723
5 2 33 0.6357 0.2071
5 3 5 -3.8537 0.1108
5 3 6 3.4531 -0.0469
5 3 7 -3.4204 -0.0474
5 3 8 3.5025 -0.0426
5 3 9 -1.3937 -0.1365
5 3 10 1.4927 0.0175
5 3 11 0.5678 -0.0517
5 3 12 -0.6848 0.0527
5 3 13 0.7817 0.0513
5 3 14 -1.6705 0.0201
5 3 15 -0.7556 0.0233
5 3 16 -2.0202 -0.0364
5 3 17 -2.3888 -0.0591
5 3 18 -2.4040 -0.0443
5 3 19 -2.4545 -0.0473
5 3 20 -2.2712 0.0132
5 3 21 -0.8235 0.0451
5 3 22 -1.1883 0.0811
5 3 23 1.1593 0.0938
5 3 24 -0.0911 0.0855
5 3 25 2.1020 0.0633
5 3 26 -0.0050 -0.0041
5 3 27 1.7780 0.0192
5 3 28 -0.4305 -0.1551
5 3 29 0.9642 -0.0125
5 3 30 -0.2205 -0.2982
5 3 31 0.3909 -0.0640
5 3 32 0.5304 -0.3682
5 3 33 0.1464 -0.1175
5 4 5 0.4339 -0.0581
5 4 6 1.1773 -0.0078
5 4 7 2.3331 -0.0409
5 4 8 -0.1624 0.0297
5 4 9 3.4784 0.0139
5 4 10 -0.1323 0.0125
5 4 11 2.5036 0.0157
5 4 12 1.4553 -0.0303
5 4 13 -0.1024 -0.0236
5 4 14 3.0128 -0.0277
5 4 15 -2.1412 -0.0028
5 4 16 3.4484 0.0212
5 4 17 -1.8416 0.0882
5 4 18 3.2421 0.0540
5 4 19 0.2281 0.1247
5 4 20 2.9966 0.0406
5 4 21 1.8039 0.0315
5 4 22 2.3670 0.0066
5 4 23 1.4378 -0.0931
5 4 24 1.1328 -0.0320
5 4 25 -0.1468 -0.1105
5 4 26 0.1500 -0.0823
5 4 27 -1.2921 -0.0219
5 4 28 0.2277 -0.1164
5 4 29 -1.3517 0.0707
5 4 30 0.8131 -0.0746
5 4 31 -0.9423 0.1221
5 4 32 0.8140 0.0416
5 5 5 -1.2212 0.0219
5 5 6 -1.8650 0.0075
5 5 7 -0.8874 0.0059
5 5 8 -0.7837 -0.0299
5 5 9 -2.3851 -0.0463
5 5 10 0.4787 -0.0433
5 5 11 -4.6695 -0.0431
5 5 12 0.8470 -0.0012
5 5 13 -5.6114 0.0388
5 5 14 0.3033 0.0290
5 5 15 -4.0219 0.1025
5 5 16 -0.2220 -0.0165
5 5 17 -1.1335 0.0551
5 5 18 -0.2469 -0.0765
5 5 19 0.6010 -0.0557
5 5 20 -0.1789 -0.0426
5 5 21 0.2095 -0.0938
5 5 22 -0.3139 0.0713
5 5 23 -0.9776 -0.0105
5 5 24 -0.3117 0.1433
5 5 25 -1.2906 0.0976
5 5 26 0.0028 0.1204
5 5 27 -0.6642 0.1196
5 5 28 0.1266 0.0747
5 5 29 -0.1647 0.0569
5 5 30 -0.2997 0.0630
5 5 31 -0.2862 -0.0137
5 6 5 2.0208 -0.0275
5 6 6 0.9855 -0.0373
5 6 7 0.8617 -0.0827
5 6 8 1.0938 -0.0083
5 6 9 -0.0739 -0.0372
5 6 10 0.6844 0.0393
5 6 11 0.1902 0.0407
5 6 12 0.4976 0.0315
5 6 13 1.7494 0.0431
5 6 14 0.8861 -0.0452
5 6 15 3.2637 -0.0225
5 6 16 1.4287 -0.0876
5 6 17 3.1297 -0.0580
5 6 18 1.5370 -0.0117
5 6 19 1.3813 -0.0279
5 6 20 1.1788 0.1038
5 6 21 -0.2607 -0.0108
5 6 22 0.7373 0.1070
5 6 23 -0.4363 -0.0819
5 6 24 0.4008 -0.0136
5 6 25 0.4407 -0.2079
5 6 26 0.1075 -0.1106
5 6 27 1.1311 -0.2906
5 6 28 -0.0300 -0.0829
5 6 29 1.2092 -0.2777
5 6 30 0.2422 0.0065
5 7 5 -0.3422 -0.0436
5 7 6 -1.2721 0.0362
5 7 7 -0.3401 0.0098
5 7 8 -1.6100 0.0493
5 7 9 0.0186 0.0339
5 7 10 -1.0923 0.0175
5 7 11 0.5340 -0.0109
5 7 12 -0.2306 -0.0350
5 7 13 0.7534 -0.0391
5 7 14 0.1675 -0.0452
5 7 15 0.2090 0.0126
5 7 16 -0.0031 0.0028
5 7 17 -0.7697 0.0681
5 7 18 -0.2824 0.0428
5 7 19 -1.1436 0.0251
5 7 20 -0.4215 0.0189
5 7 21 -0.4273 -0.0780
5 7 22 -0.5502 -0.0148
5 7 23 0.6397 -0.1084
5 7 24 -0.7035 0.0483
5 7 25 1.0489 -0.0242
5 7 26 -0.6732 0.2137
5 7 27 0.6974 0.0789
5 7 28 -0.4280 0.3554
5 7 29 0.1918 0.1066
5 8 5 -0.0850 0.0006
5 8 6 0.6030 0.0223
5 8 7 0.1359 -0.0249
5 8 8 0.9965 0.0165
5 8 9 0.2373 -0.0619
5 8 10 1.0555 0.0267
5 8 11 0.4563 -0.0314
5 8 12 0.3439 0.0320
5 8 13 0.5504 0.0526
5 8 14 -0.5353 0.0040
5 8 15 0.3348 0.0788
5 8 16 -0.9200 -0.0441
5 8 17 0.1436 0.0102
5 8 18 -0.9390 -0.0610
5 8 19 0.3095 -0.0444
5 8 20 -1.0139 -0.0154
5 8 21 0.5931 0.0038
5 8 22 -1.0863 0.0643
5 8 23 0.5737 0.0729
5 8 24 -0.8576 0.1130
5 8 25 0.3156 0.0182
5 8 26 -0.4432 0.0873
5 8 27 0.2092 -0.1570
5 9 5 -0.1165 -0.0619
5 9 6 1.5909 0.0002
5 9 7 0.0178 -0.0609
5 9 8 0.9142 0.0446
5 9 9 0.4171 -0.0190
5 9 10 -0.1201 0.0396
5 9 11 0.6429 0.0046
5 9 12 -0.6086 -0.0392
5 9 13 0.3241 -0.0323
5 9 14 -0.2496 -0.1000
5 9 15 -0.1723 -0.0747
5 9 16 0.2860 -0.0558
5 9 17 -0.2680 -0.0402
5 9 18 0.4176 0.0375
5 9 19 0.0255 0.0392
5 9 20 0.3489 0.0506
5 9 21 0.2802 0.0327
5 9 22 0.4290 -0.0375
5 9 23 0.3545 -0.1062
5 9 24 0.4873 -0.1125
5 9 25 0.4519 -0.2502
5 10 5 -0.7458 0.0409
5 10 6 0.0355 0.0303
5 10 7 -0.5612 0.0642
5 10 8 -0.5136 0.0230
5 10 9 -0.6828 0.0068
5 10 10 -0.2688 -0.0461
5 10 11 -1.1185 -0.0597
5 10 12 0.4671 -0.0693
5 10 13 -1.3000 -0.0346
5 10 14 0.8046 0.0077
5 10 15 -0.8713 0.0596
5 10 16 0.4682 0.0649
5 10 17 -0.2403 0.0894
5 10 18 0.0239 -0.0265
5 10 19 0.0012 -0.0099
5 10 20 -0.1057 -0.1863
5 10 21 -0.1259 -0.1328
5 10 22 -0.1547 -0.2134
5 10 23 -0.1761 -0.1310
5 11 5 -0.5375 0.0519
5 11 6 0.0206 -0.0175
5 11 7 -1.0588 -0.0567
5 11 8 0.3909 -0.0557
5 11 9 -1.2940 -0.1082
5 11 10 0.7117 -0.0539
5 11 11 -0.8643 -0.0142
5 11 12 0.3972 0.0117
5 11 13 -0.0939 0.0903
5 11 14 -0.3164 0.0300
5 11 15 0.2176 0.0426
5 11 16 -0.6740 -0.0671
5 11 17 -0.2162 -0.0988
5 11 18 -0.4552 -0.1556
5 11 19 -0.7933 -0.1298
5 11 20 -0.1396 -0.0799
5 12 5 -1.2536 -0.0089
5 12 6 0.5739 -0.0450
5 12 7 -0.6523 -0.0381
5 12 8 0.6085 -0.0591
5 12 9 0.5359 0.0867
5 12 10 0.2292 -0.0229
5 12 11 1.3903 0.1564
5 12 12 -0.1767 -0.0079
5 12 13 1.2260 0.0315
5 12 14 -0.0472 -0.0421
5 12 15 0.4067 -0.1293
5 12 16 0.5075 -0.0381
5 13 5 0.7251 -0.0654
5 13 6 -0.4575 -0.1394
5 13 7 1.7839 0.1127
5 13 8 -0.6046 -0.0961
5 13 9 1.8973 0.1797
5 13 10 -0.8185 -0.0618
5 13 11 1.0147 0.0414
6 0 6 3.1462 -0.8482
6 0 8 6.0020 -0.6557
6 0 10 7.0519 -0.1389
6 0 12 6.5175 0.1935
6 0 14 5.8580 0.1387
6 0 16 5.3601 -0.0451
6 0 18 4.2885 -0.0708
6 0 20 2.7638 0.0322
6 0 22 1.9178 0.0602
6 0 24 2.1692 -0.0508
6 0 26 2.5796 -0.1710
6 0 28 2.2408 -0.1609
6 0 30 1.4074 -0.0169
6 0 32 0.8444 0.1451
6 1 6 4.8451 0.0432
6 1 7 -3.9793 0.2298
6 1 8 3.7077 0.4676
6 1 9 -3.9951 0.2145
6 1 10 1.0737 0.5232
6 1 11 -3.1529 0.1520
6 1 12 -1.0590 0.1987
6 1 13 -2.3491 0.0496
6 1 14 -2.1297 -0.1001
6 1 15 -2.1216 -0.0330
6 1 16 -2.7822 -0.1098
6 1 17 -2.1428 -0.0517
6 1 18 -3.0863 0.0365
6 1 19 -2.0949 -0.0362
6 1 20 -2.4194 0.1018
6 1 21 -2.1430 -0.0269
6 1 22 -0.8844 0.0519
6 1 23 -2.3167 -0.0031
6 1 24 0.4112 -0.0047
6 1 25 -2.1683 0.0540
6 1 26 0.7147 -0.0115
6 1 27 -1.4535 0.0747
6 1 28 0.4247 0.0126
6 1 29 -0.6369 -0.0185
6 1 30 0.2601 0.0493
6 1 31 -0.2793 -0.1607
6 1 32 0.3045 0.0825
6 2 6 1.8783 0.2204
6 2 7 -1.1311 0.0318
6 2 8 -1.0986 0.1064
6 2 9 0.3360 -0.0388
6 2 10 -2.6118 -0.1751
6 2 11 1.3541 -0.0591
6 2 12 -2.2619 -0.2650
6 2 13 1.1460 -0.0225
6 2 14 -1.0669 -0.0898
6 2 15 0.5736 0.0343
6 2 16 0.1380 0.0963
6 2 17 0.2459 0.0546
6 2 18 1.2226 0.1023
6 2 19 -0.2449 0.0188
6 2 20 2.0864 -0.0004
6 2 21 -1.0669 -0.0266
6 2 22 2.3859 -0.0745
6 2 23 -1.5255 -0.0240
6 2 24 2.0371 -0.0991
6 2 25 -1.2160 0.0220
6 2 26 1.4163 -0.0915
6 2 27 -0.7632 0.0609
6 2 28 0.8833 -0.0170
6 2 29 -0.7753 0.0759
6 2 30 0.4530 0.1240
6 2 31 -0.8603 0.0943
6 2 32 0.0491 0.2297
6 3 6 -4.5526 0.0162
6 3 7 2.0710 -0.0160
6 3 8 -4.3106 -0.1223
6 3 9 2.1630 0.0130
6 3 10 -2.5016 -0.0903
6 3 11 0.7892 0.0486
6 3 12 -0.5249 0.0409
6 3 13 -0.4046 0.0397
6 3 14 0.4491 0.0676
6 3 15 -0.6816 -0.0100
6 3 16 0.3419 -0.0310
6 3 17 -0.8196 -0.0554
6 3 18 -0.0940 -0.0944
6 3 19 -1.3034 -0.0511
6 3 20 -0.1226 -0.0486
6 3 21 -1.5559 0.0208
6 3 22 0.3641 0.0134
6 3 23 -1.2402 0.1324
6 3 24 0.9018 0.0239
6 3 25 -0.9564 0.2089
6 3 26 1.0103 0.0367
6 3 27 -1.0892 0.1767
6 3 28 0.6621 0.0844
6 3 29 -1.0492 0.0336
6 3 30 0.2050 0.0889
6 3 31 -0.3619 -0.1405
6 4 6 -0.6567 -0.0139
6 4 7 1.9075 0.0340
6 4 8 1.0242 0.0352
6 4 9 0.6479 0.0486
6 4 10 2.1355 0.0654
6 4 11 0.4843 0.0193
6 4 12 1.6828 0.0147
6 4 13 1.3556 -0.0044
6 4 14 -0.0483 -0.0315
6 4 15 1.9281 0.0161
6 4 16 -1.6212 0.0251
6 4 17 1.5825 0.0537
6 4 18 -1.8024 0.1197
6 4 19 0.9195 0.0697
6 4 20 -0.7922 0.1059
6 4 21 0.4445 0.0657
6 4 22 0.1406 -0.0258
6 4 23 -0.0162 0.0475
6 4 24 0.1614 -0.1370
6 4 25 -0.4435 -0.0098
6 4 26 -0.3839 -0.1438
6 4 27 -0.3129 -0.1039
6 4 28 -0.7269 -0.1060
6 4 29 0.4175 -0.1565
6 4 30 -0.6600 -0.0914
6 4 31 0.9129 -0.0930
6 5 6 -1.0877 0.0311
6 5 7 -1.2168 -0.0134
6 5 8 -0.4740 -0.0067
6 5 9 -0.4264 -0.0302
6 5 10 -1.3599 -0.0451
6 5 11 0.4317 -0.0177
6 5 12 -3.0380 -0.0048
6 5 13 0.6074 0.0231
6 5 14 -3.9243 0.0937
6 5 15 0.2019 0.0265
6 5 16 -2.9863 0.1335
6 5 17 -0.1375 -0.0306
6 5 18 -0.9534 0.0545
6 5 19 -0.1737 -0.0707
6 5 20 0.4463 -0.0555
6 5 21 -0.1388 -0.0210
6 5 22 0.4114 -0.0720
6 5 23 -0.0720 0.0809
6 5 24 -0.3289 0.0079
6 5 25 0.1963 0.1520
6 5 26 -0.7872 0.0761
6 5 27 0.4619 0.1846
6 5 28 -0.8567 0.0625
6 5 29 0.2629 0.2214
6 5 30 -0.9246 0.0034
6 6 6 1.7589 -0.0439
6 6 7 0.9040 -0.0266
6 6 8 0.7075 -0.0539
6 6 9 0.6203 -0.0036
6 6 10 -0.2345 0.0115
6 6 11 0.3024 0.0170
6 6 12 -0.3063 0.0600
6 6 13 0.3908 -0.0120
6 6 14 0.7459 0.0256
6 6 15 0.7476 -0.0815
6 6 16 1.9956 -0.0387
6 6 17 0.9072 -0.1028
6 6 18 2.1274 -0.0422
6 6 19 0.7247 -0.0249
6 6 20 0.9957 0.0111
6 6 21 0.4985 0.0777
6 6 22 -0.2308 0.0280
6 6 23 0.4402 0.0962
6 6 24 -0.5545 -0.0507
6 6 25 0.3827 0.0314
6 6 26 -0.1407 -0.1822
6 6 27 0.1919 -0.0250
6 6 28 0.3293 -0.2794
6 6 29 0.1254 -0.0277
6 7 6 -0.2554 -0.0213
6 7 7 -1.9170 0.0401
6 7 8 0.0721 0.0335
6 7 9 -1.6045 0.0424
6 7 10 0.4396 0.0236
6 7 11 -0.5404 0.0231
6 7 12 0.8598 -0.0360
6 7 13 0.2732 -0.0090
6 7 14 1.0803 -0.0401
6 7 15 0.2773 -0.0198
6 7 16 0.6637 0.0348
6 7 17 -0.0414 0.0033
6 7 18 -0.2024 0.0823
6 7 19 -0.0297 0.0218
6 7 20 -0.6803 0.0214
6 7 21 0.2340 -0.0010
6 7 22 -0.3254 -0.0878
6 7 23 0.2591 -0.0326
6 7 24 0.3632 -0.1323
6 7 25 -0.0291 -0.0016
6 7 26 0.6769 -0.0897
6 7 27 -0.2608 0.1024
6 8 6 0.6361 0.0145
6 8 7 -0.2599 0.0060
6 8 8 0.6069 -0.0311
6 8 9 0.4431 0.0108
6 8 10 0.3718 -0.0727
6 8 11 0.3551 0.0212
6 8 12 0.2770 -0.0284
6 8 13 -0.5439 0.0063
6 8 14 0.1352 0.0575
6 8 15 -1.1769 -0.0350
6 8 16 -0.1897 0.0705
6 8 17 -0.9867 -0.0667
6 8 18 -0.3831 0.0047
6 8 19 -0.5620 -0.0599
6 8 20 -0.1959 -0.0243
6 8 21 -0.5718 -0.0198
6 8 22 0.1126 0.0408
6 8 23 -0.8449 0.0325
6 8 24 0.1869 0.1100
6 8 25 -0.8505 0.0774
6 9 6 0.3958 -0.0360
6 9 7 1.7155 0.0098
6 9 8 0.1898 -0.0387
6 9 9 1.0293 0.0447
6 9 10 0.2611 -0.0012
6 9 11 -0.0381 0.0247
6 9 12 0.3631 0.0148
6 9 13 -0.2567 -0.0476
6 9 14 0.2222 -0.0263
6 9 15 0.4312 -0.0807
6 9 16 0.0637 -0.0580
6 9 17 1.0153 -0.0295
6 9 18 0.1817 -0.0049
6 9 19 0.9276 0.0321
6 9 20 0.4417 0.0857
6 9 21 0.6098 0.0195
6 9 22 0.5587 0.0902
6 9 23 0.5739 -0.0445
6 10 6 -1.5053 0.0315
6 10 7 0.6822 0.0069
6 10 8 -1.3710 0.0330
6 10 9 -0.1109 0.0169
6 10 10 -1.1534 -0.0266
6 10 11 0.1421 -0.0261
6 10 12 -1.0053 -0.0778
6 10 13 0.8351 -0.0232
6 10 14 -0.7501 -0.0373
6 10 15 0.9311 0.0542
6 10 16 -0.3296 0.0644
6 10 17 0.3469 0.0916
6 10 18 -0.0357 0.1034
6 10 19 -0.1680 0.0044
6 10 20 -0.0602 0.0240
6 10 21 -0.2273 -0.1183
6 11 6 -0.7112 0.0496
6 11 7 -0.1997 0.0522
6 11 8 -0.7457 -0.0580
6 11 9 0.1703 0.0064
6 11 10 -0.5773 -0.0872
6 11 11 0.3725 -0.0107
6 11 12 -0.1698 0.0149
6 11 13 -0.0932 0.0319
6 11 14 0.1639 0.1117
6 11 15 -0.7420 0.0329
6 11 16 0.0451 0.0684
6 11 17 -0.8321 -0.0616
6 12 6 -0.8089 -0.0693
6 12 7 0.8661 -0.0454
6 12 8 -0.3131 -0.0601
6 12 9 0.8283 -0.0829
6 12 10 0.3992 0.0826
6 12 11 0.3961 -0.0474
6 12 12 0.6886 0.1469
6 12 13 0.1464 -0.0246
6 13 6 -0.0477 -0.0516
7 0 7 0.3319 -1.0951
7 0 9 3.4885 -0.6376
7 0 11 5.1874 -0.1367
7 0 13 5.9751 0.0245
7 0 15 6.5062 -0.0508
7 0 17 6.1041 -0.0686
7 0 19 4.1777 0.0252
7 0 21 1.8092 0.0749
7 0 23 0.6705 0.0041
7 0 25 0.9291 -0.1166
7 0 27 1.3089 -0.2106
7 0 29 0.9491 -0.2444
7 1 7 4.5519 0.2135
7 1 8 -1.7487 0.3132
7 1 9 3.8890 0.4990
7 1 10 -1.8921 0.2414
7 1 11 2.3340 0.3400
7 1 12 -1.4986 0.1344
7 1 13 1.0339 0.0270
7 1 14 -1.3100 0.0056
7 1 15 -0.2489 -0.0916
7 1 16 -1.5630 -0.0890
7 1 17 -1.7798 -0.0287
7 1 18 -1.8146 -0.1096
7 1 19 -2.6262 0.0132
7 1 20 -1.8009 -0.0818
7 1 21 -1.8260 -0.0096
7 1 22 -1.7005 -0.0440
7 1 23 0.0072 -0.0066
7 1 24 -1.5599 0.0123
7 1 25 1.2874 0.0231
7 1 26 -1.1189 0.0930
7 1 27 1.3263 0.0072
7 1 28 -0.3600 0.1369
7 1 29 0.7671 -0.0287
7 1 30 0.2841 0.0796
7 2 7 1.5099 0.1763
7 2 8 -0.1696 -0.0780
7 2 9 -0.6659 -0.0723
7 2 10 0.8695 -0.1042
7 2 11 -1.7793 -0.2527
7 2 12 1.1805 -0.0856
7 2 13 -2.0631 -0.1524
7 2 14 0.5209 -0.0348
7 2 15 -1.9343 0.0584
7 2 16 -0.0914 0.0312
7 2 17 -1.1669 0.1380
7 2 18 -0.1963 0.0723
7 2 19 0.3507 0.0965
7 2 20 -0.2693 0.0532
7 2 21 1.8436 0.0614
7 2 22 -0.5218 -0.0039
7 2 23 2.3302 0.0202
7 2 24 -0.5261 -0.0350
7 2 25 1.7373 -0.1019
7 2 26 -0.1391 -0.0136
7 2 27 0.8081 -0.2262
7 2 28 0.1612 0.0253
7 2 29 0.1292 -0.2010
7 2 30 0.1234 0.0475
7 3 7 -3.9748 -0.0862
7 3 8 1.9287 -0.0031
7 3 9 -3.8003 -0.1214
7 3 10 1.4934 0.0229
7 3 11 -2.7825 0.0113
7 3 12 0.1224 0.0227
7 3 13 -1.4835 0.1074
7 3 14 -0.6149 -0.0053
7 3 15 -0.1877 0.0389
7 3 16 -0.3577 -0.0454
7 3 17 0.8884 -0.0699
7 3 18 -0.0581 -0.0882
7 3 19 1.4962 -0.0744
7 3 20 -0.2349 -0.1058
7 3 21 1.5858 -0.0327
7 3 22 -0.4635 -0.0448
7 3 23 1.3771 -0.0602
7 3 24 -0.4600 0.1044
7 3 25 1.0871 -0.1056
7 3 26 -0.4952 0.2543
7 3 27 0.7474 -0.0452
7 3 28 -0.6046 0.2921
7 3 29 0.3469 0.0812
7 4 7 -0.9849 0.0442
7 4 8 1.8480 0.0357
7 4 9 -0.0850 0.1113
7 4 10 0.7911 0.0288
7 4 11 0.7237 0.0941
7 4 12 0.7835 0.0092
7 4 13 0.9521 -0.0007
7 4 14 1.5643 0.0097
7 4 15 0.4134 -0.0341
7 4 16 1.8586 0.0258
7 4 17 -0.4336 0.0448
7 4 18 1.1904 0.0354
7 4 19 -0.8600 0.1078
7 4 20 0.1707 0.0493
7 4 21 -0.6562 0.0424
7 4 22 -0.6263 0.0843
7 4 23 -0.2665 -0.0801
7 4 24 -1.1111 0.1000
7 4 25 -0.1244 -0.1262
7 4 26 -1.1763 0.0359
7 4 27 -0.1875 -0.1009
7 4 28 -0.6732 -0.0815
7 4 29 -0.2130 -0.1072
7 5 7 -1.0911 0.0201
7 5 8 -1.0054 -0.0091
7 5 9 -0.6345 -0.0351
7 5 10 -0.5116 -0.0035
7 5 11 -1.0088 -0.0654
7 5 12 0.1162 0.0219
7 5 13 -2.1282 -0.0111
7 5 14 0.2102 0.0475
7 5 15 -3.0367 0.0786
7 5 16 -0.2213 0.0318
7 5 17 -2.7603 0.0946
7 5 18 -0.6948 -0.0156
7 5 19 -1.4756 0.0171
7 5 20 -0.9221 -0.0363
7 5 21 -0.2794 -0.0525
7 5 22 -0.8961 -0.0054
7 5 23 0.1208 -0.0301
7 5 24 -0.6160 0.0422
7 5 25 -0.0397 0.0430
7 5 26 -0.1841 0.0851
7 5 27 -0.2676 0.0707
7 5 28 0.0331 0.1487
7 6 7 1.4335 -0.0270
7 6 8 0.0655 0.0056
7 6 9 0.8458 -0.0031
7 6 10 -0.0671 0.0131
7 6 11 0.0661 0.0552
7 6 12 0.1177 0.0147
7 6 13 -0.2670 0.0685
7 6 14 0.5610 -0.0158
7 6 15 0.3592 0.0188
7 6 16 0.8560 -0.0710
7 6 17 1.4099 -0.0234
7 6 18 0.7596 -0.0931
7 6 19 1.7878 0.0037
7 6 20 0.4912 -0.0462
7 6 21 1.1763 0.0704
7 6 22 0.3862 0.0299
7 6 23 0.2922 0.0940
7 6 24 0.4128 0.0719
7 6 25 -0.1550 0.0348
7 6 26 0.2956 0.0677
7 6 27 -0.1555 -0.0709
7 7 7 0.3942 0.0183
7 7 8 -2.1671 0.0029
7 7 9 0.5670 0.0580
7 7 10 -1.1198 0.0132
7 7 11 0.5534 0.0211
7 7 12 0.1222 0.0205
7 7 13 0.6420 -0.0333
7 7 14 0.5018 0.0048
7 7 15 0.6887 -0.0106
7 7 16 0.0030 -0.0154
7 7 17 0.2434 0.0742
7 7 18 -0.4439 -0.0084
7 7 19 -0.5917 0.1164
7 7 20 -0.2698 0.0141
7 7 21 -1.1247 0.0651
7 7 22 0.1324 0.0085
7 7 23 -0.9725 -0.0248
7 7 24 0.1751 -0.0325
7 7 25 -0.4769 -0.0800
7 8 7 0.9998 0.0324
7 8 8 -0.5577 -0.0134
7 8 9 0.7811 -0.0355
7 8 10 0.1080 0.0071
7 8 11 0.4290 -0.0833
7 8 12 -0.2820 0.0138
7 8 13 0.2087 -0.0404
7 8 14 -1.1699 -0.0134
7 8 15 -0.0635 0.0299
7 8 16 -1.3078 -0.0449
7 8 17 -0.4266 0.0283
7 8 18 -0.5354 -0.0495
7 8 19 -0.5684 -0.0310
7 8 20 0.1587 -0.0425
7 8 21 -0.3476 -0.0522
7 8 22 0.0946 -0.0499
7 8 23 -0.0497 -0.0050
7 9 7 1.3998 -0.0070
7 9 8 0.8429 0.0235
7 9 9 0.9519 -0.0304
7 9 10 0.1329 0.0536
7 9 11 0.6216 -0.0083
7 9 12 -0.6234 0.0331
7 9 13 0.3627 -0.0027
7 9 14 -0.2880 -0.0189
7 9 15 0.0843 -0.0459
7 9 16 0.7382 -0.0358
7 9 17 -0.0562 -0.0744
7 9 18 1.2550 -0.0116
7 9 19 0.0234 -0.0254
7 9 20 0.9166 -0.0021
7 9 21 0.1339 0.0582
7 10 7 -1.6466 -0.0434
7 10 8 0.4228 -0.0177
7 10 9 -1.8813 -0.0585
7 10 10 0.0122 0.0101
7 10 11 -1.7249 -0.1035
7 10 12 0.6491 -0.0125
7 10 13 -1.3842 -0.1308
7 10 14 1.3988 -0.0014
7 10 15 -0.9513 -0.0800
7 10 16 1.2983 0.0592
7 10 17 -0.5612 0.0231
7 10 18 0.5701 0.0862
7 11 7 -1.3531 0.0396
7 11 8 0.3792 0.1738
7 11 9 -0.9833 -0.0489
7 11 10 0.7563 0.1209
7 11 11 -0.4863 -0.0622
7 11 12 0.7266 0.0872
7 11 13 -0.0248 0.0249
7 11 14 0.0463 0.1102
7 12 7 -0.0679 -0.1571
7 12 8 0.7944 -0.0183
7 12 9 0.1703 -0.1223
8 0 8 -0.8115 -0.7026
8 0 10 1.3568 -0.2571
8 0 12 2.8208 -0.0635
8 0 14 4.3672 -0.1524
8 0 16 5.6289 -0.1946
8 0 18 5.1620 -0.0557
8 0 20 2.7832 0.0731
8 0 22 0.3044 0.0522
8 0 24 -0.6009 -0.0202
8 0 26 -0.2155 -0.0496
8 0 28 0.1273 -0.1009
8 1 8 2.5363 0.2473
8 1 9 -0.9718 0.2072
8 1 10 2.2846 0.2471
8 1 11 -1.0539 0.1356
8 1 12 2.0128 -0.0072
8 1 13 -0.7650 0.0586
8 1 14 1.6630 -0.1194
8 1 15 -0.7742 -0.0270
8 1 16 0.3371 -0.0190
8 1 17 -1.1368 -0.0822
8 1 18 -1.6387 0.0372
8 1 19 -1.3959 -0.0787
8 1 20 -2.5717 -0.0512
8 1 21 -1.3813 -0.0457
8 1 22 -1.5815 -0.1001
8 1 23 -1.2937 -0.0198
8 1 24 0.2225 -0.0092
8 1 25 -1.1717 0.0148
8 1 26 1.2203 0.0610
8 1 27 -0.8215 0.0829
8 1 28 1.0903 -0.0123
8 2 8 0.6732 0.0396
8 2 9 0.8650 -0.1165
8 2 10 -0.1485 -0.1909
8 2 11 2.0751 -0.0928
8 2 12 -0.6392 -0.1769
8 2 13 2.1306 -0.0630
8 2 14 -1.4697 0.0236
8 2 15 1.2066 -0.0231
8 2 16 -2.2251 0.1183
8 2 17 0.4105 0.0440
8 2 18 -1.8175 0.0544
8 2 19 0.0955 0.0997
8 2 20 -0.1776 0.0408
8 2 21 -0.1854 0.0830
8 2 22 1.4164 0.1381
8 2 23 -0.5587 0.0065
8 2 24 1.8448 0.1456
8 2 25 -0.6504 -0.0472
8 2 26 1.2705 -0.0395
8 2 27 -0.3722 -0.0352
8 2 28 0.5359 -0.2225
8 3 8 -2.7327 -0.1446
8 3 9 2.1539 0.0244
8 3 10 -2.8519 -0.0605
8 3 11 1.2219 0.0296
8 3 12 -3.0051 0.0918
8 3 13 -0.2959 0.0158
8 3 14 -2.6565 0.0928
8 3 15 -0.8522 0.0146
8 3 16 -1.3450 -0.0233
8 3 17 -0.3733 0.0056
8 3 18 0.4397 -0.0499
8 3 19 0.0981 -0.0552
8 3 20 1.7114 0.0370
8 3 21 0.0861 -0.1346
8 3 22 2.0467 0.0486
8 3 23 -0.0288 -0.1281
8 3 24 1.7983 -0.0830
8 3 25 0.0137 0.0009
8 3 26 1.4248 -0.1769
8 3 27 0.0508 0.1518
8 4 8 -0.6118 0.0832
8 4 9 1.9777 -0.0025
8 4 10 -0.5182 0.1411
8 4 11 1.1099 -0.0104
8 4 12 0.0390 0.0819
8 4 13 1.3831 -0.0000
8 4 14 0.8724 -0.0145
8 4 15 2.2554 0.0105
8 4 16 1.2693 -0.0098
8 4 17 2.4346 -0.0124
8 4 18 0.9736 0.0695
8 4 19 1.5828 -0.0485
8 4 20 0.4525 0.0721
8 4 21 0.3916 -0.0311
8 4 22 0.1921 -0.0340
8 4 23 -0.5042 0.0479
8 4 24 0.1792 -0.1114
8 4 25 -0.9569 0.0984
8 4 26 0.1726 -0.0732
8 5 8 -1.1764 0.0120
8 5 9 -1.0422 -0.0074
8 5 10 -1.1006 -0.0433
8 5 11 -0.6537 0.0190
8 5 12 -1.2268 -0.0718
8 5 13 -0.0831 0.0390
8 5 14 -1.9970 -0.0348
8 5 15 -0.0198 0.0405
8 5 16 -2.8658 0.0150
8 5 17 -0.4748 0.0240
8 5 18 -2.8947 0.0032
8 5 19 -0.9632 0.0104
8 5 20 -1.9648 -0.0535
8 5 21 -1.1397 0.0103
8 5 22 -0.8196 -0.0674
8 5 23 -0.9835 0.0041
8 5 24 -0.0838 -0.0078
8 5 25 -0.6267 -0.0182
8 6 8 1.2202 -0.0080
8 6 9 -0.3270 0.0614
8 6 10 1.0894 0.0129
8 6 11 -0.0410 0.0515
8 6 12 0.5132 0.0328
8 6 13 0.5805 0.0504
8 6 14 0.1140 0.0142
8 6 15 1.1691 0.0410
8 6 16 0.5362 -0.0265
8 6 17 1.3390 0.0047
8 6 18 1.4295 -0.0365
8 6 19 1.0855 -0.0369
8 6 20 1.8799 0.0085
8 6 21 0.7316 -0.0445
8 6 22 1.5737 0.0754
8 6 23 0.4930 -0.0093
8 6 24 0.9754 0.1102
8 7 8 0.7894 0.0396
8 7 9 -1.9271 -0.0273
8 7 10 0.5661 0.0554
8 7 11 -0.7128 0.0035
8 7 12 0.1905 0.0108
8 7 13 0.2183 0.0350
8 7 14 0.0668 -0.0216
8 7 15 0.0941 0.0196
8 7 16 0.0183 0.0161
8 7 17 -0.6603 -0.0193
8 7 18 -0.3753 0.0892
8 7 19 -1.0626 -0.0183
8 7 20 -0.9987 0.1263
8 7 21 -0.8069 0.0281
8 7 22 -1.3192 0.1056
8 8 8 0.7203 0.0632
8 8 9 -0.1444 -0.0166
8 8 10 0.6314 -0.0145
8 8 11 0.3630 0.0134
8 8 12 0.5024 -0.0628
8 8 13 -0.1939 0.0109
8 8 14 0.3903 -0.0315
8 8 15 -0.8900 -0.0152
8 8 16 0.1491 0.0156
8 8 17 -0.6710 -0.0139
8 8 18 -0.1326 0.0081
8 8 19 0.2236 0.0169
8 8 20 -0.1950 -0.0375
8 9 8 1.9147 -0.0013
8 9 9 0.1194 0.0368
8 9 10 1.4715 -0.0471
8 9 11 -0.8188 0.0686
8 9 12 0.9219 -0.0385
8 9 13 -1.3826 0.0631
8 9 14 0.4236 -0.0362
8 9 15 -0.8148 0.0411
8 9 16 0.0645 -0.0740
8 9 17 0.1449 0.0294
8 9 18 -0.0713 -0.1044
8 10 8 -0.8252 -0.1408
8 10 9 -0.5819 -0.0169
8 10 10 -1.2795 -0.1521
8 10 11 -0.4197 0.0116
8 10 12 -1.2364 -0.1671
8 10 13 0.5570 -0.0116
8 10 14 -0.8965 -0.1710
8 11 8 -1.7618 0.0131
8 11 9 0.7923 0.2232
8 11 10 -1.3039 -0.0380
9 0 9 0.2049 0.0601
9 0 11 0.7617 0.2618
9 0 13 1.5823 0.0533
9 0 15 3.3213 -0.2195
9 0 17 4.7026 -0.1971
9 0 19 4.0924 -0.0054
9 0 21 1.8900 0.0425
9 0 23 0.0769 -0.0425
9 0 25 -0.2810 -0.0314
9 1 9 0.8644 0.1502
9 1 10 -1.0626 -0.0349
9 1 11 0.8272 -0.1221
9 1 12 -1.0769 -0.0565
9 1 13 1.4773 -0.3144
9 1 14 -0.8018 -0.0518
9 1 15 1.6460 -0.1605
9 1 16 -0.8102 -0.0480
9 1 17 0.2835 0.0690
9 1 18 -1.0329 -0.0284
9 1 19 -1.6558 0.0361
9 1 20 -1.1041 0.0151
9 1 21 -2.3077 -0.1420
9 1 22 -1.0180 0.0421
9 1 23 -1.3042 -0.1376
9 1 24 -1.0025 0.0225
9 1 25 0.0010 0.0406
9 2 9 -0.5476 -0.1102
9 2 10 1.3065 -0.0995
9 2 11 0.0131 -0.1968
9 2 12 2.6075 -0.0495
9 2 13 0.0297 -0.0136
9 2 14 2.6173 -0.0382
9 2 15 -1.0953 0.1347
9 2 16 1.7941 -0.0206
9 2 17 -2.1840 0.0163
9 2 18 1.0999 0.0450
9 2 19 -1.8689 -0.1566
9 2 20 0.6484 0.1056
9 2 21 -0.4023 -0.0810
9 2 22 0.0470 0.0834
9 2 23 0.8162 0.1474
9 2 24 -0.6144 0.0013
9 2 25 1.0289 0.1965
9 3 9 -1.3010 -0.1190
9 3 10 2.2593 0.0491
9 3 11 -1.8107 0.0215
9 3 12 1.1886 0.0363
9 3 13 -2.9353 0.0927
9 3 14 -0.1791 0.0531
9 3 15 -3.2913 -0.0158
9 3 16 -0.5502 0.1235
9 3 17 -2.1806 -0.1056
9 3 18 -0.1744 0.1602
9 3 19 -0.3951 0.0066
9 3 20 -0.0011 0.0793
9 3 21 0.8724 0.1780
9 3 22 -0.2139 -0.0608
9 3 23 1.2852 0.1539
9 3 24 -0.3245 -0.1188
9 3 25 1.2539 -0.0370
9 4 9 -0.3998 0.0453
9 4 10 1.5160 -0.0402
9 4 11 -0.8756 0.0691
9 4 12 0.8612 -0.0155
9 4 13 -0.4417 -0.0004
9 4 14 1.3288 0.0342
9 4 15 0.6771 -0.0456
9 4 16 2.0869 0.0314
9 4 17 1.4468 0.0142
9 4 18 2.0127 -0.0530
9 4 19 1.3982 0.0787
9 4 20 1.0973 -0.1358
9 4 21 0.9551 0.0239
9 4 22 0.1287 -0.1161
9 4 23 0.6231 -0.0913
9 4 24 -0.4047 -0.0148
9 5 9 -1.4064 0.0383
9 5 10 -0.7688 0.0057
9 5 11 -1.2921 0.0143
9 5 12 -0.3727 0.0373
9 5 13 -1.1488 -0.0075
9 5 14 0.0869 0.0275
9 5 15 -1.6156 -0.0046
9 5 16 0.0453 0.0016
9 5 17 -2.2697 -0.0085
9 5 18 -0.3412 0.0033
9 5 19 -2.2913 -0.0477
9 5 20 -0.5709 0.0391
9 5 21 -1.5778 -0.0864
9 5 22 -0.4483 0.0612
9 5 23 -0.6971 -0.0695
9 6 9 1.0246 0.0068
9 6 10 -0.2258 0.0768
9 6 11 1.0378 -0.0095
9 6 12 0.2286 0.0510
9 6 13 0.5208 -0.0418
9 6 14 0.8785 0.0668
9 6 15 0.1199 -0.0763
9 6 16 1.3685 0.1003
9 6 17 0.3856 -0.0919
9 6 18 1.4618 0.0929
9 6 19 0.9847 -0.0785
9 6 20 1.2142 0.0344
9 6 21 1.2592 -0.0411
9 7 9 0.6520 0.0119
9 7 10 -1.5063 -0.0088
9 7 11 0.2551 0.0086
9 7 12 -0.5609 0.0423
9 7 13 -0.1000 -0.0183
9 7 14 -0.0259 0.0809
9 7 15 -0.1399 -0.0220
9 7 16 -0.3193 0.0432
9 7 17 -0.1209 0.0076
9 7 18 -0.9087 -0.0278
9 7 19 -0.3189 0.0441
9 8 9 0.3417 0.0872
9 8 10 0.4650 -0.0010
9 8 11 0.5056 0.0269
9 8 12 0.7210 0.0147
9 8 13 0.5928 -0.0093
9 8 14 0.1462 -0.0117
9 8 15 0.5344 0.0064
9 8 16 -0.3325 -0.0345
9 8 17 0.3256 0.0328
9 9 9 1.4980 0.0135
9 9 10 0.0206 0.0250
9 9 11 1.1656 -0.0397
9 9 12 -1.0124 0.0549
9 9 13 0.6520 -0.0346
9 9 14 -1.4254 0.0709
9 10 9 0.1392 -0.1777
10 0 10 0.6296 0.7635
10 0 12 0.1949 0.6506
10 0 14 0.7254 0.1704
10 0 16 2.3662 -0.1233
10 0 18 3.4222 -0.0363
10 0 20 2.7398 0.0829
10 0 22 1.2339 -0.0261
10 1 10 0.4416 0.0005
10 1 11 -1.4351 -0.2874
10 1 12 0.5625 -0.3961
10 1 13 -1.4049 -0.2458
10 1 14 1.5232 -0.4206
10 1 15 -1.1672 -0.1597
10 1 16 1.6401 -0.0822
10 1 17 -1.1091 -0.0715
10 1 18 0.2896 0.1222
10 1 19 -1.0758 0.0181
10 1 20 -1.1861 -0.0368
10 1 21 -0.8716 0.0972
10 1 22 -1.3961 -0.2266
10 2 10 -0.8892 -0.1761
10 2 11 0.8530 -0.0366
10 2 12 0.4410 -0.0799
10 2 13 1.8755 0.0041
10 2 14 0.5712 0.1648
10 2 15 1.9084 -0.0194
10 2 16 -0.5751 0.1503
10 2 17 1.5224 -0.0228
10 2 18 -1.4708 -0.1620
10 2 19 1.2869 0.0363
10 2 20 -1.1111 -0.3604
10 2 21 0.9920 0.0858
10 2 22 -0.1201 -0.1935
10 3 10 -0.0383 -0.0338
10 3 11 2.4099 0.0172
10 3 12 -0.8228 0.0730
10 3 13 1.4066 -0.0057
10 3 14 -2.2961 0.0099
10 3 15 0.4646 0.0651
10 3 16 -2.8509 -0.1704
10 3 17 0.3176 0.2103
10 3 18 -2.0677 -0.1866
10 3 19 0.4157 0.2848
10 3 20 -0.8710 0.0361
10 3 21 0.1097 0.2027
10 4 10 -0.4359 -0.0698
10 4 11 0.3385 -0.0585
10 4 12 -1.1020 -0.0836
10 4 13 0.0716 0.0197
10 4 14 -0.7018 -0.1285
10 4 15 0.6585 0.0979
10 4 16 0.2980 -0.1007
10 4 17 1.1272 0.0666
10 4 18 0.9084 0.0006
10 4 19 0.7825 -0.0648
10 4 20 0.8773 0.0429
10 5 10 -1.0130 0.0682
10 5 11 -0.2483 0.0581
10 5 12 -0.5758 0.0979
10 5 13 0.0572 0.0657
10 5 14 -0.2712 0.0920
10 5 15 0.1891 0.0067
10 5 16 -0.5597 0.0705
10 5 17 -0.0739 -0.0416
10 5 18 -0.9689 0.0351
10 5 19 -0.3457 -0.0124
10 6 10 0.5466 0.0299
10 6 11 -0.2033 0.0116
10 6 12 0.4827 -0.0269
10 6 13 0.0437 -0.0280
10 6 14 0.0024 -0.0902
10 6 15 0.4440 0.0157
10 6 16 -0.3086 -0.1118
10 6 17 0.8057 0.0990
10 7 10 0.3492 -0.0349
10 7 11 -1.1307 0.0289
10 7 12 0.0889 -0.0416
10 7 13 -0.4571 0.0958
10 7 14 -0.0267 -0.0327
10 7 15 -0.0884 0.1294
10 8 10 0.2315 0.0710
10 8 11 0.4724 0.0246
10 8 12 0.4302 0.0505
11 0 11 0.0841 1.0344
11 0 13 -0.6024 0.7002
11 0 15 -0.1349 0.1934
11 0 17 1.0477 0.0352
11 0 19 1.4764 0.1682
11 1 11 -0.2086 -0.1207
11 1 12 -1.5062 -0.4117
11 1 13 0.2114 -0.4525
11 1 14 -1.3334 -0.3333
11 1 15 1.0941 -0.2983
11 1 16 -1.0748 -0.2137
11 1 17 0.9884 0.0705
11 1 18 -0.9002 -0.0938
11 2 11 0.0476 -0.1101
11 2 12 -0.1937 0.0593
11 2 13 1.2182 0.1148
11 2 14 0.4016 0.0641
11 2 15 1.0272 0.3108
11 2 16 0.4936 0.0101
11 2 17 0.0173 0.1347
11 2 18 0.5884 -0.0038
11 3 11 0.5802 0.0518
11 3 12 1.7846 -0.0601
11 3 13 -0.2796 0.0800
11 3 14 1.0181 -0.0889
11 3 15 -1.4463 -0.0816
11 3 16 0.6448 0.0159
11 3 17 -1.7342 -0.2600
11 4 11 -0.5528 -0.1657
11 4 12 -0.2887 -0.0587
11 4 13 -0.9672 -0.1942
11 4 14 -0.0839 0.0557
11 4 15 -0.5408 -0.2007
11 4 16 0.5014 0.1293
11 5 11 0.0190 0.0580
11 5 12 0.1185 0.1149
11 5 13 0.4890 0.1236
11 5 14 0.1898 0.0784
11 6 11 0.1753 0.0505
11 6 12 -0.2299 -0.0787
12 0 12 0.1278 0.7934
12 1 12 -1.1227 -0.1777
12 1 13 -0.7959 -0.3511
12 2 12 0.8516 0.0125
0 0 0 0.0 0.0
;
loop_
  _diffrn_refln_index_h
  _diffrn_refln_index_k
  _diffrn_refln_index_l
  _diffrn_refln_intensity_net
  _diffrn_refln_intensity_u
 3 0 0 5.8 3
 3 0 0 6.4 3
 3 0 0 10 3
 3 0 0 5.2 3.1
 -3 0 0 11.2 3.4
 -3 0 0 4.8 3.4
 4 0 0 2333.67 60.09
 4 0 0 2342.07 59.89
 -4 0 0 2317.87 59.99
 4 0 0 2277.97 59.89
 -4 0 0 2263.67 60.09
 4 0 0 2299.57 60.09
 5 0 0 3.9 3.7
 -5 0 0 0 4
 5 0 0 -1.6 3.3
 -5 0 0 4.1 4
 5 0 0 1.1 3.4
 5 0 0 2.3 3.5
 6 0 0 113.79 7.2
 6 0 0 123.89 7.6
 -6 0 0 119.29 7.7
 6 0 0 118.79 7
 -6 0 0 123.19 8
 6 0 0 124.09 7.2
 -8 0 0 422.56 16.2
 8 0 0 446.76 16
 -8 0 0 403.86 16.5
 8 0 0 433.06 16.3
 9 0 0 9.8 6
 9 0 0 -2.7 5.6
 -9 0 0 6.2 6.4
 10 0 0 112.19 11
 10 0 0 116.29 10.6
 11 0 0 12 6.9
 11 0 0 5 7.4
 12 0 0 6.6 7.5
 12 0 0 16.9 7.9
 13 0 0 25.6 9.2
 13 0 0 30.9 10
 -1 -1 0 1.3 0.8
 -1 -1 0 0.1 0.8
 -1 -1 0 1.6 0.7
 -1 1 0 0.4 0.8
 -2 -1 0 77.29 4
 2 -1 0 65.39 4.9
 -2 -1 0 77.09 3.7
 -2 -1 0 74.29 2.7
 -2 -1 0 73.99 2.7
 2 -1 0 68.89 4.5
 -2 1 0 74.09 4.8
 2 1 0 69.89 3.8
 2 1 0 69.49 4
 2 1 0 69.09 4
 -2 1 0 78.19 3.1
 -2 1 0 65.69 4.2
 3 -1 0 380.06 11.8
 -3 -1 0 356.16 11.6
 3 -1 0 362.06 11.7
 3 -1 0 357.56 11.8
 -3 1 0 362.56 9.5
 3 1 0 360.76 11
 -3 1 0 339.17 12.7
 3 1 0 370.86 10.9
 -3 1 0 352.16 13.6
 -4 -1 0 13.8 3.6
 4 -1 0 12.8 4.1
 4 -1 0 12.5 4.1
 4 -1 0 16.4 3.7
 -4 -1 0 20.8 3.8
 4 1 0 18.9 3.3
 -4 1 0 14.1 4.4
 4 1 0 15.8 3.5
 4 1 0 17.1 3.6
 4 1 0 13.2 3.2
 -4 1 0 15.3 4.4
 5 -1 0 621.94 19.1
 5 -1 0 619.44 19.4
 -5 -1 0 625.84 18.9
 5 -1 0 616.64 19.2
 5 -1 0 639.74 19.2
 -5 -1 0 634.44 18.7
 -5 1 0 620.24 19.3
 5 1 0 616.94 18.8
 5 1 0 628.64 18.4
 5 1 0 642.44 18.4
 5 1 0 627.84 18.7
 -5 1 0 632.54 19.4
 6 -1 0 102.49 7.6
 6 -1 0 107.69 7.3
 -6 -1 0 102.79 7.3
 -6 -1 0 117.39 7.3
 6 -1 0 99.39 7.4
 6 -1 0 108.39 7.8
 -6 1 0 117.39 8
 6 1 0 112.89 7.2
 6 1 0 111.29 6.7
 6 1 0 106.99 6.6
 6 1 0 102.19 6.8
 -6 1 0 113.09 8.2
 7 -1 0 1115.79 32.1
 -7 -1 0 1081.99 31.1
 7 -1 0 1088.69 31.8
 -7 -1 0 1068.59 31.3
 -7 1 0 1058.49 33.6
 7 1 0 1071.09 30.6
 7 1 0 1076.49 31.1
 7 1 0 1078.29 31.3
 -7 1 0 1095.49 32.1
 7 1 0 1078.59 30.8
 8 -1 0 558.34 20.2
 8 -1 0 573.54 19.9
 8 1 0 561.34 19.3
 -8 1 0 584.34 20.6
 8 1 0 564.84 19.7
 -8 1 0 585.44 20.2
 9 -1 0 374.46 16.3
 -9 -1 0 389.56 16.1
 9 -1 0 429.76 17.2
 9 1 0 359.56 15.4
 9 1 0 404.96 16.2
 -9 1 0 441.36 17.6
 10 -1 0 372.36 17
 10 -1 0 354.96 16.4
 -10 1 0 399.36 17.8
 10 1 0 395.46 16
 10 1 0 352.56 16.1
 11 -1 0 156.68 12.7
 11 -1 0 140.29 18.3
 11 1 0 155.18 11.7
 11 1 0 136.09 11.4
 -11 1 0 144.69 13.7
 12 -1 0 184.98 13.4
 12 -1 0 147.29 13.7
 12 1 0 198.98 13.2
 12 1 0 143.99 12.6
 13 -1 0 106.29 12.9
 13 -1 0 107.79 12.5
 13 1 0 134.99 12.8
 13 1 0 111.29 12.2
 0 -2 0 3345.97 82.19
 0 -2 0 3062.99 81.69
 0 -2 0 3196.68 82.09
 0 2 0 3227.78 81.89
 0 2 0 3360.06 82.09
 1 -2 0 17.9 2.8
 1 -2 0 20.3 2.9
 1 -2 0 24.1 3.1
 -1 -2 0 16.9 2.8
 1 -2 0 25.8 3.1
 1 -2 0 25.8 3.4
 -1 2 0 23.4 3.1
 -1 2 0 14 2.8
 1 2 0 26.2 2.3
 -1 2 0 25 3.3
 -1 2 0 20 2.9
 1 2 0 23.4 2.8
 1 2 0 21 2.7
 1 2 0 22.4 2.3
 2 -2 0 109.69 5.6
 2 -2 0 111.99 6.2
 2 -2 0 112.99 4.9
 2 -2 0 122.79 4.9
 -2 -2 0 124.79 4.9
 -2 -2 0 107.99 5
 -2 -2 0 112.99 4.2
 2 -2 0 111.09 6.3
 -2 -2 0 109.69 4.5
 -2 2 0 113.59 6.4
 -2 2 0 115.19 5.8
 -2 2 0 108.19 5.1
 2 2 0 119.99 4.6
 2 2 0 126.49 4.6
 -2 2 0 117.89 6.1
 -2 2 0 121.49 4.8
 -3 -2 0 128.29 5.3
 3 -2 0 139.99 4.4
 3 -2 0 132.39 8.4
 3 -2 0 120.49 7.1
 -3 -2 0 131.49 5.5
 -3 -2 0 130.39 5
 3 -2 0 133.19 4.4
 -3 -2 0 132.49 5
 3 -2 0 112.99 6.9
 -3 2 0 127.89 5.3
 3 2 0 127.49 5.5
 -3 2 0 115.59 7.2
 3 2 0 122.29 5.6
 -3 2 0 115.89 6.7
 -3 2 0 129.39 5.3
 3 2 0 116.99 7
 -3 2 0 133.59 7.2
 -4 -2 0 2757.92 70.89
 4 -2 0 2814.22 72.89
 -4 -2 0 2863.71 71.69
 -4 -2 0 2785.92 70.89
 4 -2 0 2767.22 72.79
 4 -2 0 2775.62 73.09
 -4 2 0 2742.63 73.09
 4 2 0 2832.22 71.89
 4 2 0 2798.72 71.89
 4 2 0 2858.21 71.69
 -4 2 0 2814.42 72.99
 -4 2 0 2773.92 71.19
 -5 -2 0 117.49 6.4
 5 -2 0 122.79 7.3
 5 -2 0 123.89 7.8
 -5 -2 0 127.49 4.6
 5 -2 0 123.89 7.8
 5 2 0 117.79 6.1
 5 2 0 122.79 7.6
 -5 2 0 121.49 5.2
 5 2 0 119.99 6.7
 5 2 0 122.99 6.2
 -5 2 0 132.59 8.5
 -5 2 0 124.99 5.2
 -5 2 0 120.19 8.1
 6 -2 0 373.66 14.2
 -6 -2 0 395.06 13.1
 6 -2 0 393.26 14.4
 -6 -2 0 377.46 10.7
 -6 -2 0 372.06 10.7
 6 2 0 399.76 12.8
 6 2 0 394.56 12.9
 -6 2 0 361.66 14.2
 -6 2 0 378.86 14.5
 6 2 0 407.26 13.4
 -6 2 0 382.16 11.2
 -6 2 0 365.76 11.1
 6 2 0 389.76 13.1
 7 -2 0 90.19 8.8
 -8 -2 0 15.9 5.5
 -8 -2 0 31.9 2.9
 -8 -2 0 32.1 2.9
 8 -2 0 17.1 6.1
 8 -2 0 24.7 6.6
 8 2 0 25.8 5.4
 8 2 0 26.6 4.9
 -8 2 0 25.9 3.4
 -8 2 0 29.4 3.5
 -8 2 0 27.1 7.1
 8 2 0 23.5 6.7
 -9 -2 0 12.5 5.7
 9 -2 0 17.4 7
 9 -2 0 10.6 6.7
 9 2 0 11.5 5.4
 9 2 0 11.9 5.8
 -9 2 0 16.1 7.5
 -9 2 0 6.1 3.2
 10 -2 0 5.7 7.1
 10 -2 0 26.6 8.1
 -10 2 0 12.2 3.6
 -10 2 0 29.6 8.8
 10 2 0 8.5 5.9
 10 2 0 6.5 6.3
 11 -2 0 -1.2 7.4
 11 -2 0 0.2 7.3
 -11 2 0 10.4 3.7
 -11 2 0 1.5 3.7
 -11 2 0 0.4 8.5
 11 2 0 9.9 6.8
 11 2 0 13.7 6.6
 12 -2 0 8.4 8.2
 12 -2 0 13.4 8.4
 -12 2 0 7.7 3.8
 -12 2 0 3.7 3.9
 12 2 0 7.9 6.7
 -12 2 0 -0.9 9.2
 13 -2 0 14.8 9.4
 13 -2 0 10.8 10
 13 2 0 36.3 9.3
 13 2 0 14.7 7.6
 0 -3 0 9.5 3.5
 0 -3 0 4.3 2.5
 0 -3 0 9.1 3.3
 0 3 0 11.8 3.7
 0 3 0 7.9 3.2
 0 3 0 8.9 2.9
 -1 -3 0 37.5 4
 -1 -3 0 41.7 3.7
 1 -3 0 40.7 4.1
 1 -3 0 37.2 3.8
 -1 -3 0 40.9 3.2
 1 -3 0 38.3 3.9
 1 -3 0 40.2 4
 -1 -3 0 40.4 4
 1 3 0 40.3 3.6
 -1 3 0 36.5 4.3
 -1 3 0 42.1 4.4
 1 3 0 42 3
 1 3 0 43.7 3.9
 -1 3 0 33.8 3.9
 -1 3 0 46.7 4.1
 1 3 0 38.2 4
 2 -3 0 12.6 4.1
 2 -3 0 9.3 3.1
 -2 -3 0 11.3 3.2
 2 -3 0 9.5 3.8
 2 -3 0 5.9 3.1
 2 -3 0 6.9 3.3
 2 3 0 16.5 2.5
 -2 3 0 9.6 3.3
 2 3 0 11.1 2
 2 3 0 11.5 2.9
 2 3 0 10.3 3
 -2 3 0 10.2 3.9
 -2 3 0 17.3 3.5
 3 -3 0 1871.71 49.7
 3 -3 0 1940.11 49.9
 -3 -3 0 1882.11 47.9
 3 -3 0 1847.22 49.6
 3 -3 0 1876.51 48.3
 3 -3 0 1895.51 48.3
 -3 -3 0 1846.72 48.6
 -3 -3 0 1870.41 48.6
 3 3 0 1895.01 48.1
 3 3 0 1876.61 48.2
 3 3 0 1905.01 47.9
 -3 3 0 1817.92 49.7
 -3 3 0 1847.42 48.8
 -3 3 0 1877.31 49.5
 -4 -3 0 313.47 10.2
 -4 -3 0 311.67 10.1
 4 -3 0 314.97 11.7
 4 -3 0 338.37 9.3
 4 -3 0 320.67 9.2
 -4 -3 0 319.87 10.2
 -4 3 0 337.87 12
 4 3 0 322.37 10.5
 -4 3 0 319.67 10.4
 4 3 0 318.97 10.2
 4 3 0 315.97 9.8
 -4 3 0 300.47 11.9
 -5 -3 0 629.74 17.7
 5 -3 0 614.04 20
 -5 -3 0 638.24 17.7
 5 -3 0 605.04 20.1
 5 -3 0 652.23 20.1
 -5 -3 0 620.84 18
 5 3 0 650.03 18.6
 5 3 0 637.14 18.3
 -5 3 0 625.94 18.9
 -5 3 0 647.94 20.3
 -5 3 0 628.34 18
 5 3 0 648.24 18
 -5 3 0 623.44 20.2
 6 -3 0 426.26 16.1
 -6 -3 0 451.15 14.8
 -6 -3 0 477.25 13.6
 -6 -3 0 479.05 14.5
 6 3 0 415.06 14.9
 6 3 0 502.25 14.5
 -6 3 0 469.35 14
 -6 3 0 481.85 17.2
 -6 3 0 409.36 16.1
 6 3 0 457.95 15
 -6 3 0 479.35 13.9
 6 3 0 468.55 14.7
 -7 -3 0 256.57 8.8
 -7 -3 0 254.37 8.8
 7 -3 0 275.27 13.2
 7 -3 0 249.68 12.5
 -7 -3 0 245.08 10.2
 7 3 0 250.17 10.1
 -7 3 0 268.57 13.2
 -7 3 0 251.97 9.3
 7 3 0 264.77 10.9
 7 3 0 256.67 10
 8 -3 0 111.99 10.9
 -8 -3 0 106.29 5.9
 8 -3 0 96.59 10.3
 -8 -3 0 106.69 5.8
 -8 -3 0 109.09 7.9
 8 3 0 91.09 7.7
 8 3 0 109.99 7.8
 -8 3 0 105.39 11.1
 -8 3 0 108.79 6.5
 8 3 0 108.69 7.3
 8 3 0 116.29 8.7
 9 -3 0 10.9 7.3
 -9 -3 0 6.3 3.4
 -9 -3 0 9.8 4.1
 9 -3 0 21.7 8
 9 3 0 1.4 5.6
 -9 3 0 12.4 7.9
 -9 3 0 7.5 4
 9 3 0 13.4 6.4
 -10 -3 0 0.9 3.5
 10 -3 0 3.3 9
 -10 -3 0 1.1 3.8
 10 3 0 4.3 6.2
 -10 3 0 -0.1 3.7
 10 3 0 -3.9 5.4
 -11 -3 0 7.5 3.8
 -11 -3 0 4.9 4
 11 -3 0 10.2 8.5
 11 -3 0 2.5 8
 11 3 0 6.9 6.7
 -11 3 0 8.6 9.1
 11 3 0 6.2 6.3
 -11 3 0 11.1 4.3
 -11 3 0 6.8 4.7
 -12 -3 0 8 4
 12 -3 0 32.2 10.5
 12 -3 0 27.4 10.2
 -12 -3 0 12.2 4.4
 -12 3 0 26.8 10.8
 -12 3 0 17.2 5.1
 -12 3 0 10.1 4.8
 12 3 0 34.2 7.2
 12 3 0 17.6 8
 0 -4 0 7276.07 182.78
 0 -4 0 7313.67 181.98
 0 -4 0 7348.06 182.18
 0 -4 0 6759.72 183.58
 0 4 0 7263.67 182.68
 0 4 0 7331.07 181.88
 -1 -4 0 1602.24 42.9
 -1 -4 0 1632.64 41.7
 1 -4 0 1607.14 42.9
 1 -4 0 1646.74 42.8
 1 -4 0 1613.34 42.6
 -1 -4 0 1610.84 42.9
 -1 -4 0 1720.63 42.1
 1 -4 0 1665.13 42.6
 1 -4 0 1633.94 42.9
 -1 4 0 1585.34 42.7
 1 4 0 1539.15 43.1
 -1 4 0 1600.24 43
 1 4 0 1602.54 41.9
 1 4 0 1606.44 42.7
 -1 4 0 1622.94 42.5
 1 4 0 1601.24 42.8
 2 -4 0 63.39 5.9
 2 -4 0 76.79 5.5
 -2 -4 0 76.49 4.3
 2 -4 0 74.89 5.5
 -2 -4 0 79.59 3.9
 -2 -4 0 71.39 5.7
 2 -4 0 76.09 5.5
 -2 -4 0 75.39 5.7
 2 -4 0 75.49 6.2
 -2 4 0 73.99 6
 2 4 0 72.39 5.3
 -2 4 0 74.79 6.3
 2 4 0 70.59 3.6
 2 4 0 75.29 4.4
 2 4 0 70.79 5.5
 -2 4 0 63.99 5.2
 -2 4 0 72.09 6.3
 3 -4 0 650.63 19.5
 3 -4 0 624.54 19.4
 3 -4 0 620.14 18.3
 3 -4 0 622.84 18.3
 -3 -4 0 642.74 17
 -3 -4 0 624.74 18.5
 3 -4 0 633.84 19.4
 -3 -4 0 631.74 18.6
 3 4 0 638.74 18
 3 4 0 642.74 17
 -3 4 0 658.33 19.4
 -3 4 0 642.34 19.7
 3 4 0 632.74 17.5
 3 4 0 643.24 18.1
 -3 4 0 640.34 18.7
 -4 -4 0 694.43 20
 4 -4 0 690.33 21.3
 4 -4 0 713.93 19.3
 -4 -4 0 693.73 19.1
 4 -4 0 686.23 19.3
 -4 -4 0 674.83 18.7
 4 -4 0 684.03 21.5
 4 -4 0 690.53 21.4
 -4 -4 0 670.93 19.9
 4 4 0 694.43 19.1
 -4 4 0 667.13 20.2
 4 4 0 694.83 19.4
 4 4 0 702.33 18.9
 4 4 0 728.73 19.8
 -4 4 0 693.03 20.1
 -4 4 0 703.43 21.8
 -4 4 0 681.13 21.2
 4 4 0 714.73 18.9
 -5 -4 0 1169.98 30.8
 5 -4 0 1218.48 30.2
 5 -4 0 1167.58 35
 5 -4 0 1169.68 30.1
 -5 -4 0 1151.78 31.1
 -5 -4 0 1139.79 31.5
 -5 -4 0 1134.99 32.2
 5 4 0 1176.38 31.2
 -5 4 0 1137.49 31.6
 -5 4 0 1114.39 32.9
 -5 4 0 1102.59 35.4
 5 4 0 1160.38 31.4
 5 4 0 1210.78 30.9
 6 -4 0 475.65 17
 -6 -4 0 452.35 14
 -6 -4 0 441.66 14.2
 -6 -4 0 440.76 14.2
 -6 4 0 460.95 17
 -6 4 0 461.05 14.5
 6 4 0 461.65 15
 6 4 0 460.95 13.9
 -6 4 0 454.35 14.6
 6 4 0 447.16 13.8
 6 4 0 464.15 14.8
 7 -4 0 240.88 12.6
 -7 -4 0 215.78 8.9
 -7 -4 0 220.18 9
 7 4 0 207.08 9.4
 -7 4 0 249.18 13.2
 7 4 0 237.58 9.3
 -7 4 0 221.68 9.3
 7 4 0 206.38 9.9
 -7 4 0 225.88 9.5
 -8 -4 0 833.92 24.5
 8 -4 0 818.82 27.5
 -8 -4 0 844.72 23.7
 -8 -4 0 867.11 23.7
 8 -4 0 852.81 28.3
 -8 4 0 838.02 28.3
 8 4 0 807.12 24.7
 8 4 0 840.12 25.4
 -8 4 0 798.62 24.1
 8 4 0 814.42 24.3
 -8 4 0 819.12 24.1
 -9 -4 0 87.39 6.7
 -9 -4 0 101.89 8.3
 9 -4 0 103.39 11.1
 -9 -4 0 93.19 6.8
 9 -4 0 110.49 11.6
 -9 4 0 103.89 7.5
 9 4 0 90.29 8
 9 4 0 84.29 7
 -9 4 0 107.79 11.4
 -9 4 0 98.89 7.1
 9 4 0 104.49 10.5
 10 -4 0 26.5 8.9
 -10 -4 0 20.3 4.6
 10 -4 0 22.8 8.6
 -10 -4 0 26.5 4.9
 -10 4 0 22.9 9.2
 10 4 0 26.6 6.1
 10 4 0 26.8 7
 -10 4 0 23.5 5
 -10 4 0 21.3 5.2
 -11 -4 0 9.4 4.7
 11 -4 0 8.5 9
 -11 -4 0 8.8 4.5
 11 -4 0 13.7 8.9
 -11 4 0 12.4 5.2
 11 4 0 12.3 6.3
 -11 4 0 4.4 5.1
 -11 4 0 12.1 9.4
 11 4 0 10.6 6.9
 -12 -4 0 16.6 5.8
 12 -4 0 32.6 10.9
 -12 -4 0 24.8 5.2
 12 -4 0 52.89 11.2
 -12 4 0 23.7 6
 12 4 0 22.7 8
 -12 4 0 26 6.2
 12 4 0 31.8 7.4
 -12 4 0 35.3 11.3
 0 -5 0 -2.6 3
 0 -5 0 -3.3 3.2
 0 -5 0 -3.3 3.9
 0 -5 0 1.8 4.1
 0 5 0 1.7 3
 0 5 0 -2.6 3.3
 0 5 0 -2.6 3.8
 0 5 0 2.8 4.2
 -1 -5 0 1813.02 47.4
 1 -5 0 1781.62 48.1
 -1 -5 0 1770.12 48.1
 -1 -5 0 1913.21 47
 1 -5 0 1773.42 48.9
 1 -5 0 1785.72 47.6
 -1 -5 0 1785.52 48.1
 -1 5 0 1792.12 48.2
 1 5 0 1834.22 48
 -1 5 0 1787.42 47.8
 -1 5 0 1821.92 48.1
 1 5 0 1770.02 48
 1 5 0 1800.92 46.9
 1 5 0 1815.42 46.6
 -2 -5 0 93.69 6.9
 2 -5 0 111.29 6.9
 -2 -5 0 119.59 5.1
 2 -5 0 107.09 6.8
 2 -5 0 98.19 7
 -2 -5 0 114.99 7.5
 2 -5 0 110.89 7.3
 2 -5 0 127.99 7.1
 2 5 0 128.19 6.2
 -2 5 0 123.59 8.2
 -2 5 0 112.49 6.9
 -2 5 0 118.89 7.6
 2 5 0 118.69 7.1
 2 5 0 117.69 6.8
 -2 5 0 119.89 7.5
 3 -5 0 317.47 12.1
 3 -5 0 309.17 11.4
 -3 -5 0 300.97 11.6
 3 -5 0 317.77 11.2
 3 -5 0 301.97 12.1
 -3 -5 0 326.07 9.8
 -3 -5 0 322.57 9.3
 3 -5 0 328.47 12.5
 -3 -5 0 307.37 11.7
 -3 5 0 324.17 12.1
 -3 5 0 326.37 12.1
 3 5 0 317.67 11.2
 -3 5 0 325.77 12.6
 -3 5 0 317.97 11.7
 3 5 0 338.07 10.3
 3 5 0 310.07 11
 3 5 0 330.97 9.3
 4 -5 0 5.5 4.3
 -4 -5 0 7 2.3
 4 -5 0 2.4 5.2
 -4 -5 0 11 4
 4 -5 0 11.7 4
 -4 -5 0 4.6 2.6
 4 -5 0 10.7 5.2
 -4 5 0 12.3 5.3
 -4 5 0 -0.8 4
 -4 5 0 9 4.8
 4 5 0 3.3 2.9
 4 5 0 3.5 3
 -5 -5 0 395.16 13.8
 5 -5 0 394.56 12.6
 -5 -5 0 423.76 12.6
 -5 -5 0 408.36 13.8
 5 -5 0 398.96 15.1
 -5 5 0 413.76 14
 -5 5 0 431.16 15.7
 5 5 0 403.16 12.5
 5 5 0 400.56 12
 5 5 0 411.16 11.9
 -5 5 0 428.16 14.2
 5 5 0 409.06 12.9
 -6 -5 0 7.5 3.2
 6 -5 0 5.2 5.2
 -6 -5 0 -0.8 3.9
 -6 5 0 7 4.2
 6 5 0 3.6 3.7
 6 5 0 5.3 2.9
 6 5 0 5.1 3
 -6 5 0 11.3 6.3
 6 5 0 4.5 3.3
 -6 5 0 -1 4.3
 -7 -5 0 377.46 13.2
 -7 -5 0 352.96 12
 -7 -5 0 354.66 13.1
 7 -5 0 396.96 16.5
 -7 5 0 365.86 13.6
 7 5 0 358.36 12.5
 -7 5 0 370.96 16.8
 7 5 0 362.26 13.1
 -7 5 0 378.56 13.5
 7 5 0 347.27 12
 -8 -5 0 445.56 14.8
 8 -5 0 463.35 19.1
 -8 -5 0 449.16 15.3
 8 -5 0 446.76 19.6
 -8 -5 0 456.15 15.4
 8 5 0 453.75 16.2
 -8 5 0 446.86 19.7
 8 5 0 456.75 14.8
 -8 5 0 464.45 15.7
 -8 5 0 457.25 16
 8 5 0 427.96 14.7
 8 5 0 438.06 16.2
 9 -5 0 60.59 11.3
 9 -5 0 34.1 10.2
 -9 -5 0 43.8 5.7
 -9 5 0 46.9 7.4
 -9 5 0 48.6 6
 9 5 0 29.9 5.5
 -9 5 0 40.1 15.3
 9 5 0 38.1 5.1
 9 5 0 44.3 6.7
 9 5 0 51.59 5.9
 10 -5 0 91.19 11.7
 10 -5 0 54.89 10.3
 -10 -5 0 73.49 7.6
 -10 -5 0 70.39 7.1
 10 5 0 81.59 8.4
 -10 5 0 83.99 8.6
 -10 5 0 75.39 11.7
 -10 5 0 74.19 7.6
 10 5 0 74.69 8.7
 11 -5 0 13.4 9
 -11 -5 0 28.3 5.8
 11 -5 0 14.8 9.2
 -11 -5 0 16.4 5.8
 -11 5 0 10.5 6.1
 -11 5 0 4.8 9.8
 -11 5 0 23.3 6.1
 11 5 0 17.2 6.9
 11 5 0 21.9 7
 -12 -5 0 145.99 10.2
 12 -5 0 170.88 18.6
 -12 -5 0 150.48 9.8
 12 -5 0 184.18 17.6
 -12 5 0 164.38 17
 12 5 0 136.79 12
 12 5 0 139.79 13.8
 -12 5 0 150.38 10
 0 -6 0 9509.15 242.78
 0 -6 0 9568.44 242.98
 0 -6 0 9783.02 241.88
 0 6 0 9449.75 242.88
 0 6 0 9666.03 242.08
 0 6 0 9656.13 241.88
 0 6 0 9424.26 242.98
 -1 -6 0 1302.57 34.2
 -1 -6 0 1229.18 35.5
 1 -6 0 1241.68 34.6
 -1 -6 0 1261.27 35.5
 1 -6 0 1277.27 34.8
 1 -6 0 1298.27 35.5
 1 -6 0 1249.07 34.9
 -1 -6 0 1335.77 33.9
 -1 6 0 1286.77 35.1
 1 6 0 1235.38 33.6
 1 6 0 1287.67 35.3
 -1 6 0 1277.97 35.7
 -1 6 0 1258.77 35.5
 1 6 0 1255.07 35.6
 1 6 0 1319.77 34.2
 -1 6 0 1226.58 34.5
 -2 -6 0 2118.29 57.89
 2 -6 0 2192.78 57.79
 2 -6 0 2219.68 59.49
 -2 -6 0 2199.18 57.99
 2 -6 0 2177.58 57.79
 2 -6 0 2174.58 57.89
 -2 -6 0 2230.08 56.39
 2 -6 0 2189.08 59.09
 -2 6 0 2177.48 57.99
 -2 6 0 2096.09 57.79
 2 6 0 2203.88 56.29
 2 6 0 2135.39 57.49
 -2 6 0 2120.99 58.09
 -2 6 0 2198.58 58.99
 2 6 0 2172.78 57.69
 2 6 0 2173.18 55.79
 3 -6 0 89.49 7
 -3 -6 0 81.99 5
 -3 -6 0 81.89 7.3
 3 -6 0 99.69 7.7
 3 -6 0 83.39 7.2
 3 -6 0 82.89 7.5
 -3 -6 0 91.49 7.6
 -3 -6 0 82.89 4.3
 -3 6 0 82.99 7
 -3 6 0 96.79 7.9
 -3 6 0 87.99 7.2
 3 6 0 80.99 6.6
 -3 6 0 86.89 7.9
 3 6 0 84.49 5.1
 -4 -6 0 2151.58 53.69
 -4 -6 0 2083.09 54.29
 4 -6 0 2082.89 57.19
 4 -6 0 2185.48 55.79
 -4 -6 0 2053.59 56.29
 -4 6 0 2139.69 57.59
 -4 6 0 2029.6 56.79
 4 6 0 2137.39 54.39
 4 6 0 2058.69 53.79
 -4 6 0 2122.59 56.39
 -5 -6 0 521.35 15.2
 -5 -6 0 534.65 17.3
 -5 -6 0 509.25 14.5
 5 -6 0 527.05 18.4
 5 -6 0 529.55 16.3
 -5 -6 0 527.55 17.3
 -5 6 0 534.35 17.8
 -5 6 0 542.15 19.4
 5 6 0 533.35 15.6
 5 6 0 505.65 15.2
 5 6 0 504.25 17
 -6 -6 0 416.96 14.9
 -6 -6 0 417.96 14.7
 6 -6 0 415.06 17
 6 -6 0 403.26 12.9
 -6 6 0 413.66 14.7
 6 6 0 401.36 12.9
 -6 6 0 428.16 15.3
 6 6 0 397.46 13.2
 6 6 0 385.06 12.1
 -6 6 0 413.26 17.3
 7 -6 0 166.08 12.3
 -7 -6 0 166.48 9.5
 -7 -6 0 161.18 9.3
 -7 6 0 167.68 13
 -7 6 0 149.79 9.4
 8 -6 0 230.38 14.6
 -8 -6 0 241.58 11.4
 -8 -6 0 244.78 11.5
 8 6 0 225.58 10.7
 -8 6 0 249.58 11.5
 -8 6 0 245.58 12
 8 6 0 225.48 9.9
 -8 6 0 253.57 15.6
 8 6 0 238.78 9.3
 -9 -6 0 19.4 5.9
 -9 -6 0 16.4 5.5
 9 -6 0 18.8 8.8
 9 -6 0 22.7 9.2
 -9 6 0 26.3 9.7
 -9 6 0 22.8 6.3
 9 6 0 14 4.6
 -9 6 0 19.5 5.8
 9 6 0 16.9 4.9
 9 6 0 16.6 5.6
 9 6 0 16.3 4.3
 -10 -6 0 42.8 6.9
 10 -6 0 44.7 9.7
 -10 -6 0 41.9 6.5
 10 -6 0 42.5 10.3
 -10 6 0 47.8 10.1
 -10 6 0 40.1 6.5
 -10 6 0 37.2 7.1
 10 6 0 49 5.8
 11 -6 0 6.1 9.5
 11 -6 0 8.4 10.2
 -11 -6 0 10.9 6.3
 -11 -6 0 9.1 5.4
 -11 6 0 10.6 10.3
 -11 6 0 -0.5 6.4
 -11 6 0 -0.3 5.4
 11 6 0 1.9 6.1
 -12 -6 0 50.09 8.5
 -12 -6 0 54.49 7.9
 12 -6 0 32.6 11.3
 12 -6 0 26 12.2
 -12 6 0 38.3 12.4
 -12 6 0 48.4 8.6
 12 6 0 45.6 9.4
 0 -7 0 0.8 3.6
 0 -7 0 3.8 4.7
 0 -7 0 -2.8 3.2
 0 -7 0 2.5 3.7
 0 -7 0 0.3 4.6
 0 7 0 2.1 3.4
 0 7 0 -0.7 4.7
 0 7 0 0.6 4.5
 0 7 0 7.5 3.9
 -1 -7 0 1545.45 44.2
 1 -7 0 1541.15 44.1
 -1 -7 0 1600.44 42.2
 1 -7 0 1563.14 43.2
 -1 -7 0 1684.13 42.5
 -1 -7 0 1552.94 49
 -1 7 0 1525.15 44.3
 1 7 0 1539.95 44
 1 7 0 1596.64 42.2
 -1 7 0 1674.53 44.3
 1 7 0 1657.03 42.6
 1 7 0 1532.95 43.8
 -1 7 0 1687.73 44.6
 -1 7 0 1633.54 43.6
 2 -7 0 156.58 9
 2 -7 0 157.88 8.7
 2 -7 0 158.78 8.4
 2 -7 0 150.98 9
 -2 -7 0 159.38 7.3
 -2 -7 0 136.89 9.3
 2 -7 0 157.28 10.4
 -2 -7 0 155.38 6.7
 -2 -7 0 147.19 9.1
 2 7 0 152.58 6.3
 -2 7 0 154.68 9.1
 -2 7 0 149.49 9.4
 -2 7 0 149.69 9.1
 2 7 0 152.48 8.8
 -2 7 0 150.38 8.3
 2 7 0 162.98 7.1
 -3 -7 0 410.26 12.4
 -3 -7 0 406.66 16.8
 -3 -7 0 396.86 15.7
 -3 -7 0 378.96 13.5
 3 -7 0 399.16 14.5
 -3 7 0 394.36 14.9
 3 7 0 409.86 14.5
 3 7 0 399.06 11.7
 -3 7 0 402.46 15.7
 3 7 0 416.76 12.5
 -3 7 0 436.16 21.5
 4 -7 0 408.26 14.6
 -4 -7 0 400.16 15.3
 -4 -7 0 415.76 11.4
 4 -7 0 392.96 15.8
 -4 -7 0 386.06 14.8
 -4 -7 0 414.66 12.3
 -4 7 0 391.96 16.1
 4 7 0 396.76 14.1
 4 7 0 415.96 12.4
 4 7 0 390.36 12.7
 -4 7 0 394.46 15.6
 -4 7 0 370.46 15.2
 5 -7 0 378.46 13.5
 -5 -7 0 377.86 11.7
 -5 -7 0 372.66 10.6
 -5 -7 0 366.06 14.8
 5 -7 0 371.56 16
 -5 7 0 387.16 15.1
 5 7 0 378.56 13.1
 5 7 0 377.66 11.9
 5 7 0 382.56 11.7
 -5 7 0 389.66 14.8
 -5 7 0 386.06 15.9
 5 7 0 383.16 10.7
 6 -7 0 104.39 7
 6 -7 0 119.49 10
 -6 -7 0 96.49 4.4
 -6 -7 0 117.09 8.8
 -6 -7 0 113.49 9.5
 6 7 0 102.99 4.4
 6 7 0 95.49 6.8
 -6 7 0 99.39 9.4
 -6 7 0 107.09 10.1
 6 7 0 100.69 5.9
 6 7 0 103.79 6.5
 7 -7 0 452.65 18.9
 -7 -7 0 502.65 17.4
 -7 -7 0 462.05 17
 -7 7 0 461.35 16.9
 -7 7 0 468.55 19.4
 -7 7 0 467.55 17.7
 7 7 0 428.76 15.5
 7 7 0 454.95 14.2
 7 7 0 453.55 14.8
 -8 -7 0 133.49 9.5
 8 -7 0 134.69 13.2
 -8 -7 0 124.69 10
 8 7 0 107.79 6
 -8 7 0 132.49 9.8
 8 7 0 133.99 8.2
 8 7 0 122.09 7.5
 8 7 0 130.99 6.2
 -8 7 0 131.99 10.8
 -8 7 0 135.39 13.8
 9 -7 0 87.59 11.8
 9 -7 0 73.99 11.9
 -9 -7 0 76.69 7.9
 -9 -7 0 87.99 9.3
 -9 7 0 77.69 12.3
 -9 7 0 74.69 8.2
 9 7 0 79.89 5.9
 9 7 0 75.89 7.5
 9 7 0 75.49 6.4
 -9 7 0 84.89 9
 -10 -7 0 76.29 8
 -10 -7 0 56.19 8.2
 10 -7 0 69.49 11.7
 10 -7 0 50.49 11.6
 -10 7 0 65.19 12.3
 -10 7 0 69.79 8.8
 10 7 0 63.49 7
 -10 7 0 69.79 8
 10 7 0 68.39 7.1
 11 -7 0 40.7 14.2
 11 -7 0 49.5 18
 -11 -7 0 41.9 9.2
 -11 7 0 38.7 10.6
 -11 7 0 28.1 13.3
 0 -8 0 3477.95 89.59
 0 -8 0 3516.95 89.59
 0 -8 0 3386.06 91.19
 0 -8 0 3456.75 91.29
 0 -8 0 3384.36 92.69
 0 8 0 3460.75 91.29
 0 8 0 3496.65 89.49
 0 8 0 3376.36 90.99
 0 8 0 3546.35 89.99
 -1 -8 0 145.59 7.5
 1 -8 0 154.58 8.7
 -1 -8 0 149.69 8.2
 1 -8 0 160.18 9
 -1 -8 0 153.28 9.8
 -1 -8 0 175.68 10.6
 -1 -8 0 167.18 7.9
 1 -8 0 148.09 8.2
 1 -8 0 151.18 9.6
 1 -8 0 177.18 10.4
 -1 8 0 165.68 10.4
 1 8 0 151.18 7.4
 -1 8 0 156.78 9.8
 1 8 0 155.98 10.3
 -1 8 0 140.39 8.8
 1 8 0 161.48 8.2
 -1 8 0 156.68 8.2
 -2 -8 0 1702.23 48.9
 -2 -8 0 1657.83 44
 2 -8 0 1680.13 46.7
 -2 -8 0 1690.53 47.2
 -2 -8 0 1711.13 44.2
 2 -8 0 1642.74 46.5
 2 8 0 1696.43 44.6
 -2 8 0 1666.63 47.2
 2 8 0 1669.13 46.5
 2 8 0 1658.03 44
 -2 8 0 1648.24 46.8
 -3 -8 0 719.43 23.4
 -3 -8 0 689.43 23
 3 -8 0 726.13 22.7
 -3 -8 0 714.73 19.7
 -3 -8 0 726.63 20.3
 3 -8 0 715.53 23
 3 8 0 724.63 20.3
 -3 8 0 689.03 23.3
 3 8 0 747.43 22.7
 3 8 0 697.53 19.5
 -3 8 0 693.63 23.4
 -3 8 0 673.13 23
 -4 -8 0 1076.79 32.3
 -4 -8 0 1043.4 28.9
 -4 -8 0 1071.29 28.1
 -4 -8 0 1109.99 38.6
 4 -8 0 1076.89 31.7
 4 -8 0 1074.59 32.7
 -4 8 0 1052.79 32.5
 4 8 0 1088.89 29.1
 4 8 0 1089.99 31.3
 -4 8 0 1098.09 33.1
 -4 8 0 1025 32
 5 -8 0 178.28 12.3
 -5 -8 0 183.08 11.5
 -5 -8 0 179.38 10.9
 -5 -8 0 170.28 6.9
 -5 8 0 175.08 11.8
 -5 8 0 180.48 13.9
 5 8 0 166.98 7.3
 -5 8 0 183.08 12.7
 5 8 0 162.18 9.2
 -6 -8 0 350.06 15.6
 6 -8 0 384.16 17.4
 -6 8 0 388.46 17.7
 6 8 0 338.67 11.4
 -6 8 0 364.46 15.4
 -6 8 0 383.96 16.1
 6 8 0 356.36 11.7
 7 8 0 65.69 5.1
 7 8 0 59.49 5.5
 -8 -8 0 189.18 12.7
 -8 -8 0 202.58 11.6
 8 -8 0 211.08 15.2
 -8 8 0 211.08 13.4
 8 8 0 197.98 8.6
 -8 8 0 200.18 12.2
 -8 8 0 180.68 15.5
 9 -8 0 9.9 9.4
 -9 -8 0 32 7.8
 9 -8 0 26.4 10
 -9 -8 0 20.5 6.4
 -9 8 0 19.7 6.6
 -9 8 0 22.2 10.2
 9 8 0 18.4 4.7
 -9 8 0 9.5 7.5
 -10 -8 0 1.7 7.1
 -10 -8 0 10.2 5.9
 10 -8 0 4.6 9.7
 10 -8 0 6 10.1
 -10 8 0 -0.8 10.3
 -10 8 0 8.6 7.7
 11 -8 0 1 10.5
 11 -8 0 10.5 10.9
 -11 -8 0 3.7 7.6
 -11 8 0 9.4 11.5
 -11 8 0 12.4 8.7
 0 -9 0 5.1 4.7
 0 -9 0 6.6 6.8
 0 -9 0 6.8 4.3
 0 -9 0 5.4 4.8
 0 9 0 6.4 4.1
 0 9 0 6.7 6.3
 0 9 0 11.2 5
 -1 -9 0 803.02 26.2
 1 -9 0 837.62 24.9
 -1 -9 0 806.62 26.4
 -1 -9 0 735.03 25.4
 -1 -9 0 788.92 23.7
 -1 -9 0 816.62 23.5
 1 -9 0 836.92 26.3
 1 9 0 793.12 26
 1 9 0 791.42 23.3
 -1 9 0 817.12 26.8
 -1 9 0 821.02 26.2
 -1 9 0 808.62 25.3
 1 9 0 836.92 24.1
 2 -9 0 27 6.7
 2 -9 0 14.9 5.8
 -2 -9 0 6.2 6.6
 -2 -9 0 22.8 6.4
 -2 -9 0 15.3 4.3
 -2 -9 0 14.5 4.1
 -2 -9 0 13.9 4.6
 2 9 0 20.6 5.9
 2 9 0 10.7 4.2
 -2 9 0 12.5 6.2
 -3 -9 0 503.55 15.1
 3 -9 0 501.05 18.9
 3 -9 0 502.15 18.7
 -3 -9 0 512.15 15
 -3 -9 0 526.05 19.9
 -3 -9 0 476.95 20.7
 3 9 0 524.75 18.6
 -3 9 0 514.45 19.3
 -3 9 0 506.65 19.4
 -3 9 0 523.65 19.7
 3 9 0 485.15 14.8
 3 9 0 516.45 15.8
 4 -9 0 10.2 6
 -4 -9 0 16.5 7.1
 4 -9 0 6 6.6
 -4 -9 0 1.4 5.8
 -4 -9 0 6.8 3.3
 -4 -9 0 5.8 2.6
 -4 9 0 11.8 7.2
 4 9 0 0 5.3
 -4 9 0 10.2 7.3
 -4 9 0 5.8 6.1
 4 9 0 7 3.5
 -5 -9 0 238.48 13.9
 5 -9 0 260.47 14.5
 -5 -9 0 263.17 8.8
 5 -9 0 251.17 12.5
 5 9 0 259.27 12
 5 9 0 248.88 9.1
 -5 9 0 266.97 15
 -5 9 0 251.57 13.6
 -5 9 0 264.77 14.2
 -6 -9 0 26.1 6.9
 6 -9 0 14.8 8
 -6 -9 0 13.4 7.2
 6 -9 0 14 5.8
 -6 9 0 21.8 7.8
 6 9 0 7.3 3.1
 6 9 0 16 5.2
 -6 9 0 15.4 8.5
 -7 -9 0 2.3 6.9
 7 -9 0 6.7 8.3
 7 -9 0 5.9 4.7
 -7 9 0 16 7.7
 -7 9 0 4.8 6.1
 -7 9 0 11.2 9.1
 7 9 0 5.1 3.5
 -8 -9 0 18.4 8
 8 -9 0 26.5 9.8
 -8 -9 0 24.9 6.7
 -8 9 0 28.3 8.6
 -8 9 0 26.4 10.2
 9 -9 0 29.6 10.9
 -9 -9 0 12.9 8
 9 -9 0 16.6 9.9
 -9 9 0 26 8.5
 -9 9 0 24.8 10.9
 10 -9 0 49.1 16.2
 -10 -9 0 41.1 11.9
 10 -9 0 44.6 13.6
 -10 9 0 64.59 16.6
 -10 9 0 50.49 12.4
 0 -10 0 5.9 5.5
 0 -10 0 9.6 4.6
 0 -10 0 15.4 7.6
 0 10 0 3.6 6.8
 0 10 0 6.5 5.5
 0 10 0 8.1 4.5
 1 -10 0 572.74 20.8
 1 -10 0 573.34 19.2
 -1 -10 0 552.24 24.9
 -1 -10 0 528.75 17.4
 -1 -10 0 520.95 18.3
 -1 -10 0 524.45 17.9
 1 10 0 517.55 17.3
 1 10 0 546.75 18.2
 -1 10 0 562.84 19.6
 1 10 0 561.54 20.6
 -1 10 0 547.25 21.1
 -2 -10 0 2.6 3.7
 -2 -10 0 13.4 6.8
 -2 -10 0 15.4 4.7
 2 -10 0 4 6.7
 -2 -10 0 10.2 7.5
 -2 -10 0 3.6 4.9
 2 -10 0 5.9 6.2
 -2 10 0 0.7 6.6
 -2 10 0 12.9 7.7
 -2 10 0 2.9 6.2
 2 10 0 3.6 6.4
 2 10 0 9.9 4.7
 2 10 0 7.9 3.8
 -3 -10 0 58.09 5.8
 -3 -10 0 83.59 9.7
 -3 -10 0 61.49 9.6
 3 -10 0 62.59 8.4
 -3 -10 0 73.29 6.4
 -3 -10 0 66.59 5.2
 3 10 0 73.49 6.4
 -3 10 0 68.09 9.5
 -3 10 0 67.09 9.1
 3 10 0 55.69 5.1
 -3 10 0 76.79 9.1
 3 10 0 71.49 8.5
 -4 -10 0 273.57 10.2
 -4 -10 0 269.17 14.9
 4 -10 0 284.77 14.3
 4 -10 0 292.77 14.9
 -4 10 0 291.47 15.9
 4 10 0 263.57 13.4
 4 10 0 273.77 10.1
 -4 10 0 256.97 14.3
 -4 10 0 284.07 16
 -5 -10 0 63.19 9.5
 5 -10 0 50.99 9.3
 5 -10 0 71.39 8.4
 -5 -10 0 53.59 4.6
 -5 -10 0 70.89 8.9
 -5 10 0 81.29 10.6
 5 10 0 82.09 8.9
 -5 10 0 65.69 10
 5 10 0 58.29 5
 6 -10 0 312.97 14.7
 6 -10 0 372.76 17.9
 -6 -10 0 349.67 23.6
 -6 -10 0 333.87 17.4
 6 10 0 320.97 13.7
 -6 10 0 364.56 17.9
 -6 10 0 339.17 16.1
 -6 10 0 341.57 18.3
 -7 -10 0 27.1 8.7
 7 -10 0 17.2 9
 -7 -10 0 22.1 7.2
 -7 10 0 20.1 7.9
 -7 10 0 20.5 8.8
 -7 10 0 28.2 9.8
 -8 -10 0 178.98 14.1
 8 -10 0 183.28 14.6
 -8 10 0 165.68 16
 -8 10 0 194.18 16.3
 9 -10 0 15.7 12.3
 -9 -10 0 19.2 10.2
 9 -10 0 19.7 11.2
 -9 10 0 48.9 14.6
 -9 10 0 12.5 9.4
 0 -11 0 -0.9 7.4
 0 -11 0 8.4 6.3
 0 11 0 -4.9 5.7
 0 11 0 1.5 7.5
 -1 -11 0 691.23 22.3
 1 -11 0 696.13 26
 1 -11 0 707.63 23.8
 -1 -11 0 684.63 21.6
 -1 11 0 778.52 26.4
 -1 11 0 710.13 23.8
 1 11 0 741.63 25.4
 1 11 0 694.53 22.5
 1 11 0 656.23 21.4
 -2 -11 0 17.9 5.8
 -2 -11 0 24.7 5.7
 2 -11 0 27.2 8.3
 2 -11 0 28.2 7.4
 -2 -11 0 25.3 5.3
 -2 11 0 25 8.9
 2 11 0 31.4 5.6
 -2 11 0 32.1 7.6
 2 11 0 28.5 7.9
 3 -11 0 82.99 9.8
 -3 -11 0 89.09 10.1
 -3 -11 0 93.39 11.3
 3 -11 0 100.69 10.5
 -3 -11 0 73.59 6.2
 -3 -11 0 78.59 6.8
 -3 11 0 83.99 10.1
 3 11 0 89.99 9.8
 -3 11 0 70.99 10.4
 3 11 0 74.09 7.1
 -4 -11 0 53.59 9.8
 4 -11 0 35.6 8.7
 4 -11 0 47 8.3
 -4 -11 0 41.7 8.4
 -4 11 0 44.4 9.1
 4 11 0 34.4 4.8
 -4 11 0 26.7 9.3
 -4 11 0 20.7 8.6
 4 11 0 30.7 7.5
 5 -11 0 106.29 10.4
 -5 -11 0 75.89 10.7
 -5 -11 0 74.39 12.3
 5 -11 0 84.69 10.8
 -5 -11 0 86.19 5.1
 -5 11 0 102.39 11.2
 5 11 0 89.49 9.3
 -5 11 0 87.59 11.1
 6 -11 0 62.89 10.6
 -6 -11 0 72.89 10.8
 -6 11 0 68.79 11
 -6 11 0 48.6 10.4
 7 -11 0 138.49 14.9
 -7 -11 0 159.88 14.1
 -7 11 0 174.28 15.5
 -7 11 0 152.98 15.5
 8 -11 0 135.39 14.6
 8 -11 0 117.79 14.2
 -8 -11 0 147.89 16.2
 -8 11 0 126.29 15
 -8 11 0 142.49 15.7
 0 -12 0 1005.3 34.1
 0 -12 0 1079.89 31.5
 0 12 0 1032.1 31.7
 0 12 0 973.4 34.3
 1 -12 0 12.4 8.5
 -1 -12 0 7.9 6.6
 -1 -12 0 19.1 9
 1 -12 0 14.8 7
 1 12 0 18.8 8.6
 -1 12 0 13.8 7.2
 1 12 0 10.2 6.1
 -1 12 0 19.9 9.1
 -2 -12 0 556.54 19.3
 -2 -12 0 563.44 18.3
 -2 -12 0 590.44 24.2
 -2 -12 0 610.34 18.9
 2 -12 0 565.84 23.1
 2 -12 0 592.54 21.9
 -2 12 0 572.94 22.2
 -2 12 0 594.14 24.1
 2 12 0 557.74 23.1
 2 12 0 575.74 19.2
 -3 -12 0 90.69 7.1
 3 -12 0 94.59 11.2
 3 -12 0 110.39 11.2
 -3 -12 0 95.39 6.6
 -3 12 0 115.59 11.8
 3 12 0 100.59 7.9
 -3 12 0 121.89 12.8
 3 12 0 94.69 10.8
 4 -12 0 42.8 9
 4 -12 0 32.9 9.3
 -4 12 0 57.49 10.1
 4 12 0 38.7 5
 -4 12 0 44.5 10.2
 4 12 0 30.9 8.6
 5 -12 0 32.1 9.3
 -5 12 0 30.8 9.8
 -5 12 0 26.2 10.4
 6 -12 0 150.98 14.6
 -6 12 0 149.29 16.4
 -6 12 0 154.28 15
 7 -12 0 19.1 10.2
 -7 12 0 29.6 10.8
 -7 12 0 14.5 10.2
 0 -13 0 0.9 9.1
 0 -13 0 0.5 6.6
 0 13 0 5.2 6.8
 0 13 0 -3 8.6
 1 -13 0 661.03 32.1
 -1 -13 0 643.44 26.6
 1 -13 0 667.13 23.9
 -1 -13 0 665.33 22.3
 1 13 0 672.73 23.5
 -1 13 0 684.53 24.2
 1 13 0 673.63 25.9
 -1 13 0 680.23 27.9
 2 -13 0 46.8 10.5
 -2 -13 0 35.4 6
 -2 -13 0 46.5 11.1
 2 -13 0 32 8.6
 -2 13 0 26.2 8.6
 -2 13 0 46.6 10.7
 2 13 0 56.69 10.1
 3 -13 0 405.56 21.6
 -3 -13 0 427.36 13.7
 3 -13 0 372.26 20.6
 -3 13 0 449.56 20.2
 -3 13 0 405.26 23
 3 13 0 424.96 15.5
 4 -13 0 33.1 9.9
 -4 -13 0 77.29 12.1
 -4 13 0 43.5 9.8
 -4 13 0 53.19 11.6
 5 -13 0 122.49 12.9
 -5 13 0 99.09 14.7
 -5 13 0 96.39 12.4
 6 -13 0 115.79 13.5
 -6 13 0 95.79 14.9
 -6 13 0 95.69 13.2
 0 -14 0 244.68 13.8
 0 -14 0 208.38 19.6
 0 14 0 251.17 14.9
 0 14 0 285.17 17.7
 1 -14 0 16.9 10.9
 -1 -14 0 24.6 10.9
 -1 -14 0 15 6.3
 1 -14 0 16.4 8
 -1 14 0 16.6 7.9
 1 14 0 13.9 10.1
 -1 14 0 15.5 10.5
 1 14 0 20.7 7.4
 -2 -14 0 350.56 26.5
 -2 -14 0 347.47 14.1
 -2 14 0 366.96 18.7
 -2 14 0 367.36 20.3
 2 14 0 358.46 15.8
 -3 -14 0 53.89 13.4
 3 -14 0 53.49 10.5
 -3 14 0 68.79 11.3
 -3 14 0 42.3 12.9
 4 -14 0 263.27 17.6
 -4 -14 0 248.88 21.9
 -4 14 0 256.27 18.7
 -4 14 0 266.17 19.6
 13 0 -1 854.51 30.7
 13 0 -1 821.62 30.5
 12 0 -1 4.6 7.4
 12 0 -1 2.3 7.4
 11 0 -1 271.47 18.1
 11 0 -1 293.47 14.6
 10 0 -1 -3.5 6.3
 10 0 -1 -3.2 5.7
 9 0 -1 -1.3 5.5
 9 0 -1 5.1 5.3
 -9 0 1 -0.2 6.2
 8 0 -1 303.57 13.5
 -8 0 1 284.67 13.7
 8 0 -1 307.27 12.8
 -7 0 1 77.09 7.5
 7 0 -1 81.29 6.9
 -7 0 1 73.89 7.4
 7 0 -1 78.49 6.9
 7 0 -1 75.99 7.4
 -6 0 1 5 4.5
 6 0 -1 6.9 4.1
 6 0 -1 -0.7 3.6
 6 0 -1 3.2 3.9
 6 0 -1 8.4 4.4
 -6 0 1 -0.2 4.1
 5 0 -1 6.9 3.9
 -5 0 1 5 4
 -5 0 1 13.8 4.3
 5 0 -1 3.4 3.5
 5 0 -1 5.8 3.6
 5 0 -1 3.7 3.4
 4 0 -1 -3 3.6
 4 0 -1 2.8 3.1
 -4 0 1 2.9 3.5
 4 0 -1 -1.6 3.3
 4 0 -1 4.2 3.2
 -4 0 1 3.6 3.8
 3 0 -1 114.59 5.9
 3 0 -1 113.69 5.9
 3 0 -1 110.59 5.7
 -3 0 1 106.89 6
 3 0 -1 115.79 5.8
 -3 0 1 123.49 6.2
 -2 0 1 26.2 3.1
 -2 0 1 23.1 2.7
 2 0 -1 18.5 3.2
 2 0 -1 19.8 2.5
 2 0 -1 33.5 3.6
 -2 0 1 15.1 3.1
 2 0 -1 26.3 3
 2 0 1 5.9 2.9
 2 0 1 4.9 2.9
 -2 0 -1 6.5 2.7
 -2 0 -1 8.2 2.6
 -3 0 -1 5858.51 148.29
 -3 0 -1 5823.22 148.29
 3 0 1 5840.22 148.19
 3 0 1 5912.21 148.29
 -4 0 -1 5.3 3.8
 4 0 1 1.1 3.1
 4 0 1 -1.2 3.1
 4 0 1 1.2 3.3
 -4 0 -1 4 3.7
 5 0 1 2126.39 57.09
 5 0 1 2149.19 56.99
 -5 0 -1 2177.68 57.29
 -5 0 -1 2161.08 57.09
 5 0 1 2187.98 56.99
 5 0 1 2186.98 57.19
 -6 0 -1 6.3 4.6
 6 0 1 4.7 3.8
 6 0 1 6.4 4.1
 -6 0 -1 9.3 4.6
 6 0 1 0.7 3.7
 6 0 1 2.7 3.9
 7 0 1 2074.59 56.99
 -7 0 -1 2095.39 56.79
 7 0 1 2120.19 56.69
 -7 0 -1 2122.29 57.09
 8 0 1 31.6 6.3
 -8 0 -1 41.5 6.9
 -8 0 -1 28.6 6.5
 8 0 1 28 6
 -9 0 -1 191.08 11.7
 -9 0 -1 172.98 11.7
 9 0 1 189.18 11.2
 9 0 1 196.28 12
 10 0 1 9.7 6.6
 -10 0 -1 -0.5 6.6
 10 0 1 7.9 6.1
 11 0 1 500.35 20.4
 11 0 1 503.55 21
 12 0 1 15.4 7.9
 12 0 1 33.8 8.2
 13 0 1 15.8 8.8
 13 0 1 5.4 8.3
 13 -1 -1 170.18 14.4
 13 -1 -1 150.08 13.7
 13 1 -1 172.78 13.8
 13 1 -1 171.38 14.2
 12 -1 -1 276.67 17.5
 12 -1 -1 301.77 17.1
 12 1 -1 308.07 16.7
 12 1 -1 286.27 22.4
 11 -1 -1 106.49 11.8
 11 1 -1 89.89 9.9
 11 1 -1 75.59 9
 10 -1 -1 116.39 11.1
 10 -1 -1 94.99 10.4
 -10 1 1 101.49 10.9
 10 1 -1 98.69 10
 10 1 -1 102.09 9.6
 9 -1 -1 13.6 6.3
 9 -1 -1 7.7 6.3
 -9 1 1 8.5 7
 9 1 -1 11.1 5.9
 9 1 -1 10.6 5.5
 8 -1 -1 1077.39 31.7
 8 -1 -1 1022.4 32.2
 -8 -1 1 1020.8 34.5
 8 1 -1 1079.49 31.8
 -8 1 1 1079.89 32.4
 6 -1 -1 37.8 5.4
 6 -1 -1 43.2 5.8
 -6 -1 1 41.5 5.3
 6 -1 -1 35 5.2
 -6 -1 1 35.3 4.9
 6 -1 -1 41.1 5.3
 6 1 -1 49.9 5.5
 6 1 -1 47.3 4.7
 6 1 -1 32.3 4.4
 -6 1 1 43.4 6.1
 -6 1 1 36.4 5.4
 5 -1 -1 107.89 7.9
 -5 -1 1 93.49 7
 5 -1 -1 106.39 7.4
 5 -1 -1 99.39 6.9
 -5 -1 1 108.19 6.5
 5 -1 -1 109.69 6.4
 -5 1 1 104.89 7.3
 5 1 -1 96.69 6.7
 5 1 -1 97.69 6
 -5 1 1 100.99 7.7
 5 1 -1 95.69 6.5
 4 -1 -1 70.89 6
 4 -1 -1 66.59 6.1
 4 -1 -1 74.19 5.8
 -4 -1 1 63.79 5.2
 4 -1 -1 64.69 5.8
 -4 -1 1 71.39 5.4
 -4 1 1 62.79 6.5
 4 1 -1 68.79 5.3
 4 1 -1 59.59 5
 4 1 -1 72.29 4.8
 -4 1 1 66.39 6
 4 1 -1 66.19 4.9
 -3 -1 1 272.77 9
 3 -1 -1 274.67 9.6
 -3 -1 1 266.07 8.7
 3 -1 -1 270.77 9.8
 3 -1 -1 264.27 9.5
 -3 1 1 282.17 9.6
 3 1 -1 259.17 8.6
 3 1 -1 279.97 9.2
 3 1 -1 274.17 9
 -3 1 1 274.47 9.7
 -3 1 1 249.28 9.5
 3 1 -1 279.47 8.7
 -3 1 1 298.17 7.7
 -3 1 1 271.97 7.6
 -2 -1 1 188.88 6
 2 -1 -1 195.08 5.2
 -2 -1 1 186.18 6.5
 2 -1 -1 196.48 7.2
 -2 -1 1 188.38 5.9
 2 -1 -1 187.28 5.2
 -2 -1 1 184.68 5.5
 2 -1 -1 201.68 7.3
 2 1 -1 188.88 6
 -2 1 1 180.18 7
 -2 1 1 184.18 8.2
 2 1 -1 187.58 6
 -2 1 1 197.88 5.8
 2 1 -1 182.08 6.5
 2 1 -1 185.48 6.5
 -1 -1 1 1.3 1.3
 -1 -1 1 0 0.8
 2 -1 1 1337.77 35.1
 2 -1 1 1290.17 35.6
 -2 -1 -1 1279.77 33.9
 2 -1 1 1345.87 35
 -2 -1 -1 1331.17 34.4
 -2 -1 -1 1460.15 33.8
 -2 -1 -1 1339.97 34.3
 2 1 1 1321.07 34.4
 2 1 1 1350.56 34.3
 -2 1 -1 1300.77 35.7
 2 1 1 1352.76 34.3
 -2 1 -1 1318.47 33.9
 -3 -1 -1 49.2 5.3
 3 -1 1 58.69 5.4
 -3 -1 -1 53.89 5.2
 3 -1 1 59.69 5.5
 3 -1 1 63.49 5.5
 3 1 1 63.89 4.5
 -3 1 -1 65.69 2.6
 3 1 1 63.79 4.7
 -3 1 -1 59.69 5.8
 -3 1 -1 55.29 5.9
 3 1 1 63.59 5.2
 4 -1 1 2675.43 69.79
 4 -1 1 2714.03 69.69
 -4 -1 -1 2696.93 69.19
 4 -1 1 2694.73 69.69
 -4 -1 -1 2691.73 69.19
 -4 1 -1 2667.53 69.79
 4 1 1 2666.13 69.09
 -4 1 -1 2642.64 69.79
 4 1 1 2654.23 69.19
 4 1 1 2722.03 69.19
 5 -1 1 356.16 12.5
 5 -1 1 331.47 12.1
 5 -1 1 332.17 12.1
 -5 -1 -1 345.07 12.1
 -5 -1 -1 365.36 12.2
 5 1 1 333.57 11.7
 -5 1 -1 352.76 12.8
 -5 1 -1 354.76 12.9
 5 1 1 340.97 11.7
 5 1 1 346.37 12
 5 1 1 354.96 11.8
 6 -1 1 1268.57 36
 6 -1 1 1272.67 36.1
 -6 -1 -1 1283.17 35.4
 6 -1 1 1289.27 35.9
 -6 -1 -1 1272.07 35.4
 6 -1 1 1217.88 35.6
 6 1 1 1323.57 35.3
 -6 1 -1 1278.17 36.2
 -6 1 -1 1294.87 36.1
 6 1 1 1284.77 35.4
 6 1 1 1272.77 35.3
 6 1 1 1271.07 35.2
 -7 -1 -1 76.39 7.8
 7 -1 1 72.49 7.9
 -7 -1 -1 70.79 7.6
 7 1 1 79.79 6.9
 7 1 1 75.69 6.3
 7 1 1 87.39 7.7
 -7 1 -1 82.29 8.3
 7 1 1 67.99 6.8
 -8 -1 -1 2983.3 80.29
 8 -1 1 3056.89 80.89
 -8 -1 -1 3051.79 80.79
 8 -1 1 3016.3 81.19
 -8 1 -1 3010 81.19
 8 1 1 2975 79.99
 8 1 1 3046.1 80.59
 -8 1 -1 3092.49 81.09
 9 -1 1 142.29 10.8
 -9 1 -1 153.38 11.5
 9 1 1 138.29 10.5
 -10 -1 -1 171.58 12.4
 10 -1 1 174.58 12.9
 10 -1 1 180.98 12.2
 -10 1 -1 182.68 13.8
 10 1 1 174.48 12
 10 1 1 174.68 11.5
 11 -1 1 75.59 10.4
 11 -1 1 92.49 11.1
 -11 1 -1 87.29 12.9
 11 1 1 94.99 10
 11 1 1 87.09 9.4
 12 -1 1 317.97 16.7
 12 -1 1 267.47 16.6
 12 1 1 342.47 16.4
 12 1 1 290.87 16.6
 13 -1 1 55.29 10.5
 13 -1 1 51.09 10.9
 13 1 1 36.1 9.3
 13 1 1 59.59 10
 13 -2 -1 156.58 15.3
 13 -2 -1 142.29 14.8
 13 2 -1 151.88 13.5
 -13 2 1 159.98 8.1
 13 2 -1 146.09 12.4
 12 -2 -1 5.9 8.3
 12 -2 -1 24.2 9.7
 12 2 -1 15.1 6.8
 12 2 -1 7.3 7.5
 -12 2 1 7.9 3.9
 -12 2 1 4.6 3.8
 11 -2 -1 357.36 17.3
 11 -2 -1 359.66 17.9
 -11 2 1 335.37 18.1
 11 2 -1 325.87 16.2
 11 2 -1 361.26 15.5
 -11 2 1 340.97 11.5
 10 -2 -1 16.7 8
 -10 -2 1 6.5 2.9
 10 -2 -1 -6.5 6.8
 10 2 -1 6.6 6.4
 -10 2 1 12.3 3.9
 10 2 -1 4.6 5.6
 -10 2 1 10.3 8.3
 -10 2 1 7.7 3.6
 -9 -2 1 5.4 2.7
 -9 -2 1 5 2.6
 9 -2 -1 1.4 6.5
 9 -2 -1 7.9 6.6
 9 2 -1 6 5.9
 9 2 -1 5.9 5.2
 -9 2 1 6 7.2
 -9 2 1 2.1 3.1
 -9 2 1 4.1 3.3
 8 -2 -1 573.54 20.1
 -8 -2 1 552.34 15.5
 -8 -2 1 566.94 15.5
 -8 -2 1 566.94 18.7
 8 -2 -1 580.54 20.8
 -8 2 1 578.14 20.9
 8 2 -1 557.44 18.4
 8 2 -1 568.24 18.5
 -8 2 1 561.14 16
 -8 2 1 560.04 16
 8 2 -1 533.25 22.4
 -7 -2 1 85.99 4.1
 7 -2 -1 81.19 8.7
 7 -2 -1 90.39 8.4
 -7 -2 1 74.99 7.3
 -7 -2 1 79.79 4.1
 -7 2 1 82.99 4.7
 -7 2 1 88.89 8.6
 7 2 -1 77.79 6.9
 7 2 -1 80.49 6.5
 7 2 -1 77.49 7.4
 -7 2 1 80.49 4.6
 -6 -2 1 1 2.1
 -6 -2 1 4.5 3.6
 -6 -2 1 3.1 2.1
 6 -2 -1 -0.1 4.7
 6 -2 -1 -2.2 4.7
 6 -2 -1 2.6 4.5
 6 2 -1 -1.9 3
 -6 2 1 -2.3 5
 6 2 -1 2.3 3.9
 6 2 -1 -2.2 3.5
 -6 2 1 4.5 2.5
 -6 2 1 1.3 2.4
 6 2 -1 -2.4 3.3
 -5 -2 1 117.59 6.4
 -5 -2 1 114.09 4.7
 5 -2 -1 124.09 7.3
 -5 -2 1 122.89 4.8
 5 -2 -1 128.19 8.1
 5 -2 -1 115.89 7.2
 5 -2 -1 125.79 7.6
 -5 2 1 124.69 5.2
 -5 2 1 117.79 7.4
 5 2 -1 130.39 7
 5 2 -1 122.89 6.2
 5 2 -1 122.49 6
 -5 2 1 123.49 5.2
 -5 2 1 117.69 7.7
 5 2 -1 128.09 7.5
 -4 -2 1 45.9 4.6
 4 -2 -1 48 5.4
 -4 -2 1 60.29 3.7
 -4 -2 1 52.39 5.2
 -4 -2 1 53.99 3.6
 4 -2 -1 58.79 6.2
 4 -2 -1 44 4.8
 4 2 -1 56.79 4.9
 4 2 -1 61.79 4.5
 -4 2 1 54.09 5.7
 -4 2 1 52.99 4.9
 4 2 -1 54.09 4.4
 -4 2 1 58.99 4
 -4 2 1 55.39 5.4
 -4 2 1 58.99 6
 3 -2 -1 54.59 3
 3 -2 -1 50.19 5
 3 -2 -1 56.49 3
 -3 -2 1 54.19 4.5
 3 -2 -1 46 5.5
 -3 -2 1 52.59 3.7
 3 -2 -1 55.19 5.1
 -3 -2 1 54.99 3.7
 -3 -2 1 54.49 3.6
 -3 2 1 41.8 4.4
 -3 2 1 53.69 4.1
 3 2 -1 51.99 3.7
 3 2 -1 59.09 4.5
 -3 2 1 48.1 5.2
 -3 2 1 48.7 4
 -2 -2 1 258.87 7
 2 -2 -1 241.48 8.9
 -2 -2 1 250.57 7.9
 2 -2 -1 244.38 7.8
 2 -2 -1 243.78 9.1
 2 -2 -1 247.18 7.9
 -2 -2 1 249.28 7.9
 -2 -2 1 270.57 7.9
 2 -2 -1 245.48 8.9
 2 2 -1 252.07 7.6
 2 2 -1 245.68 7.7
 2 2 -1 261.27 7
 -2 2 1 244.18 8
 -2 2 1 242.38 9.1
 -2 2 1 244.78 8.8
 2 2 -1 252.27 7.9
 -1 -2 1 952.6 25.6
 -1 -2 1 1020.6 25.3
 1 -2 -1 958.2 25.5
 1 -2 -1 946.11 25.5
 1 -2 -1 964.8 25.8
 1 -2 -1 945.81 25.6
 1 2 -1 978.1 25.5
 -1 2 1 968.2 25.7
 -1 2 1 964.4 25.6
 -1 2 1 944.31 25.6
 1 2 -1 1026.4 25.3
 1 2 -1 987.5 24.6
 1 2 -1 976.5 25.6
 -1 2 1 952.5 25.6
 0 -2 1 143.89 4.8
 0 -2 1 149.79 5.6
 0 -2 -1 146.49 5.7
 0 -2 -1 141.09 4.8
 0 -2 -1 145.49 4.9
 0 -2 1 127.79 5.6
 0 -2 1 153.28 5.4
 0 -2 -1 149.29 5.6
 0 -2 1 140.99 4.7
 0 2 1 133.69 5
 0 2 -1 141.79 5.5
 0 2 1 146.89 5.5
 0 2 -1 135.39 4.8
 0 2 -1 144.69 5.5
 0 2 1 135.39 5.1
 0 2 -1 133.89 5.7
 0 2 1 141.89 5.7
 1 -2 1 673.43 18.5
 -1 -2 -1 715.33 17.6
 -1 -2 -1 665.13 18.5
 1 -2 1 695.93 18.9
 1 -2 1 659.83 18.5
 -1 -2 -1 767.12 18.1
 1 -2 1 682.43 18.5
 1 -2 1 685.93 18.7
 -1 2 -1 680.03 18.6
 1 2 1 695.33 18.5
 1 2 1 675.93 18.4
 -1 2 -1 624.44 19
 1 2 1 698.33 18
 -1 2 -1 679.63 18.6
 -1 2 -1 677.83 19
 -1 2 -1 690.03 18.6
 1 2 1 688.83 17.6
 2 -2 1 5.5 3.1
 2 -2 1 5.2 2.3
 -2 -2 -1 0.7 2.4
 2 -2 1 -3.5 3.3
 2 -2 1 2.4 3.2
 -2 -2 -1 -0.6 1.8
 2 -2 1 -1.6 2.2
 2 2 1 6.9 2.1
 2 2 1 3.4 1.8
 -2 2 -1 -1 3.6
 2 2 1 5 2.1
 -2 2 -1 -0.4 2.5
 -2 2 -1 2.6 3.2
 3 -2 1 234.78 9.1
 3 -2 1 252.37 7
 -3 -2 -1 245.78 7.6
 -3 -2 -1 241.58 8
 3 -2 1 243.98 10.4
 3 -2 1 253.27 7
 -3 -2 -1 251.37 7.6
 3 -2 1 207.08 9.9
 -3 2 -1 243.98 7.9
 3 2 1 245.88 8
 -3 2 -1 237.68 9.3
 -3 2 -1 254.87 9.9
 3 2 1 252.67 7.9
 4 -2 1 43.7 4.8
 4 -2 1 60.89 5.6
 -4 -2 -1 56.89 3.5
 -4 -2 -1 51.09 4.7
 4 -2 1 56.99 5.6
 -4 -2 -1 58.19 3.5
 4 2 1 51.09 4.4
 -4 2 -1 50.59 5.7
 -4 2 -1 43.8 5.1
 -4 2 -1 57.39 3.9
 4 2 1 51.19 4.7
 4 2 1 57.69 4.8
 5 -2 1 2622.64 68.39
 5 -2 1 2576.04 68.19
 -5 -2 -1 2604.24 66.99
 -5 -2 -1 2549.44 65.49
 5 -2 1 2589.94 68.19
 -5 -2 -1 2560.54 65.49
 -5 2 -1 2560.44 65.79
 -5 2 -1 2598.74 68.39
 5 2 1 2587.94 67.09
 5 2 1 2612.34 67.09
 5 2 1 2620.64 67.09
 -5 2 -1 2541.95 65.89
 -5 2 -1 2591.84 68.49
 6 -2 1 9.6 4.9
 -6 -2 -1 16.9 2.2
 -6 -2 -1 15.6 4.2
 -6 -2 -1 16.1 2.2
 -6 2 -1 16.6 5.8
 -6 2 -1 21.2 2.8
 -6 2 -1 18.3 2.7
 6 2 1 16.5 4
 -6 2 -1 20.9 5.5
 6 2 1 15.9 4.2
 6 2 1 15.4 3.7
 6 2 1 18.4 3.9
 -7 -2 -1 2729.23 68.99
 -7 -2 -1 2720.43 71.59
 7 -2 1 2717.33 72.89
 7 -2 1 2706.03 73.09
 -7 -2 -1 2733.93 68.99
 7 2 1 2723.33 71.49
 -7 2 -1 2729.03 73.09
 7 2 1 2703.33 71.49
 -7 2 -1 2739.23 73.29
 -7 2 -1 2764.32 69.39
 7 2 1 2676.73 71.59
 -7 2 -1 2737.63 69.49
 7 2 1 2704.63 71.79
 8 -2 1 55.99 7.8
 -8 -2 -1 58.99 6.8
 8 -2 1 76.39 8.7
 -8 2 -1 58.19 4.5
 -8 2 -1 69.69 8.9
 8 2 1 65.29 7.1
 -8 2 -1 61.19 8.3
 8 2 1 68.79 7.4
 9 -2 1 488.35 19.7
 9 -2 1 507.15 19.5
 -9 -2 -1 508.85 18.2
 9 2 1 483.85 18.1
 -9 2 -1 488.75 20
 -9 2 -1 483.55 14.4
 9 2 1 502.75 17.8
 -10 -2 -1 38.8 7.4
 10 -2 1 48.9 8.8
 10 -2 1 50.79 8.8
 10 2 1 31.8 6.6
 10 2 1 39.2 7.3
 -10 2 -1 46.3 9.3
 -10 2 -1 40.1 4.1
 -10 2 -1 39.1 4.2
 11 -2 1 639.34 24.2
 11 -2 1 589.04 23.5
 -11 2 -1 610.74 24.4
 -11 2 -1 600.24 17.8
 -11 2 -1 619.94 17.5
 11 2 1 598.34 21.8
 11 2 1 578.04 22.5
 12 -2 1 30.6 9.4
 12 -2 1 19.1 9.1
 12 2 1 44.2 9.2
 -12 2 -1 30.2 4.5
 -12 2 -1 13.2 10.1
 13 -2 1 15.8 9.3
 13 -2 1 10.1 9.6
 13 2 1 8.8 7.9
 13 2 1 13.4 8.9
 -12 -3 1 363.36 12.5
 12 -3 -1 344.97 19.6
 -12 -3 1 363.66 12.6
 12 -3 -1 365.46 19.9
 -12 3 1 370.16 13.5
 -12 3 1 365.86 13.5
 -12 3 1 383.46 20.6
 12 3 -1 347.57 16.8
 12 3 -1 349.77 17.5
 -11 -3 1 17.1 4.3
 -11 -3 1 17 4.3
 11 -3 -1 14.3 8.8
 11 -3 -1 19.8 8.7
 -11 3 1 25.5 5
 -11 3 1 20.6 4.6
 11 3 -1 18.1 6.5
 -11 3 1 23.5 9.6
 11 3 -1 11.5 7.1
 -10 -3 1 61.49 5.4
 10 -3 -1 83.19 12.8
 -10 -3 1 62.29 6.5
 10 3 -1 68.19 8.5
 10 3 -1 68.29 7.4
 -10 3 1 73.19 16.1
 -9 -3 1 45.8 4.5
 9 -3 -1 43.2 8
 9 -3 -1 42.9 7.8
 -9 -3 1 47.5 4.5
 -9 3 1 32 7.9
 -9 3 1 45.8 4.9
 9 3 -1 39.4 6.9
 -8 -3 1 236.48 10.7
 8 -3 -1 240.18 13.1
 8 -3 -1 240.08 13.7
 -8 -3 1 246.18 8.7
 -8 -3 1 249.88 8.8
 -8 3 1 246.68 9.3
 -8 3 1 243.78 9.4
 8 3 -1 262.17 12.1
 8 3 -1 246.38 10.7
 -8 3 1 227.28 13.7
 8 3 -1 229.08 12.3
 8 3 -1 235.38 10.2
 6 -3 -1 93.19 8.3
 -6 -3 1 106.19 6.1
 6 -3 -1 92.79 7.9
 -6 -3 1 96.79 6.1
 -6 -3 1 96.89 5.3
 6 3 -1 100.09 6.5
 6 3 -1 97.69 5.9
 6 3 -1 113.59 7
 -6 3 1 99.89 5.8
 -6 3 1 92.99 8.1
 6 3 -1 97.79 6.5
 -6 3 1 108.59 5.9
 -5 -3 1 62.39 5.2
 -5 -3 1 58.69 4.7
 -5 -3 1 58.39 4.6
 -5 -3 1 60.39 4.6
 5 -3 -1 68.09 6.5
 5 -3 -1 61.39 6.3
 5 -3 -1 64.19 6.5
 -5 3 1 63.99 6.8
 5 3 -1 67.99 4.7
 5 3 -1 55.59 4.3
 5 3 -1 62.29 5.4
 5 3 -1 57.49 5.1
 -5 3 1 59.69 4.9
 -4 -3 1 36.1 3.8
 4 -3 -1 33 3.2
 -4 -3 1 37.8 3.8
 -4 -3 1 39.4 3.8
 4 -3 -1 44.6 3.3
 -4 -3 1 34.9 3.7
 4 -3 -1 27.4 4.7
 4 3 -1 42.6 3.9
 -4 3 1 43.7 4.1
 -4 3 1 42.7 5.8
 4 3 -1 37.9 3.6
 4 3 -1 47.5 4.8
 -4 3 1 37.9 3.9
 3 -3 -1 229.18 9.2
 -3 3 1 246.08 9.2
 2 -3 -1 61.59 5.7
 2 -3 -1 65.19 4.9
 2 -3 -1 66.29 5.1
 2 -3 -1 68.59 5.7
 -2 -3 1 61.39 5.1
 2 -3 -1 65.59 5.7
 -2 -3 1 71.29 4.6
 -2 3 1 65.29 5.2
 -2 3 1 69.89 5.6
 -2 3 1 73.79 5.3
 2 3 -1 64.29 4.4
 2 3 -1 62.89 4.7
 2 3 -1 59.09 4.9
 2 3 -1 59.89 2.7
 1 -3 -1 32.9 3.7
 -1 -3 1 38.5 4
 -1 -3 1 43.5 4.8
 1 -3 -1 43.7 4.2
 1 -3 -1 32.2 3.8
 1 -3 -1 40.8 3.9
 -1 -3 1 40.4 2.8
 -1 -3 1 37.3 4
 -1 3 1 37.1 3.9
 -1 3 1 41.8 4.3
 -1 3 1 40.6 4.1
 1 3 -1 41.2 4.1
 -1 3 1 31.9 3.9
 1 3 -1 42.8 2.7
 1 3 -1 46.8 4.5
 1 3 -1 39.4 3.3
 1 -3 1 132.79 6.2
 1 -3 1 140.59 6.5
 -1 -3 -1 148.39 5.4
 -1 -3 -1 136.59 6.5
 1 -3 1 135.49 6.6
 1 -3 1 139.49 6.7
 -1 -3 -1 138.89 6.4
 1 -3 1 143.59 6.4
 -1 -3 -1 141.39 5
 1 3 1 151.18 6.6
 1 3 1 137.59 5
 -1 3 -1 139.79 6.8
 -1 3 -1 128.89 6.7
 -1 3 -1 134.09 6.4
 -1 3 -1 133.79 6.3
 1 3 1 142.79 6.1
 1 3 1 138.19 5.2
 2 -3 1 60.89 5.3
 2 -3 1 48.7 4.9
 -2 -3 -1 49.8 3.6
 2 -3 1 51.79 4.8
 -2 -3 -1 56.19 3.1
 2 -3 1 47.5 4.6
 2 -3 1 50.49 5.5
 -2 -3 -1 54.69 4.8
 -2 3 -1 48.1 4.8
 -2 3 -1 56.29 5
 -2 3 -1 53.69 5.2
 2 3 1 47.8 4.2
 2 3 1 57.39 3.2
 2 3 1 53.09 3.6
 -2 3 -1 48.5 5.2
 2 3 1 61.09 4.5
 -3 -3 -1 312.97 9.2
 3 -3 1 299.67 10.9
 -3 -3 -1 307.77 10
 3 -3 1 311.87 11.6
 -3 -3 -1 293.37 10
 3 -3 1 317.77 9.8
 3 -3 1 319.67 9.8
 -3 -3 -1 311.17 9.4
 3 -3 1 303.17 11.3
 -3 3 -1 301.27 11.7
 3 3 1 311.07 9.2
 -3 3 -1 312.17 11.5
 -3 3 -1 312.47 10.3
 3 3 1 332.37 11.2
 3 3 1 319.37 9.4
 3 3 1 317.47 9.3
 -3 3 -1 334.77 10.1
 -4 -3 -1 1300.17 34.9
 4 -3 1 1312.67 36.7
 4 -3 1 1421.06 34.2
 -4 -3 -1 1288.07 34.9
 -4 -3 -1 1314.97 34.9
 4 -3 1 1333.57 34.1
 -4 3 -1 1313.37 36.8
 -4 3 -1 1316.07 36.9
 4 3 1 1324.67 34.8
 4 3 1 1346.77 35.6
 -4 3 -1 1318.77 35.1
 4 3 1 1366.86 34.9
 -4 3 -1 1292.77 35.2
 -5 -3 -1 9.9 2.9
 5 -3 1 6.9 4.2
 -5 -3 -1 5.3 3.2
 -5 -3 -1 12 2.9
 5 -3 1 7.7 4.1
 5 -3 1 7.4 4
 -5 3 -1 7.2 4.7
 5 3 1 5 2.9
 5 3 1 14.7 3.5
 -5 3 -1 7.8 4.6
 -5 3 -1 6 3
 5 3 1 3.9 3
 6 -3 1 524.05 18
 -6 -3 -1 492.45 15.3
 -6 -3 -1 501.25 14.7
 -6 -3 -1 519.45 15.8
 6 3 1 497.35 15.5
 6 3 1 502.35 15.7
 -6 3 -1 513.85 18.1
 6 3 1 530.45 16.1
 -6 3 -1 505.65 18.2
 -6 3 -1 506.55 15.1
 -7 -3 -1 45.7 4.5
 -7 -3 -1 56.49 5.7
 7 -3 1 43.4 7.1
 -7 -3 -1 48.8 4.5
 7 3 1 43.6 4.8
 -7 3 -1 50.89 4.5
 -7 3 -1 41.7 7.4
 7 3 1 50.59 5.5
 7 3 1 58.09 5.9
 -7 3 -1 64.09 7.8
 7 3 1 45.8 5.2
 8 -3 1 1210.68 36
 8 -3 1 1156.38 35.3
 -8 -3 -1 1162.18 31.1
 -8 -3 -1 1167.88 33.3
 -8 -3 -1 1161.68 31.1
 8 3 1 1177.58 33.6
 8 3 1 1182.88 33.2
 -8 3 -1 1179.48 31.5
 8 3 1 1101.19 32.9
 -8 3 -1 1187.08 36
 -8 3 -1 1161.08 31.6
 8 3 1 1132.29 33.2
 9 -3 1 2.1 7.2
 9 -3 1 5.7 7
 -9 -3 -1 1.5 3.3
 -9 -3 -1 12.1 5.8
 -9 3 -1 3.8 3.7
 9 3 1 6.3 5.7
 -9 3 -1 5.1 3.9
 9 3 1 3.7 5.3
 -9 3 -1 7.1 7.7
 -10 -3 -1 12.7 3.8
 10 -3 1 17.7 13.4
 10 -3 1 16.2 13.4
 -10 -3 -1 2.9 6.3
 -10 -3 -1 8.4 4.2
 -10 3 -1 10.3 4
 10 3 1 10 6
 10 3 1 16 6.6
 11 -3 1 19.6 8.9
 -11 -3 -1 7.7 3.8
 11 -3 1 6.4 8.2
 -11 -3 -1 6.4 3.9
 11 3 1 13.5 6.5
 -11 3 -1 9.5 4.3
 -11 3 -1 0.8 8.5
 -11 3 -1 10.2 4.6
 11 3 1 21.8 7.3
 -12 -3 -1 246.18 9.7
 12 -3 1 280.87 17.4
 12 -3 1 235.28 16.7
 -12 3 -1 241.78 10.7
 12 3 1 225.78 14.4
 -12 3 -1 276.47 17.9
 -12 3 -1 257.07 11.1
 12 3 1 280.17 13.9
 -12 -4 1 12.7 4.9
 12 -4 -1 27.3 10.2
 12 -4 -1 22.3 10.5
 -12 -4 1 17.3 5.3
 -12 4 1 7.3 5.1
 12 4 -1 11.6 7.6
 12 4 -1 17.3 6.8
 -12 4 1 13.6 10.4
 -12 4 1 3.6 5.6
 11 -4 -1 304.67 18.1
 11 -4 -1 313.37 17.8
 -11 -4 1 317.27 12.5
 -11 -4 1 317.67 12.3
 -11 4 1 319.67 18.6
 11 4 -1 326.37 14.5
 -11 4 1 328.77 12.5
 -11 4 1 324.37 13.1
 11 4 -1 285.27 15.6
 -10 -4 1 22 4.9
 10 -4 -1 17.1 8.6
 -10 -4 1 21.3 4.7
 10 -4 -1 25.2 8.4
 -10 4 1 21.1 4.9
 -10 4 1 19.6 5.2
 -10 4 1 24.5 9.3
 10 4 -1 20 6.7
 9 -4 -1 250.17 14.5
 -9 -4 1 240.58 9.8
 -9 -4 1 233.98 10
 9 -4 -1 269.97 15.4
 9 4 -1 230.78 10.3
 -9 4 1 240.28 10.5
 9 4 -1 243.38 10.8
 9 4 -1 248.38 12.1
 -9 4 1 247.48 10.2
 -9 4 1 249.08 15.5
 8 -4 -1 370.26 17.4
 8 -4 -1 442.46 17.5
 -8 -4 1 409.86 13.2
 -8 -4 1 402.16 13.2
 8 4 -1 390.26 13.7
 8 4 -1 366.96 13.4
 -8 4 1 384.26 17.7
 8 4 -1 356.66 14
 -8 4 1 401.56 13.6
 8 4 -1 397.46 15.2
 -7 -4 1 654.53 19.5
 -7 -4 1 662.93 19.5
 7 -4 -1 657.83 22.7
 -7 -4 1 669.23 19.6
 7 -4 -1 644.24 22.6
 -7 4 1 655.23 22.8
 7 4 -1 674.43 19.5
 7 4 -1 662.23 19.5
 7 4 -1 687.43 20.9
 -7 4 1 684.43 20
 7 4 -1 672.33 21.7
 -6 -4 1 96.19 6.2
 -6 -4 1 94.69 6.1
 6 -4 -1 88.29 7.8
 -6 -4 1 99.99 5.7
 6 4 -1 87.99 5.5
 -6 4 1 85.79 6.5
 6 4 -1 85.99 5.2
 6 4 -1 85.99 6.6
 -6 4 1 94.69 9.3
 6 4 -1 95.09 6.3
 5 -4 -1 189.18 10.7
 5 -4 -1 186.28 6.7
 -5 -4 1 188.28 7.6
 -5 -4 1 188.88 8
 -5 -4 1 176.98 8.5
 5 -4 -1 183.58 6.2
 -5 4 1 191.58 11.3
 5 4 -1 180.38 7.6
 5 4 -1 181.88 7.3
 -5 4 1 169.58 9.1
 5 4 -1 188.48 6.8
 5 4 -1 190.78 8.1
 4 -4 -1 662.43 18.7
 4 -4 -1 663.53 20.5
 4 -4 -1 645.64 20.5
 4 -4 -1 671.63 21
 -4 -4 1 637.24 19.2
 4 -4 -1 708.73 18.9
 -4 -4 1 664.83 18.7
 -4 -4 1 678.63 17.8
 -4 -4 1 652.03 19.3
 -4 4 1 668.13 20.4
 -4 4 1 658.33 21.1
 4 4 -1 679.13 17.9
 4 4 -1 676.83 18.3
 4 4 -1 690.43 19.1
 4 4 -1 674.53 18.3
 -4 4 1 654.93 19.6
 3 -4 -1 121.19 6.5
 -3 -4 1 119.79 6.8
 3 -4 -1 126.69 7.7
 3 -4 -1 133.09 6.6
 3 -4 -1 125.99 7.7
 -3 -4 1 126.49 5.7
 -3 -4 1 134.49 4.3
 3 -4 -1 122.29 7.8
 -3 4 1 119.39 7
 3 4 -1 123.89 6
 3 4 -1 136.69 4.4
 3 4 -1 136.49 6.4
 -3 4 1 121.79 7.4
 -3 4 1 134.59 7.5
 2 -4 -1 55.29 5.3
 2 -4 -1 54.89 5.2
 2 -4 -1 55.99 5.2
 2 -4 -1 49.9 5.5
 -2 -4 1 46.3 4.7
 -2 -4 1 49.3 3
 -2 -4 1 54.49 5.6
 2 -4 -1 49.99 5.4
 -2 -4 1 41.9 4.3
 2 4 -1 45 2.8
 2 4 -1 48.8 4.5
 -2 4 1 53.49 5.3
 2 4 -1 63.89 5.4
 -2 4 1 46.2 5
 2 4 -1 45.7 4.3
 -2 4 1 51.09 5.3
 -2 4 1 64.39 6
 -1 -4 1 2238.38 56.29
 1 -4 -1 2181.88 57.59
 -1 -4 1 2149.88 57.59
 1 -4 -1 2135.39 57.29
 1 -4 -1 2168.48 57.29
 -1 -4 1 2199.88 57.59
 -1 -4 1 2371.46 56.89
 1 -4 -1 2240.78 57.59
 -1 4 1 2194.18 57.39
 1 4 -1 2207.38 57.49
 -1 4 1 2159.28 57.69
 1 4 -1 2205.38 56.19
 -1 4 1 2243.48 57.29
 1 4 -1 2217.08 57.59
 0 -4 1 244.98 8.7
 0 -4 -1 238.38 8.4
 0 -4 1 243.78 10.5
 0 -4 1 229.18 8
 0 -4 1 222.88 8.8
 0 -4 -1 249.58 9.3
 0 -4 -1 239.28 9.4
 0 -4 -1 237.88 8.4
 0 -4 1 239.18 9.3
 0 4 1 241.08 8.3
 0 4 -1 237.98 8
 0 4 -1 246.68 8.8
 0 4 1 240.28 9.3
 0 4 1 231.18 9.4
 0 4 -1 224.18 10.5
 0 4 -1 239.38 9.3
 0 4 1 234.88 9.1
 -1 -4 -1 2835.22 74.29
 1 -4 1 2831.72 73.89
 1 -4 1 2852.11 74.29
 1 -4 1 2904.71 74.39
 -1 -4 -1 2956.5 73.29
 -1 -4 -1 2938.21 73.29
 1 -4 1 2869.41 74.19
 1 -4 1 2891.41 73.99
 -1 -4 -1 2852.31 74.29
 1 4 1 2889.71 73.09
 -1 4 -1 2830.82 74.39
 1 4 1 2877.11 73.19
 -1 4 -1 2892.21 74.29
 1 4 1 2829.62 74.09
 -1 4 -1 2881.91 73.89
 1 4 1 2913.81 74.29
 -2 -4 -1 185.98 8
 2 -4 1 187.78 8.2
 -2 -4 -1 188.38 6.6
 2 -4 1 190.08 8.3
 2 -4 1 183.98 8
 2 -4 1 198.28 8.8
 -2 -4 -1 193.38 6.3
 2 -4 1 182.08 8
 -2 -4 -1 179.08 8.1
 -2 4 -1 190.98 8.2
 2 4 1 190.38 6.2
 -2 4 -1 180.38 8.7
 2 4 1 185.68 7.6
 2 4 1 194.58 7.9
 -2 4 -1 183.38 8.1
 2 4 1 189.08 6.8
 -2 4 -1 191.18 8.5
 3 -4 1 474.85 14.4
 3 -4 1 487.15 15.6
 3 -4 1 479.05 15.3
 -3 -4 -1 481.15 13.2
 3 -4 1 480.05 15.6
 -3 -4 -1 486.25 13.4
 -3 -4 -1 466.25 14.7
 3 -4 1 477.35 14.4
 3 4 1 481.85 14.2
 -3 4 -1 475.75 15.3
 -3 4 -1 474.85 15.7
 3 4 1 494.35 13.3
 -3 4 -1 474.55 15
 3 4 1 466.15 14.1
 4 -4 1 76.89 5
 4 -4 1 79.69 7.4
 -4 -4 -1 78.49 5.6
 4 -4 1 92.29 7.5
 4 -4 1 82.19 6.4
 4 -4 1 96.29 5.2
 -4 -4 -1 81.39 4.6
 -4 -4 -1 83.59 5.7
 -4 4 -1 89.39 7.7
 4 4 1 87.89 4.5
 4 4 1 92.89 4.8
 -4 4 -1 83.29 5.7
 4 4 1 87.99 4.5
 4 4 1 77.19 5.3
 -4 4 -1 77.89 6.1
 4 4 1 85.49 4.3
 -4 4 -1 77.59 7.8
 -5 -4 -1 218.88 9.2
 5 -4 1 243.88 7.3
 -5 -4 -1 235.58 8.4
 5 -4 1 227.78 7.2
 -5 -4 -1 216.88 9.8
 -5 4 -1 220.38 9.2
 5 4 1 243.78 8.7
 5 4 1 240.78 8.4
 -5 4 -1 277.17 16
 5 4 1 244.18 8.5
 -6 -4 -1 5.4 3.4
 -6 -4 -1 0.4 3.4
 -6 -4 -1 8.4 3.4
 6 -4 1 7.2 5.1
 6 4 1 2.7 3.6
 -6 4 -1 4.3 5.3
 -6 4 -1 11.4 5.5
 -6 4 -1 5.7 3.8
 -6 4 -1 6.7 3.7
 6 4 1 10.2 5.4
 6 4 1 6 3.7
 7 -4 1 321.17 14.8
 -7 -4 -1 343.37 12.1
 -7 -4 -1 330.67 11.5
 -7 -4 -1 319.67 11.4
 7 4 1 344.07 12.3
 -7 4 -1 341.17 11.9
 7 4 1 335.77 11.9
 -7 4 -1 321.47 11.7
 7 4 1 323.47 11.6
 -7 4 -1 321.17 15.2
 7 4 1 328.87 11.9
 8 -4 1 600.44 22.3
 -8 -4 -1 600.64 18.3
 -8 -4 -1 622.24 19.5
 -8 -4 -1 601.24 18.3
 8 4 1 651.33 19.4
 8 4 1 589.44 19.3
 -8 4 -1 617.24 18.9
 8 4 1 622.84 20.1
 8 4 1 600.54 19.1
 -8 4 -1 620.04 23
 -8 4 -1 618.44 18.8
 9 -4 1 24.1 7.6
 -9 -4 -1 18.5 4.6
 -9 -4 -1 18.3 4.5
 9 -4 1 23.4 7.9
 -9 -4 -1 15.8 5.5
 -9 4 -1 19.8 7.7
 9 4 1 16.9 7.5
 -9 4 -1 17.8 4.6
 9 4 1 9.8 5.3
 -9 4 -1 15.1 4.8
 10 -4 1 -7.1 8
 -10 -4 -1 0.3 4
 -10 -4 -1 1 4.2
 10 -4 1 5.8 7.9
 -10 4 -1 2.4 4.3
 10 4 1 -2.2 5.3
 -10 4 -1 1.3 8.5
 10 4 1 -0.4 6
 -10 4 -1 -1.1 4.7
 11 -4 1 293.97 19.2
 -11 -4 -1 297.37 12.1
 -11 -4 -1 298.57 11.8
 11 -4 1 321.27 17.9
 -11 4 -1 335.57 12.8
 11 4 1 311.67 14.1
 -11 4 -1 343.57 12.6
 -11 4 -1 297.97 18.6
 11 4 1 282.37 14.9
 12 -4 1 79.09 12.2
 12 -4 1 62.29 11.4
 -12 -4 -1 74.49 6.9
 -12 4 -1 67.79 7.8
 12 4 1 67.89 8.9
 -12 4 -1 65.39 12.7
 12 4 1 58.09 9.1
 -12 4 -1 68.89 7.4
 -12 -5 1 385.26 16.8
 12 -5 -1 364.06 30.5
 12 -5 -1 354.96 21.1
 -12 -5 1 372.66 14.7
 12 5 -1 366.06 16.1
 -12 5 1 354.76 23.8
 -12 5 1 364.86 15.4
 12 5 -1 385.66 17.7
 -11 -5 1 16.1 5.8
 11 -5 -1 7.1 8.2
 -11 -5 1 8.9 5.5
 11 -5 -1 7.3 9.7
 11 5 -1 15.1 6.8
 -11 5 1 14.3 6.2
 -11 5 1 18.2 6.8
 -11 5 1 8 9.7
 11 5 -1 9.8 5.6
 -10 -5 1 24.5 5.4
 -10 -5 1 13.1 5.4
 10 -5 -1 11.5 8.3
 10 -5 -1 17.3 9.2
 -10 5 1 20.8 5.5
 -10 5 1 19.3 9.6
 -10 5 1 14.3 5.9
 10 5 -1 19.6 4.8
 10 5 -1 18 6.6
 10 5 -1 19.7 5.3
 -9 -5 1 120.59 8.1
 9 -5 -1 128.19 14.6
 -9 5 1 106.99 8.3
 9 5 -1 106.99 11.9
 -9 5 1 134.59 16.1
 9 5 -1 128.19 7.8
 -9 5 1 127.99 11.5
 -8 -5 1 500.15 16.6
 8 -5 -1 490.85 20
 8 -5 -1 487.05 20
 -8 -5 1 515.85 16.5
 8 5 -1 522.75 17.4
 8 5 -1 475.45 16.5
 8 5 -1 501.25 15.8
 8 5 -1 493.15 15.6
 -8 5 1 497.25 16.7
 -8 5 1 492.65 16.9
 -8 5 1 528.85 20.4
 -6 -5 1 4.5 2.8
 6 -5 -1 -3.8 5.4
 6 -5 -1 2.2 2.1
 -6 -5 1 5.3 4.1
 -6 -5 1 2.7 3.5
 6 5 -1 3.4 2.8
 6 5 -1 2.6 3.9
 -6 5 1 0.5 4.1
 6 5 -1 8.4 2.8
 6 5 -1 2.7 3.5
 -6 5 1 6.2 6.4
 -6 5 1 1.8 4.1
 5 -5 -1 543.55 18.7
 5 -5 -1 548.15 15.9
 -5 -5 1 533.35 14.8
 -5 -5 1 536.85 15.9
 -5 -5 1 511.05 16.8
 -5 -5 1 542.25 17
 5 5 -1 538.25 15.9
 5 5 -1 528.35 15.2
 5 5 -1 533.35 14.8
 -5 5 1 559.04 17.5
 -5 5 1 534.05 19.1
 -5 5 1 554.14 17.2
 5 5 -1 541.75 16.3
 4 -5 -1 201.88 9.8
 -4 -5 1 230.18 8.9
 4 -5 -1 203.48 11.5
 4 -5 -1 222.18 8.7
 -4 -5 1 202.98 7.8
 -4 -5 1 213.88 9.3
 4 -5 -1 201.18 10.4
 -4 -5 1 210.58 6.4
 -4 5 1 207.38 9.5
 -4 5 1 187.58 11.1
 4 5 -1 220.98 8.2
 4 5 -1 216.58 8.3
 -4 5 1 197.18 10
 4 5 -1 218.68 6.4
 -3 -5 1 70.69 3.1
 3 -5 -1 73.09 6.8
 3 -5 -1 64.09 6.2
 -3 -5 1 58.99 6.1
 -3 -5 1 66.59 6.5
 3 -5 -1 61.49 6.9
 3 -5 -1 67.59 6.9
 3 -5 -1 62.19 5.8
 -3 -5 1 71.19 4.9
 -3 5 1 65.79 6.4
 -3 5 1 73.39 6.6
 3 5 -1 70.49 5.7
 3 5 -1 64.69 5
 3 5 -1 55.89 5.8
 -3 5 1 54.69 6.2
 3 5 -1 67.89 3.1
 -3 5 1 73.39 7.3
 -2 -5 1 370.66 13
 -2 -5 1 377.36 10.5
 2 -5 -1 357.06 12.7
 2 -5 -1 379.76 12.9
 2 -5 -1 365.56 12.6
 -2 -5 1 374.66 12.9
 2 -5 -1 353.36 12.5
 2 -5 -1 350.66 12.8
 -2 -5 1 366.16 11.5
 2 5 -1 382.86 12.4
 2 5 -1 367.56 12.7
 -2 5 1 359.16 12.9
 2 5 -1 375.16 11.5
 2 5 -1 364.36 10.3
 -2 5 1 364.26 13
 -2 5 1 360.06 12.6
 -1 -5 1 375.66 11.5
 -1 -5 1 360.26 12.9
 1 -5 -1 364.46 12.9
 1 -5 -1 362.36 12.3
 -1 -5 1 368.06 11
 -1 -5 1 369.36 12.9
 1 -5 -1 378.86 12.4
 1 -5 -1 375.86 13
 -1 -5 1 395.56 12
 -1 5 1 375.46 12.6
 -1 5 1 366.96 12.8
 -1 5 1 362.56 13.1
 1 5 -1 373.96 11.8
 1 5 -1 369.26 11
 -1 5 1 375.96 13.2
 1 5 -1 369.56 12.9
 1 5 -1 368.86 12.6
 0 -5 -1 2876.21 75.49
 0 -5 1 2875.71 75.49
 0 -5 1 2933.31 74.89
 0 -5 -1 2911.81 74.59
 0 -5 -1 2959.2 74.59
 0 -5 1 2963.3 74.49
 0 -5 -1 2875.01 75.49
 0 -5 1 2900.51 74.39
 0 -5 1 2887.71 75.59
 0 5 -1 2939.31 75.59
 0 5 -1 2830.62 75.39
 0 5 1 2923.21 75.59
 0 5 -1 2893.11 74.39
 0 5 1 2854.61 75.39
 0 5 1 2882.11 74.59
 0 5 1 2911.21 74.49
 0 5 -1 2915.21 74.89
 -1 -5 -1 241.18 8
 -1 -5 -1 222.48 9.8
 -1 -5 -1 217.68 9.5
 1 -5 1 230.18 9.8
 1 -5 1 235.38 9
 -1 -5 -1 228.98 8.1
 1 -5 1 230.98 9.3
 1 -5 1 212.78 9.4
 -1 5 -1 215.38 9.6
 -1 5 -1 218.08 9.4
 -1 5 -1 226.78 9.3
 1 5 1 200.88 10.4
 1 5 1 224.88 7.8
 1 5 1 219.48 9.4
 1 5 1 216.98 9.2
 2 -5 1 750.12 22.4
 2 -5 1 787.12 22.4
 -2 -5 -1 766.12 22.6
 2 -5 1 767.82 22.5
 -2 -5 -1 756.92 22.5
 -2 -5 -1 803.02 21.1
 2 -5 1 797.62 23
 2 -5 1 770.12 22.5
 -2 5 -1 768.02 23.1
 -2 5 -1 770.12 23
 2 5 1 761.52 20.7
 -2 5 -1 764.72 22.4
 -2 5 -1 759.22 22.8
 2 5 1 782.82 20.8
 2 5 1 774.22 22.3
 2 5 1 778.22 22.4
 -3 -5 -1 163.78 8.2
 3 -5 1 160.88 8
 -3 -5 -1 147.69 7.7
 3 -5 1 157.38 8.8
 3 -5 1 164.28 7.9
 -3 -5 -1 133.59 5.9
 -3 -5 -1 161.18 6
 3 -5 1 165.98 8.7
 3 -5 1 157.08 7.5
 -3 5 -1 164.58 8.5
 -3 5 -1 166.78 7.9
 3 5 1 160.08 5.8
 3 5 1 153.68 7.1
 3 5 1 137.39 6.1
 -3 5 -1 164.68 7.9
 3 5 1 160.08 7.4
 -3 5 -1 158.48 9.1
 4 -5 1 1359.46 39.9
 -4 -5 -1 1378.76 37.3
 4 -5 1 1311.97 41.8
 4 -5 1 1336.07 38.2
 -4 -5 -1 1324.97 37.2
 -4 -5 -1 1317.87 36.3
 -4 -5 -1 1373.96 35.8
 -4 5 -1 1385.56 37.7
 -4 5 -1 1371.56 38.9
 4 5 1 1390.96 36.4
 4 5 1 1401.36 36.4
 4 5 1 1432.46 35.8
 4 5 1 1390.56 35.7
 -5 -5 -1 561.54 15.8
 5 -5 1 548.45 19
 -5 -5 -1 529.95 17.1
 -5 -5 -1 543.25 17.2
 5 -5 1 570.44 16.1
 5 5 1 548.45 15.8
 5 5 1 531.65 16
 -5 5 -1 573.64 19.6
 -5 5 -1 540.15 17.2
 5 5 1 563.94 15.4
 5 5 1 538.05 15.7
 -5 5 -1 561.24 17.7
 -6 -5 -1 900.81 26
 6 -5 1 908.21 28.4
 -6 -5 -1 906.51 25
 -6 -5 -1 877.71 27.3
 6 5 1 903.11 25.1
 6 5 1 900.91 25
 -6 5 -1 909.31 26.5
 6 5 1 941.61 25.5
 -6 5 -1 910.81 28.9
 -6 5 -1 928.81 26.3
 -7 -5 -1 57.19 5.9
 -7 -5 -1 53.79 5.8
 -7 -5 -1 56.49 5.6
 7 -5 1 55.99 8.2
 -7 5 -1 61.69 6.8
 7 5 1 50.09 4.9
 7 5 1 63.69 5.8
 7 5 1 50.69 5.1
 -7 5 -1 43.6 7.7
 7 5 1 58.79 5.2
 -7 5 -1 60.19 6.1
 -8 -5 -1 2132.59 55.29
 -8 -5 -1 2082.49 55.29
 -8 -5 -1 2062.69 54.99
 8 -5 1 2079.89 58.59
 -8 5 -1 2087.89 55.79
 -8 5 -1 2079.99 59.39
 8 5 1 2098.29 54.99
 -8 5 -1 2083.69 55.49
 8 5 1 2006.1 55.09
 8 5 1 1993 56.29
 8 5 1 2105.19 55.79
 9 -5 1 7.5 9.3
 9 -5 1 20.7 8.7
 -9 -5 -1 -0.4 4.3
 -9 -5 -1 -1.4 4.7
 -9 5 -1 7.3 4.7
 -9 5 -1 6.8 5.6
 -9 5 -1 10.7 10.1
 9 5 1 1.3 4.1
 9 5 1 7 4.9
 9 5 1 2.8 4
 9 5 1 -4.3 5
 -10 -5 -1 243.48 13.8
 -10 -5 -1 268.37 11.4
 10 -5 1 253.47 16.8
 10 -5 1 242.88 16.2
 -10 5 -1 255.67 17
 10 5 1 228.08 12.5
 10 5 1 287.37 14.9
 -10 5 -1 253.27 11.5
 -10 5 -1 249.38 11.7
 -11 -5 -1 6.5 5.4
 11 -5 1 1.5 9.2
 11 -5 1 12.5 9.2
 -11 -5 -1 5.6 5
 11 5 1 1.2 6
 -11 5 -1 -5.4 9.4
 -11 5 -1 0.5 4.9
 11 5 1 6.5 5.9
 -11 5 -1 -6.7 5.6
 -12 -5 -1 103.49 9.2
 12 -5 1 106.09 17.3
 12 -5 1 115.59 17.9
 12 5 1 103.29 10.2
 -12 5 -1 86.19 14.3
 -12 5 -1 98.99 9.6
 12 5 1 113.79 11
 -12 -6 1 9.7 5.8
 -12 -6 1 6 6.9
 12 -6 -1 9.8 10.3
 12 -6 -1 24.5 10.9
 -12 6 1 9.7 10.9
 -12 6 1 3.2 7.2
 12 6 -1 7.2 6.9
 -11 -6 1 93.99 8.9
 -11 -6 1 86.69 8.9
 11 -6 -1 90.69 12.5
 11 -6 -1 80.89 13.4
 -11 6 1 94.89 10.1
 11 6 -1 86.29 9
 11 6 -1 94.19 8.6
 -11 6 1 115.89 14.7
 -11 6 1 78.89 8.9
 10 -6 -1 5.1 9.2
 -10 -6 1 23 6.3
 10 -6 -1 20.9 9.7
 -10 -6 1 14.3 5.5
 10 6 -1 13.5 4.9
 -10 6 1 27.8 7
 -10 6 1 16.2 9.7
 10 6 -1 26.5 6.5
 -10 6 1 27.1 6.1
 -9 -6 1 117.79 9.2
 9 -6 -1 91.89 10.8
 -9 -6 1 117.99 8.5
 9 -6 -1 116.29 12.5
 9 6 -1 88.29 6.5
 -9 6 1 115.89 12.7
 9 6 -1 101.79 6.7
 9 6 -1 103.19 9
 -9 6 1 97.19 8.8
 9 6 -1 100.89 7.7
 -9 6 1 106.19 9.7
 -8 -6 1 158.88 9.3
 -8 -6 1 134.19 9.4
 8 -6 -1 159.58 11.9
 8 -6 -1 158.58 13.4
 -8 6 1 147.29 13.5
 8 6 -1 146.09 7.1
 -8 6 1 159.28 9.6
 8 6 -1 140.99 7
 8 6 -1 159.08 9.4
 -8 6 1 141.89 10
 7 -6 -1 179.58 12.6
 -7 -6 1 166.58 9.6
 -7 -6 1 177.88 9.9
 -7 6 1 182.08 9.7
 -7 6 1 182.08 10.3
 7 6 -1 173.48 8.4
 -7 6 1 180.08 12
 7 6 -1 176.78 9.1
 7 6 -1 177.88 6.9
 7 6 -1 162.78 6.8
 -6 -6 1 8.2 4.7
 -6 -6 1 20.5 5.3
 6 -6 -1 6.4 3.2
 6 -6 -1 1.3 6.2
 -6 -6 1 8.7 2.4
 -6 6 1 6 6.6
 6 6 -1 9.5 4.1
 -6 6 1 9.4 4.7
 -6 6 1 13.7 5.2
 6 6 -1 6.5 2.4
 6 6 -1 9.3 2.4
 -5 -6 1 9 4.2
 -5 -6 1 3.3 3.2
 5 -6 -1 2.8 3.7
 -5 -6 1 7.7 4.8
 5 -6 -1 1 5.5
 5 6 -1 5.2 3.6
 -5 6 1 11.9 6.3
 5 6 -1 8.2 3.4
 -5 6 1 4.7 4.9
 4 -6 -1 247.18 9.6
 4 -6 -1 208.38 11
 -4 -6 1 228.58 8.1
 -4 -6 1 185.68 12.2
 -4 -6 1 195.98 10.1
 -4 6 1 188.48 9.6
 4 6 -1 223.78 8.4
 -4 6 1 177.18 9.9
 -4 6 1 244.38 11.6
 -3 -6 1 386.86 11.9
 -3 -6 1 383.46 13.8
 3 -6 -1 370.46 13.9
 3 -6 -1 393.86 14.2
 -3 -6 1 376.36 10.6
 3 -6 -1 336.77 16.8
 -3 -6 1 373.86 13.9
 3 -6 -1 381.46 13.3
 3 -6 -1 371.06 14.1
 -3 6 1 388.36 14.4
 -3 6 1 385.76 13.9
 3 6 -1 390.66 12
 -3 6 1 382.26 14.8
 3 6 -1 394.26 13.4
 -3 6 1 387.26 14.3
 3 6 -1 385.76 10.6
 1 -6 -1 975.1 26.9
 1 -6 -1 932.81 26.6
 -1 -6 1 966.6 27.6
 -1 -6 1 935.21 25.5
 1 -6 -1 903.31 27.3
 1 -6 -1 987.4 27.5
 -1 -6 1 925.31 27.4
 -1 -6 1 954 25.6
 -1 -6 1 998.6 26.4
 1 -6 -1 923.41 26.7
 -1 6 1 914.81 26.7
 1 6 -1 919.41 27.1
 -1 6 1 1011.1 27.9
 -1 6 1 913.91 26.5
 1 6 -1 921.81 26.1
 -1 6 1 1034.4 27.8
 1 6 -1 897.91 28.5
 1 6 -1 899.41 25.4
 0 -6 1 337.57 11.4
 0 -6 -1 337.67 12.9
 0 -6 1 312.97 13.8
 0 -6 1 328.47 11.3
 0 -6 -1 332.67 11.5
 0 -6 1 324.97 11.9
 0 -6 1 358.26 13
 0 -6 -1 324.97 11.6
 0 6 -1 328.97 11.2
 0 6 1 338.97 12.9
 0 6 1 325.97 11.4
 0 6 1 335.77 12.6
 0 6 -1 346.07 12.7
 0 6 -1 326.77 11.8
 0 6 -1 334.17 12.8
 -1 -6 -1 1430.66 37.1
 -1 -6 -1 1379.86 38.6
 1 -6 1 1424.96 37.9
 -1 -6 -1 1441.76 37.1
 1 -6 1 1461.05 38.3
 -1 -6 -1 1317.87 38.4
 1 -6 1 1401.56 38.6
 1 -6 1 1377.96 37.7
 1 -6 1 1438.56 38.7
 1 6 1 1370.36 36.8
 1 6 1 1339.67 38.4
 -1 6 -1 1389.66 38.7
 -1 6 -1 1413.36 38.5
 1 6 1 1344.87 38.3
 -1 6 -1 1394.06 38.2
 -1 6 -1 1368.36 37.6
 1 6 1 1411.16 37
 2 -6 1 150.28 11.3
 2 -6 1 133.09 7.9
 -2 -6 -1 119.79 6.1
 2 6 1 133.69 7.7
 -3 -6 -1 322.27 12.4
 3 -6 1 313.27 12.3
 3 -6 1 294.57 12.6
 3 -6 1 325.17 12.6
 3 -6 1 315.47 12
 -3 -6 -1 314.27 12.2
 -3 -6 -1 325.07 10
 -3 6 -1 319.77 12.6
 -3 6 -1 316.67 11.9
 -3 6 -1 325.57 13.2
 3 6 1 321.17 9.8
 -3 6 -1 318.27 12.5
 3 6 1 317.17 11.7
 3 6 1 311.17 9.7
 -4 -6 -1 103.59 7.8
 4 -6 1 83.49 8.1
 4 6 1 68.49 4.7
 -4 6 -1 92.69 8
 5 -6 1 912.81 25.3
 5 -6 1 888.31 27.7
 -5 -6 -1 883.01 26.2
 -5 -6 -1 881.91 25.6
 -5 -6 -1 863.51 26.2
 -5 -6 -1 895.31 23.9
 5 6 1 888.31 23.9
 -5 6 -1 891.81 27.9
 5 6 1 900.51 23.9
 -5 6 -1 908.81 26.7
 5 6 1 864.71 25.2
 -6 -6 -1 46.5 4.1
 6 -6 1 51.19 5.6
 6 -6 1 61.49 8.4
 -6 -6 -1 53.99 6.2
 -6 -6 -1 48.5 6.1
 6 6 1 46.2 4.6
 -6 6 -1 60.39 6.9
 -6 6 -1 52.79 6.2
 6 6 1 48.8 4.8
 6 6 1 49.3 4.5
 -6 6 -1 58.99 8.8
 -7 -6 -1 1668.53 45.8
 -7 -6 -1 1615.24 45.7
 7 -6 1 1671.53 48.3
 -7 -6 -1 1674.13 44.1
 7 6 1 1693.43 44
 -7 6 -1 1677.73 48.8
 7 6 1 1604.14 45.3
 -7 6 -1 1732.23 46.5
 7 6 1 1698.43 44.3
 -7 6 -1 1656.03 46
 7 6 1 1688.63 44.7
 -8 -6 -1 72.79 8.1
 -8 -6 -1 66.79 7.5
 -8 -6 -1 69.49 6.1
 8 -6 1 60.19 8.9
 -8 6 -1 74.99 9.8
 8 6 1 71.09 6.2
 -8 6 -1 74.79 7.8
 8 6 1 71.69 6.3
 8 6 1 62.69 7
 8 6 1 64.59 6.2
 -8 6 -1 71.09 7.1
 -9 -6 -1 469.75 16.5
 9 -6 1 426.56 20.5
 -9 -6 -1 419.36 14.7
 -9 -6 -1 455.65 16.4
 9 -6 1 464.75 20.6
 9 6 1 432.86 17.2
 9 6 1 447.56 15.9
 -9 6 -1 460.95 17
 -9 6 -1 463.45 21.3
 9 6 1 434.66 14.9
 -9 6 -1 450.45 16.5
 -10 -6 -1 39.5 6.4
 10 -6 1 27 9.9
 10 -6 1 38 10.1
 -10 -6 -1 50.89 7.1
 -10 6 -1 38.4 10.7
 10 6 1 40.7 6.8
 -10 6 -1 43.5 7.4
 -10 6 -1 51.19 6.8
 10 6 1 56.79 6.4
 11 -6 1 194.88 16.5
 11 -6 1 204.48 16.9
 -11 -6 -1 203.18 11.1
 -11 -6 -1 203.98 11.9
 11 6 1 215.98 12.1
 -11 6 -1 206.48 11.7
 -11 6 -1 211.38 12.7
 11 6 1 209.78 12.4
 -11 6 -1 199.48 15.9
 12 -6 1 20.5 11.5
 -12 -6 -1 8.7 5.8
 12 -6 1 29.2 11.5
 -12 6 -1 10 7.5
 -12 6 -1 -0.6 10.9
 11 -7 -1 121.19 21.8
 -11 -7 1 99.69 11.1
 11 -7 -1 127.89 15.2
 -11 7 1 110.49 16.7
 -11 7 1 102.59 13.1
 11 7 -1 106.59 10
 -10 -7 1 138.59 10.2
 10 -7 -1 148.79 14
 10 -7 -1 118.19 13.6
 -10 -7 1 123.59 10.6
 -10 7 1 125.99 11.9
 -10 7 1 137.09 10.2
 10 7 -1 149.49 12
 10 7 -1 137.79 7.7
 -10 7 1 154.28 14.3
 9 -7 -1 65.39 11.1
 9 -7 -1 82.99 11
 9 7 -1 48.2 4.5
 9 7 -1 41.3 6.1
 -9 7 1 67.69 11.3
 -9 7 1 50.79 7.7
 9 7 -1 41.3 4.2
 8 -7 -1 138.49 12
 -8 -7 1 114.39 9.8
 8 -7 -1 120.59 12.6
 -8 -7 1 98.59 9
 8 7 -1 96.39 7.9
 -8 7 1 115.69 10.3
 -8 7 1 119.89 9.5
 -8 7 1 104.29 11.3
 8 7 -1 114.39 7.2
 6 -7 -1 170.08 12.2
 -6 -7 1 171.98 10.5
 6 -7 -1 161.18 8.3
 -6 -7 1 147.29 8.3
 -6 -7 1 172.68 9.8
 -6 7 1 154.88 12.3
 -6 7 1 163.58 10.7
 6 7 -1 155.18 7.6
 6 7 -1 160.88 8
 5 -7 -1 28 5
 5 -7 -1 31.9 7.1
 -5 -7 1 25.7 3.8
 -5 -7 1 25.6 6.1
 -5 7 1 22.1 6
 5 7 -1 27 4.5
 5 7 -1 28.3 4.2
 -5 7 1 18.1 6.5
 -5 7 1 40.3 6.1
 4 -7 -1 109.59 7.9
 -4 -7 1 105.79 8.4
 4 -7 -1 93.79 9.1
 -4 -7 1 114.99 9
 -4 -7 1 90.49 5.7
 -4 7 1 110.09 9.2
 -4 7 1 120.19 9.5
 4 7 -1 87.79 6.1
 -4 7 1 84.69 9.1
 4 7 -1 102.89 7.2
 3 -7 -1 64.99 8.7
 -3 -7 1 72.09 7.9
 -3 -7 1 56.29 5.3
 -3 -7 1 64.39 3.9
 3 -7 -1 56.79 6.3
 -3 7 1 66.69 7.2
 3 7 -1 64.69 5.4
 3 7 -1 64.89 7
 -3 7 1 75.99 7.1
 -2 -7 1 26.8 5.7
 2 -7 -1 31.2 5.5
 2 -7 -1 24 5.3
 2 -7 -1 27.2 5
 -2 -7 1 30.9 3.5
 2 -7 -1 31.7 5.2
 -2 -7 1 33.5 4.5
 2 -7 -1 26.5 4.9
 -2 -7 1 26.3 3.2
 -2 -7 1 27.8 5.6
 -2 7 1 19.8 4.7
 2 7 -1 26.4 3.1
 -2 7 1 23 5.2
 -2 7 1 18.5 5.7
 -2 7 1 23.5 5.2
 2 7 -1 22.4 5.2
 2 7 -1 27.6 4
 -1 -7 1 162.18 8
 -1 -7 1 183.98 10
 -1 -7 1 154.38 7.2
 1 -7 -1 173.38 8.7
 1 -7 -1 161.08 9.2
 1 -7 -1 168.18 9.6
 -1 -7 1 180.78 7.5
 1 -7 -1 171.68 8.9
 1 7 -1 175.38 8.2
 -1 7 1 160.68 8.8
 -1 7 1 175.68 9.9
 1 7 -1 158.08 7.1
 1 7 -1 176.58 9.9
 1 7 -1 153.78 9
 -1 7 1 177.68 9.4
 0 -7 1 991.7 28.3
 0 -7 1 1007.6 27.8
 0 -7 -1 969.3 27.8
 0 -7 1 980.4 29.3
 0 -7 -1 993.9 27.9
 0 -7 1 965 29.2
 0 -7 -1 982.3 29.3
 0 -7 -1 1001.9 27.9
 0 -7 1 1010.8 27.7
 0 7 -1 991.6 29.6
 0 7 1 1006.4 28
 0 7 -1 1001.9 28.3
 0 7 1 1002.2 27.8
 0 7 -1 984.7 29.1
 0 7 1 1008.7 29.3
 0 7 1 1014.6 29.5
 0 7 -1 997.3 27.6
 1 -7 1 152.38 7.7
 -1 -7 -1 132.39 10.2
 -1 -7 -1 144.39 7.5
 -1 -7 -1 143.49 9.3
 1 -7 1 158.68 9.3
 -1 -7 -1 156.88 7.5
 1 -7 1 168.28 8.4
 1 -7 1 155.48 9
 1 -7 1 164.78 8.5
 1 7 1 161.28 9.4
 -1 7 -1 148.79 9.1
 -1 7 -1 147.29 7.9
 -1 7 -1 178.08 9.7
 1 7 1 158.78 9.1
 -1 7 -1 154.18 8.5
 1 7 1 146.09 7.2
 1 7 1 147.09 9.9
 -2 -7 -1 115.89 6.1
 -2 -7 -1 97.59 8
 2 -7 1 92.69 8.4
 -2 -7 -1 101.19 6
 2 -7 1 99.29 7.2
 2 -7 1 105.39 9.8
 2 -7 1 107.19 7.8
 -2 -7 -1 91.19 8.2
 2 -7 1 101.19 7.5
 2 7 1 103.49 5.7
 -2 7 -1 104.39 8.1
 -2 7 -1 101.69 7.1
 -2 7 -1 116.99 8.3
 2 7 1 98.59 8.1
 -2 7 -1 100.59 8.9
 2 7 1 99.19 5.5
 -3 -7 -1 98.99 9.2
 3 -7 1 100.69 8
 -3 -7 -1 92.19 5.4
 -3 -7 -1 91.19 9.5
 -3 -7 -1 103.89 5.3
 3 7 1 111.79 7.9
 -3 7 -1 99.99 8.1
 -3 7 -1 92.49 8.6
 -3 7 -1 98.39 9.4
 3 7 1 97.99 5.7
 3 7 1 101.79 5.1
 -4 -7 -1 1362.56 39.1
 -4 -7 -1 1399.66 39.4
 4 -7 1 1445.66 38.6
 4 -7 1 1342.17 39.6
 -4 -7 -1 1374.66 36.1
 -4 7 -1 1389.16 39.7
 -4 7 -1 1417.96 40.4
 -4 7 -1 1355.06 39.3
 4 7 1 1372.16 36.1
 4 7 1 1404.66 38.2
 5 -7 1 93.19 7.3
 5 -7 1 120.59 10.1
 -5 -7 -1 95.09 8.7
 -5 -7 -1 89.49 4.8
 -5 7 -1 93.29 8.6
 -5 7 -1 95.79 8.5
 -5 7 -1 93.59 9.3
 5 7 1 87.99 4.7
 5 7 1 101.09 6.8
 5 7 1 97.59 4.9
 -6 -7 -1 1109.19 32.2
 6 -7 1 1073.69 30.3
 -6 -7 -1 1095.39 32
 6 -7 1 1144.09 34.2
 6 7 1 1057.89 29.7
 -6 7 -1 1107.89 34.5
 6 7 1 1057.39 28.9
 6 7 1 1062.39 28.8
 6 7 1 1076.49 29.2
 -6 7 -1 1097.29 32.6
 -7 -7 -1 8.7 5.3
 -7 -7 -1 3.7 3
 -7 -7 -1 9 5.7
 7 -7 1 1.1 7.4
 -7 7 -1 8.5 5.4
 7 7 1 0.3 3.6
 7 7 1 -1.1 3.1
 -7 7 -1 -7.1 7.5
 -7 7 -1 5.9 5.9
 7 7 1 7.2 3.1
 7 7 1 5.4 3.1
 8 -7 1 1585.94 47.5
 -8 -7 -1 1558.54 44.2
 -8 -7 -1 1524.15 44.2
 -8 -7 -1 1564.74 41.4
 -8 7 -1 1553.14 44.4
 8 7 1 1534.55 41.5
 8 7 1 1589.14 41.5
 -8 7 -1 1587.14 45
 -8 7 -1 1586.54 48
 8 7 1 1571.24 42.1
 -9 -7 -1 105.09 9.9
 9 -7 1 122.39 13.6
 9 -7 1 114.69 12.6
 -9 -7 -1 111.49 9.2
 9 7 1 91.39 6.9
 -9 7 -1 105.09 13
 -9 7 -1 111.49 10.2
 9 7 1 80.79 7.4
 9 7 1 97.09 6.9
 9 7 1 101.89 7.5
 -9 7 -1 107.49 9.3
 10 -7 1 486.45 22.9
 -10 -7 -1 458.45 17.8
 10 -7 1 448.66 22
 -10 -7 -1 454.45 18.1
 -10 7 -1 460.55 17.6
 -10 7 -1 465.35 22.9
 -10 7 -1 457.45 18.4
 10 7 1 444.86 15.4
 10 7 1 444.06 16.1
 11 -7 1 10 16.1
 -11 -7 -1 10.6 8.6
 -11 7 -1 9.9 13.5
 11 -8 -1 81.59 13.9
 11 -8 -1 126.49 15.5
 -11 -8 1 111.99 11.3
 -11 8 1 92.69 11.8
 -11 8 1 90.79 14
 10 -8 -1 32.9 11
 -10 -8 1 19.7 7.7
 -10 -8 1 16 5.8
 10 -8 -1 5.9 10
 10 8 -1 14.5 5.5
 -10 8 1 10.2 10.8
 -10 8 1 25.7 8.4
 9 -8 -1 46.8 10.7
 -9 -8 1 24.2 7.7
 9 -8 -1 28 9.5
 -9 -8 1 37 6.8
 -9 8 1 28.1 8.2
 9 8 -1 35.8 5.6
 -9 8 1 28.8 6.7
 -9 8 1 25.6 9.6
 8 -8 -1 141.29 14.4
 -8 -8 1 149.79 10.6
 8 -8 -1 152.78 14.1
 -8 -8 1 142.99 11.1
 -8 8 1 155.38 10.6
 -8 8 1 160.08 12
 8 8 -1 150.18 8.4
 -8 8 1 164.48 15
 8 8 -1 147.19 8.1
 -7 -8 1 7.2 5.7
 7 -8 -1 8.4 6.6
 7 8 -1 15.7 4.3
 -6 -8 1 129.99 10.5
 6 -8 -1 125.59 11.9
 -6 -8 1 105.09 6.2
 -6 8 1 127.29 12.3
 6 8 -1 114.09 6.9
 6 8 -1 104.59 6.3
 -6 8 1 99.39 10.7
 -6 8 1 113.19 9.7
 6 8 -1 101.09 9.1
 5 -8 -1 69.89 9
 -5 -8 1 59.09 7.9
 -5 -8 1 56.39 5.2
 5 8 -1 59.99 6.4
 -5 8 1 51.69 8
 5 8 -1 55.79 5.6
 -5 8 1 62.59 8.8
 -4 -8 1 34.6 4.3
 -4 8 1 43.7 7.5
 -3 -8 1 133.29 9.9
 3 -8 -1 144.79 9.6
 3 -8 -1 140.59 9.6
 -3 -8 1 139.29 5.6
 -3 -8 1 136.09 10.5
 -3 8 1 139.99 10.5
 3 8 -1 137.59 5.5
 -3 8 1 131.59 10.8
 3 8 -1 128.69 8.8
 3 8 -1 142.29 7.3
 -3 8 1 153.38 10.3
 -2 -8 1 298.87 17.8
 -2 8 1 230.68 11.9
 1 -8 -1 485.25 17.3
 1 -8 -1 489.15 17.5
 1 -8 -1 468.85 16.1
 -1 -8 1 441.76 14.6
 -1 -8 1 494.25 17.9
 1 -8 -1 501.75 16.3
 -1 -8 1 431.36 15.4
 -1 -8 1 499.95 17.4
 -1 -8 1 467.65 14.9
 1 -8 -1 456.85 15.9
 1 8 -1 445.86 14.6
 -1 8 1 453.85 17.4
 -1 8 1 481.75 15.9
 1 8 -1 476.85 17.3
 -1 8 1 471.25 18.7
 -1 8 1 468.85 16.3
 1 8 -1 476.15 15.6
 0 -8 1 74.19 8
 0 -8 -1 65.39 6.7
 0 -8 1 60.69 7.3
 0 -8 1 49.3 5.2
 0 -8 1 56.79 6
 0 -8 1 74.09 6.8
 0 -8 -1 55.59 5.7
 0 -8 -1 58.79 7.2
 0 8 1 50.59 6.2
 0 8 1 71.49 7.8
 0 8 -1 53.99 6.2
 0 8 -1 69.49 7.4
 0 8 -1 62.09 7.3
 0 8 -1 55.89 5.8
 0 8 1 59.39 7.5
 0 8 1 52.99 5.7
 1 -8 1 1078.19 31.1
 -1 -8 -1 1075.29 29.8
 1 -8 1 1114.09 30.9
 1 -8 1 1114.09 33.5
 -1 -8 -1 1103.39 30.1
 1 -8 1 1049.79 30.5
 -1 -8 -1 1102.19 32.3
 -1 -8 -1 1047.4 29.9
 -1 -8 -1 1090.89 32.2
 1 8 1 1061.99 29.9
 -1 8 -1 1075.79 32.3
 -1 8 -1 1062.99 32.2
 -1 8 -1 1072.49 31.4
 1 8 1 1087.89 32.1
 1 8 1 1061.89 29.7
 -1 8 -1 1038.8 30.4
 -2 -8 -1 34.3 4.4
 -2 -8 -1 28.1 6.4
 2 -8 1 25.7 5.9
 -2 -8 -1 35.4 7
 2 -8 1 31.6 5.6
 -2 8 -1 27.6 6.9
 -2 8 -1 31.8 6.4
 2 8 1 35.7 5.9
 2 8 1 27 3.8
 -2 8 -1 32.1 6.2
 2 8 1 26.6 3.9
 3 -8 1 248.98 11.9
 -3 -8 -1 244.58 12.2
 -3 -8 -1 240.58 8.8
 -3 -8 -1 238.58 12
 -3 -8 -1 229.98 8.6
 3 -8 1 233.98 11.7
 -3 8 -1 236.58 12.8
 3 8 1 233.88 8.6
 3 8 1 233.48 11.4
 -3 8 -1 252.37 12.9
 3 8 1 227.38 8.3
 -3 8 -1 254.57 12.4
 4 -8 1 103.19 9.8
 4 -8 1 98.79 8.6
 -4 -8 -1 75.89 4.7
 -4 8 -1 102.49 10.1
 4 8 1 65.89 4.6
 5 -8 1 510.55 19.5
 -5 -8 -1 505.75 18.2
 -5 -8 -1 510.85 14.4
 -5 -8 -1 504.95 18.7
 -5 8 -1 464.45 21.8
 -5 8 -1 495.95 20
 -5 8 -1 508.35 19.1
 5 8 1 494.05 16.8
 -6 -8 -1 247.38 13.2
 6 -8 1 260.67 14.4
 -6 8 -1 221.48 13.1
 -6 8 -1 239.68 15
 -6 8 -1 249.18 12.6
 -7 -8 -1 372.26 19.7
 -7 -8 -1 393.16 16
 -7 8 -1 352.86 26.5
 7 8 1 389.46 12.1
 8 -8 1 30 9.5
 -8 -8 -1 40.2 7.7
 -8 -8 -1 43.8 7.9
 -8 8 -1 33.9 7.8
 8 8 1 40.1 4.2
 -8 8 -1 43.3 10.7
 8 8 1 36.8 3.9
 -8 8 -1 44.1 7.1
 9 -8 1 224.58 16.6
 9 -8 1 259.67 17.3
 -9 -8 -1 234.08 12.4
 -9 -8 -1 231.98 13.4
 -9 8 -1 238.58 17.1
 9 8 1 226.58 9.1
 -9 8 -1 222.58 15.1
 -9 8 -1 235.78 13.7
 10 -8 1 38.8 11.1
 -10 -8 -1 26 6.3
 10 -8 1 42.6 11.6
 -10 -8 -1 33 8.2
 -10 8 -1 40 8.8
 -10 8 -1 34.4 11.3
 11 -8 1 214.08 18.7
 11 -8 1 222.98 16.6
 -11 8 -1 226.88 19.1
 -11 8 -1 204.08 14.6
 10 -9 -1 174.78 26.5
 10 -9 -1 185.58 21.2
 -10 9 1 161.68 25.1
 9 -9 -1 104.29 12.7
 9 -9 -1 135.09 14.1
 -9 -9 1 116.59 11.8
 -9 9 1 114.99 14.4
 -9 9 1 108.29 12.2
 8 -9 -1 190.08 15.7
 8 -9 -1 173.98 15.4
 -8 -9 1 197.88 12.4
 -8 -9 1 194.88 13.6
 -8 9 1 214.08 16.5
 8 9 -1 186.08 8.4
 -8 9 1 198.28 14.4
 7 -9 -1 66.79 9.9
 7 -9 -1 56.99 6.3
 -7 -9 1 74.39 9.3
 -7 9 1 60.79 8.5
 -7 9 1 56.09 9.3
 7 9 -1 57.79 5.4
 7 9 -1 52.89 5.6
 -7 9 1 63.59 11
 -6 -9 1 20.2 6.7
 6 -9 -1 15.2 8.2
 -6 -9 1 18.1 7.4
 -6 -9 1 25.6 3.7
 6 -9 -1 9.9 5.5
 6 9 -1 12.6 3.6
 -6 9 1 17.5 7.9
 -6 9 1 26.5 9.1
 6 9 -1 15.6 5.1
 6 9 -1 14.5 3.9
 -6 9 1 1.1 7.9
 -5 -9 1 5.4 6.9
 5 -9 -1 12.2 5.9
 -5 -9 1 9.6 7.8
 -5 -9 1 2.9 3.4
 5 -9 -1 15.7 7.1
 -5 9 1 8.7 7.3
 5 9 -1 2.5 3.7
 5 9 -1 12.7 5.5
 -5 9 1 15.9 7.2
 -5 9 1 29.9 7.1
 4 -9 -1 18.2 6.3
 4 -9 -1 2.4 6.5
 -4 -9 1 10.6 6.9
 -4 -9 1 5.4 6.2
 4 9 -1 8.3 5.5
 4 9 -1 6.5 3.9
 -4 9 1 7.7 7.1
 -4 9 1 13.6 7.3
 -4 9 1 19.3 6.7
 3 -9 -1 92.89 9.8
 -3 -9 1 103.79 11
 -3 -9 1 88.29 7
 -3 -9 1 93.39 13.3
 -3 -9 1 94.69 5.1
 3 -9 -1 91.19 9.5
 -3 -9 1 79.69 5.7
 3 9 -1 90.49 7
 -3 9 1 116.19 10.4
 3 9 -1 103.99 9.4
 -3 9 1 107.79 11.2
 -3 9 1 98.69 9.9
 2 -9 -1 161.58 11.2
 2 -9 -1 135.59 9.7
 -2 -9 1 142.49 8.5
 -2 -9 1 135.89 7.3
 -2 -9 1 145.19 8.5
 -2 -9 1 144.49 11.1
 -2 -9 1 140.29 10.5
 2 9 -1 136.79 7
 2 9 -1 167.58 16.3
 2 9 -1 153.28 8.2
 -2 9 1 148.29 10.5
 -1 -9 1 72.39 7.7
 1 -9 -1 79.79 8
 -1 -9 1 97.99 7.1
 -1 -9 1 110.69 10.3
 -1 -9 1 85.49 6.3
 1 -9 -1 100.29 9.8
 -1 -9 1 85.39 9.2
 -1 9 1 97.69 9.5
 1 9 -1 93.79 7.9
 -1 9 1 82.69 8
 -1 9 1 93.69 9.4
 1 9 -1 78.79 6.4
 0 -9 -1 560.34 20.1
 0 -9 1 568.14 21.4
 0 -9 1 539.55 18.4
 0 -9 1 547.85 17.6
 0 -9 -1 522.55 18
 0 -9 1 544.35 20.1
 0 -9 1 578.54 17.9
 0 -9 -1 523.15 19.8
 0 -9 -1 541.15 17.7
 0 -9 -1 569.14 18.1
 0 9 -1 539.15 18.4
 0 9 1 537.95 20.1
 0 9 1 579.64 18.2
 0 9 -1 559.44 20.5
 0 9 1 537.85 17.6
 0 9 -1 541.45 17.5
 -1 -9 -1 14.8 4.9
 1 -9 1 20.9 5.8
 -1 -9 -1 25.1 4.5
 -1 -9 -1 18 6.4
 1 -9 1 14.7 5.4
 -1 -9 -1 27.1 5.1
 -1 9 -1 13.7 5.5
 1 9 1 23.3 4.9
 -1 9 -1 28.2 6.5
 1 9 1 21.7 4.4
 -1 9 -1 18.4 6.8
 1 9 1 12.9 6.3
 2 -9 1 461.85 17.7
 -2 -9 -1 454.15 14.8
 -2 -9 -1 471.45 18.2
 2 -9 1 456.75 17
 -2 -9 -1 446.86 14.4
 -2 -9 -1 437.26 14.9
 -2 -9 -1 446.66 18
 -2 9 -1 451.65 17.2
 -2 9 -1 480.85 20.6
 2 9 1 442.96 14.3
 2 9 1 448.26 14.5
 -3 -9 -1 225.88 12.7
 -3 -9 -1 201.98 8.3
 -3 -9 -1 220.08 13.2
 -3 -9 -1 201.38 8.6
 3 -9 1 198.38 11.9
 3 -9 1 204.08 11.6
 3 9 1 202.68 8.4
 -3 9 -1 197.98 12.2
 -3 9 -1 206.88 12.5
 3 9 1 205.38 8
 -3 9 -1 200.28 12.5
 3 9 1 207.78 11.5
 -4 -9 -1 839.32 23.6
 4 -9 1 905.51 28.3
 -4 -9 -1 867.01 27.9
 4 -9 1 898.71 27.8
 -4 -9 -1 871.91 23.9
 -4 -9 -1 880.31 28.3
 4 9 1 844.12 23.6
 4 9 1 863.71 26.8
 -4 9 -1 916.81 28.9
 -4 9 -1 855.41 27.9
 4 9 1 843.62 23.5
 -4 9 -1 883.81 28.5
 5 -9 1 49.2 8.5
 5 -9 1 48.2 6.9
 -5 -9 -1 54.09 8.5
 -5 9 -1 45.4 7.8
 -5 9 -1 48.5 8.3
 -5 9 -1 37.6 8.9
 5 9 1 52.39 6.6
 5 9 1 50.89 4.7
 6 -9 1 507.75 21.3
 -6 -9 -1 549.85 21.7
 6 -9 1 554.04 21.9
 -6 -9 -1 536.45 20.1
 -6 9 -1 538.55 24.8
 6 9 1 501.45 19.6
 -6 9 -1 558.54 21.2
 -7 -9 -1 31.7 8.1
 7 -9 1 20.3 9.2
 7 -9 1 14.8 5.5
 -7 9 -1 10.8 7.6
 -7 9 -1 19.6 8.5
 -7 9 -1 28.7 7.2
 -8 -9 -1 306.27 15.9
 8 -9 1 323.57 18.4
 -8 -9 -1 294.27 14.5
 -8 9 -1 319.97 17
 -8 9 -1 308.57 18.8
 9 -9 1 2.1 9.8
 -9 -9 -1 12.7 7.9
 9 -9 1 -3.5 9.2
 -9 9 -1 2.3 7.7
 -9 9 -1 9.4 10.4
 10 -9 1 66.29 15.8
 10 -9 1 63.09 14.7
 -10 9 -1 49.5 14.6
 -10 9 -1 69.59 13.4
 9 -10 -1 48.6 12
 9 -10 -1 47.7 11.9
 -9 -10 1 42.5 10.6
 -9 10 1 71.89 14.2
 8 -10 -1 100.19 12.7
 -8 -10 1 119.79 12.9
 8 -10 -1 115.89 12.7
 -8 10 1 126.69 13.8
 -8 10 1 114.69 14.3
 -7 -10 1 133.99 11.7
 -7 -10 1 136.69 12.9
 7 -10 -1 150.58 14.3
 -7 10 1 141.49 13.8
 -7 10 1 132.29 14.2
 -7 10 1 127.19 12.3
 -6 -10 1 30.6 4
 -6 -10 1 55.49 9.4
 6 -10 -1 36.5 7
 -6 -10 1 51.89 9.2
 6 -10 -1 44.8 9.4
 -6 10 1 46.9 9.4
 6 10 -1 40.4 6.3
 -6 10 1 43 9.6
 6 10 -1 38.8 4.2
 6 10 -1 35.8 4.3
 -6 10 1 41 8.2
 -5 -10 1 50.79 5.6
 -5 -10 1 55.49 9.3
 -5 -10 1 53.59 8.7
 5 -10 -1 66.59 9.7
 5 -10 -1 56.99 7.8
 -5 10 1 52.99 9.3
 -5 10 1 63.39 10
 5 10 -1 56.39 5.8
 5 10 -1 48.8 7.3
 -4 -10 1 24.3 4.4
 4 -10 -1 38.6 7.9
 -4 -10 1 26.4 8.2
 4 -10 -1 29.5 7.2
 4 10 -1 23.1 4.6
 -4 10 1 30.3 7.8
 4 10 -1 29.7 6.8
 -4 10 1 30 8.3
 -4 10 1 18.3 7.7
 -3 -10 1 76.79 5.6
 -3 -10 1 80.49 5.2
 -3 -10 1 79.59 8.5
 -3 -10 1 108.49 10.8
 -3 -10 1 76.89 12.6
 3 -10 -1 88.99 9.2
 3 10 -1 95.29 10
 -3 10 1 85.49 9.5
 -3 10 1 94.59 9.6
 -3 10 1 77.39 9.9
 3 10 -1 86.79 7.2
 -2 -10 1 10.3 5.7
 2 -10 -1 -4.5 5.6
 -2 -10 1 3.1 3.5
 2 -10 -1 5.4 6.7
 -2 -10 1 -1.1 7
 -2 -10 1 1.7 4.1
 -2 -10 1 1.5 6.2
 -2 10 1 6.2 6.4
 -2 10 1 -10.8 6.8
 2 10 -1 4 4.7
 -2 10 1 4.7 6.6
 2 10 -1 -3.3 6.2
 -1 -10 1 68.89 7.2
 1 -10 -1 92.89 9.8
 -1 -10 1 84.99 7.6
 1 -10 -1 71.89 8
 -1 -10 1 80.79 11.5
 -1 10 1 97.49 10.9
 1 10 -1 83.59 9.4
 1 10 -1 72.79 8.1
 -1 10 1 82.39 9
 0 -10 1 47.9 6.6
 0 -10 -1 48.4 6.5
 0 -10 -1 54.19 7.2
 0 -10 1 57.69 6.1
 0 -10 -1 65.79 9.2
 0 10 1 52.29 8.5
 0 10 1 55.09 6.9
 0 10 -1 52.19 8.6
 -1 -10 -1 75.99 7.8
 1 -10 1 71.79 7.7
 -1 -10 -1 67.19 6.9
 1 -10 1 84.39 9.4
 -1 -10 -1 68.29 6.8
 -1 -10 -1 78.19 11.8
 1 10 1 80.29 6.9
 1 10 1 80.79 7.9
 -1 10 -1 66.69 9.1
 -1 10 -1 74.39 8.1
 1 10 1 72.89 9
 -2 -10 -1 33.1 5.4
 2 -10 1 30.2 6.9
 -2 -10 -1 31.3 5.4
 -2 -10 -1 34.4 7.7
 -2 -10 -1 33.3 4.7
 2 -10 1 34.5 7.6
 2 10 1 30 4.7
 -2 10 -1 34.4 7.7
 2 10 1 21.8 7.3
 2 10 1 43.5 5.4
 -2 10 -1 28.6 7.4
 -2 10 -1 33 8.2
 -3 -10 -1 58.19 9.1
 3 -10 1 57.09 10.6
 -3 -10 -1 56.19 9.2
 -3 -10 -1 51.99 5.3
 3 -10 1 63.29 8.2
 -3 10 -1 62.69 9.4
 3 10 1 57.39 8.1
 -3 10 -1 52.59 8.9
 -3 10 -1 61.89 8.6
 3 10 1 56.09 5.8
 -4 -10 -1 6.4 3.1
 -4 -10 -1 24 7.9
 4 -10 1 14.3 7.3
 -4 -10 -1 11.5 3.1
 4 -10 1 18.5 6.8
 -4 -10 -1 7.4 3.1
 -4 10 -1 12.1 7.6
 -4 10 -1 21 7.2
 4 10 1 23.7 6.6
 4 10 1 16.6 3.5
 4 10 1 14 3.2
 -4 10 -1 8.4 7.5
 5 -10 1 206.88 14.6
 -5 -10 -1 216.98 13.3
 5 -10 1 201.38 12.1
 -5 -10 -1 207.98 14.2
 -5 10 -1 202.28 14.6
 5 10 1 206.28 11.6
 -5 10 -1 192.28 14.2
 -6 -10 -1 16.4 7.8
 6 -10 1 3.3 5.8
 6 -10 1 -1.4 7.9
 -6 10 -1 5.2 6.9
 6 10 1 10.5 5.9
 -6 10 -1 7.8 8.1
 -6 10 -1 10.6 9
 7 -10 1 315.37 18.1
 -7 -10 -1 341.47 16.5
 -7 -10 -1 338.07 17.1
 -7 10 -1 307.57 17.2
 -7 10 -1 317.07 18.9
 -7 10 -1 343.17 17.9
 -8 -10 -1 20.5 8.7
 8 -10 1 9.9 9.6
 -8 10 -1 16 8.9
 -8 10 -1 21.3 10.7
 9 -10 1 216.18 19.6
 9 -10 1 184.28 19.4
 -9 10 -1 228.18 24.9
 -9 10 -1 244.28 16.6
 -8 -11 1 97.19 12.6
 8 -11 -1 78.89 13.9
 8 -11 -1 130.89 14
 -8 11 1 119.99 13.4
 -8 11 1 89.89 15.3
 -7 -11 1 10.1 9.1
 7 -11 -1 29.5 10.1
 -7 11 1 27.9 10.4
 -7 11 1 37.9 9.7
 6 -11 -1 107.39 12.1
 -6 -11 1 97.99 11.7
 -6 11 1 84.79 11.8
 -6 11 1 108.99 12.7
 5 -11 -1 25.7 7.3
 -5 -11 1 9.1 7.5
 -5 -11 1 20.8 8.9
 5 -11 -1 26.6 9.1
 -5 11 1 37.5 9.8
 5 11 -1 17.3 4.2
 5 11 -1 23.2 7.3
 -5 11 1 7.3 8.4
 -4 -11 1 1.6 3.8
 4 -11 -1 13.9 7.9
 -4 -11 1 -3 7.7
 4 -11 -1 -0.1 6.8
 -4 -11 1 4.6 6.9
 -4 11 1 1.8 7.4
 -4 11 1 4.2 8
 4 11 -1 3.3 6.4
 -4 11 1 10.5 7.4
 4 11 -1 4.5 4.4
 -3 -11 1 19.4 3.6
 -3 -11 1 5.4 7.3
 3 -11 -1 19.7 7.4
 -3 -11 1 11.8 3.6
 3 -11 -1 18.1 7.8
 -3 -11 1 14.5 8.4
 3 11 -1 4.2 7
 3 11 -1 11.9 5
 -3 11 1 14.3 7.6
 -3 11 1 18.5 8.6
 -2 -11 1 190.28 9.3
 -2 -11 1 191.18 10.5
 -2 -11 1 191.98 8.7
 -2 -11 1 184.08 14.6
 2 -11 -1 173.28 12.3
 2 -11 -1 180.18 14
 -2 11 1 188.08 13.8
 2 11 -1 185.78 13.3
 -2 11 1 173.18 12.3
 2 11 -1 193.98 10.3
 1 -11 -1 249.68 14.6
 1 -11 -1 214.18 12.4
 -1 -11 1 196.68 10.4
 -1 -11 1 185.58 9.7
 -1 11 1 220.78 12.3
 -1 11 1 208.88 14.6
 0 -11 -1 443.16 16.5
 0 -11 1 433.76 19.1
 0 -11 -1 444.36 19.3
 0 11 1 429.96 19.4
 0 11 -1 441.76 19.2
 0 11 1 426.06 16.3
 0 11 -1 401.66 16.6
 -1 -11 -1 130.79 8.5
 -1 -11 -1 116.39 9.3
 1 -11 1 152.08 12.6
 -1 -11 -1 138.89 12.9
 -1 -11 -1 103.69 9.3
 1 -11 1 109.89 10.2
 1 11 1 137.89 9.5
 1 11 1 147.79 12.3
 -1 11 -1 146.79 11.4
 1 11 1 129.29 8.4
 -2 -11 -1 281.17 11.7
 2 -11 1 283.37 14.1
 2 -11 1 263.97 15.6
 -2 -11 -1 270.47 11.8
 -2 11 -1 282.57 14.9
 -2 11 -1 315.37 16.9
 2 11 1 256.87 14.4
 2 11 1 269.77 11.5
 2 11 1 244.88 14.2
 -3 -11 -1 23.6 4.3
 -3 -11 -1 37 8.2
 -3 -11 -1 26.3 4.5
 3 -11 1 33.1 7.7
 3 -11 1 34.2 8.3
 -3 -11 -1 25.2 4.7
 -3 11 -1 14.3 8.7
 3 11 1 29.7 4.4
 -3 11 -1 34.4 8.5
 3 11 1 17.9 7.3
 3 11 1 20.4 4.6
 4 -11 1 391.96 17.4
 -4 -11 -1 363.96 11.1
 4 -11 1 338.57 16.7
 -4 -11 -1 371.26 17.1
 -4 -11 -1 365.86 11.4
 -4 -11 -1 343.57 11.3
 4 11 1 333.07 16
 -4 11 -1 374.06 18.4
 -4 11 -1 334.27 17.4
 4 11 1 354.96 11.6
 -4 11 -1 347.97 17
 5 -11 1 17.6 7.2
 -5 -11 -1 12.8 11.9
 5 -11 1 9.6 8.2
 5 11 1 28.1 7
 -5 11 -1 23.5 14.7
 -5 11 -1 31.9 9.5
 6 -11 1 370.06 19
 -6 11 -1 376.16 18.8
 -6 11 -1 348.67 19.4
 7 -11 1 35 10.4
 -7 11 -1 10.3 9.9
 -7 11 -1 47.3 10.2
 8 -11 1 293.17 19.7
 -8 11 -1 324.77 20.7
 -8 11 -1 337.57 19.6
 7 -12 -1 20.4 10.5
 7 -12 -1 11.2 9.7
 -7 -12 1 23 9.9
 -7 12 1 15.5 10.9
 -7 12 1 5.9 10
 6 -12 -1 34.7 10.5
 -6 -12 1 18.2 10.3
 -6 12 1 29.7 10.6
 -6 12 1 18.6 10
 5 -12 -1 12 8.6
 -5 -12 1 8 9
 -5 12 1 11.4 9.6
 5 12 -1 19.8 4.3
 -5 12 1 1.3 9.1
 4 -12 -1 8.9 8.4
 -4 -12 1 15.6 9.9
 4 -12 -1 8.6 7.9
 4 12 -1 3.1 7.2
 4 12 -1 5.6 4.7
 -4 12 1 9.6 9.2
 -4 12 1 3.3 8
 -3 -12 1 19.5 3.9
 3 -12 -1 20.3 8.3
 3 -12 -1 29.6 9.1
 -3 -12 1 14.8 4.9
 -3 12 1 19.4 9.7
 -3 12 1 27.7 8.7
 3 12 -1 34 8.5
 3 12 -1 33.3 5.9
 2 -12 -1 96.89 11
 -2 -12 1 59.39 6.3
 2 -12 -1 87.49 9.7
 -2 12 1 68.39 9.2
 -2 12 1 82.59 11.2
 2 12 -1 68.59 9.7
 2 12 -1 94.09 11.6
 1 -12 -1 53.89 10
 -1 -12 1 47.7 10.2
 -1 -12 1 40.5 6.6
 1 -12 -1 48.1 8.1
 1 12 -1 54.19 9.5
 -1 12 1 46.6 7.9
 1 12 -1 51.29 7.2
 -1 12 1 65.89 10.1
 0 -12 1 66.19 10.7
 0 -12 -1 44 7.6
 0 -12 -1 49.3 10
 0 -12 1 41.2 7.6
 0 12 1 47.2 7.6
 0 12 1 64.59 10.2
 0 12 -1 46.2 10
 0 12 -1 53.89 8
 1 -12 1 227.68 16.4
 -1 -12 -1 231.38 16.6
 1 -12 1 267.67 14.1
 1 12 1 262.37 15.6
 -1 12 -1 248.78 16.8
 1 12 1 259.97 15.4
 -1 12 -1 258.17 14.1
 2 -12 1 28.2 7.9
 -2 -12 -1 41.1 6.2
 -2 -12 -1 41.4 10
 2 -12 1 33 9.3
 -2 -12 -1 38.7 5.3
 -2 -12 -1 31.4 5.9
 2 12 1 28.4 8.5
 -2 12 -1 19.5 9.4
 2 12 1 41.3 6.1
 -2 12 -1 30.1 8.4
 -3 -12 -1 280.07 18.4
 -3 -12 -1 308.57 11.5
 -3 -12 -1 302.77 11
 -3 -12 -1 305.77 11.4
 3 -12 1 300.57 16.1
 3 -12 1 274.87 16.9
 -3 12 -1 279.57 17.4
 -3 12 -1 300.27 16.3
 3 12 1 297.27 16.1
 3 12 1 317.67 11.8
 -4 -12 -1 5.2 3.8
 4 -12 1 9.9 7.9
 4 -12 1 -7.8 7.3
 -4 12 -1 1.5 9.4
 -4 12 -1 13 8.7
 4 12 1 6.7 3.5
 4 12 1 2.6 7.5
 5 -12 1 162.98 15
 -5 12 -1 168.58 15
 -5 12 -1 166.98 14.7
 6 -12 1 6.5 9.3
 -6 12 -1 -2.8 9.1
 -6 12 -1 -4.7 9.4
 7 -12 1 11.3 10.5
 -7 12 -1 25.5 11.3
 -7 12 -1 25.1 11.3
 6 -13 -1 17.7 9.9
 -6 13 1 -6.4 9.6
 -6 13 1 5.5 9.8
 5 -13 -1 9.7 9.9
 -5 13 1 31.7 10.9
 -5 13 1 22.1 11.1
 4 -13 -1 6.2 9.1
 -4 13 1 8.4 9.2
 -4 13 1 7.5 9.6
 4 13 -1 3.1 5.9
 3 -13 -1 77.99 10.7
 3 -13 -1 56.89 11
 -3 -13 1 68.99 5.3
 3 13 -1 66.39 7.6
 -3 13 1 71.69 10.7
 -3 13 1 89.79 12.5
 2 -13 -1 39 8.9
 2 -13 -1 24.4 9.9
 -2 -13 1 37.3 10.9
 -2 -13 1 26.1 5.5
 -2 13 1 25.3 8.5
 2 13 -1 39.7 6.9
 -2 13 1 18.6 9.8
 2 13 -1 15.1 9.1
 1 -13 -1 9.7 7.9
 -1 -13 1 37.6 10.3
 -1 -13 1 9.7 6.3
 -1 13 1 24.1 9.6
 1 13 -1 20.6 8.7
 -1 13 1 27.1 8.1
 1 13 -1 15.6 7.4
 0 -13 -1 133.99 11.2
 0 -13 -1 157.08 14.6
 0 -13 1 127.39 14.4
 0 -13 1 150.98 10.9
 0 13 -1 139.59 13.6
 0 13 1 152.18 15.8
 0 13 1 127.89 11
 0 13 -1 143.39 12.3
 1 -13 1 21.4 7.6
 -1 -13 -1 38 7.2
 1 -13 1 39.5 11.9
 -1 -13 -1 32.9 10.3
 -1 13 -1 25.6 10.1
 1 13 1 23.7 9.6
 1 13 1 26 6.9
 -1 13 -1 18.7 8.1
 2 -13 1 189.48 15.3
 -2 -13 -1 195.98 15.8
 2 -13 1 176.98 13.8
 -2 -13 -1 165.18 10.1
 2 13 1 187.98 14.1
 2 13 1 181.08 10.6
 -2 13 -1 187.18 17.1
 -2 13 -1 207.88 14.3
 3 -13 1 48.9 11.3
 3 -13 1 49.2 10.2
 -3 -13 -1 55.19 5.5
 -3 -13 -1 33.6 14
 -3 13 -1 85.89 12.7
 3 13 1 53.29 6.3
 -3 13 -1 43.4 9.7
 4 -13 1 177.68 15.2
 -4 -13 -1 202.08 18.2
 -4 13 -1 208.68 17
 -4 13 -1 216.08 18.2
 -5 -13 -1 33.4 12.3
 5 -13 1 15.7 9.4
 -5 13 -1 38.4 11.9
 -5 13 -1 25.1 10.2
 -6 -13 -1 232.38 20.2
 6 -13 1 271.87 18
 -6 13 -1 257.67 18.8
 -6 13 -1 240.68 20.5
 -4 -14 1 47.2 13.7
 4 -14 -1 19 9.9
 -4 14 1 36.1 10.7
 -4 14 1 32 11.1
 -3 -14 1 38.4 12.8
 3 -14 -1 30.2 9.6
 -3 14 1 48.3 10.6
 -3 14 1 15 11.3
 -2 -14 1 33.2 5.9
 -2 -14 1 71.59 14.8
 2 -14 -1 39.4 9.7
 2 14 -1 52.89 7.5
 -2 14 1 59.59 9.9
 -2 14 1 51.99 11.2
 -1 -14 1 167.78 16.2
 1 -14 -1 172.98 13.6
 1 -14 -1 162.88 16.4
 -1 -14 1 178.48 10.9
 1 14 -1 158.38 16.5
 1 14 -1 168.58 13.6
 -1 14 1 172.48 14.2
 -1 14 1 170.38 17.7
 0 -14 -1 24.4 11.7
 0 -14 -1 49.99 8.5
 0 -14 1 49.9 11.7
 0 -14 1 48.5 8
 0 14 -1 47.3 9.2
 0 14 -1 41.7 11.1
 0 14 1 49.8 10
 0 14 1 51.89 11.3
 -1 -14 -1 92.19 9.9
 1 -14 1 103.09 13.6
 -1 -14 -1 137.19 14.7
 1 -14 1 93.79 10.8
 1 14 1 92.39 13.5
 -1 14 -1 99.19 10.9
 1 14 1 104.49 10.5
 -1 14 -1 109.09 13.9
 -2 14 -1 46 11.7
 -2 14 -1 37.6 10.5
 -3 -14 -1 169.28 18.9
 3 -14 1 163.38 14.5
 -3 14 -1 160.08 16.7
 -3 14 -1 184.58 15.9
 -4 -14 -1 38.9 13.4
 4 -14 1 21.8 9.9
 -4 14 -1 -0.5 11.8
 -4 14 -1 18.6 9.6
 13 0 -2 30.5 10
 13 0 -2 18.6 8.8
 12 0 -2 107.49 11.2
 12 0 -2 85.79 10.9
 11 0 -2 5.4 6.8
 10 0 -2 15.5 6.3
 10 0 -2 9.2 6.9
 9 0 -2 -4.8 5
 9 0 -2 0.8 5.8
 -8 0 2 1939.91 53.89
 8 0 -2 1922.81 52.99
 8 0 -2 1955.7 53.89
 -7 0 2 16.5 6.3
 7 0 -2 9 4.5
 7 0 -2 12.7 4.2
 6 0 -2 612.84 19.1
 6 0 -2 591.44 18.5
 -6 0 2 587.94 19.2
 6 0 -2 610.94 19.2
 -5 0 2 2.1 3.7
 5 0 -2 -2.3 3.6
 5 0 -2 -3.8 3.2
 5 0 -2 3.1 3.5
 5 0 -2 2.2 3.3
 -5 0 2 -4.7 3.9
 4 0 -2 1872.51 48.2
 4 0 -2 1816.72 48.6
 4 0 -2 1846.72 48.2
 -4 0 2 1837.52 48.2
 -4 0 2 1824.02 48.6
 2 0 -2 244.58 8.1
 -2 0 2 246.88 8
 -2 0 2 241.28 8.2
 2 0 -2 250.67 7.6
 -2 0 2 240.08 7.7
 2 0 -2 240.08 8.2
 2 0 -2 236.78 7.7
 -2 0 2 254.37 6.6
 -2 0 2 248.38 6.6
 -1 0 -2 1.7 0.7
 -2 0 -2 989.8 26.2
 -2 0 -2 981.2 26
 2 0 2 990.9 26.2
 4 0 2 1042.6 28.3
 -4 0 -2 1000.4 28.2
 -4 0 -2 1038.6 28.4
 5 0 2 5.6 3.7
 -5 0 -2 3.9 4.1
 -5 0 -2 3.7 4.1
 5 0 2 -1.5 3.4
 5 0 2 1.1 3.3
 -6 0 -2 1874.91 50.79
 6 0 2 1881.91 50.69
 6 0 2 1906.41 50.79
 6 0 2 1891.11 50.69
 -6 0 -2 1906.91 50.89
 6 0 2 1836.22 50.49
 7 0 2 19.1 6
 8 0 2 1132.19 33.7
 -8 0 -2 1162.28 33.9
 8 0 2 1152.58 33.6
 -8 0 -2 1121.79 33.8
 -9 0 -2 24.7 6.8
 -9 0 -2 17.9 6.7
 9 0 2 23.6 6.2
 -10 0 -2 105.29 10.4
 -10 0 -2 108.99 11
 10 0 2 108.59 10.2
 10 0 2 98.19 10.2
 11 0 2 0 6.9
 11 0 2 0 6.9
 -11 0 -2 2.8 7.5
 12 0 2 1478.25 47
 12 0 2 1552.24 47
 13 0 2 11.3 8.8
 13 0 2 17.1 8.8
 13 -1 -2 268.47 16.1
 13 -1 -2 229.58 17.2
 13 1 -2 250.67 16.2
 13 1 -2 237.18 15.3
 12 -1 -2 104.69 11.1
 12 -1 -2 74.49 10.9
 12 1 -2 75.99 10.5
 11 -1 -2 1107.49 36.2
 11 -1 -2 1171.78 43.8
 11 1 -2 1087.49 35.3
 11 1 -2 1104.19 34.3
 10 -1 -2 339.17 15.5
 10 -1 -2 353.76 16.7
 10 1 -2 326.87 14.7
 -10 1 2 339.27 10.3
 10 1 -2 325.37 15.8
 -10 1 2 337.67 10.3
 -10 1 2 329.57 16.7
 9 -1 -2 88.59 8.8
 9 -1 -2 104.49 10.4
 9 1 -2 120.99 9
 -9 1 2 105.99 4.9
 -9 1 2 96.59 10.8
 -9 1 2 97.89 4.8
 9 1 -2 96.39 9.4
 8 -1 -2 193.18 10.9
 8 -1 -2 204.88 11.7
 -8 1 2 190.58 6.5
 -8 1 2 194.58 12
 8 1 -2 206.78 10.8
 8 1 -2 186.08 11.4
 7 -1 -2 2261.87 61.29
 7 1 -2 2254.97 59.99
 -7 1 2 2271.67 61.39
 7 1 -2 2276.17 59.89
 7 1 -2 2240.98 60.69
 7 1 -2 2243.28 60.59
 6 -1 -2 12.6 4.6
 6 -1 -2 15.9 4.3
 6 -1 -2 23.7 4.8
 -6 -1 2 6.1 4
 6 -1 -2 12.1 4.9
 6 1 -2 13.2 4.3
 6 1 -2 10.4 4.3
 6 1 -2 14.7 3.8
 -6 1 2 15.6 2.1
 6 1 -2 11.3 3.5
 -6 1 2 15.4 5.4
 5 -1 -2 645.74 19.5
 5 -1 -2 633.94 19.1
 -5 -1 2 628.44 18.4
 5 -1 -2 618.44 19
 -5 1 2 620.04 19.4
 5 1 -2 599.64 19.2
 -5 1 2 618.84 16.4
 5 1 -2 629.54 18.8
 5 1 -2 642.04 19
 -5 1 2 646.84 16.6
 5 1 -2 614.84 18.2
 4 -1 -2 127.39 7
 4 -1 -2 135.69 7.1
 4 -1 -2 143.49 7.4
 -4 -1 2 134.69 6.3
 -4 -1 2 131.89 7.1
 4 -1 -2 136.19 7.1
 4 1 -2 132.69 6
 4 1 -2 133.69 6.1
 4 1 -2 132.59 6.7
 4 1 -2 133.59 6.5
 -4 1 2 137.09 7.1
 -4 1 2 128.69 4.5
 -4 1 2 139.29 7.2
 -3 -1 2 225.48 6.4
 -3 -1 2 217.18 6.3
 3 -1 -2 205.98 8.2
 3 -1 -2 221.98 8.8
 -3 -1 2 213.78 7.9
 3 -1 -2 217.88 8.3
 3 -1 -2 224.58 8.4
 -3 -1 2 205.98 7.4
 -3 1 2 212.48 8.8
 3 1 -2 219.28 7.3
 -3 1 2 215.68 6.7
 3 1 -2 211.58 8.1
 -3 1 2 224.58 8.3
 -3 1 2 229.18 6.7
 3 1 -2 217.88 8
 3 1 -2 214.68 7.3
 -2 -1 2 1721.53 44.5
 -2 -1 2 1697.93 44.4
 2 -1 -2 1708.33 45.5
 2 -1 -2 1731.93 44.3
 2 -1 -2 1705.43 45.4
 2 -1 -2 1746.83 45.3
 -2 -1 2 1822.92 44.8
 2 -1 -2 1886.51 44.4
 -2 1 2 1701.43 45.5
 -2 1 2 1900.81 44.6
 2 1 -2 1810.82 44.2
 -2 1 2 1750.92 45.3
 2 1 -2 1733.03 44.5
 -2 1 2 1698.63 44.8
 2 1 -2 1691.53 44.5
 2 1 -2 1714.53 44.1
 2 1 -2 1727.93 45.1
 -1 -1 2 178.38 6
 1 -1 2 174.58 6.2
 1 -1 2 190.18 6.1
 1 1 2 163.68 5.8
 -1 1 -2 180.58 6
 -1 1 -2 181.48 6.2
 -1 1 -2 193.18 5.7
 2 -1 2 1036.1 27.4
 -2 -1 -2 975.9 26.4
 -2 -1 -2 1046.8 26.3
 2 -1 2 1004.1 26
 2 -1 2 1035.8 26
 -2 -1 -2 1022.1 26.6
 2 -1 2 1053.19 27.4
 -2 -1 -2 1026.3 26.9
 -2 1 -2 1031.6 27.5
 2 1 2 1028 26.6
 -2 1 -2 1018.4 27.6
 -2 1 -2 1048.2 26.4
 -2 1 -2 1011.3 26.3
 3 -1 2 152.48 7.2
 -3 -1 -2 152.28 6.6
 3 -1 2 155.08 7.3
 -3 -1 -2 151.38 6.2
 3 1 2 164.98 6.3
 3 1 2 159.38 6.5
 -3 1 -2 149.79 7.5
 -3 1 -2 147.79 7.4
 -3 1 -2 149.19 4.9
 -4 -1 -2 86.89 5.7
 4 -1 2 82.79 6.5
 4 -1 2 84.99 6.3
 -4 -1 -2 85.19 5.7
 4 -1 2 85.29 5.8
 4 1 2 92.59 5.6
 -4 1 -2 72.59 6.7
 4 1 2 83.99 5.3
 -4 1 -2 83.39 6.7
 4 1 2 82.99 5.4
 5 -1 2 836.32 24.7
 -5 -1 -2 851.71 24.3
 5 -1 2 864.61 24.7
 -5 -1 -2 858.71 24.1
 -5 1 -2 865.31 24.9
 5 1 2 843.72 24
 -5 1 -2 829.82 24.8
 5 1 2 836.82 24
 5 1 2 818.72 24
 6 -1 2 201.88 9.7
 6 -1 2 203.98 9.4
 -6 -1 -2 208.48 9.8
 -6 -1 -2 201.58 9.5
 6 -1 2 196.18 9.5
 -6 1 -2 206.78 10.3
 -6 1 -2 205.98 9.7
 6 1 2 210.28 9.1
 6 1 2 227.88 9.6
 6 1 2 214.28 9.3
 7 -1 2 544.75 18.6
 -7 -1 -2 537.25 17.9
 -7 -1 -2 549.95 18
 7 -1 2 519.45 18.4
 7 1 2 522.75 17.5
 -7 1 -2 545.25 18.8
 -7 1 -2 539.05 19
 7 1 2 533.45 17.6
 7 1 2 554.14 17.7
 7 1 2 527.55 17.8
 8 -1 2 402.36 16
 -8 -1 -2 396.66 15.1
 -8 -1 -2 369.46 17
 8 -1 2 377.06 15.6
 8 1 2 377.36 14.6
 8 1 2 372.86 15.1
 -8 1 -2 395.36 16.2
 -8 1 -2 382.76 16.3
 -9 -1 -2 33.1 7.1
 9 -1 2 32.9 7
 9 -1 2 41.1 7.4
 -9 -1 -2 28 6.9
 -9 1 -2 28 7.5
 9 1 2 31.7 6.2
 -9 1 -2 33.4 7.8
 9 1 2 25.3 6.4
 10 -1 2 60.59 8.7
 10 -1 2 56.89 8.7
 -10 -1 -2 45.7 8.4
 10 1 2 58.99 8
 10 1 2 54.69 8.1
 -10 1 -2 57.29 9.3
 -10 1 -2 50.59 9.1
 11 -1 2 158.98 12.8
 11 -1 2 151.68 14
 11 1 2 151.28 11.6
 11 1 2 155.78 12.3
 12 -1 2 19.5 9.3
 12 -1 2 14 8.6
 12 1 2 33.4 8
 12 1 2 34 8.6
 -12 1 -2 23.4 9.7
 13 -1 2 79.79 11.2
 13 -1 2 52.99 10.6
 13 1 2 81.19 11.2
 13 1 2 75.79 10.7
 13 -2 -2 13.7 9.3
 13 -2 -2 23.7 10.6
 13 2 -2 5.6 8
 13 2 -2 13.3 7.6
 -13 2 2 19.7 4.2
 -13 2 2 15.9 4.7
 12 -2 -2 515.85 22.9
 12 -2 -2 549.15 22.3
 12 2 -2 509.25 21.7
 12 2 -2 536.65 20.1
 -12 2 2 478.55 15.6
 11 -2 -2 43.2 8.9
 11 -2 -2 34.3 9.3
 -11 -2 2 42.9 4.7
 11 2 -2 34.1 7.7
 -11 2 2 46.7 4.8
 11 2 -2 36.5 7.2
 -11 2 2 39.2 9.7
 -11 2 2 47.3 4.7
 -10 -2 2 187.68 7.1
 10 -2 -2 167.98 13.4
 -10 -2 2 179.88 7
 10 -2 -2 199.18 12.9
 -10 2 2 187.28 13.9
 10 2 -2 180.28 11.5
 10 2 -2 179.68 10.7
 -10 2 2 178.48 7.7
 -10 2 2 188.38 7.9
 -9 -2 2 11.7 3.1
 -9 -2 2 4.7 2.9
 9 -2 -2 -2.3 6.9
 9 -2 -2 8.7 6.6
 9 2 -2 10.9 6
 -9 2 2 6.3 7.4
 -9 2 2 11.3 3.5
 9 2 -2 10.7 5.3
 -9 2 2 4.3 3.4
 8 -2 -2 3796.42 99.29
 -8 -2 2 3721.63 95.29
 8 -2 -2 3755.82 99.89
 -8 -2 2 3856.21 95.39
 8 2 -2 3653.63 97.59
 8 2 -2 3740.63 98.69
 -8 2 2 3780.42 95.69
 8 2 -2 3746.33 97.69
 -8 2 2 3795.12 95.69
 -8 2 2 3739.53 99.99
 -7 -2 2 17.3 2.7
 -7 -2 2 17 2.7
 7 -2 -2 14 5.3
 7 -2 -2 25.6 6.3
 -7 2 2 18 3.1
 -7 2 2 19.3 3.1
 7 2 -2 11.4 4.9
 7 2 -2 15 4.3
 7 2 -2 23.6 4.2
 -7 2 2 11.6 6.1
 -6 -2 2 703.93 19.2
 -6 -2 2 737.03 19.3
 6 -2 -2 689.73 22
 6 -2 -2 759.92 23.6
 6 -2 -2 712.63 23
 -6 -2 2 729.53 20.9
 6 2 -2 719.63 20.7
 -6 2 2 727.33 23.2
 6 2 -2 715.43 21.4
 -6 2 2 690.93 19.5
 -6 2 2 716.53 19.6
 6 2 -2 715.53 20.8
 6 2 -2 725.03 21.7
 -5 -2 2 20.1 4.1
 -5 -2 2 20.5 3.6
 5 -2 -2 27.7 4.9
 5 -2 -2 20.8 4.9
 -5 -2 2 21.2 2.6
 -5 -2 2 20.5 2.6
 5 -2 -2 19.8 4.5
 5 -2 -2 24.5 4.8
 -5 2 2 28.1 4.8
 -5 2 2 19.4 2.9
 5 2 -2 24.7 3.4
 5 2 -2 29.6 4.4
 5 2 -2 19.8 3.3
 -5 2 2 11.3 5
 -5 2 2 22.1 2.9
 5 2 -2 18 3.9
 4 -2 -2 3606.64 91.09
 -4 -2 2 3533.75 90.29
 -4 -2 2 3466.35 89.89
 4 -2 -2 3506.95 91.29
 4 -2 -2 3536.55 91.09
 4 -2 -2 3539.35 91.29
 -4 -2 2 3538.95 89.29
 4 2 -2 3574.24 89.69
 4 2 -2 3556.24 90.39
 -4 2 2 3555.94 89.49
 -4 2 2 3505.95 91.39
 4 2 -2 3578.44 90.49
 -4 2 2 3475.95 89.49
 4 2 -2 3466.35 90.29
 -4 2 2 3478.75 90.99
 -3 -2 2 145.09 5.6
 -3 -2 2 137.69 5.5
 3 -2 -2 131.39 8.2
 -3 -2 2 136.99 6.2
 -3 -2 2 137.99 5.1
 3 -2 -2 140.29 7.2
 3 -2 -2 139.29 5.3
 3 -2 -2 135.89 5
 3 2 -2 143.39 5.1
 -3 2 2 142.39 7.1
 3 2 -2 142.89 6.3
 3 2 -2 145.69 4.5
 -3 2 2 143.09 5.8
 3 2 -2 146.59 4.5
 -3 2 2 116.99 7.9
 3 2 -2 141.69 5.1
 -3 2 2 142.69 5.8
 2 -2 -2 450.15 13.7
 2 -2 -2 452.15 12.9
 2 -2 -2 458.65 13.7
 -2 -2 2 440.96 12.8
 -2 -2 2 453.75 12.9
 2 -2 -2 457.85 12.9
 2 2 -2 462.45 13.1
 2 2 -2 457.95 12.7
 -2 2 2 452.75 13.5
 2 2 -2 456.45 11.8
 -2 2 2 451.15 13.7
 2 2 -2 457.95 11.8
 2 2 -2 459.35 12.7
 -2 2 2 458.35 13.1
 1 -2 -2 970.8 25.4
 -1 -2 2 959.8 25.4
 -1 -2 2 967 25.4
 1 -2 -2 968.6 25.5
 -1 -2 2 926.11 25.5
 1 -2 -2 981.2 25.6
 1 -2 -2 913.01 26.2
 1 2 -2 988.4 25.4
 -1 2 2 971.2 25.6
 1 2 -2 966.9 25.4
 1 2 -2 962.1 25.4
 -1 2 2 975.9 25.5
 -1 2 2 971.1 25.5
 -1 2 2 952.3 25.5
 0 -2 2 340.87 10.3
 0 -2 2 326.17 10.3
 0 -2 2 356.66 9.6
 0 -2 -2 343.37 9.5
 0 -2 -2 336.57 10.3
 0 -2 2 346.57 10.3
 0 -2 2 340.77 9.5
 0 -2 -2 328.27 10.2
 0 -2 -2 348.57 9.9
 0 2 -2 349.27 10.2
 0 2 -2 337.07 10.2
 0 2 2 341.07 9.9
 0 2 2 329.07 10.3
 0 2 2 344.87 9.6
 0 2 -2 344.77 10.3
 0 2 -2 342.37 9.6
 1 -2 2 16.3 2.7
 1 -2 2 18.3 2.9
 1 -2 2 19.4 2.9
 1 -2 2 23.6 3.2
 1 -2 2 24.8 3.6
 -1 -2 -2 18 3.4
 -1 2 -2 24.3 3.4
 -1 2 -2 15.3 2.9
 1 2 2 27.7 3
 -1 2 -2 27.1 3.3
 1 2 2 26.6 2.9
 2 -2 2 49.7 3.8
 2 -2 2 40.2 4.3
 2 -2 2 39.9 4.4
 -2 -2 -2 35.1 3.2
 2 -2 2 46.5 4.4
 2 2 2 36.1 2.5
 -2 2 -2 38.7 4.4
 2 2 2 34.2 3.2
 -2 2 -2 35.7 3.4
 -2 2 -2 48.8 4.2
 -2 2 -2 42.4 4.5
 2 2 2 47.5 3.9
 2 2 2 45.2 2.6
 3 -2 2 24.8 2.4
 -3 -2 -2 20.1 2.6
 -3 -2 -2 16.9 2.5
 3 -2 2 25.2 2.1
 3 -2 2 17.4 4.2
 -3 2 -2 21.4 4.4
 3 2 2 19.4 2.7
 3 2 2 15.9 2.6
 -3 2 -2 19.7 2.8
 3 2 2 25.1 3.2
 -3 2 -2 16.7 2.7
 -3 2 -2 18.8 4.5
 -4 -2 -2 1759.42 46.2
 4 -2 2 1816.12 47.8
 -4 -2 -2 1747.33 45.5
 4 -2 2 1787.02 47.5
 -4 -2 -2 1771.02 46.5
 -4 -2 -2 1784.82 45.5
 4 -2 2 1781.92 47.6
 -4 2 -2 1770.62 47.7
 4 2 2 1795.42 46.3
 4 2 2 1802.42 46.5
 -4 2 -2 1744.93 45.7
 -4 2 -2 1760.82 47.7
 4 2 2 1805.52 46.2
 -5 -2 -2 659.83 17.5
 -5 -2 -2 669.03 17.5
 5 -2 2 655.73 20.4
 5 -2 2 654.03 20.5
 -5 -2 -2 656.23 19.3
 5 -2 2 654.43 20.3
 -5 -2 -2 645.04 19.1
 -5 2 -2 653.93 20.7
 5 2 2 676.23 19.2
 -5 2 -2 648.24 17.9
 -5 2 -2 639.34 20.6
 5 2 2 679.23 20.2
 5 2 2 649.83 19
 -6 -2 -2 327.87 9.3
 -6 -2 -2 319.07 9.3
 -6 -2 -2 322.97 11.7
 6 -2 2 323.47 13.7
 -6 -2 -2 316.17 11.8
 -6 2 -2 325.07 9.8
 -6 2 -2 313.67 12.8
 -6 2 -2 316.77 12.9
 6 2 2 327.77 11.5
 6 2 2 324.17 11.4
 6 2 2 327.87 11.7
 -7 -2 -2 394.66 11.6
 -7 -2 -2 385.36 11.6
 7 -2 2 475.15 16.3
 -7 -2 -2 419.76 14.8
 7 2 2 419.36 14.5
 7 2 2 408.86 14.3
 -7 2 -2 384.16 15.7
 -7 2 -2 469.15 16.7
 -7 2 -2 392.06 12.1
 7 2 2 457.35 14.9
 7 2 2 420.26 14.5
 -8 -2 -2 2794.52 77.79
 8 -2 2 2903.31 77.59
 8 -2 2 2923.71 77.39
 -8 -2 -2 2838.52 72.69
 -8 2 -2 2953 77.59
 -8 2 -2 2867.91 77.59
 8 2 2 2911.91 76.09
 8 2 2 2660.93 77.39
 -8 2 -2 2931.71 73.29
 -8 2 -2 2859.01 73.09
 9 -2 2 65.89 8.8
 -9 -2 -2 66.89 7.6
 9 -2 2 63.29 8.9
 -9 2 -2 65.69 9.1
 9 2 2 66.99 7.3
 9 2 2 63.69 7.5
 -9 2 -2 65.29 4.9
 -9 2 -2 69.79 9.1
 10 -2 2 354.76 16.8
 10 -2 2 333.17 16.5
 -10 -2 -2 341.47 15.4
 -10 2 -2 340.07 17.1
 10 2 2 348.47 15.3
 10 2 2 317.17 14.7
 -10 2 -2 328.37 11.1
 -10 2 -2 344.67 10.9
 11 -2 2 5.3 8.3
 11 -2 2 14.1 8
 11 2 2 7.6 6.9
 -11 2 -2 12.6 3.8
 -11 2 -2 10.7 4
 -11 2 -2 12.6 8.7
 11 2 2 12.5 6.9
 12 -2 2 357.96 18.9
 12 -2 2 337.67 18.3
 -12 2 -2 336.97 19.2
 12 2 2 359.36 19.7
 -12 2 -2 360.06 12
 -12 2 -2 359.16 11.7
 13 -2 2 51.89 11
 13 -2 2 58.49 11.2
 13 2 2 67.09 10.4
 13 2 2 62.99 9.8
 -13 2 -2 66.69 12.3
 -12 -3 2 -3.6 4
 -12 -3 2 1.4 4.2
 12 -3 -2 8.3 9.4
 12 -3 -2 3.7 8.8
 -12 3 2 6.4 4.7
 -12 3 2 -4.6 9.7
 -12 3 2 0.1 4.4
 12 3 -2 6.2 6.9
 11 -3 -2 204.08 15.5
 11 -3 -2 199.18 16.2
 -11 -3 2 197.18 8.7
 -11 -3 2 195.78 8.8
 -11 3 2 214.98 15.4
 -11 3 2 190.78 9.3
 11 3 -2 214.18 13.7
 11 3 -2 209.28 11.4
 -10 -3 2 4.3 4.8
 10 -3 -2 27.9 13.2
 -10 -3 2 -0.7 3.6
 10 -3 -2 9.8 8.6
 10 3 -2 10 6.5
 -10 3 2 5.2 5.7
 10 3 -2 4.3 5.4
 -10 3 2 5 9.1
 -9 -3 2 65.69 5.5
 9 -3 -2 75.99 9.1
 -9 -3 2 59.39 5.4
 9 -3 -2 97.79 10.5
 9 3 -2 79.29 7.8
 9 3 -2 75.09 8.1
 -9 3 2 62.79 6.2
 -9 3 2 86.49 10.5
 -9 3 2 69.39 6.5
 -8 -3 2 129.99 6.5
 8 -3 -2 113.39 10
 -8 -3 2 123.29 6.4
 8 -3 -2 139.59 10.8
 -8 3 2 142.69 7.1
 8 3 -2 124.79 10.8
 8 3 -2 150.08 7.8
 -8 3 2 122.79 7
 -8 3 2 121.59 10.4
 8 3 -2 120.59 8
 7 -3 -2 1709.33 48
 -7 -3 2 1692.43 44.7
 -7 -3 2 1679.03 44.7
 7 -3 -2 1715.53 48.5
 7 3 -2 1711.63 45.6
 7 3 -2 1698.53 46.5
 -7 3 2 1722.83 48.6
 -7 3 2 1741.43 45.1
 7 3 -2 1732.53 45.6
 7 3 -2 1753.02 47
 -7 3 2 1671.43 45
 -6 -3 2 1372.96 37.1
 -6 -3 2 1384.66 37.2
 6 -3 -2 1413.46 40
 -6 -3 2 1375.76 36.8
 6 -3 -2 1417.96 39.6
 6 3 -2 1441.26 38.4
 -6 3 2 1375.56 37.1
 -6 3 2 1395.66 40
 6 3 -2 1395.56 37.2
 6 3 -2 1406.26 37.2
 -6 3 2 1389.86 37.1
 6 3 -2 1382.06 38.1
 5 -3 -2 694.63 21.4
 -5 -3 2 671.43 18.8
 5 -3 -2 695.13 21
 -5 -3 2 682.43 18.9
 5 -3 -2 682.13 21.2
 -5 -3 2 657.13 20.7
 5 -3 -2 664.23 20.8
 -5 -3 2 673.13 18.9
 5 3 -2 691.63 18.8
 -5 3 2 658.13 20.7
 -5 3 2 689.13 19.3
 -5 3 2 654.53 21.2
 5 3 -2 699.63 18.8
 -5 3 2 638.04 21.3
 5 3 -2 687.23 20
 -4 -3 2 119.99 6
 4 -3 -2 120.19 7.2
 -4 -3 2 121.69 6.2
 -4 -3 2 126.89 6
 4 -3 -2 123.39 5
 -4 -3 2 118.49 5
 4 3 -2 152.38 6.8
 -4 3 2 122.49 6.3
 4 3 -2 134.39 4.2
 4 3 -2 111.99 6.2
 -4 3 2 123.19 8.3
 4 3 -2 119.49 5
 -4 3 2 134.89 6.4
 4 3 -2 129.89 4.2
 4 3 -2 131.59 5.7
 3 -3 -2 201.18 8.6
 3 -3 -2 211.18 7.6
 3 -3 -2 193.78 8.6
 -3 -3 2 209.38 7.8
 3 -3 -2 207.08 7.5
 -3 -3 2 214.68 7.8
 -3 -3 2 222.88 7.9
 3 -3 -2 208.98 8.8
 -3 -3 2 208.48 6.1
 -3 3 2 210.88 8.5
 -3 3 2 204.68 8
 3 3 -2 221.98 7.3
 -3 3 2 210.38 7.6
 3 3 -2 213.88 6.1
 3 3 -2 217.88 6.2
 3 3 -2 216.78 7.8
 3 3 -2 218.98 7.4
 -3 3 2 211.78 9.4
 2 -3 -2 4.5 3
 2 -3 -2 -0.8 3.2
 -2 -3 2 8.5 2.8
 2 -3 -2 2 3.6
 2 -3 -2 8.5 3.2
 -2 -3 2 9.2 3.3
 -2 3 2 1.5 3.6
 -2 3 2 4.4 3.4
 2 3 -2 5.8 2.9
 -2 3 2 8.7 3.7
 2 3 -2 5.9 3.2
 -2 3 2 9.3 4
 2 3 -2 6.7 3.1
 -1 -3 2 170.88 5.1
 1 -3 -2 161.68 7
 1 -3 -2 167.88 7
 1 -3 -2 155.38 6.7
 -1 -3 2 169.38 7
 1 -3 -2 168.28 7.1
 -1 -3 2 166.98 5.1
 -1 -3 2 154.48 7.3
 -1 -3 2 176.58 6.9
 1 3 -2 174.18 6.7
 -1 3 2 167.28 7
 -1 3 2 161.28 6.9
 1 3 -2 167.38 7
 1 3 -2 156.98 6.9
 -1 3 2 153.38 7.2
 0 -3 2 5785.52 144.79
 0 -3 2 5517.95 145.69
 0 -3 2 5761.52 144.29
 0 -3 -2 5546.35 145.09
 0 -3 2 5817.92 144.99
 0 -3 -2 5697.33 144.99
 0 3 2 5811.12 144.89
 0 3 2 5823.22 144.59
 0 3 -2 5772.02 145.09
 -1 -3 -2 483.35 13.3
 -1 -3 -2 490.35 12.6
 1 -3 2 473.05 14.3
 1 -3 2 464.65 14.1
 -1 -3 -2 460.55 14
 1 -3 2 480.65 13.8
 1 -3 2 460.65 14
 1 -3 2 469.85 13.8
 -1 -3 -2 469.65 14
 -1 3 -2 469.55 14.3
 -1 3 -2 461.95 13.9
 1 3 2 471.55 13.9
 -1 3 -2 466.95 14.2
 1 3 2 474.15 12.5
 -1 3 -2 458.75 14
 1 3 2 475.65 14
 2 -3 2 4.9 3.3
 -2 -3 -2 4.1 1.3
 2 -3 2 2.1 3.5
 2 3 2 4.8 2.8
 -2 3 -2 5.6 3.5
 -3 -3 -2 157.18 6.7
 3 -3 2 169.38 8.3
 3 -3 2 165.88 7.6
 -3 -3 -2 158.98 6.7
 3 -3 2 162.98 6.3
 3 -3 2 143.79 8
 3 -3 2 155.28 6.3
 3 3 2 155.48 5.4
 -3 3 -2 157.48 7.1
 -3 3 -2 174.28 6.6
 3 3 2 158.88 5.8
 -3 3 -2 160.18 8.4
 3 3 2 170.98 7.1
 3 3 2 163.68 5.6
 3 3 2 168.58 6.5
 -3 3 -2 146.89 8.4
 -4 -3 -2 236.68 8.6
 4 -3 2 245.68 10.7
 -4 -3 -2 248.88 8.8
 4 -3 2 285.27 7.6
 -4 -3 -2 248.38 8.6
 4 -3 2 272.17 11.5
 -4 3 -2 240.58 8.8
 -4 3 -2 240.88 10.9
 -4 3 -2 248.68 9
 4 3 2 246.88 8.2
 4 3 2 268.07 9.3
 -4 3 -2 251.67 10.6
 5 -3 2 24.2 4.7
 5 -3 2 21.2 4.8
 5 -3 2 27.5 5
 -5 -3 -2 30.1 3.4
 -5 -3 -2 33.2 4
 -5 3 -2 29.1 5.2
 -5 3 -2 33 3.7
 5 3 2 36.3 3.9
 -5 3 -2 33 3.9
 -5 3 -2 23.8 5.6
 5 3 2 37.9 3.8
 5 3 2 32.9 3.6
 -6 -3 -2 215.58 7.8
 6 -3 2 211.58 10.4
 -6 -3 -2 213.98 9.1
 -6 -3 -2 208.58 7.8
 -6 3 -2 209.98 10.7
 -6 3 -2 216.48 8.1
 6 3 2 222.78 8.8
 -6 3 -2 215.28 8.3
 -6 3 -2 226.68 11
 6 3 2 214.68 9
 6 3 2 237.58 9.4
 -7 -3 -2 1012 26.9
 -7 -3 -2 1016.4 28.7
 7 -3 2 984.3 30.3
 -7 -3 -2 999.8 26.9
 7 3 2 971.2 28.3
 -7 3 -2 993.8 30.6
 7 3 2 1008.6 28.7
 -7 3 -2 995 30.5
 -7 3 -2 995.9 27.2
 7 3 2 1017.4 28.6
 7 3 2 997.1 29.7
 -7 3 -2 992.6 27.3
 8 -3 2 228.18 13.1
 -8 -3 -2 221.48 10.8
 -8 -3 -2 226.18 8.4
 -8 -3 -2 232.28 8.4
 -8 3 -2 233.88 8.9
 -8 3 -2 233.38 13.6
 -8 3 -2 223.48 13.4
 8 3 2 223.88 11
 8 3 2 228.58 10.6
 8 3 2 228.18 10.3
 -8 3 -2 228.08 8.9
 8 3 2 214.68 10.3
 9 -3 2 301.67 15.7
 9 -3 2 315.57 16
 -9 -3 -2 323.07 14
 -9 -3 -2 322.37 10.6
 9 3 2 323.97 13.7
 -9 3 -2 315.37 11.2
 -9 3 -2 327.57 16.4
 9 3 2 329.67 13.8
 -9 3 -2 335.47 11.4
 -10 -3 -2 2 6.1
 10 -3 2 -1.4 7.6
 10 -3 2 14.5 13.5
 -10 -3 -2 4.3 3.5
 -10 -3 -2 2.7 4.5
 -10 3 -2 4.9 3.9
 10 3 2 5.5 5.9
 -10 3 -2 3.3 4.7
 10 3 2 0.9 5.9
 -11 -3 -2 397.36 12.7
 11 -3 2 397.86 19.6
 11 -3 2 380.66 19.1
 -11 3 -2 396.16 14
 -11 3 -2 345.77 19.4
 11 3 2 377.56 17.1
 11 3 2 382.86 16.3
 -11 3 -2 396.86 13.3
 -12 -3 -2 10.8 4
 12 -3 2 23.3 9.7
 -12 -3 -2 15.3 4.3
 12 -3 2 13.9 9.3
 12 3 2 29.1 7.6
 -12 3 -2 6 4.5
 12 3 2 12 7.3
 -12 3 -2 16.8 10
 -12 3 -2 13.8 4.9
 12 -4 -2 425.16 24.2
 -12 -4 2 477.25 16.3
 12 -4 -2 483.05 22.3
 -12 -4 2 469.25 16
 12 4 -2 420.56 19.3
 -12 4 2 448.76 16.7
 -12 4 2 469.45 17
 -12 4 2 440.86 23
 12 4 -2 442.66 19.1
 -11 -4 2 1.3 4.5
 -11 -4 2 -6.2 4.5
 11 -4 -2 2.4 9
 11 -4 -2 1 8.5
 -11 4 2 3.4 4.6
 11 4 -2 1.9 6.7
 -11 4 2 -6 9.2
 -11 4 2 0 5
 11 4 -2 3.7 5.9
 -10 -4 2 65.39 6.8
 -10 -4 2 74.09 6.5
 10 -4 -2 76.59 10.7
 10 4 -2 66.29 11.1
 -10 4 2 78.29 7.7
 10 4 -2 75.79 8.6
 -10 4 2 71.09 10.9
 9 -4 -2 162.18 12.5
 -9 -4 2 142.99 7.8
 9 -4 -2 155.08 13
 -9 -4 2 148.09 8
 -9 4 2 146.29 13.2
 -9 4 2 153.38 8.6
 9 4 -2 141.39 10.4
 9 4 -2 127.69 7.8
 9 4 -2 144.49 8.6
 -8 -4 2 1063.09 29.4
 8 -4 -2 1059.79 33.6
 8 -4 -2 1074.99 33.1
 -8 -4 2 1056.69 29.3
 -8 4 2 1049.3 33.7
 8 4 -2 1056.49 29.5
 8 4 -2 1020.5 30.6
 8 4 -2 1085.69 31.4
 -8 4 2 1048.6 29.8
 8 4 -2 1044.2 29.6
 7 -4 -2 24.1 6.4
 7 4 -2 44.3 5.6
 7 4 -2 28.6 5.3
 -7 4 2 33.9 6.8
 -6 -4 2 294.37 10.7
 6 -4 -2 263.57 12.7
 6 -4 -2 289.97 13.2
 -6 -4 2 280.07 10.2
 -6 -4 2 279.87 10.3
 -6 4 2 288.37 13.4
 6 4 -2 286.37 9.4
 6 4 -2 280.47 10.9
 6 4 -2 280.17 9.4
 -6 4 2 274.77 10.6
 6 4 -2 288.67 10.7
 -5 -4 2 303.37 11.5
 -5 -4 2 281.67 10.4
 5 -4 -2 287.57 13.2
 -5 -4 2 280.07 9
 5 -4 -2 290.17 8.9
 5 4 -2 301.87 10.7
 5 4 -2 338.57 11.8
 5 4 -2 291.17 9
 -5 4 2 295.87 10.6
 5 4 -2 288.87 9.1
 -5 4 2 261.47 13.4
 -5 4 2 261.37 11.6
 -4 -4 2 638.84 18.5
 4 -4 -2 612.54 17.8
 -4 -4 2 624.14 18.5
 -4 -4 2 616.04 16.6
 4 -4 -2 638.84 20
 -4 -4 2 617.74 18
 4 -4 -2 619.04 19.7
 4 -4 -2 638.74 19.9
 4 -4 -2 654.33 18
 4 4 -2 636.54 17.5
 4 4 -2 617.64 16.6
 -4 4 2 642.74 18.6
 4 4 -2 649.64 16.7
 -4 4 2 609.94 19.8
 -4 4 2 616.94 19.6
 -4 4 2 631.94 18.8
 4 4 -2 655.13 18.4
 4 4 -2 632.84 17.5
 3 -4 -2 85.89 5.6
 3 -4 -2 83.29 5.6
 3 -4 -2 82.99 6.9
 3 -4 -2 86.09 6.3
 3 -4 -2 87.29 7
 -3 -4 2 88.99 5.2
 -3 -4 2 86.59 6.2
 3 4 -2 92.29 5.6
 -3 4 2 83.89 6.1
 -3 4 2 88.29 6.4
 3 4 -2 79.39 5.6
 3 4 -2 91.89 5.4
 -3 4 2 88.69 7.2
 -2 -4 2 11.7 3.8
 2 -4 -2 15.6 3.8
 2 -4 -2 8.5 4.1
 2 -4 -2 14.6 3.8
 2 -4 -2 10.6 4
 -2 -4 2 6.2 3.7
 2 -4 -2 17.9 4.2
 -2 4 2 10.1 4
 2 4 -2 15.3 3.7
 2 4 -2 8.4 3.4
 -2 4 2 6.1 3.6
 2 4 -2 17.8 3.5
 -2 4 2 8 3.8
 -2 4 2 7.1 4
 1 -4 -2 667.93 19.3
 -1 -4 2 687.03 18.8
 1 -4 -2 653.13 19.3
 1 -4 -2 659.03 19.2
 -1 -4 2 665.03 17.7
 1 -4 -2 674.73 19.1
 -1 -4 2 666.73 19.4
 -1 -4 2 654.73 19.4
 -1 -4 2 684.03 17.7
 -1 4 2 659.83 18.9
 1 4 -2 674.83 17.7
 -1 4 2 661.83 19.5
 1 4 -2 646.34 19.2
 -1 4 2 665.23 19
 1 4 -2 657.13 18.7
 1 4 -2 663.33 19.3
 -1 4 2 635.44 20
 0 -4 2 69.99 5.7
 0 -4 -2 67.99 5.3
 0 -4 -2 83.69 6
 0 -4 2 76.29 7
 0 -4 2 78.79 6.4
 0 -4 -2 72.29 4.7
 0 -4 2 77.39 4.6
 0 4 -2 81.59 4.7
 0 4 2 81.49 5.1
 0 4 -2 76.99 6
 0 4 -2 78.89 5.9
 0 4 2 85.09 5.9
 0 4 2 66.39 6.1
 1 -4 2 7.3 3.8
 -1 -4 -2 11.2 3.9
 1 -4 2 9.8 3.5
 -1 -4 -2 5.3 3.8
 1 -4 2 8.3 3.9
 1 -4 2 5 3.4
 1 -4 2 5 3.7
 -1 4 -2 5.7 3.8
 1 4 2 8 3.7
 -1 4 -2 2.5 3.7
 -1 4 -2 7.7 3.3
 1 4 2 7.7 2.3
 1 4 2 5.8 2.6
 1 4 2 9.4 3.7
 -2 -4 -2 243.88 7.1
 -2 -4 -2 235.28 9.2
 -2 -4 -2 249.18 8.2
 2 -4 2 249.78 9.2
 -2 -4 -2 240.28 9.4
 2 -4 2 247.08 9.1
 2 -4 2 237.18 9.5
 2 -4 2 245.68 9.6
 2 -4 2 262.77 10.1
 -2 4 -2 237.88 9.6
 2 4 2 248.08 8
 -2 4 -2 244.48 9.2
 -2 4 -2 228.18 10
 2 4 2 241.18 8.9
 2 4 2 239.88 9
 -2 4 -2 243.18 9.5
 2 4 2 246.28 7.1
 -3 -4 -2 464.85 14.5
 3 -4 2 481.55 14.3
 3 -4 2 479.25 15.8
 3 -4 2 444.36 15.1
 3 -4 2 476.75 14.6
 -3 -4 -2 468.45 12.6
 3 -4 2 479.35 15.4
 3 4 2 477.95 12.7
 3 4 2 473.35 13.5
 3 4 2 470.55 12.6
 3 4 2 482.15 14
 -3 4 -2 469.55 14.9
 -3 4 -2 454.15 15.2
 3 4 2 450.55 14.4
 -3 4 -2 462.95 15.8
 4 -4 2 600.14 16.7
 4 -4 2 590.84 18.8
 -4 -4 -2 587.44 17.3
 4 -4 2 554.84 18.5
 4 -4 2 606.04 16.7
 -4 -4 -2 586.44 16.6
 4 -4 2 584.64 18.7
 -4 -4 -2 579.74 17.3
 4 4 2 600.54 16.2
 4 4 2 594.04 16.7
 -4 4 -2 580.24 17.6
 -4 4 -2 585.74 19.2
 4 4 2 610.34 16.2
 -4 4 -2 573.24 18.7
 -4 4 -2 560.94 17.3
 4 4 2 590.14 16.2
 4 4 2 561.14 17.7
 -5 -4 -2 156.58 7.2
 5 -4 2 181.68 5.8
 -5 -4 -2 166.28 8.2
 5 -4 2 178.08 5.8
 5 4 2 171.48 7.3
 -5 4 -2 178.28 7.8
 5 4 2 179.28 7.1
 5 4 2 171.08 6.7
 6 -4 2 1023.6 30.4
 -6 -4 -2 1010.3 27.7
 -6 -4 -2 978.1 27.6
 -6 -4 -2 1020.5 27.9
 -6 4 -2 1040.3 30.9
 6 4 2 1008.7 27.5
 6 4 2 991.5 27.9
 -6 4 -2 987.9 27.9
 -6 4 -2 981.4 30.2
 6 4 2 1020.2 27.8
 -6 4 -2 983.8 28.1
 -7 -4 -2 85.89 6.1
 -7 -4 -2 78.89 6.8
 -7 -4 -2 85.59 6.2
 7 -4 2 92.29 9.7
 -7 4 -2 78.49 8.8
 7 4 2 71.09 6.1
 -7 4 -2 85.89 6.3
 -7 4 -2 70.89 8.6
 -7 4 -2 82.49 6.6
 7 4 2 76.89 6.8
 7 4 2 65.39 5.9
 -8 -4 -2 1258.87 33.6
 -8 -4 -2 1217.38 33.5
 8 -4 2 1271.17 37.8
 -8 -4 -2 1245.78 34.8
 -8 4 -2 1200.78 38
 8 4 2 1265.67 35
 -8 4 -2 1249.47 34.2
 -8 4 -2 1223.68 33.9
 8 4 2 1225.08 34.6
 8 4 2 1212.38 35.1
 8 4 2 1199.78 34.6
 -9 -4 -2 16 6.7
 9 -4 2 17.5 7.8
 9 -4 2 20.2 8.2
 -9 -4 -2 12.3 4.3
 -9 -4 -2 14.5 4.3
 -9 4 -2 21.6 8.4
 -9 4 -2 9.2 4.6
 9 4 2 5.7 5.3
 9 4 2 13.2 5.8
 -9 4 -2 17 4.5
 -10 -4 -2 138.89 7.9
 10 -4 2 117.49 12.7
 -10 -4 -2 123.69 7.7
 -10 -4 -2 141.19 10
 10 -4 2 119.99 13
 10 4 2 123.89 9.7
 -10 4 -2 131.59 8
 -10 4 -2 131.89 13.6
 -10 4 -2 130.89 8.5
 10 4 2 112.29 9.9
 11 -4 2 12.6 9
 11 -4 2 18.1 9.2
 -11 -4 -2 16.3 5
 11 4 2 12.5 6.7
 -11 4 -2 14.4 5.4
 -11 4 -2 18.9 5.6
 11 4 2 24 7.2
 -11 4 -2 0 9.4
 -12 -4 -2 407.26 14.9
 12 -4 2 442.36 21.9
 12 -4 2 392.56 21.2
 -12 4 -2 420.96 16.1
 12 4 2 418.86 18.2
 12 4 2 414.66 18.1
 -12 4 -2 416.56 15.4
 -12 4 -2 410.86 22
 12 -5 -2 38.3 11.4
 -12 -5 2 71.09 7.9
 -12 -5 2 61.19 7.5
 12 -5 -2 45.9 14.5
 -12 5 2 50.39 13
 -12 5 2 48.5 7.2
 -12 5 2 60.39 10.1
 12 5 -2 57.49 8.4
 12 5 -2 45 9
 -11 -5 2 419.66 15.5
 -11 -5 2 423.96 15.8
 11 -5 -2 416.26 20.9
 11 -5 -2 426.16 21.3
 11 5 -2 391.76 15.6
 -11 5 2 404.26 21.3
 -11 5 2 410.46 16.3
 11 5 -2 382.06 17.6
 10 -5 -2 1.1 8.6
 -10 -5 2 -2.7 4.9
 -10 -5 2 1.6 4.5
 10 -5 -2 -5.2 8.2
 10 5 -2 0.4 6.1
 10 5 -2 3.5 4.1
 -10 5 2 -1 4.7
 -10 5 2 -0.8 8.9
 10 5 -2 5 4.9
 -10 5 2 8.1 5.6
 9 -5 -2 191.08 19.1
 9 -5 -2 185.88 16.3
 -9 -5 2 175.68 9.5
 -9 5 2 205.88 16.7
 9 5 -2 188.68 8.8
 -9 5 2 194.18 10.1
 9 5 -2 177.78 11
 -9 5 2 206.78 13
 9 5 -2 205.08 9.1
 8 -5 -2 187.58 12.1
 -8 -5 2 184.88 9.3
 -8 -5 2 178.08 9.4
 8 -5 -2 185.68 13.6
 -8 5 2 193.88 13.9
 8 5 -2 187.78 10.3
 8 5 -2 191.68 9.6
 8 5 -2 192.18 8.2
 8 5 -2 181.58 9.6
 -8 5 2 184.68 9.6
 -8 5 2 190.88 10.1
 -7 -5 2 1405.46 38.5
 7 -5 -2 1395.56 41.5
 7 -5 -2 1411.36 41.4
 -7 -5 2 1397.16 38.4
 7 5 -2 1383.36 39.4
 7 5 -2 1404.96 37.2
 7 5 -2 1387.76 37
 -7 5 2 1425.76 38.9
 -7 5 2 1397.66 41.5
 7 5 -2 1402.96 39
 -6 -5 2 1.7 4.1
 -6 -5 2 3.4 3.6
 -6 -5 2 5.7 4.7
 6 -5 -2 -0.8 5.7
 6 5 -2 -2.3 2.4
 -6 5 2 1.6 6.4
 -6 5 2 0.7 4.1
 6 5 -2 -2.6 3.3
 6 5 -2 4.8 4.1
 5 -5 -2 1441.36 38.1
 -5 -5 2 1447.96 39.1
 5 -5 -2 1445.16 40.7
 -5 -5 2 1400.66 39
 -5 -5 2 1447.36 38.6
 5 5 -2 1422.86 36.6
 5 5 -2 1444.96 36.7
 5 5 -2 1419.56 38.6
 5 5 -2 1455.95 38.5
 5 5 -2 1423.46 38.3
 -5 5 2 1421.86 40.9
 -5 5 2 1396.56 39.2
 -4 -5 2 453.25 14.8
 4 -5 -2 432.16 15.5
 4 -5 -2 432.76 15.4
 -4 -5 2 459.85 13.6
 4 -5 -2 496.45 14.3
 4 -5 -2 381.06 19.8
 4 5 -2 464.95 14
 -4 5 2 435.76 14.9
 -4 5 2 376.66 19.9
 4 5 -2 439.66 13.7
 -4 5 2 457.45 15.8
 3 -5 -2 465.95 15.9
 -3 -5 2 462.65 15.3
 3 -5 -2 473.45 15.7
 3 -5 -2 481.85 15.1
 3 -5 -2 469.05 15.8
 -3 -5 2 472.05 14.2
 -3 -5 2 472.95 15.5
 3 -5 -2 484.85 15.1
 -3 5 2 469.65 15.5
 3 5 -2 467.55 14.7
 3 5 -2 474.65 14.9
 3 5 -2 493.65 14.5
 -3 5 2 471.85 15.5
 -3 5 2 472.35 16.1
 -3 5 2 463.75 15.6
 2 -5 -2 21.6 4.2
 -2 5 2 23.3 4.7
 -1 -5 2 197.98 8.8
 -1 -5 2 191.58 7.9
 1 -5 -2 200.18 8.7
 1 -5 -2 181.48 8.7
 -1 -5 2 186.38 6.6
 1 -5 -2 179.28 8.2
 -1 -5 2 176.98 9.1
 1 -5 -2 190.98 8.3
 -1 -5 2 187.68 6.7
 1 5 -2 169.58 8.3
 1 5 -2 186.08 7.8
 1 5 -2 190.58 8.8
 1 5 -2 185.28 6.5
 -1 5 2 176.48 8.7
 -1 5 2 187.38 8
 -1 5 2 180.48 8.9
 -1 5 2 190.38 8.4
 0 -5 2 198.98 7.7
 0 -5 2 182.48 7.5
 0 -5 -2 193.28 9
 0 -5 2 192.88 9.1
 0 -5 -2 193.88 8.2
 0 -5 2 190.28 8.5
 0 -5 2 208.78 9.2
 0 -5 -2 196.48 7.9
 0 5 -2 199.38 8.6
 0 5 2 201.88 9.1
 0 5 2 183.68 7.6
 0 5 -2 202.28 9
 0 5 2 207.28 8.9
 0 5 -2 209.88 9.3
 0 5 -2 190.58 7.4
 0 5 2 193.78 7.9
 -1 -5 -2 9.5 4.4
 1 -5 2 10.1 4.2
 -1 -5 -2 7.9 3.3
 1 -5 2 6.4 3.5
 1 -5 2 11.8 4.1
 1 -5 2 8.1 4.2
 -1 -5 -2 5.1 4.1
 -1 -5 -2 2.4 2.7
 1 5 2 9.8 2.8
 -1 5 -2 6.9 4
 1 5 2 5.6 3.9
 -1 5 -2 12.6 4.7
 -1 5 -2 7.7 4.1
 -1 5 -2 5.6 4
 1 5 2 3.6 3
 1 5 2 9.9 4.1
 2 -5 2 202.98 9.1
 2 -5 2 227.28 9.7
 -2 -5 -2 210.18 9.3
 -2 -5 -2 215.08 7
 -2 -5 -2 238.18 9.7
 2 -5 2 213.18 9.3
 -2 -5 -2 225.78 8.1
 2 -5 2 222.18 9.3
 2 5 2 230.98 9.2
 2 5 2 187.38 9.5
 -2 5 -2 207.28 9.8
 2 5 2 202.98 6.8
 2 5 2 209.48 7.4
 -2 5 -2 207.18 9.2
 -2 5 -2 216.98 9.6
 3 -5 2 281.67 10.5
 3 -5 2 282.77 11
 -3 -5 -2 269.57 11.3
 3 -5 2 269.97 11
 -3 -5 -2 293.17 8.3
 -3 -5 -2 281.57 10.1
 3 -5 2 302.47 10.6
 3 -5 2 272.87 11.3
 -3 -5 -2 286.07 11.1
 -3 5 -2 297.47 12.1
 -3 5 -2 294.67 11.4
 3 5 2 298.17 8.4
 3 5 2 291.37 10.1
 3 5 2 287.67 10.3
 3 5 2 299.47 9.2
 -3 5 -2 284.27 11.1
 4 -5 2 14.1 4.8
 4 -5 2 9.7 5
 -4 -5 -2 31.2 4.2
 -4 -5 -2 22 4.4
 -4 5 -2 16.1 5.7
 -4 5 -2 17 5
 -4 5 -2 20.9 4.7
 5 -5 2 346.27 13.6
 -5 -5 -2 340.77 12.3
 5 -5 2 335.77 10.9
 -5 -5 -2 344.37 11
 -5 -5 -2 336.57 12.2
 5 5 2 335.47 10.3
 -5 5 -2 347.47 14.5
 5 5 2 333.87 11
 5 5 2 347.37 10.2
 -5 5 -2 330.07 12.3
 -5 5 -2 337.97 12.6
 -5 5 -2 332.37 13.7
 -6 -5 -2 8.3 3.6
 6 -5 2 -0.2 5.6
 -6 -5 -2 3.6 4.6
 -6 -5 -2 0.3 4
 6 5 2 2 3.3
 6 5 2 1 2.8
 -6 5 -2 2.4 4
 -6 5 -2 10.3 6.6
 -6 5 -2 1.1 4.3
 6 5 2 3.7 3.9
 -7 -5 -2 163.48 8.3
 -7 -5 -2 185.68 8.9
 -7 -5 -2 159.38 8.7
 7 -5 2 185.38 11.1
 -7 5 -2 171.78 9.4
 -7 5 -2 176.48 8.9
 7 5 2 167.38 8.1
 7 5 2 169.18 8.4
 -7 5 -2 182.08 12.5
 -8 -5 -2 568.54 18.7
 8 -5 2 629.34 22.9
 -8 -5 -2 595.54 18.8
 -8 -5 -2 596.54 18.8
 8 5 2 608.64 19.1
 8 5 2 596.64 18.7
 -8 5 -2 591.94 23.1
 -8 5 -2 584.14 19
 -8 5 -2 622.54 19.5
 8 5 2 556.54 18.2
 9 -5 2 64.69 10
 9 -5 2 56.49 9.7
 -9 -5 -2 50.59 5.9
 -9 -5 -2 48 6.1
 9 5 2 53.99 6.3
 -9 5 -2 57.69 11.5
 9 5 2 48.4 5.7
 -9 5 -2 47.6 6.1
 -9 5 -2 49.6 6.5
 9 5 2 53.49 6.6
 9 5 2 47.6 5.6
 10 -5 2 13.9 9.2
 10 -5 2 14.2 9.3
 -10 -5 -2 11.4 5.8
 -10 -5 -2 6.8 5.2
 -10 5 -2 10.2 9.4
 10 5 2 12.7 7.5
 -10 5 -2 3.3 5.6
 10 5 2 10.9 5.8
 -10 5 -2 3.9 4.9
 -11 -5 -2 187.18 9.9
 11 -5 2 177.08 15.7
 11 -5 2 153.38 15.6
 -11 5 -2 186.98 10.6
 -11 5 -2 176.28 10.8
 -11 5 -2 174.78 16.3
 11 5 2 171.98 11.6
 11 5 2 183.48 11.6
 12 -5 2 89.09 21.7
 -12 -5 -2 80.89 8.1
 12 -5 2 72.29 20.1
 -12 5 -2 75.79 15.4
 12 5 2 76.59 10
 12 5 2 72.09 9
 -12 5 -2 74.29 8.1
 12 -6 -2 252.87 18.9
 12 -6 -2 262.77 19.6
 -12 -6 2 270.87 13.7
 -12 -6 2 245.58 13.1
 -12 6 2 263.47 20
 -12 6 2 248.78 14.5
 12 6 -2 277.07 14.9
 11 -6 -2 58.49 11.9
 -11 -6 2 73.59 8.4
 11 -6 -2 62.39 11.6
 -11 -6 2 63.09 7.7
 11 6 -2 73.09 8.8
 -11 6 2 72.09 7.9
 -11 6 2 83.59 8.9
 -11 6 2 67.49 12.4
 11 6 -2 65.29 7.1
 -10 -6 2 75.99 8.1
 10 -6 -2 95.09 12.2
 -10 -6 2 81.39 9.1
 10 -6 -2 75.19 11.8
 10 6 -2 92.19 8.9
 -10 6 2 74.89 11.7
 10 6 -2 80.29 7.2
 -10 6 2 89.39 8.6
 -10 6 2 82.39 9.2
 -9 -6 2 55.79 7.3
 -9 -6 2 61.19 6.7
 9 -6 -2 59.99 10.3
 9 -6 -2 54.19 10.5
 -9 6 2 65.59 7.3
 -9 6 2 68.19 7.9
 9 6 -2 59.79 5.9
 -9 6 2 54.79 10.8
 9 6 -2 73.59 8.1
 -8 -6 2 906.31 27.4
 -8 -6 2 931.41 27.9
 8 -6 -2 922.41 30.9
 8 -6 -2 910.91 30.8
 -8 6 2 936.11 27.9
 8 6 -2 939.91 25.2
 -8 6 2 906.91 28
 8 6 -2 892.81 25.1
 -8 6 2 942.51 31.1
 8 6 -2 921.91 27
 8 6 -2 928.11 27.7
 -7 -6 2 181.08 9.8
 7 -6 -2 168.38 12.6
 7 -6 -2 186.98 12.5
 -7 -6 2 165.28 9.5
 7 6 -2 166.68 8.4
 -7 6 2 167.38 10.2
 7 6 -2 172.78 9.3
 -7 6 2 163.78 9.7
 -7 6 2 152.68 12.6
 -6 -6 2 1074.29 31
 -6 -6 2 1053.79 29.9
 6 -6 -2 1078.59 29.4
 -6 -6 2 1050.09 31
 6 -6 -2 1104.69 33.2
 -6 6 2 1078.59 31.5
 -6 6 2 1080.49 31.3
 6 6 -2 1067.79 30.2
 -6 6 2 1102.29 33.6
 6 6 -2 1082.69 28.3
 6 6 -2 1070.29 29.8
 5 -6 -2 88.19 9.2
 -5 -6 2 93.59 7.7
 5 -6 -2 93.59 6.6
 -5 -6 2 116.59 7.1
 -5 -6 2 121.59 7.4
 5 6 -2 103.49 6.8
 -5 6 2 107.89 8.3
 -5 6 2 95.09 9.6
 5 6 -2 93.09 6
 4 -6 -2 2549.34 67.49
 -4 -6 2 2498.25 65.09
 4 -6 -2 2570.44 65.99
 -4 -6 2 2454.45 66.79
 -4 -6 2 2450.85 66.59
 4 6 -2 2589.44 65.29
 -4 6 2 2444.36 67.59
 4 6 -2 2606.14 66.89
 -4 6 2 2515.05 67.09
 -4 6 2 2453.75 66.59
 -3 -6 2 100.29 6.2
 3 -6 -2 113.39 7.5
 3 -6 -2 102.09 7.5
 -3 -6 2 121.99 8
 -3 -6 2 120.79 8.4
 3 -6 -2 117.19 7.7
 3 -6 -2 123.49 8.1
 3 6 -2 116.59 7.4
 3 6 -2 118.79 6.6
 -3 6 2 115.89 7.2
 -3 6 2 119.79 8.4
 -3 6 2 119.99 8.6
 2 -6 -2 924.51 26.5
 -2 -6 2 905.31 25.4
 2 -6 -2 925.91 26.6
 -2 -6 2 907.51 26.7
 -2 -6 2 928.31 24.1
 -2 -6 2 904.01 26.7
 2 -6 -2 903.11 26.6
 2 -6 -2 911.81 26.5
 -2 6 2 923.21 26.9
 2 6 -2 911.41 26.5
 -2 6 2 869.71 26.5
 2 6 -2 878.91 25.3
 2 6 -2 905.81 26.2
 -2 6 2 920.01 26.6
 -2 6 2 956.3 26.5
 2 6 -2 928.81 25.4
 -1 -6 2 569.64 18.5
 -1 -6 2 582.44 16.3
 1 -6 -2 560.74 18.4
 1 -6 -2 588.24 17.8
 -1 -6 2 575.14 16.3
 1 -6 -2 590.84 17.8
 -1 -6 2 560.34 18.6
 -1 -6 2 552.44 18.3
 1 -6 -2 585.34 18.5
 1 6 -2 579.24 18.2
 -1 6 2 560.74 18.2
 -1 6 2 559.84 18.4
 -1 6 2 559.44 17.6
 1 6 -2 590.34 17.4
 -1 6 2 592.14 17.8
 1 6 -2 565.04 16.2
 0 -6 2 1199.28 32.5
 0 -6 2 1208.58 32.4
 0 -6 2 1223.48 34.1
 0 -6 -2 1186.38 32.6
 0 -6 2 1183.18 34.6
 0 -6 -2 1209.98 32.8
 0 -6 2 1200.88 33.2
 0 6 -2 1205.78 34
 0 6 2 1212.68 34
 0 6 -2 1210.08 33.2
 0 6 -2 1211.78 33.8
 0 6 2 1193.18 32.7
 0 6 2 1217.58 33.8
 0 6 -2 1209.78 32.4
 0 6 2 1204.08 32.7
 1 -6 2 354.76 12.2
 -1 -6 -2 376.36 13.3
 -1 -6 -2 376.66 11.3
 1 -6 2 375.06 13.1
 1 -6 2 348.77 12
 1 -6 2 344.27 13.2
 1 -6 2 352.36 13.1
 -1 -6 -2 344.67 13.2
 -1 -6 -2 363.76 11.6
 1 6 2 349.07 11.1
 1 6 2 330.67 11.4
 -1 6 -2 350.26 13.1
 1 6 2 340.17 13
 -1 6 -2 325.47 12.7
 -1 6 -2 353.56 13.4
 -1 6 -2 354.76 12.1
 1 6 2 359.76 13.3
 2 -6 2 165.68 8.5
 -2 -6 -2 162.48 6.5
 2 -6 2 161.28 8.7
 2 -6 2 168.08 8.9
 -2 -6 -2 160.18 7.1
 -2 -6 -2 166.28 9.3
 -2 -6 -2 155.48 8.7
 2 6 2 167.68 6.2
 -2 6 -2 163.38 9.1
 -2 6 -2 159.18 8.9
 -2 6 -2 177.18 9.2
 2 6 2 169.58 8.7
 2 6 2 157.08 6.7
 2 6 2 172.28 8.4
 3 -6 2 454.55 15.8
 3 -6 2 459.95 16.4
 3 -6 2 456.05 15.9
 -3 -6 -2 448.46 15.6
 -3 -6 -2 468.15 15.6
 3 -6 2 458.95 15.3
 -3 -6 -2 441.16 13.6
 -3 -6 -2 447.16 12.7
 3 6 2 454.05 13.4
 -3 6 -2 452.45 15.6
 -3 6 -2 467.65 16.2
 -3 6 -2 469.25 16.2
 3 6 2 463.95 12.7
 3 6 2 476.45 15.1
 -4 -6 -2 93.79 5.2
 4 -6 2 84.89 7.4
 -4 -6 -2 86.59 7.6
 4 -6 2 106.69 7
 -4 -6 -2 84.49 3.9
 4 6 2 89.69 4.1
 4 6 2 93.89 5
 -4 6 -2 81.19 8.8
 4 6 2 93.89 7.6
 -4 6 -2 91.19 7.5
 -4 6 -2 103.29 8.1
 4 6 2 86.79 4
 -5 -6 -2 34.8 5.5
 5 -6 2 35.4 6.7
 -5 -6 -2 32.8 3.8
 -5 -6 -2 44.8 5.5
 5 -6 2 43.6 4.7
 5 6 2 36 3.1
 5 6 2 32.4 3.7
 -5 6 -2 23.3 6.1
 -5 6 -2 30.2 5.7
 -6 -6 -2 275.67 9.9
 -6 -6 -2 280.37 11.7
 6 -6 2 284.67 13.9
 -6 -6 -2 280.47 11.7
 6 6 2 273.87 9.8
 -6 6 -2 273.07 13.7
 6 6 2 286.17 9.5
 -6 6 -2 288.27 12.2
 -6 6 -2 284.37 11.8
 6 6 2 268.97 9.1
 -7 6 -2 41.3 8.6
 7 6 2 23.2 4.7
 -8 -6 -2 741.83 22.8
 -8 -6 -2 717.03 22.8
 8 -6 2 736.93 26.4
 -8 -6 -2 738.43 21.5
 8 6 2 719.53 21.1
 8 6 2 725.33 21.5
 8 6 2 688.83 21.5
 -8 6 -2 742.43 23.1
 8 6 2 721.73 21.7
 -8 6 -2 727.53 23.5
 -8 6 -2 735.13 26.4
 -9 -6 -2 64.09 6.8
 9 -6 2 69.69 10.3
 -9 -6 -2 49.5 5.8
 -9 -6 -2 80.49 8.3
 9 6 2 50.89 6.6
 9 6 2 60.59 6.4
 -9 6 -2 63.79 7.7
 9 6 2 54.89 5.9
 -9 6 -2 83.89 8.1
 -9 6 -2 65.19 10.7
 9 6 2 56.39 6.1
 -10 -6 -2 222.78 11.6
 -10 -6 -2 222.78 12
 10 -6 2 230.98 16.3
 10 -6 2 211.88 16.6
 10 6 2 223.58 11.6
 -10 6 -2 238.28 12
 -10 6 -2 240.78 12.7
 10 6 2 228.68 11.4
 -10 6 -2 234.48 17.2
 -11 -6 -2 6.8 5.4
 11 -6 2 5 10.1
 11 -6 2 19.8 10.3
 -11 6 -2 -3.6 10.1
 -11 6 -2 4.2 5.7
 11 6 2 11.2 6.2
 -11 6 -2 5.2 6.5
 11 6 2 4.9 5.7
 12 -6 2 416.56 23.5
 12 -6 2 455.25 23.9
 -12 -6 -2 424.16 17.7
 -12 -6 -2 436.36 18.8
 -12 6 -2 480.65 20.3
 -12 6 -2 392.16 23.7
 -11 -7 2 238.08 15.3
 11 -7 -2 228.08 23.2
 -11 -7 2 251.17 14.9
 11 -7 -2 254.17 19.6
 -11 7 2 247.68 24.1
 11 7 -2 250.87 13.2
 -10 -7 2 -6.4 5.2
 10 -7 -2 -1.2 9
 10 -7 -2 1.3 9.1
 -10 -7 2 -2.5 6.5
 10 7 -2 1.9 5.9
 -10 7 2 0.9 5.6
 -10 7 2 1.9 9.5
 -10 7 2 -1.4 6.8
 -9 -7 2 642.84 21.8
 9 -7 -2 679.03 25.7
 9 -7 -2 656.83 26.1
 -9 -7 2 621.84 21.2
 -9 7 2 618.24 22
 -9 7 2 666.03 26.3
 -9 7 2 621.84 22.5
 9 7 -2 599.74 20.3
 9 7 -2 616.14 20.8
 -8 -7 2 38.7 6.4
 -8 -7 2 50.69 7.4
 8 -7 -2 45.4 9.4
 8 -7 -2 41.5 9.6
 -8 7 2 39.1 7.2
 -8 7 2 22.6 9.3
 8 7 -2 30.5 5.9
 -8 7 2 28.7 6.4
 7 -7 -2 1291.07 39.6
 -7 -7 2 1244.58 38.9
 -7 -7 2 1329.67 37.8
 -7 -7 2 1310.97 37.5
 7 7 -2 1326.97 36.3
 -7 7 2 1310.57 37.8
 -7 7 2 1309.67 40.5
 7 7 -2 1317.77 35.8
 -7 7 2 1278.67 37.9
 -6 -7 2 265.57 11.8
 -6 -7 2 238.38 12.3
 6 -7 -2 238.38 11
 -6 -7 2 238.38 9.5
 6 -7 -2 210.78 13.6
 -6 7 2 249.28 14.4
 6 7 -2 250.07 10.4
 -6 7 2 258.87 12.7
 6 7 -2 249.28 9.7
 -5 -7 2 392.66 15.3
 5 -7 -2 386.86 13.9
 5 -7 -2 388.46 16.3
 5 7 -2 391.86 13.1
 -5 7 2 399.46 15.3
 5 7 -2 383.76 13.4
 -5 7 2 384.46 15
 -5 7 2 397.36 16.1
 4 -7 -2 8.2 5.2
 -4 -7 2 6.7 3.5
 -4 -7 2 17.5 5.2
 -4 -7 2 4.2 5.2
 -4 7 2 20.2 6.2
 4 7 -2 9.2 3.8
 3 -7 -2 155.68 9.7
 -3 -7 2 149.59 7.6
 -3 -7 2 167.78 5.4
 -3 -7 2 164.88 5.3
 3 -7 -2 169.38 9.4
 -3 -7 2 164.48 9.3
 3 7 -2 173.48 9.1
 -3 7 2 131.89 11.6
 -3 7 2 173.68 9.8
 -3 7 2 165.78 9.9
 3 7 -2 163.88 7.7
 2 -7 -2 96.19 7.3
 -2 -7 2 79.99 7.4
 -2 -7 2 81.39 8
 -2 -7 2 86.59 4.6
 2 -7 -2 95.59 8.5
 2 -7 -2 87.99 8.6
 2 -7 -2 97.19 7.7
 -2 -7 2 84.69 7.7
 2 7 -2 89.59 4.6
 2 7 -2 84.59 6.4
 -2 7 2 95.49 8.3
 2 7 -2 101.79 8.2
 -2 7 2 89.59 7.8
 -2 7 2 97.89 7.6
 -2 7 2 96.69 7.6
 1 -7 -2 163.78 8.5
 -1 -7 2 175.28 7.1
 1 -7 -2 161.08 9.5
 -1 -7 2 173.48 9.7
 -1 -7 2 167.48 8.3
 -1 -7 2 170.38 7.1
 1 -7 -2 168.08 9.6
 1 -7 -2 149.19 8
 1 -7 -2 164.18 8.5
 -1 7 2 157.58 9.7
 -1 7 2 173.78 8.4
 -1 7 2 162.08 9.2
 1 7 -2 163.48 6.9
 -1 7 2 167.78 8.2
 1 7 -2 161.88 9.4
 1 7 -2 174.98 8.2
 1 7 -2 150.18 8.8
 0 -7 -2 239.88 9.5
 0 -7 2 227.48 9.1
 0 -7 -2 247.48 10
 0 -7 2 236.08 11.3
 0 -7 2 248.88 9.4
 0 -7 2 240.48 11
 0 -7 -2 235.28 11.7
 0 -7 -2 236.88 11
 0 -7 2 233.28 10
 0 7 -2 231.68 9
 0 7 2 223.88 11.2
 0 7 -2 229.08 10.3
 0 7 2 230.08 9.6
 0 7 2 253.27 12.2
 0 7 -2 255.27 11.8
 0 7 -2 255.67 11
 0 7 2 223.78 9.4
 1 -7 2 43.1 5.1
 -1 -7 -2 58.39 5.5
 1 -7 2 72.89 7.1
 1 -7 2 62.49 6.8
 1 -7 2 61.69 6.8
 -1 -7 -2 58.29 7.7
 -1 -7 -2 58.89 5.3
 1 -7 2 57.39 5.6
 -1 7 -2 67.49 6.7
 -1 7 -2 55.49 6.5
 1 7 2 51.49 4.6
 1 7 2 66.59 6.6
 -1 7 -2 46.3 5.1
 1 7 2 49 4.6
 -1 7 -2 49.1 6
 1 7 2 66.19 6.7
 -2 -7 -2 139.49 6.5
 2 -7 2 139.59 8.6
 2 -7 2 137.09 8.1
 -2 -7 -2 129.09 7
 2 -7 2 143.79 8.4
 -2 -7 -2 143.69 9.2
 -2 -7 -2 157.18 9.2
 -2 7 -2 148.69 9.9
 2 7 2 142.59 6.6
 -2 7 -2 144.59 9
 2 7 2 146.89 8.9
 -2 7 -2 152.38 9.3
 2 7 2 142.49 6.2
 -3 -7 -2 15.7 5.5
 -3 -7 -2 20.1 3.7
 3 -7 2 16.9 5.1
 -3 -7 -2 22.3 6.3
 3 7 2 19.7 2.7
 -3 7 -2 16.6 5.4
 3 7 2 23.5 3.3
 -3 7 -2 20.1 6.7
 -3 7 -2 19.5 5.9
 3 7 2 22.5 5.1
 4 -7 2 306.27 11.7
 -4 -7 -2 238.08 11.5
 -4 -7 -2 241.98 9
 -4 -7 -2 244.08 7.9
 4 -7 2 253.77 12.5
 -4 7 -2 303.07 13.7
 4 7 2 259.47 8
 -4 7 -2 293.27 12.9
 5 -7 2 242.48 10.4
 -5 -7 -2 238.98 11.7
 -5 -7 -2 240.48 8.5
 5 -7 2 253.57 12.8
 -5 7 -2 229.88 13.3
 -5 7 -2 225.98 11.5
 -5 7 -2 242.88 12.2
 5 7 2 228.48 8.3
 5 7 2 242.58 9.8
 6 -7 2 84.39 6.6
 -6 -7 -2 81.09 5.5
 -6 -7 -2 94.99 8.9
 6 -7 2 87.29 9.6
 -6 -7 -2 93.49 8.6
 -6 7 -2 88.19 9.9
 -6 7 -2 79.19 8.3
 6 7 2 85.29 5.5
 6 7 2 82.99 4.9
 6 7 2 88.99 5.4
 -7 -7 -2 328.07 14
 -7 -7 -2 312.17 13.6
 -7 -7 -2 321.77 10.9
 7 -7 2 321.97 15.6
 -7 7 -2 345.97 17.4
 -7 7 -2 340.07 14.8
 7 7 2 318.87 11
 7 7 2 330.47 11.1
 7 7 2 313.37 10.1
 -7 7 -2 323.17 13.7
 8 -7 2 202.98 14
 -8 -7 -2 236.88 12.1
 -8 -7 -2 219.18 11.5
 -8 -7 -2 221.88 9
 -8 7 -2 227.38 15.8
 8 7 2 208.98 11.2
 -8 7 -2 223.88 12.7
 8 7 2 225.48 9.1
 8 7 2 206.98 8.4
 8 7 2 207.88 8.7
 -8 7 -2 205.58 11.7
 -9 -7 -2 48.2 7.1
 -9 -7 -2 58.29 7.8
 -9 -7 -2 40.9 5.1
 9 -7 2 53.89 10.2
 9 7 2 47.1 5.3
 9 7 2 49.1 5.4
 -9 7 -2 61.89 11.3
 9 7 2 42.3 5.3
 -9 7 -2 61.59 7.5
 -9 7 -2 46.1 7.7
 10 -7 2 77.19 12.5
 -10 -7 -2 70.19 8.6
 10 -7 2 85.09 12.4
 -10 -7 -2 82.99 8.5
 -10 7 -2 67.59 8.4
 -10 7 -2 77.59 8.8
 10 7 2 71.89 7.5
 10 7 2 70.99 7.2
 -10 7 -2 70.29 12.8
 -11 7 -2 203.98 27.4
 11 -8 -2 74.69 13.3
 -11 -8 2 72.09 10.4
 11 -8 -2 50.09 13.2
 -11 8 2 62.89 10.1
 -11 8 2 45.7 13
 -10 -8 2 75.39 9.6
 10 -8 -2 56.09 11.9
 10 -8 -2 61.99 12.2
 10 8 -2 68.69 7.4
 -10 8 2 74.89 10.4
 -10 8 2 79.69 13.1
 -9 -8 2 54.49 8.8
 -9 -8 2 57.09 7.7
 9 -8 -2 55.39 11.1
 9 -8 -2 35 9.8
 -9 8 2 40.3 11
 -9 8 2 50.49 8.8
 -9 8 2 45.9 7.8
 9 8 -2 50.59 6.5
 8 -8 -2 667.53 25.4
 -8 -8 2 675.03 23.7
 8 -8 -2 660.63 26.5
 -8 -8 2 692.23 23.1
 8 8 -2 636.24 20.5
 8 8 -2 689.93 21
 -8 8 2 686.73 24.1
 -8 8 2 659.93 23
 -8 8 2 692.53 26.8
 -7 -8 2 7.6 3.8
 7 -8 -2 3 4.3
 -7 -8 2 11.9 5.6
 -7 8 2 5.6 10.5
 7 8 -2 6.4 3.9
 7 8 -2 5 4.5
 -6 -8 2 530.15 16.8
 6 -8 -2 546.45 22.3
 -6 -8 2 551.44 20.1
 6 -8 -2 597.14 22
 6 8 -2 578.44 17.6
 6 8 -2 536.95 18.1
 -6 8 2 588.64 22.2
 -6 8 2 552.34 20.2
 6 8 -2 541.25 17.3
 -6 8 2 520.55 19.6
 5 -8 -2 74.39 8.9
 -5 -8 2 97.29 9
 -5 -8 2 80.39 8.3
 5 -8 -2 64.19 9.5
 5 8 -2 66.59 7.2
 -5 8 2 63.69 8.2
 -5 8 2 62.09 8.6
 5 8 -2 67.59 6.4
 4 -8 -2 699.13 22.7
 -4 -8 2 586.64 21.3
 -4 -8 2 619.04 21.9
 -4 -8 2 646.24 21.9
 4 -8 -2 660.53 21.4
 -4 8 2 703.13 22.4
 4 8 -2 679.73 21.2
 4 8 -2 633.04 19.4
 -4 8 2 641.64 22.3
 -4 8 2 682.53 22.8
 3 -8 -2 121.69 9.6
 -3 -8 2 126.49 5.2
 -3 -8 2 135.49 9.5
 3 -8 -2 125.39 9.5
 -3 -8 2 132.69 9.9
 -3 -8 2 126.09 7.4
 -3 8 2 144.09 10
 -3 8 2 139.89 10.1
 3 8 -2 134.99 7.6
 -3 8 2 112.59 9.5
 3 8 -2 136.59 9.2
 -2 -8 2 270.07 9.2
 -2 -8 2 286.97 13.2
 -2 -8 2 289.77 11.1
 -2 -8 2 270.07 9.5
 2 -8 -2 272.37 13
 -2 8 2 289.07 13.2
 2 8 -2 280.87 10.9
 2 8 -2 270.37 12.8
 -2 8 2 278.77 12.8
 -2 8 2 278.97 12.2
 -1 -8 2 34.3 5.7
 1 -8 -2 40 5.4
 -1 -8 2 57.29 7.4
 1 -8 -2 41 6.7
 1 -8 -2 36 6.2
 1 -8 -2 33.5 5.2
 -1 -8 2 44.9 4.7
 -1 -8 2 39.6 6.3
 1 -8 -2 43.7 6
 -1 8 2 41.7 7.2
 -1 8 2 49.1 5.9
 1 8 -2 51.09 6.8
 -1 8 2 46 5.6
 1 8 -2 46.5 5.7
 0 -8 -2 294.67 12.6
 0 -8 2 296.07 13
 0 -8 2 306.37 12.1
 0 -8 -2 312.67 11.4
 0 -8 2 285.97 11.1
 0 -8 2 290.17 13.7
 0 -8 -2 288.67 13
 0 -8 2 293.27 11
 0 -8 -2 301.97 13.5
 0 -8 -2 292.07 11.7
 0 8 -2 309.47 12.3
 0 8 -2 308.87 10.9
 0 8 2 303.27 11.6
 0 8 2 288.57 12.3
 0 8 2 298.97 13.3
 0 8 2 279.17 12.7
 0 8 -2 302.37 13.5
 -1 -8 -2 10.5 4.5
 1 -8 2 18.8 4.6
 1 -8 2 22.2 9.4
 -1 -8 -2 15.8 6
 -1 -8 -2 7 4.3
 1 -8 2 9.6 4.9
 1 -8 2 14.8 5.7
 1 -8 2 9 4.6
 1 8 2 15.5 4.1
 -1 8 -2 23.3 5.6
 1 8 2 18.8 5.7
 -1 8 -2 19.1 5.7
 -1 8 -2 23.7 6
 1 8 2 13 3.9
 -2 -8 -2 17.2 3.9
 -2 -8 -2 14.8 6.9
 -2 -8 -2 14.8 4.2
 2 -8 2 18.9 5.3
 -2 -8 -2 20 5.9
 2 8 2 19.6 4
 2 8 2 16.8 3.5
 2 8 2 7.1 5.2
 -2 8 -2 11 5.6
 -2 8 -2 9.8 5.9
 -2 8 -2 7.9 5.5
 -3 -8 -2 106.89 6.4
 3 -8 2 116.59 9.1
 -3 -8 -2 93.19 9.3
 -3 -8 -2 104.79 9.5
 -3 -8 -2 92.99 5.3
 3 -8 2 106.29 9
 -3 8 -2 132.99 10
 -3 8 -2 110.49 9.8
 3 8 2 103.29 5.9
 3 8 2 107.09 8.6
 -3 8 -2 126.49 9.4
 -4 -8 -2 58.09 7.6
 -4 -8 -2 44.1 4.3
 4 -8 2 51.09 7.6
 4 -8 2 40.7 6.2
 -4 8 -2 48.8 8.2
 -4 8 -2 54.09 7.9
 4 8 2 45.3 3.6
 4 8 2 39.9 3.9
 -4 8 -2 53.09 7.3
 5 -8 2 143.29 11.3
 -5 -8 -2 135.49 6.3
 -5 -8 -2 138.29 10.2
 -5 -8 -2 140.39 10.7
 5 -8 2 124.99 11.1
 5 8 2 129.99 6.1
 -5 8 -2 151.28 11.3
 5 8 2 158.48 8.8
 -5 8 -2 139.59 11.9
 -5 8 -2 137.89 10.9
 6 -8 2 157.38 12.5
 -6 -8 -2 157.58 11.1
 -6 -8 -2 140.49 7.2
 -6 8 -2 163.58 10.8
 6 8 2 147.49 6.3
 -6 8 -2 147.59 11.3
 -6 8 -2 168.48 13.3
 -7 -8 -2 199.48 7.7
 -7 -8 -2 213.38 14.4
 -7 -8 -2 211.58 11.4
 -7 8 -2 206.58 16.9
 7 8 2 171.28 7.2
 -8 -8 -2 454.75 18
 -8 -8 -2 469.85 19.8
 8 -8 2 450.25 21
 -8 -8 -2 475.75 14.1
 8 8 2 444.86 13.8
 -8 8 -2 454.75 18.6
 8 8 2 467.05 14.1
 -8 8 -2 458.95 18.1
 -8 8 -2 426.76 21.3
 -9 -8 -2 15.5 7.2
 9 -8 2 11.9 9.4
 -9 -8 -2 11.4 6.1
 -9 8 -2 8 9.9
 -9 8 -2 9 7.1
 9 8 2 7.5 3.7
 -9 8 -2 9 7.1
 10 -8 2 38.2 11.5
 10 -8 2 71.19 12.2
 -10 8 -2 42.4 11.9
 -10 8 -2 47 9.5
 11 -8 2 6.2 10.6
 11 -8 2 -4.3 9.9
 -11 8 -2 -1.2 7.6
 -11 8 -2 5.4 11.2
 10 -9 -2 282.67 30
 10 -9 -2 239.58 23.8
 -10 9 2 262.97 29.5
 9 -9 -2 3.7 9.6
 9 -9 -2 4.4 8.6
 -9 -9 2 14.9 8
 -9 9 2 17.7 8.5
 -9 9 2 28.4 10.1
 9 9 -2 13.5 4.9
 -8 -9 2 42.4 8.5
 -8 -9 2 40.8 7.4
 8 -9 -2 20.4 9.7
 8 -9 -2 26.3 9
 -8 9 2 31.5 8.6
 -8 9 2 26.1 10.3
 8 9 -2 30.8 5.1
 7 -9 -2 75.49 11
 7 -9 -2 83.19 7.4
 -7 -9 2 78.19 9.6
 7 9 -2 79.09 7.4
 -7 9 2 77.99 10
 7 9 -2 72.99 6.8
 -7 9 2 90.89 11.8
 -7 9 2 84.39 9.2
 6 -9 -2 90.09 8.8
 -6 -9 2 109.19 10.1
 -6 -9 2 105.29 11
 -6 -9 2 115.39 8.1
 6 -9 -2 118.39 12.4
 -6 9 2 101.39 10.6
 6 9 -2 111.49 7.1
 6 9 -2 102.89 8
 -6 9 2 112.79 12
 -6 9 2 124.49 12.1
 5 -9 -2 443.26 16.9
 5 -9 -2 475.95 19.1
 -5 -9 2 441.56 18.4
 -5 -9 2 428.26 14.4
 -5 -9 2 463.65 18.7
 5 9 -2 448.06 14.7
 -5 9 2 432.76 19
 -5 9 2 434.16 17.7
 5 9 -2 441.96 16.4
 -5 9 2 460.65 19.1
 -4 -9 2 115.79 9.9
 -4 -9 2 75.99 6.8
 4 -9 -2 122.69 9.7
 4 9 -2 91.49 7.2
 4 9 -2 113.09 9.6
 -4 9 2 85.79 9.5
 -4 9 2 110.29 10.3
 -4 9 2 139.49 11.9
 3 -9 -2 487.65 18.8
 3 -9 -2 537.45 19
 -3 -9 2 489.15 16.4
 -3 -9 2 517.35 15.8
 -3 -9 2 505.35 14.3
 -3 -9 2 522.95 19.9
 3 9 -2 518.55 16.6
 3 9 -2 484.05 18.4
 -3 9 2 514.85 19.7
 -3 9 2 483.15 18.8
 -3 9 2 524.75 19.1
 2 -9 -2 151.78 11
 -2 -9 2 116.89 9.7
 -2 -9 2 136.09 10.2
 -2 -9 2 133.59 6.6
 -2 -9 2 147.99 11.1
 -2 -9 2 116.29 6.8
 2 -9 -2 129.29 10.1
 2 9 -2 134.09 8.4
 -2 9 2 134.69 10.1
 -2 9 2 113.59 12.3
 2 9 -2 129.89 10.8
 -1 -9 2 105.19 10.3
 -1 -9 2 111.59 7.1
 -1 -9 2 104.49 8.2
 1 -9 -2 108.29 10.1
 1 -9 -2 93.19 10
 -1 -9 2 110.79 6.7
 -1 -9 2 96.89 9.3
 1 -9 -2 84.49 7.9
 -1 9 2 98.29 10.2
 1 9 -2 98.79 9.8
 -1 9 2 101.09 9.5
 -1 9 2 112.99 8.6
 1 9 -2 79.49 7.7
 0 -9 -2 136.59 8.8
 0 -9 2 143.99 8.5
 0 -9 -2 144.39 10.5
 0 -9 2 147.79 8.4
 0 -9 2 163.18 11.3
 0 -9 -2 173.48 11.5
 0 -9 -2 147.99 8.7
 0 -9 -2 156.38 9.7
 0 9 -2 147.39 10
 0 9 -2 170.98 11.3
 0 9 2 169.48 11.1
 0 9 2 146.39 9
 0 9 2 148.19 8.5
 1 -9 2 30.5 5.7
 -1 -9 -2 39 7.1
 -1 -9 -2 47.6 8.1
 1 -9 2 33.2 5.5
 -1 -9 -2 35.9 5.6
 -1 -9 -2 42.1 5.4
 -1 9 -2 43.9 7.7
 -1 9 -2 34.6 6.5
 1 9 2 30.4 6.8
 -1 9 -2 38.9 6.8
 1 9 2 33.8 5.1
 2 -9 2 386.96 16.7
 -2 -9 -2 431.56 17.2
 2 -9 2 413.86 15.9
 -2 -9 -2 403.16 14
 2 9 2 415.46 13.3
 2 9 2 404.26 13.5
 -2 9 -2 408.96 16.4
 -2 9 -2 404.86 17.3
 -3 -9 -2 310.17 10.5
 -3 -9 -2 300.87 14.9
 -3 -9 -2 307.27 11.3
 -3 -9 -2 318.67 15.5
 3 -9 2 306.67 14
 3 -9 2 328.17 14.3
 -3 9 -2 335.87 15.1
 3 9 2 318.57 14
 -3 9 -2 313.87 15.1
 3 9 2 320.47 10.4
 -3 9 -2 318.87 15
 -4 -9 -2 122.79 6.6
 -4 -9 -2 139.69 10.7
 -4 -9 -2 122.69 10.9
 4 -9 2 148.09 10.1
 -4 9 -2 149.19 10.7
 4 9 2 132.19 5.5
 -4 9 -2 141.69 11.3
 -4 9 -2 107.89 11.2
 4 9 2 113.69 6.1
 -5 -9 -2 8.7 6.8
 -5 -9 -2 7.7 3.7
 5 -9 2 23.7 7.8
 5 -9 2 10.4 7.1
 -5 9 -2 14.5 7.3
 5 9 2 12 5.5
 5 9 2 8.3 3
 -5 9 -2 14.6 6.4
 -5 9 -2 2.8 7.3
 -6 -9 -2 22.1 8.3
 -6 -9 -2 28.5 6.9
 6 -9 2 29.6 8.8
 -6 9 -2 30.1 12.8
 -6 9 -2 23.7 7.9
 7 -9 2 310.27 15
 7 -9 2 296.77 17.2
 -7 -9 -2 298.67 15.4
 -7 9 -2 299.47 17.9
 -7 9 -2 328.87 16.2
 -7 9 -2 323.07 15.2
 8 -9 2 47.5 10.7
 -8 -9 -2 37.2 7.3
 -8 -9 -2 36.8 8.5
 -8 9 -2 29.2 8.2
 -8 9 -2 34.6 10.7
 9 -9 2 428.76 22.6
 -9 9 -2 456.95 19.9
 -9 9 -2 453.85 23.2
 10 -9 2 -7.5 11.5
 10 -9 2 -1.6 11.4
 -10 9 -2 4.5 8.9
 -10 9 -2 -8.9 10.5
 9 -10 -2 132.19 15.1
 9 -10 -2 122.29 15.1
 -9 -10 2 123.49 13.8
 -9 10 2 134.59 14
 -9 10 2 163.18 16.8
 8 -10 -2 613.94 26.6
 8 -10 -2 644.94 25.5
 -8 -10 2 620.84 25.2
 -8 10 2 661.03 25.1
 -8 10 2 578.94 26.7
 7 -10 -2 21.5 9.5
 7 -10 -2 28.4 9.8
 -7 -10 2 35.5 7.7
 -7 -10 2 27.7 8.7
 7 10 -2 24.7 4.6
 -7 10 2 38.1 9.3
 -7 10 2 52.39 10.9
 6 -10 -2 647.64 23
 6 -10 -2 683.13 25.9
 -6 -10 2 673.93 24.6
 -6 -10 2 689.53 25.4
 -6 10 2 664.33 26
 -6 10 2 713.33 26
 -6 10 2 701.93 25.1
 6 10 -2 642.64 21.9
 6 10 -2 688.03 20.4
 -5 -10 2 92.09 6.4
 -5 -10 2 114.69 11.2
 5 -10 -2 113.09 10.4
 5 -10 -2 77.89 10.1
 -5 -10 2 99.09 10.8
 -5 10 2 123.09 12.4
 -5 10 2 130.79 13.7
 5 10 -2 99.79 7.2
 5 10 -2 83.79 9.4
 -5 10 2 114.79 11.6
 4 -10 -2 228.58 13.7
 4 -10 -2 251.77 13.3
 -4 -10 2 217.48 9.8
 -4 -10 2 237.58 14
 -4 10 2 228.58 13.8
 4 10 -2 226.28 12.4
 -4 10 2 236.88 13.4
 -4 10 2 243.38 14.5
 4 10 -2 210.28 9.9
 -3 -10 2 86.29 4.9
 3 -10 -2 97.39 9.8
 -3 -10 2 83.89 11.1
 -3 -10 2 94.59 10.2
 -3 -10 2 84.29 8.1
 -3 10 2 100.49 10.9
 3 10 -2 90.09 7.7
 -3 10 2 92.79 9.8
 3 10 -2 98.09 9.4
 -3 10 2 106.09 10.7
 -2 -10 2 50.19 6.5
 -2 -10 2 39.3 8.5
 -2 -10 2 31.5 7.4
 -2 -10 2 41.9 5.3
 -2 -10 2 45.2 5.1
 2 -10 -2 40.2 7.4
 2 -10 -2 41.3 8.1
 2 10 -2 50.89 6.2
 2 10 -2 38.9 7.9
 -2 10 2 46.4 8.7
 -2 10 2 47.9 8.2
 -2 10 2 45.9 7.3
 -1 -10 2 197.68 9.4
 -1 -10 2 189.08 10.8
 -1 -10 2 187.78 14.5
 1 -10 -2 202.28 13.4
 1 -10 -2 205.78 11.4
 -1 -10 2 184.38 9.8
 -1 10 2 193.38 12.9
 -1 10 2 178.78 10.9
 1 10 -2 178.98 10.6
 1 10 -2 182.68 12.6
 0 -10 -2 715.03 23.1
 0 -10 -2 701.33 22.4
 0 -10 2 705.23 24.8
 0 -10 -2 699.43 25
 0 -10 2 702.13 22.1
 0 -10 2 746.13 22
 0 10 -2 699.73 23
 0 10 2 697.63 24.5
 0 10 -2 706.63 25
 0 10 2 693.43 22.3
 -1 -10 -2 47 8.6
 -1 -10 -2 36 5.4
 -1 -10 -2 60.69 12.6
 1 -10 2 36.5 6.6
 -1 -10 -2 37 6.3
 1 10 2 48.8 8.1
 1 10 2 42.6 5.7
 -1 10 -2 23.5 6.6
 -1 10 -2 42.7 8.4
 1 10 2 35 5.3
 -2 -10 -2 339.97 12.5
 2 -10 2 320.17 15.4
 2 -10 2 359.06 15.1
 -2 -10 -2 315.27 16
 -2 -10 -2 347.77 13.1
 -2 -10 -2 360.76 16.2
 2 10 2 343.07 13.1
 -2 10 -2 344.37 16.1
 -2 10 -2 344.27 17.1
 2 10 2 347.77 12.2
 -2 10 -2 348.57 18.4
 2 10 2 363.66 16
 -3 -10 -2 228.38 13.6
 -3 -10 -2 195.98 8.3
 -3 -10 -2 223.68 9
 3 -10 2 221.78 14.4
 3 -10 2 216.38 12.4
 -3 -10 -2 202.08 9.4
 -3 10 -2 213.98 13.9
 -3 10 -2 210.08 13.7
 -3 10 -2 222.48 14
 3 10 2 205.38 8.9
 3 10 2 214.58 11.9
 3 10 2 211.68 8.4
 -4 -10 -2 197.18 15.9
 4 -10 2 224.68 12.8
 -4 -10 -2 204.18 8.4
 4 -10 2 221.38 13.3
 -4 10 -2 222.18 14
 4 10 2 205.38 8.3
 4 10 2 225.08 12.2
 -4 10 -2 211.98 13.9
 -4 10 -2 220.08 13
 5 -10 2 101.99 10.2
 -5 -10 -2 99.19 10.9
 5 -10 2 128.19 11.9
 -5 -10 -2 109.79 11.2
 -5 10 -2 98.29 12.9
 5 10 2 99.39 9.4
 -5 10 -2 116.19 12.7
 5 10 2 101.39 5.3
 6 -10 2 62.89 7.7
 6 -10 2 71.39 10.8
 -6 -10 -2 65.39 9.6
 6 10 2 51.99 8
 -6 10 -2 69.19 10
 -6 10 -2 59.99 8.8
 -6 10 -2 53.59 10.5
 7 -10 2 17.7 8.9
 -7 -10 -2 28.1 7.5
 -7 10 -2 26.7 8.9
 -7 10 -2 14.7 8.7
 -7 10 -2 16.6 9.7
 8 -10 2 278.27 18.2
 -8 10 -2 263.87 18.8
 -8 10 -2 261.27 16.6
 9 -10 2 28.5 12.5
 -9 10 -2 16.1 10.1
 -9 10 -2 35.2 16.1
 8 -11 -2 10 10.3
 8 -11 -2 24 10.3
 -8 -11 2 34.4 10.2
 -8 11 2 23.4 9.9
 -8 11 2 25.9 10.8
 -7 -11 2 272.37 17.3
 7 -11 -2 261.87 17.6
 7 -11 -2 233.58 17.3
 -7 11 2 273.37 17.9
 -7 11 2 258.77 17.4
 6 -11 -2 86.69 11.6
 -6 -11 2 128.39 12.7
 6 11 -2 106.19 7.4
 -6 11 2 119.49 13.1
 -6 11 2 139.49 15
 -5 -11 2 310.67 16.8
 5 -11 -2 309.17 16.8
 -5 -11 2 283.07 15.4
 -5 -11 2 295.87 10.9
 5 -11 -2 281.77 15
 -5 11 2 302.57 16.9
 5 11 -2 279.97 17.1
 5 11 -2 313.77 11.8
 -5 11 2 329.57 20.5
 4 -11 -2 17.9 7.9
 -4 -11 2 11.7 5.6
 4 -11 -2 19.3 7.3
 -4 -11 2 27.9 8.9
 -4 -11 2 29.1 7.9
 -4 11 2 28.5 9.2
 -4 11 2 3.3 7.4
 -4 11 2 23.6 8
 4 11 -2 20 7
 -3 -11 2 102.09 11.5
 3 -11 -2 101.99 10.2
 -3 -11 2 91.59 5.6
 -3 -11 2 86.59 5.2
 -3 -11 2 99.09 8
 3 -11 -2 73.69 10
 -3 -11 2 84.29 10
 -3 11 2 109.19 10.5
 3 11 -2 86.49 7.9
 -3 11 2 116.39 11.8
 3 11 -2 110.69 10.6
 -2 -11 2 33.8 8.8
 2 -11 -2 31.5 7.7
 -2 -11 2 31.8 6.5
 -2 -11 2 30.9 4.3
 -2 -11 2 35.1 5.1
 2 -11 -2 22.9 8.4
 -2 11 2 51.49 9.3
 2 11 -2 34 6
 -2 11 2 35.3 7.5
 2 11 -2 37.7 8
 1 -11 -2 268.27 14.1
 1 -11 -2 296.57 15.8
 -1 -11 2 274.97 12.1
 -1 -11 2 278.07 11.4
 -1 -11 2 303.07 16.2
 -1 11 2 308.97 19
 -1 11 2 288.47 13.8
 1 11 -2 290.57 13.5
 1 11 -2 312.27 15.7
 0 -11 -2 235.88 16.7
 0 -11 2 193.88 14.1
 0 -11 -2 208.18 11.8
 0 11 -2 245.58 15.4
 0 11 -2 223.68 12.3
 0 11 2 210.08 13.3
 0 11 2 211.18 14.1
 1 -11 2 613.24 22.8
 -1 -11 -2 569.84 19.4
 1 -11 2 571.64 20.4
 -1 -11 -2 599.34 20
 -1 -11 -2 580.74 23.3
 1 11 2 584.84 19.2
 1 11 2 609.74 23
 -1 11 -2 584.44 21.1
 -1 11 -2 607.54 23.3
 2 -11 2 148.39 11.1
 -2 -11 -2 107.79 8.3
 -2 -11 -2 136.19 9.1
 -2 -11 -2 143.49 8.2
 -2 -11 -2 124.49 13
 2 -11 2 129.09 11.9
 2 11 2 131.89 8.1
 -2 11 -2 159.38 13.2
 -2 11 -2 122.29 11.9
 2 11 2 117.49 8.2
 2 11 2 132.39 11.3
 -3 -11 -2 30 4.6
 -3 -11 -2 29.6 5.2
 -3 -11 -2 38.6 9.5
 3 -11 2 24.1 7.8
 3 -11 2 28.4 8.3
 -3 -11 -2 13.1 7.5
 -3 11 -2 37.9 8.7
 3 11 2 33.6 7.8
 3 11 2 39 4.5
 -3 11 -2 30 9.1
 3 11 2 25.3 4.6
 4 -11 2 27.9 8
 4 -11 2 37.8 7.8
 -4 -11 -2 19.7 3.8
 -4 -11 -2 23.8 7.8
 4 11 2 26.3 7.3
 -4 11 -2 14.9 8.3
 -4 11 -2 20.2 7.4
 -4 11 -2 13.2 8.6
 4 11 2 16.8 4.7
 5 -11 2 125.69 11.3
 5 -11 2 135.89 12.7
 -5 11 -2 148.59 11.8
 5 11 2 107.29 10.5
 -5 11 -2 147.29 13.6
 -5 11 -2 153.58 16.5
 6 -11 2 16.2 9.2
 -6 11 -2 15.2 9.6
 -6 11 -2 17.3 9
 7 -11 2 107.69 12.7
 -7 11 -2 86.79 12.7
 -7 11 -2 79.19 11.8
 8 -11 2 30.9 10.7
 -8 11 -2 7.8 9.1
 -8 11 -2 27.5 12.3
 7 -12 -2 32.6 10.7
 7 -12 -2 2.3 9.7
 -7 -12 2 13 10.2
 -7 12 2 26.2 10.3
 -7 12 2 16.7 10.6
 -6 -12 2 175.28 16.2
 6 -12 -2 179.38 15.8
 -6 12 2 191.68 15.5
 -6 12 2 182.38 16.6
 -5 -12 2 15.4 10.2
 5 -12 -2 31.7 9.6
 5 12 -2 23.4 5.3
 -5 12 2 14.9 9.5
 -5 12 2 19 9.4
 4 -12 -2 118.19 12.4
 4 -12 -2 112.49 11.5
 -4 -12 2 113.89 14.2
 -4 12 2 110.09 12.6
 4 12 -2 123.59 8.7
 4 12 -2 105.19 11.4
 -4 12 2 131.59 13.3
 -3 -12 2 99.19 5.6
 -3 -12 2 90.59 5.6
 -3 -12 2 114.89 12.8
 3 -12 -2 101.69 11.1
 3 -12 -2 112.69 11.7
 -3 -12 2 79.49 8
 -3 12 2 103.69 12.2
 -3 12 2 104.79 11
 3 12 -2 121.89 12.1
 3 12 -2 97.39 8.9
 -2 -12 2 46.1 5.9
 2 -12 -2 52.99 10.3
 -2 -12 2 61.69 6.1
 2 -12 -2 68.29 9.4
 -2 12 2 60.49 8.9
 2 12 -2 64.79 7.3
 2 12 -2 50.79 9.5
 -2 12 2 71.89 10.9
 -1 -12 2 42.5 6.1
 1 -12 -2 52.39 8.5
 1 -12 -2 52.69 10.1
 -1 -12 2 49.5 6.7
 -1 12 2 39.1 9.8
 -1 12 2 49.2 7.9
 1 12 -2 46.2 7.5
 1 12 -2 48.5 9.5
 0 -12 2 78.19 8.5
 0 -12 -2 64.59 8.3
 0 -12 -2 65.69 10.5
 0 -12 2 83.79 11.3
 0 12 -2 71.59 10.6
 0 12 2 73.09 8.2
 0 12 2 69.79 10.5
 0 12 -2 68.89 8.8
 -1 -12 -2 39.9 9.7
 1 -12 2 44.2 9.7
 1 -12 2 31.6 7.5
 -1 12 -2 41.7 10.1
 -1 12 -2 24.2 7.9
 1 12 2 46.3 9.6
 1 12 2 38.2 6.9
 -2 -12 -2 16.4 9.2
 -2 -12 -2 6.5 5.5
 2 -12 2 19.9 8.9
 -2 -12 -2 11.6 6.4
 -2 -12 -2 16.7 4.8
 2 -12 2 12.3 7.3
 2 12 2 10.2 4.9
 2 12 2 7.2 8
 -2 12 -2 7.7 8.9
 2 12 2 9.3 5
 -2 12 -2 16.8 8.2
 3 -12 2 57.69 9.1
 3 -12 2 33.6 9.4
 -3 -12 -2 60.29 10.8
 -3 -12 -2 45.1 5.7
 3 12 2 46.4 5.1
 -3 12 -2 47.8 10.5
 3 12 2 40 8.6
 -3 12 -2 34.9 9.4
 -4 -12 -2 143.99 14.1
 4 -12 2 110.29 11.9
 -4 -12 -2 115.89 6.5
 4 -12 2 127.89 12.1
 -4 12 -2 143.79 15.3
 -4 12 -2 111.69 12.5
 -5 -12 -2 11.6 9.3
 5 -12 2 -0.7 8.6
 -5 12 -2 9.5 9.3
 -5 12 -2 -4.6 8.5
 6 -12 2 147.99 14.6
 -6 -12 -2 150.58 14.8
 -6 12 -2 177.38 15.1
 -6 12 -2 140.69 15.2
 -7 -12 -2 41.8 11
 7 -12 2 42.9 11.3
 -7 12 -2 24.2 10.4
 -7 12 -2 33.3 11.7
 -6 -13 2 61.49 12.2
 6 -13 -2 77.99 12.8
 6 -13 -2 87.79 13
 -6 13 2 78.69 12.7
 -6 13 2 75.49 12.7
 5 -13 -2 187.28 16.6
 -5 -13 2 201.18 16.7
 -5 13 2 185.38 16.3
 -5 13 2 177.88 15.3
 4 -13 -2 22.5 9.4
 4 13 -2 16.5 5.8
 -4 13 2 11.8 9.1
 -4 13 2 27.7 10.2
 3 -13 -2 97.39 12.7
 -3 -13 2 111.39 7.3
 3 -13 -2 124.39 12.2
 -3 13 2 130.89 14.6
 -3 13 2 134.09 14.8
 2 -13 -2 25.1 8.6
 2 -13 -2 28 10
 -2 -13 2 26.6 5.4
 2 13 -2 24.5 7.3
 2 13 -2 27.9 8.8
 -2 13 2 49.1 11.1
 -2 13 2 35.1 8.5
 -1 -13 2 54.09 11
 1 -13 -2 41.9 8.9
 1 13 -2 39.1 8.5
 -1 13 2 47.9 8.2
 1 13 -2 50.09 10.5
 -1 13 2 53.19 10.7
 0 -13 2 155.48 14.9
 0 -13 -2 161.98 11.7
 0 -13 -2 173.28 15.4
 0 -13 2 169.68 11.3
 0 13 2 173.98 18.3
 0 13 -2 188.58 16.4
 0 13 2 165.48 11.5
 0 13 -2 171.08 13.2
 -1 -13 -2 97.49 9.2
 -1 -13 -2 93.49 12.9
 1 -13 2 89.49 12.6
 1 -13 2 88.89 9.8
 1 13 2 108.09 12.5
 -1 13 -2 94.49 12.3
 1 13 2 84.09 9.1
 -1 13 -2 92.19 10.4
 2 -13 2 57.69 10.6
 2 -13 2 49.3 8.8
 -2 -13 -2 42.2 10.7
 2 13 2 53.49 6.6
 -2 13 -2 43.9 11
 2 13 2 58.49 10.2
 -2 13 -2 68.59 12
 3 -13 2 1.2 8.9
 -3 -13 -2 -0.9 4.2
 -3 -13 -2 5.7 11.2
 3 13 2 0.9 4.2
 -3 13 -2 2.7 8.4
 -3 13 -2 5.5 9.4
 -4 -13 -2 27.9 11.1
 4 -13 2 40.8 9.9
 -4 13 -2 27.8 11.4
 -4 13 -2 46.2 10.2
 -5 -13 -2 115.69 14
 5 -13 2 110.59 12.9
 -5 13 -2 102.79 13.5
 -5 13 -2 98.89 13.1
 6 -13 2 23.9 10.4
 -6 -13 -2 27.8 11.3
 -6 13 -2 17.9 11
 -6 13 -2 33.5 12.4
 4 -14 -2 260.17 18.1
 -4 14 2 334.47 20.1
 -4 14 2 267.87 19.1
 3 -14 -2 38.1 10.3
 -3 -14 2 31.3 12.2
 -3 14 2 55.19 13.2
 -3 14 2 43.7 10.4
 -2 -14 2 310.57 22.1
 2 -14 -2 320.37 17.4
 2 14 -2 335.67 17.6
 -2 14 2 287.47 19.1
 -1 -14 2 12.5 5.9
 1 -14 -2 6.9 8.2
 -1 -14 2 9.2 10.1
 1 -14 -2 -1.6 10.6
 1 14 -2 11.3 7.9
 -1 14 2 1 10.2
 1 14 -2 -4.7 9.4
 -1 14 2 11.3 8.1
 0 -14 2 57.19 8
 0 -14 2 36.5 10.8
 0 -14 -2 47.8 8.8
 0 -14 -2 33 11.9
 0 14 2 54.99 8.5
 0 14 -2 46 11.7
 0 14 -2 31.6 8.9
 0 14 2 41 10.9
 1 -14 2 17.5 8.1
 1 -14 2 24.8 10.7
 -1 -14 -2 4.9 6.7
 -1 -14 -2 30.7 11.1
 1 14 2 8.9 6.5
 -1 14 -2 23.8 10.9
 1 14 2 22.7 10.8
 2 -14 2 13.5 9.2
 -2 -14 -2 15.8 5.8
 -2 14 -2 10.7 9
 -2 14 -2 10.5 10.5
 3 -14 2 26.4 9.3
 -3 -14 -2 28.1 12.4
 -3 14 -2 19.5 11.8
 -3 14 -2 8 9.7
 4 -14 2 6.8 8.7
 -4 -14 -2 15.4 11.9
 -4 14 -2 -4.4 8.9
 -4 14 -2 4.1 10.9
 13 0 -3 107.39 12
 13 0 -3 93.29 12
 12 0 -3 13.2 7.8
 12 0 -3 13.4 8.5
 11 0 -3 80.29 9.3
 -10 0 3 -0.8 2.6
 10 0 -3 0.9 5.7
 10 0 -3 2.7 6.6
 9 0 -3 22.6 6
 9 0 -3 28.6 6.9
 8 0 -3 67.09 7.8
 8 0 -3 80.49 7.6
 7 0 -3 1531.85 42.2
 7 0 -3 1520.75 45.1
 7 0 -3 1551.84 42.3
 6 0 -3 -1.2 3.8
 -6 0 3 1.2 4.3
 6 0 -3 2.5 3.6
 6 0 -3 0.5 4
 5 0 -3 1107.59 30.7
 5 0 -3 1131.69 30.7
 5 0 -3 1109.99 31.3
 -5 0 3 1111.79 31.5
 5 0 -3 1129.09 31.4
 -4 0 3 0.4 1.5
 -4 0 3 1 3.3
 4 0 -3 -1.1 3.1
 -4 0 3 0.7 1.5
 -4 0 3 4.8 3.6
 4 0 -3 2.7 3.5
 -4 0 3 1.6 3.9
 4 0 -3 6.1 3.7
 4 0 -3 1.2 3.2
 3 0 -3 3527.25 91.79
 -3 0 3 3599.64 90.79
 3 0 -3 3692.13 91.89
 -3 0 3 3641.74 90.89
 3 0 -3 3578.34 92.29
 -3 0 3 3633.54 92.29
 -3 0 3 3619.34 91.79
 3 0 -3 3585.94 92.39
 2 0 -3 3.2 1.4
 2 0 -3 5 1.4
 -2 0 3 5.8 2.9
 2 0 -3 2.9 2.4
 2 0 -3 6.6 3
 -1 0 -3 -0.1 0.8
 -2 0 -3 5 1.5
 -2 0 -3 -1.1 2.6
 2 0 3 -0.8 2.9
 3 0 3 3133.39 79.69
 -3 0 -3 3058.79 79.89
 -3 0 -3 3093.69 79.69
 3 0 3 3177.08 79.89
 -4 0 -3 -1.1 3.6
 4 0 3 5.2 3.3
 -4 0 -3 3.8 3.7
 4 0 3 5 3.5
 -5 0 -3 307.87 11.3
 -5 0 -3 311.47 11.7
 5 0 3 299.47 11.2
 5 0 3 298.37 11
 -6 0 -3 8.6 4.5
 6 0 3 0.3 3.8
 -6 0 -3 7.9 4.6
 6 0 3 1.6 3.6
 6 0 3 4.1 4
 7 0 3 7.5 4.6
 -7 0 -3 14.4 5.3
 7 0 3 12.3 5.1
 -8 0 -3 107.29 9.5
 -8 0 -3 106.89 9.9
 8 0 3 115.59 8.9
 8 0 3 111.49 9.4
 9 0 3 7.2 6.7
 9 0 3 7.3 5.9
 -9 0 -3 4.5 6.8
 -9 0 -3 5.1 6.5
 -10 0 -3 -3.8 6.9
 10 0 3 4.1 6.3
 10 0 3 4.4 6.3
 -10 0 -3 0.3 7
 -11 0 -3 -2.1 7.3
 11 0 3 19 7.4
 -11 0 -3 6.4 8.6
 13 0 3 47 10
 13 0 3 56.49 10.5
 13 -1 -3 44.3 10.3
 13 -1 -3 61.39 10.6
 13 1 -3 48.1 10
 13 1 -3 51.99 9.6
 12 -1 -3 57.99 9.7
 12 -1 -3 44.5 9.7
 -12 1 3 28.4 4
 12 1 -3 37.2 9.2
 12 1 -3 31.5 8.7
 11 -1 -3 168.98 13.8
 11 -1 -3 163.58 13.4
 -11 1 3 152.28 6.8
 -11 1 3 151.58 6.8
 11 1 -3 168.98 11.6
 11 1 -3 152.18 12.8
 10 -1 -3 175.08 12.8
 10 -1 -3 179.28 12
 -10 1 3 172.18 7
 10 1 -3 184.98 12.6
 -10 1 3 179.68 7
 10 1 -3 182.48 11.2
 9 -1 -3 389.06 16
 9 -1 -3 375.56 16.6
 -9 -1 3 354.16 10.8
 -9 -1 3 361.66 10.8
 9 1 -3 368.36 14.7
 -9 1 3 364.66 11.1
 -9 1 3 384.16 17
 9 1 -3 363.06 15.9
 8 -1 -3 3737.83 99.39
 8 -1 -3 3758.52 100.19
 -8 1 3 3894.41 95.99
 8 1 -3 3730.23 99.59
 8 1 -3 3744.03 98.79
 -8 1 3 3817.22 100.29
 -8 1 3 3788.22 95.79
 7 -1 -3 221.58 11.5
 -7 1 3 200.28 7.1
 -7 1 3 252.27 12
 7 1 -3 252.67 10.9
 7 1 -3 220.78 9.5
 -7 1 3 208.18 7.2
 7 1 -3 222.58 9.8
 -6 -1 3 1185.88 30.8
 6 -1 -3 1219.48 34.3
 6 -1 -3 1206.48 34.4
 6 -1 -3 1125.69 33.5
 -6 -1 3 1184.78 30.8
 6 -1 -3 1214.58 33.8
 -6 1 3 1192.98 31.1
 6 1 -3 1199.78 32.9
 6 1 -3 1235.58 33.9
 -6 1 3 1232.48 34.5
 6 1 -3 1194.48 32.9
 -6 1 3 1174.38 31
 6 1 -3 1221.28 33.7
 -5 -1 3 49.99 2.9
 5 -1 -3 56.89 8.4
 5 -1 -3 45.6 5.6
 5 -1 -3 55.29 5.8
 5 -1 -3 57.99 6
 -5 -1 3 46.4 5.1
 -5 -1 3 58.09 3
 -5 1 3 52.89 5.9
 5 1 -3 53.59 5.4
 -5 1 3 54.19 3.5
 -5 1 3 44.8 4.9
 5 1 -3 46.9 5.1
 5 1 -3 50.69 4.9
 5 1 -3 63.59 5.1
 -5 1 3 47.4 3.3
 4 -1 -3 1730.33 46.2
 -4 -1 3 1762.32 44
 4 -1 -3 1734.83 45.8
 -4 -1 3 1736.23 45.8
 -4 -1 3 1725.23 44
 4 -1 -3 1688.63 45.7
 4 -1 -3 1729.03 46.1
 -4 1 3 1813.92 44.3
 -4 1 3 1683.43 46.2
 -4 1 3 1700.53 45.7
 4 1 -3 1683.43 44.9
 4 1 -3 1741.63 45.8
 -4 1 3 1670.23 44.1
 4 1 -3 1770.32 45.1
 4 1 -3 1733.43 45.8
 -3 -1 3 21 3.6
 3 -1 -3 20.7 3.8
 -3 -1 3 14.5 2.8
 3 -1 -3 17.4 3.6
 3 -1 -3 18.3 4
 3 -1 -3 21.3 3.8
 -3 -1 3 10.4 2.1
 -3 -1 3 23.3 2.5
 3 1 -3 17.6 3.3
 -3 1 3 15.7 4.1
 -3 1 3 12.1 2.3
 -3 1 3 18.1 3.8
 3 1 -3 21.4 3.6
 3 1 -3 14.6 2.8
 3 1 -3 11.2 2.5
 2 -1 -3 32.7 3.6
 -2 -1 3 52.99 3.2
 2 -1 -3 43.2 4.8
 2 -1 -3 44.2 3.1
 2 -1 -3 43.6 4.5
 -2 -1 3 46.8 2.9
 2 1 -3 47 2.9
 -2 1 3 34.2 3.7
 2 1 -3 42.5 4.2
 -2 1 3 44 4.4
 -2 1 3 36.8 3.4
 -2 1 3 41.7 4.2
 2 1 -3 39.6 3
 1 -1 -3 18.6 2.5
 -1 -1 3 14.6 2.3
 -1 -1 3 16.5 1.4
 1 -1 -3 17.5 2.2
 1 -1 -3 15.4 2.6
 1 -1 -3 12.5 2.2
 -1 -1 3 20.5 2.5
 1 1 -3 19 2.6
 -1 1 3 16.1 2.3
 -1 1 3 14 2.9
 -1 1 3 10.9 2.3
 -1 1 3 10.9 2.6
 0 -1 -3 -1.6 1.1
 -1 -1 -3 418.56 11.1
 -1 -1 -3 384.86 10.8
 -1 -1 -3 378.06 10.3
 -1 1 -3 395.36 11
 -1 1 -3 412.86 11.5
 1 1 3 372.66 11.3
 -1 1 -3 376.16 11.1
 2 -1 3 41.2 2.7
 -2 -1 -3 43.4 3.1
 -2 -1 -3 36.4 3.3
 2 -1 3 39.4 4
 2 -1 3 33.4 3.6
 2 -1 3 38.2 2.6
 -2 -1 -3 37.7 3.4
 -2 1 -3 39.3 4.1
 -2 1 -3 37.3 3.3
 -2 1 -3 45.6 4.2
 2 1 3 39.9 4.3
 -2 1 -3 41 3.1
 2 1 3 43.3 2.3
 2 1 3 37.5 2.1
 2 1 3 34.3 3.3
 -3 -1 -3 969.6 25.9
 -3 -1 -3 960.6 25.3
 -3 -1 -3 982.1 26.4
 -3 -1 -3 931.51 25
 3 -1 3 989.3 26.8
 3 -1 3 996.5 26.9
 3 1 3 997.5 26.4
 -3 1 -3 944.01 25.1
 -3 1 -3 987.4 26.9
 -3 1 -3 991.1 27
 3 1 3 972.1 25.9
 -3 1 -3 979.1 25.3
 4 -1 3 7395.86 185.68
 -4 -1 -3 7248.57 185.18
 -4 -1 -3 7231.78 184.88
 4 -1 3 7485.75 185.78
 4 1 3 7344.97 184.88
 4 1 3 7378.56 185.18
 -4 1 -3 7449.95 183.68
 -4 1 -3 7105.69 185.58
 -4 1 -3 7262.37 183.58
 -4 1 -3 7276.37 185.78
 5 -1 3 502.85 16.3
 -5 -1 -3 502.05 15.9
 5 -1 3 500.35 16.2
 5 -1 3 489.75 17.5
 -5 -1 -3 492.35 15.6
 5 1 3 468.85 15.4
 5 1 3 505.55 16.4
 -5 1 -3 517.55 16.6
 -5 1 -3 501.65 13.3
 5 1 3 493.75 15.5
 -5 1 -3 499.85 16.5
 -6 -1 -3 24.2 4.8
 6 -1 3 34.3 4.9
 6 -1 3 24.9 4.8
 6 -1 3 28.4 5
 -6 1 -3 27.3 5.4
 -6 1 -3 32.7 5.4
 7 1 3 55.99 6.1
 -8 -1 -3 118.29 9.5
 8 -1 3 85.09 8.8
 8 -1 3 110.89 9.4
 -8 -1 -3 128.39 14
 -8 1 -3 91.19 9.7
 -8 1 -3 93.59 9.7
 8 1 3 99.49 8.6
 8 1 3 94.69 8.5
 -9 -1 -3 -3.3 6.1
 9 -1 3 10.3 6.4
 9 -1 3 1.7 5.9
 -9 -1 -3 12.1 6.5
 -9 1 -3 13.1 7.3
 -9 1 -3 1 6.6
 9 1 3 5.8 5.9
 9 1 3 -4.1 5.1
 -10 -1 -3 5.7 6.8
 10 -1 3 7.1 6.8
 -10 -1 -3 -5.8 6.7
 10 -1 3 2.4 6.8
 -10 1 -3 -5.1 7
 10 1 3 5.1 6.4
 10 1 3 6.6 6.1
 -10 1 -3 6.9 7.4
 11 -1 3 116.19 13.1
 -11 -1 -3 133.69 12.8
 11 -1 3 125.09 12.2
 11 1 3 139.79 11.1
 -11 1 -3 160.88 20.4
 11 1 3 127.19 11.7
 12 -1 3 168.18 14.6
 12 -1 3 208.88 14.6
 -12 1 -3 196.68 15.8
 12 1 3 194.18 13.9
 12 1 3 195.48 14.1
 13 -1 3 56.09 10.6
 13 -1 3 58.49 11
 13 1 3 48.5 9.6
 13 1 3 55.79 10
 13 -2 -3 33 9.9
 13 -2 -3 32.3 10.3
 13 2 -3 20.9 7.8
 -13 2 3 35.8 4.8
 13 2 -3 26 9.1
 -13 2 3 29.1 5.5
 -12 -2 3 21 4.2
 12 -2 -3 33.4 9.5
 12 2 -3 21.1 8.1
 12 2 -3 43.5 8.5
 -12 2 3 26.2 4.7
 -11 -2 3 53.89 5.1
 11 -2 -3 79.89 10.2
 -11 -2 3 58.29 5.2
 11 -2 -3 70.59 10.5
 11 2 -3 69.09 9.3
 -11 2 3 64.99 5.7
 11 2 -3 82.89 8.3
 -11 2 3 60.79 5.8
 10 -2 -3 8.7 7.5
 -10 -2 3 15.9 3.6
 10 -2 -3 3.2 6.9
 -10 -2 3 13.2 3.5
 -10 2 3 8.8 7.7
 10 2 -3 16.4 6.7
 10 2 -3 9.5 5.7
 -10 2 3 9.2 3.8
 -10 2 3 3.7 3.6
 9 -2 -3 231.98 14
 -9 -2 3 260.97 8.9
 9 -2 -3 264.27 13.7
 -9 2 3 268.47 9.4
 -9 2 3 260.87 14.6
 9 2 -3 272.07 12.1
 9 2 -3 238.68 13
 -9 2 3 273.47 9.4
 8 -2 -3 88.69 9.1
 -8 -2 3 102.09 5.2
 8 -2 -3 95.39 9.3
 -8 -2 3 97.79 5.2
 -8 2 3 112.39 5.9
 -8 2 3 92.89 10.3
 8 2 -3 93.99 7.4
 8 2 -3 90.19 7.5
 -8 2 3 98.99 5.6
 8 2 -3 93.59 8.9
 7 -2 -3 1011.7 30.3
 -7 -2 3 1015.5 26.9
 -7 -2 3 1041.1 27.1
 7 -2 -3 1020.6 31
 7 2 -3 1013.9 28.6
 7 2 -3 1018.3 30
 -7 2 3 1021.8 31.1
 7 2 -3 1032.2 29.7
 -7 2 3 992.4 27.2
 7 2 -3 979.4 28.5
 -7 2 3 1045.7 27.4
 -6 -2 3 4 2.4
 6 -2 -3 2 5.5
 6 -2 -3 12.9 4.9
 -6 -2 3 11.1 2.7
 6 -2 -3 9.9 4.5
 6 2 -3 8.8 3.5
 -6 2 3 5.7 2.8
 6 2 -3 10.9 4.4
 6 2 -3 9.2 3.4
 -6 2 3 10.3 5.6
 -6 2 3 6.9 2.8
 5 -2 -3 2736.93 72.89
 -5 -2 3 2737.13 71.89
 5 -2 -3 2709.43 72.49
 -5 -2 3 2706.83 70.39
 -5 -2 3 2792.82 70.49
 5 -2 -3 2764.22 72.99
 5 -2 -3 2823.92 72.59
 5 2 -3 2815.62 72.19
 -5 2 3 2765.82 72.49
 -5 2 3 2760.72 73.09
 5 2 -3 2735.83 70.99
 -5 2 3 2706.53 70.59
 5 2 -3 2789.22 71.99
 -5 2 3 2834.62 70.69
 5 2 -3 2789.92 71.09
 -4 -2 3 144.29 7
 4 -2 -3 154.88 8.1
 4 -2 -3 146.99 7.7
 4 -2 -3 146.99 8.3
 -4 -2 3 159.88 6
 -4 -2 3 149.19 6.5
 4 -2 -3 156.18 8.1
 4 2 -3 152.38 7.3
 -4 2 3 147.69 8.5
 -4 2 3 164.88 6.3
 4 2 -3 159.38 7.2
 4 2 -3 159.08 6.1
 -4 2 3 144.99 6.1
 -4 2 3 147.89 7.9
 -3 -2 3 121.19 5.4
 3 -2 -3 121.59 5.4
 3 -2 -3 128.69 7.3
 3 -2 -3 121.69 6.9
 -3 -2 3 129.29 5.4
 -3 -2 3 124.19 6.2
 3 2 -3 125.69 4.7
 3 2 -3 125.59 4.6
 3 2 -3 126.69 4.6
 -3 2 3 122.59 5.7
 3 2 -3 123.99 4.7
 3 2 -3 123.49 6.3
 -3 2 3 122.99 7.3
 -3 2 3 124.69 5.6
 2 -2 -3 331.17 10.1
 2 -2 -3 333.47 11
 -2 -2 3 325.47 10.1
 2 -2 -3 330.77 10
 2 -2 -3 321.37 10.6
 2 -2 -3 330.77 10.9
 -2 -2 3 324.77 10.4
 2 2 -3 331.87 8.7
 2 2 -3 326.77 9.9
 2 2 -3 328.77 8.7
 -2 2 3 318.37 10.1
 2 2 -3 334.57 9.8
 -2 2 3 334.67 11.1
 -2 2 3 331.97 10.6
 2 2 -3 327.67 11.3
 -1 -2 3 90.19 4.9
 1 -2 -3 93.29 6.2
 1 -2 -3 83.29 4.9
 1 -2 -3 95.29 5
 -1 -2 3 77.49 5.1
 -1 -2 3 110.09 3.7
 1 -2 -3 90.69 4.9
 1 -2 -3 95.39 5.1
 1 2 -3 99.49 5.2
 -1 2 3 90.99 5.2
 1 2 -3 97.79 3.1
 -1 2 3 100.89 4.9
 1 2 -3 96.39 5
 -1 2 3 87.59 5.3
 -1 2 3 93.09 5
 0 -2 3 4.6 2
 0 -2 3 4.9 2.7
 0 -2 -3 6.3 2.8
 0 -2 -3 7.3 3
 0 -2 -3 6.2 2
 0 -2 3 11 3.1
 0 -2 3 9.3 3.2
 0 -2 -3 8.5 1.9
 0 -2 -3 8.7 2.9
 0 2 -3 7.2 3.1
 0 2 3 5.9 2.1
 0 2 -3 3.7 2.8
 0 2 3 6 3
 0 2 3 8.4 2.9
 0 2 -3 6.4 2.8
 0 2 -3 9.1 2.2
 -1 -2 -3 661.73 17.5
 1 -2 3 656.53 17.7
 1 -2 3 644.04 18.1
 1 -2 3 636.34 17.5
 -1 -2 -3 712.83 20
 1 -2 3 637.94 17.6
 1 2 3 628.74 17.5
 1 2 3 606.34 18
 -1 2 -3 606.54 18.3
 1 2 3 637.44 17.5
 -1 2 -3 630.54 18.1
 -1 2 -3 639.34 18.1
 -2 -2 -3 2636.94 66.69
 2 -2 3 2673.63 68.19
 -2 -2 -3 2671.43 67.69
 2 -2 3 2683.73 67.49
 -2 -2 -3 2586.24 67.49
 -2 -2 -3 2657.73 67.49
 2 -2 3 2667.03 67.49
 2 -2 3 2625.74 68.39
 2 2 3 2631.44 66.69
 2 2 3 2718.43 67.69
 2 2 3 2682.83 67.29
 -2 2 -3 2577.64 67.69
 -2 2 -3 2646.54 68.49
 2 2 3 2669.13 66.69
 2 2 3 2669.33 67.29
 -2 2 -3 2625.84 68.29
 3 -2 3 422.66 11.5
 3 -2 3 423.76 13.3
 -3 -2 -3 410.06 11.6
 -3 -2 -3 388.26 11.7
 -3 -2 -3 409.86 11.8
 3 -2 3 396.86 14.2
 3 -2 3 409.66 11.2
 -3 -2 -3 412.56 12.4
 3 2 3 399.96 11.6
 -3 2 -3 414.36 13.6
 3 2 3 406.36 12.3
 -3 2 -3 399.76 11.9
 -3 2 -3 405.76 12
 3 2 3 414.76 11.6
 3 2 3 415.66 10.7
 -3 2 -3 418.66 13.7
 -4 -2 -3 1152.08 30.5
 -4 -2 -3 1175.18 30.6
 4 -2 3 1207.18 32.7
 4 -2 3 1180.68 32.7
 -4 -2 -3 1187.88 31.2
 -4 -2 -3 1158.88 31.6
 4 -2 3 1198.48 32.7
 -4 2 -3 1197.98 32.9
 -4 2 -3 1090.59 32.3
 -4 2 -3 1137.19 32.6
 -4 2 -3 1182.28 30.9
 4 2 3 1212.08 31.2
 4 2 3 1180.68 31.2
 4 2 3 1194.48 31.6
 5 -2 3 119.39 8
 -5 -2 -3 133.19 6.5
 5 -2 3 123.39 7.6
 -5 -2 -3 131.99 5.1
 -5 -2 -3 137.29 7.3
 -5 -2 -3 130.39 5.1
 5 -2 3 147.19 8.1
 -5 2 -3 130.79 5.6
 5 2 3 121.29 6.2
 -5 2 -3 118.39 8.5
 -5 2 -3 128.79 8
 5 2 3 143.79 6.7
 5 2 3 126.79 6.6
 -6 -2 -3 330.67 9.9
 -6 -2 -3 351.76 10
 -6 -2 -3 358.06 12.2
 -6 -2 -3 335.57 12.2
 6 2 3 334.07 12.1
 6 2 3 352.36 12.1
 -6 2 -3 333.77 10.3
 6 2 3 347.87 12
 -6 2 -3 342.57 13.9
 -6 2 -3 336.37 10.4
 -7 -2 -3 543.45 15.2
 7 -2 3 554.84 19.5
 -7 -2 -3 578.64 18.2
 -7 -2 -3 556.74 15.2
 -7 -2 -3 552.24 18.1
 7 2 3 547.55 17.8
 -7 2 -3 555.24 15.7
 -7 2 -3 596.24 19.9
 -7 2 -3 550.34 15.6
 -7 2 -3 545.85 19.7
 7 2 3 547.05 17.9
 7 2 3 549.15 18.8
 -8 -2 -3 562.14 15.4
 -8 -2 -3 579.84 15.5
 8 -2 3 573.94 20.4
 -8 -2 -3 511.65 20.4
 -8 2 -3 562.44 20.7
 8 2 3 533.55 18.6
 8 2 3 553.34 18.9
 -8 2 -3 561.24 20.6
 -8 2 -3 568.84 15.9
 8 2 3 552.84 18.8
 -8 2 -3 567.04 16
 -9 -2 -3 218.98 7.5
 -9 -2 -3 209.78 7.5
 9 -2 3 240.58 13.5
 -9 -2 -3 232.98 12.5
 9 -2 3 225.18 13.2
 -9 2 -3 227.28 13.7
 9 2 3 246.48 12
 -9 2 -3 219.78 8.4
 -9 2 -3 229.38 13.8
 9 2 3 229.18 12.4
 -10 -2 -3 24 7.3
 10 -2 3 25.8 8.5
 10 -2 3 21.7 7.6
 10 2 3 17.8 6.4
 -10 2 -3 22.2 8.7
 10 2 3 26.6 6.9
 -10 2 -3 25.9 8.7
 -10 2 -3 33.9 4.1
 -10 2 -3 22.6 3.9
 11 -2 3 24.9 8.6
 -11 -2 -3 27.9 8
 11 -2 3 23.9 8.7
 -11 2 -3 23.6 4.2
 11 2 3 25.5 7.5
 -11 2 -3 29.8 9.6
 -11 2 -3 32.6 4.3
 11 2 3 25.5 7.3
 12 -2 3 63.59 10.7
 12 -2 3 74.99 11
 -12 2 -3 37.2 10.7
 12 2 3 65.89 9.7
 -12 2 -3 40.7 4.8
 12 2 3 43.7 9
 -12 2 -3 44.3 4.9
 12 -3 -3 38.2 10.4
 -12 -3 3 32.8 4.9
 12 -3 -3 50.49 10.3
 -12 -3 3 30.6 5
 12 3 -3 32.5 9.9
 -12 3 3 27.4 5.4
 12 3 -3 39.3 8
 -11 -3 3 1.4 4
 11 -3 -3 11.6 8.5
 -11 -3 3 5.3 4.2
 11 -3 -3 4.3 8.3
 -11 3 3 1.7 4.3
 11 3 -3 8.6 6
 -11 3 3 2.6 8.9
 11 3 -3 12.6 7.3
 10 -3 -3 40.4 9.2
 -10 -3 3 31.5 4.5
 10 -3 -3 35.5 9.9
 10 3 -3 37.7 6.5
 10 3 -3 36.1 7.5
 -10 3 3 35.3 5.8
 -10 3 3 37.1 9.9
 -9 -3 3 51.89 5.4
 9 -3 -3 53.09 9.1
 9 -3 -3 55.09 8.4
 -9 -3 3 53.89 5.5
 -9 3 3 60.99 6
 -9 3 3 60.19 9.4
 -9 3 3 55.69 6.2
 9 3 -3 63.09 6.2
 9 3 -3 65.79 6.7
 9 3 -3 65.29 8
 8 -3 -3 597.24 22.1
 8 -3 -3 588.84 21.4
 -8 -3 3 599.84 17.5
 -8 -3 3 597.14 17.5
 -8 3 3 601.24 17.9
 8 3 -3 583.24 22
 -8 3 3 615.84 22.3
 8 3 -3 606.04 18.7
 -8 3 3 592.54 17.9
 8 3 -3 604.84 21
 7 -3 -3 73.19 7.8
 -7 -3 3 71.29 5.2
 -7 -3 3 71.89 5.3
 7 -3 -3 65.79 8.1
 7 3 -3 69.59 5.6
 -7 3 3 86.99 9.5
 7 3 -3 85.39 7.1
 -7 3 3 77.49 5.6
 7 3 -3 75.29 7.4
 7 3 -3 80.09 6.2
 -7 3 3 70.49 5.7
 -6 -3 3 461.75 15
 6 -3 -3 460.85 16.9
 6 -3 -3 460.15 16.4
 -6 -3 3 430.96 13.5
 -6 -3 3 442.36 13.6
 -6 3 3 468.85 17
 -6 3 3 438.56 13.9
 6 3 -3 463.45 15
 6 3 -3 444.86 13.7
 -6 3 3 449.56 13.9
 6 3 -3 448.06 13.8
 6 3 -3 465.85 15.3
 -5 -3 3 2.3 3.5
 5 -3 -3 -1.3 4.6
 -5 -3 3 1.4 2.8
 5 -3 -3 3 4.5
 -5 -3 3 1.2 2.9
 5 -3 -3 4.9 4.4
 5 -3 -3 1.9 3.8
 5 3 -3 1.8 2.5
 -5 3 3 -0.2 3.7
 -5 3 3 4 3.2
 5 3 -3 0.4 3.3
 -5 3 3 4.5 3.2
 5 3 -3 2.2 2.6
 -5 3 3 5 4.5
 5 3 -3 0.6 3.7
 -4 -3 3 1927.31 51.39
 4 -3 -3 2084.79 50.89
 -4 -3 3 1959.1 51.39
 -4 -3 3 1963 51.79
 4 -3 -3 1967.6 52.89
 4 -3 -3 1922.11 52.99
 4 -3 -3 1997.3 50.79
 4 3 -3 2022.2 51.99
 4 3 -3 1984.2 50.39
 -4 3 3 1965.5 51.59
 -4 3 3 1971.9 53.09
 -4 3 3 1954.2 51.59
 4 3 -3 1985.7 50.39
 4 3 -3 1968.9 50.49
 4 3 -3 2032.9 50.59
 3 -3 -3 665.93 18.7
 3 -3 -3 683.63 20
 -3 -3 3 650.83 18.9
 -3 -3 3 634.74 18.9
 3 -3 -3 701.33 20.2
 -3 -3 3 691.63 19
 3 -3 -3 639.34 19.8
 3 -3 -3 693.83 18.8
 3 3 -3 672.93 19.1
 -3 3 3 670.53 20.2
 -3 3 3 672.53 19.2
 3 3 -3 675.43 18.5
 -3 3 3 682.73 19.9
 3 3 -3 689.93 18.5
 2 -3 -3 1212.78 32.5
 2 -3 -3 1250.67 33.1
 -2 -3 3 1198.08 32.3
 2 -3 -3 1185.88 32.9
 -2 -3 3 1211.08 32.6
 2 -3 -3 1227.48 32.5
 -2 3 3 1230.58 32.7
 -2 3 3 1213.78 33
 -2 3 3 1222.08 33
 2 3 -3 1256.77 32.6
 2 3 -3 1221.28 32.4
 2 3 -3 1242.68 32.5
 -2 3 3 1231.18 32.7
 -1 -3 3 4679.33 116.79
 1 -3 -3 4578.84 118.09
 -1 -3 3 4685.83 118.09
 1 -3 -3 4586.64 118.09
 1 -3 -3 4658.53 117.89
 -1 -3 3 4697.13 116.79
 1 -3 -3 4618.14 117.99
 -1 -3 3 4547.04 117.99
 -1 -3 3 4748.02 117.89
 1 3 -3 4654.73 118.69
 -1 3 3 4691.63 117.89
 1 3 -3 4556.94 117.99
 -1 3 3 4632.74 118.09
 -1 3 3 4636.74 118.19
 -1 3 3 4721.03 118.09
 1 3 -3 4672.73 117.99
 -1 -3 -3 1541.65 40.5
 1 -3 3 1540.55 40.8
 1 -3 3 1519.35 40.5
 1 -3 3 1574.74 40.4
 1 -3 3 1550.24 40.3
 -1 -3 -3 1561.14 39.1
 1 -3 3 1529.65 40.5
 1 3 3 1509.05 40.3
 -1 3 -3 1479.15 40.6
 1 3 3 1662.43 40.1
 -1 3 -3 1504.45 40.8
 1 3 3 1534.75 39
 1 3 3 1547.25 40.4
 -1 3 -3 1550.04 40.4
 -1 3 -3 1523.35 40.5
 2 -3 3 1141.49 32.4
 -2 -3 -3 1157.98 31.7
 2 -3 3 1138.29 33.5
 2 -3 3 1186.68 32.2
 -2 -3 -3 1149.58 32
 2 -3 3 1182.78 32.2
 2 -3 3 1233.68 31.7
 2 3 3 1245.18 31.4
 2 3 3 1208.18 31.5
 -2 3 -3 1218.48 32
 -2 3 -3 1209.28 32.4
 -2 3 -3 1234.58 32.7
 3 -3 3 693.13 20
 3 -3 3 678.83 20.2
 3 -3 3 661.13 18.6
 3 -3 3 696.93 20.5
 -3 -3 -3 672.03 19
 -3 -3 -3 690.73 18.9
 -3 -3 -3 664.93 19
 3 -3 3 669.63 18.7
 -3 3 -3 676.53 19
 3 3 3 684.23 18.4
 -3 3 -3 675.63 20.3
 3 3 3 675.03 17.8
 -3 3 -3 660.43 20.5
 -3 3 -3 665.43 19.2
 3 3 3 683.33 18.9
 3 3 3 679.73 17.8
 3 3 3 709.03 19.5
 4 -3 3 1884.31 47.5
 4 -3 3 1794.42 49.8
 -4 -3 -3 1844.52 48.5
 -4 -3 -3 1860.51 48.2
 4 -3 3 1870.01 51.09
 4 -3 3 1904.11 47.4
 4 -3 3 1847.42 49.9
 -4 -3 -3 1797.32 48.2
 -4 3 -3 1811.82 48.3
 -4 3 -3 1852.81 49.9
 4 3 3 1888.21 48.3
 -4 3 -3 1822.82 48.5
 4 3 3 1938.41 48.6
 4 3 3 1879.71 47.8
 -4 3 -3 1858.71 50.19
 5 -3 3 101.99 7.9
 -5 -3 -3 99.29 6.4
 5 -3 3 89.49 7.5
 5 -3 3 103.19 7.3
 -5 -3 -3 97.99 5.3
 -5 -3 -3 106.69 5.4
 -5 3 -3 101.89 7.6
 5 3 3 108.09 5.7
 -5 3 -3 95.29 8.3
 5 3 3 98.49 5.5
 -5 3 -3 100.89 5.8
 -5 3 -3 101.79 6.4
 -6 -3 -3 113.69 5.7
 -6 -3 -3 114.69 5.6
 6 -3 3 106.79 8.8
 -6 -3 -3 116.19 7.4
 6 3 3 108.09 6.4
 -6 3 -3 117.79 9.3
 -6 3 -3 125.89 9.5
 6 3 3 115.89 6.6
 -6 3 -3 110.49 6
 -6 3 -3 108.19 6.1
 7 -3 3 20.1 5.7
 7 3 3 19.5 4.1
 -7 3 -3 28.5 6.2
 8 -3 3 139.59 11
 -8 -3 -3 126.19 6.1
 -8 -3 -3 112.29 6.2
 -8 -3 -3 112.39 8.8
 8 3 3 122.59 8.4
 -8 3 -3 98.59 11
 8 3 3 135.29 8.8
 -8 3 -3 138.39 11.5
 -8 3 -3 128.79 6.8
 -8 3 -3 116.99 6.9
 8 3 3 105.99 7.8
 -9 -3 -3 34.7 4.1
 9 -3 3 43.8 8.6
 -9 -3 -3 35.7 6.7
 9 -3 3 21.4 7.6
 -9 3 -3 33.7 4.5
 -9 3 -3 23.2 8.1
 -9 3 -3 33.4 4.6
 9 3 3 29.9 6.2
 -9 3 -3 43.7 8.9
 9 3 3 37.1 7.7
 10 -3 3 111.39 11.8
 -10 -3 -3 92.19 6.1
 10 -3 3 99.79 13.2
 -10 -3 -3 97.49 9.5
 -10 3 -3 102.29 7
 -10 3 -3 82.19 6.5
 10 3 3 103.19 9.1
 10 3 3 82.69 9.1
 -11 -3 -3 15.1 7.3
 -11 -3 -3 22 4.2
 -11 -3 -3 13.6 4.3
 11 -3 3 24.1 9.4
 11 -3 3 22.9 9.2
 11 3 3 18.7 7.2
 -11 3 -3 9 4.4
 -11 3 -3 16.1 4.8
 11 3 3 29.1 7.4
 -11 3 -3 26.5 9.8
 12 -3 3 93.59 12.8
 -12 -3 -3 98.39 6.9
 12 -3 3 104.59 13.1
 -12 -3 -3 103.79 6.8
 12 3 3 102.39 10.5
 -12 3 -3 97.29 8
 -12 3 -3 111.59 13.6
 -12 3 -3 101.59 7.5
 -12 -4 3 6.2 5.2
 12 -4 -3 35.9 10.1
 12 -4 -3 24.7 10.4
 -12 -4 3 10.7 5
 12 4 -3 14.1 6.6
 12 4 -3 6.1 7.6
 -12 4 3 17.3 10.6
 -12 4 3 0.9 5.4
 -12 4 3 12.6 5.4
 11 -4 -3 81.69 11.2
 -11 -4 3 68.59 7.1
 -11 -4 3 68.19 7.2
 11 -4 -3 87.99 12.4
 -11 4 3 70.29 12.1
 -11 4 3 81.89 7.5
 11 4 -3 78.89 9.5
 -11 4 3 68.69 7.5
 11 4 -3 77.69 8.3
 -10 -4 3 13.7 6.1
 10 -4 -3 11.8 8.7
 -10 -4 3 14.1 4.9
 10 -4 -3 4.1 7.2
 -10 4 3 6.7 8.7
 10 4 -3 12.9 6.7
 -10 4 3 14.8 5.2
 10 4 -3 6.1 8
 9 -4 -3 37.3 8.6
 -9 -4 3 38.2 5.2
 9 -4 -3 34.3 8.1
 -9 -4 3 35.9 4.9
 9 4 -3 35.4 7
 -9 4 3 37.2 5.4
 -9 4 3 36.2 8.9
 9 4 -3 29.8 5.3
 9 4 -3 41.1 5.1
 -9 4 3 48.4 5.8
 8 -4 -3 167.28 11.7
 -8 -4 3 170.78 8.2
 -8 -4 3 173.38 8.4
 8 -4 -3 182.68 12.3
 8 4 -3 178.68 8.4
 -8 4 3 175.48 8.9
 -8 4 3 160.58 8.8
 -8 4 3 171.88 11.9
 8 4 -3 154.08 7.8
 8 4 -3 166.48 10.5
 -7 -4 3 1029.4 28.6
 7 -4 -3 1061.19 32.3
 -7 -4 3 1023.7 28.6
 7 -4 -3 998.3 31.2
 -7 4 3 1032.2 32.2
 7 4 -3 1029.4 28.2
 7 4 -3 1016.7 28.2
 -7 4 3 1039.8 29.1
 -7 4 3 1024.6 29
 7 4 -3 1047.4 30.2
 7 4 -3 1041 29.7
 6 -4 -3 51.19 6.5
 6 -4 -3 64.89 7.6
 -6 -4 3 60.19 5.5
 -6 -4 3 54.29 5.5
 -6 -4 3 57.69 5.5
 6 4 -3 59.69 6.1
 6 4 -3 52.79 4.4
 -6 4 3 58.59 5.9
 6 4 -3 47.2 4.2
 6 4 -3 64.49 5.9
 -6 4 3 60.29 7.7
 5 -4 -3 400.36 11.4
 -5 -4 3 357.16 15.6
 -5 -4 3 373.86 12.7
 5 -4 -3 399.16 20.2
 -5 -4 3 379.86 12.6
 5 -4 -3 402.76 18.5
 -5 4 3 383.56 12.9
 5 4 -3 388.86 12.8
 -5 4 3 374.66 20
 5 4 -3 387.26 11
 5 4 -3 391.16 13
 4 -4 -3 62.49 5.2
 4 -4 -3 51.19 5.5
 -4 -4 3 55.89 4.9
 -4 -4 3 51.69 4.9
 4 -4 -3 54.89 4.8
 4 -4 -3 41.9 5.2
 -4 -4 3 48 4.6
 4 -4 -3 49 5.6
 -4 4 3 47.2 5
 -4 4 3 58.19 5
 4 4 -3 51.29 5.5
 4 4 -3 45.3 4.4
 -4 4 3 54.39 6.6
 -4 4 3 46.9 5.2
 4 4 -3 49.8 4.1
 3 -4 -3 1199.88 32.5
 3 -4 -3 1204.18 33.2
 3 -4 -3 1218.78 32.4
 3 -4 -3 1203.08 33.4
 -3 -4 3 1202.88 32.6
 -3 -4 3 1175.78 32.1
 3 -4 -3 1171.28 33.2
 3 4 -3 1222.78 32.4
 -3 4 3 1201.38 33.2
 -3 4 3 1203.68 32.8
 3 4 -3 1210.98 32.2
 3 4 -3 1172.38 32.7
 -3 4 3 1210.88 33.5
 -2 -4 3 12.5 3.8
 -2 -4 3 18.7 3.5
 -2 -4 3 16 4
 2 -4 -3 12.8 3.8
 2 -4 -3 17 3.7
 2 -4 -3 8.5 4.1
 2 -4 -3 6.5 4.2
 -2 4 3 8 4
 -2 4 3 10.2 3.8
 -2 4 3 3.2 3.9
 2 4 -3 16.4 3.6
 -2 4 3 10 4.1
 2 4 -3 21.7 3.7
 2 4 -3 15.2 3.6
 -1 -4 3 765.02 19.9
 -1 -4 3 749.03 21.7
 1 -4 -3 741.53 21.7
 1 -4 -3 750.52 21.6
 -1 -4 3 763.92 19.9
 -1 -4 3 779.42 21.2
 1 -4 -3 768.02 21.5
 -1 -4 3 787.32 25.2
 1 -4 -3 752.92 21.2
 1 4 -3 739.53 21.5
 1 4 -3 761.22 21.2
 1 4 -3 741.83 21.6
 -1 4 3 732.73 21.5
 -1 4 3 751.42 21.7
 -1 4 3 750.12 21.3
 -1 4 3 755.52 21.4
 0 -4 3 75.89 7.2
 0 -4 3 74.49 6.1
 0 -4 -3 74.49 5.6
 0 -4 3 78.59 4.9
 0 -4 -3 86.39 6.6
 0 -4 3 83.49 6.2
 0 -4 -3 84.59 6.3
 0 -4 -3 74.29 4.8
 0 4 3 74.29 5.1
 0 4 3 75.09 6.2
 0 4 -3 75.19 7.2
 0 4 -3 85.39 6
 0 4 3 82.89 5.9
 0 4 -3 79.59 6.3
 0 4 3 78.09 5.5
 1 -4 3 318.17 10.6
 1 -4 3 307.37 11.1
 1 -4 3 311.57 12.4
 -1 -4 -3 346.97 10.4
 1 -4 3 316.97 11.3
 -1 -4 -3 333.17 9.3
 -1 -4 -3 307.07 11.1
 1 -4 3 321.47 10.6
 -1 4 -3 334.97 10.8
 1 4 3 319.67 9.2
 1 4 3 341.17 10.3
 1 4 3 310.47 11.1
 1 4 3 331.97 11.1
 -1 4 -3 296.07 11.3
 -1 4 -3 316.47 11.4
 -2 -4 -3 156.28 7.6
 -2 -4 -3 145.09 7.2
 2 -4 3 160.08 7.5
 2 -4 3 160.48 7.6
 2 -4 3 155.98 7.3
 -2 -4 -3 153.98 6.6
 2 -4 3 161.68 8.3
 -2 4 -3 154.98 8
 -2 4 -3 154.98 7.8
 2 4 3 137.29 7
 2 4 3 158.68 6.4
 -2 4 -3 129.09 7.1
 2 4 3 159.48 7
 -2 4 -3 163.68 8.5
 3 -4 3 196.38 7.8
 -3 -4 -3 174.48 8
 3 -4 3 194.28 10.9
 3 -4 3 184.68 9.1
 -3 -4 -3 189.68 7.3
 3 -4 3 197.58 9
 -3 4 -3 199.08 9.2
 3 4 3 195.68 7.5
 3 4 3 193.28 7.4
 -3 4 -3 197.28 8.6
 -3 4 -3 203.18 9.4
 -4 -4 -3 9.1 3.2
 4 -4 3 17.8 4.4
 -4 -4 -3 8 3.4
 -4 -4 -3 3.9 3.4
 4 -4 3 6.1 4.7
 4 -4 3 16.8 4.8
 -4 4 -3 10.5 3.8
 4 4 3 7.4 2.1
 -4 4 -3 15.4 5.5
 4 4 3 12.8 3.3
 -4 4 -3 9.6 4.9
 -4 4 -3 9.8 3.5
 -5 -4 -3 53.99 5.5
 5 -4 3 59.39 3.3
 -5 -4 -3 60.89 5.3
 5 -4 3 42.6 6.7
 5 -4 3 54.19 3.3
 5 4 3 47.6 5
 -5 4 -3 53.89 5.5
 -5 4 -3 57.89 10.4
 5 4 3 49.6 4.8
 -5 4 -3 54.09 7.4
 -5 4 -3 56.99 6.6
 5 4 3 57.59 4.2
 -6 -4 -3 39.4 4.4
 6 -4 3 46.5 7
 -6 -4 -3 39.2 4.7
 -6 -4 -3 40.4 4.5
 -6 4 -3 43.7 4.9
 6 4 3 45.6 4.4
 -6 4 -3 39.3 7
 6 4 3 41.2 4.5
 -6 4 -3 48.8 4.9
 6 4 3 40.1 4.5
 -6 4 -3 43.9 7.2
 -7 -4 -3 5.8 3.7
 -7 -4 -3 3.6 4.5
 7 -4 3 -2.1 5.8
 -7 -4 -3 3.9 3.7
 -7 4 -3 -2.1 3.8
 -7 4 -3 1.6 6.4
 -7 4 -3 6 6.5
 7 4 3 4.6 4
 7 4 3 0.1 3.4
 -7 4 -3 3.4 3.7
 8 -4 3 158.18 12.1
 -8 -4 -3 171.58 8.2
 -8 -4 -3 161.98 8.1
 -8 -4 -3 172.28 9.7
 -8 4 -3 165.48 8.6
 -8 4 -3 158.58 11.6
 8 4 3 170.28 9.4
 -8 4 -3 150.58 11.7
 8 4 3 174.58 9.4
 -8 4 -3 173.48 8.6
 8 4 3 152.98 8.7
 -9 -4 -3 15.4 4.3
 -9 -4 -3 15.1 5.7
 9 -4 3 8.2 7.8
 -9 -4 -3 8.5 4
 9 4 3 8.3 5.4
 -9 4 -3 11.5 4.7
 -9 4 -3 16.8 4.5
 9 4 3 17.5 4.8
 -9 4 -3 16.7 8.4
 9 4 3 12.3 5.3
 10 -4 3 12 8.1
 10 -4 3 2 7.9
 -10 -4 -3 0 6
 -10 -4 -3 5.4 4.2
 10 4 3 2.6 5.7
 -10 4 -3 9.3 8.7
 -10 4 -3 5.5 5.1
 10 4 3 2.5 6
 -10 4 -3 7.8 4.7
 -11 -4 -3 22.1 4.9
 11 -4 3 10.8 9.2
 -11 -4 -3 22.4 7.1
 11 -4 3 23.3 9.7
 11 4 3 6.2 6.3
 -11 4 -3 17.5 10.1
 11 4 3 12.1 7
 -11 4 -3 19.2 5.6
 -11 4 -3 16.5 5.2
 12 -4 3 39.7 10.7
 -12 -4 -3 25.9 5.2
 -12 -4 -3 12 5.4
 12 -4 3 15.9 10.2
 12 4 3 16.4 7.4
 -12 4 -3 7.7 5.5
 12 4 3 14.1 7.8
 -12 4 -3 28.1 10.8
 -12 4 -3 17.3 6.2
 12 -5 -3 28.9 18
 -12 -5 3 27.6 6.4
 12 -5 -3 24 10.5
 -12 -5 3 30.4 6.8
 -12 5 3 34.7 13
 -12 5 3 22.7 8.4
 12 5 -3 38.3 7.4
 -12 5 3 24.7 6.4
 12 5 -3 39.2 8.4
 -11 -5 3 33 5.9
 11 -5 -3 43 11.3
 -11 -5 3 28 6.3
 11 -5 -3 25.7 10.2
 11 5 -3 31.3 7.7
 -11 5 3 28.8 6.6
 -11 5 3 23.2 10.8
 -10 -5 3 0.6 5.2
 10 -5 -3 4.9 8.4
 10 -5 -3 2.3 8.5
 -10 -5 3 2.3 4.6
 10 5 -3 5 4.7
 -10 5 3 3.1 5.4
 -10 5 3 9.3 5.2
 -10 5 3 16.2 9.4
 10 5 -3 -3.8 6
 10 5 -3 -4.4 3.8
 -9 -5 3 64.99 6.4
 9 -5 -3 64.39 9.5
 -9 5 3 51.19 10.5
 9 5 -3 53.69 5.7
 -9 5 3 59.69 7.9
 9 5 -3 64.39 7.6
 9 5 -3 62.89 5.8
 8 -5 -3 830.52 27.7
 8 -5 -3 785.42 27.8
 -8 -5 3 815.12 24.2
 -8 -5 3 803.72 23.9
 -8 5 3 788.82 24.4
 -8 5 3 824.12 27.7
 8 5 -3 834.62 25.4
 8 5 -3 794.82 24.4
 8 5 -3 787.92 22.7
 8 5 -3 792.82 24.6
 7 -5 -3 90.19 9.2
 7 -5 -3 75.69 9
 -7 -5 3 65.29 6.8
 -7 -5 3 77.49 6.9
 -7 -5 3 73.79 6.9
 7 5 -3 54.49 5.8
 7 5 -3 74.59 5
 -7 5 3 62.39 8.7
 7 5 -3 65.89 7.4
 7 5 -3 58.79 4.7
 -7 5 3 84.79 7.5
 -6 -5 3 293.57 11.2
 6 -5 -3 312.07 14.3
 6 -5 -3 317.37 14.1
 -6 -5 3 287.47 11.6
 -6 -5 3 298.77 11.6
 -6 5 3 299.47 12
 6 5 -3 301.07 11.2
 6 5 -3 316.17 11.9
 6 5 -3 301.97 9.1
 -6 5 3 319.47 14.5
 -5 -5 3 104.19 7
 -5 -5 3 104.99 6.4
 5 -5 -3 101.49 6
 5 -5 -3 107.19 8.9
 -5 -5 3 105.49 7.1
 -5 5 3 107.39 9.2
 -5 5 3 102.79 7.4
 5 5 -3 100.69 6.9
 -4 -5 3 1497.25 40
 4 -5 -3 1461.35 41.7
 4 -5 -3 1547.15 40.4
 -4 -5 3 1514.25 40.9
 4 -5 -3 1494.05 41.9
 4 5 -3 1529.85 40.3
 4 5 -3 1521.35 40.3
 -4 5 3 1490.85 41
 -4 5 3 1475.05 42
 -3 -5 3 189.48 7.7
 3 -5 -3 172.08 8.7
 3 -5 -3 185.58 8.5
 -3 -5 3 183.38 8.6
 3 -5 -3 179.48 9.2
 3 -5 -3 181.98 9.1
 3 -5 -3 177.08 8.2
 -3 -5 3 186.78 9
 -3 5 3 177.98 9
 -3 5 3 186.88 9.3
 3 5 -3 184.68 8.1
 3 5 -3 183.78 8.2
 3 5 -3 171.98 7.8
 -3 5 3 178.08 9
 -3 5 3 173.08 8.5
 -2 -5 3 459.75 15.2
 -2 -5 3 470.75 12.2
 2 -5 -3 465.95 15
 -2 -5 3 454.05 14.3
 2 -5 -3 442.36 14.8
 -2 -5 3 464.75 12.2
 2 -5 -3 462.05 15.1
 -2 -5 3 470.95 15.1
 2 -5 -3 458.65 15
 2 5 -3 466.15 14.2
 -2 5 3 455.45 15.4
 -2 5 3 453.95 15
 -2 5 3 433.46 16.1
 -2 5 3 444.76 14.9
 2 5 -3 445.86 14.9
 2 5 -3 460.55 14.7
 1 -5 -3 400.76 12.6
 1 -5 -3 416.96 14.3
 -1 -5 3 397.26 12.6
 -1 -5 3 362.86 10.9
 1 -5 -3 371.96 13
 -1 -5 3 358.66 13
 -1 -5 3 361.66 13
 1 -5 -3 381.86 12.7
 -1 -5 3 376.56 11
 -1 5 3 359.86 12.4
 1 5 -3 376.96 12.4
 -1 5 3 360.66 13
 1 5 -3 390.06 13.1
 -1 5 3 370.16 13.2
 1 5 -3 369.36 13
 -1 5 3 357.66 12.4
 0 -5 3 5754.12 146.49
 0 -5 -3 5751.62 146.99
 0 -5 -3 5809.22 147.79
 0 -5 3 5869.41 146.59
 0 -5 -3 5805.62 146.59
 0 -5 -3 5729.43 147.69
 0 -5 3 5953.5 147.89
 0 -5 3 5656.53 147.59
 0 5 -3 5821.62 147.39
 0 5 3 5764.02 147.79
 0 5 3 5866.41 146.99
 0 5 -3 5813.22 147.79
 0 5 -3 5757.42 147.59
 0 5 3 5783.22 146.49
 0 5 3 5698.23 147.59
 1 -5 3 789.62 22.7
 -1 -5 -3 819.82 23.5
 -1 -5 -3 857.11 22.6
 -1 -5 -3 810.62 23.5
 1 -5 3 832.02 23.5
 1 -5 3 798.92 23.4
 1 -5 3 795.22 23.4
 -1 5 -3 770.52 23.4
 -1 5 -3 783.72 23.3
 1 5 3 795.12 23.5
 -1 5 -3 787.62 23.6
 1 5 3 827.42 22.3
 1 5 3 803.32 21.6
 1 5 3 804.52 23.2
 -2 -5 -3 524.95 13.7
 -2 -5 -3 524.15 16.4
 2 -5 3 528.25 16.9
 2 -5 3 447.46 15.7
 2 -5 3 486.35 16
 2 -5 3 514.75 16.2
 -2 -5 -3 519.45 16.2
 -2 -5 -3 517.15 15.1
 2 -5 3 543.75 16.3
 2 5 3 471.25 13.5
 2 5 3 520.65 16
 -2 5 -3 498.15 16.4
 -2 5 -3 511.35 16.8
 2 5 3 510.65 14.8
 -2 5 -3 500.95 16.1
 -3 -5 -3 56.99 5.8
 3 -5 3 50.39 5.2
 3 -5 3 50.09 5.6
 3 -5 3 56.79 6
 3 -5 3 56.79 5.2
 3 -5 3 48.8 5.4
 -3 -5 -3 51.09 5.4
 -3 -5 -3 48 4.7
 3 5 3 54.59 4.9
 -3 5 -3 56.49 6.5
 -3 5 -3 60.79 6.7
 -3 5 -3 52.89 6
 3 5 3 46.5 5.2
 -3 5 -3 49.7 5.3
 3 5 3 55.39 4.6
 -4 -5 -3 951.8 27.6
 -4 -5 -3 962 27.4
 4 -5 3 967.6 28.7
 -4 -5 -3 982.5 26.4
 -4 5 -3 971.9 27.9
 4 5 3 996.2 26.5
 -4 5 -3 964.3 28.8
 4 5 3 984.7 26.6
 -4 5 -3 960 29.3
 5 -5 3 546.65 19.2
 -5 -5 -3 556.44 17.5
 5 -5 3 574.14 16.3
 -5 -5 -3 569.14 17.6
 -5 -5 -3 551.04 16.5
 5 5 3 587.04 15.6
 5 5 3 524.45 16.5
 5 5 3 550.54 15.5
 -5 5 -3 536.15 19.6
 -5 5 -3 567.84 19.5
 -5 5 -3 581.04 17.9
 -5 5 -3 549.95 17.5
 -6 -5 -3 64.59 6.8
 -6 -5 -3 60.49 5.7
 -6 -5 -3 67.49 6.7
 6 -5 3 67.99 7.8
 -6 5 -3 63.79 6.7
 -6 5 -3 68.39 8.4
 6 5 3 62.09 5.7
 6 5 3 70.19 5.2
 -6 5 -3 66.89 8
 6 5 3 70.69 4.7
 -6 5 -3 66.99 6.7
 7 5 3 107.09 6.8
 7 5 3 92.19 6.9
 -8 -5 -3 113.59 7.9
 -8 -5 -3 99.09 7.9
 8 -5 3 121.99 10.7
 -8 -5 -3 112.19 8
 8 5 3 117.09 7.9
 8 5 3 96.79 7.7
 8 5 3 99.59 6.9
 8 5 3 104.89 7.7
 -8 5 -3 114.89 8.5
 -8 5 -3 116.39 8.3
 -8 5 -3 124.39 12.5
 -9 -5 -3 123.89 8.1
 -9 -5 -3 101.69 8.4
 9 -5 3 130.39 12.6
 -9 -5 -3 128.29 9.8
 -9 5 -3 118.09 9
 9 5 3 120.09 8.8
 -9 5 -3 107.39 8.2
 9 5 3 113.89 8.7
 9 5 3 114.19 7.6
 -9 5 -3 123.89 12.5
 -10 -5 -3 8.6 5.8
 10 -5 3 9.1 9
 10 -5 3 1.4 8.7
 -10 5 -3 3.7 5.5
 10 5 3 11.8 5.8
 -10 5 -3 -4.4 9.2
 -10 5 -3 3.4 5
 11 -5 3 52.59 11.2
 11 -5 3 70.19 12.1
 -11 -5 -3 71.69 8.2
 -11 -5 -3 62.69 6.8
 -11 5 -3 68.49 7.2
 11 5 3 57.49 7.9
 -11 5 -3 52.89 11.8
 11 5 3 65.49 8
 -11 5 -3 60.49 7.8
 -12 -5 -3 176.48 10.1
 -12 -5 -3 189.88 12
 12 5 3 161.78 11.9
 -12 5 -3 157.38 21.5
 -12 5 -3 170.28 11
 12 5 3 174.38 13.8
 12 -6 -3 20.1 11.2
 12 -6 -3 27.2 11
 -12 -6 3 10.4 7.6
 -12 -6 3 20 6.3
 -12 6 3 7.3 7
 -12 6 3 26.2 12.2
 12 6 -3 20.2 7.7
 11 -6 -3 17.5 10.3
 -11 -6 3 36 6.7
 -11 -6 3 30.1 7.1
 11 -6 -3 36.6 10.6
 11 6 -3 33.3 6.1
 -11 6 3 26.5 7.3
 11 6 -3 25.7 7.4
 -11 6 3 33.2 6.6
 -11 6 3 18 10.3
 10 -6 -3 -6 8.4
 -10 -6 3 1.3 5.9
 -10 -6 3 4.4 5
 10 -6 -3 29.1 9.9
 10 6 -3 3.1 4.4
 -10 6 3 -2.7 5.3
 -10 6 3 8.7 9.4
 -10 6 3 11.9 6.2
 10 6 -3 5.1 6.4
 9 -6 -3 81.29 10.8
 -9 -6 3 73.99 8
 9 -6 -3 87.99 11.7
 -9 -6 3 84.99 7.9
 9 6 -3 93.49 10
 9 6 -3 83.39 6.2
 9 6 -3 76.79 5.6
 -9 6 3 82.09 8.3
 -9 6 3 81.09 11.6
 -9 6 3 85.69 8.5
 8 -6 -3 81.69 9.8
 -8 -6 3 104.39 8.3
 8 -6 -3 98.59 11.1
 -8 -6 3 84.49 8.3
 -8 6 3 101.69 8.7
 8 6 -3 83.99 7.6
 -8 6 3 92.19 9.2
 8 6 -3 93.79 8.8
 8 6 -3 105.79 6.7
 8 6 -3 86.19 5
 -8 6 3 108.29 11.7
 7 -6 -3 796.32 26.8
 7 -6 -3 829.12 27.8
 -7 -6 3 828.72 24.8
 -7 6 3 781.52 25
 -7 6 3 777.22 24.6
 -7 6 3 863.41 28.1
 7 6 -3 783.72 24.5
 6 -6 -3 13 3.6
 -6 -6 3 13.3 4.1
 -6 -6 3 12.4 4.8
 6 -6 -3 18.7 6.1
 -6 -6 3 5.4 5
 6 -6 -3 9.6 6.6
 -6 6 3 17 5.5
 -6 6 3 17.5 4.7
 6 6 -3 8.5 3.9
 -6 6 3 15.7 6.5
 6 6 -3 10.7 2.9
 6 6 -3 8.6 4.6
 -5 -6 3 524.65 17.5
 5 -6 -3 521.25 18.8
 -5 -6 3 509.95 16
 5 -6 -3 512.15 16.3
 -5 -6 3 496.05 16.8
 5 6 -3 517.85 15.7
 -5 6 3 550.54 17.8
 5 6 -3 522.55 16.4
 -5 6 3 487.05 18.4
 -4 -6 3 293.47 11.9
 4 -6 -3 306.77 11.5
 -4 -6 3 280.97 13.2
 -4 -6 3 310.37 12.3
 4 -6 -3 298.27 12.9
 -4 6 3 301.07 12.2
 -4 6 3 306.37 12.6
 4 6 -3 292.77 11.1
 4 6 -3 316.77 11.3
 -4 6 3 294.97 13.2
 3 -6 -3 1356.16 37.8
 -3 -6 3 1363.56 37.6
 3 -6 -3 1372.86 37.2
 -3 -6 3 1333.77 36.2
 3 -6 -3 1335.67 37.6
 3 -6 -3 1372.66 37.9
 -3 -6 3 1318.67 37.5
 3 6 -3 1335.17 37
 -3 6 3 1321.37 37.6
 -3 6 3 1339.17 37.6
 -3 6 3 1346.17 37.9
 3 6 -3 1337.97 36.3
 2 -6 -3 270.17 11.3
 -2 -6 3 292.47 10.7
 -2 -6 3 265.87 11.4
 2 -6 -3 263.77 12.1
 2 -6 -3 265.57 11.2
 2 -6 -3 274.67 11.2
 -2 -6 3 278.47 8.2
 -2 -6 3 261.07 11.1
 -2 -6 3 271.37 8.1
 2 6 -3 252.57 11.1
 -2 6 3 274.87 11.5
 2 6 -3 266.37 10.2
 -2 6 3 272.97 10.8
 -2 6 3 264.27 11.4
 2 6 -3 274.07 10.7
 -2 6 3 281.77 11
 1 -6 -3 1001.7 27.2
 -1 -6 3 911.31 27.5
 -1 -6 3 888.81 27.5
 -1 -6 3 938.11 25.4
 -1 -6 3 934.81 25.4
 1 -6 -3 1013.7 26.9
 1 -6 -3 923.31 27.5
 1 -6 -3 926.91 27.5
 -1 -6 3 974.9 26.8
 1 6 -3 997.7 26.8
 -1 6 3 897.71 26.7
 1 6 -3 930.31 27.3
 -1 6 3 1000.6 27.7
 -1 6 3 931.21 27.7
 -1 6 3 954 26.9
 0 -6 3 965.2 26.5
 0 -6 3 981.3 26.5
 0 -6 3 962.5 27.5
 0 -6 -3 970.5 26.6
 0 -6 -3 977 27
 0 -6 -3 974.2 28
 0 -6 3 962.2 28
 0 -6 3 971.7 28.2
 0 6 3 978.7 28.1
 0 6 3 963.9 26.9
 0 6 -3 965 27.5
 0 6 -3 965.3 27.8
 0 6 3 954 26.5
 0 6 3 923.81 27.7
 0 6 -3 950.1 28.1
 1 -6 3 1435.56 39
 -1 -6 -3 1468.75 37.9
 1 -6 3 1449.35 38.2
 1 -6 3 1352.86 38
 1 -6 3 1363.66 38.9
 -1 -6 -3 1452.95 37.1
 -1 -6 -3 1390.76 39
 1 -6 3 1432.56 39.1
 1 6 3 1399.66 37.7
 -1 6 -3 1427.66 39.1
 -1 6 -3 1402.26 38.9
 -1 6 -3 1422.86 39.2
 1 6 3 1381.76 37
 1 6 3 1369.66 38.8
 2 -6 3 8.3 4.3
 2 -6 3 11.8 5.3
 -2 -6 -3 7.8 4.7
 -2 -6 -3 8.3 3.5
 -2 -6 -3 12.7 2.8
 2 -6 3 7.9 4.3
 -2 -6 -3 8.9 4.5
 2 -6 3 10.7 4.3
 2 -6 3 3.4 4.1
 -2 6 -3 4.6 4.6
 2 6 3 7.5 4.2
 -2 6 -3 11.5 4.7
 2 6 3 9.4 4
 2 6 3 5.8 2.2
 2 6 3 9.5 3.1
 -2 6 -3 12.7 5
 -3 -6 -3 2009.5 52.39
 -3 -6 -3 1979.2 54.09
 3 -6 3 2005.4 54.19
 -3 -6 -3 1978.3 53.99
 3 -6 3 2036.8 53.69
 3 -6 3 2038.5 54.29
 -3 6 -3 1999.9 54.19
 -3 6 -3 2020.7 54.39
 3 6 3 1997.7 52.19
 -3 6 -3 2035.8 54.89
 3 6 3 2030.4 53.49
 4 -6 3 90.09 8.3
 4 -6 3 87.39 6.8
 -4 -6 -3 78.69 5.5
 -4 -6 -3 78.59 7.5
 -4 6 -3 86.19 7
 -4 6 -3 73.49 7.4
 4 6 3 92.89 6.9
 -4 6 -3 81.79 9
 4 6 3 82.79 5.2
 -5 -6 -3 279.47 10.2
 5 -6 3 299.87 13.7
 5 -6 3 298.27 10.8
 -5 -6 -3 307.47 12
 -5 -6 -3 296.37 12.2
 5 6 3 303.37 10.1
 -5 6 -3 298.67 12.6
 -5 6 -3 293.97 13.4
 -6 -6 -3 85.99 7.7
 -6 -6 -3 79.99 7.5
 -6 -6 -3 67.39 6
 6 -6 3 65.49 7.9
 -6 6 -3 83.59 7.7
 6 6 3 65.19 5.4
 -6 6 -3 75.29 8
 -6 6 -3 81.99 9.3
 -7 -6 -3 32.7 5.6
 -7 -6 -3 23.6 4.4
 -7 -6 -3 20.1 5.4
 7 -6 3 11.5 6.4
 -7 6 -3 30.1 8.1
 7 6 3 9.1 4.2
 -7 6 -3 19.5 5.8
 7 6 3 17.8 3.7
 -7 6 -3 24 5.5
 7 6 3 22.6 3.4
 -8 -6 -3 355.66 14
 -8 -6 -3 368.66 13.3
 8 -6 3 361.96 19.1
 -8 -6 -3 365.46 14.2
 -8 6 -3 338.77 14.1
 8 6 3 337.47 12.5
 -8 6 -3 361.66 16
 -8 6 -3 353.86 18.5
 -9 -6 -3 140.19 8.8
 -9 -6 -3 151.98 9.9
 -9 -6 -3 142.29 9.4
 9 -6 3 134.39 13.4
 -9 6 -3 157.38 14.6
 9 6 3 152.18 9.1
 9 6 3 148.19 8.8
 9 6 3 156.28 8.8
 -9 6 -3 156.78 10.7
 -9 6 -3 160.28 9.9
 9 6 3 146.29 7.8
 10 -6 3 4.7 8.6
 -10 -6 -3 10.7 5.3
 10 -6 3 17.4 9.8
 -10 6 -3 8.3 6.5
 -10 6 -3 7.2 5.7
 -10 6 -3 12.7 10.1
 10 6 3 3.3 5.1
 10 6 3 4.3 8.5
 11 -6 3 7.8 10
 -11 -6 -3 6.9 5.6
 11 -6 3 4.6 10.4
 -11 6 -3 4.4 10.4
 -11 6 -3 8.7 6
 11 6 3 16.9 7.1
 -11 6 -3 15 6.7
 11 -7 -3 31.6 11.3
 -11 -7 3 34.3 7.1
 -11 -7 3 35.1 9.1
 11 -7 -3 51.69 11.9
 11 7 -3 29.1 7.5
 -11 7 3 31.8 13.5
 10 -7 -3 126.39 13.9
 10 -7 -3 117.59 13.2
 -10 -7 3 115.29 10.6
 -10 -7 3 95.39 9.8
 -10 7 3 125.89 9.9
 10 7 -3 106.79 9.9
 -10 7 3 114.59 10.8
 -10 7 3 101.19 13.3
 9 -7 -3 64.79 10
 -9 -7 3 76.49 8.4
 9 -7 -3 68.69 11.3
 -9 -7 3 60.19 7.3
 -9 7 3 69.99 8.9
 9 7 -3 53.19 8
 -9 7 3 50.49 7.7
 -9 7 3 101.19 12.3
 -8 -7 3 585.24 20.4
 8 -7 -3 537.45 23.5
 8 -7 -3 628.94 23.7
 -8 -7 3 566.74 19.9
 8 7 -3 578.44 18.7
 -8 7 3 561.84 20.5
 8 7 -3 603.44 19.6
 -8 7 3 574.94 20.8
 -8 7 3 575.74 23.8
 7 -7 -3 55.39 9.1
 7 -7 -3 49.4 8.8
 -7 -7 3 38.7 6.7
 7 7 -3 25.9 5.6
 -7 7 3 34.5 6.8
 -7 7 3 49.7 9.4
 -6 -7 3 1304.37 36.1
 -6 -7 3 1309.87 37.7
 6 -7 -3 1328.87 39.7
 -6 -7 3 1321.57 38
 -6 7 3 1341.37 38.3
 -6 7 3 1325.27 40
 6 7 -3 1297.97 36.1
 6 7 -3 1321.07 36.7
 -5 -7 3 51.39 6.9
 -5 -7 3 38.9 4.7
 -5 -7 3 32.1 6.7
 5 -7 -3 36.7 7.2
 5 -7 -3 53.69 6.6
 -5 7 3 41.6 7.6
 5 7 -3 42.2 5.3
 5 7 -3 46.7 5.3
 -5 7 3 35.6 6.2
 -5 7 3 61.69 7.4
 4 -7 -3 1453.45 42.5
 -4 -7 3 1433.36 41.8
 -4 -7 3 1532.15 42.2
 -4 -7 3 1484.75 40.3
 4 -7 -3 1555.54 41.5
 -4 7 3 1484.45 42.8
 -4 7 3 1549.45 42.5
 4 7 -3 1530.85 41.2
 -4 7 3 1418.76 47.1
 4 7 -3 1521.15 40.4
 3 -7 -3 97.69 8.1
 -3 -7 3 92.09 8
 -3 -7 3 90.99 6.5
 3 -7 -3 115.69 8.6
 -3 7 3 93.99 8
 -3 7 3 104.09 9.5
 -3 7 3 83.59 8.5
 3 7 -3 100.59 6.7
 3 7 -3 94.89 7.8
 -2 -7 3 602.34 19.9
 -2 -7 3 607.24 16.6
 -2 -7 3 606.24 19.8
 2 -7 -3 599.94 19.3
 -2 -7 3 615.64 16.7
 2 -7 -3 611.64 19.5
 2 -7 -3 583.84 20.9
 2 -7 -3 583.54 20.5
 2 -7 -3 617.64 19.3
 -2 -7 3 604.34 18.6
 -2 7 3 618.44 20.1
 2 7 -3 591.94 19.4
 -2 7 3 604.74 19.5
 -2 7 3 610.14 19.2
 2 7 -3 593.24 18.4
 -2 7 3 577.74 19.6
 1 -7 -3 161.48 9.5
 1 -7 -3 152.38 9.4
 1 -7 -3 150.28 8.2
 -1 -7 3 165.68 10.7
 -1 -7 3 140.39 9.4
 1 -7 -3 157.08 8.6
 -1 -7 3 173.18 8.5
 -1 -7 3 164.88 6.9
 -1 -7 3 160.08 6.8
 -1 7 3 167.68 8.5
 -1 7 3 175.78 9.4
 1 7 -3 171.48 9.4
 -1 7 3 139.99 8.3
 1 7 -3 178.98 8.8
 -1 7 3 150.88 9.5
 1 7 -3 158.68 8.9
 0 -7 -3 2211.38 59.79
 0 -7 -3 2282.17 58.79
 0 -7 3 2237.68 58.19
 0 -7 -3 2255.87 58.49
 0 -7 3 2248.08 58.19
 0 -7 3 2216.88 60.69
 0 -7 -3 2204.38 59.79
 0 -7 3 2188.98 59.89
 0 -7 3 2208.78 59.89
 0 7 -3 2162.08 59.59
 0 7 3 2220.98 58.49
 0 7 3 2228.08 58.29
 0 7 -3 2205.08 59.99
 0 7 3 2242.38 59.99
 0 7 -3 2229.48 59.19
 1 -7 3 190.48 8.7
 -1 -7 -3 207.38 10.6
 1 -7 3 201.08 10.2
 1 -7 3 214.68 10.4
 1 -7 3 196.68 9.6
 -1 -7 -3 199.78 8.9
 -1 -7 -3 187.78 11.4
 1 -7 3 183.78 8.7
 -1 -7 -3 187.18 7.8
 -1 7 -3 196.38 10
 -1 7 -3 194.08 10.5
 -1 7 -3 206.18 10.3
 1 7 3 192.38 7.8
 1 7 3 210.58 10.6
 1 7 3 196.98 8.2
 1 7 3 178.68 9.6
 2 -7 3 337.87 15.2
 -2 -7 -3 344.17 11.9
 -2 -7 -3 347.07 13.7
 -2 -7 -3 342.97 10.7
 2 -7 3 344.87 13.4
 2 -7 3 346.77 13
 2 -7 3 355.06 13
 2 7 3 362.36 13.3
 2 7 3 320.47 14.2
 -2 7 -3 330.87 13.5
 -2 7 -3 345.17 14
 -2 7 -3 350.06 13.9
 -3 -7 -3 135.39 10.2
 3 -7 3 137.39 8.7
 -3 -7 -3 127.79 9
 -3 -7 -3 132.39 4.9
 -3 -7 -3 142.49 6.9
 -3 7 -3 153.78 9.9
 3 7 3 136.99 6.5
 -3 7 -3 126.79 8.8
 3 7 3 127.59 4.9
 3 7 3 142.19 8.5
 -4 -7 -3 429.66 15.8
 -4 -7 -3 408.86 15.5
 -4 -7 -3 427.76 13.4
 4 -7 3 434.06 15.1
 4 -7 3 433.66 16.5
 4 7 3 448.46 14.9
 -4 7 -3 459.95 17.4
 4 7 3 414.26 13.1
 -4 7 -3 417.26 16
 -4 7 -3 432.36 16.5
 -5 -7 -3 189.88 10.8
 5 -7 3 173.58 9.2
 -5 -7 -3 183.38 7.9
 5 -7 3 196.08 11.1
 -5 7 -3 193.68 11.3
 -5 7 -3 207.38 12.8
 5 7 3 199.58 8.8
 5 7 3 188.88 7.8
 -5 7 -3 194.68 10.6
 -6 -7 -3 410.46 13.3
 -6 -7 -3 431.06 15.7
 -6 -7 -3 410.36 15.9
 6 -7 3 452.45 17.5
 6 -7 3 402.26 14
 6 7 3 406.16 13
 6 7 3 406.36 13.4
 -6 7 -3 432.86 16.8
 -6 7 -3 453.25 18.7
 7 -7 3 144.19 12.6
 -7 -7 -3 139.39 10.1
 -7 -7 -3 135.99 9.7
 -7 -7 -3 111.99 7.1
 -7 7 -3 129.79 11.8
 -7 7 -3 144.49 9.7
 -7 7 -3 161.48 10.6
 8 -7 3 301.67 17.1
 -8 -7 -3 328.97 14
 -8 -7 -3 291.47 11.3
 -8 -7 -3 311.27 13.6
 8 7 3 308.57 11.4
 8 7 3 281.37 11.4
 -8 7 -3 302.77 13.8
 -8 7 -3 314.47 14.7
 -8 7 -3 307.37 17.7
 8 7 3 296.37 9.8
 8 7 3 319.07 10.8
 9 -7 3 104.29 12.1
 -9 -7 -3 86.99 8.8
 -9 -7 -3 86.79 7
 -9 7 -3 100.69 10.6
 -9 7 -3 118.79 13.6
 9 7 3 91.69 6.3
 -9 7 -3 96.89 9.2
 9 7 3 100.59 7.6
 9 7 3 88.89 6.9
 -10 -7 -3 43.3 6.1
 10 -7 3 45.8 11.1
 -10 -7 -3 51.99 7.7
 10 -7 3 51.69 10.8
 -10 7 -3 59.49 11.8
 -10 7 -3 40.2 7.3
 10 7 3 43.4 6.6
 10 7 3 38.6 5.2
 -10 7 -3 38 8
 -11 -8 3 15.3 8.2
 11 -8 -3 37.2 11.5
 11 -8 -3 27.8 11.6
 -11 8 3 9.7 11.1
 -11 8 3 15.5 8.4
 10 -8 -3 17.4 10.4
 -10 -8 3 39.5 8.9
 10 -8 -3 28.4 10.9
 -10 8 3 31.3 11.7
 -10 8 3 31.9 8.5
 -9 -8 3 108.39 10.6
 -9 -8 3 110.09 10.1
 9 -8 -3 112.39 13
 9 -8 -3 105.29 12.6
 -9 8 3 114.59 12
 -9 8 3 129.49 13.8
 9 8 -3 115.49 9.2
 -9 8 3 109.59 10.4
 8 -8 -3 207.88 14.6
 -8 -8 3 203.28 11.9
 -8 -8 3 203.58 12.5
 8 -8 -3 224.08 15.4
 8 8 -3 213.98 10.9
 -8 8 3 217.38 13.4
 -8 8 3 228.48 12.1
 -8 8 3 224.48 14.9
 8 8 -3 202.58 12.1
 -7 -8 3 567.84 18.6
 -7 -8 3 605.34 20.6
 7 -8 -3 580.04 18.5
 7 -8 -3 611.74 30
 7 8 -3 577.44 18.3
 7 8 -3 591.64 19
 6 -8 -3 91.09 10.1
 -6 -8 3 71.59 8.4
 -6 -8 3 64.59 9.2
 6 -8 -3 80.09 8.6
 6 8 -3 75.69 6.6
 6 8 -3 82.59 7.3
 -6 8 3 95.59 10.6
 -6 8 3 67.39 8
 -6 8 3 94.59 10.2
 5 -8 -3 476.95 18.7
 -5 -8 3 472.05 18.1
 -5 -8 3 499.35 18.7
 -5 -8 3 501.05 15.7
 5 -8 -3 453.15 17.4
 -5 8 3 506.45 19.1
 -5 8 3 522.95 20.4
 -5 8 3 480.35 19.4
 5 8 -3 489.35 16.8
 5 8 -3 516.15 16.2
 -4 -8 3 100.79 7
 4 -8 -3 102.29 10
 4 -8 -3 109.79 8.9
 -4 -8 3 100.59 8.9
 -4 -8 3 88.29 9.3
 -4 8 3 102.29 9.4
 4 8 -3 93.19 8.2
 -4 8 3 103.49 10.4
 -4 8 3 102.29 9.9
 4 8 -3 94.69 7.1
 -3 -8 3 664.13 22.2
 -3 -8 3 659.73 20.1
 -3 -8 3 684.33 22.1
 3 -8 -3 673.13 22.1
 3 -8 -3 658.13 21.8
 3 8 -3 677.13 21.7
 3 8 -3 662.13 20
 -3 8 3 640.54 22.4
 -3 8 3 639.74 22
 -3 8 3 653.63 21.9
 -2 -8 3 103.29 5.3
 -2 -8 3 100.19 7.6
 2 -8 -3 89.19 8.7
 -2 -8 3 105.19 9.8
 -2 -8 3 134.09 14.3
 -2 -8 3 114.59 5.5
 2 -8 -3 97.89 9.7
 2 -8 -3 97.19 8.9
 -2 8 3 95.69 8.2
 -2 8 3 102.39 9.5
 -2 8 3 92.89 8.8
 2 8 -3 94.19 7.2
 2 8 -3 109.79 8.7
 1 -8 -3 1327.77 39.1
 1 -8 -3 1349.07 39
 1 -8 -3 1390.76 38.2
 -1 -8 3 1251.97 38.8
 1 -8 -3 1355.16 37.8
 -1 -8 3 1361.56 36.5
 -1 -8 3 1396.36 39.3
 1 -8 -3 1370.36 38.1
 1 8 -3 1328.27 39
 -1 8 3 1365.46 37.9
 -1 8 3 1431.56 39.5
 -1 8 3 1353.86 38
 1 8 -3 1395.76 37.8
 0 -8 3 4.2 4.7
 0 -8 3 17.2 4.4
 0 -8 -3 23.3 6
 0 -8 -3 9 5.7
 0 -8 -3 8.3 4.2
 0 -8 3 14 4
 0 -8 3 21.8 6.1
 0 -8 3 15.1 5.7
 0 -8 -3 12.9 5
 0 8 -3 11.2 5.7
 0 8 -3 17.1 5.6
 0 8 3 10.4 5.4
 0 8 -3 18.5 5.4
 0 8 3 14.4 4.4
 0 8 3 19.1 4.5
 0 8 3 17.1 5.8
 -1 -8 -3 1377.46 39.2
 1 -8 3 1319.37 37.5
 -1 -8 -3 1244.58 38.7
 -1 -8 -3 1351.26 39.1
 1 -8 3 1439.86 39.4
 -1 -8 -3 1389.86 37.3
 1 -8 3 1347.57 44.2
 1 -8 3 1388.06 37.7
 -1 8 -3 1437.56 39.4
 1 8 3 1345.77 38.9
 -1 8 -3 1353.56 38.5
 1 8 3 1318.97 36.9
 1 8 3 1301.07 36.4
 -1 8 -3 1380.56 39.4
 -2 -8 -3 278.27 9.6
 2 -8 3 277.37 12.2
 -2 -8 -3 273.87 10.6
 -2 -8 -3 252.07 13.4
 -2 8 -3 265.37 12.5
 2 8 3 270.67 10
 2 8 3 268.47 12.5
 -2 8 -3 285.17 13.8
 2 8 3 276.97 9.3
 -2 8 -3 263.47 12.7
 3 -8 3 754.82 23.7
 -3 -8 -3 729.63 23.8
 3 -8 3 721.03 23.4
 -3 -8 -3 726.13 21.3
 -3 8 -3 759.82 24.6
 -3 8 -3 731.33 23.9
 -3 8 -3 746.93 24.3
 3 8 3 736.93 23.2
 3 8 3 724.73 19.7
 4 -8 3 342.17 13.9
 -4 -8 -3 355.16 15.2
 4 -8 3 351.06 15.2
 -4 -8 -3 337.37 11.6
 -4 8 -3 367.26 15.8
 4 8 3 327.07 11.3
 4 8 3 356.26 13.6
 -4 8 -3 321.97 15.8
 -4 8 -3 367.26 15.1
 5 -8 3 170.88 11.9
 -5 -8 -3 170.98 10.3
 -5 -8 -3 147.99 11.1
 5 -8 3 146.19 9.8
 -5 -8 -3 171.78 7.4
 5 8 3 155.38 6.9
 -5 8 -3 156.58 12.5
 5 8 3 156.78 9
 -5 8 -3 180.28 11.9
 -5 8 -3 164.88 11.9
 -6 -8 -3 63.69 5.4
 6 -8 3 73.79 8
 -6 -8 -3 67.39 8.3
 6 -8 3 57.99 9.1
 -6 8 -3 78.89 8.2
 -6 8 -3 60.69 9.2
 -6 8 -3 77.79 9
 6 8 3 66.59 5.2
 7 -8 3 20.6 13.6
 -7 -8 -3 24.8 6.1
 7 8 3 14.2 3.8
 -7 8 -3 46.4 9.7
 -7 8 -3 29.7 9.2
 8 -8 3 34.9 9.8
 -8 -8 -3 55.49 5.6
 -8 -8 -3 73.19 8.5
 -8 -8 -3 68.49 9.5
 8 8 3 46.9 4.9
 -8 8 -3 54.69 8.7
 -8 8 -3 52.29 7.7
 -8 8 -3 59.99 11.2
 9 -8 3 11.6 9.8
 -9 -8 -3 19.2 6.7
 -9 -8 -3 15.2 4.2
 -9 8 -3 14.7 7.8
 -9 8 -3 9.9 10.3
 9 8 3 19.5 4.7
 10 -8 3 11.7 10
 10 -8 3 1.4 10.2
 -10 -8 -3 1.4 5.3
 -10 8 -3 1.5 7.1
 -10 8 -3 1.1 10.7
 11 -8 3 18.6 12
 -11 -8 -3 9.6 8
 11 -8 3 20.6 11.4
 -11 8 -3 17.1 8.6
 -11 8 -3 17.4 12.3
 10 -9 -3 10.7 14.5
 10 -9 -3 26.9 14.2
 -10 9 3 26.8 14.8
 -9 -9 3 9.8 7.8
 9 -9 -3 15.7 9.7
 9 -9 -3 5.6 9.6
 9 9 -3 11.7 5.3
 -9 9 3 -5.1 8.6
 -9 9 3 16.5 8.3
 8 -9 -3 79.69 10.9
 -8 -9 3 82.19 8.8
 8 -9 -3 63.59 10.7
 -8 -9 3 73.89 9.7
 8 9 -3 66.99 7.4
 -8 9 3 85.09 10.5
 -8 9 3 66.89 10.8
 7 -9 -3 66.89 10.4
 -7 -9 3 86.39 9.9
 -7 -9 3 66.09 6.5
 7 -9 -3 88.39 11.4
 7 -9 -3 72.29 7.4
 -7 9 3 83.69 10.1
 7 9 -3 79.09 7.3
 -7 9 3 94.69 11.5
 -7 9 3 91.59 9.5
 7 9 -3 78.29 6.7
 -6 -9 3 474.75 18.7
 6 -9 -3 437.86 17.2
 6 -9 -3 504.45 22.3
 -6 -9 3 515.55 19.8
 -6 -9 3 455.45 15.3
 -6 9 3 487.55 19.9
 6 9 -3 477.15 15.9
 6 9 -3 453.75 16.3
 -6 9 3 467.35 19.1
 -6 9 3 492.85 20.7
 -5 -9 3 131.69 10.3
 5 -9 -3 149.69 12.2
 -5 -9 3 120.49 7.6
 5 -9 -3 131.19 9.9
 -5 -9 3 148.29 11.8
 -5 9 3 157.18 12.7
 -5 9 3 141.99 10.6
 5 9 -3 134.89 8.3
 5 9 -3 137.39 9.5
 -5 9 3 148.69 12.4
 -4 -9 3 854.51 28.4
 4 -9 -3 957.6 29.3
 4 -9 -3 889.61 28.1
 -4 -9 3 860.71 26
 -4 -9 3 951.8 29.4
 -4 9 3 880.41 35.1
 4 9 -3 889.11 26
 -4 9 3 874.51 29.1
 4 9 -3 913.21 27.8
 -4 9 3 896.81 29
 -3 -9 3 63.49 8.4
 -3 -9 3 53.19 6
 3 -9 -3 55.89 7.8
 -3 -9 3 61.99 3.8
 3 -9 -3 52.99 7.6
 -3 -9 3 64.59 10.7
 3 9 -3 55.79 7.5
 -3 9 3 69.39 8.2
 -3 9 3 75.09 9.2
 -3 9 3 48.5 7.7
 3 9 -3 63.99 6.3
 2 -9 -3 548.95 19.6
 -2 -9 3 528.35 18.2
 -2 -9 3 557.34 20.4
 -2 -9 3 552.64 16
 2 -9 -3 553.64 19.9
 -2 -9 3 561.34 16.3
 -2 -9 3 542.85 19.9
 -2 9 3 528.95 20.4
 2 9 -3 541.55 18.1
 -2 9 3 571.34 19.4
 2 9 -3 552.84 19.7
 -1 -9 3 66.79 5.8
 -1 -9 3 48.4 5.3
 1 -9 -3 68.69 8.2
 -1 -9 3 71.69 8.5
 -1 -9 3 50.69 6.5
 -1 -9 3 85.69 9.1
 -1 9 3 78.99 8.2
 -1 9 3 85.09 9.5
 -1 9 3 59.89 8
 1 9 -3 80.59 7.8
 1 9 -3 69.89 8.2
 0 -9 -3 1666.73 51.49
 0 -9 3 1760.62 49.3
 0 -9 3 1760.62 47.3
 0 -9 -3 1748.13 47.4
 0 -9 3 1774.42 47
 0 -9 -3 1681.23 49.3
 0 -9 -3 1794.02 47.7
 0 -9 -3 1718.93 49.2
 0 9 3 1758.02 47.1
 0 9 -3 1740.73 49.3
 0 9 3 1682.83 47.2
 0 9 -3 1765.82 48.2
 0 9 3 1721.33 49.2
 -1 -9 -3 531.45 17.4
 1 -9 3 546.45 17.7
 -1 -9 -3 508.35 16.5
 1 -9 3 567.64 19.9
 -1 -9 -3 529.55 19.7
 -1 -9 -3 527.05 19.6
 1 -9 3 499.55 17.2
 -1 9 -3 519.25 18.8
 1 9 3 506.35 19
 1 9 3 504.95 16.7
 -1 9 -3 499.35 18.9
 1 9 3 499.75 16.4
 -1 9 -3 515.35 19.5
 -2 -9 -3 616.34 19.1
 2 -9 3 604.64 20.4
 -2 -9 -3 600.44 21.5
 -2 -9 -3 606.74 18.2
 -2 -9 -3 634.04 22.1
 2 9 3 572.04 26.1
 2 9 3 620.34 17.9
 2 9 3 598.74 18.6
 -2 9 -3 623.94 21.7
 -2 9 -3 634.44 22.1
 3 -9 3 9 5.8
 -3 -9 -3 16.1 3.1
 -3 -9 -3 8.4 6.1
 -3 -9 -3 16.6 4.6
 3 -9 3 6.7 5.9
 -3 9 -3 17.5 6.3
 3 9 3 16.1 4
 3 9 3 11.5 5.9
 -3 9 -3 11.7 6.9
 -3 9 -3 17 7.2
 4 -9 3 52.49 8
 -4 -9 -3 40.3 7.4
 4 -9 3 48.6 7.1
 -4 -9 -3 48.7 4.8
 4 9 3 48.7 6.6
 -4 9 -3 46.6 8.1
 -4 9 -3 54.69 8
 -4 9 -3 53.89 9.1
 4 9 3 30.3 6.6
 -5 -9 -3 165.18 7.3
 5 -9 3 169.58 12.4
 -5 9 -3 163.38 11.3
 5 9 3 155.88 7
 5 9 3 156.88 9.7
 -5 9 -3 153.58 13.1
 -5 9 -3 167.58 12
 -6 -9 -3 4.5 3.1
 6 -9 3 11 7.9
 -6 -9 -3 1.5 5.8
 6 9 3 3.9 3.1
 -6 9 -3 11.6 7.5
 7 -9 3 64.09 10
 7 9 3 27.7 3.6
 -7 9 -3 36.9 8.5
 -7 9 -3 34.3 10
 -8 -9 -3 56.29 8.3
 8 -9 3 43.5 10.3
 -8 9 -3 27.6 10.7
 -8 9 -3 47.9 9
 9 -9 3 86.79 12.7
 -9 9 -3 62.99 12.6
 -9 9 -3 68.09 10
 10 -9 3 10.4 10.7
 10 -9 3 14.1 10.4
 -10 -9 -3 8.4 8.4
 -10 9 -3 12.3 9
 -10 9 -3 21.2 11.4
 9 -10 -3 25.3 12.1
 9 -10 -3 10.9 10.2
 -9 -10 3 22.3 9.9
 -9 10 3 14.5 10.9
 -9 10 3 32.9 9.7
 8 -10 -3 27.5 9.6
 8 -10 -3 59.39 11.4
 -8 -10 3 49.4 10
 -8 10 3 58.09 10
 -8 10 3 46.8 11.6
 8 10 -3 38.2 5.7
 7 -10 -3 201.38 15.7
 7 -10 -3 205.08 15.9
 -7 -10 3 169.58 12.7
 -7 -10 3 222.78 14.9
 -7 10 3 201.78 14.4
 7 10 -3 208.28 10
 -7 10 3 218.98 16.4
 -7 10 3 220.68 15.3
 -6 -10 3 33.6 8.8
 -6 -10 3 27.4 7.7
 -6 -10 3 27.4 4.7
 6 -10 -3 44.4 7.5
 6 -10 -3 52.59 9.9
 -6 10 3 31.9 7.8
 -6 10 3 46.2 9.8
 6 10 -3 25.2 5.2
 -6 10 3 49.2 9.4
 6 10 -3 24.6 6
 -5 -10 3 242.18 14.1
 -5 -10 3 235.28 15.2
 -5 -10 3 244.18 10.2
 5 -10 -3 251.07 15.1
 5 -10 -3 254.87 13.4
 -5 10 3 257.57 15.1
 5 10 -3 253.27 10.9
 5 10 -3 235.88 13.1
 -5 10 3 235.38 14.7
 -5 10 3 254.97 15.2
 4 -10 -3 65.39 9.2
 -4 -10 3 58.29 9.3
 4 -10 -3 62.19 8.2
 -4 -10 3 69.69 9.9
 -4 10 3 59.99 9.5
 4 10 -3 43.9 7.6
 -4 10 3 60.49 8.5
 4 10 -3 60.89 6.4
 -4 10 3 56.79 9
 3 -10 -3 371.06 19.4
 -3 -10 3 360.06 11.6
 -3 -10 3 353.56 16.8
 -3 -10 3 329.07 13.5
 -3 -10 3 370.56 17
 3 -10 -3 370.06 16.1
 3 10 -3 352.36 13.5
 -3 10 3 351.96 16.2
 3 10 -3 359.86 15.8
 -3 10 3 377.86 17.3
 -3 10 3 347.87 15.8
 -2 -10 3 136.49 11.9
 2 -10 -3 115.99 10.1
 -2 -10 3 119.89 9.1
 2 -10 -3 109.79 11.1
 -2 -10 3 123.79 10.7
 -2 -10 3 103.19 6.8
 2 10 -3 136.69 11.4
 -2 10 3 128.09 11.8
 2 10 -3 114.39 9
 -2 10 3 96.69 10.1
 -2 10 3 129.99 12.2
 -1 -10 3 117.39 7.2
 -1 -10 3 106.39 7.9
 -1 -10 3 123.79 13.1
 1 -10 -3 134.79 10.1
 1 -10 -3 128.79 11.4
 1 10 -3 125.59 11.1
 -1 10 3 125.09 9.9
 -1 10 3 127.99 11.5
 1 10 -3 110.39 10.9
 0 -10 -3 172.28 9.9
 0 -10 3 181.38 10.2
 0 -10 -3 182.88 12.9
 0 -10 3 208.88 13
 0 -10 3 171.18 9.4
 0 10 -3 191.18 11.4
 0 10 3 186.58 10.2
 0 10 -3 199.38 13.6
 0 10 3 180.68 12.7
 -1 -10 -3 326.67 16
 -1 -10 -3 328.57 21.9
 -1 -10 -3 326.67 12.7
 -1 -10 -3 309.67 12.5
 -1 -10 -3 345.67 13.6
 1 -10 3 335.37 13.9
 1 10 3 327.77 15.5
 -1 10 -3 334.97 16.2
 1 10 3 317.57 12.6
 -1 10 -3 322.47 15
 1 10 3 317.57 12.3
 -2 -10 -3 174.08 13.2
 -2 -10 -3 136.19 9.3
 -2 -10 -3 161.18 11.8
 2 -10 3 162.68 10.8
 2 -10 3 146.49 12.2
 2 10 3 161.48 7.8
 -2 10 -3 149.39 12.3
 2 10 3 187.78 12.2
 2 10 3 155.58 8.4
 -2 10 -3 158.08 12.3
 -2 10 -3 145.29 11.3
 -3 -10 -3 203.08 12.8
 -3 -10 -3 217.58 14.5
 3 -10 3 218.18 12.3
 3 -10 3 208.28 12.8
 -3 -10 -3 200.98 9.7
 -3 -10 -3 197.08 7.7
 -3 10 -3 223.48 13.5
 3 10 3 194.08 8.8
 3 10 3 206.78 12.4
 3 10 3 214.18 7.8
 -3 10 -3 203.78 13
 -3 10 -3 205.78 13.6
 4 -10 3 25.3 7.1
 -4 -10 -3 19.5 4.3
 4 -10 3 25.6 7.8
 -4 -10 -3 39.3 12.2
 4 10 3 27.2 6.5
 -4 10 -3 22.6 7.1
 -4 10 -3 29.9 8.5
 -4 10 -3 29.9 8.1
 5 -10 3 117.99 10.2
 5 -10 3 131.19 12.2
 -5 -10 -3 130.39 6.5
 -5 -10 -3 135.09 11.1
 -5 10 -3 124.89 12
 5 10 3 123.79 9.8
 5 10 3 112.69 6.4
 6 -10 3 10.9 7.5
 6 -10 3 11.4 8.5
 -6 10 -3 19 7.2
 -6 10 -3 7.7 8
 -6 10 -3 5.7 8.8
 6 10 3 5.3 3.2
 7 -10 3 14.1 9
 -7 -10 -3 14.7 7.2
 -7 10 -3 1.6 9.2
 -7 10 -3 20.7 10.2
 -7 10 -3 -2.5 7.7
 8 -10 3 54.19 11.5
 -8 10 -3 63.59 12.7
 -8 10 -3 76.69 11
 9 -10 3 25.8 16.6
 -9 10 -3 6.7 10.7
 8 -11 -3 164.18 16.2
 -8 -11 3 149.39 14.9
 8 -11 -3 167.78 17.2
 -8 11 3 162.68 17.4
 -8 11 3 179.38 15.8
 -7 -11 3 22.8 9.8
 7 -11 -3 34.3 10.2
 7 -11 -3 24.9 10
 -7 11 3 -1.2 9.5
 -7 11 3 23.5 10.2
 -6 -11 3 332.37 19.2
 6 -11 -3 318.27 18.1
 6 -11 -3 357.56 19.6
 -6 11 3 324.47 18.7
 6 11 -3 358.96 13
 -6 11 3 320.57 18.5
 -5 -11 3 5.2 7.2
 5 -11 -3 15.4 7.1
 5 -11 -3 6.1 8.5
 -5 -11 3 19.8 9
 -5 11 3 11.6 8.7
 5 11 -3 18 5.2
 -4 -11 3 323.27 13
 -4 -11 3 388.06 19.8
 4 -11 -3 323.17 16.3
 4 -11 -3 330.17 16.8
 -4 -11 3 340.37 18.2
 -4 11 3 358.06 17.6
 4 11 -3 340.27 13.5
 -4 11 3 309.77 17.3
 4 11 -3 339.97 16.3
 -4 11 3 369.26 18.5
 -3 -11 3 18.4 3.3
 3 -11 -3 18.5 7.8
 -3 -11 3 13.7 7.8
 -3 -11 3 29.7 5.7
 -3 -11 3 25.6 8.8
 3 -11 -3 18.6 7.8
 3 11 -3 28.6 7.8
 -3 11 3 24.7 8.8
 3 11 -3 26.8 6
 -3 11 3 20.9 7.8
 -2 -11 3 430.66 13.6
 -2 -11 3 413.96 14
 2 -11 -3 429.36 18
 2 -11 -3 421.66 18.5
 -2 -11 3 391.96 19
 -2 11 3 416.66 19.2
 -2 11 3 433.06 17.5
 2 11 -3 432.66 19
 -1 -11 3 94.79 10.8
 1 -11 -3 112.99 10.5
 -1 -11 3 89.89 8
 -1 -11 3 100.59 7.3
 1 -11 -3 120.19 12.1
 1 11 -3 98.99 9.2
 -1 11 3 111.09 13.3
 -1 11 3 97.79 9.5
 1 11 -3 103.59 10.7
 0 -11 -3 266.67 18.7
 0 -11 3 274.97 12.5
 0 -11 -3 272.37 13.7
 0 11 3 252.87 15
 0 11 -3 267.37 15.5
 0 11 -3 283.27 13.7
 0 11 3 271.97 15.3
 1 -11 3 7.6 6
 -1 -11 -3 18.7 5.5
 -1 -11 -3 24.4 8.4
 -1 11 -3 12.9 6.9
 1 11 3 12.6 7.5
 -1 11 -3 16.7 8.2
 1 11 3 10.8 5
 -2 -11 -3 198.08 10
 -2 -11 -3 201.38 10.6
 -2 -11 -3 192.88 9.5
 -2 -11 -3 204.58 14.2
 2 -11 3 207.58 12.4
 2 -11 3 211.28 13.3
 -2 11 -3 221.68 13.8
 2 11 3 208.18 13.7
 2 11 3 196.68 9.7
 -2 11 -3 227.98 14.5
 2 11 3 201.08 9.2
 -3 -11 -3 126.89 12.3
 3 -11 3 141.39 11.3
 -3 -11 -3 133.69 12.6
 -3 -11 -3 142.39 6.6
 -3 -11 -3 128.29 8.3
 3 -11 3 137.29 12.3
 -3 11 -3 136.89 13.2
 3 11 3 129.29 11.6
 3 11 3 127.59 6.6
 -3 11 -3 140.89 12.4
 -4 -11 -3 79.89 6.3
 -4 -11 -3 88.49 10.3
 4 -11 3 98.79 10.1
 -4 -11 -3 88.29 11.1
 4 -11 3 105.09 10.7
 -4 -11 -3 86.29 6.4
 4 11 3 82.19 6.5
 4 11 3 89.79 9.5
 -4 11 -3 88.79 10
 -4 11 -3 67.19 16.2
 -4 11 -3 83.39 11.1
 5 -11 3 4.8 6.7
 -5 -11 -3 9.6 3.4
 -5 -11 -3 5.6 3.3
 -5 -11 -3 12.8 8.6
 5 -11 3 10.3 8.4
 -5 11 -3 13.1 10
 5 11 3 3.8 3.5
 -5 11 -3 4.5 9.1
 -5 11 -3 18.7 7.5
 5 11 3 3.8 6.4
 6 -11 3 45.2 9.9
 -6 -11 -3 32.1 9.8
 -6 11 -3 16.7 9.5
 -6 11 -3 40.7 11
 7 -11 3 59.59 11
 -7 -11 -3 63.99 11
 -7 11 -3 44.4 11.4
 -7 11 -3 62.69 11.2
 -8 -11 -3 4.7 9.3
 8 -11 3 5.8 9.7
 -8 11 -3 3.8 9.3
 -8 11 -3 4.3 12.1
 7 -12 -3 59.49 11.8
 7 -12 -3 52.99 12.4
 -7 -12 3 64.49 12.4
 -7 12 3 48.8 11.8
 -7 12 3 45.2 11.6
 6 -12 -3 3.2 9.6
 6 -12 -3 4 9.1
 -6 -12 3 -4.8 9.1
 -6 12 3 -5.1 9.6
 -6 12 3 -2.4 9.6
 5 -12 -3 129.19 13
 -5 -12 3 74.99 12.3
 -5 12 3 110.29 12.6
 5 12 -3 80.69 7.9
 -5 12 3 87.09 12.2
 4 -12 -3 2.9 7.8
 -4 -12 3 26.7 10.3
 4 -12 -3 18 8.8
 4 12 -3 17.1 7.5
 4 12 -3 22.6 5.9
 -4 12 3 29.4 9.7
 -4 12 3 30.6 10.5
 3 -12 -3 271.17 15.2
 -3 -12 3 261.77 17.7
 3 -12 -3 274.57 16.3
 -3 12 3 266.67 16.8
 -3 12 3 271.77 15.6
 3 12 -3 281.27 22.5
 2 -12 -3 8.7 8.8
 2 -12 -3 6.5 7.3
 -2 -12 3 10.4 9
 -2 -12 3 2.6 4.3
 -2 -12 3 6.2 4
 -2 12 3 5.1 7.1
 2 12 -3 2.1 7.3
 2 12 -3 -6.3 5.6
 -2 12 3 6.7 8.3
 -1 -12 3 627.44 20.4
 -1 -12 3 615.44 20.1
 1 -12 -3 620.44 22.8
 1 -12 -3 604.44 25.3
 -1 12 3 643.84 22.3
 -1 12 3 662.53 25
 1 12 -3 654.03 22.4
 1 12 -3 614.34 25
 0 -12 -3 57.89 10.5
 0 -12 3 43.3 7.2
 0 -12 -3 45.6 8.2
 0 12 3 56.39 10.4
 0 12 3 46.2 7.2
 0 12 -3 49.99 8.3
 0 12 -3 57.09 10.3
 -1 -12 -3 821.42 26.3
 1 -12 3 838.02 30.8
 -1 -12 -3 808.82 26.9
 1 -12 3 881.51 27.5
 -1 -12 -3 872.51 30.5
 -1 12 -3 886.31 29
 1 12 3 854.41 29.7
 -1 12 -3 871.61 30.4
 1 12 3 885.41 26
 -2 -12 -3 36.6 6.3
 2 -12 3 27.9 7.8
 -2 -12 -3 36.8 10
 2 -12 3 24.7 9
 -2 -12 -3 12 6.1
 -2 12 -3 42.1 9.2
 2 12 3 34.9 8.4
 2 12 3 28.8 5.2
 -2 12 -3 31.3 9.8
 -3 -12 -3 242.18 16.4
 3 -12 3 223.08 15.9
 3 -12 3 261.37 14.2
 -3 -12 -3 263.67 10.7
 -3 -12 -3 254.27 11.2
 -3 -12 -3 261.17 9.6
 -3 12 -3 259.17 17.7
 3 12 3 260.37 9.7
 3 12 3 251.87 15.6
 4 -12 3 42 10.7
 4 -12 3 40.7 9
 -4 -12 -3 47.1 10.5
 -4 -12 -3 26.8 4.5
 -4 12 -3 49.9 13.4
 -4 12 -3 40.5 9.9
 5 -12 3 12.8 9
 -5 -12 -3 13.5 9.7
 -5 12 -3 4.7 9.6
 -5 12 -3 27.7 10.7
 6 -12 3 18.7 9.9
 -6 -12 -3 31.7 10.8
 -6 12 -3 24.8 10.7
 -6 12 -3 30.9 10.3
 -7 -12 -3 36.2 11.7
 7 -12 3 22.4 10.3
 -7 12 -3 23.8 11.4
 -7 12 -3 35.5 11.5
 6 -13 -3 334.17 21.6
 -6 -13 3 350.96 20.3
 6 -13 -3 367.16 20
 -6 13 3 349.07 23.5
 -6 13 3 381.26 20.4
 5 -13 -3 64.29 11.2
 5 -13 -3 84.59 12.5
 -5 -13 3 87.99 13
 -5 13 3 83.89 11.9
 -5 13 3 87.39 12.9
 4 -13 -3 244.18 17.2
 -4 -13 3 265.17 18
 -4 13 3 261.37 16.8
 -4 13 3 240.08 18.8
 4 13 -3 263.87 12.7
 3 -13 -3 6.5 8.9
 3 -13 -3 1.3 8.3
 3 13 -3 8.5 5.8
 -3 13 3 2.9 8.9
 -2 -13 3 361.06 12.8
 2 -13 -3 339.97 18.8
 2 -13 -3 351.46 17.8
 2 13 -3 341.87 15.1
 -2 13 3 330.07 20.5
 -2 13 3 332.57 18.1
 2 13 -3 350.76 18
 -1 -13 3 85.69 8.4
 1 -13 -3 85.89 10.1
 -1 13 3 91.19 9.8
 1 13 -3 82.39 9.6
 1 13 -3 79.09 11.6
 -1 13 3 90.69 12.2
 0 -13 -3 298.37 18.5
 0 -13 3 326.07 18.7
 0 -13 -3 347.47 15.8
 0 -13 3 338.57 15.2
 0 13 3 335.97 15.5
 0 13 -3 332.67 17.2
 0 13 3 363.16 23.9
 0 13 -3 327.87 19.4
 -1 -13 -3 27.4 10.7
 1 -13 3 16.5 9.4
 1 -13 3 20.5 7.4
 -1 -13 -3 22 7.1
 1 13 3 16.5 9
 -1 13 -3 25.8 9.9
 1 13 3 15.9 7.8
 -1 13 -3 8.8 8.1
 2 -13 3 375.66 19.6
 2 -13 3 377.26 17.7
 -2 -13 -3 398.76 22
 -2 -13 -3 405.96 16.1
 -2 13 -3 372.06 20.2
 2 13 3 383.46 15.1
 2 13 3 392.06 20
 3 -13 3 7.6 10.1
 -3 -13 -3 10.2 4
 -3 -13 -3 4.1 4.8
 -3 -13 -3 -5 9.2
 -3 13 -3 -1.9 9.4
 -3 13 -3 16.3 8.9
 -4 -13 -3 154.88 15.5
 4 -13 3 139.99 14.1
 -4 13 -3 151.08 14.6
 -4 13 -3 152.28 15.9
 5 -13 3 141.69 14.2
 -5 -13 -3 161.38 15.7
 -5 13 -3 143.59 15.8
 -5 13 -3 186.18 15.8
 6 -13 3 150.48 15.3
 -6 -13 -3 170.28 16.3
 -6 13 -3 155.58 16.9
 -6 13 -3 146.59 15.8
 4 -14 -3 -3.8 8.8
 4 -14 -3 5.7 9.9
 -4 14 3 4.2 9.7
 -4 14 3 5.3 10.5
 3 -14 -3 112.79 12.8
 3 -14 -3 78.39 11.2
 -3 14 3 107.09 14.2
 -3 14 3 84.59 11.7
 3 14 -3 89.09 9.1
 -2 -14 3 34.8 13
 2 -14 -3 -4.8 8.3
 -2 14 3 6.2 10.1
 2 14 -3 6.4 6.9
 1 -14 -3 64.19 13.2
 -1 -14 3 57.19 7.4
 1 -14 -3 40.7 9.5
 -1 -14 3 98.19 13.9
 1 14 -3 61.39 9.3
 1 14 -3 77.19 12.5
 -1 14 3 61.79 9.8
 -1 14 3 66.29 11.8
 0 -14 3 56.99 8.1
 0 -14 3 50.79 11.8
 0 -14 -3 34.9 12
 0 -14 -3 50.59 9.1
 0 14 3 41.5 11.3
 0 14 -3 26 10.8
 0 14 -3 27.1 8.9
 0 14 3 50.69 8.9
 1 -14 3 492.85 19.6
 -1 -14 -3 467.05 23.2
 -1 -14 -3 457.85 18.5
 -1 -14 -3 433.56 17.9
 1 -14 3 447.76 22.7
 1 14 3 482.75 18.7
 1 14 3 483.35 30.9
 -1 14 -3 472.85 24
 -1 14 -3 447.26 24.1
 -2 -14 -3 21.7 6.2
 2 -14 3 23.9 8.3
 -2 14 -3 25.7 9.7
 -2 14 -3 24.5 11.5
 -3 -14 -3 139.09 16.6
 3 -14 3 173.28 14.4
 -3 14 -3 137.29 16.1
 -3 14 -3 177.18 15.8
 -4 -14 -3 -12.2 10.8
 4 -14 3 8.9 8.7
 -4 14 -3 1.9 9.6
 -4 14 -3 6.2 10.8
 13 0 -4 116.89 12.8
 13 0 -4 140.59 13.7
 12 0 -4 55.89 9.9
 12 0 -4 59.59 9.2
 -12 0 4 49.3 4.9
 -11 0 4 3.8 3.1
 11 0 -4 -5.8 7.9
 11 0 -4 -2.4 6.5
 -11 0 4 -3.6 3
 -10 0 4 39.3 3.9
 10 0 -4 41.4 7.5
 -10 0 4 38.6 4.3
 10 0 -4 33.1 7.9
 9 0 -4 11 5.7
 9 0 -4 1 6
 -9 0 4 2.5 3.3
 -9 0 4 4.1 2.7
 8 0 -4 125.49 8.8
 -8 0 4 133.69 5.5
 -8 0 4 140.29 5.6
 8 0 -4 144.79 10.1
 7 0 -4 30.3 5
 -6 0 4 1037.9 27.3
 6 0 -4 1055.39 29.6
 6 0 -4 1048.3 30.5
 -6 0 4 1047.7 27.2
 6 0 -4 1052.29 30.3
 5 0 -4 3.7 4.2
 -5 0 4 2.4 2
 5 0 -4 -3.2 3.7
 5 0 -4 0.4 3.4
 -5 0 4 -3.3 3.4
 5 0 -4 -0.2 3.3
 -5 0 4 1.5 1.9
 -4 0 4 55.99 5.4
 -4 0 4 53.09 6
 4 0 -4 63.49 5.7
 4 0 -4 54.99 5.2
 -4 0 4 60.79 3.4
 4 0 -4 58.99 5.9
 -4 0 4 61.19 3.6
 4 0 -4 63.49 5.2
 -2 0 4 465.95 13
 2 0 -4 471.65 14
 2 0 -4 477.15 12.7
 -2 0 4 472.15 13.9
 -2 0 4 498.45 13
 2 0 -4 472.15 12.8
 2 0 -4 458.35 13.3
 -2 0 4 456.25 13.3
 1 0 -4 7.7 2.6
 -1 0 4 5 2
 1 0 -4 0.4 2.1
 1 0 -4 5.4 2
 -1 0 4 -0.1 2.6
 -1 0 4 4 2.1
 1 0 4 2.5 2.1
 -1 0 -4 8.9 2.2
 -1 0 -4 6.7 2.7
 1 0 4 4.6 2.5
 1 0 4 4.4 2.6
 -1 0 -4 8.8 2.2
 2 0 4 3337.37 84.29
 2 0 4 3341.67 84.09
 2 0 4 3297.17 83.09
 2 0 4 3299.07 83.09
 -2 0 -4 3293.67 83.49
 -2 0 -4 3320.37 84.09
 -2 0 -4 3264.87 83.39
 3 0 4 88.39 6
 4 0 4 2577.34 65.59
 4 0 4 2529.75 65.29
 -4 0 -4 2485.05 63.29
 -4 0 -4 2526.55 63.39
 -4 0 -4 2486.25 65.59
 -4 0 -4 2477.95 65.29
 5 0 4 1.2 3.7
 5 0 4 -1.8 3.3
 -5 0 -4 -2.4 4.1
 -5 0 -4 2.3 4
 -6 0 -4 571.14 18.7
 -6 0 -4 582.54 18.4
 6 0 4 572.24 18.1
 6 0 4 569.24 18.3
 7 0 4 9.6 4.9
 8 0 4 709.03 23.5
 -8 0 -4 704.63 23.7
 -8 0 -4 714.53 23.6
 8 0 4 719.63 23.3
 -9 0 -4 -4.3 6.1
 -9 0 -4 3 6.6
 9 0 4 2.8 5.9
 9 0 4 8 5.9
 -10 0 -4 168.08 12.9
 -10 0 -4 160.38 13.1
 10 0 4 197.28 12.6
 10 0 4 184.58 12.3
 -11 0 -4 8.7 7.9
 11 0 4 21.8 8.7
 11 0 4 -5.3 6.5
 12 0 4 512.85 22.6
 12 0 4 569.04 22.6
 13 0 4 27.3 9.5
 13 0 4 36.2 9.1
 13 -1 -4 142.29 14.4
 13 -1 -4 164.58 13.5
 -13 1 4 162.88 7.3
 13 1 -4 128.59 14.2
 13 1 -4 163.68 16
 12 -1 -4 148.49 13.7
 -12 -1 4 135.29 6.6
 12 -1 -4 172.08 13.9
 -12 1 4 126.99 6.9
 -12 1 4 125.99 6.8
 12 1 -4 149.09 13.3
 12 1 -4 147.79 12.5
 -11 -1 4 622.14 17.8
 11 -1 -4 629.74 23.5
 -11 -1 4 621.04 17.8
 11 -1 -4 635.04 24.5
 -11 1 4 620.44 18.1
 11 1 -4 631.04 22.3
 11 1 -4 612.34 24.2
 -11 1 4 628.24 18
 10 -1 -4 465.05 20.4
 -10 -1 4 498.25 14.3
 -10 -1 4 467.25 14.1
 10 -1 -4 468.65 18.8
 10 1 -4 461.65 19.4
 -10 1 4 493.95 14.4
 10 1 -4 502.95 18.2
 -10 1 4 480.75 14.4
 -9 -1 4 995.8 26.9
 9 -1 -4 1006.2 31.1
 9 -1 -4 1008.8 32.2
 -9 -1 4 998 27.6
 -9 1 4 1027.2 27.3
 9 1 -4 1020.8 30.2
 9 1 -4 1027.5 31.6
 -9 1 4 987.3 27
 8 -1 -4 1036.8 31
 -8 -1 4 1046.7 27.2
 8 -1 -4 1029.7 31.9
 -8 -1 4 1016.6 27.2
 8 1 -4 1015.9 31.2
 -8 1 4 1025.3 27.5
 8 1 -4 1035.5 30.1
 -8 1 4 1032.4 32
 -8 1 4 1013 27.3
 -7 -1 4 482.95 13.6
 -7 -1 4 489.45 13.6
 7 -1 -4 494.25 17.8
 -7 1 4 497.65 18
 -7 1 4 492.35 13.8
 7 1 -4 489.35 16
 7 1 -4 443.06 18.5
 -7 1 4 490.85 13.9
 7 1 -4 481.95 15.9
 6 -1 -4 18.8 5.1
 6 -1 -4 18.1 4.2
 -6 -1 4 15.2 2.4
 6 -1 -4 15.5 4.3
 6 -1 -4 13.7 4.5
 -6 1 4 17.3 5.2
 6 1 -4 17.4 4.5
 6 1 -4 17.3 3.8
 -6 1 4 11.8 2.6
 6 1 -4 15.5 3.6
 -6 1 4 23.3 4.5
 6 1 -4 14 4.1
 5 -1 -4 205.08 8.9
 -5 -1 4 200.88 6.6
 5 -1 -4 209.68 9.9
 -5 -1 4 202.68 6.7
 -5 -1 4 195.98 9
 5 -1 -4 211.58 9.6
 5 -1 -4 210.28 8.9
 5 1 -4 192.78 8.7
 -5 1 4 203.58 7
 5 1 -4 192.98 8
 -5 1 4 207.28 9.9
 5 1 -4 203.08 8
 -5 1 4 204.78 9
 5 1 -4 210.08 9.2
 -5 1 4 196.58 6.8
 4 -1 -4 53.49 5.6
 4 -1 -4 40.2 4.6
 -4 -1 4 53.69 5.8
 -4 -1 4 41.8 4
 4 -1 -4 42.8 4.6
 -4 -1 4 47.1 4.5
 4 -1 -4 57.49 6.1
 -4 1 4 53.09 5.7
 4 1 -4 53.29 4.5
 4 1 -4 49.4 5.5
 -4 1 4 39.5 3.7
 -4 1 4 41.7 4.7
 4 1 -4 45.2 4.5
 4 1 -4 56.39 5.6
 -3 -1 4 1291.97 33.8
 3 -1 -4 1299.07 34.7
 3 -1 -4 1305.77 33.1
 3 -1 -4 1314.37 35.1
 3 -1 -4 1315.47 33.1
 -3 -1 4 1305.57 33.6
 -3 -1 4 1327.07 33.7
 3 -1 -4 1294.17 34.9
 -3 -1 4 1294.57 34.7
 -3 1 4 1272.97 34.5
 3 1 -4 1297.07 34.7
 3 1 -4 1287.87 32.9
 -3 1 4 1285.67 34.9
 -3 1 4 1339.27 33.8
 -3 1 4 1285.27 35.1
 -3 1 4 1298.57 33.7
 3 1 -4 1308.57 33.9
 3 1 -4 1254.67 33.8
 3 1 -4 1297.47 32.9
 2 -1 -4 79.09 5.5
 -2 -1 4 78.09 5.1
 2 -1 -4 70.79 4
 2 -1 -4 73.39 4.8
 -2 -1 4 76.59 3.8
 2 -1 -4 69.59 5.2
 -2 -1 4 73.59 4.4
 2 -1 -4 81.19 4.4
 -2 1 4 71.79 4.9
 2 1 -4 73.39 3.6
 -2 1 4 76.49 4.3
 2 1 -4 74.09 4
 -2 1 4 75.59 5.5
 -2 1 4 82.59 3.9
 -2 1 4 73.89 4.6
 2 1 -4 70.89 3.9
 2 1 -4 75.99 5.2
 0 -1 -4 49.6 3
 0 -1 4 56.29 3.2
 0 -1 4 59.09 3.8
 0 -1 4 52.99 4.5
 0 -1 -4 63.99 4.1
 0 -1 -4 48 4.4
 0 -1 -4 55.59 3.5
 0 1 4 59.39 3.7
 0 1 -4 49.99 4.3
 0 1 -4 61.09 3.5
 0 1 4 49.7 4.5
 0 1 -4 39.1 4.1
 0 1 -4 43.9 3.6
 -2 -1 -4 2366.76 60.89
 2 -1 4 2348.97 60.99
 -2 -1 -4 2305.87 60.19
 -2 -1 -4 2282.97 60.19
 -2 -1 -4 2436.56 60.29
 2 -1 4 2451.35 60.09
 2 -1 4 2349.06 59.99
 2 -1 4 2320.87 60.99
 -2 1 -4 2309.87 60.19
 -2 1 -4 2340.17 61.09
 2 1 4 2386.06 60.19
 -2 1 -4 2343.57 61.09
 2 1 4 2428.06 60.89
 2 1 4 2478.65 59.99
 -2 1 -4 2441.06 60.39
 2 1 4 2334.77 59.89
 -3 -1 -4 2248.68 58.49
 3 -1 4 2227.38 58.89
 3 -1 4 2341.07 58.89
 -3 -1 -4 2244.08 57.29
 -3 -1 -4 2300.77 57.39
 -3 -1 -4 2205.58 57.99
 3 1 4 2298.27 57.99
 -3 1 -4 2222.18 58.79
 -3 1 -4 2252.97 57.39
[truncated: 1,138,886 more chars]
