# Supplementary material for: The Effect of Pendent Groups upon Flexibility in Coordination Networks with Square Lattice Topology
Source: ACS Mater Lett. 2023 Aug 22;5(9):2567–75. doi: 10.1021/acsmaterialslett.3c00565 (PMC10481394; doi:10.1021/acsmaterialslett.3c00565)
Supplement: Supplementary file 9 — tz3c00565_si_011.cif [file tz3c00565_si_011.cif]

####################################################################### 
# 
# This file contains crystal structure data downloaded from the 
# Cambridge Structural Database (CSD) hosted by the Cambridge 
# Crystallographic Data Centre (CCDC).
# 
# Full information about CCDC data access policies and citation 
# guidelines are available at http://www.ccdc.cam.ac.uk/access/V1 
# 
# Audit and citation data items may have been added by the CCDC. 
# Please retain this information to preserve the provenance of 
# this file and to allow appropriate attribution of the data. 
# 
#######################################################################

data_a
_database_code_depnum_ccdc_archive 'CCDC 2243686'
loop_
_audit_author_name
_audit_author_address
'Xia Li'
;University of Limerick
Ireland
;
_audit_update_record             
;
2023-02-21 deposited with the CCDC.	2023-04-17 downloaded from the CCDC.
;
_audit_creation_date             2023-01-24
_audit_creation_method           
;
Olex2 1.3
(compiled 2020.11.12 svn.r5f609507 for OlexSys, GUI svn.r6408)
;
_shelxl_version_number           2013-2
_audit_contact_author_address    ?
_audit_contact_author_email      ?
_audit_contact_author_phone      ?
_publ_contact_author_id_orcid    ?
_publ_section_references         
;
Dolomanov, O.V., Bourhis, L.J., Gildea, R.J, Howard, J.A.K. & Puschmann, H.
 (2009), J. Appl. Cryst. 42, 339-341.

Sheldrick, G.M. (2015). Acta Cryst. C71, 3-8.
;
_chemical_name_common            ?
_chemical_name_systematic        '2113 act'
_chemical_formula_moiety         'C26 H22 N6 O4 Zn'
_chemical_formula_sum            'C26 H21 N6 O4 Zn'
_chemical_formula_weight         546.86
_chemical_melting_point          ?
loop_
_atom_type_symbol
_atom_type_description
_atom_type_scat_dispersion_real
_atom_type_scat_dispersion_imag
_atom_type_scat_source
C C 0.0033 0.0016 'International Tables Vol C Tables 4.2.6.8 and 6.1.1.4'
H H 0.0000 0.0000 'International Tables Vol C Tables 4.2.6.8 and 6.1.1.4'
N N 0.0061 0.0033 'International Tables Vol C Tables 4.2.6.8 and 6.1.1.4'
O O 0.0106 0.0060 'International Tables Vol C Tables 4.2.6.8 and 6.1.1.4'
Zn Zn 0.2839 1.4301 'International Tables Vol C Tables 4.2.6.8 and 6.1.1.4'

_shelx_space_group_comment       
;
The symmetry employed for this shelxl refinement is uniquely defined
by the following loop, which should always be used as a source of
symmetry information in preference to the above space-group names.
They are only intended as comments.
;
_space_group_crystal_system      monoclinic
_space_group_IT_number           14
_space_group_name_H-M_alt        'P 1 21/n 1'
_space_group_name_Hall           '-P 2yn'
loop_
_space_group_symop_operation_xyz
'x, y, z'
'-x+1/2, y+1/2, -z+1/2'
'-x, -y, -z'
'x-1/2, -y-1/2, z-1/2'

_cell_length_a                   10.1892(7)
_cell_length_b                   11.3316(9)
_cell_length_c                   24.901(2)
_cell_angle_alpha                90
_cell_angle_beta                 100.458(2)
_cell_angle_gamma                90
_cell_volume                     2827.3(4)
_cell_formula_units_Z            4
_cell_measurement_reflns_used    9909
_cell_measurement_temperature    136.00
_cell_measurement_theta_max      26.29
_cell_measurement_theta_min      2.71
_shelx_estimated_absorpt_T_max   0.915
_shelx_estimated_absorpt_T_min   0.839
_exptl_absorpt_coefficient_mu    0.908
_exptl_absorpt_correction_T_max  0.7456
_exptl_absorpt_correction_T_min  0.5817
_exptl_absorpt_correction_type   none
_exptl_absorpt_process_details   
;
SADABS-2016/2 (Bruker,2016/2) was used for absorption correction.
wR2(int) was 0.0734 before and 0.0630 after correction.
The Ratio of minimum to maximum transmission is 0.7802.
The \l/2 correction factor is Not present.
;
_exptl_crystal_colour            'clear yellowish colourless'
_exptl_crystal_colour_lustre     clear
_exptl_crystal_colour_modifier   yellowish
_exptl_crystal_colour_primary    colourless
_exptl_crystal_density_diffrn    1.285
_exptl_crystal_density_meas      ?
_exptl_crystal_density_method    ?
_exptl_crystal_description       plate
_exptl_crystal_F_000             1124
_exptl_crystal_size_max          0.2
_exptl_crystal_size_mid          0.15
_exptl_crystal_size_min          0.1
_exptl_special_details           
;
 ?
;
_exptl_transmission_factor_max   ?
_exptl_transmission_factor_min   ?
_diffrn_reflns_av_R_equivalents  0.0658
_diffrn_reflns_av_unetI/netI     0.0549
_diffrn_reflns_Laue_measured_fraction_full 0.997
_diffrn_reflns_Laue_measured_fraction_max 0.994
_diffrn_reflns_limit_h_max       12
_diffrn_reflns_limit_h_min       -13
_diffrn_reflns_limit_k_max       14
_diffrn_reflns_limit_k_min       -14
_diffrn_reflns_limit_l_max       32
_diffrn_reflns_limit_l_min       -32
_diffrn_reflns_number            39082
_diffrn_reflns_point_group_measured_fraction_full 0.997
_diffrn_reflns_point_group_measured_fraction_max 0.994
_diffrn_reflns_theta_full        25.242
_diffrn_reflns_theta_max         27.548
_diffrn_reflns_theta_min         2.728
_diffrn_ambient_temperature      136.00
_diffrn_detector_area_resol_mean ?
_diffrn_measured_fraction_theta_full 0.997
_diffrn_measured_fraction_theta_max 0.994
_diffrn_measurement_device_type  'Bruker APEX-II CCD'
_diffrn_measurement_method       '\f and \w scans'
_diffrn_radiation_type           MoK\a
_diffrn_radiation_wavelength     0.71073
_diffrn_source                   ?
_diffrn_source_current           0.0
_diffrn_source_power             0.0
_diffrn_source_voltage           0.0
_diffrn_standards_number         0
_reflns_Friedel_coverage         0.000
_reflns_Friedel_fraction_full    .
_reflns_Friedel_fraction_max     .
_reflns_number_gt                4774
_reflns_number_total             6493
_reflns_special_details          
;
 Reflections were merged by SHELXL according to the crystal
 class for the calculation of statistics and refinement.
 
 Structure factors included contributions from the .fab file.
 
 _reflns_Friedel_fraction is defined as the number of unique
 Friedel pairs measured divided by the number that would be
 possible theoretically, ignoring centric projections and
 systematic absences.
;
_reflns_threshold_expression     'I > 2\s(I)'
_computing_cell_refinement       'SAINT V8.40B (?, 2016)'
_computing_data_collection       ?
_computing_data_reduction        'SAINT V8.40B (?, 2016)'
_computing_molecular_graphics    'Olex2 1.3 (Dolomanov et al., 2009)'
_computing_publication_material  'Olex2 1.3 (Dolomanov et al., 2009)'
_computing_structure_refinement  'SHELXL 2013/2 (Sheldrick, 2015)'
_computing_structure_solution    'SHELXT 2018/2 (Sheldrick, 2018)'
_refine_diff_density_max         0.700
_refine_diff_density_min         -1.290
_refine_diff_density_rms         0.122
_refine_ls_extinction_coef       .
_refine_ls_extinction_method     none
_refine_ls_goodness_of_fit_ref   1.125
_refine_ls_hydrogen_treatment    constr
_refine_ls_matrix_type           full
_refine_ls_number_parameters     336
_refine_ls_number_reflns         6493
_refine_ls_number_restraints     0
_refine_ls_R_factor_all          0.1241
_refine_ls_R_factor_gt           0.0988
_refine_ls_restrained_S_all      1.125
_refine_ls_shift/su_max          0.001
_refine_ls_shift/su_mean         0.000
_refine_ls_structure_factor_coef Fsqd
_refine_ls_weighting_details     
;
 w=1/[\s^2^(Fo^2^)+(0.0416P)^2^+24.9429P]
 where P=(Fo^2^+2Fc^2^)/3
;
_refine_ls_weighting_scheme      calc
_refine_ls_wR_factor_gt          0.2215
_refine_ls_wR_factor_ref         0.2327
_refine_special_details          
;
 ?
;
_olex2_refinement_description    
;
1. Fixed Uiso
 At 1.2 times of:
  All C(H) groups, All N(H) groups
 At 1.5 times of:
  All C(H,H,H) groups
2.a Aromatic/amide H refined with riding coordinates:
 N006(H006), N007(H007), C00A(H00A), C00C(H00C), C00H(H00H), C00J(H00J),
 C00O(H00O), C00P(H00P), C00Q(H00Q), C00R(H00R), C00S(H00S), C00T(H00T),
 C00U(H00U), C00Z(H00Z), C012(H012), C014(H014)
2.b Idealised Me refined as rotating group:
 C00V(H00B,H00D,H00E), C015(H01A,H01B,H01C)
;
_atom_sites_solution_hydrogens   geom
_atom_sites_solution_primary     dual
_atom_sites_solution_secondary   ?
loop_
_atom_site_label
_atom_site_type_symbol
_atom_site_fract_x
_atom_site_fract_y
_atom_site_fract_z
_atom_site_U_iso_or_equiv
_atom_site_adp_type
_atom_site_occupancy
_atom_site_site_symmetry_order
_atom_site_calc_flag
_atom_site_refinement_flags_posn
_atom_site_refinement_flags_adp
_atom_site_refinement_flags_occupancy
_atom_site_disorder_assembly
_atom_site_disorder_group
Zn01 Zn 0.97112(7) 0.53869(7) 0.62833(3) 0.0330(2) Uani 1 1 d . . . . .
O002 O 0.0970(4) 0.4922(4) 0.57944(19) 0.0358(11) Uani 1 1 d . . . . .
O003 O 0.7115(4) 0.5717(4) 0.65044(19) 0.0355(11) Uani 1 1 d . . . . .
O004 O 0.7983(4) 0.5053(4) 0.58047(19) 0.0350(10) Uani 1 1 d . . . . .
O005 O 0.2415(4) 0.5289(4) 0.65582(19) 0.0385(11) Uani 1 1 d . . . . .
N006 N 1.0309(5) 0.9956(5) 0.7652(2) 0.0360(13) Uani 1 1 d . . . . .
H006 H 1.1043 1.0011 0.7899 0.043 Uiso 1 1 calc R U . . .
N007 N 0.9341(5) 1.0831(5) 0.7623(2) 0.0377(13) Uani 1 1 d . . . . .
H007 H 0.8619 1.0714 0.7763 0.045 Uiso 1 1 calc R U . . .
N008 N 0.9769(5) 1.3991(5) 0.6815(2) 0.0347(12) Uani 1 1 d . . . . .
N009 N 0.9931(5) 0.6956(5) 0.6667(2) 0.0361(13) Uani 1 1 d . . . . .
C00A C 0.5546(6) 0.3829(6) 0.5400(3) 0.0315(14) Uani 1 1 d . . . . .
H00A H 0.6308 0.3543 0.5271 0.038 Uiso 1 1 calc R U . . .
N00B N 0.4041(6) 0.2393(6) 0.4812(3) 0.0454(15) Uani 1 1 d . . . . .
C00C C 0.4562(5) 0.5084(5) 0.5997(3) 0.0296(13) Uani 1 1 d . . . . .
H00C H 0.4651 0.5660 0.6278 0.035 Uiso 1 1 calc R U . . .
C00D C 0.2160(6) 0.4979(5) 0.6065(3) 0.0313(14) Uani 1 1 d . . . . .
C00E C 1.0145(6) 0.9025(5) 0.7309(3) 0.0324(14) Uani 1 1 d . . . . .
C00F C 0.4298(6) 0.3356(5) 0.5201(3) 0.0321(14) Uani 1 1 d . . . . .
C00H C 0.8993(6) 0.7824(6) 0.6583(3) 0.0342(14) Uani 1 1 d . . . . .
H00H H 0.8248 0.7722 0.6296 0.041 Uiso 1 1 calc R U . . .
C00I C 0.5685(5) 0.4738(5) 0.5796(3) 0.0281(13) Uani 1 1 d . . . . .
C00J C 0.9064(6) 0.8834(6) 0.6888(3) 0.0359(15) Uani 1 1 d . . . . .
H00J H 0.8374 0.9407 0.6812 0.043 Uiso 1 1 calc R U . . .
N00K N 0.5029(6) 0.2081(6) 0.4627(3) 0.0483(16) Uani 1 1 d . . . . .
C00L C 0.9527(6) 1.1877(6) 0.7373(3) 0.0319(14) Uani 1 1 d . . . . .
C00M C 0.3307(6) 0.4612(6) 0.5798(3) 0.0316(13) Uani 1 1 d . . . . .
C00N C 0.7012(6) 0.5224(6) 0.6058(3) 0.0336(14) Uani 1 1 d . . . . .
C00O C 1.0331(6) 1.1939(6) 0.6973(3) 0.0366(15) Uani 1 1 d . . . . .
H00O H 1.0803 1.1267 0.6882 0.044 Uiso 1 1 calc R U . . .
C00P C 0.9051(6) 1.3927(6) 0.7220(3) 0.0373(15) Uani 1 1 d . . . . .
H00P H 0.8621 1.4620 0.7316 0.045 Uiso 1 1 calc R U . . .
C00Q C 0.3170(6) 0.3743(6) 0.5397(3) 0.0336(14) Uani 1 1 d . . . . .
H00Q H 0.2318 0.3417 0.5256 0.040 Uiso 1 1 calc R U . . .
C00R C 1.1156(7) 0.8154(6) 0.7378(3) 0.0408(16) Uani 1 1 d . . . . .
H00R H 1.1938 0.8267 0.7646 0.049 Uiso 1 1 calc R U . . .
C00S C 0.8917(7) 1.2908(6) 0.7498(3) 0.0410(17) Uani 1 1 d . . . . .
H00S H 0.8401 1.2906 0.7780 0.049 Uiso 1 1 calc R U . . .
C00T C 1.0417(7) 1.3014(6) 0.6713(3) 0.0421(17) Uani 1 1 d . . . . .
H00T H 1.0972 1.3057 0.6446 0.050 Uiso 1 1 calc R U . . .
C00U C 1.1029(6) 0.7154(7) 0.7067(3) 0.0445(18) Uani 1 1 d . . . . .
H00U H 1.1719 0.6579 0.7129 0.053 Uiso 1 1 calc R U . . .
C00V C 0.4209(12) -0.2089(8) 0.3314(4) 0.075(3) Uani 1 1 d . . . . .
H00B H 0.4984 -0.2601 0.3428 0.112 Uiso 1 1 calc R U . . .
H00D H 0.4141 -0.1885 0.2927 0.112 Uiso 1 1 calc R U . . .
H00E H 0.3397 -0.2503 0.3366 0.112 Uiso 1 1 calc R U . . .
C00W C 0.4752(8) 0.1053(7) 0.4269(3) 0.0508(19) Uani 1 1 d . . . . .
C00X C 0.4365(11) -0.0989(8) 0.3648(4) 0.064(3) Uani 1 1 d . . . . .
C00Z C 0.3560(11) -0.0780(8) 0.4034(4) 0.071(3) Uani 1 1 d . . . . .
H00Z H 0.2892 -0.1331 0.4086 0.086 Uiso 1 1 calc R U . . .
C011 C 0.5590(11) 0.0870(8) 0.3900(4) 0.067(3) Uani 1 1 d . . . . .
C012 C 0.3757(9) 0.0283(9) 0.4349(4) 0.065(2) Uani 1 1 d . . . . .
H012 H 0.3211 0.0456 0.4610 0.078 Uiso 1 1 calc R U . . .
C014 C 0.5347(13) -0.0189(10) 0.3588(4) 0.083(3) Uani 1 1 d . . . . .
H014 H 0.5891 -0.0351 0.3324 0.100 Uiso 1 1 calc R U . . .
C015 C 0.6677(13) 0.1733(10) 0.3817(6) 0.099(4) Uani 1 1 d . . . . .
H01A H 0.6278 0.2395 0.3592 0.148 Uiso 1 1 calc R U . . .
H01B H 0.7324 0.1331 0.3634 0.148 Uiso 1 1 calc R U . . .
H01C H 0.7131 0.2028 0.4173 0.148 Uiso 1 1 calc R U . . .

loop_
_atom_site_aniso_label
_atom_site_aniso_U_11
_atom_site_aniso_U_22
_atom_site_aniso_U_33
_atom_site_aniso_U_23
_atom_site_aniso_U_13
_atom_site_aniso_U_12
Zn01 0.0202(3) 0.0315(4) 0.0488(5) -0.0033(4) 0.0101(3) -0.0010(3)
O002 0.018(2) 0.042(3) 0.048(3) -0.003(2) 0.0078(18) -0.0008(18)
O003 0.022(2) 0.039(3) 0.047(3) -0.008(2) 0.0100(19) -0.0083(18)
O004 0.020(2) 0.040(3) 0.048(3) -0.003(2) 0.0129(19) -0.0029(18)
O005 0.025(2) 0.046(3) 0.046(3) -0.008(2) 0.0122(19) -0.003(2)
N006 0.029(3) 0.030(3) 0.048(3) -0.002(2) 0.005(2) 0.003(2)
N007 0.032(3) 0.030(3) 0.054(4) 0.000(3) 0.016(3) 0.006(2)
N008 0.027(3) 0.031(3) 0.049(3) -0.007(3) 0.014(2) -0.003(2)
N009 0.020(2) 0.030(3) 0.057(4) -0.008(3) 0.006(2) -0.005(2)
C00A 0.014(3) 0.035(3) 0.047(4) -0.002(3) 0.012(3) -0.002(2)
N00B 0.046(4) 0.046(4) 0.046(4) -0.012(3) 0.014(3) 0.006(3)
C00C 0.014(3) 0.029(3) 0.047(4) 0.003(3) 0.007(2) -0.002(2)
C00D 0.019(3) 0.029(3) 0.049(4) -0.001(3) 0.011(3) -0.004(2)
C00E 0.033(3) 0.024(3) 0.042(4) 0.004(3) 0.014(3) -0.004(3)
C00F 0.029(3) 0.025(3) 0.044(4) -0.006(3) 0.009(3) -0.002(2)
C00H 0.021(3) 0.029(3) 0.053(4) 0.000(3) 0.008(3) -0.001(2)
C00I 0.019(3) 0.024(3) 0.044(4) 0.001(3) 0.012(2) 0.003(2)
C00J 0.029(3) 0.029(3) 0.050(4) 0.003(3) 0.010(3) 0.001(3)
N00K 0.038(3) 0.044(4) 0.063(4) -0.010(3) 0.011(3) 0.001(3)
C00L 0.031(3) 0.027(3) 0.041(4) -0.001(3) 0.013(3) -0.004(3)
C00M 0.022(3) 0.034(3) 0.040(3) 0.003(3) 0.009(2) -0.001(3)
C00N 0.021(3) 0.036(4) 0.046(4) 0.004(3) 0.013(3) -0.002(3)
C00O 0.030(3) 0.027(3) 0.058(4) -0.001(3) 0.023(3) 0.003(3)
C00P 0.030(3) 0.038(4) 0.048(4) 0.000(3) 0.017(3) 0.009(3)
C00Q 0.020(3) 0.036(3) 0.044(4) -0.004(3) 0.005(3) -0.005(2)
C00R 0.030(3) 0.043(4) 0.049(4) -0.010(3) 0.007(3) 0.002(3)
C00S 0.033(3) 0.042(4) 0.053(4) 0.001(3) 0.022(3) 0.013(3)
C00T 0.039(4) 0.037(4) 0.056(5) 0.000(3) 0.026(3) -0.004(3)
C00U 0.020(3) 0.051(4) 0.062(5) -0.009(4) 0.006(3) 0.010(3)
C00V 0.116(9) 0.045(5) 0.061(6) -0.018(4) 0.008(6) 0.011(5)
C00W 0.053(5) 0.040(4) 0.060(5) -0.006(4) 0.011(4) 0.006(4)
C00X 0.100(8) 0.037(5) 0.051(5) -0.004(4) 0.004(5) 0.010(5)
C00Z 0.083(7) 0.048(5) 0.073(6) -0.017(5) -0.011(5) 0.024(5)
C011 0.094(7) 0.046(5) 0.062(6) -0.003(4) 0.021(5) 0.007(5)
C012 0.054(5) 0.075(6) 0.065(6) -0.013(5) 0.006(4) -0.005(5)
C014 0.128(10) 0.067(7) 0.057(6) -0.008(5) 0.025(6) 0.008(7)
C015 0.112(10) 0.073(7) 0.132(11) -0.009(7) 0.076(9) -0.004(7)

_geom_special_details            
;
 All esds (except the esd in the dihedral angle between two l.s. planes)
 are estimated using the full covariance matrix.  The cell esds are taken
 into account individually in the estimation of esds in distances, angles
 and torsion angles; correlations between esds in cell parameters are only
 used when they are defined by crystal symmetry.  An approximate (isotropic)
 treatment of cell esds is used for estimating esds involving l.s. planes.
;
loop_
_geom_bond_atom_site_label_1
_geom_bond_atom_site_label_2
_geom_bond_distance
_geom_bond_site_symmetry_2
_geom_bond_publ_flag
Zn01 O002 1.993(4) 1_655 ?
Zn01 O004 1.975(4) . ?
Zn01 N008 2.056(6) 1_545 ?
Zn01 N009 2.012(5) . ?
O002 Zn01 1.992(4) 1_455 ?
O002 C00D 1.277(7) . ?
O003 C00N 1.232(8) . ?
O004 C00N 1.281(7) . ?
O005 C00D 1.259(8) . ?
N006 H006 0.8800 . ?
N006 N007 1.392(7) . ?
N006 C00E 1.347(8) . ?
N007 H007 0.8800 . ?
N007 C00L 1.367(8) . ?
N008 Zn01 2.056(6) 1_565 ?
N008 C00P 1.353(8) . ?
N008 C00T 1.337(9) . ?
N009 C00H 1.361(8) . ?
N009 C00U 1.374(9) . ?
C00A H00A 0.9500 . ?
C00A C00F 1.386(8) . ?
C00A C00I 1.415(9) . ?
N00B C00F 1.452(8) . ?
N00B N00K 1.233(8) . ?
C00C H00C 0.9500 . ?
C00C C00I 1.386(8) . ?
C00C C00M 1.391(8) . ?
C00D C00M 1.504(8) . ?
C00E C00J 1.394(9) . ?
C00E C00R 1.414(9) . ?
C00F C00Q 1.398(8) . ?
C00H H00H 0.9500 . ?
C00H C00J 1.369(9) . ?
C00I C00N 1.495(8) . ?
C00J H00J 0.9500 . ?
N00K C00W 1.464(10) . ?
C00L C00O 1.403(9) . ?
C00L C00S 1.385(9) . ?
C00M C00Q 1.392(9) . ?
C00O H00O 0.9500 . ?
C00O C00T 1.389(9) . ?
C00P H00P 0.9500 . ?
C00P C00S 1.366(10) . ?
C00Q H00Q 0.9500 . ?
C00R H00R 0.9500 . ?
C00R C00U 1.367(10) . ?
C00S H00S 0.9500 . ?
C00T H00T 0.9500 . ?
C00U H00U 0.9500 . ?
C00V H00B 0.9800 . ?
C00V H00D 0.9800 . ?
C00V H00E 0.9800 . ?
C00V C00X 1.491(11) . ?
C00W C011 1.377(12) . ?
C00W C012 1.379(12) . ?
C00X C00Z 1.392(14) . ?
C00X C014 1.379(15) . ?
C00Z H00Z 0.9500 . ?
C00Z C012 1.432(12) . ?
C011 C014 1.427(13) . ?
C011 C015 1.519(14) . ?
C012 H012 0.9500 . ?
C014 H014 0.9500 . ?
C015 H01A 0.9800 . ?
C015 H01B 0.9800 . ?
C015 H01C 0.9800 . ?

loop_
_geom_angle_atom_site_label_1
_geom_angle_atom_site_label_2
_geom_angle_atom_site_label_3
_geom_angle
_geom_angle_site_symmetry_1
_geom_angle_site_symmetry_3
_geom_angle_publ_flag
O002 Zn01 N008 104.1(2) 1_655 1_545 ?
O002 Zn01 N009 119.7(2) 1_655 . ?
O004 Zn01 O002 100.52(18) . 1_655 ?
O004 Zn01 N008 99.2(2) . 1_545 ?
O004 Zn01 N009 117.8(2) . . ?
N009 Zn01 N008 112.7(2) . 1_545 ?
C00D O002 Zn01 108.6(4) . 1_455 ?
C00N O004 Zn01 111.0(4) . . ?
N007 N006 H006 119.3 . . ?
C00E N006 H006 119.3 . . ?
C00E N006 N007 121.4(6) . . ?
N006 N007 H007 120.5 . . ?
C00L N007 N006 119.1(5) . . ?
C00L N007 H007 120.5 . . ?
C00P N008 Zn01 124.5(4) . 1_565 ?
C00T N008 Zn01 118.2(5) . 1_565 ?
C00T N008 C00P 116.7(6) . . ?
C00H N009 Zn01 123.4(4) . . ?
C00H N009 C00U 116.8(6) . . ?
C00U N009 Zn01 119.6(5) . . ?
C00F C00A H00A 120.0 . . ?
C00F C00A C00I 120.0(5) . . ?
C00I C00A H00A 120.0 . . ?
N00K N00B C00F 113.8(6) . . ?
C00I C00C H00C 119.0 . . ?
C00I C00C C00M 121.9(6) . . ?
C00M C00C H00C 119.0 . . ?
O002 C00D C00M 119.5(6) . . ?
O005 C00D O002 122.5(6) . . ?
O005 C00D C00M 117.9(5) . . ?
N006 C00E C00J 126.0(6) . . ?
N006 C00E C00R 117.8(6) . . ?
C00J C00E C00R 116.3(6) . . ?
C00A C00F N00B 124.9(6) . . ?
C00A C00F C00Q 120.9(6) . . ?
C00Q C00F N00B 114.0(6) . . ?
N009 C00H H00H 118.2 . . ?
N009 C00H C00J 123.7(6) . . ?
C00J C00H H00H 118.2 . . ?
C00A C00I C00N 122.7(5) . . ?
C00C C00I C00A 118.2(5) . . ?
C00C C00I C00N 118.7(6) . . ?
C00E C00J H00J 119.9 . . ?
C00H C00J C00E 120.1(6) . . ?
C00H C00J H00J 119.9 . . ?
N00B N00K C00W 112.1(6) . . ?
N007 C00L C00O 120.9(6) . . ?
N007 C00L C00S 121.5(6) . . ?
C00S C00L C00O 117.5(6) . . ?
C00C C00M C00D 118.3(6) . . ?
C00C C00M C00Q 119.5(6) . . ?
C00Q C00M C00D 121.9(5) . . ?
O003 C00N O004 124.5(6) . . ?
O003 C00N C00I 118.8(5) . . ?
O004 C00N C00I 116.6(6) . . ?
C00L C00O H00O 121.0 . . ?
C00T C00O C00L 118.0(6) . . ?
C00T C00O H00O 121.0 . . ?
N008 C00P H00P 118.6 . . ?
N008 C00P C00S 122.8(6) . . ?
C00S C00P H00P 118.6 . . ?
C00F C00Q H00Q 120.3 . . ?
C00M C00Q C00F 119.4(6) . . ?
C00M C00Q H00Q 120.3 . . ?
C00E C00R H00R 119.4 . . ?
C00U C00R C00E 121.2(7) . . ?
C00U C00R H00R 119.4 . . ?
C00L C00S H00S 119.7 . . ?
C00P C00S C00L 120.5(6) . . ?
C00P C00S H00S 119.7 . . ?
N008 C00T C00O 124.3(6) . . ?
N008 C00T H00T 117.9 . . ?
C00O C00T H00T 117.9 . . ?
N009 C00U H00U 119.1 . . ?
C00R C00U N009 121.8(6) . . ?
C00R C00U H00U 119.1 . . ?
H00B C00V H00D 109.5 . . ?
H00B C00V H00E 109.5 . . ?
H00D C00V H00E 109.5 . . ?
C00X C00V H00B 109.5 . . ?
C00X C00V H00D 109.5 . . ?
C00X C00V H00E 109.5 . . ?
C011 C00W N00K 116.9(8) . . ?
C011 C00W C012 124.2(8) . . ?
C012 C00W N00K 118.7(8) . . ?
C00Z C00X C00V 120.7(10) . . ?
C014 C00X C00V 119.7(10) . . ?
C014 C00X C00Z 119.6(9) . . ?
C00X C00Z H00Z 120.7 . . ?
C00X C00Z C012 118.6(10) . . ?
C012 C00Z H00Z 120.7 . . ?
C00W C011 C014 115.0(10) . . ?
C00W C011 C015 123.3(9) . . ?
C014 C011 C015 121.7(10) . . ?
C00W C012 C00Z 119.1(9) . . ?
C00W C012 H012 120.4 . . ?
C00Z C012 H012 120.4 . . ?
C00X C014 C011 123.4(10) . . ?
C00X C014 H014 118.3 . . ?
C011 C014 H014 118.3 . . ?
C011 C015 H01A 109.5 . . ?
C011 C015 H01B 109.5 . . ?
C011 C015 H01C 109.5 . . ?
H01A C015 H01B 109.5 . . ?
H01A C015 H01C 109.5 . . ?
H01B C015 H01C 109.5 . . ?

loop_
_geom_torsion_atom_site_label_1
_geom_torsion_atom_site_label_2
_geom_torsion_atom_site_label_3
_geom_torsion_atom_site_label_4
_geom_torsion
_geom_torsion_site_symmetry_1
_geom_torsion_site_symmetry_2
_geom_torsion_site_symmetry_3
_geom_torsion_site_symmetry_4
_geom_torsion_publ_flag
Zn01 O002 C00D O005 -0.1(8) 1_455 . . . ?
Zn01 O002 C00D C00M 176.9(5) 1_455 . . . ?
Zn01 O004 C00N O003 11.4(8) . . . . ?
Zn01 O004 C00N C00I -165.9(4) . . . . ?
Zn01 N008 C00P C00S 167.3(6) 1_565 . . . ?
Zn01 N008 C00T C00O -167.5(6) 1_565 . . . ?
Zn01 N009 C00H C00J 172.0(5) . . . . ?
Zn01 N009 C00U C00R -173.1(6) . . . . ?
O002 C00D C00M C00C 155.4(6) . . . . ?
O002 C00D C00M C00Q -30.5(9) . . . . ?
O005 C00D C00M C00C -27.4(9) . . . . ?
O005 C00D C00M C00Q 146.7(6) . . . . ?
N006 N007 C00L C00O 25.4(10) . . . . ?
N006 N007 C00L C00S -155.6(6) . . . . ?
N006 C00E C00J C00H -177.3(6) . . . . ?
N006 C00E C00R C00U 176.4(7) . . . . ?
N007 N006 C00E C00J 2.2(10) . . . . ?
N007 N006 C00E C00R -177.9(6) . . . . ?
N007 C00L C00O C00T 176.4(7) . . . . ?
N007 C00L C00S C00P -176.0(7) . . . . ?
N008 C00P C00S C00L 0.1(12) . . . . ?
N009 C00H C00J C00E 0.6(10) . . . . ?
C00A C00F C00Q C00M -0.3(10) . . . . ?
C00A C00I C00N O003 -157.2(6) . . . . ?
C00A C00I C00N O004 20.2(9) . . . . ?
N00B C00F C00Q C00M 175.9(6) . . . . ?
N00B N00K C00W C011 158.5(8) . . . . ?
N00B N00K C00W C012 -26.8(11) . . . . ?
C00C C00I C00N O003 14.4(9) . . . . ?
C00C C00I C00N O004 -168.1(6) . . . . ?
C00C C00M C00Q C00F 0.3(10) . . . . ?
C00D C00M C00Q C00F -173.8(6) . . . . ?
C00E N006 N007 C00L -101.5(7) . . . . ?
C00E C00R C00U N009 1.2(12) . . . . ?
C00F C00A C00I C00C 3.6(9) . . . . ?
C00F C00A C00I C00N 175.3(6) . . . . ?
C00F N00B N00K C00W 175.8(6) . . . . ?
C00H N009 C00U C00R 2.2(11) . . . . ?
C00I C00A C00F N00B -177.4(6) . . . . ?
C00I C00A C00F C00Q -1.7(10) . . . . ?
C00I C00C C00M C00D 176.1(6) . . . . ?
C00I C00C C00M C00Q 1.8(10) . . . . ?
C00J C00E C00R C00U -3.7(10) . . . . ?
N00K N00B C00F C00A -6.3(10) . . . . ?
N00K N00B C00F C00Q 177.7(7) . . . . ?
N00K C00W C011 C014 175.5(8) . . . . ?
N00K C00W C011 C015 -5.8(14) . . . . ?
N00K C00W C012 C00Z -174.4(8) . . . . ?
C00L C00O C00T N008 -0.9(12) . . . . ?
C00M C00C C00I C00A -3.7(9) . . . . ?
C00M C00C C00I C00N -175.8(6) . . . . ?
C00O C00L C00S C00P 3.1(11) . . . . ?
C00P N008 C00T C00O 4.0(11) . . . . ?
C00R C00E C00J C00H 2.8(9) . . . . ?
C00S C00L C00O C00T -2.7(10) . . . . ?
C00T N008 C00P C00S -3.6(10) . . . . ?
C00U N009 C00H C00J -3.1(10) . . . . ?
C00V C00X C00Z C012 179.3(9) . . . . ?
C00V C00X C014 C011 -178.4(9) . . . . ?
C00W C011 C014 C00X -0.8(16) . . . . ?
C00X C00Z C012 C00W -1.2(14) . . . . ?
C00Z C00X C014 C011 -0.5(16) . . . . ?
C011 C00W C012 C00Z -0.1(15) . . . . ?
C012 C00W C011 C014 1.1(15) . . . . ?
C012 C00W C011 C015 179.8(10) . . . . ?
C014 C00X C00Z C012 1.5(14) . . . . ?
C015 C011 C014 C00X -179.5(11) . . . . ?

_smtbx_masks_special_details     ?
loop_
_smtbx_masks_void_nr
_smtbx_masks_void_average_x
_smtbx_masks_void_average_y
_smtbx_masks_void_average_z
_smtbx_masks_void_volume
_smtbx_masks_void_count_electrons
_smtbx_masks_void_content
1 0.000 0.000 0.500 257.9 88.3 ?
2 0.500 0.500 1.000 257.9 88.3 ?

_smtbx_masks_void_probe_radius   1.2
_smtbx_masks_void_truncation_radius 1.2
_shelx_res_file                  
;
TITL a_a.res in P2(1)/n
REM Old TITL A in P2(1)/n
REM SHELXT solution in P2(1)/n: R1 0.222, Rweak 0.035, Alpha 0.080
REM <I/s> 2.146 for 303 systematic absences, Orientation as input
REM Formula found by SHELXT: C30 N5 O5 Zn
CELL 0.71073 10.1892 11.3316 24.9011 90 100.458 90
ZERR 4 0.0007 0.0009 0.002 0 0.002 0
LATT 1
SYMM 0.5-X,0.5+Y,0.5-Z
SFAC C H N O Zn
UNIT 104 84 24 16 4

L.S. 20 0 0
PLAN  6
SIZE 0.1 0.2 0.15
TEMP -137.15
CONF
BOND
list 4
MORE -1
BOND $H
fmap 2 53
acta
ABIN
OMIT 1 1 0
REM <olex2.extras>
REM <HklSrc "%.\\A.hkl">
REM </olex2.extras>

WGHT    0.041600   24.942902
FVAR       0.30132
ZN01  5    0.971123    0.538687    0.628334    11.00000    0.02017    0.03146 =
         0.04881   -0.00331    0.01012   -0.00098
O002  4    0.096954    0.492203    0.579440    11.00000    0.01806    0.04236 =
         0.04763   -0.00281    0.00783   -0.00082
O003  4    0.711496    0.571651    0.650439    11.00000    0.02171    0.03901 =
         0.04714   -0.00847    0.01004   -0.00826
O004  4    0.798326    0.505287    0.580466    11.00000    0.02030    0.03957 =
         0.04772   -0.00256    0.01294   -0.00289
O005  4    0.241497    0.528919    0.655817    11.00000    0.02536    0.04607 =
         0.04609   -0.00820    0.01216   -0.00289
N006  3    1.030864    0.995564    0.765154    11.00000    0.02925    0.02976 =
         0.04840   -0.00176    0.00547    0.00253
AFIX  43
H006  2    1.104258    1.001105    0.789850    11.00000   -1.20000
AFIX   0
N007  3    0.934082    1.083133    0.762267    11.00000    0.03201    0.03031 =
         0.05391    0.00031    0.01649    0.00580
AFIX  43
H007  2    0.861909    1.071368    0.776319    11.00000   -1.20000
AFIX   0
N008  3    0.976904    1.399108    0.681470    11.00000    0.02658    0.03135 =
         0.04886   -0.00731    0.01396   -0.00264
N009  3    0.993106    0.695592    0.666738    11.00000    0.02010    0.03049 =
         0.05738   -0.00780    0.00591   -0.00520
C00A  1    0.554620    0.382928    0.540050    11.00000    0.01432    0.03509 =
         0.04722   -0.00217    0.01151   -0.00221
AFIX  43
H00A  2    0.630823    0.354307    0.527119    11.00000   -1.20000
AFIX   0
N00B  3    0.404063    0.239259    0.481241    11.00000    0.04599    0.04602 =
         0.04626   -0.01164    0.01392    0.00597
C00C  1    0.456160    0.508393    0.599687    11.00000    0.01380    0.02883 =
         0.04683    0.00344    0.00740   -0.00215
AFIX  43
H00C  2    0.465101    0.566000    0.627834    11.00000   -1.20000
AFIX   0
C00D  1    0.215950    0.497937    0.606468    11.00000    0.01864    0.02852 =
         0.04850   -0.00102    0.01067   -0.00382
C00E  1    1.014548    0.902499    0.730937    11.00000    0.03307    0.02449 =
         0.04245    0.00367    0.01400   -0.00362
C00F  1    0.429846    0.335643    0.520143    11.00000    0.02853    0.02487 =
         0.04356   -0.00579    0.00859   -0.00166
C00H  1    0.899341    0.782371    0.658290    11.00000    0.02124    0.02896 =
         0.05301   -0.00046    0.00813   -0.00065
AFIX  43
H00H  2    0.824805    0.772244    0.629631    11.00000   -1.20000
AFIX   0
C00I  1    0.568528    0.473817    0.579626    11.00000    0.01880    0.02421 =
         0.04377    0.00118    0.01225    0.00292
C00J  1    0.906392    0.883450    0.688776    11.00000    0.02934    0.02946 =
         0.04966    0.00254    0.00957    0.00119
AFIX  43
H00J  2    0.837441    0.940736    0.681186    11.00000   -1.20000
AFIX   0
N00K  3    0.502861    0.208067    0.462722    11.00000    0.03845    0.04435 =
         0.06276   -0.00972    0.01096    0.00056
C00L  1    0.952683    1.187717    0.737293    11.00000    0.03085    0.02661 =
         0.04080   -0.00050    0.01305   -0.00370
C00M  1    0.330691    0.461230    0.579822    11.00000    0.02228    0.03350 =
         0.04039    0.00329    0.00898   -0.00144
C00N  1    0.701222    0.522361    0.605781    11.00000    0.02116    0.03647 =
         0.04583    0.00395    0.01295   -0.00248
C00O  1    1.033123    1.193922    0.697260    11.00000    0.03002    0.02748 =
         0.05784   -0.00085    0.02250    0.00258
AFIX  43
H00O  2    1.080315    1.126672    0.688181    11.00000   -1.20000
AFIX   0
C00P  1    0.905070    1.392670    0.722045    11.00000    0.03020    0.03782 =
         0.04790    0.00044    0.01745    0.00934
AFIX  43
H00P  2    0.862136    1.461968    0.731606    11.00000   -1.20000
AFIX   0
C00Q  1    0.317002    0.374349    0.539653    11.00000    0.01984    0.03616 =
         0.04450   -0.00399    0.00541   -0.00457
AFIX  43
H00Q  2    0.231788    0.341698    0.525643    11.00000   -1.20000
AFIX   0
C00R  1    1.115617    0.815446    0.737847    11.00000    0.03000    0.04332 =
         0.04918   -0.00998    0.00717    0.00250
AFIX  43
H00R  2    1.193790    0.826729    0.764621    11.00000   -1.20000
AFIX   0
C00S  1    0.891656    1.290781    0.749843    11.00000    0.03322    0.04185 =
         0.05305    0.00064    0.02158    0.01265
AFIX  43
H00S  2    0.840052    1.290589    0.778015    11.00000   -1.20000
AFIX   0
C00T  1    1.041681    1.301376    0.671296    11.00000    0.03904    0.03730 =
         0.05642    0.00010    0.02604   -0.00445
AFIX  43
H00T  2    1.097200    1.305710    0.644557    11.00000   -1.20000
AFIX   0
C00U  1    1.102898    0.715354    0.706709    11.00000    0.01975    0.05078 =
         0.06231   -0.00914    0.00558    0.01023
AFIX  43
H00U  2    1.171860    0.657866    0.712869    11.00000   -1.20000
AFIX   0
C00V  1    0.420851   -0.208876    0.331355    11.00000    0.11569    0.04549 =
         0.06080   -0.01827    0.00809    0.01054
AFIX 137
H00B  2    0.498414   -0.260063    0.342788    11.00000   -1.50000
H00D  2    0.414135   -0.188542    0.292700    11.00000   -1.50000
H00E  2    0.339691   -0.250296    0.336600    11.00000   -1.50000
AFIX   0
C00W  1    0.475242    0.105263    0.426857    11.00000    0.05298    0.04017 =
         0.05966   -0.00630    0.01109    0.00630
C00X  1    0.436541   -0.098900    0.364800    11.00000    0.10023    0.03691 =
         0.05114   -0.00363    0.00432    0.01037
C00Z  1    0.355957   -0.077991    0.403355    11.00000    0.08329    0.04797 =
         0.07345   -0.01678   -0.01091    0.02359
AFIX  43
H00Z  2    0.289208   -0.133113    0.408638    11.00000   -1.20000
AFIX   0
C011  1    0.559004    0.087023    0.390016    11.00000    0.09422    0.04627 =
         0.06234   -0.00332    0.02071    0.00750
C012  1    0.375749    0.028313    0.434886    11.00000    0.05356    0.07488 =
         0.06526   -0.01342    0.00571   -0.00533
AFIX  43
H012  2    0.321071    0.045590    0.460984    11.00000   -1.20000
AFIX   0
C014  1    0.534750   -0.018881    0.358773    11.00000    0.12760    0.06704 =
         0.05715   -0.00838    0.02454    0.00773
AFIX  43
H014  2    0.589129   -0.035086    0.332442    11.00000   -1.20000
AFIX   0
C015  1    0.667718    0.173266    0.381722    11.00000    0.11152    0.07336 =
         0.13214   -0.00873    0.07643   -0.00352
AFIX 137
H01A  2    0.627798    0.239505    0.359206    11.00000   -1.50000
H01B  2    0.732405    0.133082    0.363354    11.00000   -1.50000
H01C  2    0.713083    0.202845    0.417254    11.00000   -1.50000
AFIX   0
HKLF 4

REM  a_a.res in P2(1)/n
REM R1 =  0.0988 for    4774 Fo > 4sig(Fo)  and  0.1241 for all    6493 data
REM    336 parameters refined using      0 restraints

END

WGHT      0.0410     25.1191

REM Highest difference peak  0.700,  deepest hole -1.290,  1-sigma level  0.122
Q1    1   0.0076  0.2257  0.4574  11.00000  0.05    0.70
Q2    1   0.3536  0.1629  0.4770  11.00000  0.05    0.69
Q3    1   0.2895 -0.0317  0.4382  11.00000  0.05    0.62
Q4    1   0.1590  0.0978  0.5598  11.00000  0.05    0.58
Q5    1   0.8699  0.5455  0.6216  11.00000  0.05    0.56
Q6    1   0.0822 -0.2005  0.4425  11.00000  0.05    0.48
;
_shelx_res_checksum              98042
_shelx_hkl_file                  
;
   2   0   0 9999.00  381.66
  -2   0   0 9715.13  381.16
  -2   0   0 9894.91  381.56
  -2   0   0 9969.30  381.66
   3   0   0    8.70    2.50
  -3   0   0    3.60    2.40
  -3   0   0    5.10    2.50
   4   0   0  902.91   34.20
   4   0   0  857.11   34.60
   4   0   0  885.51   34.70
  -4   0   0  846.22   34.60
  -4   0   0  837.72   34.60
  -4   0   0  831.92   33.70
  -5   0   0    2.80    2.20
   5   0   0    3.20    2.90
  -5   0   0    5.10    3.50
  -5   0   0    3.70    3.00
   6   0   0   10.40    3.40
  -6   0   0    9.60    3.80
  -6   0   0   10.60    2.30
   6   0   0    5.50    3.10
   6   0   0   12.80    2.80
   7   0   0   17.00    3.10
  -7   0   0    9.40    2.50
   7   0   0    7.30    3.50
  -7   0   0    2.10    4.40
  -8   0   0   10.70    4.90
  -8   0   0   11.00    2.90
   8   0   0    9.80    4.30
  -8   0   0    6.70    5.40
   8   0   0   12.30    3.10
  -9   0   0    6.50    4.90
  -9   0   0    2.20    5.70
   9   0   0    5.40    4.30
  -9   0   0    1.80    3.10
   9   0   0    3.30    3.00
 -10   0   0   24.30    7.30
  10   0   0   45.80    7.10
 -11   0   0   -2.90    7.60
 -12   0   0   54.19   10.00
 -13   0   0   -9.60    9.00
  -1  -1   0    2.30    0.90
   2  -1   0  216.68    9.20
  -2  -1   0  206.88    9.10
  -2  -1   0  215.88    9.60
   2  -1   0  243.08    8.80
   2  -1   0  220.68    9.20
  -2  -1   0  216.38    9.60
   2   1   0  214.38    9.60
  -2   1   0  222.48    9.20
   2   1   0  189.08    9.40
   2   1   0  209.18    9.60
  -3  -1   0  281.47   13.10
  -3  -1   0  274.27   12.20
   3  -1   0  288.07   13.10
   3  -1   0  303.97   12.60
   3  -1   0  324.27   11.90
   3   1   0  290.27   12.90
   3   1   0  290.87   12.20
   3   1   0  283.77   12.90
  -3   1   0  299.37   12.60
  -3   1   0  301.37   12.70
  -3   1   0  311.67   12.00
  -4  -1   0   19.80    3.40
  -4  -1   0   24.10    3.90
  -4  -1   0   20.00    3.30
   4   1   0   20.60    3.30
  -4   1   0   15.90    3.20
  -4   1   0   15.90    2.90
  -5  -1   0  100.39    5.60
   5  -1   0   87.29    5.30
  -5  -1   0   96.19    6.90
   5  -1   0  108.59    6.50
  -5  -1   0  107.89    7.30
  -5   1   0   95.49    6.60
   5   1   0  114.79    7.00
   5   1   0  111.99    7.10
  -5   1   0   99.49    5.00
  -5   1   0  109.39    7.00
   5   1   0  103.99    5.80
  -6  -1   0   35.40    4.80
  -6  -1   0   34.10    4.90
  -6  -1   0   35.60    3.80
   6  -1   0   35.00    3.30
   6   1   0   39.10    4.20
   6   1   0   44.60    5.20
   6   1   0   30.20    4.60
  -6   1   0   40.10    3.40
  -6   1   0   31.90    4.20
  -6   1   0   27.70    4.50
   7  -1   0  123.19    6.10
  -7  -1   0  119.29    6.70
  -7  -1   0  132.09    9.10
  -7  -1   0  118.69    8.80
   7   1   0  119.89   12.90
  -7   1   0  121.69    8.30
  -7   1   0  111.09    8.40
  -8  -1   0  156.98   11.10
  -8  -1   0  177.48   11.10
  -8  -1   0  148.49    8.40
  -8   1   0  150.38   10.20
   8   1   0  160.28   10.60
  -8   1   0  161.38   10.60
   8   1   0  129.39    8.90
  -9  -1   0  117.09    9.80
  -9  -1   0  105.79    7.20
  -9  -1   0   93.19    9.60
   9   1   0   92.09    8.50
   9   1   0   84.99    7.20
  -9   1   0  101.59    9.10
  -9   1   0   89.59    9.90
 -10  -1   0   15.70    7.00
 -10  -1   0   13.30    4.30
  10   1   0   32.20    6.30
 -10   1   0    6.70    6.60
  10   1   0   25.40    4.10
 -10   1   0   16.30    6.20
 -11   1   0   11.70    7.90
 -12  -1   0   13.60   10.70
 -12   1   0   14.30    8.60
   0  -2   0 2235.58   82.19
   0  -2   0 2015.10   82.19
   0  -2   0 2019.20   82.49
   0   2   0 2156.68   82.59
   0   2   0 2147.59   82.19
   0   2   0 2194.18   82.19
  -1  -2   0  302.67   12.80
  -1  -2   0  305.47   12.90
   1  -2   0  333.07   12.70
   1   2   0  307.77   12.90
   1   2   0  304.27   12.90
  -1   2   0  320.57   12.80
   1   2   0  311.57   12.90
  -2  -2   0  131.59    6.70
  -2  -2   0  137.59    6.90
  -2  -2   0  116.99    7.20
   2  -2   0  138.59    5.90
   2   2   0  128.99    6.80
   2   2   0  131.29    6.40
  -2   2   0  128.69    5.90
  -2   2   0  130.19    6.50
   2   2   0  140.69    7.80
  -2   2   0  132.79    5.90
  -2   2   0  137.59    6.10
  -3  -2   0    8.20    2.80
   3  -2   0    4.10    2.30
  -3  -2   0    8.70    2.40
  -3  -2   0    7.40    2.80
   3  -2   0    5.70    2.00
  -3   2   0    7.70    2.30
   3   2   0    4.60    2.60
   3   2   0    2.90    2.80
   3   2   0    4.30    2.20
  -3   2   0   13.20    3.40
  -3   2   0    4.80    1.80
  -3   2   0    3.50    2.00
  -4  -2   0  805.12   33.70
   4  -2   0  862.51   32.80
  -4  -2   0  803.72   33.60
   4  -2   0  862.01   33.10
   4  -2   0  842.42   33.10
  -4  -2   0  787.62   32.90
   4   2   0  792.12   32.90
  -4   2   0  830.62   33.10
  -4   2   0  890.51   32.60
   4   2   0  827.02   33.70
  -4   2   0  809.12   33.10
   4   2   0  820.02   33.70
   5  -2   0   94.89    5.90
   5  -2   0   77.19    5.70
  -5  -2   0   90.49    6.70
  -5  -2   0   72.89    6.70
  -5  -2   0   81.29    5.50
   5  -2   0   92.49    4.50
  -5   2   0   91.99    6.10
  -5   2   0   92.99    6.20
  -5   2   0   81.59    4.90
   5   2   0   97.29    6.90
   5   2   0   82.89    6.50
   6  -2   0   60.99    5.20
   6  -2   0   53.49    3.60
  -6  -2   0   59.99    4.90
  -6  -2   0   54.99    6.10
  -6  -2   0   51.29    6.30
  -6   2   0   62.19    6.90
   6   2   0   57.19    6.40
  -6   2   0   55.89    5.50
   6   2   0   57.19    6.00
   6   2   0   44.20    4.80
  -6   2   0   57.09    4.00
  -7  -2   0  232.78   12.30
  -7  -2   0  233.88   10.80
   7  -2   0  214.08   11.20
   7  -2   0  224.88    9.50
   7   2   0  214.98   11.90
  -7   2   0  200.28   11.50
  -7   2   0  224.38   11.70
   7   2   0  203.38   12.00
   7   2   0  204.98   10.60
  -8  -2   0   76.09    8.50
  -8  -2   0   84.39    9.00
  -8  -2   0   64.19    6.90
   8  -2   0   75.49    7.10
   8   2   0   85.69    8.10
  -8   2   0   82.09    8.50
   8   2   0   71.99    7.10
  -9  -2   0    7.10    6.10
  -9  -2   0   22.70    5.80
  -9  -2   0   12.10    4.20
  -9   2   0   13.50    6.30
  -9   2   0   23.70    5.80
   9   2   0   14.60    5.20
 -10  -2   0   22.50    7.20
 -10  -2   0   41.90    8.40
 -10   2   0   36.20    6.40
  10   2   0   54.19    7.40
  10   2   0   41.00    5.80
 -11  -2   0   10.70    5.00
 -11  -2   0   15.90    8.30
 -11   2   0   11.20    7.50
  11   2   0   27.70    7.40
 -11   2   0   21.30    7.90
 -12  -2   0   68.29   12.20
 -12   2   0   42.20    8.60
   0  -3   0    6.40    2.20
   0  -3   0    7.60    1.60
   0  -3   0    2.30    1.50
   0   3   0    1.90    2.10
   0   3   0    3.80    1.50
  -1  -3   0  465.35   19.30
  -1  -3   0  474.95   19.10
  -1  -3   0  473.45   19.10
   1  -3   0  487.95   19.20
   1   3   0  457.05   19.10
  -1   3   0  465.85   19.10
   1   3   0  466.75   19.20
   1   3   0  480.95   19.10
   2  -3   0  215.98    9.50
  -2  -3   0  197.88    9.40
  -2  -3   0  196.88    9.30
  -2   3   0  212.78    8.90
  -2   3   0  192.28    8.90
   2   3   0  198.08    9.30
   2   3   0  199.38    9.40
   2   3   0  190.48    9.10
  -3  -3   0   28.20    3.80
  -3  -3   0   20.20    3.10
  -3  -3   0   25.00    3.50
   3   3   0   32.00    3.70
  -3   3   0   27.30    3.30
  -3   3   0   24.50    2.50
   3   3   0   26.90    5.10
   3   3   0   23.00    3.40
  -3   3   0   27.50    3.20
  -3   3   0   26.80    3.20
  -4  -3   0  424.16   19.60
  -4  -3   0  406.46   17.90
   4  -3   0  432.46   17.60
  -4  -3   0  388.46   19.60
  -4   3   0  426.46   17.70
  -4   3   0  428.26   17.30
   4   3   0  434.76   18.00
   4   3   0  434.56   18.70
   4   3   0  456.55   18.70
  -4   3   0  438.26   17.90
  -4   3   0  414.76   17.70
  -5  -3   0   17.10    3.90
  -5  -3   0   13.40    3.10
   5  -3   0   15.60    3.20
  -5  -3   0   13.30    3.90
  -5   3   0    9.10    2.90
  -5   3   0   16.50    2.40
   5   3   0   17.90    3.10
   5   3   0   14.20    3.80
   5   3   0   19.30    3.90
  -5   3   0   13.10    2.80
  -5   3   0   10.40    3.10
  -6  -3   0   11.90    3.30
  -6  -3   0    7.30    3.80
  -6  -3   0    9.60    4.10
   6   3   0   15.40    3.80
  -6   3   0    3.80    2.60
  -6   3   0   13.10    2.50
  -6   3   0    7.90    3.30
   6   3   0   16.20    4.10
  -6   3   0    7.80    3.50
   6   3   0   18.60    3.40
  -7  -3   0   13.00    5.30
  -7  -3   0   32.70    5.70
  -7  -3   0   31.10    4.20
   7   3   0   34.90    5.50
   7   3   0   33.70    4.20
  -7   3   0   23.90    3.00
   7   3   0   23.50    5.20
  -7   3   0   31.40    4.70
  -7   3   0   21.20    4.80
  -7   3   0   30.80    3.70
  -8  -3   0   85.79    7.50
  -8  -3   0   76.89   10.00
  -8  -3   0   76.39    9.30
   8   3   0   86.49    7.40
  -8   3   0   85.59    7.80
   8   3   0   78.59    8.70
  -8   3   0   84.79    8.10
  -9  -3   0   10.30    6.30
  -9  -3   0   13.90    6.10
  -9  -3   0   11.50    4.50
   9   3   0   14.90    4.70
  -9   3   0   13.30    6.00
  -9   3   0   11.40    5.00
   9   3   0   15.90    5.30
 -10  -3   0   17.70    7.40
 -10  -3   0   10.70    4.70
 -10  -3   0   13.70    7.10
  10   3   0   18.00    5.90
 -10   3   0    5.50    6.60
 -10   3   0   14.50    5.70
 -11  -3   0   16.20    8.70
 -11   3   0   41.60    8.50
  11   3   0   36.00    7.20
 -11   3   0   16.90    6.90
 -12  -3   0   -7.70    7.50
 -12   3   0   13.70    7.80
   0  -4   0 2082.89   83.19
   0  -4   0 2186.28   82.49
   0   4   0 2150.58   82.59
   0   4   0 2062.19   83.59
   0   4   0 2164.18   82.59
   1  -4   0   57.19    4.60
  -1  -4   0   69.39    4.40
  -1  -4   0   59.69    5.00
  -1  -4   0   61.79    4.20
   1   4   0   61.69    4.50
  -1   4   0   51.59    5.10
   1   4   0   63.69    4.70
   1   4   0   61.59    4.40
  -2  -4   0   68.89    5.50
   2  -4   0   81.19    5.10
  -2  -4   0   72.49    5.20
   2   4   0   77.19    5.40
  -2   4   0   75.99    4.70
  -2   4   0   74.59    5.10
   2   4   0   76.99    5.30
   2   4   0   69.39    5.10
  -3  -4   0   23.30    3.50
  -3  -4   0   15.10    3.30
  -3  -4   0   17.20    3.30
   3   4   0   23.20    3.30
  -3   4   0   24.10    3.10
  -3   4   0   25.90    2.90
   3   4   0   16.60    3.50
   3   4   0   22.40    3.60
  -4  -4   0  168.68    9.10
  -4  -4   0  176.48    9.50
  -4  -4   0  162.68    9.60
   4   4   0  169.28   11.20
   4   4   0  189.08    9.60
  -4   4   0  172.98    8.20
  -4   4   0  176.28    8.50
   4   4   0  174.38    9.70
  -4   4   0  184.98    8.20
  -4   4   0  182.78    8.30
  -5  -4   0   56.49    5.60
  -5  -4   0   58.69    8.30
  -5  -4   0   54.29    5.60
  -5   4   0   56.49    4.50
   5   4   0   59.09    6.20
   5   4   0   63.39    6.00
  -5   4   0   47.40    4.50
   5   4   0   59.29    5.30
  -5   4   0   55.79    5.70
  -5   4   0   59.69    4.70
  -6  -4   0    7.60    4.40
  -6  -4   0    5.80    4.10
  -6  -4   0    7.00    3.70
  -6   4   0    6.80    3.10
   6   4   0   16.00    3.50
  -6   4   0   10.60    2.80
  -6   4   0    7.10    2.60
  -6   4   0    2.00    3.20
   6   4   0    6.90    4.10
   6   4   0   11.30    4.10
  -7  -4   0  128.79   10.00
  -7  -4   0  132.39    9.70
  -7  -4   0  138.39    8.70
   7   4   0  120.49    9.70
   7   4   0  128.39    9.80
   7   4   0  110.09    9.80
  -7   4   0  135.49    7.00
  -7   4   0  127.59    8.40
  -7   4   0  128.79    7.30
  -7   4   0  125.99    8.50
  -8  -4   0   13.80    6.90
  -8  -4   0   18.90    5.70
  -8  -4   0   21.00    6.10
  -8   4   0   16.10    4.70
   8   4   0   21.80    5.50
  -8   4   0   22.50    5.30
  -9  -4   0   38.70    5.80
  -9  -4   0   33.20    7.60
  -9   4   0   36.10    6.10
   9   4   0   20.00    5.90
  -9   4   0   35.00    8.00
 -10  -4   0    7.80    5.60
 -10  -4   0   10.40    7.40
  10  -4   0   12.70    4.80
 -10   4   0   32.10    7.80
  10   4   0   15.00    6.10
 -10   4   0   18.80    6.30
 -11  -4   0   95.89   11.80
 -11   4   0   87.59   10.70
  11   4   0   93.39   10.60
 -11   4   0  106.39   10.80
 -12  -4   0   31.60    9.90
   0  -5   0    4.90    1.80
   0  -5   0    2.10    2.80
   0   5   0    5.30    2.00
   0   5   0    4.80    2.10
   0   5   0    6.20    2.70
  -1  -5   0  254.67   12.10
   1  -5   0  261.97   12.10
  -1  -5   0  268.77   12.40
   1   5   0  266.17   13.00
  -1   5   0  263.47   11.90
   1   5   0  265.97   11.70
   1   5   0  269.27   11.70
   2  -5   0   15.00    3.10
  -2  -5   0   14.00    3.50
  -2  -5   0   12.10    3.00
  -2  -5   0   16.90    3.20
   2   5   0   21.10    3.30
  -2   5   0   14.80    3.00
  -2   5   0   14.80    2.80
   2   5   0   15.50    3.20
   2   5   0   17.50    3.20
  -3  -5   0   48.40    5.60
   3  -5   0   57.49    4.90
  -3  -5   0   53.19    5.30
   3   5   0   51.89    5.50
  -3   5   0   53.59    5.00
   3   5   0   48.10    5.50
   3   5   0   53.39    5.10
  -3   5   0   55.19    4.40
  -4  -5   0  270.07   13.70
  -4  -5   0  310.37   13.90
  -4  -5   0  291.57   13.80
   4   5   0  290.37   13.90
   4   5   0  276.87   13.40
   4   5   0  282.47   14.00
  -4   5   0  293.67   12.90
  -4   5   0  304.67   12.90
  -5  -5   0   69.59    6.50
  -5  -5   0   71.19    6.50
  -5  -5   0   59.99    7.00
   5   5   0   73.99    6.70
  -5   5   0   72.79    4.90
  -5   5   0   73.09    5.10
  -5   5   0   73.99    5.40
  -5   5   0   60.39    4.90
   5   5   0   63.69    6.80
  -6  -5   0  120.39    9.20
   6  -5   0  116.99    6.40
  -6  -5   0  106.59   11.90
   6   5   0  114.69    9.10
   6   5   0  127.59   10.90
  -6   5   0  114.89    7.00
  -6   5   0  121.69    7.40
  -6   5   0  127.09    7.20
  -6   5   0  132.99    7.20
   7  -5   0   10.20    3.10
  -7  -5   0    8.60    5.60
  -7  -5   0   14.60    4.60
  -7   5   0    5.80    3.20
  -7   5   0   11.00    4.20
  -7   5   0    5.00    3.70
   7   5   0   10.90    5.10
   7   5   0   11.50    4.60
  -7   5   0    8.50    3.70
  -8  -5   0  224.18   13.00
  -8  -5   0  184.48   13.10
  -8   5   0  194.18   11.70
   8   5   0  241.28   15.80
  -8   5   0  198.28   10.20
   8   5   0  206.28   12.80
  -8   5   0  219.48   12.20
  -9  -5   0   53.29   12.90
   9  -5   0   44.20    6.60
  -9  -5   0   44.90    7.60
   9   5   0   63.69    8.20
  -9   5   0   47.30    6.50
  -9   5   0   41.30    7.80
 -10  -5   0   53.99    7.50
  10  -5   0   46.90    6.70
 -10  -5   0   62.09    9.70
 -10   5   0   57.19    8.30
 -10   5   0   50.29    7.50
  10   5   0   61.19    8.60
 -11  -5   0   22.30    8.70
 -11   5   0   10.10    6.50
  11   5   0   18.20    8.60
 -11   5   0   10.60    6.70
 -12  -5   0   23.50    8.40
 -12   5   0   17.50    8.80
   0  -6   0  152.28    8.70
   0  -6   0  149.79    7.10
   0   6   0  152.68    8.40
   0   6   0  152.38    7.40
   0   6   0  156.58    7.30
  -1  -6   0   69.09    4.80
   1  -6   0   68.89    5.90
  -1  -6   0   60.79    4.60
  -1  -6   0   64.69    6.20
   1   6   0   64.29    5.00
   1   6   0   68.39    5.10
   1   6   0   63.09    5.50
  -1   6   0   69.29    5.40
   2  -6   0   56.59    5.40
  -2  -6   0   42.20    4.80
  -2  -6   0   40.30    4.70
  -2  -6   0   41.30    4.70
  -2   6   0   45.60    4.60
  -2   6   0   49.99    4.70
   2   6   0   43.70    5.20
   2   6   0   49.80    5.10
   2   6   0   42.10    4.90
  -3  -6   0  166.58    9.80
   3  -6   0  174.88    9.10
  -3  -6   0  181.08    9.80
  -3   6   0  161.18    8.90
  -3   6   0  172.88    9.30
   3   6   0  176.98    9.40
   3   6   0  171.58    9.50
  -4  -6   0   75.69    6.70
  -4  -6   0   56.49    8.70
  -4   6   0   74.29    8.30
   4   6   0   76.29    6.80
   4   6   0   73.09    7.40
  -4   6   0   82.29    6.10
  -5  -6   0  201.98   11.40
  -5  -6   0  197.28   11.60
   5   6   0  203.68   11.60
   5   6   0  203.18   11.80
  -5   6   0  194.88   10.30
  -6  -6   0   15.60    4.90
  -6  -6   0   18.50    4.90
  -6   6   0   14.30    3.80
   6   6   0   15.00    5.00
  -6   6   0   10.40    3.80
  -6   6   0   22.00    3.50
   6   6   0   28.60    5.40
  -7  -6   0  279.77   16.50
  -7  -6   0  294.17   15.60
   7   6   0  319.37   17.00
  -7   6   0  312.97   14.00
  -7   6   0  282.57   13.80
  -7   6   0  283.67   14.10
   7   6   0  286.37   15.60
  -7   6   0  290.37   13.80
  -8  -6   0   14.70    6.60
  -8  -6   0   17.50    5.80
  -8   6   0   18.90    4.10
  -8   6   0   13.70    5.40
   8   6   0   25.80    6.50
   8   6   0   21.80    6.20
  -8   6   0   20.60    4.90
  -8   6   0   17.20    3.80
  -9  -6   0   98.69   10.10
  -9  -6   0   88.99   10.90
   9   6   0  104.69   12.40
  -9   6   0  108.19    8.60
  -9   6   0   90.89    8.80
 -10  -6   0   -1.00    6.90
 -10  -6   0   -0.80    5.90
 -10   6   0   -0.30    5.20
  10   6   0   12.00    6.50
 -10   6   0   -4.70    6.00
 -11  -6   0   50.29    8.90
 -11  -6   0   66.29   10.70
  11   6   0   74.29   10.10
 -11   6   0   75.19   10.70
 -11   6   0   75.09    8.30
   0  -7   0   17.30    4.30
   0   7   0   11.40    2.80
   1  -7   0  150.38    8.90
  -1  -7   0  136.39    7.40
  -1  -7   0  156.08   10.60
   1   7   0  126.59    8.10
   1   7   0  143.89    7.70
  -2  -7   0    5.50    3.00
  -2  -7   0   10.10    3.90
   2  -7   0   10.70    3.60
  -2   7   0    9.60    3.50
   2   7   0    6.50    3.20
   2   7   0    8.40    3.30
   3  -7   0  156.08    8.90
  -3  -7   0  138.69    8.70
  -3  -7   0  159.18    9.70
   3   7   0  147.49    9.00
  -3   7   0  164.68    9.10
  -3   7   0  150.48    9.00
   3   7   0  146.39    9.00
  -4  -7   0  252.07   13.00
   4   7   0  220.98   12.70
  -4   7   0  227.48   11.80
  -4   7   0  229.18   11.90
   4   7   0  264.67   12.70
  -5  -7   0   24.30    5.60
  -5  -7   0   22.10    4.70
  -5   7   0   17.00    4.20
   5   7   0   20.00    4.60
   5   7   0   21.60    5.30
  -6  -7   0  266.47   14.60
  -6  -7   0  246.98   14.70
  -6   7   0  273.47   12.80
   6   7   0  268.17   14.80
   6   7   0  247.58   14.70
  -6   7   0  239.98   13.00
  -7  -7   0   33.70    6.70
  -7  -7   0   20.60    7.00
  -7   7   0   17.40    4.50
  -7   7   0   20.60    4.10
   7   7   0   26.50    6.80
   7   7   0   28.00    7.00
  -8  -7   0  187.18   12.80
  -8  -7   0  183.38   13.40
  -8   7   0  156.48   10.10
   8   7   0  177.38   13.40
  -8   7   0  159.88    9.60
  -8   7   0  146.79    9.30
  -8   7   0  147.19   11.30
  -9  -7   0   11.00    7.10
  -9  -7   0   14.20    7.60
  -9   7   0   14.00    4.30
  -9   7   0   13.40    5.50
   9   7   0   35.30    9.20
  -9   7   0   19.40    5.10
 -10  -7   0   85.09   10.50
 -10  -7   0   92.19   11.80
  10   7   0   97.39   13.80
 -10   7   0   77.89    8.60
 -10   7   0   73.99    8.40
 -11  -7   0   -4.10    7.70
  11   7   0    3.20   10.40
 -11   7   0    8.60    7.70
 -11   7   0    2.00    5.60
   0  -8   0   34.80    5.10
   0   8   0   31.60    3.70
  -1  -8   0   42.10    5.60
  -1  -8   0   37.80    4.30
   1  -8   0   41.40    5.30
  -1   8   0   31.50    5.20
   1   8   0   44.00    5.20
   1   8   0   43.90    4.90
  -2  -8   0   56.09    5.70
   2  -8   0   67.89    7.10
  -2  -8   0   66.99    7.50
  -2   8   0   71.19    7.30
   2   8   0   59.99    6.10
  -3  -8   0  105.69    9.20
   3  -8   0  114.19    8.40
  -3  -8   0  119.79    9.40
   3   8   0  117.99    8.40
  -3   8   0  121.79    8.60
   3   8   0  114.69    8.30
  -4  -8   0   30.30    5.20
  -4  -8   0   20.80    5.90
   4  -8   0   28.50    4.80
   4   8   0   26.00    5.50
   4   8   0   23.70    5.00
  -4   8   0   25.20    4.90
  -5  -8   0   22.00    4.80
  -5  -8   0   26.10    5.90
   5   8   0   29.80    5.30
  -5   8   0   33.10    5.30
   5   8   0   27.30    5.80
  -6  -8   0   29.40    6.50
  -6  -8   0   19.70    5.60
   6   8   0   29.70    6.40
  -6   8   0   28.50    6.00
   6   8   0   38.30    6.30
  -7  -8   0   76.19    9.10
  -7  -8   0   78.49    9.50
   7   8   0   82.09    9.00
   7   8   0   75.49    8.70
  -8  -8   0    0.90    6.20
  -8  -8   0   17.40    6.80
   8   8   0   27.30    8.00
  -8   8   0   21.40    4.90
   8   8   0   20.40    7.70
  -9  -8   0   41.30    8.20
  -9   8   0   23.20    5.00
   9   8   0   35.10    8.30
 -10  -8   0    4.30    5.90
  10   8   0   37.20   11.30
 -10   8   0   13.90    5.00
   0  -9   0    4.00    4.50
   0   9   0    3.70    3.00
  -1  -9   0   51.69    6.10
  -1  -9   0   50.49    6.50
   1  -9   0   52.49    6.50
  -1   9   0   60.39    7.10
   1   9   0   46.40    5.20
  -2  -9   0   17.20    6.10
   2  -9   0   12.70    4.90
  -2  -9   0    8.00    5.20
  -2   9   0   25.50    5.50
   2   9   0   14.80    4.20
   2   9   0   10.90    4.30
  -3  -9   0   83.09    9.40
   3  -9   0   93.29    8.30
  -3  -9   0   73.49    7.30
  -3   9   0   83.59    8.50
   3   9   0   71.69    7.70
   3   9   0   78.19    7.70
  -4  -9   0  125.49   10.90
   4  -9   0  112.49    9.10
  -4   9   0  127.39    9.50
   4   9   0  118.99    9.70
   4   9   0  124.99    9.50
  -5  -9   0   44.30    7.90
  -5  -9   0   39.50    6.10
  -5   9   0   43.50    6.10
   5   9   0   46.70    7.10
   5   9   0   46.10    6.70
  -6  -9   0   56.19    7.50
  -6  -9   0   35.70    7.90
   6   9   0   51.79    7.00
   6   9   0   37.50    7.30
  -6   9   0   48.60    6.50
  -7  -9   0   31.20    9.60
  -7  -9   0   18.30    6.50
  -7   9   0   31.40    5.80
   7   9   0   49.10    9.30
   7   9   0   28.70    6.70
  -8  -9   0   -0.10    5.70
  -8  -9   0    6.20    7.60
  -8   9   0    1.60    4.70
   8   9   0   12.50    7.00
  -9  -9   0   16.70    8.50
  -9  -9   0    7.20    4.70
   9   9   0   13.10    8.20
  -9   9   0   13.50    4.90
   0 -10   0  173.28   12.20
   0  10   0  180.28   12.60
   1 -10   0   24.80    6.00
  -1 -10   0   21.00    6.10
  -1 -10   0   22.00    3.70
   1  10   0   30.20    4.70
  -1  10   0   27.20    6.20
  -2 -10   0   26.60    6.50
  -2 -10   0   24.00    4.50
   2 -10   0   38.90    6.50
   2  10   0   26.80    5.00
  -2  10   0   34.30    6.30
   3 -10   0   71.19    7.80
  -3 -10   0   71.99    8.80
  -3  10   0   81.99    9.20
   3  10   0   67.49    7.80
   3  10   0   58.39    6.90
   4 -10   0    7.10    5.10
  -4 -10   0    2.60    6.30
  -4 -10   0    7.60    4.40
  -4  10   0    0.40    4.90
   4  10   0    6.50    5.20
   4  10   0   12.40    5.20
  -5 -10   0   13.90    5.70
  -5 -10   0    4.10    6.60
   5  10   0    8.60    5.40
   5  10   0   21.50    7.90
  -5  10   0   12.40    5.40
  -6 -10   0    7.80    7.20
   6  10   0    7.10    5.90
  -6  10   0    8.70    5.50
   6  10   0   10.60    5.90
  -7 -10   0   77.49   10.90
  -7  10   0   83.59    8.40
   7  10   0  102.89   12.10
  -8 -10   0    6.80    7.90
   8  10   0    9.90    8.20
  -8  10   0    5.80    5.00
  -9 -10   0   17.40    8.30
  -9  10   0    7.40    5.20
   0 -11   0    5.50    5.90
   0  11   0    4.10    6.20
   1 -11   0   78.79    8.90
   1  11   0   78.89    6.90
  -1  11   0   71.49    9.40
   2 -11   0   21.30    6.60
  -2 -11   0   12.90    6.60
  -2 -11   0    7.30    4.00
   2  11   0   16.50    4.90
  -2  11   0   10.80    6.20
   3 -11   0  108.49   10.50
  -3 -11   0   98.79   10.50
  -3 -11   0   91.79    9.00
  -3  11   0   92.19   10.40
   3  11   0   88.09    9.00
  -4 -11   0   81.49   10.10
   4  11   0   72.69    8.70
  -4  11   0   84.59    8.60
  -5 -11   0    8.70    7.30
  -5 -11   0   24.30    5.60
  -5  11   0   15.30    5.90
   5  11   0   13.10    6.10
  -6 -11   0   34.00    9.10
  -6  11   0   43.70    7.50
  -7 -11   0   14.00    8.50
  -7  11   0    5.50    5.90
  -8 -11   0    6.00    7.80
  -8  11   0    6.90    6.30
   0 -12   0   55.99    9.30
   0  12   0   44.20    8.50
   1 -12   0    8.40    6.50
  -1 -12   0   -4.30    6.20
   1  12   0   -3.60    7.00
   1  12   0    9.20    4.30
   1  12   0   -1.40    4.10
  -1  12   0   11.00    7.10
   2 -12   0   72.49    9.30
  -2 -12   0   54.29    9.50
   2  12   0   60.29    7.00
  -2  12   0   48.90    8.60
   2  12   0   71.99   10.60
   2  12   0   57.89    7.20
  -3 -12   0    0.60    5.60
   3 -12   0   10.50    6.50
  -3 -12   0   20.20    8.00
   3  12   0   28.20    6.00
  -3  12   0    1.40    6.30
  -4 -12   0    3.90    7.90
  -4  12   0   12.60    6.70
   4  12   0   21.80    6.30
  -5 -12   0    2.80    7.20
  -5  12   0   -0.70    6.00
  -6 -12   0    8.50    8.80
  -6  12   0    8.70    6.70
  -7 -12   0   -0.80    7.30
  -7  12   0    0.10    6.30
   0 -13   0   14.50    8.10
   0  13   0    1.80    6.80
  -1 -13   0   43.30   10.00
   1 -13   0   53.69    9.50
  -1  13   0   48.00    9.30
   1  13   0   51.89    6.40
   1  13   0   43.60    5.70
   1  13   0   51.79   11.20
  -2 -13   0    9.90    7.60
   2 -13   0   13.30    7.00
   2  13   0   14.90    8.50
   2  13   0    0.60    4.50
  -2  13   0   13.30    7.10
   2  13   0    0.60    4.70
  -3 -13   0   98.59   12.90
   3 -13   0   93.79   10.80
   3  13   0   80.49   14.30
   3  13   0   83.49    9.30
  -3  13   0   79.29   10.50
   3  13   0   94.19   10.00
  -4 -13   0    6.50    8.80
   4  13   0   15.20    7.30
  -4  13   0   15.50    7.10
   4  13   0   16.50    9.20
  -5  13   0   43.30    8.20
  -6 -13   0   -1.90    7.40
   6  13   0   13.40    7.60
  -6  13   0   15.40    7.30
   0 -14   0   37.50   10.10
   0  14   0   47.90    9.10
   1 -14   0    2.20    7.40
   1  14   0  -15.60    7.20
  -1  14   0   -0.70    7.60
   2 -14   0   43.60    9.60
   2  14   0   30.30    6.20
  -2  14   0   51.19    9.70
   3 -14   0   15.30    7.40
  -3 -14   0   13.70    8.40
   3  14   0   15.60    5.80
   3  14   0    8.10    9.00
  -3  14   0   11.70    7.00
  -4 -14   0   -1.00    8.00
   4  14   0   21.70   11.60
  -4  14   0   11.50    6.90
 -13   0   1   23.60   11.00
 -12   0   1    9.60    8.00
 -11   0   1   59.69   11.60
 -11   0   1   75.09   11.00
 -10   0   1    9.50    6.70
 -10   0   1    4.30    5.10
  -9   0   1   62.69    7.50
  -9   0   1   60.09    7.70
   9   0  -1   64.29    7.30
  -8   0   1   69.69    8.20
   8   0  -1   68.49    5.00
  -8   0   1   78.89    7.90
   8   0  -1   72.39    7.30
   7   0  -1   38.90    5.10
  -7   0   1   37.40    5.20
  -7   0   1   33.90    7.20
   7   0  -1   39.50    4.10
   6   0  -1   30.60    3.00
   6   0  -1   32.00    4.20
   6   0  -1   25.00    3.70
  -6   0   1   18.30    3.80
  -6   0   1   20.70    4.20
   5   0  -1   12.00    3.30
  -5   0   1   14.10    3.30
   5   0  -1   14.90    3.70
  -5   0   1   10.10    3.60
  -4   0   1    7.00    3.00
  -4   0   1    9.20    1.60
   4   0  -1   15.30    2.80
  -4   0   1    5.20    2.70
   4   0  -1    9.60    3.20
  -3   0   1    6.60    1.40
   3   0  -1    7.70    1.40
  -3   0   1    4.00    2.30
  -3   0   1    2.50    2.60
   3   0  -1    5.40    2.50
   2   0   1    8.00    2.20
  -2   0  -1    2.30    1.60
   2   0   1    4.30    1.80
  -2   0  -1    2.30    2.20
  -2   0  -1    4.60    2.20
   2   0   1    6.80    1.70
  -3   0  -1 2617.84  100.99
  -3   0  -1 2639.94  100.99
   3   0   1 2413.16  100.89
   3   0   1 2685.53  100.99
  -3   0  -1 2615.54  100.39
   4   0   1    6.90    2.50
   4   0   1    8.80    2.40
  -4   0  -1    4.70    1.90
   4   0   1    5.50    2.60
  -4   0  -1    3.30    3.10
  -4   0  -1    2.10    2.70
  -5   0  -1  548.65   23.90
   5   0   1  569.24   23.80
  -5   0  -1  569.14   22.70
   5   0   1  562.74   23.00
   5   0   1  566.64   23.90
  -5   0  -1  571.84   23.80
   6   0   1    3.70    3.10
  -6   0  -1    5.30    3.70
  -6   0  -1    8.80    3.50
   6   0   1    8.40    3.40
  -6   0  -1    9.60    2.40
   7   0   1  254.17   12.00
   7   0   1  251.07   13.20
  -7   0  -1  275.97   11.70
  -7   0  -1  256.27   15.80
  -7   0  -1  262.17   14.50
   8   0   1   12.80    4.30
  -8   0  -1   11.60    3.10
  -8   0  -1   10.30    5.40
  -9   0  -1  109.59    9.60
   9   0   1  103.09    8.80
   9   0   1   84.69    7.20
  -9   0  -1   98.69    7.00
  -9   0  -1  118.39   10.50
 -10   0  -1    8.00    4.40
  10   0   1    4.30    5.30
 -10   0  -1    9.20    7.00
 -10   0  -1   14.40    5.50
  10   0   1   11.60    3.80
  11   0   1   65.69    7.90
 -11   0  -1   48.60    9.10
 -12   0  -1    9.50    8.50
 -13  -1   1   15.00    8.10
 -13   1   1   15.10   11.40
 -12  -1   1  146.29   15.70
 -12   1   1  204.18   17.10
 -11   1   1   48.50    8.50
 -11   1   1   78.09   10.30
 -10  -1   1  103.39   11.40
 -10  -1   1  101.19    7.80
 -10  -1   1  107.99   14.00
  10   1  -1  119.89   10.90
 -10   1   1  113.69   11.00
 -10   1   1  116.79    9.90
  -9  -1   1   61.19    7.90
  -9  -1   1   59.49    7.50
  -9  -1   1   55.69    5.40
  -9   1   1   57.19    7.60
   9   1  -1   56.19    6.90
  -9   1   1   46.80    6.80
  -8  -1   1  881.11   37.20
  -8  -1   1  812.12   34.70
  -8  -1   1  885.81   37.10
   8   1  -1  879.61   37.20
  -8   1   1  845.22   36.60
  -8   1   1  870.81   36.40
  -7  -1   1   70.29    5.10
  -7  -1   1   78.99    7.30
  -7  -1   1   58.99    7.10
  -7   1   1   77.69    7.50
   7   1  -1   74.79    5.60
   7   1  -1   66.69    9.90
  -7   1   1   75.09    6.70
  -6  -1   1  135.49    8.30
   6  -1  -1  124.49    9.20
  -6  -1   1  116.69    8.40
  -6  -1   1  135.29    6.70
   6   1  -1  137.89    8.30
  -6   1   1  138.29    8.00
   6   1  -1  135.19    6.90
   6   1  -1  142.59    8.20
  -6   1   1  130.79    8.20
  -5  -1   1    7.20    2.30
   5  -1  -1    9.90    3.00
  -5  -1   1    9.10    3.50
  -5  -1   1    7.50    3.70
  -5   1   1    3.90    2.80
   5   1  -1   12.20    3.30
   5   1  -1    8.40    3.30
  -5   1   1   12.90    3.50
  -4  -1   1   73.29    5.90
  -4  -1   1   72.59    6.30
   4  -1  -1   80.79    5.20
  -4  -1   1   65.69    4.40
   4   1  -1   75.09    5.80
   4   1  -1   80.99    5.70
  -4   1   1   77.59    5.30
  -4   1   1   79.19    5.50
   4   1  -1   79.19    4.30
   3  -1  -1    5.70    2.30
   3  -1  -1    6.60    2.60
  -3  -1   1    8.10    2.90
  -3  -1   1    5.60    1.80
  -3  -1   1    4.80    3.30
   3   1  -1    3.40    2.50
  -3   1   1    5.40    2.30
   3   1  -1    8.30    2.00
   3   1  -1    5.00    2.50
  -3   1   1    4.70    2.20
  -2  -1   1   88.39    5.20
  -2  -1   1   95.59    5.20
  -2  -1   1   92.09    4.50
   2  -1  -1   84.69    4.60
   2   1  -1   89.49    5.20
   2   1  -1   85.79    4.40
  -2   1   1   70.79    6.80
   2   1  -1   94.59    5.20
  -2   1   1   93.79    4.70
   1   1  -1    4.70    1.10
   1  -1   1    1.70    1.00
   1   1   1    2.10    1.20
  -1   1  -1    2.00    1.20
   1   1   1    2.10    1.20
  -2  -1  -1   79.99    5.00
  -2  -1  -1   76.99    4.30
   2  -1   1   74.49    4.30
  -2  -1  -1   85.69    5.10
   2  -1   1   84.89    4.40
  -2   1  -1   83.29    4.50
   2   1   1   72.99    4.20
   2   1   1   74.99    5.00
  -2   1  -1   77.69    5.00
   2   1   1   70.49    4.80
  -3  -1  -1   21.90    2.80
  -3  -1  -1   13.60    5.10
  -3  -1  -1   19.60    3.50
   3  -1   1   30.60    3.60
   3  -1   1   15.50    3.50
   3   1   1   18.50    3.00
  -3   1  -1   19.10    2.80
   3   1   1   25.60    3.20
  -3   1  -1   17.90    2.80
  -4  -1  -1 1292.57   52.59
   4  -1   1 1481.15   52.59
   4  -1   1 1383.06   53.19
  -4  -1  -1 1314.97   53.69
  -4  -1  -1 1317.27   53.49
  -4   1  -1 1316.67   53.19
  -4   1  -1 1316.27   53.19
   4   1   1 1282.27   52.69
  -4   1  -1 1433.26   52.49
   4   1   1 1314.87   53.39
   4   1   1 1347.27   53.39
   5  -1   1   20.80    3.40
  -5  -1  -1    8.40    3.80
  -5  -1  -1   15.40    2.70
   5  -1   1   20.50    2.60
  -5  -1  -1   12.20    3.60
  -5   1  -1   11.20    3.30
   5   1   1   12.30    3.50
   5   1   1   16.50    3.50
  -5   1  -1   13.80    3.60
   6  -1   1  111.89    5.90
  -6  -1  -1  104.89    7.90
  -6  -1  -1  118.69    6.30
  -6  -1  -1  102.89    7.60
   6   1   1   89.19    8.10
  -6   1  -1  115.89    5.80
  -6   1  -1  109.89    7.30
   6   1   1  108.89    7.40
   6   1   1  111.69    7.60
  -6   1  -1  116.09    7.70
  -7  -1  -1   17.10    3.20
  -7  -1  -1   14.30    4.70
  -7   1  -1   13.50    2.70
  -7   1  -1   24.30    4.80
  -7   1  -1   16.00    4.20
  -8  -1  -1  217.38   12.60
  -8  -1  -1  219.48   10.70
  -8  -1  -1  211.18   12.60
   8  -1   1  193.88    9.70
   8   1   1  186.88   10.70
  -8   1  -1  209.38    9.90
  -8   1  -1  218.78   12.20
  -8   1  -1  209.08   12.40
   8   1   1  214.08   12.50
  -9  -1  -1   26.30    6.90
   9  -1   1   20.10    4.90
  -9  -1  -1   26.60    4.40
  -9  -1  -1   30.20    6.50
   9   1   1   34.40    5.40
  -9   1  -1   16.50    6.40
   9   1   1   24.80    5.60
  -9   1  -1   21.70    3.60
  -9   1  -1   37.30    6.10
  10  -1   1  109.69    9.50
 -10  -1  -1  129.59   12.40
 -10  -1  -1  118.69    8.60
 -10   1  -1  125.39   10.40
  10   1   1   94.19   10.30
 -10   1  -1  125.59   11.60
  10   1   1  131.99   11.20
 -11  -1  -1    5.10   10.30
 -11   1  -1    4.70    7.90
  11   1   1   15.50    6.00
 -12  -1  -1   20.20    8.70
 -12   1  -1   14.60    9.60
 -12  -2   1   20.00   10.70
 -12   2   1   12.80    8.60
 -11  -2   1   49.00    9.20
  11  -2  -1   40.60    7.50
 -11   2   1   29.80    7.40
 -11   2   1   45.70    9.40
 -10  -2   1    6.20    6.20
 -10  -2   1    9.40    4.00
 -10  -2   1   17.60    7.40
  10   2  -1    8.80    5.30
 -10   2   1    1.10    5.20
  -9  -2   1    1.70    6.00
  -9  -2   1    3.40    3.60
  -9  -2   1   13.20    5.60
  -9   2   1   11.10    4.70
   9   2  -1    9.00    4.00
  -9   2   1    8.60    5.90
   9   2  -1    6.30    4.80
  -8  -2   1   73.79   10.20
  -8  -2   1   85.09    6.70
  -8  -2   1   88.59    8.70
  -8   2   1   80.89    7.60
   8   2  -1   84.29    6.60
   8   2  -1   78.69    8.30
  -8   2   1   71.39    8.20
  -7  -2   1  170.28    9.00
  -7  -2   1  179.58   11.30
  -7   2   1  161.38   10.00
   7   2  -1  202.98   11.00
  -7   2   1  176.28   10.20
   7   2  -1  177.28   10.80
   7   2  -1  172.28    9.10
  -6  -2   1   21.20    4.60
  -6  -2   1   30.90    3.40
  -6  -2   1   31.10    4.70
   6   2  -1   38.70    4.90
  -6   2   1   40.80    5.00
   6   2  -1   38.10    4.20
  -6   2   1   30.80    4.10
  -5  -2   1   20.20    3.80
  -5  -2   1   19.90    3.90
   5  -2  -1   22.60    3.20
  -5   2   1   20.70    3.60
   5   2  -1   15.00    3.60
  -5   2   1   18.80    3.30
  -4  -2   1  776.32   32.30
  -4  -2   1  766.32   33.10
   4  -2  -1  842.22   32.50
  -4  -2   1  831.22   33.20
  -4   2   1  881.31   31.90
  -4   2   1  791.02   32.50
   4   2  -1  838.02   32.30
   4   2  -1  797.02   33.10
   4   2  -1  820.02   33.10
  -4   2   1  788.22   32.50
  -4   2   1  811.12   31.80
  -3  -2   1    3.10    2.10
  -3  -2   1    3.80    2.80
   3  -2  -1    5.20    2.90
  -3  -2   1    4.00    2.70
  -3   2   1    5.50    1.60
  -3   2   1    8.10    1.60
   3   2  -1    3.20    2.80
   3   2  -1    7.00    2.10
  -3   2   1    6.00    2.20
  -3   2   1    8.20    2.10
   3   2  -1    3.30    2.60
  -2  -2   1  213.98   10.00
   2  -2  -1  231.68    9.30
  -2  -2   1  218.98   10.00
   2  -2  -1  233.88    9.20
   2  -2  -1  228.78    9.20
  -2   2   1  213.78    9.20
   2   2  -1  223.18   10.00
   2   2  -1  214.08    9.70
  -2   2   1  222.28    9.30
   2   2  -1  217.28   10.80
  -2   2   1  232.28    9.30
  -2   2   1  223.18    9.20
  -1  -2   1   60.69    3.80
   1  -2  -1   56.99    3.40
  -1  -2   1   51.89    3.70
   1   2  -1   48.80    3.70
  -1   2   1   50.39    3.80
   1   2  -1   54.19    3.80
   1   2  -1   60.89    3.90
   0  -2  -1   26.10    2.80
   0  -2  -1   21.20    2.10
   0  -2   1   19.70    2.00
   0  -2   1   21.20    2.10
   0  -2   1   17.00    2.10
   0  -2  -1   21.10    2.20
   0   2   1   15.60    1.80
   0   2   1   17.90    2.10
   0   2   1   22.50    2.20
   0   2  -1   19.20    2.20
   0   2  -1   15.60    1.70
  -1  -2  -1   22.30    2.70
  -1  -2  -1   35.00    3.30
  -1   2  -1   29.60    3.00
   1   2   1   21.60    2.40
   1   2   1   32.00    3.30
   1   2   1   29.00    3.30
   2  -2   1  245.78   10.10
  -2  -2  -1  249.58   11.00
   2  -2   1  241.38   10.10
   2  -2   1  259.17   10.40
  -2  -2  -1  217.88   10.60
  -2  -2  -1  232.18   10.90
  -2   2  -1  248.48   10.30
  -2   2  -1  241.08   10.20
   2   2   1  249.28   11.00
   2   2   1  255.17   10.70
  -2   2  -1  252.97   10.20
  -2   2  -1  266.47   10.40
  -3  -2  -1   70.99    4.80
   3  -2   1   65.99    4.40
   3  -2   1   72.59    4.10
  -3  -2  -1   77.29    5.70
  -3  -2  -1   61.69    5.40
   3  -2   1   69.69    4.40
  -3   2  -1   75.49    4.60
  -3   2  -1   66.89    4.60
   3   2   1   73.59    4.60
   3   2   1   76.09    5.60
   3   2   1   77.29    5.60
  -3   2  -1   78.69    4.30
  -4  -2  -1    7.90    3.40
  -4  -2  -1   13.20    2.70
  -4   2  -1    5.80    2.80
   4   2   1   10.70    3.20
   5  -2   1  112.49    6.80
   5  -2   1  130.19    6.90
  -5  -2  -1  114.99    6.70
   5  -2   1  125.39    5.90
  -5  -2  -1   99.99    7.80
  -5  -2  -1  116.99    7.80
   5   2   1  108.69    7.70
  -5   2  -1  124.19    7.00
  -5   2  -1  120.79    7.10
   5   2   1  120.79    6.70
  -5   2  -1  116.09    7.30
   5   2   1  134.99    7.80
   6  -2   1   20.80    3.70
  -6  -2  -1   20.10    4.20
   6  -2   1   28.00    2.80
  -6  -2  -1   22.90    4.50
  -6  -2  -1   20.70    3.40
   6   2   1   29.70    4.60
  -6   2  -1   26.10    2.90
  -6   2  -1   24.00    3.90
  -7  -2  -1  199.58   11.80
  -7  -2  -1  200.98   10.10
   7  -2   1  201.68   10.60
  -7  -2  -1  201.68   14.40
   7  -2   1  204.28    9.20
  -7   2  -1  208.08   11.20
   7   2   1  215.28   11.70
  -7   2  -1  206.38   11.00
  -7   2  -1  196.78    9.20
   7   2   1  193.18   11.60
   7   2   1  183.48   10.30
   8  -2   1  110.99    8.40
   8  -2   1  106.69    6.10
  -8  -2  -1  108.09   10.00
  -8  -2  -1  118.49    7.90
  -8   2  -1  101.19    6.10
   8   2   1  116.59    9.60
  -8   2  -1  103.59    9.00
  -8   2  -1  112.99    9.20
  -9  -2  -1   75.39    8.80
  -9  -2  -1   86.19    7.80
   9  -2   1   83.09    7.50
  -9  -2  -1   72.79    8.80
  -9   2  -1   79.89    8.70
   9   2   1   66.99    6.60
  -9   2  -1   82.59    9.40
   9   2   1   81.59    8.30
 -10  -2  -1  125.09   12.50
 -10  -2  -1  104.39   12.90
 -10  -2  -1  110.39    9.30
  10   2   1  126.49   11.00
 -10   2  -1  123.79   11.50
 -10   2  -1  122.19   10.70
 -11  -2  -1   43.10   10.50
 -11  -2  -1   45.40    6.10
 -11   2  -1   23.40    8.30
  11   2   1   48.30    8.50
 -12  -2  -1   18.60    8.80
 -12   2  -1   11.80    7.10
 -12  -3   1   23.80   11.30
 -12   3   1   39.30    9.50
 -11  -3   1    6.60    7.90
 -11   3   1    3.60    5.50
 -11   3   1   12.40    7.30
  10  -3  -1   13.20    4.60
 -10  -3   1    3.50    6.30
 -10  -3   1   11.90    6.00
 -10  -3   1   11.00    5.20
 -10   3   1    7.50    6.40
 -10   3   1    2.40    5.30
  10   3  -1   16.60    5.20
  10   3  -1    8.10    5.70
  -9  -3   1    0.50    4.00
  -9  -3   1    9.70    5.50
  -9  -3   1   -5.30    5.50
  -9   3   1    5.90    5.60
  -9   3   1   -8.50    4.30
   9   3  -1   11.10    5.00
   9   3  -1   -3.10    3.70
  -8  -3   1  224.78   13.30
  -8  -3   1  182.08   10.60
   8   3  -1  188.28   12.10
  -8   3   1  187.08   11.10
   8   3  -1  171.28   10.40
  -8   3   1  183.78   11.30
  -7  -3   1  271.47   12.50
  -7  -3   1  246.18   13.90
  -7  -3   1  272.47   14.20
  -7   3   1  268.77   13.00
   7   3  -1  233.58   13.70
  -7   3   1  250.47   12.90
   7   3  -1  251.67   13.80
  -6  -3   1   81.29    7.20
  -6  -3   1   75.99    6.90
  -6  -3   1   83.19    6.10
   6   3  -1   72.29    5.70
  -6   3   1   73.29    4.50
   6   3  -1   91.09    6.90
  -6   3   1   87.49    6.00
  -6   3   1   85.19    6.20
   6   3  -1   73.39    7.00
  -5  -3   1   60.09    6.00
  -5  -3   1   56.59    6.20
  -5  -3   1   62.49    5.30
   5  -3  -1   60.19    4.60
  -5   3   1   66.39    5.10
   5   3  -1   70.89    6.10
  -5   3   1   72.19    4.00
   5   3  -1   62.49    5.10
  -5   3   1   61.89    4.20
  -5   3   1   60.49    5.20
   5   3  -1   62.09    6.30
  -4  -3   1   26.70    3.50
   4  -3  -1   40.20    3.50
  -4   3   1   33.30    3.90
  -4   3   1   38.30    3.30
  -3  -3   1   84.19    5.90
  -3  -3   1   81.39    5.50
  -3  -3   1   88.49    6.00
   3  -3  -1   86.09    4.40
   3  -3  -1   90.39    4.40
  -3   3   1   84.59    5.40
  -3   3   1   87.39    4.70
   3   3  -1   88.49    6.00
  -3   3   1   76.19    5.20
   3   3  -1   92.29    6.00
  -3   3   1   76.59    4.50
  -2  -3   1   14.10    2.80
  -2  -3   1   18.80    2.80
   2   3  -1   15.50    2.80
  -2   3   1   16.70    2.10
   2   3  -1   15.60    2.60
   2   3  -1   14.30    2.70
  -1  -3   1  288.47   11.80
  -1  -3   1  284.67   11.80
   1  -3  -1  281.37   11.90
  -1  -3   1  265.07   12.00
   1   3  -1  276.47   11.80
   1   3  -1  280.37   12.00
   1   3  -1  275.97   11.90
  -1   3   1  289.67   11.80
   0  -3   1 2848.92  110.19
   0  -3  -1 2910.41  110.19
   0  -3   1 2817.42  110.29
   0  -3  -1 2939.31  110.29
   0  -3   1 2788.32  110.59
   0  -3  -1 2816.92  110.69
   0   3  -1 2827.72  110.19
   0   3  -1 2799.12  110.59
   0   3   1 2874.21  110.29
   0   3   1 2808.62  110.59
   0   3   1 2931.01  110.29
  -1  -3  -1   85.39    5.00
  -1  -3  -1   82.39    5.10
   1  -3   1   81.29    5.10
  -1  -3  -1   93.79    5.00
  -1   3  -1   83.79    4.80
   1   3   1   86.79    5.10
  -1   3  -1   78.29    5.20
   1   3   1   84.39    5.10
   1   3   1   87.89    5.00
  -2  -3  -1   98.99    5.90
  -2  -3  -1   99.79    5.80
  -2  -3  -1   83.29    5.40
   2   3   1   93.49    5.90
   2   3   1   93.59    5.60
  -2   3  -1   91.39    5.40
   2   3   1  100.39    6.00
  -2   3  -1   98.39    5.20
   3  -3   1  225.98    9.40
  -3  -3  -1  231.48   10.80
  -3  -3  -1  220.38   10.40
   3  -3   1  215.98    9.40
   3  -3   1  224.48    9.80
  -3  -3  -1  209.38   10.70
   3   3   1  227.98   10.70
   3   3   1  209.98   10.10
  -3   3  -1  225.88    9.60
  -3   3  -1  216.98   10.00
  -3   3  -1  228.88    9.80
   3   3   1  220.38   10.70
  -3   3  -1  221.08    9.80
   4  -3   1  673.43   26.00
   4  -3   1  654.43   26.00
  -4  -3  -1  637.74   26.40
   4  -3   1  673.13   25.90
  -4  -3  -1  562.54   30.10
  -4  -3  -1  614.54   27.30
   4   3   1  669.13   27.10
  -4   3  -1  647.54   26.20
  -4   3  -1  673.53   26.20
   4   3   1  626.04   26.30
  -4   3  -1  693.23   26.00
  -4   3  -1  632.24   25.90
   4   3   1  631.04   27.00
  -5  -3  -1   64.29    6.30
   5  -3   1   70.79    5.00
  -5  -3  -1   74.39    5.80
  -5  -3  -1   70.49    6.40
   5  -3   1   74.09    4.50
  -5   3  -1   71.29    5.50
  -5   3  -1   70.19    5.50
   5   3   1   72.79    6.30
   5   3   1   71.49    6.10
  -5   3  -1   68.59    4.60
  -5   3  -1   71.39    4.90
   5   3   1   72.09    5.60
   6  -3   1  204.88    9.60
  -6  -3  -1  192.98    9.80
  -6  -3  -1  178.08   10.70
  -6  -3  -1  177.08   10.90
   6  -3   1  197.78    8.80
  -6   3  -1  193.08   10.00
  -6   3  -1  182.88    8.90
   6   3   1  182.58   10.80
   6   3   1  188.48   10.60
  -6   3  -1  202.48    9.20
   6   3   1  181.48   10.50
  -6   3  -1  184.38   10.10
   7  -3   1   21.50    3.90
  -7  -3  -1   21.20    5.40
  -7  -3  -1   19.60    5.00
  -7  -3  -1   18.50    4.10
   7   3   1   29.90    5.10
   7   3   1   13.20    4.80
  -7   3  -1   23.30    4.50
   7   3   1   32.90    4.80
  -7   3  -1   17.30    4.50
  -7   3  -1   19.90    3.10
  -7   3  -1   20.90    3.30
  -8  -3  -1  185.98   12.50
  -8  -3  -1  159.78   13.30
  -8  -3  -1  186.78   10.40
  -8   3  -1  182.98    9.00
   8   3   1  179.38   11.60
  -8   3  -1  180.88   11.20
  -8   3  -1  183.98   10.90
  -8   3  -1  176.08    8.60
   8   3   1  147.39   10.30
  -9  -3  -1   62.99    8.70
  -9  -3  -1   55.69    6.60
  -9  -3  -1   44.30    6.80
  -9   3  -1   76.89    7.80
   9   3   1   67.29    8.00
  -9   3  -1   55.99    7.70
 -10  -3  -1   29.70    8.60
 -10  -3  -1   29.60    9.00
 -10   3  -1   51.09    7.40
 -10   3  -1   40.10    7.70
  10   3   1   46.30    7.20
 -11  -3  -1   89.29   12.50
 -11   3  -1   60.39    9.90
 -11   3  -1   66.19   12.00
  11   3   1  101.99   11.20
 -12  -3  -1    6.70    6.20
 -12  -3  -1   12.80    9.10
 -12   3  -1    6.60    7.80
 -12  -4   1   11.10    9.40
 -12   4   1   10.00    7.60
 -11  -4   1   31.10    9.00
 -11   4   1   21.10    8.60
 -11   4   1   35.20    7.40
 -10  -4   1    9.30    7.30
  10  -4  -1    9.80    4.50
 -10  -4   1   12.70    5.50
 -10   4   1   14.40    5.30
 -10   4   1   11.50    6.80
  10   4  -1   16.20    6.20
  -9  -4   1    2.00    6.00
   9   4  -1    1.60    5.10
  -9   4   1    0.30    4.80
  -9   4   1    4.00    5.20
   8  -4  -1   76.39    7.40
  -8  -4   1   76.29    9.40
  -8  -4   1   77.29    7.90
  -8  -4   1   90.79    9.90
  -8   4   1   81.69    8.00
   8   4  -1   98.19    9.50
  -8   4   1   93.09    7.50
   7  -4  -1  110.29    6.90
  -7  -4   1  125.79    9.80
  -7  -4   1  111.39    9.30
  -7  -4   1  114.39    8.00
  -7   4   1  110.59    8.00
   7   4  -1  124.59   11.30
   7   4  -1  129.39    9.70
  -7   4   1  122.29    7.90
   7   4  -1  112.49    7.90
  -6  -4   1   63.59    5.70
  -6  -4   1   59.49    7.10
   6  -4  -1   71.79    4.80
  -6  -4   1   57.59    6.80
  -6   4   1   62.19    4.70
  -6   4   1   61.19    5.40
  -6   4   1   59.19    5.50
  -6   4   1   70.39    4.50
   6   4  -1   54.69    5.60
   6   4  -1   64.49    6.60
   6   4  -1   61.89    6.70
   5  -4  -1  282.17   11.70
  -5  -4   1  269.17   12.50
  -5  -4   1  258.77   16.30
  -5  -4   1  249.28   13.30
  -5   4   1  259.07   12.50
   5   4  -1  256.27   13.20
  -5   4   1  274.37   11.60
  -5   4   1  280.77   11.70
  -5   4   1  278.97   12.00
   5   4  -1  269.67   13.30
   5   4  -1  266.17   12.50
  -4  -4   1  476.25   20.40
  -4  -4   1  470.45   20.30
  -4  -4   1  439.66   19.80
  -4   4   1  499.75   19.30
  -4   4   1  461.35   19.10
  -4   4   1  473.65   19.10
   4   4  -1  449.76   19.80
   4   4  -1  473.05   20.50
  -4   4   1  496.35   19.10
   4   4  -1  444.16   20.30
  -3  -4   1  100.19    6.50
  -3  -4   1  118.09    6.90
  -3  -4   1  102.39    6.60
   3  -4  -1  110.89    5.90
  -3   4   1  107.69    5.70
   3   4  -1  109.89    6.90
   3   4  -1   98.89    6.30
   3   4  -1  103.39    6.90
  -3   4   1  107.19    6.00
  -2  -4   1   13.00    2.70
  -2  -4   1   17.70    3.10
   2  -4  -1   15.70    2.70
   2   4  -1   10.30    2.70
  -2   4   1   13.90    2.50
   2   4  -1   15.40    2.90
   2   4  -1   17.10    3.00
   1  -4  -1  464.45   19.00
  -1  -4   1  448.96   19.20
  -1  -4   1  472.05   18.80
  -1  -4   1  455.25   18.70
   1   4  -1  462.85   18.80
   1   4  -1  450.75   19.10
  -1   4   1  455.65   19.00
   1   4  -1  476.15   18.90
   0  -4  -1  494.95   20.30
   0  -4  -1  501.15   19.60
   0  -4  -1  484.45   19.50
   0  -4   1  488.35   19.80
   0  -4   1  504.95   19.50
   0  -4   1  482.45   20.20
   0   4  -1  463.55   20.60
   0   4   1  498.85   19.60
   0   4   1  489.05   20.60
   0   4  -1  486.15   19.50
   0   4   1  486.45   19.60
  -1  -4  -1  128.69    7.40
  -1  -4  -1  145.69    6.80
   1  -4   1  133.89    7.00
  -1  -4  -1  128.79    6.70
   1   4   1  137.79    6.90
   1   4   1  140.69    6.90
   1   4   1  131.89    7.00
  -1   4  -1  136.79    7.10
  -1   4  -1  118.59    9.10
  -2  -4  -1   95.39    5.90
   2  -4   1   93.99    5.70
  -2  -4  -1   96.39    6.20
   2   4   1   91.29    6.00
  -2   4  -1   93.29    5.70
   2   4   1   95.29    5.90
   2   4   1   95.09    6.00
  -2   4  -1   91.09    6.20
  -3  -4  -1   16.30    3.40
  -3  -4  -1   15.50    3.50
  -3  -4  -1   15.70    3.40
   3   4   1    8.90    3.30
   3   4   1   18.80    3.20
   3   4   1   19.00    3.50
  -3   4  -1   16.50    2.90
  -3   4  -1   22.30    3.00
  -4  -4  -1  223.28   11.60
  -4  -4  -1  227.68   11.20
  -4  -4  -1  234.08   11.60
  -4   4  -1  234.48   10.30
   4   4   1  234.58   11.70
  -4   4  -1  243.68   10.30
  -4   4  -1  241.18   10.60
   4   4   1  240.68   11.70
  -4   4  -1  218.18   10.60
   4   4   1  227.58   11.90
  -5  -4  -1   11.90    5.00
  -5  -4  -1   22.40    3.80
  -5  -4  -1   13.80    4.20
  -5   4  -1   23.70    3.30
  -5   4  -1   23.10    3.20
   5   4   1   15.80    3.90
   5   4   1   24.40    4.30
   5   4   1   11.30    3.30
  -6  -4  -1   72.79    7.40
  -6  -4  -1   78.29    7.10
  -6  -4  -1   71.99    6.60
  -6   4  -1   71.49    5.50
  -6   4  -1   77.59    6.00
  -6   4  -1   68.99    5.80
   6   4   1   74.49    7.20
   6   4   1   70.29    7.30
   6   4   1   71.49    6.20
  -7  -4  -1   12.40    5.00
  -7  -4  -1   17.40    5.30
  -7  -4  -1   15.90    4.30
   7   4   1   18.30    5.10
  -7   4  -1   10.60    4.10
   7   4   1   14.50    5.00
  -7   4  -1   16.70    3.60
  -7   4  -1   17.20    4.30
  -8  -4  -1   53.99    7.70
  -8  -4  -1   46.20    7.20
  -8   4  -1   45.30    6.10
  -8   4  -1   44.10    6.50
   8   4   1   56.79    7.30
  -8   4  -1   45.20    5.20
  -9  -4  -1   17.30    7.10
  -9  -4  -1   20.50    5.70
   9   4   1   25.20    6.30
  -9   4  -1   28.40    5.80
 -10  -4  -1   59.09    8.30
 -10  -4  -1   56.89    9.00
 -10   4  -1   41.20    7.40
  10   4   1   68.49    8.70
 -10   4  -1   45.70    7.70
 -11  -4  -1    7.30    9.40
 -11  -4  -1    0.10    5.90
  11   4   1   17.40    7.90
 -11   4  -1    6.70    8.20
 -12  -4  -1   67.99   13.90
 -12  -5   1   21.50   12.30
 -12   5   1   14.20    8.80
 -11  -5   1   35.90    9.20
 -11   5   1   33.60    7.60
 -11   5   1   27.70    8.10
 -10  -5   1   24.80    7.90
  10  -5  -1   11.30    4.90
 -10   5   1    9.90    5.70
  10   5  -1   26.70    7.20
 -10   5   1   13.40    6.10
  -9  -5   1   33.20    7.90
  -9  -5   1   45.70    6.30
   9  -5  -1   37.20    5.40
  -9   5   1   38.70    6.50
   9   5  -1   39.50    7.30
  -9   5   1   23.80    5.60
  -8  -5   1   74.99    8.30
  -8  -5   1   49.40    7.90
  -8   5   1   44.40    6.10
   8   5  -1   72.19    8.60
  -8   5   1   57.79    6.70
   8   5  -1   67.99    8.80
  -7  -5   1  214.88   12.30
   7  -5  -1  202.98   10.20
  -7  -5   1  201.78   13.00
   7   5  -1  205.68   12.40
  -7   5   1  197.18    9.80
  -7   5   1  216.48   10.80
  -7   5   1  200.38   11.00
  -7   5   1  187.38    9.90
   7   5  -1  215.28   12.20
  -6  -5   1   43.70    5.20
   6  -5  -1   36.20    3.70
  -6  -5   1   36.50    5.70
  -6   5   1   43.80    4.60
  -6   5   1   50.19    4.90
  -6   5   1   36.20    4.30
   6   5  -1   53.19    6.10
   6   5  -1   48.30    5.90
  -5  -5   1  122.79    8.60
  -5  -5   1  135.59    8.20
  -5  -5   1  126.49    8.60
   5   5  -1  128.99    8.70
   5   5  -1  135.29    9.30
  -5   5   1  127.29    7.10
  -5   5   1  121.59    6.80
   5   5  -1  127.89    8.50
  -5   5   1  129.09    7.20
  -5   5   1  139.39    6.80
  -4  -5   1   12.20    3.70
  -4  -5   1   17.00    3.70
  -4   5   1    8.70    2.90
   4   5  -1   16.20    3.70
   4   5  -1   17.50    3.70
   3  -5  -1  488.65   20.10
  -3  -5   1  475.95   20.80
  -3  -5   1  478.85   20.60
  -3   5   1  487.45   20.20
  -3   5   1  478.05   20.00
   3   5  -1  493.45   20.60
   3   5  -1  474.35   20.80
   3   5  -1  500.75   20.80
  -2  -5   1    4.70    2.80
  -2  -5   1   -0.90    2.60
  -2  -5   1    2.40    2.90
   2  -5  -1    7.00    2.80
   2   5  -1    0.30    2.70
  -2   5   1    2.40    2.40
   2   5  -1    5.50    2.70
   2   5  -1    0.20    2.60
  -1  -5   1  561.24   24.30
   1  -5  -1  602.64   24.30
  -1  -5   1  596.64   24.70
  -1  -5   1  583.34   24.50
   1   5  -1  568.54   25.20
   1   5  -1  608.14   24.00
  -1   5   1  600.04   24.20
   1   5  -1  591.24   23.90
   0  -5   1  428.56   16.60
   0  -5  -1  422.46   16.70
   0  -5  -1  412.36   16.70
   0  -5   1  399.16   17.60
   0  -5  -1  399.56   17.60
   0  -5   1  409.26   16.60
   0   5   1  410.66   16.80
   0   5  -1  395.46   17.50
   0   5   1  410.16   17.50
   0   5  -1  415.36   16.70
   0   5   1  409.76   17.50
   1  -5   1   91.19    6.10
  -1  -5  -1   88.09    6.60
  -1  -5  -1  101.19    6.50
  -1  -5  -1   75.09    7.20
   1   5   1   89.89    5.60
   1   5   1   92.49    8.50
  -1   5  -1   95.49    6.00
   1   5   1   93.59    5.80
  -1   5  -1   95.39    6.30
  -2  -5  -1   12.10    3.00
  -2  -5  -1   10.30    3.40
   2  -5   1   12.10    3.10
  -2  -5  -1   12.30    3.10
   2   5   1    9.80    3.20
  -2   5  -1   12.50    2.70
  -2   5  -1   10.20    3.00
   2   5   1    8.00    3.00
   2   5   1    9.10    3.00
  -3  -5  -1   85.99    6.60
  -3  -5  -1   85.59    6.30
   3   5   1   75.49    6.30
  -3   5  -1   84.39    5.50
   3   5   1   89.79    6.20
   3   5   1   82.29    6.30
  -3   5  -1   84.19    5.90
  -4  -5  -1   91.49    7.10
  -4  -5  -1   87.69    6.70
  -4  -5  -1   95.49    7.00
   4   5   1   91.09    7.00
   4   5   1   75.99    6.50
  -4   5  -1   80.69    5.90
  -4   5  -1   86.09    5.70
   4   5   1  100.19    6.80
  -5  -5  -1   36.50    8.90
  -5  -5  -1   33.70    5.10
  -5  -5  -1   39.10    4.80
  -5   5  -1   39.60    4.60
  -5   5  -1   35.10    4.10
   5   5   1   38.90    5.20
  -5   5  -1   33.70    3.90
   5   5   1   34.40    5.10
  -5   5  -1   35.40    4.00
  -6  -5  -1    3.60    4.50
  -6  -5  -1    8.60    5.00
  -6   5  -1   11.00    3.30
  -6   5  -1   12.60    3.50
  -6   5  -1    8.40    3.10
   6   5   1    7.10    4.60
  -6   5  -1    4.10    3.40
  -7  -5  -1    9.00    4.80
  -7  -5  -1   12.00    5.60
   7   5   1   19.30    5.40
  -7   5  -1    3.50    4.00
  -7   5  -1   16.40    3.70
  -7   5  -1   13.00    4.50
  -7   5  -1   17.30    3.90
   7   5   1   21.50    5.00
  -8  -5  -1   23.40    6.80
  -8  -5  -1   21.40    5.90
   8   5   1   31.80    6.50
  -8   5  -1   21.80    4.00
  -8   5  -1   17.50    5.10
   8   5   1   35.70    6.40
  -8   5  -1   14.70    4.90
  -8   5  -1   20.30    4.10
  -9  -5  -1   63.19    7.80
   9  -5   1   68.29    6.60
   9   5   1   69.39    8.60
  -9   5  -1   56.69    7.30
  -9   5  -1   60.29    7.10
 -10  -5  -1    5.30    7.30
  10  -5   1    6.20    5.50
 -10  -5  -1    2.40    5.30
  10   5   1    2.50    5.80
 -10   5  -1    6.20    5.60
 -10   5  -1   -0.20    4.90
 -11  -5  -1   75.49   11.50
  11   5   1   81.69   12.90
 -11   5  -1   70.99    9.90
 -11   5  -1   70.59    9.40
  12   5   1    4.60    6.70
 -12   5  -1    6.40    7.00
 -11  -6   1    6.00    6.20
 -11  -6   1    6.90    7.70
 -11   6   1   16.60    6.60
 -11   6   1   14.30    6.10
 -10  -6   1   22.50    8.10
 -10  -6   1   28.80    7.10
  10   6  -1   37.00    9.40
 -10   6   1   16.60    5.80
 -10   6   1   17.50    6.10
  -9  -6   1   13.20    6.90
  -9  -6   1   24.90    6.90
  -9   6   1   20.80    5.60
  -9   6   1   18.00    5.30
   9   6  -1   35.00    7.30
  -8  -6   1   84.19    9.40
  -8  -6   1   82.99    9.30
   8   6  -1  100.69   10.30
  -8   6   1   68.39    6.20
  -8   6   1   67.49    5.90
   8   6  -1   79.29    8.80
  -8   6   1   76.49    7.50
  -8   6   1   89.49    7.30
  -7  -6   1   50.99    6.60
  -7   6   1   48.10    4.80
  -7   6   1   39.80    5.10
  -7   6   1   45.60    5.60
  -7   6   1   48.90    5.00
  -6  -6   1  138.79   10.00
  -6  -6   1  141.59    9.20
  -6   6   1  141.09    7.90
  -6   6   1  130.79    8.20
   6   6  -1  126.29    9.30
   6   6  -1  132.39   10.10
  -5  -6   1   71.39    7.00
  -5  -6   1   58.79    6.50
  -5   6   1   45.90    4.70
   5   6  -1   50.19    6.30
  -5   6   1   47.60    4.90
   5   6  -1   54.29    6.60
  -4  -6   1  918.91   38.20
   4  -6  -1  966.20   37.60
  -4   6   1  964.30   37.70
   4   6  -1  934.41   38.50
   4   6  -1  874.71   38.80
  -4   6   1  923.31   38.30
   3  -6  -1   51.49    5.20
  -3  -6   1   50.79    5.90
  -3  -6   1   42.00    4.70
  -3   6   1   59.19    5.40
   3   6  -1   48.50    5.60
   3   6  -1   51.49    5.50
  -3   6   1   45.70    6.30
   2  -6  -1  809.32   32.20
  -2  -6   1  809.62   32.10
  -2  -6   1  781.52   32.60
  -2  -6   1  764.72   32.40
   2   6  -1  788.52   32.20
  -2   6   1  769.32   32.20
   2   6  -1  812.22   32.30
   2   6  -1  782.62   32.70
  -1  -6   1  249.58   12.20
  -1  -6   1  257.17   11.10
   1  -6  -1  254.37   12.00
  -1  -6   1  248.28   11.00
   1   6  -1  251.37   11.40
  -1   6   1  242.88   11.60
   1   6  -1  254.27   11.30
   1   6  -1  232.58   11.80
   0  -6   1  792.42   32.30
   0  -6  -1  795.52   32.30
   0  -6  -1  780.52   31.20
   0  -6  -1  800.22   31.10
   0   6   1  761.32   31.30
   0   6  -1  762.32   32.20
   0   6  -1  811.02   31.30
   0   6   1  816.82   31.40
   0   6   1  758.42   32.10
  -1  -6  -1  138.29    8.40
   1  -6   1  148.49    8.20
  -1  -6  -1  128.49    7.10
  -1  -6  -1  147.39    7.40
   1   6   1  138.79    7.40
  -1   6  -1  144.29    7.80
  -1   6  -1  142.49    8.40
   1   6   1  127.29    7.90
   1   6   1  142.39    7.60
  -2  -6  -1   98.99    6.30
  -2  -6  -1   86.29    6.80
  -2  -6  -1   94.19    7.00
   2  -6   1   96.89    6.50
   2   6   1  102.39   10.10
   2   6   1   94.69    6.50
  -2   6  -1   89.49    6.50
   2   6   1   95.19    6.40
  -2   6  -1   99.09    6.10
  -3  -6  -1  140.29    9.00
   3  -6   1  150.28    8.20
  -3   6  -1  134.99    8.20
   3   6   1  146.19    8.50
   3   6   1  148.19    8.70
  -3   6  -1  150.08    7.90
  -4  -6  -1  103.19    7.90
  -4  -6  -1  101.39    7.40
   4   6   1   98.39    9.10
  -4   6  -1  105.09    6.60
   4   6   1   98.19    7.50
  -4   6  -1   88.19    6.80
  -5  -6  -1   31.20    5.20
  -5  -6  -1   38.30    5.40
  -5   6  -1   38.30    4.60
  -5   6  -1   44.70    4.70
   5   6   1   49.10    6.00
   5   6   1   58.39    6.70
  -6  -6  -1   15.10    5.00
  -6  -6  -1   10.90    5.00
  -6   6  -1   19.50    4.20
   6   6   1   19.20    5.10
  -6   6  -1   14.10    3.60
  -6   6  -1   21.50    4.60
   6   6   1   24.10    5.30
  -7  -6  -1   10.20    5.20
  -7  -6  -1   18.00    6.10
   7   6   1   20.80    5.70
  -7   6  -1   15.60    4.20
  -7   6  -1   10.60    3.90
  -7   6  -1   14.20    4.40
   7   6   1   17.10    5.40
  -8  -6  -1   38.40    6.80
  -8  -6  -1   41.60    7.50
  -8   6  -1   30.70    7.20
  -8   6  -1   37.30    5.00
   8   6   1   40.60    7.10
  -8   6  -1   43.20    5.40
   8   6   1   36.10    7.10
  -9  -6  -1   19.50    6.90
  -9  -6  -1   11.10    6.80
  -9   6  -1   20.50    5.20
  -9   6  -1   11.50    3.90
   9   6   1   13.10    7.00
  -9   6  -1   19.20    6.20
  -9   6  -1   17.70    4.30
 -10  -6  -1   25.60    7.80
 -10  -6  -1   28.10    8.50
  10   6   1   24.00    7.30
 -10   6  -1   21.00    5.80
 -10   6  -1   39.10    8.50
 -11  -6  -1   15.20    9.10
 -11  -6  -1    0.00    6.90
 -11   6  -1    4.30    6.40
 -11   6  -1   -1.70    5.70
  11   6   1    7.50    7.60
 -11  -7   1   10.60    7.60
 -11   7   1    1.90    5.60
 -10  -7   1   27.60    8.30
 -10  -7   1   35.90    9.40
  10   7  -1   28.00    9.20
 -10   7   1   23.10    5.80
 -10   7   1   17.20    5.20
  -9  -7   1   53.39    9.60
  -9  -7   1   57.69    8.50
  -9   7   1   73.09    7.30
   9   7  -1   59.09    8.80
  -9   7   1   61.29    7.50
  -8  -7   1   21.30    7.40
  -8  -7   1   12.30    6.30
   8   7  -1   20.80    6.80
  -8   7   1    6.10    4.50
  -8   7   1   11.90    4.00
  -8   7   1    3.60    5.30
  -7  -7   1  210.88   13.00
  -7  -7   1  204.28   13.90
  -7   7   1  206.88   11.00
  -7   7   1  204.58   10.60
   7   7  -1  187.88   13.40
  -6  -7   1   28.90    5.80
  -6  -7   1   32.70    5.80
   6   7  -1   46.60    6.50
  -6   7   1   30.60    4.70
  -6   7   1   20.80    4.00
  -5  -7   1  265.37   14.60
  -5  -7   1  270.97   14.00
  -5   7   1  270.87   13.20
   5   7  -1  258.87   14.30
   5   7  -1  267.97   14.10
  -5   7   1  255.67   12.70
   4  -7  -1    7.30    3.70
  -4  -7   1   22.00    4.70
   4   7  -1   20.40    4.90
  -4   7   1   14.50    3.30
  -4   7   1    8.20    3.80
   4   7  -1   20.60    4.40
   3  -7  -1  389.86   16.90
  -3  -7   1  373.96   17.50
  -3  -7   1  361.06   16.80
  -3   7   1  361.56   16.50
  -3   7   1  383.96   17.00
   3   7  -1  368.96   17.10
   3   7  -1  369.36   17.00
  -2  -7   1    3.80    2.90
   2  -7  -1    1.20    3.20
  -2  -7   1   -1.30    3.50
  -2   7   1    6.10    3.50
  -2   7   1    4.80    5.00
   2   7  -1    3.10    3.00
   2   7  -1    5.80    3.20
   1  -7  -1  279.67   13.80
  -1  -7   1  284.47   12.60
  -1  -7   1  269.37   15.30
   1   7  -1  298.87   12.90
   0  -7   1  392.76   18.50
   0  -7  -1  363.76   17.90
   0   7   1  391.66   16.30
   0   7   1  391.66   17.60
  -1  -7  -1  117.49    9.00
   1  -7   1  111.69    7.60
  -1  -7  -1  108.19    6.30
   1   7   1  104.39    6.70
  -1   7  -1   99.19    7.70
   1   7   1  115.29    6.70
   2  -7   1   16.40    3.80
  -2  -7  -1   16.90    4.20
   2   7   1   17.50    3.70
   2   7   1   17.20    3.60
  -2   7  -1   10.60    3.80
   3  -7   1   11.20    3.60
  -3  -7  -1    5.50    4.00
  -3  -7  -1    7.90    3.40
   3   7   1   15.70    3.80
  -3   7  -1   10.00    3.70
   3   7   1   14.20    3.70
  -4  -7  -1   37.70    5.40
   4   7   1   32.20    4.90
   4   7   1   32.70    4.90
  -4   7  -1   20.30    4.50
  -4   7  -1   30.70    4.50
  -5  -7  -1   21.10    5.40
  -5  -7  -1   24.60    5.10
   5   7   1   30.90    5.70
  -5   7  -1   22.60    4.60
  -5   7  -1   16.80    3.90
   5   7   1   25.30    5.20
  -6  -7  -1   10.60    5.60
  -6  -7  -1   23.90    6.20
   6   7   1   26.80    5.30
  -6   7  -1   30.30    4.90
   6   7   1   33.00    6.10
  -7  -7  -1   71.99    8.10
  -7  -7  -1   41.50    7.00
  -7   7  -1   50.29    5.60
   7   7   1   53.29    7.10
   7   7   1   50.49    7.40
  -7   7  -1   55.09    5.80
  -8  -7  -1   19.10    7.00
  -8  -7  -1   32.10    6.80
   8   7   1   19.10    7.30
  -8   7  -1   16.40    5.50
  -8   7  -1   18.00    4.60
  -8   7  -1   28.40    5.30
  -8   7  -1   21.40    4.70
   8   7   1   44.20    8.30
  -9  -7  -1   39.30    9.00
  -9  -7  -1   36.30    8.20
  -9   7  -1   27.60    5.50
  -9   7  -1   31.60    5.00
   9   7   1   42.80    9.80
  -9   7  -1   34.20    6.10
 -10  -7  -1   17.90    7.40
 -10  -7  -1   -8.00    6.50
  10   7   1   22.50    7.40
 -10   7  -1    6.10    5.70
 -10   7  -1    9.10    5.00
 -11  -7  -1   19.50   10.20
  11   7   1   68.19   14.40
 -11   7  -1   30.20    7.80
 -11   7  -1   28.60    6.70
 -10  -8   1   21.80    7.70
 -10   8   1   28.10    5.70
  -9  -8   1   33.10    8.20
  -9   8   1   42.50    5.10
   9   8  -1   44.50    8.50
  -8  -8   1   86.09   10.30
  -8  -8   1   92.19   10.40
  -8   8   1   79.99    7.70
   8   8  -1   93.89   10.90
   8   8  -1   82.49   10.10
  -7  -8   1   12.50    6.50
  -7  -8   1   12.30    6.90
  -7   8   1    6.00    4.40
   7   8  -1   23.10    6.70
   7   8  -1   21.00    6.00
  -6  -8   1   81.59    9.30
  -6  -8   1   97.39    9.90
   6   8  -1  123.49    9.80
  -6   8   1   98.69   10.40
   6   8  -1   86.79    9.50
  -5  -8   1   38.30    6.70
  -5  -8   1   28.20    7.10
   5   8  -1   28.60    5.90
   5   8  -1   49.70    6.10
  -4  -8   1  493.15   24.10
   4  -8  -1  510.95   23.80
  -4  -8   1  523.25   22.80
  -4   8   1  525.75   22.90
   4   8  -1  532.25   23.10
   4   8  -1  472.15   23.20
   3  -8  -1   42.30    5.60
  -3  -8   1   53.19    6.50
  -3  -8   1   44.00    5.30
  -3   8   1   40.20    5.50
   3   8  -1   47.90    5.70
   3   8  -1   43.30    5.30
  -2  -8   1  452.15   20.20
   2  -8  -1  448.66   19.60
  -2  -8   1  431.66   18.80
   2   8  -1  408.76   19.00
  -2   8   1  448.06   19.70
   2   8  -1  409.06   20.50
  -1  -8   1   21.30    4.70
   1  -8  -1   34.70    5.20
  -1  -8   1   26.80    3.50
   1   8  -1   19.70    3.80
   0  -8   1  229.18   12.40
   0  -8  -1  231.48   12.50
   0   8   1  243.18   10.90
   0   8   1  227.38   10.70
  -1  -8  -1  111.19    7.00
   1  -8   1   98.09    8.00
  -1  -8  -1   99.99    8.40
   1   8   1   99.89    6.70
   1   8   1  110.79    7.00
  -1   8  -1   94.09    8.20
   2  -8   1   13.90    4.20
  -2  -8  -1   17.80    3.70
  -2  -8  -1   15.40    4.80
   2   8   1   13.40    3.80
  -2   8  -1   17.90    4.40
   2   8   1   12.90    5.30
  -3  -8  -1  100.89    8.70
   3  -8   1   82.89    7.50
  -3   8  -1   89.59    7.80
   3   8   1   78.89    7.30
   3   8   1   83.19    7.40
  -4  -8  -1   13.60    5.20
  -4  -8  -1   21.10    4.60
  -4   8  -1   17.00    4.70
   4   8   1   18.90    4.60
   4   8   1   19.00    5.10
  -5  -8  -1   37.90    5.70
  -5  -8  -1   46.00    6.90
  -5   8  -1   45.80    5.90
   5   8   1   48.80    6.40
   5   8   1   35.50    6.40
  -6  -8  -1   11.20    6.20
  -6  -8  -1   11.80    5.30
  -6   8  -1    6.00    4.40
   6   8   1   12.30    5.60
   6   8   1    1.40    5.10
  -7  -8  -1   32.80    6.80
  -7  -8  -1   37.60    7.70
   7   8   1   39.20    7.50
   7   8   1   33.70    7.10
  -7   8  -1   30.20    5.80
  -8  -8  -1    0.70    6.30
  -8  -8  -1    3.20    5.90
   8   8   1    9.00    6.10
   8   8   1   -1.40    6.10
  -9  -8  -1    1.80    6.90
  -9  -8  -1    2.50    6.40
   9   8   1   12.30    8.00
  -9   8  -1    7.40    5.10
 -10  -8  -1   23.30    7.80
 -10  -8  -1    4.10    6.70
 -10   8  -1   23.30    5.80
 -10   8  -1   22.00    5.40
  10   8   1   21.50    8.20
  -9  -9   1    2.70    6.90
  -9  -9   1   -0.10    4.30
  -8  -9   1   11.10    5.90
  -8  -9   1   10.70    7.70
  -8   9   1   12.50    4.70
   8   9  -1   12.30    6.80
  -7  -9   1    7.50    5.80
   7   9  -1    4.40    6.70
  -7   9   1    4.10    4.80
   7   9  -1    4.90    5.40
  -6  -9   1   16.50    6.40
  -6  -9   1   16.20    5.20
   6   9  -1    9.80    5.40
   6   9  -1   12.50    6.00
  -6   9   1   18.50    5.20
  -5  -9   1   42.30    6.30
  -5  -9   1   49.90    7.60
   5   9  -1   50.59    7.20
  -5   9   1   55.09    6.50
   5   9  -1   54.59    7.30
  -4  -9   1   13.20    6.10
  -4  -9   1    5.30    6.90
   4  -9  -1   14.40    4.80
   4   9  -1   17.30    5.00
   4   9  -1   11.20    4.70
  -4   9   1   10.10    4.80
  -3  -9   1  222.08   12.20
   3  -9  -1  227.08   12.90
  -3  -9   1  235.48   14.00
   3   9  -1  230.88   12.70
  -3   9   1  237.48   13.20
   2  -9  -1   64.69    7.00
  -2  -9   1   66.29    7.30
  -2  -9   1   44.70    6.90
  -2   9   1   80.89    7.60
   2   9  -1   69.59    6.80
  -1  -9   1  337.87   17.00
   1  -9  -1  325.47   16.90
   1   9  -1  338.27   15.60
   0  -9  -1   48.00    6.30
   0  -9   1   47.70    6.40
   0   9   1   52.89    5.30
   0   9  -1   56.59    6.80
   0   9  -1   54.49    5.20
  -1  -9  -1   90.29    6.10
  -1  -9  -1   85.09    8.80
   1  -9   1   86.29    8.90
  -1   9  -1  104.29    9.40
   1   9   1   96.19    6.90
   1   9   1   94.89    7.00
  -2  -9  -1  133.89   10.40
   2  -9   1  132.49    9.80
  -2   9  -1  121.09    9.90
   2   9   1  122.59    8.80
   2   9   1  122.09    8.50
  -3  -9  -1    1.60    5.30
  -3  -9  -1   10.70    4.30
   3  -9   1   10.80    4.90
   3   9   1   12.50    4.60
   3   9   1   13.40    4.70
  -3   9  -1    9.50    4.80
  -4  -9  -1   49.80    7.00
  -4  -9  -1   56.89    7.70
   4   9   1   63.69    7.30
   4   9   1   65.79    7.40
  -4   9  -1   50.59    6.50
  -5  -9  -1   18.50    5.60
  -5  -9  -1   32.00    6.90
  -5   9  -1   18.40    5.30
   5   9   1   16.10    5.70
   5   9   1   26.60    5.90
  -6  -9  -1    1.50    6.50
  -6  -9  -1   17.70    5.70
   6   9   1   -0.70    5.00
  -6   9  -1    1.10    4.70
   6   9   1    7.00    6.00
  -7  -9  -1   32.40    7.00
  -7  -9  -1   28.00    8.20
   7   9   1   32.50    6.80
   7   9   1   38.20   10.40
  -7   9  -1   38.70    6.00
  -8  -9  -1    6.00    6.00
  -8  -9  -1   12.10    7.40
   8   9   1   16.30    7.10
  -8   9  -1   16.80    5.30
   9   9   1   24.20   10.20
  -9   9  -1   22.10    5.30
 -10  -9  -1    8.70    8.80
  10   9   1    0.80    9.30
  -9 -10   1   52.49    9.90
  -9  10   1   55.39    7.00
  -8 -10   1   20.00    8.30
  -8  10   1   28.00    6.00
  -7 -10   1   19.60    8.00
  -6 -10   1   54.89    8.80
  -6 -10   1   49.80    9.10
   6  10  -1   46.60    7.50
  -6  10   1   52.69    7.00
  -5 -10   1    7.90    7.40
  -5 -10   1   -2.70    5.70
   5  10  -1    3.00    4.90
  -5  10   1    6.70    5.10
  -4 -10   1  146.09   12.90
  -4 -10   1  135.49   10.10
   4 -10  -1  168.78   11.70
   4  10  -1  129.39   10.70
  -4  10   1  161.88   12.00
   3 -10  -1   80.89    8.10
  -3 -10   1   63.59    8.40
  -3  10   1   83.39    9.10
   3  10  -1   66.29    7.70
  -2 -10   1   48.30    7.50
  -2 -10   1   42.80    6.10
   2 -10  -1   50.19    7.00
   2  10  -1   45.30    5.80
  -2  10   1   57.69    7.30
   1 -10  -1   31.50    6.60
  -1 -10   1   27.70    6.50
   1  10  -1   24.00    6.60
  -1  10   1   30.90    6.70
   1  10  -1   27.10    4.70
   1  10  -1   33.90    4.60
   0 -10   1   10.40    5.60
   0 -10  -1    7.40    5.60
   0  10  -1   10.50    6.00
  -1 -10  -1   28.30    6.50
   1 -10   1   26.40    6.10
  -1 -10  -1   21.80    3.60
   1  10   1   26.70    4.50
  -1  10  -1   24.90    6.30
   2 -10   1   25.80    6.10
  -2 -10  -1   10.20    4.40
  -2 -10  -1   29.20    6.60
  -2  10  -1   17.50    5.90
   2  10   1   18.60    4.90
   2  10   1   18.10    4.70
  -3 -10  -1  139.39   11.90
   3 -10   1  143.39   10.60
   3  10   1  130.89   10.10
   3  10   1  149.49   10.10
  -3  10  -1  144.69   11.10
  -4 -10  -1    1.30    4.40
   4  10   1   15.30    5.90
   4  10   1    7.00    4.70
  -4  10  -1    5.50    5.10
  -5 -10  -1   76.19    8.80
  -5 -10  -1   73.59    9.60
   5  10   1   76.09    9.40
  -5  10  -1   81.09    8.30
   5  10   1   92.39    9.00
  -6 -10  -1   14.60    7.90
   6  10   1   10.50    6.70
  -6  10  -1    9.50    5.50
   6  10   1    5.20    5.20
  -7 -10  -1   68.19   10.90
  -7  10  -1   65.39    7.70
   7  10   1   69.99   10.30
  -8 -10  -1   14.40    8.40
  -8  10  -1    1.60    5.40
   8  10   1   16.70    8.80
  -9 -10  -1    9.20    8.30
   9  10   1    5.60    8.50
  -9  10  -1   11.90    5.60
  -8 -11   1    4.10    7.50
  -8  11   1   11.40    5.70
  -7 -11   1   13.40    8.70
  -7  11   1   14.40    6.50
  -6 -11   1    4.20    7.50
  -6  11   1    0.60    5.10
  -5 -11   1   10.20    5.30
  -5 -11   1   -0.90    7.50
  -5  11   1    5.30    5.80
   5  11  -1    7.80    5.60
   4 -11  -1    7.90    5.80
  -4 -11   1   14.70    7.70
  -4  11   1    8.30    5.70
   4  11  -1   20.90    5.70
   3 -11  -1   14.00    5.80
  -3 -11   1    7.90    6.50
  -3 -11   1    0.20    6.50
  -3  11   1    3.90    5.60
   3  11  -1   19.90    5.60
   2 -11  -1   16.10    6.40
  -2 -11   1    9.10    4.70
  -2 -11   1   16.80    6.80
  -2  11   1   17.70    6.70
   2  11  -1   19.30    5.10
   2  11  -1   16.20    7.50
   2  11  -1   15.80    4.90
   1 -11  -1   48.30    7.90
   1  11  -1   42.90    5.70
  -1  11   1   36.50    7.80
   0 -11   1   20.00    6.80
   0 -11  -1   37.00    7.60
   0  11  -1   30.30    8.00
   1 -11   1   12.00    6.20
   1  11   1   21.10    4.70
  -1  11  -1    9.10    6.40
  -2 -11  -1   29.20    5.10
  -2 -11  -1   42.90    7.90
   2 -11   1   41.10    7.50
   2  11   1   36.40    6.30
  -2  11  -1   31.20    7.20
  -3 -11  -1    9.40    4.40
  -3 -11  -1   18.40    7.00
   3 -11   1   10.70    6.20
  -3  11  -1    6.50    6.00
   3  11   1    9.40    5.50
  -4 -11  -1   16.10    7.40
  -4  11  -1    9.80    5.80
   4  11   1    9.90    6.00
  -5 -11  -1    9.50    5.40
  -5 -11  -1   19.50    8.30
   5  11   1   10.80    6.30
  -5  11  -1   19.70    6.40
   5  11   1   11.40    6.00
  -6 -11  -1   74.19   11.40
   6  11   1   47.20    8.60
  -6  11  -1   71.59    8.50
  -7 -11  -1   27.80    9.80
   7  11   1   19.30    6.90
  -7  11  -1   18.60    6.50
  -8 -11  -1    5.70    7.70
  -8  11  -1    9.60    6.10
   8  11   1   13.80    6.90
  -7 -12   1   11.80    7.70
  -7  12   1   -7.00    6.70
   7  12  -1    2.90    7.80
  -6 -12   1   -1.80    8.10
  -6  12   1    6.70    6.20
  -5 -12   1   22.60    8.00
  -5  12   1   24.30    7.50
   4 -12  -1   42.60    8.30
  -4 -12   1   46.50    9.70
   4  12  -1   41.90    7.90
  -4  12   1   59.59    8.30
   4  12  -1   49.50    7.50
   3 -12  -1    3.60    6.10
  -3 -12   1    4.10    7.00
   3  12  -1    6.80    5.40
   3  12  -1   12.80    8.20
  -3  12   1    0.70    5.70
   3  12  -1   -1.50    5.00
  -2 -12   1    8.70    7.00
   2 -12  -1    5.60    6.30
  -2  12   1   13.20    6.70
   2  12  -1    9.10    5.10
   2  12  -1   12.10    5.40
   2  12  -1   14.20    8.00
  -1 -12   1   30.60    8.00
   1 -12  -1   26.50    7.70
   1  12  -1   23.80    5.10
   1  12  -1   16.00    4.70
  -1  12   1   22.20    7.60
   1  12  -1   26.90    8.90
   0 -12  -1   -1.70    6.30
   0 -12   1    9.30    6.70
   0  12  -1    0.20    6.60
   0  12   1    1.20    6.90
  -1 -12  -1   63.49    9.30
   1 -12   1   61.89    9.10
   1  12   1   58.99    6.20
  -1  12  -1   41.30    9.10
   1  12   1   46.90    7.50
  -2 -12  -1   -4.20    6.80
   2 -12   1   11.00    6.20
   2  12   1   10.80    5.20
  -2  12  -1    1.20    6.20
   3 -12   1  141.29   12.90
  -3 -12  -1  147.29   14.70
  -3  12  -1  147.79   13.10
   3  12   1  139.19   11.00
  -4 -12  -1    1.10    7.50
   4  12   1    2.60    5.10
  -4  12  -1    4.10    5.90
  -5 -12  -1   15.30    7.60
  -5  12  -1    6.40    5.90
  -6 -12  -1   -6.10    6.70
  -6  12  -1   -3.20    6.40
  -7  12  -1   10.50    6.50
  -6 -13   1   -5.50    7.40
   6  13  -1   -2.70    7.40
  -6  13   1   -6.20    6.20
   6  13  -1    3.70    8.50
  -5  13   1    9.80    6.30
   5  13  -1   19.50    9.10
  -4 -13   1    1.30    8.60
  -4  13   1    1.70    6.10
   4  13  -1   -4.20    9.70
   4  13  -1    3.60    6.50
  -3 -13   1   15.70    8.60
   3 -13  -1   17.10    7.60
  -3  13   1   14.00    7.00
   3  13  -1   26.80   10.90
   3  13  -1    9.50    6.60
   3  13  -1   15.00    5.60
   2 -13  -1    6.30    6.90
  -2 -13   1    3.70    6.90
   2  13  -1    1.90    4.70
   2  13  -1    4.10    5.00
   2  13  -1   14.50    8.20
  -2  13   1   -4.20    6.10
  -1 -13   1    6.90    7.70
   1 -13  -1    7.80    7.50
   1  13  -1    7.50    8.50
  -1  13   1   20.90    8.10
   0 -13   1   36.10    9.40
   0 -13  -1   21.30    8.60
   0  13   1   17.90    7.80
   0  13  -1   23.30    8.00
   1 -13   1    3.20    6.90
  -1 -13  -1   15.00    8.40
  -1  13  -1   -2.80    6.60
   1  13   1    9.60    4.40
   1  13   1    5.00    9.20
   2 -13   1   69.79   10.00
  -2 -13  -1   45.60    9.30
   2  13   1   44.50    6.70
  -2  13  -1   66.49    9.60
   2  13   1   56.29    7.40
   2  13   1   66.79   10.50
  -3 -13  -1    4.50    8.50
  -3  13  -1   11.40    7.00
   3  13   1   14.00    6.10
  -4 -13  -1   32.30    9.00
  -4  13  -1   17.40    7.30
  -5  13  -1    5.70    6.90
  -6 -13  -1   30.20   10.40
  -6  13  -1   32.00    8.20
  -4 -14   1   16.10    8.70
   4  14  -1   16.30    7.10
   4  14  -1   18.50    9.50
  -4  14   1   15.40    7.20
   3 -14  -1    3.00    7.00
  -3 -14   1   -7.10    8.50
  -3  14   1   12.20    7.00
   3  14  -1    8.90    5.70
   3  14  -1    8.20    8.20
   2 -14  -1   16.00    8.30
   2  14  -1   27.90    6.30
  -2  14   1   21.80    8.60
  -1 -14   1   10.60    9.00
   1 -14  -1    8.00    7.40
  -1  14   1   -1.30    6.90
   0 -14   1    1.60    8.00
   0 -14  -1    4.30    7.30
   0  14   1    7.90    7.50
   0  14  -1   15.70    9.60
   1 -14   1   12.40    8.20
  -1 -14  -1   13.40    7.90
   1  14   1   11.80    8.10
  -1  14  -1   -0.50    7.60
   2 -14   1   18.10    7.70
   2  14   1    2.10    5.10
  -2  14  -1   12.00    7.90
  -3 -14  -1   59.09   10.90
   3  14   1   74.79   10.20
  -3  14  -1   84.79   10.90
   3  14   1   62.39   13.60
 -13   0   2    6.90    9.60
 -12   0   2  111.09   13.10
  11   0  -2    3.80    4.90
 -11   0   2    9.60    7.60
 -11   0   2    3.50    6.70
 -10   0   2   57.59    7.80
 -10   0   2   78.49    9.00
  -9   0   2    7.50    5.80
  -9   0   2    8.80    5.20
  -8   0   2  980.20   40.50
  -8   0   2  931.31   41.00
  -7   0   2    4.60    4.70
   7   0  -2    7.80    3.60
  -7   0   2   12.20    4.40
   6   0  -2  145.19    8.20
  -6   0   2  128.99    8.20
   6   0  -2  131.09    7.90
  -6   0   2  132.29    8.40
   5   0  -2    1.40    2.90
  -5   0   2   -0.50    2.90
   5   0  -2    1.40    2.70
  -5   0   2    1.00    3.30
   4   0  -2  439.06   20.70
  -4   0   2  414.56   17.90
   4   0  -2  435.06   17.90
  -4   0   2  408.16   18.00
  -3   0   2   -0.60    2.40
   3   0  -2   -0.50    2.20
  -3   0   2   -1.20    2.30
   1   0   2   -0.40    0.80
  -2   0  -2  467.85   17.70
  -2   0  -2  447.96   18.10
  -2   0  -2  430.46   18.10
   2   0   2  449.76   18.00
   2   0   2  409.56   18.90
  -3   0  -2    4.30    2.50
  -3   0  -2   -1.40    1.90
  -3   0  -2    2.50    2.60
   3   0   2    2.10    2.30
   3   0   2    2.70    2.50
   3   0   2    7.20    2.40
   4   0   2  293.17   13.20
   4   0   2  301.27   12.70
  -4   0  -2  289.67   13.40
   4   0   2  307.07   13.30
  -4   0  -2  285.77   12.40
  -4   0  -2  290.77   13.30
  -5   0  -2   -2.50    3.10
   5   0   2    2.90    2.90
  -5   0  -2    2.30    3.50
  -5   0  -2    3.50    2.30
   5   0   2    9.20    2.90
  -6   0  -2  507.95   22.90
   6   0   2  531.15   22.70
  -6   0  -2  504.85   22.70
   6   0   2  513.45   21.90
  -6   0  -2  554.04   21.50
   6   0   2  527.05   22.60
  -7   0  -2   -2.40    4.40
   7   0   2    3.70    3.30
   7   0   2   13.70    4.00
  -7   0  -2    2.40    2.70
  -7   0  -2    9.90    6.00
   8   0   2  244.18   12.20
   8   0   2  262.47   13.90
  -8   0  -2  260.47   12.10
  -8   0  -2  249.38   14.40
  -8   0  -2  267.17   14.80
  -9   0  -2    1.80    3.60
  -9   0  -2    9.40    6.00
   9   0   2   13.80    4.00
   9   0   2    4.60    4.30
  -9   0  -2    0.20    5.00
 -10   0  -2   48.30    8.20
  10   0   2   41.20    4.80
 -10   0  -2   35.40    8.20
 -11   0  -2   14.10    8.30
  11   0   2   17.90    5.60
 -12   0  -2  136.09   16.10
 -13  -1   2   18.10   12.00
 -13   1   2   18.00   10.10
 -12  -1   2   45.60   10.40
 -12   1   2   17.00    7.60
 -11  -1   2  154.88   14.10
  11  -1  -2  125.39   12.60
 -11   1   2  130.59   12.10
 -11   1   2  154.98   14.70
 -10  -1   2   97.79   10.30
 -10   1   2  104.49   10.50
 -10   1   2   90.09   10.50
  -9  -1   2   38.40    6.80
  -9  -1   2   30.50    3.90
  -9  -1   2   32.40    6.10
  -9   1   2   29.10    6.60
  -9   1   2   28.90    5.90
  -8  -1   2  147.79    9.80
   8   1  -2  143.39   10.00
  -8   1   2  127.69   10.20
  -7  -1   2  688.73   30.50
  -7  -1   2  707.73   28.70
  -7  -1   2  746.33   30.50
  -7   1   2  717.93   30.20
  -7   1   2  738.03   30.20
   7   1  -2  687.83   28.70
  -6  -1   2   18.00    4.00
  -6  -1   2   28.70    3.20
   6  -1  -2   23.70    4.20
  -6  -1   2   20.90    4.30
   6   1  -2   26.70    4.20
  -6   1   2   12.10    4.00
   6   1  -2   24.30    4.00
  -6   1   2   18.50    3.80
   5  -1  -2  420.36   17.30
  -5  -1   2  358.66   17.10
  -5  -1   2  390.66   17.30
  -5  -1   2  386.06   17.40
   5   1  -2  397.26   17.30
   5   1  -2  406.16   17.30
  -5   1   2  393.46   17.10
   5   1  -2  378.56   15.90
  -5   1   2  389.46   17.00
   4  -1  -2   38.30    4.20
  -4  -1   2   24.60    3.80
  -4  -1   2   29.40    3.00
  -4  -1   2   30.10    4.00
  -4   1   2   37.10    4.30
  -4   1   2   38.60    4.50
   4   1  -2   27.10    2.90
   4   1  -2   32.10    3.70
   4   1  -2   40.80    4.70
  -3  -1   2   11.60    3.40
   3  -1  -2   19.30    2.70
  -3  -1   2   15.30    1.90
  -3  -1   2   10.90    3.50
   3   1  -2   18.20    2.90
   3   1  -2   14.90    3.00
  -3   1   2   14.00    2.50
  -3   1   2   17.00    2.70
   3   1  -2   14.50    3.60
  -2  -1   2    9.30    2.40
   2  -1  -2   15.50    2.10
   2  -1  -2   12.30    2.10
  -2  -1   2    9.40    2.40
  -2  -1   2   10.50    1.80
   2   1  -2   13.70    2.50
   2   1  -2   12.30    1.70
   1  -1  -2   10.80    1.20
   1   1  -2    9.40    1.50
   1   1  -2   15.60    1.80
   1   1  -2   12.90    1.40
  -1  -1  -2   11.10    1.70
   1  -1   2   15.00    2.10
   1  -1   2   10.90    1.60
   1   1   2   10.50    1.80
  -1   1  -2   11.10    1.80
  -3  -1  -2   34.90    3.70
   3  -1   2   39.60    4.10
  -3  -1  -2   41.60    4.80
   3  -1   2   54.19    3.70
  -3   1  -2   47.10    4.40
  -3   1  -2   49.99    4.30
   3   1   2   48.20    4.80
   3   1   2   50.29    3.70
   3   1   2   36.30    3.90
  -3   1  -2   51.09    3.90
  -4  -1  -2  120.49    6.60
  -4  -1  -2  130.49    7.80
  -4  -1  -2  117.19    7.70
   4  -1   2  139.09    6.60
   4  -1   2  148.89    7.30
   4   1   2  123.39    7.70
   4   1   2  132.69    6.90
  -4   1  -2  126.29    7.40
  -4   1  -2  133.29    7.40
   4   1   2  149.09    8.10
  -4   1  -2  128.09    7.20
  -5  -1  -2  331.37   15.40
   5  -1   2  336.57   14.80
   5  -1   2  343.17   14.10
  -5  -1  -2  319.47   14.00
  -5  -1  -2  327.87   15.20
  -5   1  -2  326.87   14.90
   5   1   2  328.57   15.20
   5   1   2  318.17   15.20
  -5   1  -2  356.16   14.00
  -5   1  -2  317.67   15.00
   5   1   2  329.97   14.60
  -6  -1  -2   74.89    5.30
  -6  -1  -2   76.49    6.60
   6  -1   2   80.99    5.10
  -6  -1  -2   72.99    7.00
  -6   1  -2   74.69    4.90
   6   1   2   66.49    5.90
  -6   1  -2   65.89    6.70
   6   1   2   72.69    6.60
  -6   1  -2   74.19    6.40
   6   1   2   85.19    6.50
  -7  -1  -2  579.84   24.60
  -7  -1  -2  538.75   24.50
  -7  -1  -2  550.24   22.80
   7  -1   2  519.45   23.10
   7   1   2  497.55   22.90
  -7   1  -2  562.54   22.50
  -7   1  -2  549.35   24.20
  -7   1  -2  574.44   24.10
  -8  -1  -2   48.10    4.80
  -8  -1  -2   41.30    6.90
  -8  -1  -2   39.50    6.20
  -8   1  -2   43.70    6.30
   8   1   2   48.90    6.20
  -8   1  -2   42.00    6.50
  -8   1  -2   51.69    5.10
   8   1   2   45.90    5.50
   9  -1   2  151.98   11.30
  -9  -1  -2  208.68   13.50
   9  -1   2  155.78    9.50
  -9  -1  -2  186.58   13.50
  -9  -1  -2  188.28   10.50
   9   1   2  199.78   12.40
  -9   1  -2  180.48   13.20
  -9   1  -2  209.08   12.40
  -9   1  -2  186.18    9.40
 -10  -1  -2    6.40    6.90
 -10  -1  -2   10.90    8.80
 -10  -1  -2    6.80    5.00
  10  -1   2   10.70    4.50
 -10   1  -2    3.10    5.80
 -10   1  -2    7.40    3.70
  10   1   2   13.00    5.60
 -10   1  -2    9.20    7.20
  10   1   2    7.40    4.30
 -11  -1  -2   89.69    8.70
 -11  -1  -2   83.59   12.20
 -11   1  -2   99.09   12.00
  11   1   2   96.99    9.60
 -12  -1  -2   14.30    8.90
 -12   1  -2    7.00    7.40
 -13  -2   2    9.20   10.80
 -12  -2   2  141.59   17.00
 -12   2   2  130.99   14.20
  11  -2  -2   18.50    5.10
 -11  -2   2    9.60    8.80
 -11   2   2    3.20    5.90
 -11   2   2   15.00    7.80
  10  -2  -2   72.89    7.30
 -10  -2   2   57.89    8.60
 -10  -2   2   46.90    7.80
 -10   2   2   54.99    7.50
  10   2  -2   52.49    5.40
 -10   2   2   54.69   11.10
  -9  -2   2   96.29   10.10
  -9  -2   2   96.99   10.20
  -9  -2   2  105.99    7.10
   9   2  -2   91.89    9.10
   9   2  -2  106.29    9.40
  -9   2   2   94.69    8.70
  -9   2   2   93.19    9.70
  -8  -2   2  620.34   25.60
  -8  -2   2  649.83   27.80
  -8   2   2  615.14   26.80
   8   2  -2  637.24   27.60
  -8   2   2  609.14   27.10
   8   2  -2  534.25   25.20
  -7  -2   2   23.30    4.90
  -7  -2   2   20.80    3.40
   7   2  -2   23.20    4.60
   7   2  -2   26.60    4.70
  -7   2   2   16.20    4.00
  -7   2   2   19.00    4.40
  -6  -2   2  430.26   20.40
  -6  -2   2  485.45   20.60
  -6  -2   2  472.55   19.00
   6   2  -2  401.76   19.70
   6   2  -2  458.15   20.40
  -6   2   2  452.45   20.00
   6   2  -2  474.15   20.40
  -6   2   2  489.75   19.90
   5  -2  -2   27.20    3.40
  -5  -2   2   29.60    4.50
  -5  -2   2   21.90    3.00
  -5  -2   2   18.70    3.90
   5   2  -2   28.70    4.60
  -5   2   2   30.00    4.00
  -5   2   2   24.70    3.50
   5   2  -2   27.90    3.00
   5   2  -2   31.90    4.20
  -4  -2   2 1447.06   59.29
  -4  -2   2 1514.35   60.09
   4  -2  -2 1533.65   59.49
  -4  -2   2 1536.55   60.09
   4  -2  -2 1560.14   59.49
   4   2  -2 1526.05   60.09
  -4   2   2 1496.05   59.49
   4   2  -2 1580.44   60.19
  -4   2   2 1506.25   59.59
   4   2  -2 1472.25   59.29
   3  -2  -2   82.99    4.90
   3  -2  -2   72.19    4.40
  -3  -2   2   66.69    4.50
  -3  -2   2   68.59    5.50
  -3  -2   2   72.69    5.40
  -3   2   2   79.19    4.60
   3   2  -2   72.49    5.50
  -3   2   2   72.59    3.60
  -3   2   2   70.59    4.70
  -3   2   2   79.59    3.80
   3   2  -2   73.69    4.40
   3   2  -2   73.49    6.00
   2  -2  -2  156.58    6.60
   2  -2  -2  153.58    6.50
  -2  -2   2  157.18    7.40
  -2  -2   2  143.09    7.30
   2  -2  -2  154.48    6.50
  -2   2   2  141.69    6.40
  -2   2   2  154.18    6.70
  -2   2   2  151.78    6.60
   2   2  -2  156.68    7.50
   2   2  -2  123.29    9.20
   2   2  -2  133.39    6.80
  -1  -2   2  407.06   17.60
   1  -2  -2  441.56   17.10
   1  -2  -2  442.06   17.40
  -1  -2   2  424.86   17.50
   1  -2  -2  460.85   17.10
  -1   2   2  444.06   17.10
  -1   2   2  443.76   17.20
   1   2  -2  435.96   17.60
   1   2  -2  422.16   17.50
  -1   2   2  410.06   18.40
   0  -2  -2   62.99    3.60
   0  -2  -2   63.59    3.70
   0  -2   2   60.49    4.00
   0  -2   2   58.69    4.10
   0  -2   2   66.19    3.50
   0  -2   2   62.49    3.40
   0  -2  -2   65.49    4.00
   0   2  -2   54.79    3.60
   0   2   2   53.09    3.80
   0   2  -2   51.89    3.90
   0   2  -2   55.19    3.50
   0   2   2   56.69    3.80
   0   2   2   62.69    3.60
   0   2  -2   63.49    4.10
   1  -2   2  111.69    4.80
  -1  -2  -2  106.39    5.70
   1  -2   2  103.49    5.40
  -1  -2  -2   91.69    7.80
   1   2   2   97.39    5.70
  -1   2  -2  103.49    5.20
  -1   2  -2  106.79    4.90
  -1   2  -2  110.29    5.40
   1   2   2  101.99    5.40
   1   2   2  105.69    5.60
  -1   2  -2   89.19    6.10
  -2  -2  -2  160.08    7.50
  -2  -2  -2  158.88    7.80
   2  -2   2  158.48    7.10
  -2  -2  -2  147.69    7.70
   2  -2   2  159.58    6.90
   2  -2   2  157.28    6.90
  -2   2  -2  159.58    7.10
   2   2   2  143.79    7.30
  -2   2  -2  153.38    7.20
   2   2   2  158.68    7.80
   2   2   2  128.99    9.60
  -2   2  -2  158.38    7.00
   3  -2   2  282.07   11.90
   3  -2   2  295.17   11.70
   3  -2   2  280.97   11.80
  -3  -2  -2  278.97   12.60
  -3  -2  -2  275.67   12.70
  -3  -2  -2  264.67   12.00
   3   2   2  286.57   12.60
   3   2   2  273.17   12.60
   3   2   2  262.57   12.00
  -3   2  -2  268.47   12.00
  -3   2  -2  286.97   12.00
   4  -2   2   57.59    4.90
  -4   2  -2   82.39    5.00
   4   2   2   80.79    7.60
   5  -2   2  249.97   11.60
   5  -2   2  262.97   11.60
  -5  -2  -2  247.08   11.40
   5  -2   2  261.97   10.90
  -5  -2  -2  238.48   12.30
   5   2   2  250.87   12.40
   5   2   2  225.88   11.30
  -5   2  -2  261.17   11.20
  -5   2  -2  242.28   11.90
   5   2   2  244.08   12.20
  -5   2  -2  250.47   11.80
  -6  -2  -2  288.67   14.40
   6  -2   2  301.07   13.70
   6  -2   2  306.87   12.80
  -6  -2  -2  304.57   13.30
  -6  -2  -2  281.47   14.70
   6   2   2  277.67   14.30
  -6   2  -2  318.87   13.00
   6   2   2  266.47   13.40
  -6   2  -2  296.57   13.90
  -6   2  -2  296.17   14.60
   6   2   2  301.07   15.20
   7  -2   2  130.39    8.40
  -7  -2  -2  146.59   11.80
   7  -2   2  122.59    7.20
  -7  -2  -2  150.08    9.90
  -7  -2  -2  144.69    8.10
  -7   2  -2  122.69    9.20
  -7   2  -2  145.49    8.90
   7   2   2  130.29   12.50
  -7   2  -2  138.29    7.30
   7   2   2  139.19    9.70
  -8  -2  -2  414.06   18.60
   8  -2   2  414.66   19.30
  -8  -2  -2  460.25   20.60
  -8  -2  -2  402.96   20.20
   8   2   2  374.16   18.60
  -8   2  -2  393.26   17.40
  -8   2  -2  424.26   19.40
   8   2   2  415.36   20.20
  -8   2  -2  411.76   19.80
  -9  -2  -2    9.50    6.20
  -9  -2  -2    8.50    4.20
   9  -2   2    8.70    4.40
  -9  -2  -2    9.00    5.90
   9   2   2    4.30    5.10
   9   2   2    8.20    4.70
  -9   2  -2   -0.20    5.70
  -9   2  -2    5.30    5.20
  -9   2  -2    5.80    3.10
 -10  -2  -2   79.19   10.00
 -10  -2  -2   87.79    9.30
 -10  -2  -2  130.09   13.20
  10  -2   2   90.69    8.90
 -10   2  -2   76.39    9.20
  10   2   2  107.89   10.50
 -10   2  -2  108.69   11.20
 -11  -2  -2    0.80    9.20
  11   2   2    7.90    5.60
 -11   2  -2    5.70    7.90
 -12  -2  -2   36.40   10.00
 -12  -3   2  100.19   13.70
 -12   3   2   64.79   10.30
 -11  -3   2   16.60    8.40
 -11   3   2   37.20    7.50
 -11   3   2   42.50    8.60
  10  -3  -2   20.00    4.90
 -10  -3   2   23.00    5.30
 -10  -3   2   10.80    6.70
 -10  -3   2   19.60    8.50
 -10   3   2   10.40    6.30
  10   3  -2    7.00    4.70
 -10   3   2   -0.40    5.10
  -9  -3   2   13.50    6.90
  -9  -3   2   11.30    4.40
   9  -3  -2    4.60    3.80
  -9  -3   2   13.20    5.80
  -9   3   2    4.30    5.30
  -9   3   2   -1.90    4.60
   9   3  -2    6.50    3.80
   9   3  -2    7.30    5.10
   8  -3  -2   13.60    3.80
  -8  -3   2   25.50    5.80
  -8  -3   2   18.40    4.20
  -8   3   2   18.20    5.30
  -8   3   2   17.40    4.40
  -7  -3   2  356.26   15.80
  -7  -3   2  370.36   17.40
   7  -3  -2  340.67   15.70
  -7  -3   2  342.27   17.10
  -7   3   2  339.97   16.40
   7   3  -2  336.07   15.90
  -7   3   2  371.06   16.30
   7   3  -2  367.36   17.40
   7   3  -2  346.07   17.10
  -6  -3   2   62.09    5.30
   6  -3  -2   66.79    5.10
  -6  -3   2   71.99    6.70
  -6  -3   2   66.89    6.80
   6   3  -2   69.39    6.40
  -6   3   2   66.09    5.90
  -6   3   2   66.79    5.60
   6   3  -2   64.49    6.50
   6   3  -2   65.09    5.40
   5  -3  -2  274.37   12.00
   5  -3  -2  267.47   12.10
  -5  -3   2  267.67   13.30
  -5  -3   2  265.77   12.20
  -5  -3   2  265.97   13.30
   5   3  -2  283.47   13.30
   5   3  -2  279.37   12.30
  -5   3   2  271.97   12.40
  -5   3   2  280.97   12.30
  -5   3   2  292.87   11.40
   5   3  -2  248.58   13.10
  -4  -3   2 1220.78   50.09
  -4  -3   2 1183.38   49.20
   4  -3  -2 1254.77   49.00
  -4  -3   2 1276.37   50.89
   4  -3  -2 1283.87   49.40
  -4   3   2 1255.47   49.10
   4   3  -2 1234.28   49.90
  -4   3   2 1245.88   49.10
  -4   3   2 1156.48   48.60
   4   3  -2 1269.87   49.40
   4   3  -2 1302.67   49.99
  -4   3   2 1290.67   48.70
  -3  -3   2  380.86   16.20
   3  -3  -2  388.46   15.10
   3  -3  -2  388.26   15.10
   3  -3  -2  387.56   15.20
  -3  -3   2  357.16   15.70
  -3  -3   2  348.77   16.20
   3   3  -2  334.27   16.30
  -3   3   2  368.66   15.10
  -3   3   2  366.56   15.30
  -3   3   2  376.96   15.20
  -3   3   2  385.46   15.20
   3   3  -2  362.26   16.10
   3   3  -2  389.66   16.20
  -2  -3   2  494.65   19.80
  -2  -3   2  464.45   19.60
   2  -3  -2  476.75   20.50
  -2   3   2  472.35   19.20
   2   3  -2  470.35   19.60
   2   3  -2  471.85   19.80
   2   3  -2  503.95   19.90
  -1  -3   2  140.09    6.80
   1  -3  -2  141.19    6.90
  -1  -3   2  144.49    7.10
  -1  -3   2  154.28    6.90
   1   3  -2  141.59    7.00
   1   3  -2  135.99    6.90
  -1   3   2  136.29    6.70
   0  -3   2  174.78    8.30
   0  -3  -2  189.28    7.90
   0  -3   2  168.48    7.60
   0  -3   2  182.58    7.70
   0  -3  -2  174.48    8.30
   0  -3  -2  184.58    7.80
   0   3   2  165.98    8.20
   0   3  -2  175.98    7.70
   0   3  -2  173.98    7.70
   0   3   2  196.58    7.90
   0   3  -2  161.78    8.40
   0   3   2  189.88    7.90
   0   3  -2  167.98    8.30
   1  -3   2  232.78   10.30
   1  -3   2  233.58   10.30
  -1  -3  -2  247.78   10.40
  -1  -3  -2  228.28   10.50
  -1   3  -2  242.38   10.30
   1   3   2  234.68   10.30
   1   3   2  236.68   10.40
  -1   3  -2  233.18   10.40
   1   3   2  217.78   10.30
  -2  -3  -2   67.29    5.20
  -2  -3  -2   67.19    5.00
   2  -3   2   66.29    4.60
   2   3   2   71.59    5.30
  -2   3  -2   68.09    4.60
  -2   3  -2   69.49    4.40
  -2   3  -2   70.09    3.90
   2   3   2   70.69    5.20
   2   3   2   68.39    7.20
   3  -3   2  115.19    5.90
  -3  -3  -2  114.69    7.00
   3  -3   2  109.19    5.50
  -3  -3  -2  120.49    6.70
  -3  -3  -2   92.49    7.90
   3  -3   2  116.39    5.50
  -3   3  -2  111.79    5.80
   3   3   2  102.99    7.60
  -3   3  -2  117.79    6.00
   3   3   2  111.49    6.40
  -3   3  -2  111.19    5.90
  -3   3  -2  100.69    5.70
   3   3   2  108.99    6.90
   4  -3   2   39.20    3.90
   4  -3   2   40.00    3.90
  -4  -3  -2   44.20    4.80
   4  -3   2   45.90    4.10
  -4  -3  -2   39.20    4.90
  -4  -3  -2   50.69    5.00
  -4   3  -2   42.70    4.50
  -4   3  -2   53.19    4.20
   4   3   2   54.49    5.60
  -4   3  -2   36.70    4.40
   4   3   2   46.10    4.70
   4   3   2   48.30    5.60
  -4   3  -2   45.60    4.30
   5  -3   2  125.19    6.70
  -5  -3  -2  121.39    8.30
   5  -3   2  122.19    6.40
  -5  -3  -2  119.29    8.00
  -5  -3  -2  125.19    7.30
  -5   3  -2  122.09    6.80
  -5   3  -2  116.09    7.10
   5   3   2  115.79   12.40
  -5   3  -2  123.89    7.10
   5   3   2  124.49    8.30
   5   3   2  116.39    7.90
  -6  -3  -2   89.49    7.80
   6  -3   2   86.89    5.50
   6  -3   2   85.19    6.00
  -6  -3  -2   95.49    7.50
  -6  -3  -2   79.49    6.50
   6   3   2   75.89    6.50
  -6   3  -2   90.79    6.10
  -6   3  -2   83.79    6.50
   6   3   2   91.99    7.30
  -6   3  -2   83.49    6.70
   6   3   2   82.39    7.20
   7  -3   2  140.79    8.00
  -7  -3  -2  123.29    8.20
  -7  -3  -2  117.09    9.90
  -7  -3  -2  116.59    9.30
  -7   3  -2  133.99    8.50
   7   3   2  136.69    9.40
   7   3   2  134.19    9.50
  -7   3  -2  130.39    7.60
   7   3   2  113.49    8.40
  -7   3  -2  130.29    8.80
  -8  -3  -2   22.20    5.70
   8  -3   2   16.60    4.30
  -8  -3  -2   22.90    4.80
  -8   3  -2   13.80    5.10
  -8   3  -2   25.90    3.70
   8   3   2   34.70    6.10
  -8   3  -2   12.20    5.60
  -9  -3  -2   20.30    6.50
  -9  -3  -2   38.90    7.70
   9  -3   2   23.20    4.90
   9   3   2   38.50    6.90
  -9   3  -2   19.10    6.50
  -9   3  -2   22.50    6.10
 -10  -3  -2    5.00    7.80
 -10  -3  -2   12.10    5.30
 -10  -3  -2   16.80    7.70
 -10   3  -2   14.90    7.10
  10   3   2   21.30    6.30
 -10   3  -2    5.90    6.00
 -11  -3  -2   90.09   11.50
 -11   3  -2   74.89    9.80
  11   3   2   75.69   10.30
 -12  -3  -2   20.30   10.60
  12   3   2   -0.20    5.70
 -12   3  -2   15.90    8.60
 -12  -4   2    4.90    6.00
 -12   4   2    7.40    7.70
 -11  -4   2    7.10    7.40
 -11   4   2   30.50    6.60
 -11   4   2   15.90    7.10
 -10  -4   2   -0.30    6.20
  10  -4  -2    1.30    4.00
 -10   4   2    9.90    6.70
 -10   4   2    5.70    5.40
  -9  -4   2    5.20    4.70
  -9  -4   2    6.00    6.10
  -9   4   2    9.50    5.30
  -9   4   2    7.10    4.80
   9   4  -2   10.20    5.70
  -8  -4   2  248.58   13.80
   8  -4  -2  214.58   12.30
  -8  -4   2  215.68   12.20
  -8  -4   2  218.28   14.90
  -8   4   2  215.38   12.50
  -8   4   2  214.28   11.90
   8   4  -2  237.38   13.40
   8   4  -2  201.58   13.30
  -7  -4   2   23.90    4.30
  -7  -4   2   29.30    5.60
  -7  -4   2   18.60    5.10
   7  -4  -2   25.70    3.70
   7   4  -2   28.40    4.50
  -7   4   2   24.30    4.70
   7   4  -2   28.00    5.30
  -7   4   2   33.50    4.60
  -6  -4   2  241.38   12.70
  -6  -4   2  223.18   12.50
  -6  -4   2  234.78   11.30
   6  -4  -2  230.38   10.60
   6   4  -2  231.38   12.50
  -6   4   2  215.48   11.00
  -6   4   2  239.88   11.00
   6   4  -2  215.78   11.10
  -6   4   2  221.28    9.90
   6   4  -2  230.08   12.50
  -5  -4   2    8.40    3.10
  -5  -4   2    2.90    3.70
   5  -4  -2    9.60    2.30
  -5   4   2    5.20    2.00
  -5   4   2    5.40    2.60
  -5   4   2    4.50    2.90
   5   4  -2   11.80    3.40
   5   4  -2   11.30    3.70
  -5   4   2    6.00    2.30
   5   4  -2    9.00    3.70
  -4  -4   2   90.39    6.80
  -4  -4   2  104.19    7.10
  -4  -4   2   99.39    6.40
   4   4  -2  101.19    6.90
  -4   4   2   84.69    5.10
  -4   4   2   85.39    5.10
  -4   4   2   92.39    5.50
   4   4  -2   82.59    6.80
  -4   4   2   92.99    5.40
   4   4  -2  100.89    6.00
  -3  -4   2   75.79    5.80
  -3  -4   2   68.99    5.80
   3  -4  -2   77.79    4.80
  -3  -4   2   83.19    5.80
   3   4  -2   76.99    5.40
  -3   4   2   76.29    4.70
   3   4  -2   74.19    6.00
   3   4  -2   66.79    5.90
  -3   4   2   76.39    5.10
   2  -4  -2   19.40    2.80
  -2  -4   2   17.60    3.20
  -2  -4   2   16.40    2.90
  -2   4   2   19.00    2.60
   2   4  -2   22.80    3.10
   2   4  -2   22.20    3.20
   2   4  -2   19.20    3.00
  -1  -4   2   98.79    5.50
   1  -4  -2   95.19    5.80
  -1  -4   2   94.99    6.10
  -1  -4   2  101.49    5.40
   1   4  -2   94.69    5.60
   1   4  -2  102.59    5.90
  -1   4   2   93.59    5.70
   0  -4   2  116.79    5.50
   0  -4  -2  111.99    5.80
   0  -4  -2  122.89    5.80
   0  -4  -2  127.99    6.90
   0  -4   2  118.69    5.70
   0  -4   2  112.69    6.60
   0   4  -2  116.49    5.70
   0   4   2  118.79    5.90
   0   4   2  127.79    6.00
   0   4   2  114.39    6.40
   0   4  -2  113.19    6.80
   0   4  -2  114.19    6.50
   0   4  -2  120.59    5.80
  -1  -4  -2  218.08    9.90
  -1  -4  -2  217.78   10.30
  -1  -4  -2  219.08    9.90
   1  -4   2  219.78   10.10
  -1   4  -2  215.48   10.20
   1   4   2  214.18   10.10
   1   4   2  227.18   10.00
  -1   4  -2  220.88   10.60
   1   4   2  224.58   10.00
  -2  -4  -2   37.20    4.40
  -2  -4  -2   36.30    4.00
   2   4   2   41.80    4.50
  -2   4  -2   43.40    4.70
   2   4   2   49.80    4.80
   2   4   2   42.00    4.70
  -2   4  -2   39.20    4.30
  -3  -4  -2  367.56   16.50
   3  -4   2  395.46   16.70
  -3  -4  -2  379.56   16.60
  -3  -4  -2  368.86   16.60
  -3   4  -2  386.86   16.00
  -3   4  -2  367.66   16.50
   3   4   2  370.46   16.70
   3   4   2  376.56   16.40
   3   4   2  381.76   16.70
   4  -4   2   88.39    4.70
  -4  -4  -2   96.79    6.60
  -4  -4  -2   91.19    6.70
   4  -4   2   83.49    5.50
  -4  -4  -2   74.69    6.70
  -4   4  -2   70.79    5.40
  -4   4  -2   83.49    5.70
   4   4   2   94.59    6.80
  -4   4  -2   75.69    5.10
  -4   4  -2   72.19    5.10
   4   4   2  101.59    6.10
  -5  -4  -2   33.00    4.40
  -5  -4  -2   33.10    5.10
  -5  -4  -2   36.40    5.50
   5  -4   2   39.70    3.80
   5  -4   2   36.30    3.60
  -5   4  -2   32.60    3.70
  -5   4  -2   34.50    3.80
  -5   4  -2   31.70    4.00
   5   4   2   35.90    4.90
   5   4   2   30.80    4.20
   5   4   2   32.70    4.90
  -5   4  -2   39.60    4.20
  -6  -4  -2   86.39    7.70
   6  -4   2   98.49    6.00
  -6  -4  -2   79.09    7.90
   6  -4   2   98.69    6.10
  -6  -4  -2  113.59    7.70
  -6   4  -2   87.39    6.70
  -6   4  -2   92.09    6.80
   6   4   2   91.09    8.10
   6   4   2   82.39    8.50
  -6   4  -2   90.49    6.10
  -6   4  -2   90.79    6.40
   6   4   2   88.99    7.60
   7  -4   2   10.70    3.10
   7  -4   2   19.30    3.70
  -7  -4  -2   11.50    5.00
  -7  -4  -2   15.00    5.40
  -7  -4  -2   11.80    5.50
   7   4   2   18.30    5.30
  -7   4  -2   11.80    4.20
  -7   4  -2   17.20    3.40
  -7   4  -2   14.60    3.90
   7   4   2   13.70    5.00
  -7   4  -2   11.60    4.60
  -8  -4  -2  253.77   13.40
  -8  -4  -2  240.88   14.30
  -8   4  -2  214.08   11.60
  -8   4  -2  228.48   13.10
   8   4   2  252.17   14.30
  -8   4  -2  227.88   11.60
  -8   4  -2  246.88   13.20
  -9  -4  -2   45.80    6.60
  -9  -4  -2   44.10    7.90
   9   4   2   52.19    7.40
  -9   4  -2   55.79    7.10
  -9   4  -2   34.00    4.20
  -9   4  -2   41.60    8.80
 -10  -4  -2  109.59   12.70
 -10  -4  -2  117.09   10.10
  10   4   2  127.89   14.40
 -10   4  -2  101.69   10.50
 -10   4  -2  102.49   10.50
 -11  -4  -2   14.80    9.60
 -11  -4  -2    7.50    6.40
 -11   4  -2   14.60    7.40
  11   4   2   26.30    8.90
 -12  -4  -2   20.30    7.80
 -12  -4  -2   19.90    9.60
 -12   4  -2   19.40   10.90
 -12  -5   2   38.60    7.70
 -12  -5   2   44.10   12.80
 -12   5   2   39.50    9.00
 -11  -5   2   25.40    7.40
 -11  -5   2   23.20    9.90
 -11   5   2   13.40    6.70
 -11   5   2   21.30    7.60
 -10  -5   2   10.90    7.10
 -10  -5   2    2.50    5.10
  10  -5  -2    2.80    4.10
 -10   5   2   -4.80    4.60
 -10   5   2    2.50    6.10
  -9  -5   2    1.90    5.90
  -9  -5   2    7.60    5.50
   9   5  -2   17.10    6.10
  -9   5   2    3.20    5.40
  -9   5   2    5.40    4.80
  -8  -5   2   18.10    5.90
  -8  -5   2   16.30    5.10
   8  -5  -2    4.70    4.70
  -8   5   2    8.20    4.70
   8   5  -2   10.70    6.30
   8   5  -2   12.10    5.40
  -8   5   2    8.80    4.50
   7  -5  -2   89.69    6.30
  -7  -5   2  119.99    9.20
   7   5  -2  109.99    8.60
  -7   5   2   98.19    7.40
  -7   5   2   92.39    5.90
  -7   5   2  105.49    7.40
  -7   5   2   91.89    5.60
  -6  -5   2   27.70    4.50
   6  -5  -2   29.60    3.60
  -6  -5   2   27.10    5.40
  -6   5   2   36.50    4.00
  -6   5   2   30.60    4.00
  -6   5   2   31.20    3.60
  -6   5   2   30.50    3.40
   6   5  -2   29.40    5.10
   6   5  -2   33.80    5.50
  -5  -5   2   28.00    4.70
  -5  -5   2   32.20    4.30
  -5  -5   2   32.80    5.00
   5   5  -2   37.60    5.10
   5   5  -2   48.30    5.20
   5   5  -2   30.40    4.80
  -5   5   2   33.80    3.50
  -5   5   2   29.00    3.20
  -4  -5   2  428.56   19.90
   4  -5  -2  481.85   19.00
  -4  -5   2  423.76   19.80
  -4  -5   2  459.05   19.70
   4   5  -2  440.86   19.40
   4   5  -2  470.95   20.10
  -4   5   2  433.36   19.00
   4   5  -2  466.05   20.10
  -4   5   2  484.15   19.10
  -3  -5   2   19.40    3.40
  -3  -5   2   27.40    3.80
   3   5  -2   19.80    3.70
   3   5  -2   24.70    3.60
   3   5  -2   28.50    3.60
  -2  -5   2  211.48   10.00
   2  -5  -2  218.28   10.00
  -2  -5   2  205.98   10.40
  -2  -5   2  206.38   10.00
   2   5  -2  214.18   10.10
  -2   5   2  203.88    9.70
   2   5  -2  202.78   10.10
   2   5  -2  207.28   10.20
   1  -5  -2  119.89    7.00
  -1  -5   2  110.79    7.00
  -1  -5   2  121.49    7.00
  -1  -5   2   96.99    7.50
   1   5  -2   94.29   10.00
  -1   5   2  114.79    6.60
   1   5  -2  119.09    6.40
   0  -5  -2 1106.39   41.90
   0  -5  -2 1096.79   42.00
   0  -5   2 1063.49   41.80
   0  -5   2 1056.69   42.70
   0  -5  -2 1087.99   42.70
   0  -5   2 1079.69   41.80
   0   5   2 1018.30   42.60
   0   5   2 1083.19   42.00
   0   5  -2 1066.19   42.80
   0   5  -2 1056.49   41.90
   0   5  -2 1095.49   41.90
   0   5  -2 1034.00   42.60
   0   5   2 1031.40   42.50
  -1  -5  -2   45.50    4.30
  -1  -5  -2   39.70    4.40
   1  -5   2   44.40    4.90
  -1  -5  -2   55.89    6.70
   1   5   2   47.90    6.90
  -1   5  -2   47.60    5.10
   1   5   2   43.60    4.50
   1   5   2   49.99    4.60
  -1   5  -2   42.10    4.60
   2  -5   2  203.88    9.90
  -2  -5  -2  193.78    9.90
  -2  -5  -2  191.78    9.80
  -2  -5  -2  207.18   10.40
   2   5   2  202.18   10.10
   2   5   2  209.78   10.10
  -2   5  -2  196.68   10.00
  -2   5  -2  211.78    9.80
   2   5   2  203.28   10.00
  -3  -5  -2   55.59    5.50
  -3  -5  -2   60.69    6.20
  -3  -5  -2   61.79    5.30
   3   5   2   60.79    5.40
   3   5   2   70.79    5.90
  -3   5  -2   64.49    5.00
   3   5   2   57.39    5.80
  -3   5  -2   62.09    5.30
  -4  -5  -2  362.06   17.30
  -4  -5  -2  383.86   17.40
  -4  -5  -2  412.96   17.30
  -4   5  -2  392.36   16.70
   4   5   2  371.06   17.50
  -4   5  -2  398.06   16.50
   4   5   2  376.56   17.80
   4   5   2  356.26   19.00
  -5  -5  -2   10.30    4.60
  -5  -5  -2    8.90    4.10
  -5  -5  -2   15.10    6.90
   5   5   2   19.70    4.40
  -5   5  -2   14.10    3.20
  -5   5  -2   13.60    3.10
  -5   5  -2   14.90    3.50
   5   5   2   15.30    4.00
  -5   5  -2   10.20    2.90
  -6  -5  -2   11.10    4.70
  -6  -5  -2    5.00    4.00
   6   5   2    5.30    4.50
  -6   5  -2    5.20    3.50
  -6   5  -2    3.80    3.30
  -6   5  -2   10.80    3.50
  -6   5  -2    4.10    3.10
   6   5   2    5.30    4.60
  -7  -5  -2  117.89   10.20
  -7  -5  -2  113.89    9.00
  -7   5  -2  109.89    7.50
   7   5   2  125.59   10.80
  -7   5  -2   90.49    7.80
   7   5   2  110.59   10.80
  -7   5  -2   97.49    7.20
  -7   5  -2   96.79    7.60
  -8  -5  -2   11.40    6.20
  -8  -5  -2   11.30    5.20
   8   5   2   10.00    6.20
  -8   5  -2   16.60    3.90
  -8   5  -2    8.20    4.30
   8   5   2    9.80    5.60
  -8   5  -2    6.90    5.00
  -8   5  -2   10.00    4.10
  -9  -5  -2   18.40    8.10
  -9  -5  -2   11.80    5.90
  -9   5  -2   13.10    3.80
  -9   5  -2    4.90    5.60
   9   5   2   10.80    5.90
  -9   5  -2    9.30    5.10
  -9   5  -2    3.30    4.20
 -10  -5  -2   11.10    7.10
 -10  -5  -2   -1.40    5.50
 -10   5  -2   -0.50    5.60
  10   5   2    2.30    6.90
 -10   5  -2   -1.30    5.30
 -11  -5  -2   13.70    9.30
 -11   5  -2   13.40    7.80
  11   5   2   14.50    6.70
 -12  -5  -2   15.10   10.30
 -12   5  -2   15.60    8.50
  12   5   2    5.50    8.60
 -12  -6   2    4.10    8.80
 -12   6   2    4.10    6.60
 -11  -6   2    5.90    8.90
 -11  -6   2   -2.90    5.70
 -11   6   2    8.60    6.10
 -11   6   2    7.70    6.00
 -10  -6   2   14.30    6.40
 -10  -6   2    5.60    7.10
 -10   6   2   13.40    6.00
 -10   6   2   10.00    5.90
  -9  -6   2    6.70    5.90
  -9  -6   2   -0.30    6.30
   9   6  -2   15.40    6.30
  -9   6   2    7.30    5.60
  -9   6   2    5.10    4.50
  -8  -6   2   91.89    9.70
  -8  -6   2   93.79   10.60
   8   6  -2  110.29    9.90
  -8   6   2   84.69    7.30
   8   6  -2  108.09   10.20
  -8   6   2   75.19    6.10
  -8   6   2   83.09    8.00
  -7  -6   2   41.10    6.90
  -7  -6   2   39.80    6.40
   7   6  -2   59.29    7.20
  -7   6   2   48.00    5.00
   7   6  -2   60.99    7.30
  -7   6   2   52.49    5.40
  -7   6   2   48.10    4.60
  -7   6   2   45.50    5.30
  -6  -6   2  100.69    8.70
  -6  -6   2  100.59    8.70
  -6   6   2   93.59    6.90
  -6   6   2  108.69    6.50
   6   6  -2   99.49    9.00
  -6   6   2  117.09    6.50
   6   6  -2  100.49    8.30
  -5  -6   2   70.79    7.20
  -5  -6   2   73.19    7.20
  -5   6   2   74.99    5.50
   5   6  -2   71.59    7.80
   5   6  -2   82.79    7.30
  -5   6   2   69.19    5.90
   4  -6  -2   68.99    5.70
  -4  -6   2   59.09    8.70
  -4  -6   2   88.19    6.60
  -4   6   2   69.29    6.10
   4   6  -2   74.29    7.10
   3  -6  -2  219.68   10.30
  -3  -6   2  198.38   10.90
  -3  -6   2  206.18   10.50
  -3   6   2  205.88   10.30
   3   6  -2  210.58   10.70
   3   6  -2  199.68   10.60
  -3   6   2  223.08   13.00
  -2  -6   2  111.39    6.60
  -2  -6   2  105.59    7.50
  -2  -6   2   98.89    6.90
   2  -6  -2  116.19    7.10
   2   6  -2  102.89    6.70
  -2   6   2  107.29    6.60
   2   6  -2  111.89    6.90
   2   6  -2  110.49    8.00
  -1  -6   2  516.55   21.40
   1  -6  -2  526.35   22.20
  -1  -6   2  529.05   21.50
  -1  -6   2  523.75   22.30
  -1   6   2  499.65   21.80
   1   6  -2  514.75   22.20
   1   6  -2  543.55   21.80
   0  -6  -2   30.70    3.50
   0  -6   2   28.40    4.00
   0  -6  -2   32.60    3.40
   0  -6  -2   34.00    4.30
   0   6  -2   23.50    3.70
   0   6   2   42.90    4.70
   0   6  -2   27.30    3.10
   0   6   2   32.60    3.90
   0   6  -2   35.00    3.60
   0   6  -2   26.00    4.20
   0   6   2   22.90    3.10
  -1  -6  -2  492.55   21.20
  -1  -6  -2  470.15   20.30
   1  -6   2  493.85   21.00
  -1  -6  -2  504.75   20.40
  -1   6  -2  503.55   21.10
   1   6   2  457.65   20.80
  -1   6  -2  484.25   20.90
   1   6   2  505.65   20.60
   1   6   2  505.85   20.60
  -2  -6  -2    3.20    3.40
  -2  -6  -2    1.80    2.80
   2  -6   2    1.40    3.00
   2   6   2    0.60    2.80
   2   6   2   -0.50    2.80
  -2   6  -2    3.60    3.10
  -2   6  -2    4.50    2.80
  -3  -6  -2  480.25   22.00
   3   6   2  443.86   20.40
   3   6   2  475.05   20.60
  -3   6  -2  460.75   20.10
  -3   6  -2  484.75   20.10
  -4  -6  -2   52.99    6.10
  -4  -6  -2   57.69    6.60
  -4   6  -2   60.19    5.70
  -4   6  -2   57.79    5.40
  -5  -6  -2  135.79    9.10
  -5  -6  -2  111.19    8.90
   5   6   2  127.99    9.20
   5   6   2  133.69    9.10
  -5   6  -2  125.19    7.70
  -5   6  -2  130.69    8.10
  -6  -6  -2   21.30    5.30
  -6  -6  -2    5.30    4.90
  -6   6  -2    2.10    3.30
  -6   6  -2   12.60    3.90
  -6   6  -2   11.40    3.80
   6   6   2   26.10    5.30
   6   6   2   21.30    5.10
  -7  -6  -2   91.69    9.40
  -7  -6  -2   88.09    9.50
   7   6   2   80.99    9.30
  -7   6  -2   82.49    6.90
  -7   6  -2   62.79    7.20
  -7   6  -2   86.39    7.40
   7   6   2   88.49    9.00
  -7   6  -2   74.09    7.20
  -8  -6  -2   10.40    6.10
  -8  -6  -2   19.60    6.60
  -8   6  -2   13.70    4.70
  -8   6  -2   18.30    4.70
   8   6   2   33.90    5.90
   8   6   2   22.90    6.80
  -9  -6  -2    7.20    6.50
  -9  -6  -2   -5.50    6.00
  -9   6  -2    3.50    5.10
  -9   6  -2    6.10    4.00
   9   6   2   -6.80    6.40
  -9   6  -2    8.60    5.20
 -10  -6  -2   17.30    6.60
 -10  -6  -2   28.30    8.70
 -10   6  -2   19.10    5.60
  10   6   2   14.30    7.00
 -10   6  -2    7.80    6.90
 -11  -6  -2    7.30    9.30
  11   6   2   -4.20    8.90
 -11   6  -2    0.80    7.80
 -11  -7   2   15.60    7.70
 -11   7   2    2.80    5.30
 -10  -7   2   15.70    9.60
 -10  -7   2   11.60    6.40
 -10   7   2   12.10    5.20
 -10   7   2    3.30    5.30
  -9  -7   2   45.70    8.20
  -9  -7   2   54.39    7.90
  -9   7   2   39.40    6.00
  -9   7   2   37.30    6.40
  -8  -7   2   -2.30    5.50
  -8  -7   2    9.60    6.70
  -8   7   2    4.50    5.60
   8   7  -2   12.90    6.10
  -8   7   2    5.10    3.10
  -8   7   2    0.80    3.90
  -8   7   2    0.40    3.60
   8   7  -2   -3.90    7.20
  -7  -7   2   32.20    6.60
  -7  -7   2   36.30    6.70
   7   7  -2   45.50    7.30
  -7   7   2   29.30    4.60
  -6  -7   2   34.30    6.20
  -6  -7   2   42.70    6.60
  -6   7   2   43.70    5.10
   6   7  -2   54.69    6.70
   6   7  -2   53.69    6.90
  -6   7   2   47.20    5.30
  -5  -7   2   22.80    5.50
  -5  -7   2   29.60    5.70
   5   7  -2   41.00    5.50
   5   7  -2   26.90    5.20
  -5   7   2   22.20    4.40
  -5   7   2   29.50    3.90
  -4  -7   2  187.88   11.40
   4  -7  -2  215.18   10.30
  -4   7   2  185.18   10.20
  -4   7   2  173.08    9.60
   4   7  -2  180.68   10.70
   4   7  -2  190.48   10.90
  -3  -7   2   63.49    6.90
   3  -7  -2   67.29    6.00
  -3  -7   2   48.80    5.70
  -3   7   2   48.50    5.00
   3   7  -2   56.59    6.00
  -3   7   2   54.49    6.00
   3   7  -2   55.19    5.90
  -2  -7   2   79.69    7.00
  -2  -7   2   84.39    5.90
   2  -7  -2   71.99    6.30
  -2   7   2   66.09    6.50
   2   7  -2   74.59    6.00
  -1  -7   2    7.50    4.30
   1  -7  -2   12.60    3.80
  -1  -7   2   18.40    3.00
   1   7  -2   13.40    3.10
   0  -7  -2  424.46   17.10
   0  -7   2  374.36   21.40
   0  -7  -2  410.26   19.50
   0   7   2  431.06   17.50
   0   7  -2  423.76   23.00
   0   7  -2  395.76   18.70
   0   7  -2  430.66   17.30
  -1  -7  -2   19.30    4.40
   1  -7   2    9.20    3.80
  -1  -7  -2   15.70    2.90
  -1   7  -2   10.50    4.30
   1   7   2   15.90    3.30
   1   7   2   17.60    3.30
   2  -7   2   89.59    7.00
  -2  -7  -2   89.39    6.40
  -2  -7  -2   98.19    7.60
   2   7   2   94.29    6.70
   2   7   2   82.49    6.50
  -2   7  -2   95.69    7.40
  -3  -7  -2   22.80    4.10
  -3  -7  -2   32.80    5.00
  -3   7  -2   24.60    4.30
   3   7   2   25.40    4.50
  -4  -7  -2  262.97   13.60
  -4   7  -2  254.97   12.50
   4   7   2  232.58   13.30
   4   7   2  238.08   13.10
  -5  -7  -2   47.20    6.50
  -5  -7  -2   44.80    6.10
  -5   7  -2   40.30    5.30
  -6  -7  -2   89.09   11.60
  -6  -7  -2  102.59   10.10
  -6   7  -2   93.99    8.00
   6   7   2   76.59    8.70
   6   7   2   83.89    8.80
  -7  -7  -2   12.30    6.10
  -7  -7  -2   18.90    6.20
   7   7   2   28.60    6.50
   7   7   2   17.60    6.00
  -7   7  -2    4.00    4.40
  -8  -7  -2   56.79    9.00
  -8  -7  -2   42.20    7.70
  -8   7  -2   53.39    5.90
   8   7   2   46.20    7.80
  -8   7  -2   52.09    7.70
  -8   7  -2   51.49    6.10
   8   7   2   43.60    7.90
  -9  -7  -2    4.20    7.00
  -9  -7  -2    4.90    6.30
  -9   7  -2    6.30    4.60
  -9   7  -2    6.70    5.40
  -9   7  -2    3.10    4.30
   9   7   2   13.10    6.60
 -10  -7  -2   -0.40    7.30
  10   7   2   12.30    7.30
 -10   7  -2    2.30    4.90
 -10   7  -2    2.50    6.00
 -10   7  -2   -2.10    3.90
 -11  -7  -2    4.00    7.60
 -11  -7  -2   12.30    7.90
 -11   7  -2    7.40    6.70
 -11   7  -2    6.30    5.90
 -11   8   2   20.70    5.80
 -11   8   2   25.80    6.00
 -10  -8   2   -5.00    5.20
 -10   8   2   13.80    5.00
  -9  -8   2   11.00    6.60
  -9   8   2    6.00    3.70
  -8  -8   2   20.20    6.70
  -8  -8   2   12.90    6.80
  -8   8   2    9.00    4.30
  -8   8   2    1.50    3.50
   8   8  -2   14.60    6.30
  -7  -8   2   37.70    7.50
   7   8  -2   34.80    6.50
   7   8  -2   40.80    8.00
  -7   8   2   38.30    5.40
  -6  -8   2    2.80    5.60
  -6  -8   2    4.70    5.00
  -6   8   2    2.90    4.10
   6   8  -2    9.70    5.40
   6   8  -2   16.80    5.40
  -5  -8   2   95.09    9.30
   5   8  -2   97.89    8.50
   5   8  -2   86.19    8.60
  -4  -8   2   39.30    6.20
  -4  -8   2   29.40    5.10
   4   8  -2   40.50    5.50
   4   8  -2   40.50    5.60
  -4   8   2   22.70    5.70
   3  -8  -2   71.69    7.10
  -3  -8   2   78.69    7.90
  -3  -8   2   62.19    6.30
  -3   8   2   59.49    6.90
   3   8  -2   71.99    6.80
  -2  -8   2   16.00    3.70
   2  -8  -2   24.60    4.70
  -2  -8   2   23.80    5.00
   2   8  -2   13.70    4.50
  -1  -8   2  476.45   21.40
   1  -8  -2  467.35   21.20
  -1  -8   2  468.35   19.90
   1   8  -2  481.95   20.30
   0  -8  -2  157.68   10.40
   0  -8   2  155.88    9.90
   0   8   2  161.38    8.20
   0   8   2  158.18    8.40
   0   8  -2  160.38    7.90
   0   8  -2  161.08   10.30
   1  -8   2  314.77   15.30
  -1  -8  -2  304.47   15.40
   1   8   2  316.57   14.30
  -1   8  -2  304.47   15.20
   1   8   2  294.97   14.10
   2  -8   2   24.90    4.70
  -2  -8  -2   28.20    4.20
  -2  -8  -2   35.20    5.50
   2   8   2   24.30    4.40
  -2   8  -2   21.70    4.70
  -3  -8  -2  126.29   12.10
  -3  -8  -2  136.99   10.20
   3  -8   2  144.29    9.50
   3   8   2  147.89    9.40
  -3   8  -2  144.59    9.60
   3   8   2  150.68    9.50
  -4  -8  -2   24.50    5.30
   4   8   2   40.70    6.20
  -4   8  -2   32.60    5.40
  -5  -8  -2   23.00    4.90
  -5  -8  -2    5.80    5.50
   5   8   2   18.40    5.30
  -5   8  -2   17.70    5.00
   5   8   2   19.80    5.70
  -6  -8  -2    9.80    5.80
  -6  -8  -2   13.10    5.60
   6   8   2   19.00    6.30
   6   8   2   23.20    5.90
  -6   8  -2   13.10    4.80
  -7  -8  -2   11.10    5.80
  -7  -8  -2    5.10    6.30
  -7   8  -2    4.80    4.70
   7   8   2    3.10    5.10
   7   8   2   19.30    7.20
  -8  -8  -2   20.30    8.30
   8   8   2   25.60    7.20
  -8   8  -2   15.70    5.00
   8   8   2   21.50    7.40
  -9  -8  -2    6.20    7.10
  -9  -8  -2   -2.80    6.30
  -9   8  -2    4.70    6.50
   9   8   2    1.20    7.60
 -10  -8  -2   -2.30    6.90
 -10   8  -2    3.10    5.90
  10   8   2    2.50    7.30
 -10   8  -2   -4.40    4.30
 -10  -9   2    7.20    7.40
  -9  -9   2    0.80    4.60
  -9  -9   2   15.70    8.40
  -9   9   2   14.00    4.80
  -8  -9   2    5.40    5.70
  -8  -9   2   12.40    7.20
  -8   9   2    7.80    5.40
  -7  -9   2   17.40    6.60
  -7   9   2   10.20    4.80
   7   9  -2   -0.40    5.50
  -6  -9   2   20.50    5.40
  -6  -9   2   25.00    6.90
  -6   9   2   12.60    4.80
   6   9  -2   16.10    5.70
  -5  -9   2   81.89    9.00
  -5  -9   2   63.99    7.00
   5   9  -2   65.49    7.90
  -5   9   2   76.59    8.10
   4  -9  -2   68.19    6.80
  -4  -9   2   63.29    8.30
  -4   9   2   66.79    7.60
   4   9  -2   55.39    7.00
  -3  -9   2  116.09    8.70
   3  -9  -2  135.19    9.60
  -3  -9   2  140.69   10.70
   3   9  -2  121.19    9.20
  -3   9   2  126.59    9.70
   2  -9  -2   14.50    5.00
  -2  -9   2   19.70    4.10
  -2  -9   2   12.50    5.30
   2   9  -2    8.50    4.10
   1  -9  -2   54.39    6.70
  -1  -9   2   43.80    6.40
   1   9  -2   49.90    6.70
   1   9  -2   49.99    5.50
   1   9  -2   49.20    5.70
   0  -9  -2  159.48   10.80
   0  -9   2  162.08   10.80
   0   9  -2  153.48    8.30
   0   9   2  167.48    8.60
   0   9  -2  165.88   11.00
  -1  -9  -2   21.70    5.60
  -1  -9  -2   17.50    3.50
   1  -9   2   23.20    5.30
   1   9   2   26.60    4.20
  -1   9  -2   30.60    5.90
   1   9   2   26.50    4.30
  -2  -9  -2  210.18   13.20
   2  -9   2  244.38   13.10
   2   9   2  201.18   11.70
   2   9   2  218.98   11.80
  -2   9  -2  223.58   13.20
  -3  -9  -2   46.90    5.60
   3  -9   2   41.60    5.90
  -3  -9  -2   34.50    6.70
   3   9   2   34.60    5.60
  -3   9  -2   36.80    5.80
   3   9   2   45.60    5.70
  -4  -9  -2   73.79    8.30
  -4  -9  -2   49.70    6.40
   4   9   2   61.39    7.40
   4   9   2   74.79    8.10
  -4   9  -2   60.39    6.90
  -5  -9  -2   37.40    7.60
  -5  -9  -2   33.30    9.10
   5   9   2   41.60    7.20
  -5   9  -2   50.79    6.50
  -6  -9  -2    9.60    6.90
  -6  -9  -2   -2.80    4.90
  -6   9  -2    4.20    5.00
   6   9   2   12.90    6.00
  -7  -9  -2    4.50    6.00
  -7  -9  -2   12.30    7.10
  -7   9  -2   19.30    5.70
   7   9   2   25.90    6.40
  -8  -9  -2    2.20    5.10
  -8  -9  -2   10.10    7.30
  -8   9  -2    9.30    5.20
   8   9   2    5.20    6.50
  -9  -9  -2   28.30    9.30
   9   9   2   29.60   10.60
 -10  -9  -2    7.10    8.00
  10   9   2    9.60   10.70
  -9 -10   2   10.10    7.90
  -9  10   2    5.70    5.10
  -8 -10   2   45.70    9.10
  -8  10   2   50.99    6.40
  -7 -10   2   -1.90    7.40
  -7 -10   2    4.30    4.40
  -7  10   2   -0.30    4.80
  -6 -10   2   67.69    8.90
  -6 -10   2   85.99   10.80
  -6  10   2   73.09    8.60
   6  10  -2   81.09    9.60
  -5 -10   2    8.10    7.50
   5  10  -2   12.80    5.60
  -5  10   2    8.90    5.30
  -4 -10   2   24.40    7.80
  -4 -10   2   29.00    5.70
   4 -10  -2   31.00    6.00
  -4  10   2   29.60    6.10
   4  10  -2   42.40    6.30
  -3 -10   2   24.20    6.80
   3 -10  -2   21.20    5.70
  -3 -10   2   23.20    7.30
   3  10  -2   27.90    5.50
  -3  10   2   18.40    5.60
  -2 -10   2   17.90    6.00
   2 -10  -2   27.10    6.00
  -2 -10   2   10.40    5.70
  -2  10   2   23.50    6.10
   2  10  -2   20.20    5.10
   2  10  -2   15.00    4.60
   2  10  -2   18.80    6.60
  -1 -10   2  114.79   10.20
  -1 -10   2   99.99    7.70
   1 -10  -2  106.79   10.00
   1  10  -2  109.69    7.90
   1  10  -2  112.79    7.70
   1  10  -2  102.19   11.20
   0 -10   2  106.79   10.00
   0 -10  -2   95.39    9.80
   0  10  -2  108.39   10.30
   0  10   2  106.99    7.20
   1 -10   2    7.20    5.50
  -1 -10  -2    8.10    3.10
  -1 -10  -2    0.90    5.30
   1  10   2    2.10    3.90
  -1  10  -2    2.70    5.50
   1  10   2    6.90    3.90
  -2 -10  -2  159.88   10.10
  -2 -10  -2  161.38   12.70
   2 -10   2  169.58   12.10
  -2  10  -2  146.19   12.20
   2  10   2  175.18   10.40
   2  10   2  163.68   10.30
  -3 -10  -2   33.00    7.00
  -3 -10  -2   41.70    6.50
   3 -10   2   29.00    6.30
  -3  10  -2   32.30    6.40
   3  10   2   28.30    5.90
   3  10   2   31.50    5.80
  -4 -10  -2   15.70    5.30
   4  10   2   16.20    5.40
  -4  10  -2   18.90    5.80
   4  10   2   22.80    7.00
  -5 -10  -2   61.59    7.70
  -5 -10  -2   56.29    8.80
   5  10   2   49.10    8.10
   5  10   2   62.19    7.70
  -5  10  -2   62.29    7.40
  -6 -10  -2   20.90    8.20
   6  10   2   39.90    7.70
   6  10   2   19.20    6.00
  -6  10  -2   17.70    6.10
  -7 -10  -2   11.80    7.90
  -7  10  -2   10.00    5.90
   7  10   2   16.90    7.30
  -8 -10  -2   36.70    9.50
  -8  10  -2   36.60    9.30
   8  10   2   28.40    7.80
  -9 -10  -2    4.80    7.40
   9  10   2    9.30    9.00
  -9  10  -2    0.60    5.50
  -8 -11   2    5.40    7.50
   8  11  -2   18.60    8.70
  -8  11   2    6.80    5.70
  -7 -11   2   44.70   11.00
  -7  11   2   32.20    6.90
  -6 -11   2   15.40    8.20
  -6  11   2   11.50    5.70
  -5 -11   2  100.29    9.80
  -5 -11   2   97.99   13.30
  -5  11   2  103.49   10.70
   5  11  -2   93.79   10.30
  -4 -11   2   49.00    9.10
   4 -11  -2   62.69    7.80
  -4 -11   2   49.10    9.00
   4  11  -2   56.89    7.20
  -4  11   2   54.49    7.60
   4  11  -2   42.70    9.50
   4  11  -2   52.49    7.50
  -3 -11   2   32.80    8.30
   3 -11  -2   26.90    6.60
   3  11  -2   32.30    6.10
   3  11  -2   29.80    8.50
   3  11  -2   32.40    6.10
  -3  11   2   49.70    7.50
  -2 -11   2   19.50    5.30
   2 -11  -2   16.40    6.40
  -2 -11   2   18.50    6.90
   2  11  -2   23.60    5.50
  -2  11   2   25.50    6.80
   2  11  -2   18.80    7.50
   2  11  -2   22.10    5.60
   1 -11  -2   19.60    6.30
  -1  11   2    5.30    6.10
   0 -11   2   15.20    6.90
   0 -11  -2   11.40    6.40
   0  11   2   15.60    4.70
   0  11  -2   16.60    7.00
   1 -11   2   44.50    7.60
   1  11   2   35.60    5.60
  -1  11  -2   47.20    8.10
  -2 -11  -2    4.20    3.60
   2 -11   2    3.10    5.70
  -2 -11  -2    3.20    6.00
  -2  11  -2    2.80    5.80
   2  11   2    7.60    4.50
   2  11   2   -6.00    4.10
  -3 -11  -2   20.30    4.80
  -3 -11  -2   14.00    7.60
   3  11   2   21.00    5.90
   3  11   2   21.60    5.80
  -3  11  -2   18.20    6.30
  -4 -11  -2   -5.20    6.40
  -4 -11  -2    4.20    5.00
  -4  11  -2   -0.50    5.90
   4  11   2    8.20    5.90
  -5 -11  -2   43.00    6.80
  -5 -11  -2   47.60    9.40
   5  11   2   30.20    6.90
  -5  11  -2   22.40    6.60
   5  11   2   31.80    6.90
  -6 -11  -2    1.70    7.60
   6  11   2   13.50    6.80
  -6  11  -2    9.50    6.30
  -7 -11  -2   24.40    8.90
  -7  11  -2   17.70    6.40
   7  11   2   21.00    8.60
  -8 -11  -2   33.00    9.60
  -8  11  -2   25.20    6.90
   8  11   2   14.60    7.50
  -7 -12   2   -9.20    8.50
   7  12  -2    5.50    7.90
   7  12  -2   14.10    7.80
  -6 -12   2   -0.80    7.90
   6  12  -2   -2.90    6.30
   6  12  -2   -3.80    7.30
  -5 -12   2    5.20    7.30
  -5  12   2    9.60    6.40
   5  12  -2   15.40    8.30
   5  12  -2    8.10    8.20
  -4 -12   2   -4.90    7.10
   4 -12  -2   11.40    7.00
  -4  12   2    4.50    6.10
   4  12  -2   10.90    6.00
   4  12  -2   10.30    8.70
   4  12  -2    1.60    5.70
   3 -12  -2    4.30    6.40
  -3 -12   2    6.50    7.40
   3  12  -2   12.70    9.00
   3  12  -2    7.70    5.50
  -3  12   2   12.40    6.50
   3  12  -2    3.80    5.30
  -2 -12   2   17.80    7.20
   2 -12  -2   12.40    7.00
   2  12  -2   22.60    8.10
  -2  12   2   16.30    7.00
   2  12  -2   11.50    5.50
   2  12  -2   13.00    5.30
   1 -12  -2   24.50    7.70
  -1 -12   2   12.60    7.10
   1  12  -2   22.20    4.60
  -1  12   2    9.70    7.20
   1  12  -2   11.10    4.80
   1  12  -2   13.40    7.40
   0 -12  -2    6.80    6.50
   0 -12   2   -6.00    5.80
   0  12  -2    4.50    7.00
   1 -12   2   15.90    6.70
  -1 -12  -2   13.40    7.30
  -1  12  -2   25.80    7.40
   1  12   2   12.60    5.80
  -2 -12  -2   23.90    8.70
   2 -12   2   19.40    7.20
  -2  12  -2   25.50    8.00
   2  12   2   23.50    5.30
  -3 -12  -2   16.80    7.90
  -3  12  -2   10.30    6.60
   3  12   2   16.30    5.90
  -4 -12  -2   15.20    8.40
  -4  12  -2   11.90    6.40
   4  12   2    2.80    5.40
   4  12   2   17.10    6.00
  -5 -12  -2    3.70    7.20
   5  12   2   11.10    6.50
  -5  12  -2    0.90    5.90
  -6 -12  -2   22.70    8.70
  -6  12  -2   28.40    7.60
   6  12   2   45.70    8.80
  -7  12  -2   14.60    7.00
   7  12   2    5.20    8.00
   6  13  -2   13.70    7.70
  -6  13   2    5.60    6.60
   6  13  -2   14.10    9.50
  -5  13   2   28.50    7.30
   5  13  -2   33.90   11.50
  -4 -13   2    0.00    8.00
   4 -13  -2   -5.30    6.60
   4  13  -2    7.40   10.00
   4  13  -2    5.90    6.50
  -4  13   2    8.00    7.00
   3 -13  -2   20.40    7.70
  -3 -13   2   28.20    9.40
   3  13  -2   19.70    7.00
   3  13  -2   19.40   10.40
  -3  13   2    9.90    7.20
   3  13  -2   21.30    6.00
   2 -13  -2   15.10    7.50
  -2 -13   2   11.80    7.70
   2  13  -2   -0.70    7.00
   2  13  -2    2.20    4.70
  -2  13   2   15.00    7.20
   2  13  -2    3.30    5.00
   1 -13  -2    6.00    7.30
  -1 -13   2   25.00    8.80
   1  13  -2    9.20    8.70
  -1  13   2   -1.40    6.70
   1  13  -2    5.70    4.20
   1  13  -2    1.70    4.50
   0 -13   2    9.10    7.40
   0 -13  -2    4.50    7.50
   0  13   2    2.50    7.10
   0  13  -2    9.80    7.20
   1 -13   2    6.70    7.20
  -1 -13  -2    3.30    7.80
  -1  13  -2    2.00    6.90
   1  13   2    7.80    7.70
   1  13   2    0.70    4.30
   1  13   2    2.00    4.40
   2 -13   2   16.10    7.60
  -2 -13  -2   19.20    8.00
   2  13   2    8.40    5.60
  -2  13  -2   23.40    7.90
  -3 -13  -2   43.60    9.20
  -3  13  -2   31.10    8.20
   3  13   2   31.40    6.60
  -4 -13  -2   -9.50    7.00
  -4  13  -2    4.40    6.30
  -5  13  -2    6.90    7.50
  -4 -14   2   11.50   10.20
   4 -14  -2   15.20    7.10
  -4  14   2    4.40    6.60
   4  14  -2   -0.40    5.70
   4  14  -2    1.90    9.60
   3 -14  -2   15.90    8.00
  -3 -14   2   20.90    9.80
   3  14  -2   11.50    6.10
  -3  14   2    4.50    7.10
   2 -14  -2   14.80    7.80
   2  14  -2    6.60    5.30
  -2  14   2    9.30    7.00
  -1 -14   2   18.50    9.80
   1 -14  -2   11.80    8.20
  -1  14   2   20.50    9.00
   0 -14   2    2.10    7.60
   0 -14  -2    2.40    6.90
   0  14  -2    4.30    8.20
   0  14   2   11.80    8.70
   1 -14   2   11.40    7.50
  -1 -14  -2   22.30    8.60
   1  14   2   18.70   10.50
  -1  14  -2   11.20    7.60
   1  14   2    9.70    4.80
   2 -14   2   24.90    7.60
   2  14   2    4.80    5.30
  -2  14  -2   -7.70    6.30
  -3 -14  -2    8.40    8.80
  -3  14  -2    2.30    6.60
   3  14   2    3.30    7.10
 -13   0   3    8.10    8.10
 -12   0   3   24.60    8.40
 -11   0   3  193.18   16.50
 -11   0   3  168.88   14.40
  11   0  -3  161.98   12.50
  10   0  -3   16.30    5.60
 -10   0   3   16.10    7.00
 -10   0   3   13.20    5.90
  -9   0   3  259.77   15.20
  -9   0   3  249.58   14.40
  -7   0   3  559.14   24.90
  -7   0   3  507.55   23.70
  -6   0   3    8.90    3.50
  -6   0   3    5.80    3.80
   6   0  -3    3.40    3.00
  -5   0   3  392.66   17.20
   5   0  -3  398.16   17.10
  -5   0   3  375.96   17.00
   4   0  -3    9.00    4.40
  -4   0   3    7.10    2.90
  -4   0   3    8.30    3.00
   3   0  -3 1295.37   50.29
   3   0  -3 1245.48   50.19
  -3   0   3 1283.27   50.29
  -3   0   3 1284.77   50.29
   2   0  -3    1.30    2.20
  -2   0   3    2.40    1.20
   2   0  -3    3.70    1.10
  -2   0   3    0.50    2.10
  -2   0   3    3.10    2.20
   0   0   3    1.00    1.10
   0   0  -3    0.60    1.20
  -1   0  -3 1817.72   70.49
  -1   0  -3 1842.02   70.59
   1   0   3 1787.42   70.69
  -2   0  -3    1.70    2.30
   2   0   3   -0.80    2.20
  -2   0  -3    0.70    2.50
  -2   0  -3   -0.70    2.90
   2   0   3    1.80    2.30
   3   0   3  417.36   18.20
   3   0   3  443.66   18.30
   3   0   3  442.16   17.90
  -3   0  -3  424.36   18.20
  -3   0  -3  433.96   18.30
  -3   0  -3  447.66   17.80
  -5   0  -3   80.19    5.30
   5   0   3   90.29    6.10
  -5   0  -3   80.49    6.80
   5   0   3   82.99    6.30
   5   0   3   80.79    6.80
  -5   0  -3   77.99    6.50
  -6   0  -3    8.00    3.60
   6   0   3    8.70    3.80
  -6   0  -3    6.30    2.80
   6   0   3    4.10    3.20
   6   0   3    6.00    3.40
  -6   0  -3    2.70    3.90
   7   0   3   78.39    6.80
  -7   0  -3   70.29    9.40
   7   0   3   57.09    5.90
  -7   0  -3   56.79    5.30
  -7   0  -3   55.79    6.80
   8   0   3   47.60    5.10
  -8   0  -3   44.60    4.60
  -8   0  -3   44.60    6.20
  -8   0  -3   37.40    6.70
   9   0   3   74.89    8.00
  -9   0  -3   70.39    8.80
  -9   0  -3   65.79    6.50
  -9   0  -3   57.29    7.40
 -10   0  -3    1.50    6.10
 -10   0  -3   -3.50    6.40
  10   0   3    5.20    4.80
 -10   0  -3    5.20    4.40
  10   0   3    0.20    4.70
 -12   0  -3    0.90    9.40
 -13  -1   3   10.60   10.70
 -13   1   3    6.60    7.60
 -12  -1   3   17.70    9.40
 -12   1   3   16.80    7.70
 -11  -1   3   41.80   11.30
  11  -1  -3   38.00    6.30
 -11  -1   3   53.29   10.30
 -11   1   3   43.50    9.50
  11   1  -3   52.99    7.30
 -11   1   3   31.60    7.50
 -10  -1   3   42.00    7.80
  10  -1  -3   20.20    4.80
 -10   1   3   13.10    7.10
 -10   1   3   27.50    5.90
   9  -1  -3   50.79    6.00
  -9  -1   3   73.39    8.60
  -9  -1   3   68.09    8.20
  -9   1   3   73.09    8.70
  -9   1   3   67.19    7.50
  -8  -1   3  589.04   22.90
  -8  -1   3  593.94   25.70
  -8  -1   3  557.54   24.90
   8   1  -3  508.65   22.70
  -8   1   3  556.64   24.70
  -8   1   3  534.45   24.90
  -7  -1   3  140.69    9.30
  -7  -1   3  114.59    9.30
  -7   1   3  112.29    8.40
   7   1  -3  150.08    6.90
  -7   1   3  143.69    9.10
   6  -1  -3  402.66   16.90
  -6  -1   3  363.86   16.60
  -6  -1   3  342.97   16.50
   6   1  -3  368.16   16.40
  -6   1   3  351.76   16.30
   6   1  -3  330.47   14.70
  -6   1   3  359.86   16.20
  -5  -1   3   49.90    5.80
  -5  -1   3   29.90    3.20
   5  -1  -3   45.30    4.80
  -5  -1   3   35.10    4.40
  -5   1   3   40.90    4.90
   5   1  -3   47.80    3.30
   5   1  -3   30.00    4.10
  -4  -1   3  841.42   33.70
  -4  -1   3  787.82   32.60
   4  -1  -3  859.41   33.40
  -4  -1   3  821.72   33.70
   4   1  -3  824.32   32.70
  -4   1   3  818.32   33.40
  -4   1   3  849.91   33.40
   4   1  -3  850.91   33.70
   3  -1  -3   54.49    4.10
  -3  -1   3   42.00    3.20
  -3  -1   3   36.40    4.50
   3   1  -3   45.00    4.40
  -3   1   3   46.30    4.20
   3   1  -3   54.59    4.60
  -3   1   3   38.80    4.50
  -2  -1   3  221.18   10.10
   2  -1  -3  233.28    9.80
   2  -1  -3  221.08    9.00
  -2  -1   3  232.88    9.50
  -2   1   3  233.38    9.80
   2   1  -3  228.18    9.50
   2   1  -3  220.98   10.20
  -2   1   3  226.98   10.30
   2   1  -3  224.08    9.50
   2   1  -3  230.48   10.10
   1  -1  -3   99.19    4.70
  -1  -1   3  104.19    5.90
   1  -1  -3  118.19    5.70
  -1  -1   3  103.39    5.20
  -1  -1   3  104.09    5.50
   1   1  -3  108.69    4.90
  -1   1   3   91.09    5.70
   1   1  -3  118.89    5.10
   1   1  -3  114.79    5.30
   0  -1  -3 1009.00   39.40
   0   1   3  969.80   39.50
   0   1  -3 1059.29   39.50
  -2  -1  -3    2.30    3.00
  -2  -1  -3    6.50    2.30
   2  -1   3    9.70    2.20
  -2  -1  -3    3.30    2.60
   2  -1   3    7.80    2.40
   2   1   3    5.30    2.60
  -2   1  -3   -0.20    2.30
  -2   1  -3    3.80    2.30
   2   1   3    6.10    3.00
  -2   1  -3    0.50    2.30
  -3  -1  -3   95.89    6.90
  -3  -1  -3  105.69    7.80
   3  -1   3  121.99    6.00
  -3   1  -3  123.99    6.40
  -3   1  -3  107.59    6.60
  -3   1  -3  112.09    6.50
   3   1   3  114.49    6.90
  -4  -1  -3 1021.80   42.20
  -4  -1  -3 1068.49   43.00
   4  -1   3 1093.69   42.70
   4  -1   3 1122.89   42.30
  -4  -1  -3 1064.39   42.90
  -4   1  -3 1023.30   42.70
   4   1   3 1038.20   42.90
  -4   1  -3 1056.29   42.70
  -4   1  -3 1133.79   42.30
   4   1   3 1064.79   42.30
  -5  -1  -3  108.99    7.60
   5  -1   3  114.89    7.00
  -5  -1  -3  115.99    6.40
  -5  -1  -3  109.79    7.70
   5  -1   3  119.29    6.60
   5   1   3  118.59    7.60
   5   1   3  114.59    7.40
  -5   1  -3  107.79    7.50
  -5   1  -3  118.89    6.50
   5   1   3  103.59    6.80
  -5   1  -3  109.09    7.30
  -6  -1  -3    5.60    3.80
  -6  -1  -3    2.40    4.00
  -6  -1  -3    3.60    2.80
   6   1   3   13.30    3.70
   6   1   3    4.80    4.20
  -6   1  -3    3.40    3.80
  -6   1  -3    7.80    2.80
  -6   1  -3    2.10    3.50
   6   1   3    2.80    3.30
  -7  -1  -3   12.00    3.60
   7  -1   3    6.20    3.30
  -7  -1  -3   23.80    5.00
  -7  -1  -3   11.50    5.00
  -7   1  -3   22.10    4.50
   7   1   3   22.00    4.30
  -7   1  -3   14.80    3.20
  -7   1  -3   18.80    5.40
   7   1   3   18.60    5.30
  -8  -1  -3   88.29    6.70
  -8  -1  -3   84.29    9.20
  -8  -1  -3   84.69    8.50
   8  -1   3   88.19    6.40
   8   1   3   70.09    7.50
  -8   1  -3   92.39    6.30
  -8   1  -3   71.19    7.90
   8   1   3   68.49    8.00
  -8   1  -3   88.29    8.90
  -9  -1  -3    7.90    4.10
  -9  -1  -3    9.60    6.40
   9  -1   3    7.90    3.50
   9  -1   3    2.80    3.70
  -9  -1  -3   13.60    6.00
  -9   1  -3    1.50    3.60
   9   1   3    6.00    5.10
  -9   1  -3   -7.40    5.80
  -9   1  -3    9.20    5.50
   9   1   3   14.70    4.50
  10  -1   3   19.60    5.10
  10  -1   3    9.50    4.00
 -10  -1  -3   16.00    7.50
 -10  -1  -3    9.20    7.40
  10   1   3    6.70    4.60
  10   1   3   18.10    5.60
 -10   1  -3    1.40    5.90
 -10   1  -3   13.40    4.50
 -11  -1  -3    2.40    8.00
  11  -1   3   -4.40    3.20
  11   1   3    5.00    5.20
 -11   1  -3    9.60    7.20
 -12  -1  -3   48.40   12.20
 -12   1  -3   74.09   11.70
 -13  -2   3   -3.80    8.10
 -12  -2   3   48.90    9.80
 -12   2   3   40.90    9.80
 -11  -2   3   13.30    8.20
  11  -2  -3   22.10    5.40
 -11   2   3   14.70    6.30
 -11   2   3   13.00    7.60
  11   2  -3   18.40    6.10
 -10  -2   3    3.70    3.90
  10  -2  -3    8.70    4.50
 -10  -2   3    2.60    6.30
 -10  -2   3   10.30    6.30
 -10   2   3   13.70    8.00
  10   2  -3   20.60    4.20
 -10   2   3    7.40    5.40
  -9  -2   3   41.60    7.10
  -9  -2   3   54.19    5.50
  -9  -2   3   62.79    7.90
   9  -2  -3   43.70    5.70
  -9   2   3   43.40    6.80
   9   2  -3   63.59    5.40
  -9   2   3   51.89    7.40
   8  -2  -3   60.59    6.10
  -8   2   3   43.20    6.50
  -7  -2   3  501.85   26.20
  -7  -2   3  499.75   22.20
   7  -2  -3  495.35   20.70
  -7  -2   3  450.95   19.90
  -7   2   3  493.75   21.20
  -7   2   3  479.65   21.20
   7   2  -3  456.25   21.40
   7   2  -3  440.86   21.60
   6  -2  -3   37.10    4.40
  -6  -2   3   21.60    4.40
   6   2  -3   35.50    4.60
  -6   2   3   23.40    3.70
   6   2  -3   30.10    4.30
   5  -2  -3  417.36   17.80
  -5  -2   3  420.66   18.60
  -5  -2   3  429.36   18.60
   5  -2  -3  433.26   17.70
  -5  -2   3  407.06   17.20
   5   2  -3  463.95   19.60
   5   2  -3  407.16   17.20
  -5   2   3  396.46   17.90
   5   2  -3  397.06   18.30
  -5   2   3  410.56   17.80
  -4   2   3   11.70    2.80
   3  -2  -3   23.90    2.60
  -3  -2   3   20.50    3.30
  -3  -2   3   21.90    3.20
  -3  -2   3   17.30    2.50
   3  -2  -3   20.50    2.50
  -3   2   3   21.70    2.10
  -3   2   3   17.50    2.80
   3   2  -3   23.40    3.30
   3   2  -3   23.40    2.50
   2  -2  -3  309.07   12.00
  -2  -2   3  292.67   12.60
  -2  -2   3  261.47   12.70
  -2  -2   3  294.87   12.60
   2  -2  -3  294.37   11.90
   2  -2  -3  288.47   11.80
  -2   2   3  300.47   12.00
   2   2  -3  302.97   12.60
   2   2  -3  270.67   12.10
  -2   2   3  303.57   12.10
  -2   2   3  291.17   11.70
   2   2  -3  249.38   13.80
   1  -2  -3   13.30    1.90
   1  -2  -3   12.30    2.10
   1  -2  -3   15.50    2.00
  -1  -2   3    8.30    3.70
   1   2  -3   11.90    4.00
   1   2  -3   11.30    2.20
   1   2  -3   12.60    2.50
  -1   2   3   12.70    2.40
  -1   2   3   10.70    1.90
  -1   2   3   15.90    2.00
   1   2  -3    6.90    4.10
   0  -2  -3   50.99    3.90
   0  -2  -3   58.09    3.90
   0  -2   3   54.09    4.10
   0  -2   3   57.19    3.60
   0  -2   3   51.29    3.60
   0   2   3   50.29    3.80
   0   2  -3   54.49    3.90
   0   2  -3   48.40    5.50
   0   2  -3   46.00    4.50
   0   2  -3   54.39    3.70
   0   2   3   53.69    3.80
   0   2   3   47.80    4.70
  -1  -2  -3  104.19    5.90
   1  -2   3  121.89    5.90
   1  -2   3  112.29    5.40
   1  -2   3  117.39    5.50
  -1  -2  -3  111.49    6.10
  -1   2  -3  129.59    8.00
   1   2   3  118.19    6.10
  -1   2  -3  117.49    5.60
   1   2   3  109.19    5.80
  -1   2  -3   95.59    5.50
   2  -2   3  306.17   12.20
   2  -2   3  305.67   12.30
  -2  -2  -3  301.07   12.90
   2  -2   3  281.17   12.20
  -2  -2  -3  307.57   12.90
  -2  -2  -3  268.17   12.40
   2   2   3  291.37   12.80
  -2   2  -3  284.37   12.30
   2   2   3  287.57   12.40
  -2   2  -3  290.37   12.20
   2   2   3  276.57   13.00
  -2   2  -3  293.77   12.30
  -3  -2  -3  142.39    7.10
   3  -2   3  130.89    6.80
  -3  -2  -3  128.99    7.70
  -3  -2  -3  138.69    7.70
   3  -2   3  143.69    6.90
   3  -2   3  144.99    6.70
   3   2   3  124.59    7.70
  -3   2  -3  132.79    7.10
  -3   2  -3  141.89    6.80
   3   2   3  137.69    7.60
  -3   2  -3  130.59    7.00
   3   2   3  137.49    7.80
   4  -2   3   28.90    3.90
  -4   2  -3   21.10    3.50
  -5  -2  -3    5.30    3.50
   5  -2   3    4.30    2.50
  -5  -2  -3    4.90    3.70
   5  -2   3   -2.00    2.50
   5  -2   3    4.00    2.70
  -5  -2  -3    3.20    2.80
  -5   2  -3    3.70    2.90
  -5   2  -3    0.80    3.30
   5   2   3    4.10    3.30
   5   2   3    2.50    3.10
  -5   2  -3    3.20    3.20
   5   2   3   10.40    3.00
  -6  -2  -3   63.69    6.80
   6  -2   3   66.79    5.60
  -6  -2  -3   63.39    5.40
  -6  -2  -3   61.19    6.60
   6   2   3   50.99    5.80
  -6   2  -3   64.49    5.40
  -6   2  -3   53.39    5.80
   6   2   3   55.69    5.90
   6   2   3   59.79    7.00
  -6   2  -3   48.50    5.50
  -7  -2  -3  121.69    9.70
   7  -2   3  121.89    8.20
  -7  -2  -3  131.99    8.00
  -7  -2  -3  111.69    9.70
   7  -2   3  116.09    7.10
   7   2   3  139.59    9.10
   7   2   3  114.79    8.70
  -7   2  -3  123.59    8.90
  -7   2  -3  139.69    8.80
  -7   2  -3  136.39    7.50
  -8  -2  -3  262.57   13.40
   8  -2   3  255.37   12.20
   8  -2   3  249.48   13.70
  -8  -2  -3  285.07   15.70
  -8  -2  -3  275.07   15.00
  -8   2  -3  282.07   14.30
   8   2   3  233.78   13.20
   8   2   3  255.27   14.70
  -8   2  -3  258.97   14.60
  -8   2  -3  261.07   12.30
   9  -2   3   78.99    7.90
   9  -2   3   76.49    6.40
  -9  -2  -3   90.79   10.70
  -9  -2  -3   81.99    8.00
  -9  -2  -3   87.29    8.80
  -9   2  -3   82.09    8.90
  -9   2  -3   84.39    6.40
  -9   2  -3   93.39    9.80
   9   2   3   83.79    9.50
  10  -2   3   31.50    3.90
 -10  -2  -3   18.50    7.60
  10  -2   3   19.60    5.40
 -10   2  -3   20.00    7.10
 -10   2  -3   22.80    6.50
  10   2   3   22.70    6.40
 -10   2  -3   22.40    4.20
 -11  -2  -3  110.09    9.20
  11   2   3  121.39   11.40
 -11   2  -3  117.19   14.20
 -12  -2  -3   10.70   10.00
 -12  -3   3    8.30    8.20
 -12   3   3    4.90    7.90
 -11  -3   3   15.50    8.30
  11   3  -3   16.60    6.70
 -11   3   3   26.00    7.10
 -11   3   3   42.70    8.50
  10  -3  -3    4.60    4.10
 -10  -3   3    2.90    6.60
 -10  -3   3   17.40    4.60
 -10  -3   3    7.00    6.20
 -10   3   3   18.00    6.50
  10   3  -3   11.90    4.20
 -10   3   3    6.40    5.30
  -9  -3   3   28.80    4.80
  -9  -3   3   27.40    6.40
  -9  -3   3   30.90    7.00
   9  -3  -3   32.60    4.80
  -9   3   3   24.80    5.60
   9   3  -3   25.90    4.80
  -9   3   3   29.40    6.50
  -8  -3   3   75.39    6.60
  -8  -3   3   71.89    8.30
  -8  -3   3   60.49   10.00
   8  -3  -3   58.59    6.20
  -8   3   3   65.89    7.00
   8   3  -3   72.89    8.10
  -8   3   3   79.19    7.20
   7  -3  -3   51.79    5.20
  -7  -3   3   50.39    5.70
  -7   3   3   45.80    5.60
   7   3  -3   64.79    5.80
   7   3  -3   55.89    6.30
   7   3  -3   55.49    6.50
  -7   3   3   57.69    6.00
  -6  -3   3    7.40    4.10
   6  -3  -3   14.70    3.00
  -6  -3   3   11.80    4.00
  -6  -3   3   11.00    3.00
  -6   3   3   11.90    3.30
   6   3  -3    5.60    3.60
   6   3  -3   17.60    3.20
   6   3  -3   12.90    4.00
  -6   3   3   14.40    3.70
  -5  -3   3   79.09    6.70
  -5  -3   3   83.69    5.60
  -5  -3   3   95.19    7.00
   5  -3  -3   77.79    5.10
   5  -3  -3   78.39    5.20
   5   3  -3   84.19    5.40
  -5   3   3   77.09    5.80
  -5   3   3   75.79    5.50
   5   3  -3   64.79    6.30
   5   3  -3   80.99    6.60
  -4  -3   3   92.69    5.90
   4  -3  -3   82.19    5.20
  -4  -3   3  100.59    7.00
   4  -3  -3   84.49    5.20
  -4   3   3   86.69    4.70
  -4   3   3   77.99    5.40
  -4   3   3   87.39    5.70
   4   3  -3  101.59    5.70
   4   3  -3  107.99    6.90
   4   3  -3   95.29    6.70
  -3  -3   3    5.90    2.50
  -3  -3   3    9.10    3.00
   3  -3  -3    7.90    2.00
  -3  -3   3    2.80    3.30
   3  -3  -3   10.00    1.90
   3  -3  -3    8.20    1.90
   3   3  -3    1.90    2.80
  -3   3   3    3.80    2.20
   3   3  -3    6.00    3.00
  -3   3   3    6.70    1.80
  -2  -3   3   63.99    4.80
  -2  -3   3   64.79    4.80
   2  -3  -3   57.19    5.80
   2   3  -3   53.59    4.40
   2   3  -3   62.39    5.10
  -2   3   3   66.49    3.80
  -2   3   3   60.09    3.80
  -2   3   3   61.39    3.70
   1  -3  -3  204.38    8.70
   1  -3  -3  194.18    8.10
  -1  -3   3  185.08    8.80
  -1  -3   3  193.28    8.60
   1  -3  -3  185.18    8.60
  -1  -3   3  187.58    8.60
   1   3  -3  191.78    8.80
  -1   3   3  188.88    8.20
  -1   3   3  189.88    8.40
  -1   3   3  188.28    8.20
   1   3  -3  185.58    8.60
   1   3  -3  180.48    8.90
   1   3  -3  182.98    8.70
   0  -3   3 1364.86   52.59
   0  -3  -3 1356.46   52.29
   0  -3  -3 1341.27   52.19
   0  -3  -3 1299.57   52.49
   0  -3   3 1301.17   52.49
   0  -3   3 1342.47   52.09
   0  -3   3 1370.86   52.09
   0   3   3 1353.56   52.29
   0   3   3 1344.07   52.29
   0   3  -3 1352.46   52.19
   0   3  -3 1327.17   52.49
   0   3  -3 1332.17   52.59
   0   3   3 1306.77   52.39
   0   3  -3 1339.67   52.09
   1  -3   3  228.78    9.80
  -1  -3  -3  214.38    9.80
  -1  -3  -3  213.38    9.90
  -1   3  -3  211.58    9.70
   1   3   3  203.68   10.50
  -1   3  -3  222.18    9.80
  -1   3  -3  215.48    9.20
   1   3   3  214.58    9.90
   1   3   3  216.08    9.80
  -1   3  -3  220.48    9.20
   2  -3   3  113.89    5.40
  -2  -3  -3  114.39    6.60
   2  -3   3  109.29    5.50
  -2  -3  -3  111.69    6.70
  -2  -3  -3  103.49    6.40
   2  -3   3  120.89    6.20
  -2   3  -3  118.69    6.00
   2   3   3  113.09    6.80
  -2   3  -3  113.59    6.10
   2   3   3  110.99    6.30
  -2   3  -3  112.19    5.70
  -2   3  -3  122.09    5.70
   2   3   3  107.69    6.60
  -3  -3  -3   48.10    5.40
  -3  -3  -3   53.29    4.90
   3  -3   3   50.39    4.30
   3  -3   3   48.10    3.90
   3  -3   3   54.59    3.80
  -3  -3  -3   50.39    7.00
  -3   3  -3   49.40    4.20
   3   3   3   54.89    5.50
   3   3   3   56.99    4.70
  -3   3  -3   49.10    4.20
  -3   3  -3   44.70    4.20
   3   3   3   45.40    6.20
   4  -3   3   35.60    4.20
  -4  -3  -3   51.19    5.50
  -4  -3  -3   40.20    4.70
   4  -3   3   37.70    4.00
   4  -3   3   42.40    3.90
  -4  -3  -3   30.30    4.50
  -4   3  -3   33.50    3.70
  -4   3  -3   38.30    4.40
   4   3   3   46.30    5.40
   4   3   3   42.80    4.60
  -4   3  -3   46.90    4.60
   4   3   3   42.20    5.10
  -5  -3  -3    3.90    3.60
   5  -3   3    1.50    3.80
  -5  -3  -3    3.40    3.00
   5  -3   3    1.50    2.50
  -5  -3  -3    7.60    4.10
   5   3   3    5.40    4.00
  -5   3  -3    5.00    3.10
  -5   3  -3    2.20    3.00
   5   3   3    6.90    3.20
   5   3   3    4.70    3.50
  -5   3  -3    5.40    2.90
  -6  -3  -3   61.79    7.30
  -6  -3  -3   70.89    6.40
   6  -3   3   75.09    5.20
  -6  -3  -3   81.99    7.00
   6  -3   3   66.59    5.60
  -6   3  -3   63.69    5.80
  -6   3  -3   69.89    6.30
  -6   3  -3   66.89    6.30
   6   3   3   59.19    6.00
   6   3   3   64.39    6.60
   6   3   3   72.69    6.90
  -7  -3  -3   20.90    5.70
   7  -3   3   12.30    3.70
  -7  -3  -3   17.40    4.20
   7  -3   3   17.90    3.10
  -7  -3  -3   11.50    5.10
   7   3   3   11.70    4.30
  -7   3  -3   15.20    3.80
   7   3   3   14.50    4.70
  -7   3  -3   13.50    4.70
   7   3   3    8.20    4.30
  -7   3  -3   11.70    4.40
  -8  -3  -3  160.28   11.60
  -8  -3  -3  185.38   11.30
   8  -3   3  152.38    9.90
   8  -3   3  157.48    8.50
  -8   3  -3  148.69    8.90
  -8   3  -3  160.68   10.70
  -8   3  -3  138.29   11.00
   8   3   3  182.48   12.00
  -9  -3  -3    0.40    6.00
   9  -3   3   10.40    3.20
   9  -3   3    5.30    4.10
  -9  -3  -3   10.20    4.90
  -9  -3  -3   11.10    5.90
  -9   3  -3    5.70    5.10
   9   3   3   20.60    6.00
  -9   3  -3    5.80    5.90
  -9   3  -3    4.10    3.40
  10  -3   3   90.59    8.60
 -10  -3  -3   96.59   11.50
 -10  -3  -3   98.29    8.90
  10  -3   3   78.79    6.60
  10   3   3  100.09   10.40
 -10   3  -3   89.69    9.60
 -10   3  -3   68.69    7.60
 -10   3  -3   80.89    6.90
 -10   3  -3   65.09    9.10
 -11  -3  -3   12.80    6.10
 -11  -3  -3   13.60    8.50
 -11   3  -3    4.10    7.30
  11   3   3   19.70    6.70
 -12  -3  -3   49.70    7.60
 -12  -3  -3   48.30   10.70
 -12   3  -3   32.40    9.20
  12   4  -3  115.89   12.10
 -12   4   3   82.69   12.50
 -11  -4   3    8.00    7.60
 -11   4   3    7.60    6.60
 -11   4   3   12.10    6.50
 -10  -4   3   22.90    7.40
  10  -4  -3   22.20    5.40
 -10   4   3   28.70    7.30
 -10   4   3   16.40    6.00
  -9  -4   3   11.70    6.60
  -9  -4   3    3.90    4.50
  -9   4   3    6.60    4.80
  -9   4   3   14.00    5.80
  -8  -4   3   69.99    7.20
  -8  -4   3   64.59    8.50
   8  -4  -3   51.39    5.90
  -8  -4   3   80.79    9.40
  -8   4   3   50.99    6.50
   8   4  -3   74.39    6.70
   8   4  -3   75.99    8.70
  -8   4   3   45.90    6.00
   8   4  -3   87.49    9.00
   7  -4  -3  102.79    6.50
  -7  -4   3  101.29    8.60
  -7  -4   3  105.29    9.10
  -7  -4   3   97.29    7.20
   7   4  -3   93.19    7.20
  -7   4   3   75.79    7.20
  -7   4   3  102.59    7.20
   7   4  -3   98.59    8.60
  -6  -4   3  154.28    9.50
  -6  -4   3  150.58    9.70
   6  -4  -3  147.49    7.60
  -6  -4   3  140.19    8.30
   6   4  -3  146.29    8.40
   6   4  -3  146.69    9.30
  -6   4   3  138.79    8.30
   6   4  -3  140.29    9.40
  -6   4   3  148.99    8.00
   5  -4  -3   59.39    4.40
  -5  -4   3   75.19    5.50
  -5  -4   3   64.69    8.00
  -5  -4   3   51.39    6.20
  -5   4   3   59.49    4.80
  -5   4   3   70.79    4.80
  -5   4   3   62.09    4.00
   5   4  -3   69.59    6.40
   5   4  -3   64.49    6.20
  -5   4   3   62.19    5.40
   5   4  -3   68.09    7.40
  -4  -4   3  213.68   11.20
  -4  -4   3  206.78   10.70
   4  -4  -3  222.18    9.80
  -4  -4   3  221.88   11.40
   4  -4  -3  224.08    9.70
  -4   4   3  218.78    9.70
   4   4  -3  238.98   12.50
  -4   4   3  231.18   10.00
  -4   4   3  229.08   10.10
  -4   4   3  230.18    9.90
   4   4  -3  217.18   10.50
   4   4  -3  225.58   11.30
  -3  -4   3   65.79    5.40
  -3  -4   3   46.50    5.00
  -3  -4   3   59.29    5.30
   3  -4  -3   59.59    4.30
   3   4  -3   64.19    5.10
  -3   4   3   51.69    4.00
   3   4  -3   58.19    5.50
   2  -4  -3  144.79    7.20
  -2  -4   3  131.39    7.40
  -2  -4   3  142.09    7.70
  -2   4   3  139.69    6.90
   2   4  -3  155.98    7.70
   2   4  -3  138.49    7.40
  -1  -4   3   91.69    5.40
   1  -4  -3   90.69    5.70
  -1  -4   3   89.59    5.80
  -1  -4   3   88.09    5.20
   1   4  -3   87.39    5.60
   1   4  -3   86.59    6.00
   1   4  -3   88.79    5.30
  -1   4   3   94.29    6.60
  -1   4   3   81.09    6.10
  -1   4   3   87.39    4.70
   1   4  -3   87.69    5.40
   0  -4   3  557.74   22.60
   0  -4  -3  574.74   22.90
   0  -4  -3  578.74   23.40
   0  -4  -3  508.95   24.10
   0  -4   3  569.14   23.40
   0  -4   3  586.34   22.70
   0   4  -3  561.84   23.40
   0   4   3  578.04   22.90
   0   4  -3  573.14   23.40
   0   4  -3  573.94   22.80
   0   4  -3  584.24   22.80
   0   4   3  578.24   22.90
   0   4   3  576.04   23.30
  -1  -4  -3   77.99    5.30
  -1  -4  -3   86.69    5.70
   1  -4   3   86.49    5.60
  -1  -4  -3   85.39    5.30
  -1   4  -3   81.09    5.30
   1   4   3   78.09    5.30
   1   4   3   80.29    5.40
  -1   4  -3   80.39    5.60
   1   4   3   85.79    5.50
  -2  -4  -3  213.48   10.90
  -2  -4  -3  236.28   11.10
   2  -4   3  242.88   10.80
  -2   4  -3  230.58   10.80
  -2   4  -3  245.48   10.70
   2   4   3  227.98   11.10
   2   4   3  230.18   11.00
   2   4   3  240.68   10.90
  -3  -4  -3   56.69    5.50
  -3  -4  -3   43.60    5.40
   3  -4   3   56.09    4.70
  -3  -4  -3   58.59    5.50
  -3   4  -3   51.89    4.80
  -3   4  -3   58.79    4.60
  -3   4  -3   49.50    4.10
   3   4   3   52.49    5.70
   3   4   3   61.69    7.20
   3   4   3   66.79    5.70
  -3   4  -3   52.29    4.10
   4  -4   3  680.23   28.40
   4  -4   3  745.63   28.90
  -4  -4  -3  698.63   29.80
  -4  -4  -3  727.53   29.40
   4  -4   3  729.83   28.40
  -4  -4  -3  685.03   30.50
  -4   4  -3  730.13   28.60
  -4   4  -3  737.23   28.90
  -4   4  -3  695.13   28.60
   4   4   3  687.33   29.70
  -4   4  -3  719.93   28.90
   4   4   3  720.13   29.90
   4   4   3  681.13   29.30
  -5  -4  -3   12.60    4.10
   5  -4   3   17.90    2.90
  -5  -4  -3   15.00    3.90
  -5  -4  -3   16.20    4.50
   5  -4   3   16.10    3.00
  -5   4  -3    9.00    3.20
  -5   4  -3   18.30    3.50
  -5   4  -3   11.70    3.00
   5   4   3   27.80    3.90
   5   4   3   17.00    4.10
   5   4   3   24.50    4.30
  -5   4  -3   20.20    3.40
   6  -4   3  153.18    8.20
  -6  -4  -3  137.59   10.10
   6  -4   3  168.68    8.40
  -6  -4  -3  156.88   10.20
  -6  -4  -3  142.09    9.20
  -6   4  -3  144.99    8.80
  -6   4  -3  151.38    8.30
  -6   4  -3  155.98    8.60
  -6   4  -3  167.98    8.80
   6   4   3  146.29    9.70
   6   4   3  145.89   10.10
  -7  -4  -3   28.50    6.20
  -7  -4  -3   39.30    5.50
  -7  -4  -3   23.20    5.50
   7  -4   3   36.80    4.50
   7  -4   3   32.00    3.90
  -7   4  -3   33.30    4.20
  -7   4  -3   20.80    5.20
  -7   4  -3   29.90    4.50
   7   4   3   26.40    5.70
  -7   4  -3   35.30    4.80
   7   4   3   35.70    6.00
  -8  -4  -3  125.19   11.40
   8  -4   3  107.29    9.30
  -8  -4  -3  118.59   10.00
   8  -4   3  142.79    9.20
  -8   4  -3  123.49    9.10
  -8   4  -3  111.89    9.70
  -8   4  -3  124.09    8.60
  -8   4  -3  125.09    8.30
   8   4   3  129.09   10.50
  -9  -4  -3    0.50    5.10
   9  -4   3   12.00    3.50
  -9  -4  -3    1.30    5.90
  -9   4  -3    8.20    5.10
  -9   4  -3   17.40    4.20
  -9   4  -3    2.00    5.50
   9   4   3   15.50    5.90
  -9   4  -3   13.30    4.00
 -10  -4  -3    4.80    7.20
 -10  -4  -3   11.50    5.60
 -10   4  -3   13.80    3.60
 -10   4  -3   11.70    5.50
 -10   4  -3    1.30    7.10
 -11  -4  -3   44.10   10.00
 -11  -4  -3   42.00    7.20
 -11   4  -3   29.90    8.10
  11   4   3   51.89    8.60
 -12  -4  -3    8.70   10.70
  12   4   3    3.40    6.00
 -12   4  -3    5.40    8.00
 -12  -5   3   21.50    9.50
  12   5  -3   47.20    8.70
 -11  -5   3   75.29   11.70
 -11  -5   3   71.29    8.60
 -11   5   3   60.59    9.60
 -11   5   3   68.59    8.60
 -10  -5   3    9.10    6.80
 -10  -5   3    9.00    6.90
  10  -5  -3    7.70    4.00
 -10   5   3   -6.60    5.70
 -10   5   3    4.80    5.20
  -9  -5   3   46.30    6.40
  -9  -5   3   58.19    8.60
  -9   5   3   45.30    6.80
  -9   5   3   39.20    6.10
  -8  -5   3   80.09    8.30
  -8  -5   3   83.99    9.90
   8  -5  -3   65.49    7.20
   8   5  -3   93.19   10.50
  -8   5   3   66.69    7.60
  -8   5   3   86.99    7.20
   8   5  -3   77.99    8.20
  -7  -5   3   93.09    8.90
   7  -5  -3   88.39    6.10
  -7   5   3   91.69    5.80
   7   5  -3   92.59    8.90
   7   5  -3   94.39    8.20
  -7   5   3   97.19    7.00
  -7   5   3  100.99    7.40
  -6  -5   3  120.89    8.10
   6  -5  -3  125.19    6.50
  -6  -5   3  120.49    9.10
  -6   5   3  120.59    7.30
  -6   5   3  121.99    6.70
  -6   5   3  123.79    6.40
  -6   5   3  132.69    7.20
   6   5  -3  113.89    8.80
   6   5  -3  130.29    9.30
  -5  -5   3   17.40    3.80
  -5  -5   3   10.10    4.10
  -5  -5   3   16.50    4.30
  -5   5   3   20.90    3.10
  -5   5   3   11.00    2.90
   5   5  -3   22.50    4.30
  -5   5   3   17.00    2.60
  -5   5   3   16.70    2.80
   5   5  -3   22.40    3.70
   5   5  -3   17.70    4.30
  -4  -5   3  170.28   10.00
   4  -5  -3  193.38    9.00
  -4  -5   3  189.68   10.20
  -4  -5   3  190.68    9.90
   4   5  -3  192.18    9.60
   4   5  -3  190.08   10.40
   4   5  -3  188.88   10.20
  -4   5   3  189.08   10.90
  -4   5   3  188.58    9.20
   3  -5  -3   16.40    3.10
  -3  -5   3   13.00    3.30
  -3  -5   3   17.40    3.60
   3   5  -3   15.40    3.30
   3   5  -3   18.70    3.80
  -3   5   3   17.30    2.70
  -2  -5   3   34.30    4.10
  -2  -5   3   33.50    3.60
   2  -5  -3   33.80    3.70
  -2  -5   3   34.50    3.80
   2   5  -3   34.30    3.90
  -2   5   3   33.10    3.90
   2   5  -3   33.10    3.90
  -1  -5   3  108.49    7.50
  -1  -5   3  122.79    7.10
  -1  -5   3  101.59    8.10
   1  -5  -3  115.09    6.70
   1   5  -3  102.19    7.10
   1   5  -3  109.19    6.30
  -1   5   3  107.49    6.30
   1   5  -3  110.19    6.20
   1   5  -3   98.39    9.50
   0  -5   3  340.87   13.30
   0  -5  -3  309.87   14.00
   0  -5  -3  308.07   14.30
   0  -5   3  315.47   14.30
   0  -5  -3  310.87   13.40
   0  -5   3  330.37   13.30
   0   5   3  318.27   14.10
   0   5  -3  323.37   15.20
   0   5  -3  322.87   13.50
   0   5  -3  311.87   14.40
   0   5   3  316.67   13.60
   0   5  -3  310.07   13.30
   0   5   3  315.87   13.50
   1  -5   3  417.16   18.20
  -1  -5  -3  424.66   18.40
  -1  -5  -3  417.06   18.30
  -1  -5  -3  433.86   17.90
   1   5   3  428.56   18.00
  -1   5  -3  432.36   18.40
   1   5   3  428.66   18.00
  -1   5  -3  431.36   18.30
   1   5   3  411.26   18.60
  -2  -5  -3  404.66   17.50
  -2  -5  -3  425.96   18.00
  -2  -5  -3  400.46   18.00
  -2   5  -3  409.26   17.50
  -2   5  -3  410.16   17.60
   2   5   3  397.96   17.60
   2   5   3  410.26   17.70
   2   5   3  399.86   17.70
  -3  -5  -3  248.78   12.40
  -3  -5  -3  237.88   12.10
  -3  -5  -3  257.67   12.20
  -3   5  -3  255.67   11.90
  -3   5  -3  246.68   11.90
   3   5   3  270.97   12.20
   3   5   3  254.57   12.50
   3   5   3  262.07   12.40
  -4  -5  -3  107.89    7.70
  -4  -5  -3  107.09    7.50
  -4  -5  -3  109.29    7.90
   4   5   3  108.29    9.10
   4   5   3  108.69    7.80
  -4   5  -3  109.69    6.90
  -4   5  -3  109.09    6.90
  -5  -5  -3  255.57   16.70
  -5  -5  -3  252.27   14.10
   5   5   3  267.47   13.90
   5   5   3  268.37   13.90
  -5   5  -3  288.87   12.40
  -5   5  -3  278.47   12.50
  -5   5  -3  278.67   12.80
  -6  -5  -3   14.80    5.20
  -6  -5  -3   20.90    5.00
  -6   5  -3   10.50    3.80
  -6   5  -3   21.70    3.90
   6   5   3   29.20    5.00
  -6   5  -3   19.90    4.10
   6   5   3   26.30    5.40
  -7  -5  -3  308.77   17.00
  -7  -5  -3  329.17   16.50
  -7   5  -3  325.97   15.80
   7   5   3  312.97   20.70
  -7   5  -3  354.66   15.80
  -7   5  -3  314.47   15.40
  -8  -5  -3    5.60    5.00
  -8  -5  -3    9.60    6.00
  -8   5  -3   13.60    4.50
  -8   5  -3   15.40    4.90
  -8   5  -3    6.70    5.10
   8   5   3   32.20    6.80
  -9  -5  -3    9.70    6.20
  -9  -5  -3   19.70    7.50
   9   5   3   18.10    6.50
  -9   5  -3   16.60    5.60
  -9   5  -3   21.20    6.00
  -9   5  -3    9.80    4.30
 -10  -5  -3    5.60    6.50
 -10  -5  -3    2.70    7.40
 -10   5  -3    3.50    3.50
  10   5   3    4.90    7.10
 -10   5  -3    2.70    5.70
 -10   5  -3    9.80    6.50
 -11  -5  -3    9.50    8.70
 -11   5  -3    1.70    7.70
  11   5   3   14.80    7.20
 -12  -6   3  111.99   13.20
 -12   6   3   87.39   10.30
  12   6  -3   89.59   12.10
 -11  -6   3    1.20    7.90
 -11   6   3    9.50    6.10
 -11   6   3    4.50    5.80
  11   6  -3   13.10    8.40
 -10  -6   3   63.29    9.40
 -10   6   3   72.59    8.90
 -10   6   3   80.49    8.60
  -9  -6   3    3.20    6.30
  -9  -6   3    5.10    5.60
  -9   6   3    6.50    5.40
  -9   6   3   10.30    5.00
  -8  -6   3  163.18   11.50
  -8  -6   3  151.68   11.70
  -8   6   3  162.08    9.60
  -8   6   3  149.39    9.80
   8   6  -3  153.58   11.20
  -7  -6   3   15.20    5.20
  -7  -6   3   16.90    6.10
   7   6  -3   15.20    5.00
   7   6  -3   10.80    5.30
  -7   6   3    8.00    3.70
  -7   6   3   13.10    4.10
  -7   6   3    7.10    3.20
  -6  -6   3   67.29    7.50
  -6  -6   3   63.89    7.40
  -6   6   3   70.79    5.10
   6   6  -3   58.59    6.90
   6   6  -3   66.49    7.10
  -6   6   3   68.89    5.90
  -6   6   3   76.89    5.30
  -6   6   3   60.99    5.40
  -5  -6   3   43.30    5.40
  -5  -6   3   34.70    5.20
   5   6  -3   56.39    6.40
   5   6  -3   35.90    5.50
  -5   6   3   41.40    4.40
  -5   6   3   32.00    3.60
  -4  -6   3   89.19    6.80
  -4  -6   3  124.19   11.40
   4  -6  -3   89.89    6.20
  -4   6   3   98.99    5.90
  -4   6   3   81.99    6.40
   4   6  -3   89.29    7.20
  -3  -6   3   23.10    3.90
  -3  -6   3   21.90    4.10
   3  -6  -3   30.60    3.70
   3   6  -3   18.30    3.80
   2  -6  -3   12.90    3.40
  -2  -6   3   10.60    3.70
  -2  -6   3   12.40    3.20
  -2  -6   3    5.30    3.80
   2   6  -3   10.00    4.10
   2   6  -3   14.10    3.40
  -2   6   3    8.90    2.80
  -1  -6   3  104.99    7.30
   1  -6  -3  110.99    7.10
  -1  -6   3  115.59    6.30
  -1  -6   3  103.89    6.00
   1   6  -3  108.39    6.50
   1   6  -3  113.69    7.70
   1   6  -3   96.69    6.20
   1   6  -3  103.89    6.90
  -1   6   3   98.79    6.50
   0  -6  -3   61.89    4.30
   0  -6   3   61.29    6.00
   0  -6  -3   47.40    4.20
   0  -6  -3   59.69    6.00
   0   6   3   57.99    4.70
   0   6  -3   55.49    6.10
   0   6  -3   53.99    4.40
   0   6   3   55.69    4.60
   0   6   3   56.29    5.30
   0   6  -3   63.09    4.40
   0   6  -3   59.59    5.50
  -1  -6  -3   23.70    4.20
  -1  -6  -3   23.50    3.30
  -1  -6  -3   36.50    4.20
   1  -6   3   23.40    3.90
  -1   6  -3   37.10    4.40
  -1   6  -3   24.50    3.70
   1   6   3   25.40    3.50
   1   6   3   27.20    3.50
   1   6   3   22.50    3.70
   2  -6   3   64.89    6.00
  -2  -6  -3   67.39    5.60
  -2  -6  -3   62.79    6.40
  -2   6  -3   59.59    5.30
   2   6   3   76.09    5.70
   2   6   3   71.79    5.80
  -2   6  -3   63.39    6.00
  -3   6  -3   15.90    3.30
   3   6   3   11.50    3.60
  -3   6  -3   13.60    3.50
   3   6   3   14.30    3.70
  -4  -6  -3  606.04   26.50
  -4  -6  -3  635.34   26.60
  -4   6  -3  616.04   25.80
   4   6   3  628.74   26.60
  -4   6  -3  591.64   25.70
  -5  -6  -3   45.80    5.70
  -5  -6  -3   33.50    5.70
   5   6   3   38.10    5.80
  -5   6  -3   33.40    4.50
  -5   6  -3   50.59    5.10
   5   6   3   50.19    6.00
  -6  -6  -3  236.38   13.70
  -6  -6  -3  237.98   13.90
  -6   6  -3  237.58   12.40
  -6   6  -3  254.77   11.80
  -6   6  -3  249.68   12.30
  -6   6  -3  254.27   12.00
   6   6   3  244.18   13.80
   6   6   3  250.17   14.50
  -7  -6  -3   16.20    5.60
  -7  -6  -3   14.30    5.90
   7   6   3   31.60    6.70
  -7   6  -3   18.50    4.30
  -7   6  -3   16.90    4.30
  -7   6  -3   17.30    4.60
  -7   6  -3   10.10    4.40
   7   6   3   28.90    6.20
  -8  -6  -3  160.18   12.20
  -8  -6  -3  179.48   12.50
   8   6   3  177.08   12.60
  -8   6  -3  154.68    9.80
  -8   6  -3  161.38   11.80
  -8   6  -3  162.08   10.50
  -8   6  -3  157.78   10.30
   8   6   3  160.88   12.70
  -9  -6  -3   12.00    6.30
  -9  -6  -3    0.20    6.60
  -9   6  -3    3.10    4.40
  -9   6  -3    5.00    4.30
   9   6   3   11.60    6.30
  -9   6  -3   -0.50    5.60
  -9   6  -3    7.60    4.90
 -10  -6  -3   19.40    7.70
 -10  -6  -3   27.50    8.00
 -10   6  -3   24.20    6.70
 -10   6  -3   16.80    6.70
  10   6   3   18.80    8.40
 -10   6  -3   16.40    4.50
 -11  -6  -3   12.90    8.70
  11   6   3   13.40    7.50
 -11  -7   3   89.59   14.10
 -11  -7   3  100.59   11.30
  11   7  -3  113.09   13.10
 -11   7   3  105.89   10.50
  11   7  -3  125.49   14.50
 -10  -7   3   15.30    8.30
 -10   7   3    8.00    5.10
 -10   7   3   12.50    5.30
  -9  -7   3  127.29   11.90
  -9  -7   3  137.99   11.80
  -9   7   3  131.49    9.30
  -9   7   3  132.39    9.50
  -8  -7   3   28.80    7.30
  -8  -7   3   21.70    7.20
   8   7  -3   24.40    7.30
  -8   7   3   17.40    3.70
  -8   7   3   27.70    4.10
  -7  -7   3  116.09   10.40
  -7  -7   3  107.49    9.80
  -7   7   3  102.59    7.50
  -7   7   3  107.79    7.40
  -6  -7   3   21.50    5.50
  -6  -7   3   22.00    5.90
  -6   7   3   30.10    4.40
   6   7  -3   21.60    5.70
   6   7  -3   22.30    5.60
   5  -7  -3   10.20    3.50
  -5  -7   3    3.00    4.20
  -5  -7   3   14.50    4.30
  -5   7   3    6.70    3.70
  -5   7   3    9.60    3.00
   5   7  -3    7.50    4.10
   4  -7  -3  105.79    7.40
  -4  -7   3  115.99    8.30
   4   7  -3  107.89    8.00
  -4   7   3  100.69    7.50
  -4   7   3   93.59    6.60
  -3  -7   3   32.00    4.30
   3  -7  -3   41.40    4.50
  -3  -7   3   39.20    5.20
   3   7  -3   27.20    4.60
  -3   7   3   29.20    3.60
   2  -7  -3  101.29    6.90
  -2  -7   3   78.29    7.30
  -2  -7   3   93.69    6.30
  -2   7   3   73.59    7.10
   2   7  -3   95.69    6.60
  -1  -7   3  108.29    6.40
  -1  -7   3   93.49    7.90
   1  -7  -3  113.59    7.70
   1   7  -3  116.39    6.80
   1   7  -3  114.69    6.60
   1   7  -3  110.89    8.10
   0  -7  -3  118.39   10.70
   0  -7  -3  124.89    7.00
   0  -7   3   98.19   11.80
   0   7   3  120.69    6.80
   0   7  -3  107.69    8.50
   0   7  -3  133.99   12.10
   0   7   3  114.09    7.10
   0   7  -3  117.59    6.40
  -1  -7  -3  148.59    9.30
   1  -7   3  153.28   11.50
  -1  -7  -3  166.08    8.10
   1   7   3  145.29    8.30
  -1   7  -3  147.59   13.00
   2  -7   3    4.80    4.10
  -2  -7  -3    4.20    3.80
  -2  -7  -3   -1.80    3.90
  -2   7  -3    8.40    4.40
   2   7   3    5.40    3.30
   2   7   3   -1.10    3.00
  -3  -7  -3  502.25   22.60
  -3  -7  -3  573.94   23.80
   3   7   3  501.15   22.80
  -3   7  -3  509.65   23.90
   3   7   3  517.45   22.80
  -4  -7  -3   14.70    4.80
  -4  -7  -3    5.80    3.70
   4   7   3    9.30    4.50
  -4   7  -3    7.90    5.00
   4   7   3   13.30    4.10
  -5  -7  -3  247.98   13.60
  -5  -7  -3  250.07   14.50
  -5   7  -3  237.98   14.50
   5   7   3  250.07   14.10
   5   7   3  246.58   15.50
  -6  -7  -3    6.00    9.30
  -6  -7  -3   13.60    5.70
   6   7   3   15.00    5.70
   6   7   3   22.50    5.50
  -7  -7  -3  190.08   13.10
  -7  -7  -3  194.08   13.80
   7   7   3  180.78   13.40
   7   7   3  189.58   12.60
  -8  -7  -3    6.50    6.30
  -8  -7  -3    3.30    6.10
   8   7   3   15.80    5.90
  -8   7  -3   11.80    5.50
  -8   7  -3   -0.70    4.50
   8   7   3   13.20    6.90
  -9  -7  -3   27.60    7.40
  -9  -7  -3   15.30    7.10
   9   7   3   26.30    7.40
  -9   7  -3    9.90    6.30
  -9   7  -3   23.40    6.00
  -9   7  -3   21.30    5.40
 -10  -7  -3   16.70    8.30
 -10  -7  -3    5.80    6.50
 -10   7  -3    6.30    4.50
 -10   7  -3    4.20    5.30
  10   7   3   11.00    8.40
 -10   7  -3    2.90    5.80
 -11  -7  -3   33.10    8.50
 -11  -7  -3   22.10    9.20
 -11   7  -3   33.30    8.00
 -11   8   3   10.00    5.50
  11   8  -3   19.50    8.40
 -11   8   3    3.90    5.00
 -10  -8   3   15.50    7.30
  10   8  -3   27.00    9.80
 -10   8   3   28.30    5.20
  -9  -8   3    7.50    6.90
  -9  -8   3    5.30    7.10
  -9   8   3    4.80    3.50
  -8  -8   3   18.30    6.80
  -8  -8   3   13.30    6.50
   8   8  -3   21.20    6.80
  -8   8   3   19.50    4.30
  -8   8   3   12.70    4.50
  -7  -8   3    9.90    6.30
  -7   8   3   18.60    4.50
   7   8  -3   14.10    5.70
  -6  -8   3   18.70    5.70
  -6  -8   3   24.10    6.60
   6   8  -3   19.70    5.70
  -6   8   3   30.10    4.90
   5  -8  -3   43.00    5.20
  -5  -8   3   37.10    6.80
  -5   8   3   36.10    5.60
   5   8  -3   38.50    6.00
  -4  -8   3   21.40    4.70
  -4  -8   3   12.00    5.30
   4  -8  -3    0.90    6.30
   4   8  -3   14.50    4.20
  -4   8   3   18.30    7.20
   3  -8  -3  201.98   11.30
  -3  -8   3  187.38   11.60
  -3  -8   3  182.48   10.80
   3   8  -3  203.08   11.00
  -2  -8   3    5.20    3.20
  -2  -8   3    5.40    4.20
   2  -8  -3    7.00    4.00
   2   8  -3    4.70    4.50
   2   8  -3    7.70    3.40
   2   8  -3    2.00    3.60
  -1  -8   3  117.69    8.40
   1  -8  -3  101.29    8.10
  -1  -8   3   92.59    6.30
   1   8  -3  104.69    6.60
   1   8  -3   88.29    8.40
   1   8  -3   97.39    6.70
   0  -8  -3   72.89    4.80
   0  -8   3   73.69    7.30
   0  -8  -3   70.29    7.00
   0   8   3   69.29    5.60
   0   8  -3   73.39    5.30
   0   8   3   69.89    5.50
   0   8  -3   74.49    7.60
   1  -8   3   59.39    6.60
  -1  -8  -3   40.20    6.10
  -1  -8  -3   43.70    5.90
   1   8   3   50.59    5.30
   1   8   3   42.20    4.80
  -1   8  -3   43.20    5.60
   2  -8   3  521.05   22.10
  -2  -8  -3  466.05   21.10
  -2  -8  -3  491.05   22.40
   2   8   3  480.65   21.60
   2   8   3  487.65   21.60
  -3  -8  -3  109.19    9.00
  -3  -8  -3   86.89    7.70
   3   8   3   96.39    8.10
   3   8   3   97.09    7.90
  -3   8  -3  100.29    8.20
  -4  -8  -3  660.63   30.70
  -4  -8  -3  728.43   31.60
   4   8   3  712.03   31.10
   4   8   3  717.33   30.90
  -4   8  -3  748.93   30.70
  -5  -8  -3   38.10    6.90
  -5  -8  -3   32.40    5.30
   5   8   3   36.80    6.30
   5   8   3   28.40    5.70
  -5   8  -3   41.70    5.70
  -6  -8  -3  133.79   10.40
  -6  -8  -3  110.09   11.80
   6   8   3  105.59    9.70
  -6   8  -3  110.69    9.50
   6   8   3  100.29   10.40
  -7  -8  -3   52.29    8.70
  -7  -8  -3   49.90    8.40
  -7   8  -3   51.79    6.40
   7   8   3   64.19    8.50
  -8  -8  -3   19.30    7.20
  -8   8  -3   13.50    5.20
   8   8   3   18.40    7.00
  -9  -8  -3    5.20    6.00
  -9  -8  -3   18.00    7.60
  -9   8  -3   23.00    5.60
 -10  -8  -3    7.50    7.50
 -10  -8  -3    0.60    6.60
 -10   8  -3    8.00    6.10
 -10   8  -3   11.90    5.10
  10   8   3   15.00   10.20
  10   9  -3   11.80   10.00
  -9  -9   3   38.90    8.80
  -9   9   3   23.60    4.90
   9   9  -3   48.70   10.10
  -8  -9   3    6.30    7.30
  -8  -9   3    2.50    4.90
  -7  -9   3   13.40    5.70
  -7   9   3   16.90    5.00
   7   9  -3    8.20    5.70
  -6  -9   3   23.70    5.80
  -6  -9   3    9.90    6.80
  -6   9   3   10.70    4.80
   6   9  -3   11.60    5.30
  -5  -9   3   10.80    4.70
   5  -9  -3   11.20    4.70
  -5  -9   3   12.40    6.30
  -5   9   3    4.60    4.50
   5   9  -3   12.10    5.40
  -4  -9   3   67.29    8.10
   4  -9  -3   74.19    7.80
  -4  -9   3   74.09    9.30
   4   9  -3   74.19    7.90
  -4   9   3   82.69    8.00
   3  -9  -3   18.20    5.00
  -3  -9   3   20.90    4.40
  -3  -9   3   10.40    5.60
   3   9  -3   15.70    5.80
  -3   9   3    9.90    4.80
   3   9  -3   13.20    4.70
   3   9  -3   17.00    4.80
   2  -9  -3   64.79    6.90
  -2  -9   3   48.60    6.70
  -2  -9   3   56.09    5.70
   2   9  -3   65.19    6.40
   2   9  -3   55.59    6.40
   2   9  -3   53.99    7.20
  -1  -9   3   68.89    7.30
   1  -9  -3   81.79    8.60
   1   9  -3   85.59    6.60
   1   9  -3   63.89    7.50
   1   9  -3   64.39    6.00
   0  -9   3   32.40    5.70
   0  -9  -3   36.10    6.10
   0   9   3   37.80    4.30
   0   9   3   32.20    4.30
   0   9  -3   30.50    5.80
   0   9  -3   27.70    3.80
  -1  -9  -3   32.10    4.10
   1  -9   3   40.00    5.90
  -1  -9  -3   42.00    6.60
  -1   9  -3   34.50    5.90
   1   9   3   41.10    5.00
   1   9   3   48.90    5.80
   2  -9   3   15.10    5.10
  -2  -9  -3   10.90    3.80
  -2  -9  -3   10.00    5.30
   2   9   3    6.00    3.80
   2   9   3   10.60    4.20
  -2   9  -3    7.40    5.00
  -3  -9  -3  110.79   11.00
  -3  -9  -3  111.39    8.40
   3   9   3  123.59    9.20
   3   9   3  118.09    9.20
  -3   9  -3  121.49    9.70
  -4  -9  -3   34.50    5.60
  -4  -9  -3   42.70    7.50
   4   9   3   52.69    6.30
   4   9   3   31.10    6.20
  -4   9  -3   49.40    8.10
  -5  -9  -3  121.39   12.10
  -5   9  -3  121.69   10.40
   5   9   3  133.99   10.40
   5   9   3  128.59   10.90
  -6  -9  -3   17.70    5.70
   6   9   3   15.50    6.60
  -6   9  -3   27.40    5.80
  -7  -9  -3  101.59   10.50
  -7  -9  -3   95.79   11.10
  -7   9  -3   86.39    8.40
   7   9   3   63.39    8.20
  -8  -9  -3   15.80    7.80
  -8  -9  -3    5.40    5.50
  -8   9  -3   21.80    5.80
   8   9   3   32.10    8.10
  -9  -9  -3   19.50    9.00
  -9   9  -3   10.90    5.50
   9   9   3   11.80    7.20
 -10  -9  -3   27.40    8.90
  10   9   3   22.90    8.50
  -9 -10   3    7.00    8.90
   9  10  -3    7.30    8.50
  -9  10   3    0.10    5.80
   9  10  -3    3.60    7.30
  -8 -10   3   81.69   11.70
   8  10  -3   82.19   12.50
   8  10  -3   79.49   11.70
  -8  10   3   75.79    7.80
  -7 -10   3    1.90    7.10
  -7 -10   3    7.30    4.60
  -7  10   3   -3.30    4.90
   7  10  -3   -0.50    6.10
  -6 -10   3   41.00    7.50
  -6 -10   3   60.29    9.10
  -6  10   3   55.59    6.90
   6  10  -3   56.69    9.30
   6  10  -3   51.89    7.40
   5 -10  -3   29.20    5.70
  -5 -10   3   21.90    8.20
  -5 -10   3   21.40    9.30
  -5  10   3   25.80    5.70
   5  10  -3   25.00    8.00
   5  10  -3   12.90    5.90
   4 -10  -3   55.89    6.90
  -4 -10   3   59.69    8.50
  -4 -10   3   50.49    6.50
   4  10  -3   52.99    9.10
  -4  10   3   59.09    7.10
   4  10  -3   48.80    7.00
   4  10  -3   58.59    7.50
  -3 -10   3   25.70    7.00
   3 -10  -3   49.10    7.00
  -3 -10   3   41.50    7.00
   3  10  -3   43.90    8.20
   3  10  -3   43.10    6.20
   3  10  -3   57.09    6.60
  -3  10   3   39.00    6.50
   2 -10  -3   43.90    6.60
  -2 -10   3   36.20    7.30
  -2 -10   3   33.00    6.80
   2  10  -3   47.30    5.80
   2  10  -3   47.40    7.70
   2  10  -3   50.29    6.10
  -1 -10   3   23.10    6.20
   1 -10  -3   12.00    5.50
   1  10  -3   13.40    4.20
   1  10  -3   17.60    4.30
   1  10  -3   15.40    6.20
   0 -10  -3   17.60    6.00
   0 -10   3   11.00    5.70
   0  10   3   15.50    4.00
   0  10  -3   18.10    6.10
   0  10   3   19.30    3.80
   1 -10   3    2.80    5.20
  -1 -10  -3   -2.20    2.80
  -1 -10  -3    2.40    5.50
   1  10   3    6.60    4.10
   1  10   3    8.00    4.10
  -1  10  -3    8.70    5.50
  -2 -10  -3   27.10    4.80
   2 -10   3   36.20    6.30
  -2 -10  -3   39.30    7.20
   2  10   3   32.10    5.50
  -2  10  -3   44.80    6.60
   2  10   3   33.00    5.50
  -3 -10  -3   20.00    5.00
  -3 -10  -3   27.40    7.30
  -3  10  -3   26.40    6.20
   3  10   3   21.10    6.10
   3  10   3   37.60    6.30
  -4 -10  -3   33.30    5.70
  -4  10  -3   33.80    6.10
   4  10   3   18.10    5.40
  -5 -10  -3   38.00    6.30
  -5 -10  -3   47.30    9.20
  -5  10  -3   45.70    7.30
   5  10   3   43.10    7.70
   5  10   3   35.50    6.60
  -6 -10  -3   22.60    8.50
   6  10   3   27.50    7.40
  -6  10  -3   24.10    6.30
   6  10   3   30.20    6.20
  -7 -10  -3    4.70    8.10
  -7 -10  -3   -9.60    4.30
   7  10   3   11.20    7.40
  -7  10  -3    2.10    5.80
  -8 -10  -3   22.70    8.70
   8  10   3   40.90    8.30
  -8  10  -3   19.00    6.60
  -9 -10  -3   14.50    8.20
  -9  10  -3   21.30    6.40
   9  10   3    6.60    7.00
  -8 -11   3    8.70    8.00
   8  11  -3   12.50   10.70
   8  11  -3   -8.00    7.50
  -8  11   3    5.30    5.70
  -7 -11   3    9.10    7.50
  -7  11   3   13.60    5.90
   7  11  -3   20.40    7.40
   7  11  -3   18.20    9.60
  -6 -11   3   21.10    9.10
   6  11  -3   16.30    8.20
  -6  11   3   16.00    5.90
   6  11  -3   10.50    7.20
  -5 -11   3   13.30    7.30
   5 -11  -3    5.70    5.40
  -5 -11   3   24.10    5.90
  -5  11   3    0.80    5.40
   5  11  -3   15.10    5.90
   5  11  -3   29.80    9.60
   5  11  -3   10.10    7.40
  -4 -11   3   48.00    7.50
  -4 -11   3   54.89    9.50
   4 -11  -3   48.30    7.50
   4  11  -3   50.79    7.00
   4  11  -3   46.70    9.10
   4  11  -3   50.49    7.40
  -4  11   3   53.09    7.60
   3 -11  -3   22.00    6.60
  -3 -11   3   21.90    7.50
   3  11  -3   23.30    8.00
   3  11  -3   31.20    6.20
   3  11  -3   23.40    6.20
  -3  11   3   28.20    6.80
   2 -11  -3  102.39   10.10
  -2 -11   3  101.69   10.50
  -2 -11   3   71.19    9.00
   2  11  -3  113.79   11.60
   2  11  -3  112.29    9.00
   2  11  -3   82.79    8.40
  -2  11   3  102.59   10.40
   1 -11  -3   14.10    6.40
   1  11  -3   10.40    4.50
   0 -11   3   37.30   10.70
   0 -11  -3   34.20    7.80
   1 -11   3    3.50    5.70
   1  11   3    2.70    4.30
   1  11   3    5.30    4.30
  -1  11  -3    8.70    6.20
  -2 -11  -3   10.20    6.40
   2 -11   3   11.60    6.10
  -2 -11  -3   12.10    4.00
   2  11   3    5.20    4.90
   2  11   3   11.40    4.80
  -2  11  -3    6.50    6.10
  -3 -11  -3   32.90    5.60
  -3 -11  -3   43.60    8.60
   3  11   3   44.50    6.60
  -3  11  -3   49.90    7.80
   3  11   3   43.40    6.80
  -4 -11  -3    4.60    5.00
  -4 -11  -3   11.70    7.00
  -4  11  -3    0.20    5.30
   4  11   3   10.60    6.30
  -5 -11  -3    8.30    6.60
  -5 -11  -3   17.30    8.40
  -5  11  -3   16.10    6.50
   5  11   3   25.00    6.40
   5  11   3   20.10    6.80
  -6 -11  -3   -3.10    7.30
   6  11   3   -2.60    6.00
  -6  11  -3   11.30    6.50
  -7 -11  -3    6.50    7.20
   7  11   3    0.20    7.30
  -7  11  -3    5.90    6.50
  -8 -11  -3   -8.60    7.90
  -8  11  -3   -3.90    6.00
   8  11   3   -3.60    7.30
  -7 -12   3   10.90    9.70
   7  12  -3   31.60    8.80
  -7  12   3   10.60    7.80
   7  12  -3   34.70    9.70
  -6 -12   3   13.40    9.10
   6  12  -3    9.00    8.20
  -5 -12   3  144.69   14.50
   5  12  -3  154.78   15.40
   5  12  -3  139.99   12.70
  -5  12   3  137.99   13.70
   4 -12  -3   12.90    7.60
  -4 -12   3   -1.30    7.20
  -4  12   3   -1.90    5.50
   4  12  -3   -2.90    8.40
   4  12  -3   10.10    6.20
   4  12  -3    9.30    6.10
   3 -12  -3  115.29   11.80
  -3 -12   3  127.49   14.00
   3  12  -3  101.99    9.70
  -3  12   3   99.19   11.70
   3  12  -3  125.09   10.50
   3  12  -3  121.99   15.00
   2 -12  -3   10.60    6.70
  -2 -12   3   11.30    7.20
   2  12  -3    7.20    5.00
   2  12  -3    4.00    8.00
  -2  12   3    0.80    6.60
   2  12  -3    2.90    5.20
   1 -12  -3  133.19   11.90
  -1 -12   3  116.09   12.40
   1  12  -3  121.39   13.30
  -1  12   3  117.19   12.30
   1  12  -3  111.89    8.50
   1  12  -3  127.79    9.00
   0 -12   3   17.90    7.20
   0 -12  -3    9.00    6.90
   0  12  -3    7.40    6.80
  -1 -12  -3   86.59   11.10
   1 -12   3  104.59   12.00
  -1  12  -3   86.49   10.60
   2 -12   3   -1.20    6.10
  -2 -12  -3   11.50    7.70
   2  12   3    3.90    5.00
  -2  12  -3    5.80    6.40
   2  12   3    3.80    5.00
  -3 -12  -3    7.60    7.50
  -3  12  -3    8.40    6.20
   3  12   3    6.50    5.30
   3  12   3    4.60    5.20
  -4 -12  -3    4.00    8.30
   4  12   3    5.40    6.30
  -4  12  -3   14.40    6.50
   4  12   3    9.00    5.70
  -5 -12  -3    1.60    7.60
  -5  12  -3    4.80    6.50
   5  12   3   10.50    7.30
  -6 -12  -3    5.90    8.70
  -6  12  -3    9.80    7.00
   6  12   3    1.50    6.80
  -7  12  -3   -5.20    6.30
   7  12   3   11.80   10.60
  -6  13   3   38.10    8.00
   6  13  -3   29.70    8.80
   5  13  -3    9.30    9.30
  -5  13   3   -3.20    5.80
  -4 -13   3   18.50    9.70
   4 -13  -3   25.30    8.30
  -4  13   3   33.90    8.70
   4  13  -3   30.20    7.40
   4  13  -3   20.20   10.50
  -3 -13   3    8.60    8.50
   3 -13  -3   25.30    7.90
   3  13  -3   14.60    6.50
  -3  13   3   11.30    6.90
   3  13  -3   24.90    7.90
   3  13  -3   18.80   10.40
   2 -13  -3   37.30    8.70
  -2 -13   3   29.20    8.60
   2  13  -3   37.80    6.80
   2  13  -3   37.40    9.10
  -2  13   3   42.70    8.40
   2  13  -3   27.70    5.90
  -1 -13   3   -6.80    7.00
   1 -13  -3   -7.00    6.40
   1  13  -3    4.30    8.60
  -1  13   3    0.30    7.10
   0 -13   3   13.10    7.30
   0 -13  -3   15.60    7.20
   0  13  -3   11.40    7.10
   0  13   3   19.30    8.00
  -1 -13  -3   23.90    8.10
   1 -13   3   12.20    7.80
  -1  13  -3    9.10    7.90
   1  13   3   14.00    4.90
  -2 -13  -3   12.70    8.20
  -2  13  -3   21.30    7.80
  -3 -13  -3    7.60    7.70
   3  13   3    4.60    6.60
  -3  13  -3    7.00    6.90
  -4 -13  -3   -1.70    7.80
  -4  13  -3    5.10    6.80
  -5 -13  -3    7.00    8.70
  -5  13  -3    1.10    6.60
   5  13   3   15.10    8.30
  -4 -14   3   11.10    9.60
   4 -14  -3    3.80    7.00
   4  14  -3    7.00    6.20
  -4  14   3   -2.30    6.30
   4  14  -3   13.60   11.90
   3 -14  -3   52.79    9.30
  -3 -14   3   36.20   11.10
   3  14  -3   40.40    8.10
  -3  14   3   34.10    8.90
   3  14  -3   40.00   13.20
   2 -14  -3    5.20    7.20
   2  14  -3   -4.60    4.80
  -2  14   3    0.40    7.00
   1 -14  -3   38.80    9.80
  -1  14   3   41.20    9.90
   0 -14   3    4.60    8.30
   0 -14  -3    4.80    7.80
   0  14   3    5.40    8.60
   0  14  -3    0.10    7.80
   1 -14   3   37.30    8.80
   1  14   3   27.60    5.60
  -1  14  -3   19.30    8.10
   1  14   3   22.30    5.20
  -2 -14  -3    7.40    9.10
   2  14   3   13.90    6.40
  -2  14  -3   10.00    7.60
  -3 -14  -3   14.20    9.80
  -3  14  -3   -5.30    6.10
 -13   0   4    5.30    7.80
 -12   0   4   69.09   10.40
  11   0  -4   23.60    6.10
 -11   0   4   32.20    7.20
  10   0  -4   42.00    6.30
 -10   0   4   31.30    6.70
 -10   0   4   43.10    7.90
  -9   0   4   18.70    5.80
   9   0  -4   11.90    4.30
  -9   0   4   16.00    5.10
   8   0  -4   19.70    4.30
  -8   0   4   25.10    5.40
  -8   0   4   25.30    5.60
  -7   0   4   17.00    6.50
  -6   0   4  490.05   21.10
  -6   0   4  459.55   21.20
   6   0  -4  503.85   21.20
   5   0  -4   10.90    3.10
  -5   0   4    3.60    3.20
   5   0  -4    5.00    2.90
  -5   0   4   11.70    3.50
  -4   0   4  417.16   17.60
   4   0  -4  399.06   18.10
   4   0  -4  405.66   17.40
  -4   0   4  413.66   17.50
  -2   0   4  496.95   20.40
  -2   0   4  516.05   19.70
  -2   0   4  476.25   20.40
   2   0  -4  482.05   20.40
   2   0  -4  546.65   19.80
   2   0  -4  489.55   20.30
   0   0  -4  956.30   37.40
   0   0   4  943.31   37.40
   0   0  -4  963.20   37.40
  -1   0  -4   54.49    4.30
   1   0   4   60.89    7.30
   1   0   4   52.79    4.30
   2   0   4   38.10    4.30
   2   0   4   43.30    4.30
  -2   0  -4   37.90    4.10
  -3   0  -4   -0.90    3.00
  -3   0  -4    4.00    2.40
   3   0   4    2.00    2.60
  -3   0  -4    4.70    2.80
   3   0   4    6.20    2.70
   3   0   4    5.50    2.70
  -4   0  -4 1855.51   70.09
  -4   0  -4 1792.02   70.69
  -4   0  -4 1775.62   70.59
   4   0   4 1775.42   70.49
   4   0   4 1778.72   70.59
   4   0   4 1763.72   70.19
  -5   0  -4    1.00    3.60
  -5   0  -4   -2.20    3.20
   5   0   4    2.80    3.00
   5   0   4   -2.50    2.80
  -5   0  -4   -0.20    2.60
   5   0   4    2.90    3.00
  -6   0  -4    7.90    3.00
  -6   0  -4    2.80    4.00
  -6   0  -4    9.60    4.10
   6   0   4    7.30    3.50
  -7   0  -4    5.20    5.50
  -7   0  -4    4.40    3.20
  -7   0  -4    4.00    4.90
   7   0   4    5.60    3.60
   7   0   4   12.40    4.10
   8   0   4    1.70    4.20
   8   0   4    1.30    4.10
  -8   0  -4    6.90    3.50
  -8   0  -4    2.10    5.40
  -8   0  -4    2.40    4.70
  -9   0  -4   -3.00    5.80
  -9   0  -4    3.30    5.20
   9   0   4   -0.70    3.90
  -9   0  -4    6.00    4.30
   9   0   4    6.90    4.60
 -10   0  -4   -2.20    6.80
 -10   0  -4    3.00    3.90
 -10   0  -4    6.50    5.20
  10   0   4    4.20    5.10
  10   0   4   -1.50    4.10
 -11   0  -4   -8.80    7.60
  11   0   4    0.60    4.00
 -11   0  -4    7.50    5.20
 -12   0  -4   27.10    8.80
 -13  -1   4   57.09   12.70
 -13   1   4   46.20    9.80
 -12  -1   4   37.70   10.40
 -12   1   4   40.00   10.10
 -11  -1   4  109.69   12.20
  11  -1  -4   94.39    9.10
 -11   1   4  112.79   11.80
  11   1  -4  133.49   11.00
 -11   1   4  107.49   12.00
 -10  -1   4   18.00    6.90
  10  -1  -4   18.90    4.90
 -10   1   4   13.90    5.80
  10   1  -4   22.90    5.60
 -10   1   4   16.80    7.30
  -9  -1   4   30.00    6.70
   9  -1  -4   30.70    4.60
  -9  -1   4   33.70    6.60
  -9   1   4   38.60    6.20
   9   1  -4   36.60    5.90
  -9   1   4   31.20    6.50
  -8  -1   4   86.39    9.20
  -8   1   4  115.19    8.90
  -8   1   4   93.39    8.20
  -7  -1   4   74.29    7.00
  -7  -1   4   67.99    7.10
  -7   1   4   58.99    6.40
   7   1  -4   64.09    4.50
  -7   1   4   63.79    6.90
  -6  -1   4   42.90    3.70
  -6  -1   4   39.20    5.00
   6  -1  -4   32.50    4.90
  -6  -1   4   35.90    4.70
   6   1  -4   42.90    5.00
   6   1  -4   47.80    3.40
  -6   1   4   29.50    4.60
  -5  -1   4  351.06   16.40
  -5  -1   4  375.26   14.90
   5  -1  -4  389.76   16.20
  -5  -1   4  358.26   16.50
  -5   1   4  360.96   16.10
   5   1  -4  377.16   16.40
   5   1  -4  354.26   14.90
  -5   1   4  367.36   16.30
  -4  -1   4  110.99    6.80
   4  -1  -4   97.79    5.90
  -4  -1   4   95.09    6.50
  -4  -1   4   91.39    4.80
   4   1  -4   86.59    4.80
   4   1  -4  105.39    6.50
   4   1  -4   88.59    4.90
   4   1  -4  100.49    6.40
  -4   1   4  101.29    6.20
  -4   1   4   96.59    6.30
   3  -1  -4  576.74   22.60
  -3  -1   4  572.14   23.70
  -3  -1   4  502.15   25.20
  -3  -1   4  553.94   22.00
   3   1  -4  564.64   22.00
  -3   1   4  573.54   22.70
   3   1  -4  556.34   22.80
   3   1  -4  513.95   22.40
   3   1  -4  580.04   22.90
   2  -1  -4 1245.28   47.80
  -2  -1   4 1173.38   48.90
  -2  -1   4 1166.78   49.60
  -2  -1   4 1247.08   48.50
   2  -1  -4 1245.98   48.30
   2   1  -4 1214.08   48.00
  -2   1   4 1301.47   47.80
  -2   1   4 1270.87   48.40
  -2   1   4 1260.37   48.30
   2   1  -4 1208.18   48.50
   2   1  -4 1225.08   48.50
   1  -1  -4 4000.50  153.08
  -1  -1   4 3819.92  153.18
   1  -1  -4 3947.41  152.88
  -1  -1   4 3937.11  153.08
   1   1  -4 3900.71  153.08
   1   1  -4 3893.11  153.08
  -1   1   4 4058.19  153.08
  -1   1   4 4060.99  153.08
   1   1  -4 3931.11  152.98
  -1   1   4 4039.80  152.88
   0  -1  -4   34.70    3.20
   0  -1   4   27.90    3.20
   0  -1   4   25.00    2.80
   0  -1  -4   37.80    3.10
   0   1  -4   31.00    3.20
   0   1  -4   37.70    3.40
   0   1   4   28.00    2.60
   0   1   4   27.10    2.90
   0   1  -4   24.40    2.70
   0   1   4   32.50    3.50
   1  -1   4 5008.30  189.58
   1  -1   4 5124.49  189.58
  -1  -1  -4 4596.54  190.58
  -1  -1  -4 4902.61  189.68
  -1   1  -4 5035.60  189.98
   1   1   4 4934.01  189.78
   1   1   4 4918.11  189.68
  -1   1  -4 5037.80  189.58
  -1   1  -4 4671.13  190.68
   1   1   4 4827.82  189.58
   2  -1   4 3802.52  147.29
  -2  -1  -4 3808.22  147.59
  -2  -1  -4 3674.93  147.19
   2  -1   4 4026.00  147.29
  -2  -1  -4 3561.04  148.79
   2   1   4 3750.32  147.49
  -2   1  -4 3966.40  147.39
  -2   1  -4 3839.02  147.39
   2   1   4 3731.53  147.29
  -2   1  -4 3880.31  147.39
   2   1   4 3796.12  147.59
  -3  -1  -4 2065.69   82.59
   3  -1   4 2181.08   82.19
  -3  -1  -4 2079.59   82.09
  -3  -1  -4 2127.79   82.69
   3  -1   4 2092.79   82.29
   3   1   4 2048.90   82.19
  -3   1  -4 2126.29   82.39
  -3   1  -4 2188.68   82.19
   3   1   4 2092.99   82.59
  -3   1  -4 2073.89   82.29
   3   1   4 2104.79   82.59
  -4  -1  -4 1246.88   50.99
   4  -1   4 1278.07   50.59
  -4  -1  -4 1295.27   50.99
  -4  -1  -4 1254.27   50.19
   4  -1   4 1248.48   50.29
   4   1   4 1327.37   51.09
  -4   1  -4 1323.37   50.29
  -4   1  -4 1284.77   50.69
   4   1   4 1236.38   50.79
   4   1   4 1262.67   50.99
  -4   1  -4 1259.37   50.79
  -5  -1  -4  159.38    8.20
   5  -1   4  155.28    9.10
  -5  -1  -4  169.38    9.30
   5  -1   4  152.58    8.70
  -5  -1  -4  174.48    9.70
   5   1   4  166.48    9.40
   5   1   4  163.18    9.20
  -5   1  -4  164.18    9.20
  -5   1  -4  168.38    8.40
  -5   1  -4  158.68    9.10
   5   1   4  158.78    8.60
  -6  -1  -4   66.49    7.00
   6  -1   4   59.09    5.40
  -6  -1  -4   75.69    5.40
  -6  -1  -4   62.59    6.50
  -6   1  -4   66.79    5.40
   6   1   4   51.39    6.00
   6   1   4   63.29    9.60
   6   1   4   66.49    6.30
  -6   1  -4   65.49    6.50
  -6   1  -4   60.89    7.30
  -7  -1  -4   43.80    6.20
  -7  -1  -4   57.19    5.20
   7  -1   4   48.00    5.50
  -7   1  -4   58.39    5.40
  -7   1  -4   57.19    6.80
   7   1   4   52.89    6.30
  -7   1  -4   55.59    6.10
   7   1   4   55.69    5.80
  -8  -1  -4    8.10    4.10
  -8  -1  -4    9.20    5.70
   8  -1   4    2.90    3.50
  -8  -1  -4    9.80    5.00
   8  -1   4    2.30    4.70
  -8   1  -4   15.60    5.20
   8   1   4   11.70    4.80
  -8   1  -4    6.70    5.90
  -8   1  -4   13.30    3.70
   8   1   4   14.50    4.50
   9  -1   4    4.30    4.60
   9  -1   4   12.10    4.30
  -9  -1  -4   14.20    5.90
  -9  -1  -4    4.70    4.40
  -9  -1  -4   19.70    7.00
  -9   1  -4    4.50    6.40
  -9   1  -4    6.80    3.80
   9   1   4    9.00    5.30
   9   1   4   15.40    5.00
  -9   1  -4    7.70    5.20
  10  -1   4    4.50    4.00
 -10  -1  -4   -5.00    6.10
 -10  -1  -4    8.70    4.90
  10  -1   4    5.20    4.20
 -10  -1  -4    2.90    7.20
 -10   1  -4    7.40    5.40
 -10   1  -4    5.40    8.70
 -10   1  -4    2.90    4.20
  10   1   4   -0.20    5.20
 -11  -1  -4    9.00    9.10
 -11   1  -4   -4.70    6.80
  11   1   4   -7.30    3.80
 -11   1  -4   -2.90    4.50
 -12  -1  -4    7.30   10.10
 -12   1  -4    9.10    9.00
 -13  -2   4   15.40    8.80
 -12  -2   4   83.29   11.50
 -12   2   4   77.79   11.10
 -11  -2   4   29.30    8.40
  11  -2  -4   17.40    5.30
 -11   2   4    3.70    7.30
  11   2  -4    7.20    5.70
 -11   2   4   25.10    6.80
 -10  -2   4   22.10    7.30
  10  -2  -4    5.40    4.00
 -10  -2   4   10.00    4.10
 -10  -2   4    4.30    5.90
  10   2  -4   16.10    5.40
 -10   2   4    4.40    7.00
 -10   2   4   -2.40    4.50
  -9  -2   4   53.29    7.10
   9  -2  -4   39.60    5.30
  -9  -2   4   43.90    7.60
  -9  -2   4   43.40    4.80
  -9   2   4   45.70    6.90
  -9   2   4   40.10    6.00
  -8  -2   4   13.60    5.10
  -8  -2   4   14.60    3.60
   8  -2  -4   14.10    4.00
  -8   2   4   10.70    4.20
  -8   2   4   15.20    5.10
  -7  -2   4  165.98    7.80
  -7  -2   4  146.19    9.90
  -7  -2   4  161.08   13.00
   7  -2  -4  143.29    8.30
  -7   2   4  144.09    9.30
   7   2  -4  117.39    9.10
  -7   2   4  143.09    8.90
   7   2  -4  139.49    8.00
   6  -2  -4   10.50    3.00
  -6  -2   4    5.40    3.90
  -6  -2   4   13.40    2.70
  -6  -2   4   13.20    4.20
   6   2  -4   11.00    2.60
  -6   2   4    7.80    3.20
   6   2  -4   13.30    3.80
  -6   2   4   11.90    3.80
  -5  -2   4   44.20    4.00
   5  -2  -4   38.60    4.40
   5  -2  -4   41.30    4.50
  -5  -2   4   55.49    5.70
  -5  -2   4   52.69    6.10
  -5   2   4   38.20    4.40
   5   2  -4   33.80    5.10
  -5   2   4   34.90    4.00
   4  -2  -4   39.70    4.20
   4  -2  -4   38.10    4.00
  -4   2   4   43.80    4.70
   4   2  -4   25.80    3.90
  -4   2   4   38.30    4.30
   4   2  -4   40.50    3.70
   3  -2  -4   68.89    4.40
   3  -2  -4   64.89    4.40
  -3  -2   4   61.99    4.30
  -3  -2   4   61.69    5.50
  -3  -2   4   64.39    5.50
   3  -2  -4   65.09    3.40
   3   2  -4   64.29    4.30
   3   2  -4   63.09    5.30
  -3   2   4   67.89    4.60
   3   2  -4   76.59    5.60
  -3   2   4   71.09    3.30
   3   2  -4   53.29    4.40
  -3   2   4   62.49    4.70
   2  -2  -4   19.50    2.40
  -2  -2   4   13.60    2.40
  -2  -2   4   15.50    2.90
   2  -2  -4   15.70    2.30
   2   2  -4   13.60    2.90
   2   2  -4   16.20    2.30
   2   2  -4    9.60    2.40
  -2   2   4   10.80    2.40
  -2   2   4   14.40    2.40
   2   2  -4   13.90    3.00
  -2   2   4   16.40    2.30
   1  -2  -4  792.52   30.60
  -1  -2   4  779.42   30.80
   1  -2  -4  792.12   30.60
   1  -2  -4  769.22   30.50
  -1  -2   4  779.52   30.80
  -1   2   4  763.42   30.50
   1   2  -4  774.32   30.80
   1   2  -4  770.22   30.90
  -1   2   4  778.42   30.60
   1   2  -4  774.52   30.80
  -1   2   4  786.12   30.60
   1   2  -4  736.03   30.70
   0  -2   4 7287.57  282.67
   0  -2   4 7421.56  282.57
   0  -2   4 7455.35  282.57
   0  -2  -4 7584.74  282.67
   0  -2  -4 6953.10  282.67
   0   2   4 7141.19  282.57
   0   2   4 7254.67  282.77
   0   2  -4 7291.77  282.57
   0   2  -4 7257.87  282.67
   0   2  -4 7363.36  282.57
   0   2   4 7531.65  282.67
  -1  -2  -4 2490.95  101.99
  -1  -2  -4 2686.13  102.19
   1  -2   4 2671.13  101.89
   1  -2   4 2663.73  102.09
   1  -2   4 2691.33  101.89
  -1  -2  -4 2601.24  102.19
   1   2   4 2604.34  102.39
  -1   2  -4 2670.63  101.99
  -1   2  -4 2655.13  102.09
   1   2   4 2554.34  102.09
  -1   2  -4 2649.73  101.89
   1   2   4 2614.44  102.19
  -2  -2  -4 1544.85   62.99
   2  -2   4 1662.53   62.89
   2  -2   4 1635.54   62.89
   2  -2   4 1618.94   63.19
  -2  -2  -4 1612.64   63.29
  -2  -2  -4 1628.44   63.29
   2   2   4 1593.74   63.29
   2   2   4 1590.14   63.29
  -2   2  -4 1614.34   62.89
  -2   2  -4 1653.43   62.99
   2   2   4 1557.24   62.99
  -2   2  -4 1614.14   62.89
   3  -2   4   55.19    4.40
   3  -2   4   46.70    4.30
   3  -2   4   47.70    4.20
  -3  -2  -4   45.10    4.60
  -3  -2  -4   43.10    5.30
  -3  -2  -4   33.80    7.50
  -3   2  -4   44.70    4.50
   3   2   4   47.70    5.40
  -3   2  -4   47.60    4.40
  -3   2  -4   46.00    4.60
   4  -2   4 1321.27   53.69
  -4  -2  -4 1343.17   53.69
   4  -2   4 1462.95   53.69
  -4  -2  -4 1370.06   54.29
   4  -2   4 1376.26   53.79
  -4  -2  -4 1317.87   54.29
  -4   2  -4 1346.97   53.89
   4   2   4 1361.66   54.39
   4   2   4 1374.56   54.29
   4   2   4 1258.17   53.69
  -4   2  -4 1386.66   53.79
  -4   2  -4 1387.36   53.69
  -5  -2  -4   13.10    3.90
   5  -2   4   12.30    3.00
  -5  -2  -4   11.60    4.10
   5  -2   4   15.40    3.20
  -5  -2  -4   18.60    3.40
  -5   2  -4   20.00    3.60
   5   2   4   11.30    4.10
  -5   2  -4   14.00    3.70
   5   2   4   21.10    3.50
   5   2   4   15.30    3.40
  -5   2  -4   13.10    3.50
  -6  -2  -4    7.70    3.40
   6  -2   4    6.20    3.30
  -6  -2  -4   11.60    4.40
  -6  -2  -4    8.70    5.70
   6  -2   4    9.90    3.00
   6   2   4   11.60    3.70
  -6   2  -4    6.90    3.40
   6   2   4    9.50    3.90
  -6   2  -4    4.70    3.80
  -6   2  -4    6.30    3.60
   6   2   4    2.30    3.50
  -7  -2  -4   10.20    3.80
   7  -2   4   12.30    3.40
  -7  -2  -4    6.70    5.10
  -7  -2  -4    9.60    4.50
   7  -2   4   10.40    3.90
  -7   2  -4    6.40    4.10
  -7   2  -4    6.40    4.70
  -7   2  -4    8.00    3.60
   7   2   4   14.20    4.60
  -8  -2  -4    4.30    4.00
   8  -2   4   -2.10    3.30
  -8  -2  -4   11.10    6.00
   8  -2   4    2.10    3.80
  -8   2  -4    7.50    4.60
   8   2   4    9.50    5.00
  -8   2  -4    6.20    3.60
  -8   2  -4    4.40    5.30
  -9  -2  -4   16.50    5.90
   9  -2   4   12.30    4.70
  -9  -2  -4    3.10    6.50
  -9   2  -4   13.70    6.50
  -9   2  -4   13.80    3.90
   9   2   4   16.10    5.70
  -9   2  -4   10.20    5.30
 -10  -2  -4   13.20    5.60
 -10  -2  -4    7.90    7.10
  10  -2   4   -1.00    4.70
 -10  -2  -4    4.10    8.20
 -10   2  -4    1.40    4.80
  10   2   4    2.20    5.60
 -10   2  -4    4.80    7.10
 -10   2  -4   -4.20    3.50
 -11  -2  -4   45.30   10.50
 -11   2  -4   18.40    9.00
 -11   2  -4   28.00    5.20
 -12  -2  -4   44.50   10.10
 -12  -3   4   20.60    9.10
 -12   3   4   21.40    8.30
 -11  -3   4   10.90    7.90
 -11   3   4   11.60    7.00
 -11   3   4   18.60    6.70
  11   3  -4    5.70    6.90
 -10  -3   4   -6.40    6.00
 -10  -3   4    4.40    5.10
 -10  -3   4    5.80    6.70
  10  -3  -4   10.60    4.20
  10   3  -4    5.30    4.00
 -10   3   4    2.60    4.90
  10   3  -4   10.40    6.20
 -10   3   4    0.20    6.40
   9  -3  -4   59.79    6.40
  -9  -3   4   45.40    7.20
  -9  -3   4   80.19    9.10
  -9  -3   4   59.59    6.40
  -9   3   4   54.89    7.20
  -9   3   4   57.99    7.10
  -8  -3   4  132.99    8.30
  -8  -3   4  136.59   10.90
   8  -3  -4  133.79    8.50
  -8  -3   4  130.69   12.50
  -8   3   4  135.29    9.10
   8   3  -4  110.79    8.10
  -8   3   4  137.19    9.60
  -7  -3   4   80.39    8.30
   7  -3  -4   93.49    6.50
  -7  -3   4   91.89    8.50
  -7  -3   4   89.99    6.60
  -7   3   4   90.59    6.90
   7   3  -4   84.09    7.60
   7   3  -4   83.69    6.40
  -7   3   4   90.49    7.30
   6  -3  -4  238.88   11.00
  -6  -3   4  233.08   12.20
  -6  -3   4  227.78   12.10
  -6  -3   4  221.58   10.60
  -6   3   4  234.58   11.10
  -6   3   4  209.18   11.30
   6   3  -4  218.78   12.00
   6   3  -4  221.18   10.70
   5  -3  -4  132.59    7.10
  -5  -3   4  116.59    8.20
  -5  -3   4  131.69    7.10
  -5  -3   4  120.59    8.20
   5  -3  -4  132.39    7.00
   5   3  -4  140.39    8.40
  -5   3   4  128.19    7.50
  -5   3   4  129.09    7.20
   5   3  -4  131.69    7.00
   4  -3  -4  390.96   16.70
  -4  -3   4  399.86   17.00
   4  -3  -4  406.56   16.20
   4  -3  -4  423.56   16.80
  -4  -3   4  389.86   18.00
  -4  -3   4  398.06   17.80
   4   3  -4  383.46   16.90
  -4   3   4  411.46   16.20
   4   3  -4  420.16   17.90
  -4   3   4  401.76   17.00
   3  -3  -4    5.70    2.00
  -3  -3   4    8.50    2.60
  -3  -3   4    9.30    3.00
   3  -3  -4    5.60    2.00
   3  -3  -4    4.60    1.90
  -3   3   4    3.30    2.30
  -3   3   4    6.00    1.70
   3   3  -4    8.20    3.00
   3   3  -4    2.60    4.80
  -3   3   4    6.90    2.10
   3   3  -4    6.60    2.70
   2  -3  -4   52.29    3.70
  -2  -3   4   45.00    4.30
   2  -3  -4   49.20    4.70
   2  -3  -4   52.69    3.60
  -2  -3   4   57.69    4.70
   2   3  -4   49.10    4.30
  -2   3   4   49.00    3.80
   2   3  -4   48.40    4.70
   2   3  -4   51.29    4.50
   2   3  -4   56.59    4.90
  -2   3   4   52.49    3.70
  -2   3   4   50.19    3.80
   1  -3  -4  119.99    5.90
   1  -3  -4  125.49    6.40
  -1  -3   4  118.29    6.60
  -1  -3   4  124.29    6.60
   1  -3  -4  120.19    6.00
   1   3  -4  129.79    6.60
   1   3  -4  130.99    6.60
  -1   3   4  121.59    6.20
  -1   3   4  128.39    6.10
  -1   3   4  127.89    6.20
   1   3  -4  111.49    6.70
   1   3  -4  116.29    6.50
   0  -3   4  823.32   33.30
   0  -3   4  859.51   32.90
   0  -3  -4  850.11   33.00
   0  -3  -4  796.52   33.50
   0  -3   4  845.72   32.90
   0  -3  -4  836.12   33.10
   0   3  -4  834.62   33.30
   0   3   4  816.22   33.10
   0   3   4  847.92   33.10
   0   3   4  840.92   33.10
   0   3  -4  836.22   33.30
   0   3  -4  828.52   32.90
   0   3  -4  828.02   32.90
  -1  -3  -4  143.99    7.30
   1  -3   4  127.29    7.10
  -1  -3  -4  134.79    7.20
   1  -3   4  135.39    7.10
   1  -3   4  134.59    7.90
   1   3   4  135.19    7.40
   1   3   4  147.79    7.30
  -1   3  -4  137.39    6.60
  -1   3  -4  135.89    7.10
  -1   3  -4  145.69    7.00
  -1   3  -4  142.79    6.70
   2  -3   4   19.70    2.40
   2  -3   4   22.10    3.00
  -2  -3  -4   16.40    3.00
  -2  -3  -4   23.70    3.40
   2  -3   4   18.20    2.40
  -2  -3  -4   21.50    4.00
   2   3   4   19.10    3.40
  -2   3  -4   19.20    2.70
   2   3   4   21.50    3.30
  -2   3  -4   27.40    3.00
  -2   3  -4   20.40    2.70
  -3  -3  -4  682.93   28.50
  -3  -3  -4  660.93   28.10
   3  -3   4  702.53   27.50
  -3  -3  -4  628.74   27.60
   3  -3   4  693.03   27.20
  -3   3  -4  695.53   27.30
  -3   3  -4  679.33   27.40
   3   3   4  688.63   28.20
  -3   3  -4  693.63   27.50
   3   3   4  685.43   28.10
   3   3   4  660.53   27.60
   4  -3   4  107.99    5.80
  -4  -3  -4   95.99    7.10
   4  -3   4   97.69    5.80
  -4  -3  -4   94.09    6.30
   4  -3   4   92.19    5.90
  -4  -3  -4   82.19    7.20
   4   3   4   90.49    7.20
  -4   3  -4   88.99    6.10
  -4   3  -4   90.59    6.20
  -4   3  -4   99.29    6.20
   4   3   4   97.39    7.00
  -5  -3  -4   11.20    3.50
  -5  -3  -4   15.60    4.30
   5  -3   4   14.30    2.90
  -5  -3  -4    8.80    3.90
   5  -3   4   10.40    2.90
   5   3   4   12.90    3.40
   5   3   4   11.40    4.10
  -5   3  -4   10.00    3.40
   5   3   4   13.90    3.60
  -5   3  -4   12.50    5.70
  -5   3  -4   11.90    3.40
   6  -3   4   65.69    5.30
  -6  -3  -4   66.79    6.90
   6  -3   4   64.89    5.50
  -6  -3  -4   55.49    6.30
  -6  -3  -4   61.69    6.00
  -6   3  -4   56.69    6.10
  -6   3  -4   66.49    6.10
   6   3   4   52.29    6.00
  -6   3  -4   70.09    6.30
   6   3   4   59.39    6.90
   7  -3   4    5.20    3.50
  -7  -3  -4    7.70    5.10
   7  -3   4    5.50    3.10
  -7  -3  -4    8.60    4.30
  -7  -3  -4    6.40    6.50
  -7   3  -4    2.50    3.90
   7   3   4    5.80    4.20
   7   3   4   11.40    4.90
  -7   3  -4    5.30    4.60
  -7   3  -4    1.60    3.80
  -8  -3  -4  252.67   15.70
  -8  -3  -4  268.27   13.80
  -8  -3  -4  257.97   15.00
   8  -3   4  239.68   13.60
   8  -3   4  259.97   13.60
  -8   3  -4  269.67   14.10
  -8   3  -4  251.77   12.90
   8   3   4  263.47   14.90
  -8   3  -4  248.48   14.70
   9  -3   4   29.40    5.30
  -9  -3  -4   36.60    6.20
  -9  -3  -4   17.30    7.40
  -9  -3  -4   29.40    7.50
   9   3   4   37.50    7.00
  -9   3  -4   26.30    4.60
  -9   3  -4   25.90    6.00
 -10  -3  -4   26.80    8.60
 -10  -3  -4   36.10    7.70
  10  -3   4   37.60    6.50
 -10   3  -4   29.20    5.00
 -10   3  -4   27.50    7.70
  10   3   4   54.69    8.00
 -10   3  -4   34.50    6.70
 -11  -3  -4    2.20    5.90
 -11  -3  -4    1.70    8.40
  11   3   4   17.90    6.70
 -11   3  -4    8.80    7.60
 -11   3  -4    2.50    4.30
 -12  -3  -4    1.40    9.10
 -12  -3  -4   10.00    6.30
 -12   3  -4    2.80   10.90
 -12   4   4   27.60    8.50
  12   4  -4   45.50   10.40
 -11  -4   4   48.90    9.10
 -11   4   4   43.50    9.50
  11   4  -4   42.30    8.30
  11   4  -4   41.60    6.20
 -11   4   4   56.19    7.90
 -10  -4   4    2.00    6.80
  10  -4  -4   -3.50    4.60
  10   4  -4    3.50    4.10
 -10   4   4    6.10    6.60
 -10   4   4    7.50    5.30
  10   4  -4    5.70    5.60
  -9  -4   4   64.19    7.50
  -9  -4   4   47.30    8.00
  -9   4   4   69.59    7.60
  -9   4   4   62.39    6.90
   8  -4  -4   15.60    3.90
  -8  -4   4   20.40    6.20
  -8  -4   4   15.00    7.20
  -8  -4   4   15.40    4.40
  -8   4   4    7.10    4.30
  -8   4   4   13.60    5.00
   8   4  -4   20.50    4.10
   8   4  -4    9.80    5.10
   7  -4  -4  132.29    7.80
  -7  -4   4  150.78   10.60
  -7  -4   4  143.39    8.40
  -7  -4   4  137.79    9.90
   7   4  -4  103.79   12.40
  -7   4   4  129.79    8.60
  -7   4   4  127.49    8.30
   7   4  -4  128.69    8.10
  -6  -4   4   56.59    6.10
   6  -4  -4   45.80    4.50
  -6  -4   4   56.29    5.40
  -6  -4   4   42.10    5.70
  -6   4   4   37.30    4.50
  -6   4   4   41.10    4.80
   6   4  -4   40.80    5.40
   6   4  -4   46.90    5.10
  -5  -4   4   10.90    3.20
  -5  -4   4    8.80    3.80
  -5  -4   4   15.50    4.90
   5  -4  -4    9.80    2.40
  -5   4   4    9.40    2.70
  -5   4   4   15.30    4.00
  -5   4   4    8.30    1.90
   5   4  -4    9.10    3.80
  -4  -4   4  199.28   10.30
   4  -4  -4  193.18    8.70
  -4  -4   4  180.78    9.60
   4  -4  -4  190.48    8.70
  -4  -4   4  178.48   10.20
   4  -4  -4  195.28    8.70
  -4   4   4  189.88    9.10
   4   4  -4  212.88    9.60
   4   4  -4  222.68   10.80
  -4   4   4  185.98    8.60
  -3  -4   4   41.90    4.40
  -3  -4   4   37.60    4.00
   3  -4  -4   32.70    3.30
  -3  -4   4   51.29    5.10
   3   4  -4   41.30    4.40
  -3   4   4   42.10    3.80
  -3   4   4   40.20    3.70
   3   4  -4   41.50    4.30
  -3   4   4   44.00    3.70
  -2  -4   4   52.79    4.70
   2  -4  -4   42.40    4.30
  -2  -4   4   51.59    4.90
  -2   4   4   50.19    3.90
  -2   4   4   49.99    4.00
   2   4  -4   45.70    5.10
   2   4  -4   46.50    4.80
   2   4  -4   45.60    4.60
   2   4  -4   54.69    5.10
   1  -4  -4   25.70    3.00
  -1  -4   4   23.90    2.90
   1  -4  -4   29.80    2.70
  -1  -4   4   25.70    3.10
  -1  -4   4   22.00    3.20
   1  -4  -4   25.10    3.30
   1   4  -4   19.80    3.30
  -1   4   4   29.70    5.20
   1   4  -4   25.10    3.20
   1   4  -4   26.70    3.30
  -1   4   4   25.40    2.70
  -1   4   4   23.10    2.80
   1   4  -4   24.50    3.00
   0  -4  -4 1014.70   41.20
   0  -4   4 1074.59   40.70
   0  -4   4 1020.20   41.20
   0  -4  -4 1020.30   40.80
   0  -4  -4 1036.30   40.80
   0   4  -4 1064.99   40.80
   0   4  -4 1027.60   41.20
   0   4   4 1021.90   41.10
   0   4  -4 1031.70   40.70
   0   4  -4 1054.99   41.30
   0   4   4 1040.20   40.90
   0   4   4 1014.90   40.90
  -1  -4  -4  430.06   17.80
  -1  -4  -4  424.56   18.00
   1  -4   4  426.46   17.00
  -1  -4  -4  410.16   17.80
   1  -4   4  411.96   17.90
  -1   4  -4  422.26   17.20
   1   4   4  425.96   17.80
  -1   4  -4  428.96   17.80
   1   4   4  410.66   17.80
  -1   4  -4  447.16   18.00
   1   4   4  420.66   17.90
  -2  -4  -4   58.99    5.40
   2  -4   4   56.19    5.10
  -2  -4  -4   58.39    5.50
  -2   4  -4   57.69    4.80
   2   4   4   65.99    5.20
  -2   4  -4   57.59    4.20
  -2   4  -4   62.89    5.20
   2   4   4   55.09    5.50
   2   4   4   58.79    5.40
  -3  -4  -4   82.19    6.40
  -3  -4  -4   81.59    6.60
  -3  -4  -4   90.39    6.40
   3  -4   4   84.59    5.70
  -3   4  -4   79.49    5.20
  -3   4  -4   76.59    5.50
  -3   4  -4   77.39    5.30
  -3   4  -4   93.49    5.90
   3   4   4   91.99    6.60
   3   4   4   94.69    6.10
   3   4   4   96.39    6.80
  -4  -4  -4  142.49   12.30
   4  -4   4  159.88    7.50
   4  -4   4  164.08    8.10
  -4  -4  -4  154.88    8.70
  -4  -4  -4  142.59    9.30
  -4   4  -4  147.99    8.00
  -4   4  -4  162.78    8.30
   4   4   4  157.08    9.00
   4   4   4  155.28    8.70
  -4   4  -4  153.58    7.90
   4   4   4  151.88    9.20
  -4   4  -4  147.69    7.90
  -5  -4  -4  276.87   14.10
   5  -4   4  297.67   12.90
  -5  -4  -4  277.87   14.30
  -5  -4  -4  294.37   13.60
   5  -4   4  297.87   12.60
   5   4   4  272.47   14.30
  -5   4  -4  300.77   13.20
   5   4   4  247.58   15.20
  -5   4  -4  288.77   13.10
  -5   4  -4  294.77   13.20
   5   4   4  258.57   13.80
  -5   4  -4  283.97   12.90
  -6  -4  -4   16.20    4.60
   6  -4   4   15.50    3.40
  -6  -4  -4   10.80    4.90
   6  -4   4   12.10    3.30
   6   4   4    8.90    4.60
   6   4   4   16.80    4.30
  -6   4  -4   12.00    3.60
  -6   4  -4   11.10    3.80
  -6   4  -4   13.70    3.90
  -6   4  -4   13.50    4.00
   7  -4   4  172.38    9.30
  -7  -4  -4  161.08   11.80
  -7  -4  -4  143.59   11.10
  -7  -4  -4  162.08   10.10
  -7   4  -4  165.28   10.20
   7   4   4  165.88   11.50
   7   4   4  180.58   11.20
  -7   4  -4  158.48    9.80
  -7   4  -4  145.29    9.70
   8  -4   4   40.00    6.50
  -8  -4  -4   48.70    6.80
  -8  -4  -4   49.80    8.00
   8  -4   4   48.60    5.80
  -8   4  -4   41.20    6.00
  -8   4  -4   40.80    6.40
  -8   4  -4   49.10    5.60
  -8   4  -4   43.40    6.50
   8   4   4   48.90    7.50
  -9  -4  -4   56.59    7.40
   9  -4   4   47.40    5.80
  -9  -4  -4   52.59    8.30
  -9   4  -4   34.70    7.40
  -9   4  -4   35.40    5.30
  -9   4  -4   48.90    7.00
   9   4   4   45.70    8.00
 -10  -4  -4    5.60    7.50
  10  -4   4    1.80    5.00
 -10  -4  -4   -2.50    5.60
 -10   4  -4    9.90    5.90
 -10   4  -4    7.70    6.70
 -10   4  -4    7.20    3.90
 -11  -4  -4   65.79   10.70
 -11  -4  -4   66.89    8.70
 -11   4  -4   50.69   10.60
  11   4   4   49.30   10.20
 -12  -4  -4   23.50    9.80
 -12   4  -4   -2.20    7.40
 -12  -5   4   66.29   11.20
 -12   5   4   45.10   10.20
  12   5  -4   57.19   11.50
 -11  -5   4   18.00    9.00
  11   5  -4   11.80    5.30
 -11   5   4    1.60    5.80
  11   5  -4   18.70    7.10
 -11   5   4    2.00    6.00
 -10  -5   4   47.30    8.90
  10  -5  -4   32.00    5.20
 -10  -5   4   43.50    8.10
  10   5  -4   32.80    7.50
 -10   5   4   55.59    7.70
 -10   5   4   47.70    6.90
  10   5  -4   47.60    6.10
  -9  -5   4   12.50    5.10
  -9  -5   4    4.20    5.80
  -9   5   4    0.50    4.50
  -9   5   4    2.50    5.10
  -8  -5   4  152.58   11.80
   8  -5  -4  148.99    9.20
  -8  -5   4  167.38   10.70
  -8   5   4  143.59   10.30
  -8   5   4  157.48    9.60
   8   5  -4  152.38   11.50
  -7  -5   4   21.70    5.70
  -7  -5   4   16.20    5.60
   7  -5  -4   22.10    3.40
  -7   5   4   19.70    4.10
  -7   5   4   32.10    4.80
   7   5  -4   23.40    5.40
  -6  -5   4   84.99    7.50
  -6  -5   4   96.89    8.30
   6  -5  -4   72.59    5.10
  -6   5   4   78.29    5.00
   6   5  -4   81.59    7.50
  -6   5   4   90.79    6.00
  -6   5   4   79.29    5.30
  -6   5   4   85.39    6.20
  -5  -5   4  190.38   11.10
  -5  -5   4  200.58   11.60
  -5  -5   4  208.88   10.60
   5  -5  -4  202.98    9.30
   5   5  -4  207.48   11.40
  -5   5   4  207.28    9.70
  -5   5   4  213.08    9.30
   5   5  -4  198.28   10.20
  -5   5   4  210.48    9.50
  -5   5   4  191.38    9.50
  -4  -5   4  512.35   21.60
  -4  -5   4  483.15   21.90
  -4  -5   4  500.25   21.90
   4  -5  -4  525.05   20.90
  -4   5   4  497.45   22.40
   4   5  -4  509.15   21.50
   4   5  -4  514.15   22.20
  -3  -5   4    7.80    3.00
  -3  -5   4    9.50    3.40
   3  -5  -4    6.30    2.70
   3   5  -4    6.90    3.40
   3   5  -4    4.80    2.90
  -3   5   4    8.40    2.30
  -2  -5   4   50.19    4.90
  -2  -5   4   42.30    4.60
   2  -5  -4   50.09    4.80
  -2  -5   4   40.80    4.40
   2   5  -4   42.10    4.80
  -2   5   4   35.40    4.00
   2   5  -4   33.90    4.00
   2   5  -4   41.00    4.80
   2   5  -4   37.30    4.40
  -1  -5   4  196.88    9.90
  -1  -5   4  196.78    9.20
  -1  -5   4  212.58   11.90
   1  -5  -4  199.88    8.50
   1  -5  -4  193.88    9.70
   1   5  -4  176.28    9.60
  -1   5   4  191.78    8.80
   1   5  -4  187.88    9.20
  -1   5   4  178.18    9.20
  -1   5   4  192.28    8.90
   1   5  -4  198.58   10.00
   1   5  -4  194.78    9.30
   0  -5  -4   14.60    3.50
   0  -5   4   11.70    2.40
   0  -5  -4    7.20    3.00
   0  -5   4   11.60    3.30
   0  -5  -4    9.00    2.60
   0  -5   4   14.30    3.90
   0   5   4   17.50    2.90
   0   5   4   17.20    3.80
   0   5  -4   11.20    3.40
   0   5  -4   12.90    2.70
   0   5   4   17.50    3.00
   0   5  -4    8.10    5.10
  -1  -5  -4   91.69    5.90
  -1  -5  -4  101.49    6.70
   1  -5   4   82.29    6.40
  -1  -5  -4   83.89    5.90
   1   5   4   90.89    6.30
  -1   5  -4  100.39    9.40
   1   5   4   93.29    6.10
  -1   5  -4  103.29    6.70
   1   5   4   86.79    6.10
  -2  -5  -4  275.47   13.00
  -2  -5  -4  249.58   12.50
   2   5   4  266.37   12.70
  -2   5  -4  275.07   12.70
  -2   5  -4  299.27   15.20
   2   5   4  270.57   12.70
   2   5   4  277.07   12.90
  -3  -5  -4  131.39    8.10
  -3  -5  -4  144.99    8.10
  -3  -5  -4  136.59    8.40
   3  -5   4  140.09    8.70
  -3   5  -4  143.69    8.00
   3   5   4  152.58    8.30
   3   5   4  135.19    8.50
  -3   5  -4  137.69    8.90
   3   5   4  119.69    8.10
   4  -5   4  502.85   20.40
  -4  -5  -4  498.35   21.00
  -4  -5  -4  454.55   20.80
  -4  -5  -4  456.95   20.90
  -4   5  -4  474.55   19.50
  -4   5  -4  457.55   20.30
  -4   5  -4  465.95   20.10
  -4   5  -4  462.05   20.10
   4   5   4  482.15   21.00
   4   5   4  460.45   21.10
  -5  -5  -4   41.80    5.40
   5  -5   4   46.50    4.60
  -5  -5  -4   36.60    5.50
   5  -5   4   38.30    3.90
  -5   5  -4   41.60    4.90
   5   5   4   50.69    5.70
   5   5   4   42.20    5.40
  -5   5  -4   34.70    4.00
  -5   5  -4   40.80    4.40
  -5   5  -4   36.70    4.60
  -6  -5  -4  137.49    9.90
   6  -5   4  156.08    7.80
  -6  -5  -4  127.89   10.00
   6  -5   4  151.38    8.50
  -6   5  -4  142.99    8.60
  -6   5  -4  137.79    8.70
   6   5   4  150.48   10.60
  -6   5  -4  147.79    8.60
  -6   5  -4  131.09    8.50
   6   5   4  143.19    9.60
   7  -5   4    7.40    3.20
  -7  -5  -4    0.10    5.30
   7  -5   4    5.90    3.80
  -7  -5  -4    6.60    5.20
  -7   5  -4   12.30    4.30
  -7   5  -4    9.50    4.70
  -7   5  -4    7.20    4.50
   7   5   4   12.10    5.10
  -7   5  -4    7.50    3.90
   8  -5   4  121.99    8.00
  -8  -5  -4  133.99   12.00
  -8  -5  -4  104.09   10.70
  -8   5  -4  115.79   10.40
  -8   5  -4  114.09    9.00
  -8   5  -4  119.29    9.30
   8   5   4  151.38   11.80
  -8   5  -4  119.69    8.60
  -9  -5  -4   18.20    6.00
  -9  -5  -4   24.20    7.70
  -9   5  -4   13.80    4.90
  -9   5  -4   25.00    5.20
   9   5   4   34.60    7.50
  -9   5  -4   15.10    6.30
  -9   5  -4   12.80    5.50
 -10  -5  -4   79.79   11.80
 -10  -5  -4   78.39    9.10
 -10   5  -4   80.89    7.10
  10   5   4   74.69    9.80
 -10   5  -4   67.59    9.50
 -10   5  -4   81.09    8.80
 -11  -5  -4   28.90    7.70
 -11  -5  -4    6.30    8.50
  11   5   4   42.30   11.30
 -11   5  -4   11.30    7.10
 -12  -6   4   25.90    9.80
 -12   6   4   34.10    7.90
  12   6  -4   54.29   10.10
 -11  -6   4  104.39   12.60
  11   6  -4  116.09   13.10
 -11   6   4  110.99   11.50
 -11   6   4  104.09   10.80
  11   6  -4  105.79   10.20
 -10  -6   4   19.90    8.00
 -10  -6   4   17.20    6.30
  10   6  -4   18.20    7.20
  10   6  -4   18.50    6.40
 -10   6   4   17.10    5.40
 -10   6   4   18.70    6.50
  -9  -6   4  125.09   11.20
  -9  -6   4  139.49   12.00
  -9   6   4  142.29    9.80
  -9   6   4  113.49    9.90
  -8  -6   4   33.60    6.20
  -8  -6   4   32.30    7.00
  -8   6   4   24.30    4.80
   8   6  -4   23.50    6.20
  -8   6   4   21.70    5.00
  -7  -6   4  261.47   14.50
  -7  -6   4  263.27   15.10
  -7   6   4  269.37   12.50
  -7   6   4  248.58   11.70
  -7   6   4  236.68   12.50
   7   6  -4  263.67   15.00
  -6  -6   4   13.70    4.60
  -6  -6   4   12.70    5.10
  -6   6   4   12.00    3.20
  -6   6   4   10.10    2.70
   6   6  -4    8.90    4.50
  -6   6   4    9.50    3.20
  -6   6   4   13.90    3.10
  -5  -6   4  175.78   10.30
   5  -6  -4  186.78    9.00
  -5  -6   4  171.78   10.50
   5   6  -4  170.08   11.90
  -5   6   4  168.28    8.70
  -5   6   4  176.78    9.20
  -4  -6   4   38.20    7.70
  -4  -6   4   33.10    4.30
   4  -6  -4   23.20    3.50
  -4   6   4   32.10    4.00
   4   6  -4   24.40    4.40
  -4   6   4   25.70    3.30
   3  -6  -4  268.37   12.30
  -3  -6   4  247.78   12.70
  -3  -6   4  256.77   12.50
   3   6  -4  268.37   12.70
  -2  -6   4   33.20    4.40
  -2  -6   4   41.60    4.20
   2  -6  -4   37.00    4.20
  -2   6   4   38.70    3.90
   2   6  -4   41.50    4.80
   2   6  -4   28.90    4.00
   2   6  -4   32.00    4.60
   1  -6  -4  213.88   10.70
  -1  -6   4  204.08    9.70
  -1  -6   4  199.78    9.60
  -1  -6   4  215.98   10.70
  -1   6   4  202.48    9.30
   1   6  -4  208.88   10.60
  -1   6   4  194.98   10.10
   1   6  -4  197.58   10.80
  -1   6   4  205.88    9.40
   1   6  -4  207.58    9.80
   1   6  -4  217.58    9.90
   0  -6  -4  126.59    6.40
   0  -6   4  118.79    5.90
   0  -6  -4  100.29    6.30
   0  -6  -4  122.69    7.80
   0  -6   4  121.99    7.80
   0  -6   4  120.99    6.20
   0   6  -4  119.79    6.40
   0   6  -4  120.69    7.40
   0   6   4  121.89    7.20
   0   6   4  109.19    6.60
   0   6  -4  113.99    7.80
   0   6   4  113.49    6.70
   0   6  -4  113.19    6.40
   1  -6   4   28.10    4.10
  -1  -6  -4   33.90    3.70
  -1  -6  -4   28.10    4.40
   1   6   4   27.50    4.90
  -1   6  -4   26.80    3.80
   1   6   4   26.00    3.80
  -1   6  -4   22.40    4.10
   1   6   4   33.70    3.90
  -2  -6  -4    8.50    3.20
  -2  -6  -4   10.70    3.80
   2   6   4    6.50    3.10
  -2   6  -4    8.50    3.50
   2   6   4    7.80    3.50
  -2   6  -4    6.70    2.90
  -3  -6  -4    7.00    4.00
   3   6   4    4.50    3.40
   3   6   4    8.30    3.80
  -3   6  -4    3.50    2.90
  -3   6  -4    3.20    3.40
  -4  -6  -4   40.40    5.30
  -4  -6  -4   34.00    5.20
  -4   6  -4   37.30    4.50
  -4   6  -4   44.80    4.90
   4   6   4   40.00    5.30
   4   6   4   33.30    5.90
  -5  -6  -4   20.30    4.90
  -5  -6  -4   15.70    4.50
  -5   6  -4   21.70    4.40
   5   6   4   18.60    4.60
   5   6   4   19.10    5.10
  -5   6  -4   10.80    3.70
  -5   6  -4   13.50    3.30
  -6  -6  -4    7.60    5.10
  -6  -6  -4   12.20    5.20
  -6   6  -4   16.90    4.50
  -6   6  -4   11.20    5.00
  -6   6  -4   12.60    4.00
  -6   6  -4   17.10    3.90
   6   6   4   24.80    5.60
   6   6   4   13.90    5.90
  -7  -6  -4  152.08   11.80
  -7  -6  -4  150.68   11.60
  -7   6  -4  161.88    9.50
   7   6   4  157.38   11.80
  -7   6  -4  153.18    9.80
   7   6   4  167.48   10.90
  -7   6  -4  142.59    9.90
  -8  -6  -4   28.30    6.50
  -8  -6  -4   19.10    6.50
   8   6   4   19.50    6.40
  -8   6  -4   16.70    5.30
  -8   6  -4   21.90    5.30
   8   6   4   21.20    5.40
  -8   6  -4   22.50    5.80
  -9  -6  -4   37.70    8.20
  -9   6  -4   32.10    5.40
  -9   6  -4   31.30    6.50
   9   6   4   44.50    8.10
  -9   6  -4   26.40    6.50
 -10  -6  -4    9.60    7.90
 -10  -6  -4   10.40    6.80
 -10   6  -4   15.40    4.80
 -10   6  -4   10.60    6.20
  10   6   4    7.80    8.20
 -10   6  -4   12.50    7.50
 -11  -6  -4   55.89   12.00
  11   6   4   64.09   11.80
 -11  -7   4   24.00    7.60
 -11  -7   4    8.10    8.60
  11   7  -4   26.90    8.80
 -11   7   4   11.00    6.00
  11   7  -4   41.50    9.50
 -10  -7   4   72.09   10.80
  10   7  -4   72.99   11.40
 -10   7   4   90.19    9.40
 -10   7   4   80.29    9.30
  10   7  -4  100.99   10.90
  -9  -7   4   46.40    8.50
  -9  -7   4   63.99    8.30
  -9   7   4   46.00    6.00
   9   7  -4   56.89    9.70
   9   7  -4   77.49   11.00
  -8  -7   4  235.58   14.20
  -8  -7   4  231.28   15.10
   8   7  -4  228.78   13.90
  -8   7   4  222.28   10.80
  -8   7   4  204.68   11.70
  -7  -7   4   14.40    5.60
  -7  -7   4    4.00    5.40
  -7   7   4    7.30    2.90
   7   7  -4   15.20    6.10
  -7   7   4    6.30    3.70
  -6  -7   4   99.79    8.40
  -6  -7   4   96.29    8.80
  -6   7   4   94.49    7.20
   6   7  -4  100.09    8.60
  -5  -7   4    8.40    4.70
  -5  -7   4   13.90    4.60
   5  -7  -4    7.00    3.50
  -5   7   4   10.70    3.90
   5   7  -4    8.90    4.40
  -5   7   4    6.00    2.90
   4  -7  -4  286.27   13.00
  -4  -7   4  254.47   13.80
  -4   7   4  254.17   12.50
   4   7  -4  279.07   13.80
  -4   7   4  273.97   13.20
  -3  -7   4  216.08   11.30
   3  -7  -4  224.78   11.30
  -3  -7   4  221.48   11.80
  -3   7   4  220.68   10.70
   3   7  -4  217.98   11.40
   3   7  -4  217.58   12.00
   3   7  -4  216.48   11.50
   2  -7  -4   83.29    6.80
  -2  -7   4   80.49    6.00
  -2  -7   4   75.39    7.10
   2   7  -4   68.19    6.00
  -2   7   4   94.19    9.30
   2   7  -4   84.99    6.40
   2   7  -4   69.29    7.20
  -1  -7   4   38.30    3.90
   1  -7  -4   33.00    4.70
  -1  -7   4   37.00    4.90
   1   7  -4   32.30    3.90
  -1   7   4   40.80    4.40
   1   7  -4   41.70    4.80
   1   7  -4   33.10    4.80
   0  -7  -4   37.80    5.30
   0  -7   4   49.20    5.30
   0  -7  -4   35.70    8.40
   0  -7   4   45.40    3.90
   0   7   4   38.20    4.50
   0   7   4   45.10    4.70
   0   7  -4   36.60    4.30
   0   7  -4   45.30    4.30
   0   7  -4   37.50    5.10
  -1  -7  -4   35.40    3.90
   1  -7   4   38.90    6.40
  -1  -7  -4   29.20    4.80
  -1   7  -4   31.40    5.60
   1   7   4   34.50    4.20
   1   7   4   37.90    4.60
  -2  -7  -4   14.10    5.40
  -2  -7  -4   15.10    4.30
   2   7   4   17.50    3.90
  -2   7  -4   15.90    6.00
   2   7   4   17.40    3.70
  -3  -7  -4   21.40    4.20
  -3  -7  -4   37.20    5.40
  -3   7  -4   25.00    5.90
   3   7   4   29.70    5.10
   3   7   4   29.00    4.50
  -4  -7  -4   54.89    6.40
  -4  -7  -4   58.89    6.60
   4   7   4   62.89    7.40
  -4   7  -4   59.09    7.00
   4   7   4   77.89    7.10
  -5  -7  -4   18.60    5.40
  -5  -7  -4   14.70    4.70
   5   7   4   15.00    5.30
   5   7   4   16.60    4.80
  -5   7  -4   17.30    4.80
  -6  -7  -4  100.69    9.60
  -6  -7  -4  125.09   10.90
   6   7   4  121.09    9.90
   6   7   4   85.39    9.50
  -6   7  -4   96.99    8.30
  -7  -7  -4   39.90    7.00
  -7  -7  -4   32.90    7.20
   7   7   4   53.19    8.00
  -7   7  -4   35.30    5.80
   7   7   4   34.10    6.00
  -8  -7  -4   77.29    9.50
  -8  -7  -4   61.89    8.40
  -8   7  -4   56.89    8.70
  -8   7  -4   63.79    7.30
  -8   7  -4   73.39    8.20
   8   7   4   68.09   10.00
   8   7   4   64.89    8.20
  -9  -7  -4    4.00    6.60
  -9   7  -4    6.50    5.40
  -9   7  -4   12.60    5.10
  -9   7  -4    4.50    5.30
   9   7   4    7.30    6.90
 -10  -7  -4   42.90    8.80
 -10  -7  -4   46.10    8.70
 -10   7  -4   47.90    7.20
  10   7   4   41.60    8.70
 -10   7  -4   47.90    7.00
 -11  -7  -4    0.70    6.70
 -11  -7  -4   13.10    8.60
 -11   7  -4   -8.40    6.50
 -11  -8   4   36.90    9.60
  11   8  -4   52.39   13.50
 -11   8   4   34.40    6.20
 -11   8   4   37.70    6.60
 -10  -8   4   -5.70    4.90
  10   8  -4   -4.70    8.30
 -10   8   4    0.20    4.30
 -10   8   4   10.60    4.70
  -9  -8   4   86.99   10.00
  -9  -8   4   94.19   10.80
   9   8  -4   87.99   12.10
   9   8  -4   80.59   12.00
  -8  -8   4    7.70    6.50
  -8  -8   4    8.90    6.30
   8   8  -4    7.70    6.00
   8   8  -4   12.20    6.80
  -8   8   4    8.10    3.90
  -7  -8   4  107.59   10.80
  -7  -8   4  108.79   14.40
  -7   8   4  111.89    8.30
   7   8  -4  116.49   10.70
  -7   8   4  108.99    7.10
  -6  -8   4   48.40    6.60
  -6  -8   4   33.40    7.20
  -6   8   4   37.00    5.60
   6   8  -4   33.20    7.40
  -6   8   4   37.90    5.30
   5  -8  -4   41.90    5.40
  -5  -8   4   40.90    7.00
  -5   8   4   37.10    5.70
   5   8  -4   47.40    7.00
   4  -8  -4  149.79   13.90
  -4  -8   4  164.38   11.70
  -4  -8   4  155.58   10.20
   4   8  -4  180.78   10.40
  -4   8   4  147.09   14.00
   4   8  -4  165.08   10.40
   4   8  -4  151.38   11.10
  -3  -8   4   51.49    6.10
  -3  -8   4   45.50    5.40
   3  -8  -4   50.69    5.90
   3   8  -4   57.29    6.50
   3   8  -4   73.99    7.90
   3   8  -4   52.99    5.90
  -2  -8   4  191.98   10.10
   2  -8  -4  197.28   11.10
  -2  -8   4  199.68   11.40
   2   8  -4  196.78   10.40
   2   8  -4  191.18   11.70
   2   8  -4  201.48   11.30
  -1  -8   4   28.30    5.20
   1  -8  -4   45.90    5.70
  -1  -8   4   46.00    4.80
   1   8  -4   40.40    4.60
   1   8  -4   40.10    5.60
   1   8  -4   42.40    4.40
   0  -8  -4   44.20    5.70
   0  -8   4   40.90    5.40
   0  -8  -4   40.50    4.20
   0   8  -4   41.50    4.60
   0   8   4   40.10    4.90
   0   8   4   41.70    4.50
   0   8  -4   34.50    3.90
   0   8  -4   52.29    5.90
  -1  -8  -4   56.59    5.20
  -1  -8  -4   62.99    6.70
   1  -8   4   63.99    6.90
  -1   8  -4   55.69    6.20
   1   8   4   56.29    5.70
   1   8   4   55.29    5.70
  -2  -8  -4   16.70    3.80
  -2  -8  -4   22.70    5.10
  -2   8  -4   19.10    4.70
   2   8   4   17.20    4.20
   2   8   4   21.40    4.30
  -3  -8  -4   13.40    5.20
  -3  -8  -4   13.90    4.30
   3   8   4   10.70    4.40
  -3   8  -4   14.40    4.70
   3   8   4   16.20    4.20
  -4  -8  -4   15.60    5.50
  -4  -8  -4   26.70    6.30
   4   8   4   27.80    5.60
   4   8   4   37.00    5.50
  -4   8  -4   29.30    5.50
  -5  -8  -4   10.80    5.90
  -5  -8  -4   10.40    4.80
   5   8   4   20.90    5.40
  -5   8  -4    8.20    4.80
   5   8   4   16.20    5.80
  -6  -8  -4   14.80    5.90
  -6  -8  -4   17.20    6.80
   6   8   4   28.20    6.80
  -6   8  -4   20.50    5.50
   6   8   4   16.20    5.40
  -7  -8  -4  133.29   12.50
  -7  -8  -4  127.89   11.70
   7   8   4  118.39   12.50
   7   8   4  158.18   12.70
  -7   8  -4  145.29   10.20
  -8  -8  -4   20.80    7.00
  -8  -8  -4   21.60    8.00
   8   8   4   15.30    7.90
  -8   8  -4   12.80    5.50
  -9  -8  -4   16.00    7.00
  -9   8  -4   28.80    6.00
 -10  -8  -4   11.20    7.60
 -10  -8  -4  -10.00    5.20
  10   8   4    3.70    7.60
 -10   8  -4    0.20    6.30
 -10   8  -4    0.60    5.00
 -10  -9   4    5.00    7.20
  10   9  -4    2.20    7.20
  10   9  -4   14.80   10.00
  -9  -9   4    7.00    7.60
  -9   9   4   16.40    4.30
   9   9  -4   28.40    9.00
  -8  -9   4    1.30    5.20
  -8  -9   4    8.60    6.80
  -8   9   4   16.40    5.90
   8   9  -4   12.70    6.90
  -7  -9   4   18.00    6.70
   7   9  -4   36.90    9.80
  -7   9   4   23.30    5.40
   7   9  -4   25.40    8.30
   7   9  -4   17.60    6.00
  -6  -9   4   53.49    8.30
  -6   9   4   34.50    5.50
   6   9  -4   38.80    7.10
   6   9  -4   22.70    5.90
   6   9  -4   31.30    7.80
   5  -9  -4   10.40    4.60
  -5  -9   4    4.70    5.90
  -5  -9   4   10.80    4.90
  -5   9   4    9.90    4.70
   5   9  -4    6.10    5.20
   5   9  -4   15.30    6.70
   5   9  -4    9.10    5.60
  -4  -9   4   61.09    8.50
   4  -9  -4   65.19    6.80
  -4  -9   4   67.59    7.70
   4   9  -4   65.79    8.50
   4   9  -4   63.19    7.10
   4   9  -4   58.59    7.10
  -4   9   4   61.59    7.00
   3  -9  -4    9.30    4.60
  -3  -9   4    3.80    5.00
  -3  -9   4    8.00    4.00
   3   9  -4   12.70    4.70
   3   9  -4    5.30    4.40
   3   9  -4   16.40    6.00
  -2  -9   4   25.20    4.60
  -2  -9   4   20.70    5.60
   2  -9  -4   18.10    5.40
   2   9  -4   24.30    4.50
   2   9  -4   19.30    4.40
   2   9  -4   19.00    5.70
   1  -9  -4   33.10    5.90
  -1  -9   4   30.50    5.80
   1   9  -4   34.50    4.70
   1   9  -4   28.60    4.30
   1   9  -4   26.00    5.60
   0  -9   4   13.00    5.10
   0  -9  -4   17.50    5.30
   0   9   4   13.70    3.60
   0   9  -4   14.70    3.50
   0   9   4   15.50    3.80
   0   9  -4   18.30    5.40
   0   9  -4   16.30    3.50
  -1  -9  -4  130.89   10.10
  -1  -9  -4  128.09    7.70
   1  -9   4  114.59    9.50
  -1   9  -4  136.39   10.10
   1   9   4  129.89    8.50
   1   9   4  116.59    8.20
  -2  -9  -4   37.60    4.90
  -2  -9  -4   38.00    6.70
   2   9   4   42.10    5.40
   2   9   4   38.10    5.40
  -2   9  -4   35.90    6.20
  -3  -9  -4   26.90    5.10
  -3  -9  -4   36.00    6.70
   3   9   4   31.00    5.30
  -3   9  -4   42.90    6.40
   3   9   4   35.80    5.80
  -4  -9  -4    4.20    4.20
  -4  -9  -4    6.20    6.00
   4   9   4    4.20    4.30
  -4   9  -4    1.60    4.80
   4   9   4   -0.10    4.90
  -5  -9  -4   28.10    7.20
  -5   9  -4   18.10    5.60
   5   9   4   20.80    6.50
   5   9   4   26.10    5.60
  -6  -9  -4   55.09    8.00
  -6  -9  -4   65.49   10.40
  -6   9  -4   58.99    7.30
   6   9   4   61.09    8.20
   6   9   4   73.69    8.40
  -7  -9  -4    1.90    7.00
  -7   9  -4    4.30    5.30
   7   9   4    0.70    6.80
  -8  -9  -4   71.69   10.20
   8   9   4   77.59   10.10
  -8   9  -4   49.60    7.30
  -9  -9  -4    4.80    8.00
  -9   9  -4    4.10    5.60
   9   9   4    5.60    8.90
  -9 -10   4    5.80    8.30
   9  10  -4   24.40    8.50
   9  10  -4   22.60    8.40
  -8 -10   4   17.40    8.80
  -8  10   4   11.60    5.30
   8  10  -4   26.30    8.90
   8  10  -4   37.30    9.30
  -7 -10   4    7.10    6.90
  -7 -10   4   11.60    5.50
   7  10  -4   -3.40    8.30
   7  10  -4   10.40    7.10
  -7  10   4    6.20    5.10
  -6 -10   4   34.40    8.20
  -6 -10   4   15.00    5.80
   6  10  -4   18.10    7.70
   6  10  -4   11.50    5.80
  -6  10   4   10.10    5.00
   6  10  -4   17.80    7.10
   5 -10  -4   64.99    7.20
  -5  10   4   55.09    7.40
   5  10  -4   47.20    8.20
   5  10  -4   52.29    7.50
  -4 -10   4   29.90    7.80
  -4 -10   4   17.70    5.30
   4 -10  -4   30.60    6.20
  -4  10   4   21.80    5.90
   4  10  -4   39.10    7.80
   4  10  -4   24.00    6.80
   4  10  -4   26.70    6.00
   3 -10  -4   87.39    9.30
  -3 -10   4   79.19    8.00
  -3 -10   4   82.79    9.20
   3  10  -4   83.09    8.10
   3  10  -4  107.59   11.40
   3  10  -4   75.19    8.20
  -3  10   4   93.99    8.90
  -2 -10   4  125.29   11.10
   2 -10  -4  132.69   11.10
   2  10  -4  130.49   11.30
   2  10  -4  131.59    9.10
   2  10  -4  123.29    8.90
  -1 -10   4    9.10    4.30
   1 -10  -4    2.00    5.40
  -1 -10   4   11.30    5.60
   1  10  -4    5.20    3.90
   1  10  -4    4.40    5.90
   1  10  -4   11.30    4.10
   0 -10   4   84.39    9.00
   0 -10  -4   89.79   10.00
   0  10   4  105.59    7.10
   0  10  -4   81.89    6.50
   0  10   4   76.59    6.90
   0  10  -4   90.39    6.50
   0  10  -4   77.19    9.10
   1 -10   4   43.20    6.80
  -1 -10  -4   37.30    6.90
  -1 -10  -4   25.70    4.10
  -1  10  -4   26.20    6.80
   1  10   4   32.60    4.90
   1  10   4   31.00    4.90
  -2 -10  -4   60.29    6.40
  -2 -10  -4   44.80    7.80
  -2  10  -4   60.89    7.80
   2  10   4   57.39    6.90
   2  10   4   60.39    6.60
  -3 -10  -4   46.30    8.40
  -3 -10  -4   55.69    6.30
  -3  10  -4   51.79    7.00
   3  10   4   50.29    6.80
  -4 -10  -4   41.70    6.50
  -4 -10  -4   33.40    8.80
  -4  10  -4   44.60    7.10
   4  10   4   38.90    6.10
  -5 -10  -4   16.50    5.80
  -5 -10  -4   12.30    7.40
  -5  10  -4    6.60    5.50
   5  10   4    6.50    5.30
   5  10   4   12.70    6.30
  -6 -10  -4   29.70    8.90
   6  10   4   37.60    7.50
   6  10   4   23.60    7.60
  -6  10  -4   33.80    6.70
  -7 -10  -4    8.10    4.50
  -7 -10  -4   17.30    8.30
   7  10   4   16.00    7.60
  -7  10  -4   17.50    6.20
  -8 -10  -4    9.50    8.00
   8  10   4   11.40    8.60
  -8  10  -4    0.30    5.70
  -9 -10  -4   12.60    8.40
   9  10   4   -5.70    6.80
  -9  10  -4    1.70    6.00
  -8 -11   4    3.40    8.00
   8  11  -4    6.30    9.40
   8  11  -4    0.40    8.10
  -8  11   4   15.30    6.00
  -7 -11   4   -9.80    7.60
  -7  11   4    2.80    5.40
   7  11  -4   12.50    7.80
   7  11  -4   -0.50    7.80
  -6 -11   4    7.40    7.20
   6  11  -4   16.50    9.10
   6  11  -4    0.90    6.60
  -6  11   4   -0.40    5.20
  -5 -11   4   73.29    8.90
  -5 -11   4   54.29   10.10
   5 -11  -4   82.79    8.60
   5  11  -4   95.59   11.60
   5  11  -4   69.69    9.00
  -5  11   4   77.59    8.60
   5  11  -4   65.39    8.80
   4 -11  -4    6.10    5.60
  -4 -11   4    5.50    6.80
  -4 -11   4    9.00    5.30
  -4  11   4    4.20    5.50
   4  11  -4    8.70    5.60
   4  11  -4    3.40    4.90
   4  11  -4   -1.80    7.50
   3 -11  -4  105.59   10.70
  -3 -11   4  101.59   11.50
  -3  11   4  106.59   10.70
   3  11  -4  105.59   12.20
   3  11  -4  104.49    9.20
   3  11  -4   81.99    9.00
   2 -11  -4   14.50    6.30
  -2 -11   4   -3.40    5.80
   2  11  -4    6.10    4.90
   2  11  -4    6.40    4.60
   2  11  -4   -1.30    6.40
   1 -11  -4    8.00    6.10
  -1 -11   4   14.70    7.70
   1  11  -4    7.10    4.50
   1  11  -4    5.70    7.20
   1  11  -4   13.10    5.60
   0 -11  -4   -7.60    6.30
  -1 -11  -4    4.70    6.70
   1 -11   4   15.10    8.00
  -1  11  -4   -0.60    7.60
   1  11   4    7.90    4.40
   1  11   4    7.90    4.40
  -2 -11  -4   20.80    4.70
  -2 -11  -4   27.10    8.20
  -2  11  -4   21.70    7.60
   2  11   4   22.90    5.50
   2  11   4   21.40    5.30
  -3 -11  -4    7.40    6.90
  -3 -11  -4   13.00    4.80
   3  11   4    7.90    5.50
  -3  11  -4    7.60    7.10
   3  11   4    8.60    5.00
  -4 -11  -4   19.30    5.60
  -4 -11  -4   28.80    7.90
   4  11   4   28.80    6.70
   4  11   4   17.10    5.80
  -4  11  -4   22.30    8.60
  -5 -11  -4    7.30    7.50
   5  11   4    5.20    5.40
   5  11   4    4.70    6.20
  -6 -11  -4   29.70    9.20
   6  11   4    9.80    7.00
  -7 -11  -4   27.90    9.40
   7  11   4   28.60    7.60
  -8 -11  -4   -3.50    7.70
   8  11   4   21.00    9.30
  -8  11  -4  -10.50    8.00
  -7 -12   4    8.60    9.40
   7  12  -4    9.70    7.70
   7  12  -4   22.40    8.90
  -7  12   4   -1.00    5.70
  -6 -12   4   -2.30    8.50
   6  12  -4   -3.00    6.40
   6  12  -4   11.00    7.90
  -5 -12   4   12.30    7.90
   5  12  -4   28.30    9.70
   5  12  -4   17.00    6.90
  -4 -12   4   24.10    9.20
   4 -12  -4   10.50    7.60
   4  12  -4   13.20    6.40
  -4  12   4   14.60    6.50
   4  12  -4   16.20    6.30
   4  12  -4   10.40    7.80
   3 -12  -4   10.20    6.90
  -3 -12   4   18.30    7.90
  -3  12   4    5.30    6.30
   3  12  -4   10.90    5.70
   3  12  -4    8.10    5.40
   3  12  -4   10.60    7.70
  -2 -12   4  113.39   13.00
   2 -12  -4  143.79   11.70
   2  12  -4  102.09    9.30
   2  12  -4  101.79    9.60
   2  12  -4  113.59   13.00
  -2  12   4  141.19   13.00
  -1 -12   4   26.70    8.10
   1 -12  -4   37.80    7.50
   1  12  -4   23.30    5.40
   1  12  -4   26.30    5.10
   1  12  -4   22.90    8.20
   0 -12   4   53.89    9.20
   0 -12  -4   61.19    9.50
   0  12  -4   65.69   10.00
  -1 -12  -4   17.90    7.40
   1 -12   4    4.30    6.70
   1  12   4   21.30    5.00
  -1  12  -4   17.60    7.20
  -2 -12  -4   87.79   11.00
   2  12   4   69.69    8.10
  -2  12  -4   65.49    9.10
   2  12   4   65.99    7.90
  -3 -12  -4   11.20    7.90
   3  12   4    2.60    5.10
   3  12   4    9.50    5.50
  -3  12  -4    6.10    6.60
  -4 -12  -4   47.60    9.20
  -4  12  -4   62.19    8.80
   4  12   4   55.19    7.60
   4  12   4   32.80    8.00
  -5 -12  -4    6.70    8.00
   5  12   4   11.20    6.70
  -5  12  -4    7.50    6.90
  -6 -12  -4   17.70    9.20
  -6  12  -4   10.40    7.20
   6  12   4   -4.10    6.10
  -7 -12  -4   -5.00    6.80
  -7  12  -4    8.70    7.20
  -6  13   4   11.80    6.90
   6  13  -4   14.40    9.30
   5 -13  -4   48.50    8.20
   5  13  -4   29.80   11.10
  -5  13   4   37.70    7.80
  -4 -13   4    2.60    8.00
   4 -13  -4    3.00    7.10
   4  13  -4    1.80    6.10
  -4  13   4   17.90    7.40
   4  13  -4   22.40   10.80
  -3 -13   4   54.09   10.70
   3 -13  -4   57.39    9.70
   3  13  -4   62.89    7.60
   3  13  -4   61.79    9.00
   3  13  -4   53.59   11.80
  -3  13   4   51.89    9.20
  -2 -13   4    4.60    7.10
   2 -13  -4   11.20    7.20
   2  13  -4    5.30    7.40
  -2  13   4    7.30    6.90
   2  13  -4    4.70    5.30
   2  13  -4    5.40    4.90
   1 -13  -4   56.69    9.50
  -1 -13   4   38.30   10.30
   1  13  -4   43.60    6.40
   1  13  -4   42.20    5.50
   1  13  -4   49.70    9.20
  -1  13   4   59.29    9.80
   0 -13  -4   -6.60    6.20
   0 -13   4    0.60    6.70
   0  13  -4    6.30    7.10
  -1 -13  -4   29.40    8.40
   1 -13   4   48.30    9.30
  -1  13  -4   42.40    9.40
   1  13   4   40.70    6.10
  -2 -13  -4   -6.60    6.80
  -2  13  -4  -10.00    6.50
  -3 -13  -4    3.30    8.00
  -3  13  -4   15.60    7.40
   3  13   4   25.10    6.50
   3  13   4   21.90    7.60
  -4 -13  -4    8.10    9.00
  -4  13  -4   -0.10    6.80
   4  13   4    7.30    6.90
  -5 -13  -4  -10.20    8.00
  -5  13  -4    2.20    6.70
  -4 -14   4    1.20    8.90
   4 -14  -4   15.90    7.50
   3 -14  -4   15.40    7.40
  -3 -14   4   11.20    9.80
  -3  14   4    2.50    6.40
   3  14  -4    6.20    6.50
   3  14  -4   19.20   10.50
   2 -14  -4   -1.00    7.50
   2  14  -4   10.40    5.50
  -2  14   4    6.00    7.40
   1 -14  -4   -9.50    6.20
  -1  14   4   13.80    7.60
   0 -14  -4   18.60    8.60
   0 -14   4   18.70    9.20
   0  14  -4   17.10    9.70
   0  14   4    8.80    9.30
  -1  14  -4    6.30    7.50
   1  14   4   10.00    5.00
   2  14   4   32.50    6.70
  -2  14  -4   25.80    7.70
  -3 -14  -4   -7.40    7.20
  -3  14  -4    6.00    7.60
 -13   0   5  118.09   13.80
 -12   0   5   28.60   10.30
 -11   0   5  198.68   14.40
  11   0  -5  204.08   13.50
 -11   0   5  201.68   16.50
  10   0  -5    2.20    4.70
 -10   0   5    6.50    6.60
 -10   0   5    0.60    5.30
  -9   0   5   42.60    6.70
   9   0  -5   41.70    5.90
  -9   0   5   36.00    6.80
  -8   0   5   99.49    9.30
   8   0  -5  100.29    8.00
   7   0  -5  334.47   15.60
  -7   0   5  343.27   19.30
  -7   0   5  313.17   16.50
   6   0  -5    9.20    3.30
  -6   0   5   14.10    4.00
  -6   0   5   13.90    3.70
   6   0  -5   14.60    3.50
  -5   0   5   55.79    5.90
  -5   0   5   51.89    5.60
   5   0  -5   51.69    5.30
   5   0  -5   43.90    5.20
   4   0  -5    3.30    2.70
  -4   0   5    4.40    3.10
  -4   0   5    5.30    2.90
   4   0  -5    3.10    2.80
  -3   0   5    9.60    2.90
  -3   0   5   11.70    1.70
  -3   0   5    9.70    3.00
   3   0  -5   10.30    2.70
   3   0  -5   11.90    1.70
   3   0  -5    9.30    2.80
   3   0  -5    8.80    1.50
   2   0  -5    1.00    2.50
   2   0  -5    4.60    1.70
  -2   0   5   -0.70    2.50
   2   0  -5    5.40    2.60
  -2   0   5    1.50    1.70
  -2   0   5    3.80    2.60
  -1   0   5  976.40   38.20
  -1   0   5  996.30   38.30
   1   0  -5  970.50   38.20
   1   0  -5  971.00   38.00
  -1   0   5  949.21   38.20
   1   0  -5  952.50   38.30
   0   0   5    3.10    2.20
   0   0   5    0.00    2.50
   0   0  -5    4.10    2.30
   0   0  -5    0.30    2.30
   0   0   5    7.20    2.50
   0   0  -5    3.90    2.50
   1   0   5  600.84   23.30
  -1   0  -5  588.04   23.30
  -1   0  -5  545.55   23.10
   1   0   5  576.64   23.30
  -1   0  -5  566.84   23.20
   1   0   5  565.24   23.10
  -2   0  -5   -0.50    2.60
   2   0   5    1.50    2.60
   2   0   5    2.00    2.60
   2   0   5    1.80    2.60
  -2   0  -5    5.00    2.90
  -2   0  -5    2.10    2.70
   3   0   5   11.90    3.20
   3   0   5   22.40    3.40
  -3   0  -5   17.10    3.10
  -3   0  -5   13.10    3.40
  -3   0  -5   22.30    3.40
   3   0   5   14.10    3.60
  -4   0  -5    4.40    3.40
   4   0   5    6.10    3.10
   4   0   5    6.40    3.30
  -4   0  -5    1.00    3.70
   4   0   5    0.70    3.20
  -4   0  -5    4.80    2.90
   5   0   5   48.90    5.20
  -5   0  -5   44.80    5.00
   5   0   5   50.59    4.90
  -5   0  -5   47.60    5.80
   5   0   5   63.49    5.60
  -5   0  -5   59.69    6.30
  -6   0  -5   29.50    6.60
  -6   0  -5   19.20    4.70
  -6   0  -5   26.50    3.80
   6   0   5   26.60    4.20
   6   0   5   27.70    4.20
   7   0   5  171.88   10.30
  -7   0  -5  168.18   10.90
  -7   0  -5  161.18    9.20
   7   0   5  164.18    9.80
  -7   0  -5  163.28   10.40
  -8   0  -5    6.20    5.50
  -8   0  -5    7.40    4.70
  -8   0  -5    1.70    3.50
   8   0   5    1.80    4.10
   8   0   5   11.70    4.20
   9   0   5   60.59    6.90
   9   0   5   87.49    8.80
  -9   0  -5   59.39    7.90
  -9   0  -5   62.09    6.70
  -9   0  -5   76.29    8.90
  10   0   5   10.40    5.70
 -10   0  -5   16.90    8.40
 -10   0  -5   14.10    5.70
 -10   0  -5    3.40    5.40
 -12   0  -5    4.80    9.00
 -13  -1   5    9.10    8.50
 -13   1   5   21.40    8.40
 -12  -1   5   77.39   11.60
 -12   1   5   64.09   10.80
  11  -1  -5   35.30    6.50
 -11  -1   5   30.50    9.00
 -11  -1   5   27.30    8.40
 -11   1   5   39.00    7.90
 -11   1   5   40.30    8.10
  11   1  -5   55.79    8.40
  10  -1  -5   12.40    4.20
 -10  -1   5   25.20    7.20
 -10   1   5   13.90    6.90
 -10   1   5    1.50    5.40
  10   1  -5    8.30    4.90
   9  -1  -5   35.50    5.10
  -9  -1   5   55.89    7.70
  -9  -1   5   41.50    6.90
   9   1  -5   50.09    6.40
  -9   1   5   53.09    6.90
  -9   1   5   46.50    6.90
   8  -1  -5  264.87   14.40
  -8  -1   5  307.87   15.80
  -8  -1   5  312.87   16.10
  -8   1   5  301.27   15.80
  -8   1   5  306.97   15.40
   8   1  -5  323.27   15.70
  -7  -1   5   16.20    4.60
  -7  -1   5   12.00    4.80
   7  -1  -5    9.20    2.80
  -7   1   5   11.40    4.20
  -7   1   5   20.10    4.60
   7   1  -5   14.70    4.60
   6  -1  -5   16.80    4.00
  -6  -1   5   27.70    4.60
  -6  -1   5   26.30    4.40
  -6  -1   5   28.30    3.00
   6  -1  -5   28.80    4.50
   6   1  -5   29.30    2.90
  -6   1   5   33.20    4.20
   6   1  -5   22.70    4.30
   6   1  -5   32.80    5.40
   6   1  -5   26.40    3.00
  -6   1   5   34.00    4.50
   5  -1  -5  109.99    7.00
  -5  -1   5  110.39    7.70
  -5  -1   5  126.79    7.90
   5   1  -5  118.19    5.70
   5   1  -5  113.89    7.50
   5   1  -5  125.29    7.60
   5   1  -5  120.99    5.70
  -5   1   5  117.19    7.60
  -5   1   5  118.39    7.30
  -4  -1   5  659.03   26.00
  -4  -1   5  621.84   25.90
   4  -1  -5  625.94   25.60
  -4   1   5  634.24   25.70
   4   1  -5  600.54   25.80
   4   1  -5  627.14   24.70
   4   1  -5  594.54   24.70
   4   1  -5  636.04   25.90
  -3  -1   5   93.59    9.80
   3  -1  -5  111.59    6.20
   3   1  -5  106.09    5.30
  -3   1   5  114.49    6.30
   3   1  -5  105.19    5.30
   3   1  -5  111.69    6.70
  -3   1   5  108.19    6.50
   3   1  -5  111.49    6.60
  -2  -1   5  199.98    9.40
  -2  -1   5  188.98    8.50
   2  -1  -5  205.78    8.20
  -2  -1   5  193.68    9.30
   2  -1  -5  191.18    8.90
  -2   1   5  186.78    8.30
   2   1  -5  190.48    9.80
   2   1  -5  193.48    8.40
  -2   1   5  188.88    9.00
   2   1  -5  178.48    8.30
   2   1  -5  193.48    9.20
  -2   1   5  204.78    8.90
  -1  -1   5  766.42   30.70
  -1  -1   5  752.22   30.90
   1  -1  -5  836.12   30.70
  -1  -1   5  747.83   30.90
   1  -1  -5  777.02   30.90
  -1   1   5  803.92   30.90
  -1   1   5  801.62   31.10
   1   1  -5  744.13   30.90
   1   1  -5  756.92   30.70
  -1   1   5  817.32   30.70
   1   1  -5  755.42   30.90
   0  -1  -5  653.53   26.30
   0  -1   5  653.83   26.20
   0  -1   5  649.74   26.20
   0  -1  -5  683.93   26.40
   0   1  -5  646.54   26.30
   0   1   5  675.53   26.20
   0   1   5  666.13   26.30
   0   1  -5  635.64   26.30
   0   1   5  650.83   26.40
  -1  -1  -5  822.92   33.10
   1  -1   5  842.12   32.90
  -1  -1  -5  851.21   33.30
  -1  -1  -5  825.82   32.90
   1  -1   5  832.12   33.00
  -1   1  -5  817.92   33.00
  -1   1  -5  816.62   33.00
   1   1   5  840.02   33.20
   1   1   5  829.12   33.10
  -2  -1  -5   59.59    4.50
   2  -1   5   56.59    4.70
  -2  -1  -5   49.90    5.20
   2  -1   5   62.29    4.70
  -2   1  -5   50.29    4.80
  -2   1  -5   55.99    5.00
   2   1   5   61.39    5.20
   2   1   5   59.39    4.90
   2   1   5   53.89    5.20
  -2   1  -5   46.60    5.00
  -3  -1  -5   95.09    5.70
  -3  -1  -5   98.89    6.90
   3  -1   5   88.39    6.00
   3  -1   5   99.29    6.10
  -3  -1  -5   88.99    6.60
   3   1   5   98.29    6.50
  -3   1  -5   99.49    6.40
   3   1   5   94.29    6.70
  -3   1  -5   98.69    6.30
  -3   1  -5   93.89    6.40
  -4  -1  -5 1816.02   71.69
  -4  -1  -5 1832.12   72.29
   4  -1   5 1674.93   71.79
  -4  -1  -5 1865.21   72.49
   4   1   5 1875.51   72.49
  -4   1  -5 1905.01   71.79
  -4   1  -5 1890.21   72.09
   4   1   5 1738.23   71.79
  -4   1  -5 1881.31   72.29
   4   1   5 1809.62   72.29
  -5  -1  -5   71.09    5.40
  -5  -1  -5   79.89    6.50
  -5  -1  -5   63.59    6.60
   5  -1   5   56.89    5.50
   5  -1   5   49.00    5.50
  -5   1  -5   74.29    6.50
  -5   1  -5   62.39    5.70
  -5   1  -5   67.19    6.10
   5   1   5   61.19    6.00
   5   1   5   78.99    9.20
   5   1   5   68.39    7.60
  -6  -1  -5  116.39    8.90
   6  -1   5  122.59    7.70
  -6  -1  -5  127.99    7.60
  -6  -1  -5  116.09    8.60
  -6   1  -5  138.59    8.50
   6   1   5  115.69    9.00
   6   1   5  138.29   12.60
   6   1   5  130.29    8.40
  -6   1  -5  126.39    7.70
  -6   1  -5  130.69   10.90
  -7  -1  -5    5.40    3.50
  -7  -1  -5   -6.00    4.60
   7  -1   5    9.50    3.60
  -7  -1  -5    5.00    4.40
  -7   1  -5   13.40    4.50
   7   1   5    6.80    4.30
  -7   1  -5    1.10    4.70
  -7   1  -5    8.80    3.60
   7   1   5    8.30    4.40
   8  -1   5   58.29    6.80
  -8  -1  -5   60.39    6.60
   8  -1   5   69.19    6.60
  -8  -1  -5   55.59    7.70
  -8  -1  -5   51.59    6.70
   8   1   5   63.69    6.80
  -8   1  -5   63.59    7.60
   8   1   5   66.49    8.00
  -8   1  -5   71.09    7.90
  -8   1  -5   80.19    6.70
   9  -1   5    3.00    4.10
  -9  -1  -5    2.30    5.20
  -9  -1  -5    4.50    6.60
  -9  -1  -5    8.10    7.00
   9  -1   5   14.10    4.50
  -9   1  -5    4.40    6.10
   9   1   5   15.00    5.40
  -9   1  -5   11.50    5.30
  -9   1  -5    4.50    4.30
 -10  -1  -5   35.80    7.10
 -10  -1  -5   25.90    9.10
  10  -1   5   38.90    5.30
 -10  -1  -5   37.40    6.00
  10  -1   5   26.70    5.90
 -10   1  -5   26.20    8.40
  10   1   5   28.00    6.80
 -10   1  -5   28.20    6.60
 -10   1  -5   29.50    5.40
 -11  -1  -5   12.60    5.70
 -11  -1  -5    8.80    8.10
 -11   1  -5   -2.80    7.80
  11   1   5   -6.10    3.70
 -11   1  -5   -3.80    4.50
 -12  -1  -5   -1.70    8.00
 -12   1  -5   13.00    8.90
 -13  -2   5   93.19   15.30
 -12  -2   5   28.30    8.80
  12   2  -5    1.00    4.70
 -12   2   5    9.60    7.10
  11  -2  -5  110.59    9.50
 -11  -2   5  122.59   14.40
 -11   2   5  109.59   11.90
 -11   2   5  105.99   10.90
  11   2  -5  124.69   11.50
 -10  -2   5   44.70    8.60
  10  -2  -5   39.70    5.90
 -10  -2   5   52.69    8.30
 -10   2   5   33.10    7.80
 -10   2   5   50.49    6.90
  10   2  -5   32.90    6.60
  -9  -2   5   52.39    7.30
   9  -2  -5   41.30    5.30
  -9  -2   5   42.00    7.40
  -9  -2   5   41.30    5.10
   9   2  -5   53.69    4.90
   9   2  -5   51.99    6.60
  -9   2   5   32.50    6.60
  -9   2   5   40.10    6.00
  -8  -2   5   72.59    8.60
   8  -2  -5   78.69    6.70
  -8  -2   5   72.49    5.80
   8   2  -5   71.79    7.40
   8   2  -5   73.99    6.70
  -8   2   5   62.39    6.90
  -8   2   5   85.59    8.00
   8   2  -5   69.39    5.40
  -7  -2   5  301.47   15.30
  -7  -2   5  300.27   13.40
  -7  -2   5  327.27   17.20
   7  -2  -5  323.97   14.30
   7   2  -5  283.57   13.20
   7   2  -5  300.17   13.40
   7   2  -5  303.47   15.40
  -7   2   5  297.67   14.90
  -7   2   5  299.27   14.60
   7   2  -5  298.77   14.90
   6  -2  -5  153.98    7.90
  -6  -2   5  142.59    8.90
  -6  -2   5  135.09    8.90
  -6  -2   5  127.59    6.80
   6   2  -5  126.89    8.50
   6   2  -5  140.29    6.90
  -6   2   5  137.89    8.50
   6   2  -5  125.99    8.40
   6   2  -5  130.49    6.90
  -6   2   5  135.49    8.10
   5  -2  -5    8.30    2.80
  -5  -2   5    7.70    3.60
  -5  -2   5    5.50    3.40
   5  -2  -5    6.40    2.90
  -5  -2   5    7.20    2.40
   5   2  -5    8.50    2.30
   5   2  -5    6.40    3.40
   5   2  -5    7.90    3.30
  -5   2   5    3.60    2.90
  -5   2   5    3.70    3.20
   5   2  -5    0.70    2.20
   4  -2  -5 1179.58   44.90
  -4  -2   5 1136.09   45.40
   4  -2  -5 1170.28   44.90
  -4  -2   5 1093.19   45.40
  -4  -2   5 1093.09   44.50
   4   2  -5 1147.09   44.50
  -4   2   5 1151.98   45.00
   4   2  -5 1154.88   45.40
   4   2  -5 1085.69   44.50
   4   2  -5 1100.49   45.30
   3  -2  -5   40.10    4.00
  -3  -2   5   31.70    4.10
   3  -2  -5   47.30    4.10
  -3  -2   5   36.80    3.70
   3  -2  -5   43.70    2.90
  -3  -2   5   42.80    4.90
  -3   2   5   42.90    4.40
   3   2  -5   45.00    5.00
  -3   2   5   42.80    2.80
   3   2  -5   40.90    3.90
  -3   2   5   45.10    4.20
   3   2  -5   39.50    3.70
  -2  -2   5  458.85   19.60
   2  -2  -5  501.25   19.20
  -2  -2   5  458.15   19.50
   2  -2  -5  489.75   19.20
  -2  -2   5  479.85   19.30
   2  -2  -5  474.25   18.90
  -2   2   5  488.35   19.30
   2   2  -5  461.95   19.60
   2   2  -5  466.45   19.60
  -2   2   5  475.35   18.80
  -2   2   5  478.95   19.30
   2   2  -5  461.85   19.20
   2   2  -5  441.36   19.10
  -1  -2   5  592.44   23.90
  -1  -2   5  611.44   24.00
   1  -2  -5  611.04   23.90
   1  -2  -5  598.04   23.80
  -1   2   5  588.54   23.90
   1   2  -5  578.54   23.80
  -1   2   5  585.64   23.60
   1   2  -5  597.34   24.00
   1   2  -5  581.04   23.90
  -1   2   5  596.34   23.90
   1   2  -5  590.34   23.90
   0  -2  -5 1580.54   60.59
   0  -2  -5 1534.25   60.49
   0  -2   5 1582.54   60.49
   0  -2   5 1526.65   60.49
   0   2  -5 1537.05   60.49
   0   2   5 1546.55   60.49
   0   2   5 1520.35   60.59
   0   2  -5 1496.55   60.49
   0   2   5 1628.44   60.59
   0   2  -5 1536.15   60.49
   1  -2   5  280.07   11.50
  -1  -2  -5  245.98   11.40
  -1  -2  -5  273.57   11.80
   1  -2   5  266.37   11.30
  -1  -2  -5  254.47   11.70
   1  -2   5  262.97   11.40
   1   2   5  251.87   11.80
  -1   2  -5  262.57   11.40
   1   2   5  253.37   11.60
   1   2   5  236.88   11.30
  -1   2  -5  284.67   11.50
  -1   2  -5  273.27   11.50
   2  -2   5   11.70    2.70
  -2  -2  -5   11.00    3.20
   2  -2   5   10.60    2.70
  -2  -2  -5   16.70    2.90
   2  -2   5   16.70    2.90
  -2  -2  -5   12.30    3.10
   2   2   5   10.60    3.20
  -2   2  -5   11.40    2.80
  -2   2  -5   10.00    2.80
  -2   2  -5   19.60    2.90
   2   2   5   20.00    4.90
  -3  -2  -5  795.22   33.90
   3  -2   5  810.62   33.10
   3  -2   5  854.71   33.20
  -3  -2  -5  799.82   33.20
  -3  -2  -5  834.52   33.70
   3   2   5  807.42   33.20
  -3   2  -5  879.91   33.30
  -3   2  -5  836.02   33.40
  -3   2  -5  845.02   33.30
   3   2   5  842.02   33.70
   3   2   5  802.32   33.80
   4  -2   5   42.60    4.20
  -4  -2  -5   51.09    5.80
   4  -2   5   47.90    4.90
   4  -2   5   43.40    4.90
  -4  -2  -5   49.40    4.80
  -4   2  -5   54.59    5.70
   4   2   5   34.60    4.70
  -5  -2  -5  333.97   14.70
  -5  -2  -5  338.37   15.60
   5  -2   5  327.17   14.90
   5  -2   5  344.47   14.60
  -5  -2  -5  328.87   15.80
   5   2   5  301.97   15.80
  -5   2  -5  327.57   15.10
   5   2   5  305.67   15.40
  -5   2  -5  350.16   15.00
  -5   2  -5  328.87   15.20
   5   2   5  334.17   15.70
   6  -2   5    3.10    3.10
  -6  -2  -5    5.40    3.30
  -6  -2  -5    8.10    7.10
   6  -2   5   -0.10    3.00
  -6  -2  -5    4.30    4.40
  -6   2  -5    0.40    3.50
  -6   2  -5    8.00    3.90
   6   2   5    4.30    3.80
   6   2   5    4.70    3.90
   6   2   5    3.20    4.00
  -6   2  -5    2.30    4.20
  -7  -2  -5  265.17   15.40
  -7  -2  -5  295.27   15.00
   7  -2   5  305.77   14.20
  -7  -2  -5  299.77   14.20
  -7   2  -5  286.17   14.70
   7   2   5  245.98   16.00
  -7   2  -5  268.57   14.90
  -7   2  -5  296.67   13.70
   7   2   5  305.27   15.20
  -8  -2  -5   -0.60    5.00
   8  -2   5    2.80    4.20
  -8  -2  -5   -5.90    5.40
   8  -2   5    2.10    3.60
  -8   2  -5    5.90    3.90
   8   2   5    5.70    5.00
  -8   2  -5   -0.30    5.70
  -8   2  -5   -3.10    4.50
   9  -2   5  185.28   11.60
  -9  -2  -5  159.68   13.60
  -9  -2  -5  163.88   11.10
   9  -2   5  161.98    9.80
  -9  -2  -5  198.58   13.60
  -9   2  -5  174.18   10.10
  -9   2  -5  157.78   12.90
   9   2   5  181.08   12.70
  -9   2  -5  182.68   12.10
  10  -2   5    0.70    3.90
 -10  -2  -5    8.70    7.70
  10  -2   5    7.70    4.90
 -10  -2  -5    2.80    6.50
 -10  -2  -5    3.30    5.30
 -10   2  -5    5.90    5.30
 -10   2  -5    6.50    4.30
  10   2   5    3.50    6.10
 -10   2  -5    9.30    7.50
 -11  -2  -5   24.10    9.10
 -11  -2  -5   18.10    6.90
 -11   2  -5   30.20    5.50
  11   2   5   10.80    6.30
 -11   2  -5   20.90    7.70
 -12  -2  -5   26.10    6.70
 -12  -2  -5   12.60   10.40
 -12   2  -5   23.40    9.70
 -12  -3   5   83.29   11.50
 -12   3   5   56.99   12.50
 -11  -3   5   27.20   10.70
 -11   3   5   16.90    7.50
 -11   3   5   13.80    6.00
  11   3  -5    9.90    6.30
 -10  -3   5    5.20    6.20
 -10  -3   5   -9.20    5.70
 -10  -3   5    6.90    4.60
  10  -3  -5    5.00    4.20
  10   3  -5   -0.40    5.30
 -10   3   5    1.10    5.00
 -10   3   5   -6.90    6.20
  10   3  -5    5.30    3.80
  -9  -3   5   43.50    7.40
  -9  -3   5   54.79    6.30
  -9  -3   5   58.09    7.80
   9  -3  -5   51.29    6.00
  -9   3   5   50.49    6.40
   9   3  -5   45.70    5.70
  -9   3   5   62.99    7.80
   9   3  -5   60.69    6.10
   9   3  -5   54.59    7.20
  -8  -3   5  154.68    8.90
   8  -3  -5  152.88    9.20
  -8  -3   5  145.59   11.40
   8   3  -5  152.18   11.20
  -8   3   5  145.79    9.70
   8   3  -5  139.19    8.60
   8   3  -5  151.28    8.80
  -8   3   5  143.49   10.30
  -7  -3   5  245.08   11.80
  -7  -3   5  258.97   13.60
  -7  -3   5  225.58   13.20
   7  -3  -5  239.18   11.90
  -7   3   5  244.68   12.50
   7   3  -5  241.88   13.00
   7   3  -5  232.58   12.80
   7   3  -5  218.88   11.40
  -7   3   5  250.17   12.20
   7   3  -5  226.48   11.40
   6  -3  -5   38.80    4.50
  -6  -3   5   35.60    4.90
  -6  -3   5   45.70    5.50
   6   3  -5   47.80    4.60
   6   3  -5   40.70    4.60
  -6   3   5   43.60    4.80
  -6   3   5   36.10    4.30
   6   3  -5   26.60    4.80
  -5  -3   5   39.60    4.50
   5  -3  -5   34.50    5.70
   5  -3  -5   52.89    4.40
  -5  -3   5   43.00    5.10
  -5  -3   5   38.70    4.90
  -5   3   5   40.20    4.60
   5   3  -5   48.90    5.20
   5   3  -5   49.99    5.40
  -5   3   5   47.10    5.10
   5   3  -5   38.60    4.50
   5   3  -5   47.30    4.50
   4   3  -5   16.30    2.90
   4   3  -5   25.50    4.00
   4   3  -5   27.90    3.30
  -4   3   5   20.40    3.30
   4   3  -5   22.00    3.90
  -3  -3   5  120.69    6.90
  -3  -3   5  129.89    7.60
   3  -3  -5  116.19    6.20
   3  -3  -5  139.29    6.60
   3  -3  -5  123.19    6.30
  -3  -3   5  136.99    8.60
  -3   3   5  126.99    6.60
   3   3  -5  126.79    7.50
   3   3  -5  127.99    7.50
  -3   3   5  127.59    6.70
   3   3  -5  120.19    6.90
  -3   3   5  128.79    6.00
   3   3  -5  122.89    8.30
  -2  -3   5   40.60    4.30
   2  -3  -5   38.60    3.60
  -2  -3   5   34.30    4.10
   2  -3  -5   48.30    5.40
   2  -3  -5   44.50    3.80
   2   3  -5   44.50    4.30
  -2   3   5   45.50    4.00
   2   3  -5   40.60    6.20
   2   3  -5   40.50    4.00
   2   3  -5   48.20    4.70
  -2   3   5   45.00    3.50
  -2   3   5   43.30    3.90
  -1  -3   5   62.89    5.40
   1  -3  -5   70.39    4.50
  -1  -3   5   60.89    5.80
   1  -3  -5   67.99    4.60
   1   3  -5   63.29    6.80
   1   3  -5   55.99    5.00
  -1   3   5   73.29    4.60
  -1   3   5   72.29    4.60
  -1   3   5   67.99    4.70
   1   3  -5   66.09    4.90
   1   3  -5   61.99    5.00
   0  -3  -5 1938.91   74.39
   0  -3   5 2005.90   74.29
   0  -3   5 1706.73   75.19
   0  -3  -5 1929.71   74.49
   0  -3  -5 1842.52   74.79
   0   3   5 1945.11   74.49
   0   3  -5 1717.33   75.99
   0   3   5 1969.70   74.39
   0   3  -5 1946.01   74.49
   0   3   5 1946.51   74.49
   0   3  -5 1966.60   74.29
   0   3  -5 1944.11   74.29
  -1  -3  -5   32.90    3.50
   1  -3   5   34.30    3.20
   1  -3   5   29.30    3.00
  -1  -3  -5   47.00    5.10
   1   3   5   36.20    3.70
  -1   3  -5   33.40    5.40
   1   3   5   33.30    3.80
  -1   3  -5   30.70    3.10
  -1   3  -5   36.20    3.60
   1   3   5   38.40    3.80
  -1   3  -5   33.40    3.20
  -2  -3  -5   92.09    7.50
   2  -3   5  104.59    5.70
  -2  -3  -5  100.69    6.60
  -2  -3  -5   91.29    6.00
   2  -3   5   88.79    5.30
   2  -3   5  100.09    6.10
   2   3   5   88.79    6.30
   2   3   5   89.89    5.90
  -2   3  -5   93.89    5.60
  -2   3  -5   93.39    5.60
  -2   3  -5   89.19    5.70
   2   3   5   93.69    6.50
  -3  -3  -5  140.79    8.30
   3  -3   5  135.79    7.30
   3  -3   5  136.09    7.50
   3  -3   5  150.78    7.30
  -3  -3  -5  140.89    8.00
  -3  -3  -5  140.89    8.50
   3   3   5  158.08    8.40
  -3   3  -5  146.09    7.70
   3   3   5  142.79    7.90
  -3   3  -5  140.49    7.60
   3   3   5  136.39    8.50
  -3   3  -5  149.39    7.60
  -4  -3  -5  326.27   15.90
  -4  -3  -5  347.67   16.10
   4  -3   5  345.87   15.00
   4  -3   5  372.96   15.20
  -4  -3  -5  352.76   15.50
   4  -3   5  329.47   14.90
   4   3   5  352.16   16.20
   4   3   5  320.27   15.90
   4   3   5  339.57   15.30
  -4   3  -5  360.66   15.30
  -4   3  -5  345.67   15.40
  -4   3  -5  364.26   15.30
  -5  -3  -5   32.10    4.90
   5  -3   5   40.20    4.00
  -5  -3  -5   38.70    5.20
  -5  -3  -5   38.60    4.60
   5  -3   5   38.80    4.60
   5   3   5   49.20    5.40
  -5   3  -5   31.60    4.40
   5   3   5   37.90    5.40
  -5   3  -5   49.99    4.70
   5   3   5   37.00    4.70
  -5   3  -5   25.40    4.60
  -6  -3  -5    6.10    3.80
   6  -3   5   13.30    3.90
  -6  -3  -5    6.70    4.50
   6  -3   5    9.50    3.30
  -6  -3  -5   10.30    4.40
   6   3   5    8.10    4.20
   6   3   5    9.20    4.70
  -6   3  -5   13.30    4.00
  -6   3  -5   12.10    4.10
  -6   3  -5    4.20    4.00
  -7  -3  -5   39.70    8.70
   7  -3   5   35.80    5.10
  -7  -3  -5   34.50    6.70
   7  -3   5   37.50    4.90
  -7   3  -5   29.90    5.30
  -7   3  -5   27.90    4.90
   7   3   5   37.60    6.10
  -7   3  -5   34.80    5.90
  -8  -3  -5    8.80    6.00
   8  -3   5   19.00    4.10
  -8  -3  -5   16.40    5.00
  -8  -3  -5   17.60    6.00
   8  -3   5   22.70    4.70
  -8   3  -5   21.10    5.20
  -8   3  -5    9.90    4.60
   8   3   5   17.00    5.60
  -8   3  -5   21.50    6.20
  -9  -3  -5   96.69    9.10
  -9  -3  -5  103.79   11.00
   9  -3   5   89.19    8.40
  -9  -3  -5   76.99   10.00
   9  -3   5   94.39    7.30
  -9   3  -5   78.99    9.60
  -9   3  -5   89.19    7.90
 -10  -3  -5   22.30    8.10
  10  -3   5   27.40    5.60
 -10  -3  -5   11.50    5.50
  10  -3   5   14.60    4.60
 -10   3  -5   11.40    7.50
 -10   3  -5   30.30    6.80
  10   3   5   12.80    7.10
 -10   3  -5   20.60    4.40
 -11  -3  -5   78.89   14.60
 -11  -3  -5   72.99    9.70
 -11   3  -5   61.89    7.30
 -11   3  -5   88.09   10.70
 -12  -3  -5    8.30    8.80
 -12  -3  -5    7.70    6.60
  12   4  -5   43.30   10.00
 -11  -4   5    9.50    5.20
 -11  -4   5    4.00    7.50
 -11   4   5    4.30    5.80
  11   4  -5   10.60    6.30
 -11   4   5   18.50    6.90
 -10  -4   5    2.10    6.60
 -10  -4   5    1.90    5.30
 -10   4   5   11.30    5.40
  10   4  -5    9.70    6.40
  10   4  -5   -2.20    3.70
 -10   4   5   10.30    6.60
   9  -4  -5   13.10    4.60
  -9  -4   5   14.00    5.20
  -9  -4   5    3.40    6.90
   9   4  -5   10.10    5.50
  -9   4   5   10.30    4.80
   9   4  -5   16.50    4.30
  -9   4   5    7.30    5.70
   9   4  -5    7.70    4.20
   8  -4  -5   59.09    5.60
  -8  -4   5   38.60    6.90
  -8  -4   5   47.80    5.70
   8   4  -5   31.30    6.30
   8   4  -5   51.59    5.50
  -8   4   5   43.50    5.80
   8   4  -5   45.60    5.50
   8   4  -5   45.40    6.60
  -8   4   5   42.60    6.10
  -7  -4   5   68.09    6.10
  -7  -4   5   53.29    6.60
   7  -4  -5   43.80    5.00
  -7  -4   5   45.50    6.40
   7   4  -5   61.19    5.90
  -7   4   5   48.40    5.90
  -7   4   5   47.60    5.50
   7   4  -5   49.20    6.40
  -6  -4   5   88.29    7.60
  -6  -4   5   75.79    7.50
   6  -4  -5   75.39    5.40
  -6  -4   5   71.09    6.10
  -6   4   5   82.99    6.30
   6   4  -5   85.09    6.10
  -6   4   5   86.39    6.10
   6   4  -5   69.79    7.20
   5  -4  -5   13.00    2.60
  -5  -4   5    7.80    3.90
   5  -4  -5    9.90    2.50
  -5  -4   5    8.90    3.10
  -5  -4   5   13.30    4.20
   5   4  -5   10.30    4.90
  -5   4   5   13.50    3.00
   5   4  -5   17.50    4.10
   5   4  -5   12.90    3.30
  -5   4   5   16.90    2.10
  -4  -4   5  482.95   21.20
   4  -4  -5  518.15   19.90
  -4  -4   5  467.25   20.50
  -4  -4   5  459.45   22.10
   4  -4  -5  507.65   20.00
   4  -4  -5  492.25   19.90
   4   4  -5  499.25   21.50
   4   4  -5  466.95   21.10
   4   4  -5  501.15   20.70
  -4   4   5  494.15   19.70
   4   4  -5  484.25   20.60
  -4   4   5  483.45   20.20
  -3  -4   5  101.29    6.70
  -3  -4   5   95.29    6.40
   3  -4  -5   96.09    5.10
  -3  -4   5   90.79    6.60
   3  -4  -5   91.49    5.60
   3  -4  -5   94.49    5.30
   3   4  -5   87.69    6.30
   3   4  -5   94.79    6.90
   3   4  -5   85.89    5.90
  -3   4   5   93.49    5.60
  -3   4   5   96.29    5.30
   3   4  -5   99.19    6.80
  -3   4   5   88.09    5.40
   2  -4  -5   73.89    4.40
   2  -4  -5   66.69    4.30
  -2  -4   5   64.39    5.40
  -2  -4   5   74.49    5.40
   2  -4  -5   72.89    5.20
  -2   4   5   69.59    4.80
   2   4  -5   66.59    5.50
   2   4  -5   56.09    5.50
   2   4  -5   71.39    5.40
  -2   4   5   64.39    6.40
  -2   4   5   66.59    4.60
   2   4  -5   64.09    5.80
  -1  -4   5  798.92   33.00
   1  -4  -5  814.12   32.50
  -1  -4   5  835.32   32.70
   1  -4  -5  843.72   32.90
   1  -4  -5  834.12   32.40
   1   4  -5  798.82   32.70
   1   4  -5  818.82   32.80
  -1   4   5  830.52   32.50
   1   4  -5  801.22   33.00
  -1   4   5  809.22   32.70
  -1   4   5  822.62   32.60
   1   4  -5  810.02   33.00
   0  -4   5  551.74   24.30
   0  -4  -5  568.04   23.00
   0  -4   5  569.54   22.80
   0  -4  -5  566.34   23.30
   0  -4  -5  571.54   23.10
   0  -4   5  562.64   23.40
   0   4  -5  566.34   22.90
   0   4   5  553.84   23.20
   0   4   5  578.34   23.10
   0   4  -5  562.34   22.90
   0   4  -5  577.24   23.40
   0   4   5  555.54   23.10
   0   4  -5  568.64   23.30
  -1  -4  -5  147.79   10.70
   1  -4   5  165.58    7.70
  -1  -4  -5  168.88    8.60
   1  -4   5  181.08    8.00
  -1  -4  -5  164.48    8.80
   1  -4   5  173.88    8.70
   1   4   5  173.48    8.80
  -1   4  -5  181.08    8.90
   1   4   5  170.78    8.70
  -1   4  -5  156.38    8.10
   1   4   5  173.78    8.70
  -1   4  -5  177.28    8.60
  -1   4  -5  180.88    8.10
  -2  -4  -5   23.30    3.50
  -2  -4  -5   26.40    3.80
   2  -4   5   21.70    3.40
   2  -4   5   26.10    2.70
  -2  -4  -5   18.20    3.50
  -2   4  -5   17.90    3.50
  -2   4  -5   21.90    3.30
  -2   4  -5   21.70    3.10
   2   4   5   22.00    3.80
  -2   4  -5   17.70    3.00
   2   4   5   17.50    3.60
   2   4   5   25.40    5.60
  -3  -4  -5  337.07   15.60
   3  -4   5  355.96   15.20
  -3  -4  -5  326.97   15.90
  -3  -4  -5  326.77   15.80
   3  -4   5  327.47   14.60
   3  -4   5  359.06   14.60
   3   4   5  355.36   16.70
  -3   4  -5  365.96   15.40
   3   4   5  351.66   15.50
   3   4   5  355.16   16.10
  -3   4  -5  356.96   14.90
  -3   4  -5  360.26   15.20
  -3   4  -5  339.47   14.80
  -4  -4  -5    6.30    6.50
  -4  -4  -5   10.30    4.40
   4  -4   5    9.10    3.00
  -4  -4  -5    3.20    3.50
   4  -4   5   13.60    2.70
   4   4   5   17.50    3.60
  -4   4  -5    8.70    3.30
  -4   4  -5   14.20    3.20
   4   4   5   13.90    4.20
  -4   4  -5    8.30    3.20
  -4   4  -5   11.70    3.10
   4   4   5   14.10    3.90
  -5  -4  -5  106.89    7.90
  -5  -4  -5  112.09    8.40
   5  -4   5  114.79    6.50
  -5  -4  -5  109.99    8.10
  -5   4  -5  101.29    7.00
  -5   4  -5  110.39    7.10
   5   4   5  104.09    8.30
   5   4   5  110.79    9.70
  -5   4  -5  113.79    7.30
   6  -4   5   61.69    5.70
  -6  -4  -5   53.99    6.60
   6  -4   5   62.39    5.30
  -6  -4  -5   72.29    6.90
  -6  -4  -5   64.09    7.70
  -6   4  -5   57.29    5.70
  -6   4  -5   64.39    6.90
   6   4   5   65.39    6.90
  -6   4  -5   70.79    6.40
   6   4   5   60.69    6.90
  -7  -4  -5   58.89    7.50
   7  -4   5   62.29    5.90
   7  -4   5   50.29    6.00
  -7  -4  -5   51.49    6.20
  -7  -4  -5   60.09    8.20
  -7   4  -5   57.99    6.10
  -7   4  -5   48.50    6.40
   7   4   5   57.89    7.30
  -7   4  -5   53.59    6.10
   7   4   5   46.60    7.10
   8  -4   5   77.29    6.50
  -8  -4  -5   86.19   10.70
  -8  -4  -5   84.29    9.30
   8  -4   5   76.69    7.50
  -8   4  -5   76.69    7.90
   8   4   5   78.59    8.90
  -8   4  -5   74.89    7.00
  -8   4  -5   67.09    8.30
  -8   4  -5   89.19    8.40
  -9  -4  -5  113.59   12.30
  -9  -4  -5  118.99   10.70
   9  -4   5  105.79    8.30
  -9   4  -5  119.89    9.30
   9   4   5  122.09   11.50
  -9   4  -5  136.59   10.40
  -9   4  -5   97.29   10.80
  -9   4  -5  108.39    8.90
 -10  -4  -5  112.19   12.50
 -10  -4  -5  102.29   11.50
 -10   4  -5  105.49   10.60
  10   4   5  103.59   13.10
 -10   4  -5   75.79   10.40
 -10   4  -5   86.49    7.70
 -11  -4  -5   23.20   10.10
 -11   4  -5   12.10    8.70
 -11   4  -5   16.10    5.10
  11   4   5    9.10    8.50
 -12  -4  -5   33.70    8.00
 -12  -5   5   80.69   11.20
  12   5  -5   91.39   14.10
 -11  -5   5   17.80    8.70
  11   5  -5    9.90    5.10
 -11   5   5    7.10    6.70
  11   5  -5   13.90    6.90
 -11   5   5    9.90    6.10
  10  -5  -5    3.90    3.90
 -10  -5   5   13.80    6.20
 -10  -5   5    6.90    6.80
 -10   5   5    4.30    5.20
  10   5  -5   11.70    5.40
  10   5  -5   11.90    6.90
 -10   5   5    9.10    6.00
  -9  -5   5   21.20    7.00
  -9  -5   5   20.40    5.30
  -9   5   5   11.70    5.00
  -9   5   5   16.70    5.80
   9   5  -5   15.70    5.60
  -8  -5   5  112.89    9.70
   8  -5  -5   93.19    6.70
  -8  -5   5  103.39    9.80
  -8   5   5   87.79    7.60
   8   5  -5  101.19    9.70
   8   5  -5   99.19   10.00
  -8   5   5   85.29    8.50
   7  -5  -5  148.09    8.20
  -7  -5   5  143.79   10.50
  -7  -5   5  150.78    9.90
  -7   5   5  169.38    9.20
   7   5  -5  156.48   10.90
  -7   5   5  159.98    9.20
   7   5  -5  151.38   11.40
  -6  -5   5    9.10    4.70
  -6  -5   5   10.50    3.70
   6  -5  -5    5.90    2.30
  -6   5   5   13.20    2.30
  -6   5   5    9.50    2.60
   6   5  -5   11.20    4.70
  -6   5   5    6.70    3.40
  -6   5   5    9.70    3.10
   6   5  -5    8.80    4.30
  -5  -5   5   55.39    6.10
  -5  -5   5   55.49    7.30
   5  -5  -5   63.59    4.60
  -5   5   5   56.39    4.40
   5   5  -5   62.79    6.50
   5   5  -5   73.39    6.30
  -5   5   5   59.99    4.70
   5   5  -5   64.09    5.70
   5   5  -5   62.79    6.60
  -5   5   5   56.59    4.90
  -5   5   5   57.29    5.10
  -4  -5   5   56.29    5.90
   4  -5  -5   55.89    4.60
  -4  -5   5   60.49    6.10
  -4  -5   5   57.99    5.80
   4   5  -5   48.00    5.30
  -4   5   5   45.90    4.50
   4   5  -5   65.09    6.10
   4   5  -5   49.00    6.00
   4   5  -5   58.79    6.00
   3  -5  -5  142.29    7.40
  -3  -5   5  128.69    7.90
  -3  -5   5  139.49    8.20
   3   5  -5  128.39    7.60
  -3   5   5  128.49    6.90
  -3   5   5  131.69    7.00
   3   5  -5  146.59    8.20
   3   5  -5  131.39    8.10
   3   5  -5  139.39    8.20
  -2  -5   5  148.39    7.90
  -2  -5   5  148.19    8.40
  -2  -5   5  153.48    8.10
   2  -5  -5  150.68    7.90
  -2   5   5  148.49    7.20
   2   5  -5  156.38    8.10
   2   5  -5  134.39    8.00
   2   5  -5  133.49    8.10
  -2   5   5  142.49    7.50
   2   5  -5  127.59    8.30
  -2   5   5  149.99    7.10
   1  -5  -5 1017.40   40.10
  -1  -5   5  970.10   41.10
   1  -5  -5  995.20   39.40
  -1  -5   5  995.30   39.70
   1  -5  -5  999.40   39.30
  -1  -5   5  998.60   40.20
  -1   5   5  954.90   39.90
   1   5  -5 1047.30   39.90
  -1   5   5  977.60   39.90
  -1   5   5 1026.70   39.50
   1   5  -5  983.70   40.20
   1   5  -5 1006.10   40.20
   1   5  -5  993.50   39.70
   0  -5  -5 1098.49   44.30
   0  -5  -5 1118.89   44.80
   0  -5   5 1110.09   44.80
   0  -5   5 1149.98   44.10
   0  -5  -5 1143.29   44.30
   0   5  -5 1067.99   44.60
   0   5   5 1154.08   44.50
   0   5  -5 1101.89   44.80
   0   5  -5 1118.59   44.20
   0   5  -5 1130.39   44.90
   0   5   5 1112.69   44.40
   0   5   5 1122.99   45.60
   1  -5   5  200.88    8.90
  -1  -5  -5  210.18   10.00
  -1  -5  -5  200.58   10.00
   1  -5   5  199.78   10.30
  -1  -5  -5  202.58   10.50
   1   5   5  200.68   10.10
  -1   5  -5  215.08    9.40
  -1   5  -5  211.88    9.40
  -1   5  -5  207.28   10.50
   1   5   5  204.18   10.20
   1   5   5  215.88   10.20
  -1   5  -5  200.88   10.10
  -2  -5  -5   14.30    3.60
  -2  -5  -5   17.10    3.80
   2  -5   5   24.90    3.70
   2   5   5   24.70    3.60
  -2   5  -5   17.80    3.40
   2   5   5   22.90    3.70
   2   5   5   18.10    3.70
  -2   5  -5   18.20    3.60
   3  -5   5   38.20    4.20
  -3  -5  -5   29.50    4.50
  -3  -5  -5   28.40    4.30
  -3  -5  -5   28.30    4.30
  -3   5  -5   29.90    3.80
   3   5   5   29.50    4.40
  -3   5  -5   29.60    3.30
   3   5   5   34.80    4.80
  -3   5  -5   34.10    4.20
  -3   5  -5   33.90    3.40
  -4  -5  -5   54.19    6.50
   4  -5   5   55.29    5.20
  -4  -5  -5   40.20    5.40
  -4   5  -5   48.30    5.00
  -4   5  -5   54.49    5.60
   4   5   5   42.80    5.30
   4   5   5   63.39    6.30
  -4   5  -5   51.79    5.00
  -5  -5  -5   55.79    6.40
  -5  -5  -5   65.09    7.10
   5  -5   5   64.49    4.70
   5  -5   5   69.09    5.60
  -5   5  -5   57.99    5.50
   5   5   5   63.79    7.30
   5   5   5   77.29    7.30
  -5   5  -5   53.89    5.40
  -5   5  -5   62.29    5.40
  -5   5  -5   63.99    5.60
  -6  -5  -5   18.60    5.50
   6  -5   5   23.80    3.50
   6  -5   5   15.20    4.00
  -6  -5  -5   24.60    5.10
  -6   5  -5    5.70    3.70
  -6   5  -5   14.20    4.30
  -6   5  -5   12.80    4.00
   6   5   5   14.20    5.20
   6   5   5   20.30    4.70
  -6   5  -5   12.90    4.40
  -7  -5  -5   51.79    7.30
   7  -5   5   43.00    5.00
   7  -5   5   31.90    4.90
  -7  -5  -5   36.10    6.20
  -7   5  -5   34.50    4.90
   7   5   5   31.40    7.60
  -7   5  -5   37.00    5.40
  -7   5  -5   38.40    5.80
   7   5   5   45.70    7.20
  -7   5  -5   39.90    5.90
  -8  -5  -5   14.00    5.90
  -8  -5  -5    8.80    6.20
   8  -5   5   17.70    5.30
  -8   5  -5   24.90    5.40
  -8   5  -5   23.20    5.30
   8   5   5   18.20    6.70
  -9  -5  -5   17.00    7.40
  -9  -5  -5   35.30    7.70
  -9   5  -5   24.90    6.40
   9   5   5   28.20    7.30
  -9   5  -5   26.00    5.50
  -9   5  -5   14.10    6.20
 -10  -5  -5   -1.00    6.90
 -10  -5  -5   -0.60    6.40
 -10   5  -5   -2.10    6.00
 -10   5  -5    0.80    4.50
  10   5   5    5.50    6.20
 -10   5  -5    9.50    6.10
 -11  -5  -5   27.50   11.70
 -11  -5  -5   38.70    8.60
 -11   5  -5   25.00    9.50
  11   5   5   20.70    8.00
 -12  -6   5    8.10   12.10
  12   6  -5   26.70   11.40
 -12   6   5   21.70    7.00
  12   6  -5   18.60    6.00
 -11  -6   5   13.00    8.90
 -11  -6   5   24.50    7.40
 -11   6   5   34.70    6.80
 -11   6   5   30.00    6.60
  11   6  -5   43.80    9.00
 -10  -6   5   39.80    7.20
 -10  -6   5   42.00    8.50
  10   6  -5   54.69    8.70
 -10   6   5   43.90    6.80
 -10   6   5   55.99    7.60
  -9  -6   5   33.90    6.40
  -9  -6   5   31.10    7.50
  -9   6   5   31.40    5.70
   9   6  -5   40.70    7.80
   9   6  -5   23.70    7.50
  -9   6   5   22.60    5.60
  -8  -6   5  233.28   13.30
  -8  -6   5  224.38   13.60
  -8   6   5  190.98   11.50
  -8   6   5  217.58   11.60
   8   6  -5  210.48   13.20
   8   6  -5  254.47   15.20
   8   6  -5  178.48   12.80
  -7  -6   5   21.20    5.40
   7   6  -5   38.50    6.20
  -7   6   5   15.20    3.30
  -7   6   5   27.80    4.40
   7   6  -5   34.50    6.00
  -7   6   5   11.00    3.80
   7   6  -5   25.90    5.60
  -6  -6   5  208.18   13.00
  -6  -6   5  245.08   12.70
  -6   6   5  247.88   11.10
  -6   6   5  233.28   11.20
  -6   6   5  246.48   11.20
   6   6  -5  223.68   13.20
   6   6  -5  214.98   13.30
  -6   6   5  241.48   10.90
  -5  -6   5   15.10    4.30
   5  -6  -5    5.50    2.90
   5   6  -5   17.90    4.50
  -5   6   5   10.30    3.40
   5   6  -5    7.00    4.30
   5   6  -5   15.30    4.70
  -5   6   5    8.70    2.70
  -4  -6   5  705.83   31.50
   4  -6  -5  781.72   30.80
  -4   6   5  756.42   30.50
   4   6  -5  776.52   31.90
   3  -6  -5  106.09    6.80
  -3  -6   5   95.29    7.20
  -3  -6   5  124.29    7.80
   3   6  -5  116.59    7.50
   3   6  -5  103.59    7.70
   3   6  -5  106.79    7.40
   2  -6  -5  300.07   13.50
  -2  -6   5  294.77   13.30
  -2  -6   5  269.97   13.70
   2   6  -5  288.67   13.90
  -2   6   5  284.97   13.00
   2   6  -5  292.37   13.40
   2   6  -5  296.07   13.40
  -1  -6   5  229.38   11.00
   1  -6  -5  223.38   10.50
   1  -6  -5  247.48   10.70
   1  -6  -5  246.88   12.00
  -1  -6   5  226.98   11.80
   1   6  -5  237.48   11.90
  -1   6   5  243.48   11.40
  -1   6   5  247.48   10.80
   1   6  -5  237.78   11.10
  -1   6   5  256.27   10.90
   1   6  -5  245.28   11.30
   0  -6  -5  704.33   28.70
   0  -6   5  668.13   28.50
   0  -6  -5  695.63   27.70
   0  -6  -5  637.34   28.50
   0  -6   5  695.33   27.60
   0  -6   5  718.63   27.60
   0   6  -5  711.83   27.80
   0   6  -5  695.23   29.80
   0   6   5  674.93   28.40
   0   6   5  693.83   28.00
   0   6  -5  683.03   27.70
   0   6  -5  653.03   28.60
  -1  -6  -5   28.50    4.30
  -1   6  -5   24.20    3.90
   1   6   5   25.00    3.80
  -1   6  -5   19.30    4.00
   1   6   5   25.30    3.70
  -1   6  -5   25.20    2.90
  -2  -6  -5   78.89    6.00
  -2   6  -5   83.89    6.70
  -2   6  -5   78.89    6.60
   2   6   5   75.09    6.10
   2   6   5   69.09    6.40
  -3  -6  -5  143.19    9.10
   3   6   5  126.69   12.90
  -3   6  -5  144.09    9.20
  -3   6  -5  132.69    8.40
   3   6   5  138.59    8.70
  -4  -6  -5    9.30    4.30
  -4  -6  -5   10.30    4.20
   4   6   5   12.90    3.90
  -4   6  -5   11.40    3.90
   4   6   5   10.80    4.70
  -5  -6  -5   15.80    5.20
  -5  -6  -5   21.80    5.90
  -5   6  -5   16.60    4.40
  -5   6  -5   16.30    3.60
   5   6   5   29.40    5.30
  -5   6  -5   14.60    3.70
   5   6   5   15.90    4.50
  -6  -6  -5    0.20    4.80
  -6  -6  -5   -3.10    4.60
  -6   6  -5    1.20    3.90
  -6   6  -5    4.60    4.50
   6   6   5    6.70    5.80
  -6   6  -5    8.40    3.80
   6   6   5    1.40    5.10
  -7  -6  -5    9.30    5.80
  -7  -6  -5    6.50    5.60
  -7   6  -5   16.00    4.40
   7   6   5   12.00    6.80
  -7   6  -5    7.90    4.80
   7   6   5   20.60    6.30
  -8  -6  -5   10.60    6.30
  -8  -6  -5    1.10    5.90
  -8   6  -5   15.90    4.80
  -8   6  -5    8.00    5.80
   8   6   5    5.00    6.20
  -9  -6  -5    8.10    7.90
  -9  -6  -5   18.30    6.80
  -9   6  -5    9.50    5.10
   9   6   5    5.70    6.40
  -9   6  -5    6.20    5.60
 -10  -6  -5   17.20    8.40
 -10   6  -5   20.40    6.80
 -10   6  -5   21.60    7.20
  10   6   5   44.30    9.10
 -11  -6  -5   -4.60    8.10
 -11  -6  -5    3.40    6.60
  11   6   5   -1.00    7.20
 -11   6  -5    5.50    6.80
 -11  -7   5   -1.70    7.10
 -11  -7   5    8.30    6.60
  11   7  -5   -4.70    9.70
 -11   7   5   -4.00    5.50
 -10  -7   5   14.90    8.40
  10   7  -5   25.30    7.60
  10   7  -5   35.00    9.20
 -10   7   5   25.90    5.50
  -9  -7   5   24.10    6.70
  -9  -7   5   36.70    7.80
   9   7  -5   25.10    7.60
  -9   7   5   23.80    5.30
   9   7  -5   10.30    7.30
   9   7  -5   37.90    7.90
  -8  -7   5   31.20    6.70
  -8  -7   5   39.60    7.30
   8   7  -5   45.80    7.60
  -8   7   5   21.30    6.00
   8   7  -5   27.10    6.30
  -8   7   5   21.80    3.60
   8   7  -5   44.20    7.30
  -8   7   5   10.80    4.40
  -7  -7   5   81.19    9.40
  -7  -7   5  112.09    9.90
   7   7  -5   78.89    8.80
  -7   7   5   85.89    6.70
   7   7  -5   76.09    9.90
  -7   7   5   97.59    6.50
  -7   7   5   84.39    6.30
   7   7  -5   90.79    9.10
  -6  -7   5   36.10    6.30
  -6  -7   5   37.00    6.10
   6   7  -5   41.60    6.70
   6   7  -5   26.70    6.00
   6   7  -5   31.10    6.00
  -6   7   5   30.90    4.40
   5  -7  -5  246.18   11.90
  -5  -7   5  231.28   13.00
  -5  -7   5  231.18   12.80
  -5   7   5  245.28   12.10
   5   7  -5  236.68   12.90
  -5   7   5  230.28   11.30
   5   7  -5  219.38   13.50
   5   7  -5  242.88   13.20
   4  -7  -5   14.50    3.80
   4   7  -5   16.60    4.30
   4   7  -5   12.80    4.50
   4   7  -5   25.00    4.80
   3  -7  -5  435.46   17.90
  -3  -7   5  372.96   17.90
  -3  -7   5  408.36   18.60
   3   7  -5  397.76   18.10
   3   7  -5  413.96   18.50
   3   7  -5  371.36   17.90
  -3   7   5  387.06   17.30
  -2  -7   5   21.90    4.50
   2  -7  -5   27.70    4.40
  -2  -7   5   20.50    3.80
   2   7  -5   20.50    4.00
   2   7  -5   26.40    4.10
   2   7  -5   31.50    4.80
   1  -7  -5  443.96   19.90
  -1  -7   5  427.76   19.60
  -1  -7   5  443.96   18.70
   1   7  -5  447.86   18.90
  -1   7   5  448.36   18.50
  -1   7   5  445.06   18.40
   1   7  -5  442.76   19.80
   1   7  -5  421.86   18.70
   0  -7   5   94.09    5.80
   0  -7  -5  100.59    5.90
   0  -7   5  103.29    7.60
   0  -7  -5   93.49    8.10
   0   7  -5   95.19    6.20
   0   7   5  104.19    6.70
   0   7  -5   92.39    6.10
   0   7  -5   99.79    7.80
   0   7   5   96.89    6.40
  -1  -7  -5   73.19    5.70
  -1  -7  -5   73.89    7.20
   1  -7   5   71.89    6.70
   1   7   5   79.89    6.00
  -1   7  -5   67.59    6.90
   1   7   5   75.19    6.10
  -2  -7  -5   22.00    4.10
  -2  -7  -5   21.30    4.70
   2   7   5   24.60    4.30
   2   7   5   17.20    4.20
  -2   7  -5   19.40    4.50
  -3  -7  -5  184.68   10.50
  -3  -7  -5  183.38   11.40
   3   7   5  204.08   11.20
  -3   7  -5  181.88   10.60
   3   7   5  199.98   10.70
  -4  -7  -5   61.29    6.80
  -4  -7  -5   55.59    6.90
   4   7   5   44.90    6.60
   4   7   5   69.19    7.10
  -4   7  -5   68.29    7.10
  -5  -7  -5  123.99   10.90
  -5  -7  -5  137.39   10.00
  -5   7  -5  119.49    9.00
   5   7   5  121.79   10.20
   5   7   5  126.29    9.80
  -6  -7  -5   85.99    9.00
  -6  -7  -5   74.29    9.00
   6   7   5   86.79    8.90
   6   7   5   97.69   10.20
  -6   7  -5   71.99    7.10
  -7  -7  -5   12.10    6.40
  -7  -7  -5   26.50    6.20
  -7   7  -5    5.20    4.80
   7   7   5   20.00    6.50
   7   7   5   12.60    5.50
  -7   7  -5   14.50    5.30
  -8  -7  -5   35.10    8.00
  -8  -7  -5   36.50    9.20
  -8   7  -5   43.40    6.20
   8   7   5   48.20    8.10
  -8   7  -5   34.10    6.20
   8   7   5   49.40    7.40
  -9  -7  -5   -0.40    6.40
  -9   7  -5   -0.80    5.30
  -9   7  -5   -1.60    5.00
  -9   7  -5   -2.70    5.00
   9   7   5   13.90    8.30
 -10  -7  -5    2.10    6.90
 -10  -7  -5    4.90    7.90
  10   7   5    0.30    6.70
 -10   7  -5    2.70    5.60
 -10   7  -5    0.40    5.00
 -10   7  -5   15.10    5.80
 -11  -8   5   19.40    9.00
 -11   8   5    8.10    5.20
  11   8  -5   16.70    8.20
  11   8  -5   25.20   11.50
 -11   8   5   11.70    5.40
 -10  -8   5   -5.90    5.20
 -10   8   5   -0.20    4.40
 -10   8   5   -1.40    4.70
  10   8  -5   -6.10    8.30
  -9  -8   5   20.00    7.10
  -9  -8   5    9.60    6.90
   9   8  -5   27.70    8.20
   9   8  -5   18.80    7.20
  -8  -8   5   37.00    7.30
   8   8  -5   23.80    6.40
   8   8  -5   31.60    7.50
  -8   8   5   33.50    4.70
   8   8  -5   38.20    7.90
  -7  -8   5    6.70    5.90
   7   8  -5   28.60    6.50
   7   8  -5   11.50    6.30
   7   8  -5   27.60    6.80
  -7   8   5    4.00    4.30
  -7   8   5   12.40    3.90
  -6  -8   5   50.69    7.60
  -6  -8   5   39.00    6.60
  -6   8   5   53.29    5.70
   6   8  -5   54.19    8.20
   6   8  -5   43.30    7.50
  -6   8   5   47.20    5.50
   6   8  -5   43.00    6.80
   5  -8  -5   15.60    4.30
  -5  -8   5   14.70    5.50
  -5   8   5    9.50    4.50
   5   8  -5   17.60    5.80
   5   8  -5   21.70    5.30
   5   8  -5   17.70    5.60
  -4  -8   5  151.18   10.40
  -4  -8   5  138.09    9.40
   4  -8  -5  137.09   13.30
   4   8  -5  159.38   10.50
   4   8  -5  129.59   10.00
   4   8  -5  134.79    9.60
  -3  -8   5   84.49    6.80
  -3  -8   5   78.59    8.00
   3  -8  -5   72.59    7.60
   3   8  -5   84.39    8.40
   3   8  -5   66.39    7.00
   3   8  -5   73.99    7.10
  -2  -8   5  117.29    7.80
  -2  -8   5  108.79    9.10
   2  -8  -5  121.99    9.10
   2   8  -5  132.39    8.80
   2   8  -5  128.19    9.50
   2   8  -5  132.99    8.00
  -1  -8   5    7.70    3.10
  -1  -8   5    9.20    4.30
   1  -8  -5    7.40    4.40
   1   8  -5    6.10    3.40
  -1   8   5   15.90    3.30
   1   8  -5    2.10    4.20
   1   8  -5   17.30    3.80
   0  -8   5  205.58   11.40
   0  -8  -5  189.08   11.50
   0  -8  -5  193.18    9.40
   0   8   5  192.58   10.00
   0   8   5  207.18   10.20
   0   8  -5  195.28   11.60
   0   8  -5  195.98    9.70
   0   8  -5  202.48    9.70
  -1  -8  -5   27.20    3.90
   1  -8   5   36.30    5.20
  -1  -8  -5   33.70    5.50
  -1   8  -5   28.40    5.40
   1   8   5   37.30    4.70
   1   8   5   36.50    4.70
  -2  -8  -5    2.90    4.50
  -2  -8  -5   19.70    4.00
   2   8   5   10.10    4.20
   2   8   5   17.40    4.20
  -2   8  -5   12.30    4.60
  -3  -8  -5   36.70    6.20
  -3  -8  -5   36.90    5.10
  -3   8  -5   28.90    5.50
   3   8   5   42.00    5.70
   3   8   5   37.50    5.50
  -4  -8  -5   25.10    6.40
  -4   8  -5   20.70    5.50
   4   8   5   34.30    6.30
   4   8   5   36.70    5.80
  -5  -8  -5   -6.30    4.50
  -5  -8  -5   10.30    6.20
   5   8   5    5.50    4.80
  -5   8  -5    9.50    4.80
   5   8   5    6.10    5.20
  -6  -8  -5   46.70    6.90
  -6  -8  -5   49.80    7.80
   6   8   5   32.00    6.60
   6   8   5   36.00    7.30
  -6   8  -5   43.30    6.30
  -7  -8  -5   -5.30    5.50
  -7   8  -5   12.50    5.30
   7   8   5   10.80    5.70
   7   8   5   11.40    6.40
  -8  -8  -5   33.10    7.80
  -8  -8  -5   26.30    8.40
  -8   8  -5   26.80    5.90
   8   8   5   30.50    8.70
  -9  -8  -5   -1.80    6.80
  -9  -8  -5    4.80    5.70
  -9   8  -5   -6.90    4.80
   9   8   5    0.90    7.70
  -9   8  -5    7.10    5.70
 -10  -8  -5   44.80    9.40
 -10   8  -5   50.79    8.00
 -10   8  -5   29.30    6.50
  10   8   5   42.30   12.40
  10   9  -5   45.40   10.70
  -9  -9   5   60.29    9.70
   9   9  -5   63.09    9.10
  -9   9   5   38.00    5.20
   9   9  -5   74.39   12.60
  -8  -9   5    8.70    7.50
  -8  -9   5    2.70    5.70
  -8   9   5   10.10    4.40
   8   9  -5    0.40    6.70
   8   9  -5   14.50    7.30
  -7  -9   5   75.79    9.10
  -7  -9   5   80.09   10.40
   7   9  -5   47.60   10.40
  -7   9   5   66.29    8.00
   7   9  -5   70.19    8.80
  -6  -9   5   13.00    5.30
  -6  -9   5    6.20    6.30
   6  -9  -5    6.80    4.10
   6   9  -5    5.60    5.30
   6   9  -5   12.60    6.90
  -6   9   5    7.20    4.70
   6   9  -5   11.20    6.40
   5  -9  -5   62.19    6.60
  -5  -9   5   59.09    8.00
  -5  -9   5   49.99    7.20
   5   9  -5   68.29    8.70
   5   9  -5   57.79    8.10
  -5   9   5   64.19    6.90
   5   9  -5   54.99    7.60
  -4  -9   5   22.30    6.20
  -4  -9   5   13.00    5.90
   4  -9  -5    7.50    4.70
   4   9  -5   10.70    5.10
  -4   9   5    9.70    4.80
   4   9  -5    9.40    5.20
   4   9  -5   10.50    5.90
  -3  -9   5   53.59    6.40
   3  -9  -5   48.40    6.30
  -3  -9   5   60.19    7.20
   3   9  -5   50.79    6.10
   3   9  -5   45.10    7.10
   3   9  -5   61.89    7.20
   2  -9  -5   13.20    5.10
  -2  -9   5   19.90    5.50
  -2  -9   5    7.40    3.70
   2   9  -5   24.30    4.70
   2   9  -5   14.30    4.30
   2   9  -5   22.10    5.80
  -1  -9   5   94.69    8.70
   1  -9  -5   90.69    8.50
   1   9  -5   87.39    6.90
   1   9  -5   79.09    8.90
   1   9  -5   88.89    6.80
   0  -9   5    9.80    4.90
   0  -9  -5    6.30    4.80
   0   9  -5    3.60    4.90
   0   9   5    8.90    3.80
   0   9   5   10.50    3.70
   0   9  -5   10.60    3.50
   0   9  -5    8.30    3.40
   1  -9   5    3.40    4.70
  -1  -9  -5   10.20    5.30
  -1  -9  -5    4.60    3.20
   1   9   5    0.30    3.60
   1   9   5    3.60    3.80
  -1   9  -5    9.50    5.00
  -2  -9  -5  110.29    7.90
  -2  -9  -5  140.29   10.40
   2   9   5  111.89    8.60
  -2   9  -5  103.99    9.70
   2   9   5   90.59    8.30
  -3  -9  -5   15.30    6.10
  -3  -9  -5   11.10    4.40
   3   9   5   18.50    5.00
  -3   9  -5   13.30    5.40
   3   9   5   27.40    5.60
  -4  -9  -5   42.20    7.70
  -4  -9  -5   37.40    5.50
   4   9   5   37.90    6.60
  -4   9  -5   27.60    6.10
   4   9   5   35.60    5.80
  -5  -9  -5    9.10    7.10
   5   9   5    4.80    5.00
  -5   9  -5    9.90    5.40
   5   9   5   15.10    6.30
  -6  -9  -5   56.99    9.30
  -6  -9  -5   74.29    8.90
   6   9   5   62.99    8.60
   6   9   5   67.49    8.10
  -6   9  -5   65.19    7.50
  -7  -9  -5   17.10    8.00
  -7   9  -5   22.60    6.20
   7   9   5   11.30    7.00
  -8  -9  -5   22.90    8.40
   8   9   5   27.00    9.00
  -8   9  -5   18.30    6.30
  -9  -9  -5   -1.10    7.40
  -9   9  -5    4.20    5.70
   9   9   5    7.60    9.20
  -9 -10   5    1.80    7.20
   9  10  -5    7.70    7.90
   9  10  -5   37.70   10.00
  -8 -10   5   14.80    7.50
   8  10  -5   14.30    9.00
   8  10  -5    3.30    8.40
  -8  10   5    3.20    4.70
  -7 -10   5   10.70    8.80
  -7 -10   5    7.80    4.90
   7  10  -5   22.50    8.80
   7  10  -5   29.30    8.30
  -7  10   5   17.70    5.60
  -6 -10   5   12.30    8.10
  -6 -10   5   29.90    6.10
   6  10  -5   10.60    5.70
  -6  10   5   27.80    5.60
   6  10  -5   15.00    7.20
   6  10  -5   22.90    7.40
   5 -10  -5   18.70    5.50
   5  10  -5    2.60    4.90
   5  10  -5   14.80    6.50
  -5  10   5   18.60    5.60
  -4 -10   5   97.79    9.00
  -4 -10   5  139.49   13.50
   4 -10  -5  126.99   10.50
   4  10  -5  126.09   13.40
  -4  10   5  129.99   10.60
   4  10  -5  102.99   11.40
   4  10  -5  132.19   10.20
  -3 -10   5   74.99    7.90
   3 -10  -5   78.99    8.00
  -3 -10   5   60.49    8.60
   3  10  -5   70.89    8.00
   3  10  -5   59.09    7.00
   3  10  -5   68.89    8.80
  -2 -10   5  233.38   14.70
   2 -10  -5  222.58   13.90
   2  10  -5  207.48   12.10
   2  10  -5  229.18   14.90
   2  10  -5  233.88   12.60
   1 -10  -5  118.09   10.70
  -1 -10   5  102.19    8.50
  -1 -10   5  103.79   10.30
   1  10  -5  114.89    8.00
   1  10  -5  117.49    8.30
   1  10  -5  102.39   10.40
   0 -10  -5  264.77   15.00
   0 -10   5  238.88   14.20
   0  10   5  230.88   12.10
   0  10  -5  227.48   14.60
   0  10   5  230.68   11.90
   0  10  -5  230.28   11.60
  -1 -10  -5  178.98   10.00
  -1 -10  -5  172.18   12.70
   1 -10   5  184.18   12.70
   1  10   5  171.48   11.00
   1  10   5  166.38   10.70
  -1  10  -5  160.98   12.80
  -2 -10  -5   10.10    4.10
  -2 -10  -5    8.60    5.90
   2  10   5    7.00    4.50
   2  10   5    9.50    4.80
  -2  10  -5   10.30    5.80
  -3 -10  -5  143.69   10.10
   3  10   5  183.18   12.70
  -3  10  -5  154.38   12.00
   3  10   5  156.08   11.50
  -4 -10  -5    3.30    6.50
  -4 -10  -5    2.20    4.80
  -4  10  -5    6.60    5.50
   4  10   5   10.20    6.40
   4  10   5   -3.00    4.70
  -5 -10  -5   44.70    6.80
  -5 -10  -5   60.89    9.80
  -5  10  -5   27.00    7.20
   5  10   5   42.50    7.90
   5  10   5   27.70    6.40
  -6 -10  -5    3.90    5.70
  -6 -10  -5    2.20    6.80
  -6  10  -5    0.30    5.60
   6  10   5    8.10    6.80
  -7 -10  -5   47.90    9.80
   7  10   5   40.80    9.60
  -7  10  -5   40.50    7.50
  -8 -10  -5   31.20    8.60
  -8  10  -5    6.90    6.30
   8  10   5    1.40    8.40
  -8 -11   5   22.70   10.20
  -8  11   5   32.30    6.50
   8  11  -5   33.60   10.00
   8  11  -5   22.30    9.10
  -7 -11   5   -7.50    7.00
   7  11  -5   15.10    7.90
  -7  11   5    6.20    5.60
   7  11  -5    3.50    7.40
  -6 -11   5    4.90    8.10
   6  11  -5    9.70    7.00
   6  11  -5    8.10    7.60
  -6  11   5   10.60    5.50
   5 -11  -5    9.10    5.40
  -5 -11   5   18.90    8.00
  -5 -11   5   19.50    5.80
   5  11  -5   10.60    9.10
   5  11  -5    8.90    5.50
  -5  11   5    7.90    5.40
   5  11  -5   13.30    6.60
  -4 -11   5   -7.50    5.00
   4 -11  -5   -6.40    5.20
  -4 -11   5    3.50    6.60
   4  11  -5   10.80    5.20
  -4  11   5    5.80    5.90
   4  11  -5    5.30    7.00
   4  11  -5   -2.30    5.50
   3 -11  -5   14.30    6.20
  -3 -11   5   20.90    7.70
   3  11  -5   27.30    5.90
   3  11  -5   21.30    8.30
   3  11  -5   18.50    5.70
  -3  11   5   30.70    6.80
   2 -11  -5   36.20    7.30
  -2 -11   5   21.00    6.80
   2  11  -5   32.30    5.80
   2  11  -5   37.50    8.00
   2  11  -5   32.40    5.50
  -1 -11   5   99.69   11.00
   1 -11  -5   92.49   10.20
   1  11  -5   99.09    7.70
   1  11  -5   93.69   10.70
   1  11  -5   87.59    7.60
   0 -11   5   42.80    9.10
   0  11  -5   47.50    9.00
   0  11   5   46.40    5.80
   0  11   5   43.10    6.20
  -1 -11  -5    7.10    6.50
  -1  11  -5    4.60    8.80
   1  11   5    9.20    4.70
   1  11   5    2.90    4.50
  -2 -11  -5  111.09   11.60
  -2 -11  -5   96.19    8.00
   2  11   5   95.99    9.00
   2  11   5   85.19    9.10
  -3 -11  -5   -0.80    6.50
  -3 -11  -5    4.50    4.30
   3  11   5    9.20    5.10
   3  11   5    4.30    5.40
  -4 -11  -5   24.10    7.70
  -4 -11  -5   26.40    6.00
   4  11   5   45.70    6.80
   4  11   5   26.90    6.90
  -5 -11  -5    2.90    7.50
   5  11   5    3.50    6.10
  -6 -11  -5   56.59    9.40
   6  11   5   49.40    9.00
  -6  11  -5   38.60    8.10
  -7 -11  -5    2.90    7.80
   7  11   5    4.60    6.50
  -7  11  -5   -0.90    6.00
  -8  11  -5   13.10    6.90
  -7 -12   5    0.80    8.80
   7  12  -5    7.70    8.70
  -7  12   5   -3.40    5.30
   7  12  -5    6.90    8.30
  -6 -12   5    9.20    9.40
   6  12  -5    0.50    6.70
  -6  12   5    0.00    7.20
   6  12  -5   -0.60    7.00
  -5 -12   5    7.50    7.40
   5  12  -5    4.40    8.10
   5  12  -5   15.20    6.50
  -4 -12   5    9.60    7.40
   4  12  -5   17.60    8.20
   4  12  -5   16.80    6.50
  -4  12   5   17.60    7.30
   4  12  -5   15.60    6.20
   3 -12  -5   10.10    6.30
  -3 -12   5    8.50    7.10
   3  12  -5    4.40    7.20
   3  12  -5   14.40    5.60
   3  12  -5    8.60    6.30
  -3  12   5    9.00    6.30
  -2 -12   5   31.10    8.50
   2 -12  -5   16.10    7.40
   2  12  -5   25.40    6.00
   2  12  -5   43.90    6.00
   2  12  -5   41.50    9.60
   1 -12  -5    8.10    6.90
  -1 -12   5   -3.20    6.50
   1  12  -5    0.40    4.50
   1  12  -5    5.80    4.40
   1  12  -5   19.00    8.00
   0 -12   5   21.10    7.30
   0 -12  -5   20.90    7.60
   0  12  -5   23.20    7.80
   0  12   5   21.20    4.90
  -1 -12  -5   20.70    7.80
   1  12   5    8.20    4.70
  -1  12  -5    6.70    7.00
   1  12   5    6.80    6.10
  -2 -12  -5   11.00    6.90
  -2  12  -5   13.80    6.80
   2  12   5    5.40    4.90
   2  12   5    5.40    5.60
  -3 -12  -5   77.99   12.00
  -3  12  -5   68.19    9.50
   3  12   5   72.49    8.10
   3  12   5   63.29    8.40
  -4 -12  -5   -0.70    7.10
  -4  12  -5    6.30    6.70
   4  12   5    9.70    6.20
  -5 -12  -5   16.50    7.80
  -5  12  -5   31.40    7.90
   5  12   5   22.20    7.20
  -6 -12  -5   14.50    9.00
   6  12   5   10.70    7.30
  -6  12  -5   -4.60    6.90
  -6 -13   5   14.00    9.40
   6  13  -5   15.70    7.60
  -6  13   5   14.80    6.90
   5 -13  -5    9.90    6.70
   5  13  -5   19.60   10.40
  -5  13   5    9.20    6.70
  -4 -13   5   10.20    8.80
   4 -13  -5    6.70    7.30
   4  13  -5    8.50    6.40
  -4  13   5   11.10    7.20
   4  13  -5   -4.40    8.80
   3 -13  -5   10.50    7.20
  -3 -13   5   12.90    8.60
   3  13  -5   10.70    7.20
   3  13  -5   20.00   11.00
   3  13  -5   14.10    5.90
  -3  13   5   10.70    6.90
   2 -13  -5   13.30    7.20
  -2 -13   5   18.10    8.00
   2  13  -5   14.80    5.80
  -2  13   5   12.30    7.10
   2  13  -5    7.30    5.20
   2  13  -5    7.00    7.60
  -1 -13   5   12.80    9.10
   1 -13  -5   16.00    7.20
   1  13  -5    4.60    4.50
   1  13  -5    3.10    7.20
   1  13  -5    8.40    5.30
   0 -13   5   26.70    8.30
   0 -13  -5   21.10    7.70
   0  13  -5   26.20    8.20
  -1 -13  -5   11.30    7.80
  -1  13  -5   14.00    8.20
  -2 -13  -5   48.50   10.80
  -2  13  -5   40.00    9.30
   2  13   5   57.69    8.00
  -3 -13  -5   -0.90    7.90
  -3  13  -5    7.70    7.20
   3  13   5    3.50    5.20
   3  13   5    1.30    6.30
   4  13   5   25.00    8.80
  -4  13  -5   19.00    7.50
  -5 -13  -5    3.30    8.50
  -5  13  -5   -5.30    6.50
   5  13   5   -1.80    6.60
   3 -14  -5    2.40    7.10
  -3 -14   5    4.60    8.20
   3  14  -5    5.30    5.30
   3  14  -5    1.30    9.00
  -3  14   5    4.30    6.60
   2 -14  -5    5.30    6.40
  -2  14   5    3.80    6.50
   2  14  -5   14.00    6.30
   1 -14  -5   -7.10    6.90
  -1  14   5   17.40    8.60
   0 -14  -5    3.60    7.00
   1  14   5    3.10    4.90
  -1  14  -5    4.70    8.40
  -2 -14  -5    2.30    9.30
  -2  14  -5    4.30    9.80
   2  14   5    2.60    4.90
  -3 -14  -5    7.50    8.80
  -3  14  -5   10.00    9.50
 -13   0   6    2.50    8.00
 -12   0   6   83.89   12.40
 -11   0   6   33.20    9.80
  11   0  -6   36.60    7.00
 -11   0   6   27.90    7.20
 -10   0   6  138.39   12.80
 -10   0   6  151.28   11.70
  10   0  -6  115.49   10.00
   9   0  -6    2.40    4.10
  -9   0   6    1.70    4.90
  -9   0   6   -0.50    5.40
   8   0  -6  887.81   36.10
  -8   0   6  857.51   36.10
  -8   0   6  808.52   36.30
   7   0  -6    9.80    3.70
  -7   0   6    9.40    5.00
   6   0  -6   96.39    6.70
  -6   0   6   81.89    7.90
   6   0  -6   86.59    6.60
  -6   0   6   86.99    7.10
  -5   0   6   12.80    3.80
   5   0  -6    4.00    3.20
  -5   0   6    0.80    3.10
   5   0  -6    4.10    3.20
   4   0  -6 2413.56   95.49
  -4   0   6 2380.06   95.59
   4   0  -6 2408.66   95.49
   4   0  -6 2558.74   94.39
   3   0  -6   10.80    2.80
  -3   0   6   11.40    2.90
  -3   0   6   15.50    3.30
  -2   0   6  764.82   29.10
   2   0  -6  700.03   29.60
  -2   0   6  734.73   29.60
   2   0  -6  754.82   29.10
   2   0  -6  729.43   29.60
  -1   0   6   35.50    3.50
   1   0  -6   24.20    3.10
  -1   0   6   36.10    4.20
  -1   0   6   25.80    3.10
   1   0  -6   22.20    3.70
   0   0  -6  272.07   11.90
   0   0   6  272.07   11.90
   0   0  -6  276.57   12.00
   0   0  -6  272.57   11.90
   0   0   6  260.67   11.70
   1   0   6    0.70    2.60
  -1   0  -6    1.20    2.90
   1   0   6   -3.00    2.60
   1   0   6   -0.40    2.60
  -1   0  -6    0.30    2.60
  -1   0  -6    3.90    2.80
  -2   0  -6   32.20    3.60
   2   0   6   28.60    3.70
   2   0   6   24.90    3.40
   2   0   6   25.90    3.30
  -2   0  -6   24.50    3.50
  -2   0  -6   22.30    3.60
   3   0   6   17.80    3.40
  -3   0  -6   16.90    3.30
  -3   0  -6    8.70    3.10
   3   0   6   13.60    3.40
   3   0   6   15.80    3.40
  -3   0  -6    9.80    3.50
   4   0   6  163.68    8.90
  -4   0  -6  156.58    9.10
   4   0   6  160.18    8.90
  -4   0  -6  168.08    8.60
   4   0   6  156.28    9.10
  -4   0  -6  154.48    9.40
  -5   0  -6    2.80    3.20
   5   0   6    1.00    3.30
  -5   0  -6    2.30    3.90
   5   0   6   -1.10    3.00
  -5   0  -6    1.40    3.80
   5   0   6   -2.80    3.20
  -6   0  -6  131.39    9.10
   6   0   6  135.79    8.90
  -6   0  -6  144.69   11.00
  -6   0  -6  137.89    8.00
   6   0   6  132.69    8.50
  -7   0  -6    0.00    3.50
  -7   0  -6   -0.80    4.90
   7   0   6   -1.50    3.70
   7   0   6    6.20    3.90
  -7   0  -6    0.60    4.10
  -8   0  -6  152.78    9.40
   8   0   6  146.69   10.30
  -8   0  -6  155.38   10.90
  -8   0  -6  152.88   11.50
   8   0   6  117.59   11.00
  -9   0  -6   -8.80    5.90
  -9   0  -6   -1.80    5.60
   9   0   6    4.70    5.10
 -10   0  -6  112.59   11.20
  10   0   6   97.19   10.40
 -10   0  -6  111.39    9.30
 -11   0  -6   -4.90    4.90
 -11   0  -6   -8.10    8.40
 -12   0  -6    9.40    9.60
 -13  -1   6   40.10    9.90
 -13   1   6   27.60    9.20
 -12  -1   6   77.19   12.80
 -12   1   6   74.19   11.30
  11  -1  -6   80.59    8.50
 -11  -1   6   87.59   11.60
 -11  -1   6   91.99   12.60
  11   1  -6   85.69    9.00
 -11   1   6   74.39   10.80
 -11   1   6  100.99   11.40
 -10  -1   6  109.99   10.40
 -10  -1   6   77.29   11.20
  10  -1  -6   84.19    8.40
 -10   1   6  102.89   10.10
  10   1  -6   93.59    9.20
 -10   1   6   98.19    9.80
   9  -1  -6   13.80    3.80
  -9  -1   6    7.80    5.30
  -9  -1   6    7.80    5.70
  -9   1   6    3.10    5.40
  -9   1   6    6.20    5.00
   9   1  -6   14.90    5.10
  -8  -1   6  207.88   11.90
  -8  -1   6  181.88   11.90
   8  -1  -6  165.18   10.20
  -8   1   6  196.68   11.70
  -8   1   6  174.08   11.00
   8   1  -6  185.38   11.50
  -7  -1   6  581.74   25.70
  -7  -1   6  615.64   26.00
   7   1  -6  584.84   25.70
  -7   1   6  574.94   25.50
  -7   1   6  572.44   25.30
   6  -1  -6    8.60    2.90
  -6  -1   6    4.60    3.60
  -6  -1   6    4.00    3.90
   6   1  -6    6.60    2.00
  -6   1   6   11.20    3.70
   6   1  -6   10.50    2.00
  -6   1   6    5.90    3.90
   6   1  -6    5.50    3.40
  -5  -1   6  432.86   19.50
  -5  -1   6  439.86   19.50
   5  -1  -6  450.45   19.10
  -5   1   6  439.76   19.20
   5   1  -6  437.16   19.60
   5   1  -6  434.66   17.80
   5   1  -6  459.85   17.90
   5   1  -6  452.95   19.40
  -5   1   6  435.76   19.30
  -4  -1   6  120.69    7.50
   4  -1  -6  100.29    6.80
  -4  -1   6  117.39    7.30
   4   1  -6  119.49    7.20
  -4   1   6  112.19    7.10
   4   1  -6  106.29    7.10
   4   1  -6  101.89    5.40
   4   1  -6  112.59    5.50
  -3  -1   6 1559.24   61.59
   3  -1  -6 1671.53   60.69
  -3  -1   6 1524.15   61.79
  -3  -1   6 1547.35   60.89
   3   1  -6 1575.04   60.99
  -3   1   6 1543.95   61.49
  -3   1   6 1564.24   61.39
   3   1  -6 1486.35   61.59
   3   1  -6 1548.84   60.89
  -3   1   6 1628.14   60.69
   3   1  -6 1547.15   61.59
   2  -1  -6  492.15   19.60
  -2  -1   6  474.35   19.20
  -2   1   6  481.35   19.60
  -2   1   6  490.25   19.60
  -2   1   6  439.36   19.20
   1  -1  -6  916.91   36.80
  -1  -1   6  941.21   36.90
  -1  -1   6  932.61   36.90
   1  -1  -6  967.10   37.00
   1  -1  -6  871.31   36.80
  -1  -1   6  947.71   36.70
   1   1  -6  958.90   36.70
  -1   1   6  964.30   36.60
  -1   1   6  847.92   37.40
  -1   1   6  933.31   36.90
   1   1  -6  945.51   36.90
   1   1  -6  929.11   36.90
   0  -1   6  279.87   12.30
   0  -1  -6  288.97   12.50
   0  -1  -6  289.47   12.40
   0  -1  -6  284.47   12.20
   0  -1   6  274.67   12.30
   0  -1   6  287.27   12.20
   0   1   6  286.97   12.10
   0   1  -6  279.97   12.40
   0   1  -6  300.77   12.20
   0   1   6  285.57   12.40
   0   1   6  258.07   12.50
   1  -1   6   89.39    5.60
   1  -1   6   92.99    5.40
  -1  -1  -6   82.29    6.00
  -1  -1  -6   85.59    5.90
  -1  -1  -6   87.69    5.50
   1   1   6   77.09    6.00
   1   1   6   74.39    7.60
   1   1   6   82.99    5.50
  -1   1  -6   92.89    5.90
  -1   1  -6  103.99    5.70
  -1   1  -6   83.09    5.80
  -2  -1  -6  260.57   12.30
   2  -1   6  288.57   12.10
   2  -1   6  261.57   11.90
  -2  -1  -6  263.97   11.80
  -2  -1  -6  224.88   15.20
  -2   1  -6  274.57   12.10
  -2   1  -6  274.17   12.20
   2   1   6  262.37   12.10
  -2   1  -6  276.67   12.10
   2   1   6  266.47   12.30
  -3  -1  -6  205.88   10.50
  -3  -1  -6  212.98   10.00
   3  -1   6  193.38   10.10
   3  -1   6  213.78   10.10
  -3  -1  -6  208.08   10.70
   3   1   6  201.08   10.60
   3   1   6  208.98   10.40
  -3   1  -6  212.18   10.50
  -3   1  -6  208.78   10.30
   3   1   6  205.88   10.10
  -3   1  -6  231.78   10.30
   4  -1   6  207.18   11.30
  -4  -1  -6  250.17   11.40
  -4  -1  -6  241.48   12.10
  -4  -1  -6  247.88   12.30
   4  -1   6  237.38   11.60
   4   1   6  242.38   12.40
  -4   1  -6  237.88   12.00
  -4   1  -6  235.38   11.80
   4   1   6  230.58   11.60
   4   1   6  244.48   11.90
  -4   1  -6  266.87   11.80
   5  -1   6    3.40    2.50
  -5  -1  -6    5.40    3.80
   5  -1   6   11.10    3.40
  -5  -1  -6    5.90    4.10
  -5  -1  -6   10.90    3.30
   5  -1   6    7.70    3.60
  -5   1  -6   10.10    4.30
  -5   1  -6   11.30    3.90
   5   1   6   11.00    3.70
  -5   1  -6   11.70    3.60
  -6  -1  -6   15.40    4.70
  -6  -1  -6    6.10    4.20
   6  -1   6    6.70    3.30
  -6  -1  -6    9.00    3.50
  -6   1  -6    3.00    3.60
   6   1   6    9.10    5.70
  -6   1  -6   10.00    4.50
  -6   1  -6   10.70    4.20
   6   1   6    6.20    3.80
   6   1   6    5.40    3.90
  -7  -1  -6  118.29    9.20
   7  -1   6  112.69    7.90
   7  -1   6  104.19    8.00
  -7  -1  -6  105.29    9.50
  -7  -1  -6  114.79    7.80
   7   1   6  100.89    8.70
  -7   1  -6  112.39    8.10
   7   1   6   94.39    8.50
  -7   1  -6  109.29    9.10
  -7   1  -6  121.69    8.80
  -8  -1  -6   30.90    6.90
   8  -1   6   43.40    5.60
   8  -1   6   31.30    5.30
  -8  -1  -6   23.60    5.80
  -8  -1  -6   44.50    6.60
   8   1   6   39.50    6.30
  -8   1  -6   39.20    5.20
  -8   1  -6   27.90    6.70
  -8   1  -6   30.80    6.20
   9  -1   6  260.07   14.20
  -9  -1  -6  238.88   16.00
  -9  -1  -6  237.88   13.30
  -9   1  -6  251.97   15.30
  -9   1  -6  238.88   16.20
   9   1   6  250.27   15.00
  -9   1  -6  222.78   12.70
  10  -1   6   14.10    5.30
 -10  -1  -6   21.70    7.70
 -10  -1  -6    6.90    5.30
 -10  -1  -6    1.70    7.20
 -10   1  -6    6.40    6.90
 -10   1  -6   -0.40    7.40
  10   1   6   16.90    5.80
 -11  -1  -6  141.89   15.50
 -11  -1  -6  118.69   10.40
 -11   1  -6  119.69   13.40
 -12  -1  -6    1.70    9.90
 -12  -1  -6   -1.20    5.30
 -12   1  -6   -0.80    7.70
 -13  -2   6   25.20   12.40
 -12  -2   6   33.70    9.40
 -12   2   6   18.10    9.10
  11  -2  -6   23.10    5.70
 -11  -2   6   39.40    8.30
 -11   2   6   18.30    6.40
 -11   2   6    9.60    8.00
  11   2  -6   24.50    6.80
  10  -2  -6   24.70    5.30
 -10  -2   6   14.80    6.90
 -10  -2   6   10.30    8.10
 -10   2   6   13.90    5.90
 -10   2   6   17.40    7.20
  10   2  -6   12.50    5.70
   9  -2  -6   30.00    5.00
  -9  -2   6   28.90    6.50
  -9  -2   6   26.00    6.20
  -9   2   6   33.80    6.60
   9   2  -6   20.90    5.70
  -9   2   6   28.30    5.60
   8  -2  -6  697.93   30.30
  -8  -2   6  738.43   31.10
  -8   2   6  695.43   31.00
  -8   2   6  757.32   30.60
   8   2  -6  712.33   28.80
   8   2  -6  725.73   31.30
   8   2  -6  642.04   28.70
   7  -2  -6   48.80    5.80
  -7  -2   6   75.19    7.30
  -7   2   6   63.59    6.80
   7   2  -6   46.40    6.10
   7   2  -6   63.09    4.70
   7   2  -6   42.70    4.60
  -7   2   6   48.30    5.70
   7   2  -6   68.89    7.00
  -6  -2   6  219.78   13.00
   6  -2  -6  226.28   11.10
  -6  -2   6  208.48   10.20
  -6  -2   6  222.68   12.00
   6   2  -6  233.38   11.90
  -6   2   6  228.88   11.30
  -6   2   6  209.58   12.80
   6   2  -6  245.88   10.20
   6   2  -6  238.88   11.90
   6   2  -6  223.68   10.20
  -5  -2   6    9.50    2.50
   5  -2  -6    8.40    2.90
   5  -2  -6    7.10    2.80
  -5  -2   6    9.30    3.50
  -5  -2   6    6.30    3.80
  -5   2   6    4.10    3.50
  -5   2   6    4.70    3.00
   5   2  -6    5.60    3.40
   5   2  -6    9.20    2.40
   5   2  -6    8.10    2.30
   5   2  -6   11.80    3.50
   4  -2  -6 1170.78   45.40
   4  -2  -6 1138.49   46.40
  -4  -2   6 1115.49   45.90
  -4  -2   6 1143.29   46.00
   4   2  -6 1104.69   45.00
  -4   2   6 1158.48   45.40
   4   2  -6 1134.09   45.90
  -4   2   6 1157.28   45.50
   4   2  -6 1153.38   45.00
   4   2  -6 1150.48   45.90
   3  -2  -6  397.46   15.60
   3  -2  -6  397.26   16.40
   3  -2  -6  392.86   16.40
  -3  -2   6  378.86   16.90
   3   2  -6  381.96   16.90
  -3   2   6  396.46   16.40
  -3   2   6  389.26   16.50
   3   2  -6  366.86   16.10
   3   2  -6  395.96   16.20
   3   2  -6  389.96   16.90
  -2  -2   6  591.24   23.70
   2  -2  -6  557.84   23.30
   2  -2  -6  572.04   24.20
   2  -2  -6  596.04   23.70
  -2  -2   6  582.14   24.00
  -2  -2   6  590.54   24.00
   2   2  -6  581.24   24.00
   2   2  -6  602.34   24.00
   2   2  -6  566.74   23.60
   2   2  -6  578.94   23.60
  -2   2   6  582.94   23.70
  -2   2   6  602.94   23.30
  -2   2   6  596.64   23.70
  -1  -2   6   59.19    4.70
  -1  -2   6   57.29    4.40
   1  -2  -6   50.79    4.60
   1  -2  -6   48.50    4.10
  -1  -2   6   42.00    4.20
  -1   2   6   53.69    4.10
  -1   2   6   50.99    4.60
  -1   2   6   40.90    5.00
   1   2  -6   56.39    4.90
   1   2  -6   51.89    4.90
   1   2  -6   58.59    4.80
   0  -2  -6 2741.03  104.89
   0  -2   6 2761.82  104.79
   0  -2  -6 2717.73  104.79
   0  -2   6 2699.53  104.79
   0   2  -6 2641.94  104.79
   0   2  -6 2680.43  104.79
   0   2   6 2655.23  104.69
   0   2  -6 2631.64  104.79
   0   2   6 2687.33  104.89
   0   2   6 2743.83  104.89
   1  -2   6   91.49    5.90
  -1  -2  -6  100.49    6.30
  -1  -2  -6  107.39    6.50
   1  -2   6   94.79    5.90
   1  -2   6   90.19    5.80
  -1  -2  -6  107.89    5.90
  -1   2  -6  107.39    6.00
  -1   2  -6   94.29    6.10
   1   2   6  108.19    6.50
  -1   2  -6   93.29    6.00
   1   2   6   81.39    8.60
   1   2   6   98.49    6.30
   2  -2   6  389.66   16.50
   2  -2   6  436.06   17.20
  -2  -2  -6  378.86   16.80
  -2  -2  -6  402.46   17.00
  -2  -2  -6  370.26   16.40
   2  -2   6  378.76   16.30
   2   2   6  367.66   16.40
  -2   2  -6  408.76   16.60
   2   2   6  400.96   17.00
  -2   2  -6  386.96   16.50
  -2   2  -6  372.56   16.50
   2   2   6  381.26   16.80
   3  -2   6   72.49    5.50
  -3  -2  -6   52.99    6.50
  -3  -2  -6   66.49    5.50
  -3  -2  -6   67.39    6.20
   3  -2   6   70.99    5.40
   3  -2   6   61.49    5.30
   3   2   6   77.69    5.80
   3   2   6   66.69    6.00
  -3   2  -6   73.29    5.60
  -3   2  -6   68.09    5.80
  -3   2  -6   74.59    5.70
   3   2   6   69.49    6.20
   4  -2   6  299.87   13.40
  -4  -2  -6  291.37   14.10
   4  -2   6  305.97   13.30
  -4  -2  -6  285.67   14.20
  -4  -2  -6  285.77   13.30
   4  -2   6  284.97   13.30
  -4   2  -6  298.57   13.60
  -4   2  -6  288.27   13.70
   4   2   6  289.37   14.20
  -4   2  -6  302.17   13.70
   5  -2   6    3.30    3.00
  -5  -2  -6   -0.90    3.10
   5  -2   6   -0.90    2.90
  -5  -2  -6   -0.40    3.60
  -5  -2  -6    3.60    4.10
  -5   2  -6    5.20    3.60
   5   2   6    0.60    3.50
   5   2   6    0.70    3.70
  -5   2  -6    0.30    3.70
   5   2   6    6.80    3.60
  -5   2  -6    4.90    3.60
  -6  -2  -6  131.79    8.30
   6  -2   6  127.09    8.60
  -6  -2  -6  113.89    9.10
   6  -2   6  132.79    8.10
  -6  -2  -6  131.49    9.40
   6   2   6  127.49    9.00
   6   2   6  102.99    8.20
  -6   2  -6  119.79    8.70
  -6   2  -6  128.19    8.40
  -6   2  -6  137.99    8.60
   6   2   6  121.59    9.00
   7  -2   6   29.60    4.80
   7  -2   6   27.20    4.60
  -7  -2  -6   35.50    5.70
  -7  -2  -6   31.70    6.50
  -7  -2  -6   29.10    4.90
  -7   2  -6   21.90    5.00
   7   2   6   28.10    5.70
  -7   2  -6   32.00    4.90
  -7   2  -6   16.10    5.40
  -8  -2  -6   95.29    9.80
   8  -2   6   91.29    7.60
   8  -2   6   92.99    8.10
  -8  -2  -6  104.59   10.60
  -8  -2  -6   94.89    8.70
  -8   2  -6  102.29    9.20
  -8   2  -6  115.19   10.10
   8   2   6  107.39    9.80
  -8   2  -6   94.39    8.00
  -9  -2  -6    3.40    5.60
  -9  -2  -6    8.80    7.10
   9  -2   6    1.40    4.40
   9  -2   6    0.50    5.40
  -9  -2  -6    3.90    5.20
  -9   2  -6    1.80    4.90
   9   2   6    7.50    5.60
  -9   2  -6    8.80    4.40
  -9   2  -6    8.10    6.60
  10  -2   6  106.49    9.60
 -10  -2  -6   95.49    9.00
 -10  -2  -6  108.79   12.50
 -10  -2  -6   81.69   12.30
 -10   2  -6   84.89   10.20
 -10   2  -6   81.09    8.50
  10   2   6   92.89   10.40
 -10   2  -6   85.99   10.80
 -11  -2  -6   -1.50    8.40
 -11  -2  -6    0.30    5.80
 -11   2  -6   -2.30    7.90
  11   2   6   -0.50    4.40
 -12  -2  -6   41.10    8.70
 -12  -2  -6    1.60    8.40
 -12   2  -6   -1.80    9.50
 -12  -3   6   18.30    9.00
 -12   3   6   22.40    8.20
 -11  -3   6   90.89   10.70
 -11   3   6   87.99   10.60
  11   3  -6   68.89    9.00
 -11   3   6   81.99    9.90
 -10  -3   6   19.30    7.30
  10  -3  -6   26.10    5.60
 -10  -3   6   11.60    6.60
  10   3  -6   20.00    4.00
 -10   3   6   24.70    6.00
 -10   3   6   33.50    7.20
  10   3  -6   21.70    6.60
  -9  -3   6   46.50    7.30
  -9  -3   6   37.10    7.40
   9  -3  -6   35.90    5.30
  -9  -3   6   43.00    5.10
   9   3  -6   40.10    4.70
  -9   3   6   48.70    7.10
   9   3  -6   38.70    6.50
  -9   3   6   42.90    6.20
   9   3  -6   42.20    5.30
   8  -3  -6   33.70    4.60
  -8  -3   6   30.80    4.50
  -8  -3   6   36.30    6.60
  -8  -3   6   32.70    6.40
  -8   3   6   26.30    5.70
  -8   3   6   21.80    5.00
   8   3  -6   30.50    5.70
   8   3  -6   30.40    4.40
  -7  -3   6  173.38   11.00
  -7  -3   6  185.38    9.60
  -7  -3   6  191.68   11.80
   7  -3  -6  178.68    9.70
   7   3  -6  159.88    9.10
   7   3  -6  179.98   10.90
  -7   3   6  172.08    9.90
   7   3  -6  181.28   11.20
   7   3  -6  167.48    9.30
  -7   3   6  167.58   10.20
  -6  -3   6   70.19    7.20
  -6  -3   6   82.09    5.90
  -6  -3   6  101.49    7.60
   6  -3  -6   81.79    6.10
  -6   3   6   76.59    6.70
   6   3  -6   83.69    7.20
  -6   3   6   84.49    6.40
   6   3  -6   88.99    7.30
   6   3  -6   84.89    5.70
   6   3  -6   88.89    5.80
  -5  -3   6  124.69    8.40
  -5  -3   6  126.39    7.30
   5  -3  -6  140.69    8.00
  -5  -3   6  148.79    8.70
  -5   3   6  133.79    7.90
   5   3  -6  141.69    8.60
   5   3  -6  136.39    8.40
   5   3  -6  126.99    7.10
   5   3  -6  146.79    7.40
   4  -3  -6  143.49    7.20
   4  -3  -6  138.69    6.40
  -4  -3   6  132.59    7.30
  -4  -3   6  140.19    9.80
   4  -3  -6  121.69    9.20
  -4  -3   6  132.99    8.30
   4   3  -6  129.19    7.30
   4   3  -6  144.09    8.30
  -4   3   6  138.59    6.20
   4   3  -6  125.99    7.10
   4   3  -6  130.99    8.40
  -4   3   6  144.59    7.40
  -4   3   6  152.58    7.70
  -3  -3   6  337.77   15.00
   3  -3  -6  359.16   14.80
  -3  -3   6  366.66   15.60
   3  -3  -6  344.17   16.10
   3  -3  -6  308.37   16.00
  -3  -3   6  350.66   15.60
  -3   3   6  364.96   14.40
   3   3  -6  349.37   15.00
  -3   3   6  361.16   15.00
   3   3  -6  351.96   15.70
   3   3  -6  345.17   15.60
   3   3  -6  344.87   15.00
  -3   3   6  366.06   15.00
   2  -3  -6  388.36   15.80
  -2  -3   6  352.86   16.10
  -2  -3   6  369.46   16.20
   2  -3  -6  384.56   15.70
  -2  -3   6  367.46   16.40
   2  -3  -6  370.26   15.70
  -2   3   6  382.96   15.80
   2   3  -6  371.86   16.30
   2   3  -6  400.26   16.10
   2   3  -6  371.36   16.10
  -2   3   6  387.26   15.90
  -2   3   6  384.56   15.50
   2   3  -6  374.16   16.20
   1  -3  -6   32.50    3.30
  -1  -3   6   31.20    3.70
   1  -3  -6   32.60    3.50
  -1  -3   6   38.70    4.40
   1  -3  -6   32.40    3.80
  -1   3   6   37.40    3.60
   1   3  -6   34.40    3.70
  -1   3   6   33.80    3.30
   1   3  -6   36.10    3.60
  -1   3   6   35.90    3.50
   1   3  -6   27.20    3.40
   1   3  -6   35.40    3.50
   0  -3   6 1367.66   54.29
   0  -3  -6 1458.05   54.89
   0  -3   6 1415.16   54.39
   0  -3   6 1372.26   54.59
   0  -3  -6 1383.16   54.49
   0   3  -6 1367.06   54.49
   0   3  -6 1364.26   54.39
   0   3   6 1396.66   54.59
   0   3  -6 1395.96   54.39
   0   3  -6 1344.27   54.59
   0   3   6 1367.56   54.89
   0   3   6 1393.26   54.59
  -1  -3  -6   17.10    3.20
   1  -3   6   20.80    3.00
  -1  -3  -6   22.40    3.10
  -1  -3  -6   23.40    3.20
   1  -3   6   22.30    2.80
   1  -3   6   22.40    3.10
   1   3   6   19.90    3.00
  -1   3  -6   24.50    3.30
  -1   3  -6   22.80    3.10
   1   3   6   27.20    3.60
   1   3   6   18.30    3.10
  -1   3  -6   23.30    3.10
  -2  -3  -6   83.39    6.30
   2  -3   6   84.19    5.40
   2  -3   6   86.89    5.90
   2  -3   6   78.49    5.50
  -2  -3  -6   77.39    6.10
  -2  -3  -6   86.09    5.90
  -2   3  -6   78.99    5.70
   2   3   6   84.29    6.20
  -2   3  -6   86.09    5.70
  -2   3  -6   75.29    5.60
   2   3   6   82.89    5.80
   2   3   6   85.59    6.30
   3  -3   6   47.20    4.70
   3  -3   6   51.79    6.60
  -3  -3  -6   53.89    5.90
  -3  -3  -6   51.99    5.30
  -3  -3  -6   51.49    5.60
   3  -3   6   47.10    4.50
   3   3   6   58.09    5.70
   3   3   6   55.19    6.00
  -3   3  -6   42.00    5.10
  -3   3  -6   46.30    5.00
  -3   3  -6   52.79    5.10
   3   3   6   57.09    6.10
  -4  -3  -6  376.06   17.10
  -4  -3  -6  342.47   16.80
  -4  -3  -6  385.46   16.60
   4  -3   6  377.76   16.10
   4  -3   6  394.66   17.40
  -4   3  -6  386.76   16.40
  -4   3  -6  381.66   16.30
  -4   3  -6  371.26   16.40
   4   3   6  339.17   16.80
   4   3   6  363.76   17.10
   4   3   6  340.67   16.40
  -5  -3  -6  112.89    8.70
  -5  -3  -6  127.79    8.40
  -5  -3  -6  117.09    7.80
   5  -3   6  128.79    8.10
   5   3   6  112.69    8.20
   5   3   6  115.99    8.20
  -5   3  -6  117.39    7.60
  -5   3  -6  101.69    7.70
   5   3   6  111.99    8.60
  -5   3  -6  118.89    8.00
   6  -3   6   55.69    5.90
  -6  -3  -6   50.19    6.30
  -6  -3  -6   47.60    6.40
   6  -3   6   55.09    5.70
  -6  -3  -6   62.39    6.90
   6   3   6   55.99    6.30
  -6   3  -6   47.50    5.50
  -6   3  -6   44.10    5.80
   6   3   6   46.00    6.50
  -6   3  -6   55.59    5.80
   7  -3   6  163.58    9.90
  -7  -3  -6  176.88   11.50
  -7  -3  -6  155.58   11.60
   7  -3   6  155.58    9.30
  -7  -3  -6  166.58   10.30
  -7   3  -6  168.98   10.20
  -7   3  -6  150.08   10.70
  -7   3  -6  160.68   10.40
   7   3   6  138.79   10.80
   8  -3   6   14.40    4.70
   8  -3   6    1.10    4.00
  -8  -3  -6    5.20    4.90
  -8  -3  -6    8.20    6.40
  -8  -3  -6   12.90    6.00
  -8   3  -6    7.30    4.70
   8   3   6   13.00    5.50
  -8   3  -6   11.10    6.10
  -8   3  -6    2.50    5.10
   9  -3   6  207.98   13.10
  -9  -3  -6  234.28   16.20
  -9  -3  -6  230.98   14.30
  -9  -3  -6  208.28   14.00
  -9   3  -6  216.28   12.40
  -9   3  -6  237.18   14.50
  -9   3  -6  225.08   14.90
   9   3   6  241.08   15.50
 -10  -3  -6   14.20    8.20
  10  -3   6   -3.20    4.60
 -10  -3  -6    0.60    5.60
 -10   3  -6    2.30    6.70
 -10   3  -6    1.20    7.00
  10   3   6    6.70    6.10
 -10   3  -6    5.70    5.00
 -11  -3  -6   44.30   13.00
 -11  -3  -6   60.69    8.40
 -11   3  -6   70.29   10.40
  11   3   6   71.19    9.10
 -12  -3  -6   -1.00   10.50
 -12  -3  -6   -2.20    7.50
 -12  -4   6   82.29   13.00
 -12   4   6   84.29   12.30
  12   4  -6  100.69   12.80
 -11  -4   6   11.80    8.00
 -11   4   6   10.00    6.90
 -11   4   6    9.50    6.30
  11   4  -6   29.20    7.60
 -10  -4   6    3.20    5.10
 -10  -4   6    8.60    6.90
  10   4  -6    5.10    7.00
 -10   4   6    7.10    5.30
  10   4  -6    0.70    3.90
  10   4  -6    3.40    4.70
 -10   4   6    6.40    6.30
   9  -4  -6   -0.30    3.50
  -9  -4   6    1.30    4.40
  -9  -4   6    7.60    6.10
  -9   4   6   -2.30    5.20
  -9   4   6    4.90    5.30
   9   4  -6    3.30    3.90
   9   4  -6   -0.80    5.00
   9   4  -6   -1.50    3.50
  -8  -4   6  109.09    9.80
   8  -4  -6   92.89    7.10
  -8  -4   6  108.49    8.20
  -8   4   6   95.49    8.70
   8   4  -6   99.99    7.60
   8   4  -6   98.49    9.10
   8   4  -6  124.39    9.50
   8   4  -6  100.69    7.80
  -8   4   6   84.19    8.40
  -7  -4   6   23.60    5.40
   7  -4  -6   29.80    4.10
  -7  -4   6   19.00    5.30
  -7  -4   6   31.50    4.40
   7   4  -6   23.90    4.10
  -7   4   6   27.50    4.80
   7   4  -6   15.60    4.10
   7   4  -6   22.40    5.40
  -7   4   6   24.30    4.70
  -6  -4   6   27.60    5.00
  -6  -4   6   31.10    4.00
  -6  -4   6   12.40    4.30
   6  -4  -6   23.50    3.40
   6   4  -6   21.20    4.80
  -6   4   6   22.30    4.00
  -6   4   6   19.70    3.90
   6   4  -6   24.20    4.60
   6   4  -6   27.90    3.80
   6   4  -6   17.90    3.50
  -5  -4   6   38.70    4.30
  -5  -4   6   36.40    5.20
  -5  -4   6   45.20    5.20
   5  -4  -6   43.10    4.10
   5  -4  -6   40.10    4.10
  -5   4   6   39.50    3.30
   5   4  -6   48.60    5.80
   5   4  -6   39.30    4.50
   5   4  -6   46.20    5.20
  -5   4   6   46.00    5.10
   5   4  -6   42.80    5.00
  -4  -4   6  322.27   18.60
   4  -4  -6  341.27   14.40
   4  -4  -6  341.57   14.50
  -4  -4   6  330.17   15.80
   4  -4  -6  341.57   14.30
  -4  -4   6  359.36   15.20
   4   4  -6  330.27   15.80
  -4   4   6  322.17   15.00
  -4   4   6  328.27   14.70
   4   4  -6  362.26   15.90
  -4   4   6  353.26   14.20
   4   4  -6  353.36   15.20
   4   4  -6  330.77   15.60
   3  -4  -6  710.23   27.80
   3  -4  -6  722.43   28.00
  -3  -4   6  708.83   28.80
   3  -4  -6  729.73   27.90
  -3  -4   6  672.63   28.70
  -3  -4   6  651.13   28.30
   3   4  -6  668.33   28.70
   3   4  -6  664.23   28.40
   3   4  -6  702.23   28.80
   3   4  -6  675.13   28.30
  -3   4   6  710.93   28.00
  -3   4   6  711.23   27.80
   2  -4  -6  397.36   17.30
   2  -4  -6  434.86   17.30
   2  -4  -6  427.96   17.00
  -2  -4   6  401.36   17.50
   2   4  -6  396.46   17.60
  -2   4   6  423.86   17.10
   2   4  -6  399.26   17.60
  -2   4   6  415.26   17.20
   2   4  -6  413.06   17.70
   2   4  -6  384.66   17.50
   1  -4  -6  980.60   37.70
  -1  -4   6  941.91   37.80
  -1  -4   6  946.11   37.50
   1  -4  -6  944.11   37.30
  -1  -4   6  944.61   37.50
   1   4  -6  925.91   37.60
   1   4  -6  918.71   37.50
  -1   4   6  938.31   37.40
   1   4  -6  895.11   37.70
  -1   4   6  956.30   37.40
  -1   4   6  943.01   37.40
   1   4  -6  945.61   37.80
   0  -4   6   69.69    4.80
   0  -4  -6   73.59    5.80
   0  -4  -6   67.79    5.30
   0  -4   6   66.29    5.60
   0  -4  -6   82.59    5.30
   0  -4   6   55.79    5.20
   0   4  -6   64.39    5.10
   0   4  -6   65.39    5.20
   0   4   6   82.19    5.40
   0   4   6   65.69    5.40
   0   4   6   65.09    5.40
   0   4  -6   68.79    5.40
   0   4  -6   68.19    5.80
   1  -4   6  706.83   28.90
  -1  -4  -6  704.73   28.90
   1  -4   6  689.93   28.30
   1  -4   6  720.33   28.40
  -1  -4  -6  701.83   28.90
   1   4   6  714.73   29.00
  -1   4  -6  709.63   28.50
   1   4   6  672.43   29.40
  -1   4  -6  713.63   28.40
  -1   4  -6  706.83   28.80
   1   4   6  713.93   28.90
  -1   4  -6  735.33   29.00
  -2  -4  -6   66.69    5.90
   2  -4   6   59.69    4.70
   2  -4   6   63.29    5.40
   2  -4   6   58.19    4.60
  -2  -4  -6   61.19    5.70
  -2  -4  -6   55.89    5.80
  -2   4  -6   73.69    5.70
   2   4   6   72.59    6.00
  -2   4  -6   58.19    6.80
  -2   4  -6   59.59    5.20
  -2   4  -6   59.59    5.20
   2   4   6   64.49    6.00
   2   4   6   65.29    5.50
   3  -4   6  607.94   24.60
  -3  -4  -6  627.44   25.40
   3  -4   6  632.24   24.50
  -3  -4  -6  612.04   25.70
   3   4   6  592.44   25.70
   3   4   6  549.45   26.70
  -3   4  -6  573.74   25.50
   3   4   6  617.34   25.30
  -3   4  -6  630.94   25.20
  -3   4  -6  587.64   24.80
   4  -4   6   80.89    5.90
  -4  -4  -6   88.59    6.70
   4  -4   6   76.29    5.40
  -4  -4  -6   78.39    6.80
  -4  -4  -6   78.49    6.90
  -4   4  -6   68.49    6.00
  -4   4  -6   71.69    6.40
   4   4   6   91.19    7.30
   4   4   6   94.49    7.00
   5  -4   6   16.40    3.30
   5  -4   6   12.20    3.50
  -5  -4  -6   19.50    4.70
  -5  -4  -6    9.20    4.10
  -5   4  -6   15.50    4.00
  -5   4  -6   18.70    4.00
   5   4   6    7.90    4.50
   5   4   6   14.10    4.40
  -5   4  -6    8.40    3.70
  -6  -4  -6   14.50    4.60
  -6  -4  -6   14.20    4.60
   6  -4   6   11.40    3.50
  -6  -4  -6    8.70    4.80
   6  -4   6   18.00    3.80
  -6   4  -6   12.10    4.30
   6   4   6    9.90    4.90
  -6   4  -6   13.10    4.60
   6   4   6   16.10    4.80
  -6   4  -6   19.40    4.70
   7  -4   6   34.20    4.60
  -7  -4  -6   16.90    6.20
  -7  -4  -6   30.90    5.80
   7  -4   6   37.10    4.90
   7   4   6   25.20    6.00
   7   4   6   22.40    5.70
  -7   4  -6   30.70    5.50
  -7   4  -6   20.70    5.80
  -7   4  -6   24.00    5.40
   8  -4   6    3.00    4.00
  -8  -4  -6    4.90    4.90
   8   4   6   11.90    6.00
  -8   4  -6    7.50    5.10
  -8   4  -6    9.50    6.10
  -8   4  -6   13.20    6.10
  -9  -4  -6    4.00    7.10
  -9  -4  -6    5.10    5.60
   9   4   6   15.20    7.20
  -9   4  -6    4.30    6.30
  -9   4  -6    4.00    5.70
  -9   4  -6    7.50    5.40
 -10  -4  -6   27.80    9.00
 -10  -4  -6   42.40    7.70
 -10   4  -6   24.50    7.10
  10   4   6   39.60    8.10
 -10   4  -6   29.60    8.70
 -11  -4  -6   -1.40    6.50
 -11  -4  -6   -5.70    8.20
 -11   4  -6   -0.50    7.30
  11   4   6    6.70    6.40
 -12  -5   6   44.00   12.70
 -12   5   6   50.69   10.30
  12   5  -6   69.59   10.90
 -11  -5   6   18.60    8.70
  11   5  -6   17.80    6.80
 -11   5   6    5.40    6.70
 -11   5   6    4.40    6.10
  11   5  -6    7.90    4.90
 -10  -5   6    1.60    6.40
 -10  -5   6   -4.10    5.50
  10  -5  -6    6.10    4.10
  10   5  -6    3.80    5.80
  10   5  -6    3.40    5.00
 -10   5   6    1.10    5.60
 -10   5   6   -0.80    4.80
  -9  -5   6   28.10    7.00
   9  -5  -6   14.10    5.90
  -9  -5   6   11.30    5.70
  -9   5   6    7.80    4.80
   9   5  -6    9.60    5.50
  -9   5   6    7.10    5.20
   9   5  -6    9.70    5.80
  -8  -5   6   24.20    6.70
   8  -5  -6   24.80    5.70
  -8  -5   6   16.10    6.40
   8   5  -6   38.70    6.50
  -8   5   6   19.20    5.00
  -8   5   6   16.70    4.60
   8   5  -6   20.60    5.80
   7  -5  -6   47.80    5.00
  -7  -5   6   73.79    7.40
  -7  -5   6   79.39    8.20
  -7   5   6   52.59    6.00
  -7   5   6   62.69    6.60
   7   5  -6   61.49    7.10
   7   5  -6   65.79    6.70
   7   5  -6   67.09    9.00
  -6  -5   6   55.09    6.10
  -6  -5   6   58.59    6.70
   6  -5  -6   46.50    4.50
   6   5  -6   67.99    7.20
  -6   5   6   55.49    4.00
   6   5  -6   53.29    6.30
  -6   5   6   56.29    4.40
   6   5  -6   52.69    5.90
  -6   5   6   59.39    5.70
  -6   5   6   63.59    5.40
  -5  -5   6  108.59    8.60
   5  -5  -6  121.19    6.40
  -5  -5   6  128.49    7.80
   5  -5  -6  116.39    6.30
  -5   5   6  119.99    6.20
   5   5  -6  117.29    8.50
   5   5  -6  121.49    7.60
   5   5  -6  123.19    7.80
  -5   5   6  112.29    7.00
   5   5  -6  110.09    8.30
  -4  -5   6  335.97   16.20
  -4  -5   6  337.57   16.20
   4  -5  -6  381.66   15.20
  -4  -5   6  346.07   15.80
   4   5  -6  330.97   16.10
   4   5  -6  358.26   15.80
  -4   5   6  367.06   15.00
  -4   5   6  378.06   15.40
   4   5  -6  347.97   16.40
   4   5  -6  337.97   15.80
  -4   5   6  332.47   16.30
  -3  -5   6  837.12   36.30
   3  -5  -6  936.51   36.10
  -3  -5   6  869.01   36.50
   3  -5  -6  902.11   35.40
  -3   5   6  889.81   35.80
  -3   5   6  922.31   35.60
   3   5  -6  869.41   36.30
   3   5  -6  950.90   36.80
   3   5  -6  878.91   36.50
   3   5  -6  878.01   36.60
  -3   5   6  929.91   35.80
   2  -5  -6  184.58    9.10
   2  -5  -6  178.38    8.10
   2  -5  -6  170.78    8.00
  -2  -5   6  171.38    9.00
  -2  -5   6  180.28    9.40
  -2  -5   6  167.68    9.10
   2   5  -6  173.68    9.50
  -2   5   6  174.18    8.40
   2   5  -6  170.28    9.20
   2   5  -6  167.08    9.30
  -2   5   6  171.98    8.60
  -2   5   6  179.58    8.60
   2   5  -6  171.78    9.20
   1  -5  -6  416.06   17.60
   1  -5  -6  382.46   16.90
   1  -5  -6  399.16   16.80
  -1  -5   6  402.36   17.70
  -1  -5   6  382.76   17.40
   1   5  -6  415.06   17.80
   1   5  -6  400.86   17.50
   1   5  -6  422.66   17.40
  -1   5   6  401.26   17.10
  -1   5   6  404.66   17.30
   1   5  -6  398.16   17.20
  -1   5   6  426.96   18.20
   0  -5  -6   91.79    8.70
   0  -5  -6  108.99    6.80
   0  -5   6  113.19    6.10
   0  -5  -6  120.29    7.40
   0  -5   6  112.99    6.60
   0   5   6  131.99    7.10
   0   5   6  127.29    7.00
   0   5  -6  113.59    6.70
   0   5   6  107.99    6.90
   0   5  -6  115.59    7.10
   0   5  -6  116.49    6.80
   0   5  -6  116.59    7.60
  -1  -5  -6   66.59    5.50
   1  -5   6   68.29    4.80
  -1  -5  -6   69.79    5.60
   1  -5   6   59.09    5.70
  -1  -5  -6   69.19    6.10
   1  -5   6   66.59    4.40
   1   5   6   68.49    5.70
   1   5   6   74.29    5.80
   1   5   6   65.49    5.80
  -1   5  -6   65.49    5.50
  -1   5  -6   59.99    5.10
  -1   5  -6   66.39    6.10
  -1   5  -6   71.39    5.00
  -2  -5  -6   55.39    5.80
   2  -5   6   50.49    4.80
   2  -5   6   66.89    5.50
   2  -5   6   48.40    3.80
  -2  -5  -6   45.30    5.40
   2   5   6   54.69    5.90
   2   5   6   45.50    5.40
  -2   5  -6   57.59    5.70
  -2   5  -6   61.89    4.70
  -2   5  -6   53.39    4.80
  -2   5  -6   63.19    5.30
   2   5   6   59.69    5.60
   3  -5   6   69.79    5.60
  -3  -5  -6   55.69    5.80
  -3  -5  -6   65.99    6.40
  -3  -5  -6   67.89    6.30
   3  -5   6   64.49    4.50
  -3   5  -6   64.39    5.20
  -3   5  -6   67.49    5.40
   3   5   6   67.29    6.70
   3   5   6   56.69    6.00
  -3   5  -6   62.59    6.00
  -3   5  -6   60.99    5.30
  -4  -5  -6  114.59    8.40
  -4  -5  -6  113.79    8.00
  -4  -5  -6   91.69   11.10
   4  -5   6  104.19    7.10
   4  -5   6  118.09    6.20
   4   5   6  113.09    8.50
   4   5   6  120.09    8.30
  -4   5  -6  123.99    7.70
  -4   5  -6  108.39    7.10
  -4   5  -6  116.09    7.00
  -4   5  -6  107.39    6.90
   5  -5   6   13.10    2.90
   5  -5   6    8.30    3.50
  -5  -5  -6    8.90    4.70
  -5  -5  -6   12.80    4.50
   5   5   6   22.90    4.70
  -5   5  -6    8.90    3.40
  -5   5  -6    8.60    3.50
  -5   5  -6    8.60    4.10
   5   5   6    5.70    4.60
  -5   5  -6   12.90    3.90
  -6  -5  -6   15.30    5.00
  -6  -5  -6   15.10    5.50
   6  -5   6   10.80    3.20
   6   5   6   21.70    6.60
  -6   5  -6   10.80    4.10
  -6   5  -6    7.10    4.30
  -6   5  -6   11.80    4.40
   6   5   6    6.70    4.40
   7  -5   6   23.90    4.10
  -7  -5  -6   22.20    6.00
  -7  -5  -6   18.80    6.10
   7   5   6   18.70    6.00
  -7   5  -6   18.90    5.70
  -7   5  -6   13.20    4.70
   7   5   6   21.40    5.50
  -7   5  -6   16.60    5.30
   8  -5   6   22.50    6.00
  -8  -5  -6   22.50    6.00
  -8  -5  -6   18.00    6.70
  -8   5  -6   18.20    5.30
  -8   5  -6   17.70    7.10
   8   5   6   21.50    6.50
   9  -5   6   39.00    7.00
  -9  -5  -6   36.80    8.60
  -9  -5  -6   40.10    8.20
   9   5   6   58.29    9.00
  -9   5  -6   35.40    7.70
  -9   5  -6   49.00    7.10
 -10  -5  -6   11.60    7.50
 -10  -5  -6    4.20    8.00
  10   5   6   13.10    8.00
 -10   5  -6    1.90    6.80
 -10   5  -6    7.40    6.70
 -11  -5  -6   13.60    9.30
  11   5   6   10.10    7.20
 -12  -6   6   50.69   12.80
 -12   6   6   40.80    8.30
  12   6  -6   71.09   15.60
 -11  -6   6   28.20    9.80
 -11   6   6   39.50    7.10
  11   6  -6   36.60    8.90
  11   6  -6   35.10    6.20
 -11   6   6   31.50    8.10
 -10  -6   6   22.60    7.90
 -10  -6   6   22.30    6.20
  10   6  -6   32.90    6.10
  10   6  -6   30.00    7.90
 -10   6   6   17.30    5.80
 -10   6   6   23.80    5.70
  -9  -6   6   57.59    8.50
  -9  -6   6   40.10    7.20
  -9   6   6   45.30    6.30
  -9   6   6   37.60    6.40
   9   6  -6   50.59    8.10
   9   6  -6   42.60    6.60
  -8  -6   6   87.29   10.60
  -8  -6   6   89.59    9.20
   8   6  -6  109.09   10.10
   8   6  -6   87.79    9.10
  -8   6   6   77.39    7.40
  -8   6   6   77.89    7.20
   8   6  -6   89.69    9.40
  -7  -6   6   24.40    5.60
  -7  -6   6   40.20    6.70
  -7   6   6   24.40    4.40
   7   6  -6   28.90    6.00
   7   6  -6   29.60    5.90
  -7   6   6   25.10    3.20
  -7   6   6   23.70    4.20
  -6  -6   6   23.70    5.70
  -6   6   6   24.90    3.70
   6   6  -6   32.20    5.40
   6   6  -6   30.90    5.50
   6   6  -6   18.70    5.00
  -6   6   6   23.40    4.00
  -5  -6   6   79.59    7.00
   5  -6  -6   68.79    5.60
  -5  -6   6   83.69    7.70
   5   6  -6   73.29    7.40
  -5   6   6   86.79    5.50
   5   6  -6   85.59    7.70
   5   6  -6   71.59    7.50
  -5   6   6   79.79    5.70
   4   6  -6   25.90    5.30
   4   6  -6   29.20    4.80
   3  -6  -6   47.50    5.40
  -3  -6   6   52.39    5.60
  -3  -6   6   52.39    6.00
   3   6  -6   58.99    6.50
  -3   6   6   52.79    6.40
  -3   6   6   51.29    5.40
   3   6  -6   49.20    6.20
   3   6  -6   57.49    5.90
  -2  -6   6    9.90    3.40
   2  -6  -6   13.30    3.60
  -2  -6   6    7.70    3.60
  -2   6   6   12.50    2.80
   2   6  -6   10.60    3.40
  -2   6   6    5.80    2.80
   2   6  -6    4.80    3.30
  -2   6   6    7.50    2.80
   2   6  -6    9.30    3.70
  -1  -6   6  226.58   10.40
  -1  -6   6  227.18   11.20
   1  -6  -6  233.18   11.30
   1  -6  -6  213.08    9.80
   1   6  -6  217.78   10.60
   1   6  -6  201.68   11.00
  -1   6   6  206.28   10.50
  -1   6   6  219.38   10.20
  -1   6   6  223.48   10.20
   1   6  -6  205.68   10.40
   0  -6  -6  190.28    8.90
   0  -6  -6  188.28   10.10
   0  -6   6  178.98    8.80
   0   6   6  185.38    9.30
   0   6  -6  189.28    9.00
   0   6  -6  166.28    8.90
   0   6   6  165.78   10.10
   0   6  -6  185.18   10.10
   0   6   6  178.58    9.20
  -1  -6  -6   29.00    3.90
  -1  -6  -6   29.00    4.60
  -1   6  -6   28.90    3.50
  -1   6  -6   20.70    4.30
   1   6   6   27.90    4.00
   1   6   6   27.60    3.90
  -1   6  -6   30.10    3.30
  -2  -6  -6   13.40    4.10
  -2  -6  -6   16.70    3.60
  -2   6  -6   17.20    2.90
   2   6   6   12.20    4.70
  -2   6  -6   11.10    3.80
   2   6   6   17.00    3.90
  -3  -6  -6  288.97   14.40
  -3   6  -6  296.67   12.80
   3   6   6  285.47   14.10
  -3   6  -6  281.47   14.10
   3   6   6  287.37   16.30
  -4  -6  -6   11.30    4.20
  -4  -6  -6    6.30    4.20
  -4   6  -6    9.40    4.80
   4   6   6   13.00    4.50
  -4   6  -6    8.80    3.30
  -5  -6  -6  168.18   16.20
  -5  -6  -6  185.38   11.70
  -5   6  -6  200.28   10.10
  -5   6  -6  209.58   10.30
   5   6   6  185.98   11.70
   5   6   6  197.18   12.00
   6  -6   6   24.00    3.50
  -6  -6  -6   28.70    6.00
  -6  -6  -6   15.70    5.90
   6   6   6   36.80    6.10
   6   6   6   20.70    5.80
  -6   6  -6   21.40    5.40
  -6   6  -6   26.40    4.60
  -6   6  -6   20.20    4.80
  -7  -6  -6   38.70    7.00
  -7  -6  -6   35.70    7.00
   7  -6   6   40.00    5.50
   7   6   6   32.80    8.20
  -7   6  -6   27.60    5.10
   7   6   6   29.10    6.80
  -7   6  -6   28.30    5.70
  -7   6  -6   37.10    5.90
  -8  -6  -6    5.90    6.20
  -8  -6  -6    6.80    6.10
   8   6   6   14.50    6.70
  -8   6  -6    0.70    4.90
  -8   6  -6    5.50    5.30
  -8   6  -6   10.40    5.30
  -9  -6  -6    7.50    6.60
  -9  -6  -6    8.70    7.50
  -9   6  -6   -2.20    5.00
  -9   6  -6    3.30    4.90
  -9   6  -6    5.30    5.60
   9   6   6   -8.00    6.30
 -10  -6  -6   28.70    8.70
  10   6   6   47.40   10.00
 -10   6  -6   11.70    7.00
 -10   6  -6   29.10    6.50
 -11  -6  -6    5.20    8.40
 -11  -6  -6   -4.60    9.60
  11   6   6    8.60    9.80
 -11   6  -6    9.30    7.40
 -11  -7   6   13.80    8.80
 -11  -7   6   18.60    6.80
  11   7  -6   50.99   13.60
 -11   7   6   12.10    6.10
 -10  -7   6   17.70    7.60
 -10   7   6    9.80    5.30
 -10   7   6   11.80    5.20
  10   7  -6   31.20    9.70
  10   7  -6   19.50    6.60
  -9  -7   6   13.10    7.40
  -9  -7   6    5.30    6.80
  -9   7   6   13.90    4.70
   9   7  -6   12.20    6.70
   9   7  -6   11.80    6.40
   9   7  -6   16.20    6.90
  -8  -7   6   22.30    6.80
  -8  -7   6   19.50    6.30
  -8   7   6   34.30    4.90
   8   7  -6   28.30    6.80
   8   7  -6   22.90    7.50
   8   7  -6   19.40    6.30
  -8   7   6   13.70    4.50
  -7  -7   6   31.60    6.50
  -7  -7   6   30.20    6.40
  -7   7   6   11.30    3.60
   7   7  -6   20.20    6.50
   7   7  -6   16.90    5.80
  -7   7   6   21.10    3.90
   7   7  -6   22.10    6.40
  -7   7   6   17.90    4.10
  -7   7   6   14.90    3.10
  -6  -7   6   15.40    5.70
  -6  -7   6   20.90    5.80
   6  -7  -6   27.50    4.00
   6   7  -6   18.90    5.10
   6   7  -6   16.20    5.30
   6   7  -6   32.60    6.10
  -6   7   6   12.90    4.10
  -5  -7   6   35.00    5.30
   5  -7  -6   31.30    4.30
  -5  -7   6   25.90    5.40
  -5   7   6   19.80    3.60
  -5   7   6   33.10    4.60
   5   7  -6   27.30    5.80
   5   7  -6   22.80    5.50
   5   7  -6   40.20    5.50
   4  -7  -6  304.87   13.80
  -4  -7   6  273.57   14.40
   4   7  -6  281.67   14.40
  -4   7   6  284.87   13.30
   4   7  -6  292.97   14.60
   4   7  -6  284.97   14.90
   3  -7  -6   35.90    4.60
  -3  -7   6   41.50    5.00
   3   7  -6   35.60    5.00
  -2  -7   6  216.18   11.20
   2  -7  -6  241.28   11.90
  -2  -7   6  211.78   11.90
  -2   7   6  227.48   10.40
   2   7  -6  232.38   11.40
   2   7  -6  234.18   12.20
   2   7  -6  217.38   11.30
  -1  -7   6   44.50    5.00
   1  -7  -6   39.30    3.90
  -1  -7   6   46.80    5.30
   1  -7  -6   48.00    8.60
   1   7  -6   46.50    5.40
   1   7  -6   47.30    4.70
   1   7  -6   44.60    5.10
  -1   7   6   38.00    4.60
  -1   7   6   45.20    4.80
   0  -7   6  576.04   25.20
   0  -7   6  604.34   24.00
   0  -7  -6  576.54   25.40
   0  -7  -6  582.54   24.20
   0   7  -6  568.04   25.30
   0   7   6  584.84   24.50
   0   7  -6  582.54   24.20
   0   7   6  598.74   24.50
   0   7  -6  593.14   24.20
  -1  -7  -6   53.59    5.10
  -1  -7  -6   42.60    5.60
   1   7   6   50.59    5.60
  -1   7  -6   40.20    4.10
  -1   7  -6   48.40    5.50
   1   7   6   47.40    5.60
  -2  -7  -6  440.16   20.10
  -2  -7  -6  426.36   19.20
   2   7   6  414.96   19.30
   2   7   6  430.56   19.60
  -2   7  -6  455.25   19.80
  -3  -7  -6   15.90    6.70
  -3  -7  -6   21.30    5.10
   3   7   6   16.40    4.60
  -3   7  -6    4.40    4.30
   3   7   6   11.40    4.50
  -4  -7  -6  139.59    9.50
  -4  -7  -6  141.09   10.30
   4   7   6  152.08    9.90
   4   7   6  125.49   10.00
  -4   7  -6  135.99    9.60
  -5  -7  -6   15.30    5.50
  -5  -7  -6   26.60    6.20
   5   7   6   27.90    5.60
   5   7   6   30.90    5.80
  -5   7  -6   21.20    5.40
  -6  -7  -6   17.60    6.50
  -6  -7  -6   15.40    5.70
   6   7   6   20.80    6.50
   6   7   6   27.10    5.80
  -6   7  -6   18.30    5.50
  -6   7  -6   29.30    4.50
  -7  -7  -6   -0.50    6.30
  -7  -7  -6    2.90    5.70
  -7   7  -6   13.40    5.30
   7   7   6   14.40    5.40
   7   7   6    5.40    6.20
  -7   7  -6   -3.10    4.60
  -7   7  -6    8.80    4.90
  -8  -7  -6   48.10    8.10
  -8  -7  -6   41.40    9.30
   8   7   6   43.50    7.80
   8   7   6   29.00    7.90
  -8   7  -6   32.90    6.50
  -8   7  -6   38.70    6.70
  -9  -7  -6    0.80    6.80
  -9   7  -6   -2.90    5.10
  -9   7  -6    2.50    5.80
  -9   7  -6   -3.00    5.40
   9   7   6   -3.20    6.20
 -10  -7  -6   -2.70    6.80
 -10  -7  -6    6.40    8.70
 -10   7  -6   -0.90    5.90
 -10   7  -6   -1.40    5.20
 -10   7  -6    1.30    5.60
  10   7   6    7.30    9.30
 -11  -8   6   17.30    8.90
  11   8  -6   15.20   10.00
 -11   8   6    4.70    5.20
 -11   8   6   -2.30    5.20
  10   8  -6   33.20   10.40
 -10   8   6   32.60    5.50
 -10   8   6   22.10    5.30
  -9  -8   6    4.80    6.40
   9   8  -6   16.10    9.40
   9   8  -6    6.80    6.40
  -8  -8   6   18.80    7.10
  -8   8   6   20.50    4.30
   8   8  -6   28.30    6.80
   8   8  -6   28.60    7.30
  -8   8   6   19.70    4.40
   8   8  -6   29.10    8.40
  -7  -8   6    7.30    6.10
  -7  -8   6   15.00    8.70
   7   8  -6    9.10    6.40
  -7   8   6   15.00    4.20
   7   8  -6   14.60    6.30
   7   8  -6   28.60    6.30
  -7   8   6   11.20    3.60
  -6  -8   6   65.19    8.20
   6  -8  -6   66.69    6.60
  -6  -8   6   74.99    8.70
   6   8  -6   59.09    7.90
   6   8  -6   60.69    8.20
   6   8  -6   82.19   10.00
  -6   8   6   46.50    5.30
  -6   8   6   69.79    7.10
  -5  -8   6   15.20    5.70
   5  -8  -6    1.60    3.80
   5   8  -6    8.30    4.80
  -5   8   6    4.10    4.20
   5   8  -6   12.10    5.50
   5   8  -6    4.20    4.90
  -4  -8   6  103.49    9.40
  -4  -8   6  113.89    8.80
   4   8  -6  100.69    8.80
   4   8  -6  116.99    9.10
   4   8  -6  131.09    9.50
   3  -8  -6    8.30    4.40
  -3  -8   6   18.30    5.00
  -3  -8   6    4.80    3.90
   3   8  -6    8.50    4.30
   3   8  -6    8.90    4.30
   3   8  -6   15.70    5.20
   2  -8  -6   17.90    4.70
  -2  -8   6   20.70    4.10
  -2  -8   6   12.50    4.80
   2   8  -6   23.40    4.20
   2   8  -6   15.00    5.00
   2   8  -6   21.90    6.30
  -1  -8   6  203.18   10.60
   1  -8  -6  237.68   12.60
  -1  -8   6  204.78   11.90
   1   8  -6  220.88   11.00
  -1   8   6  213.08   10.50
  -1   8   6  237.68   10.70
   1   8  -6  207.98   10.80
   1   8  -6  204.88   12.20
   0  -8  -6   38.40    4.60
   0  -8  -6   55.29    6.60
   0  -8   6   42.40    5.80
   0   8  -6   43.90    5.30
   0   8   6   47.90    5.00
   0   8   6   55.09    5.30
   0   8  -6   50.29    6.10
   0   8  -6   50.19    5.20
  -1  -8  -6   36.70    5.90
  -1  -8  -6   42.80    5.10
   1   8   6   42.50    5.10
  -1   8  -6   34.90    5.60
   1   8   6   49.00    5.70
  -2  -8  -6    9.30    4.90
  -2  -8  -6   18.10    4.00
   2   8   6   15.50    4.40
   2   8   6   17.10    4.50
  -2   8  -6   13.00    4.70
  -3  -8  -6  206.48   12.00
  -3  -8  -6  228.88   13.50
  -3   8  -6  224.98   12.70
   3   8   6  216.28   12.60
   3   8   6  219.18   12.40
  -4  -8  -6   48.20    7.40
  -4   8  -6   44.40    6.40
   4   8   6   52.59    6.90
   4   8   6   48.20    6.60
  -5  -8  -6   65.59    8.60
  -5  -8  -6   60.99    7.20
   5   8   6   80.89    9.50
  -5   8  -6   76.59    8.30
  -6  -8  -6   11.40    6.40
  -6  -8  -6    8.70    5.40
   6   8   6    9.00    5.50
  -6   8  -6    5.70    5.30
   6   8   6    8.60    6.50
  -7  -8  -6   15.80    6.40
  -7  -8  -6   26.00    8.40
   7   8   6   19.60    7.10
   7   8   6   22.30    6.10
  -7   8  -6   18.40    5.90
  -8  -8  -6   22.50    8.00
  -8  -8  -6   11.50    6.80
  -8   8  -6    9.80    6.00
   8   8   6   13.20    6.90
  -9  -8  -6   -3.60    5.30
  -9  -8  -6    8.60    7.50
  -9   8  -6    7.40    4.80
  -9   8  -6    1.00    5.00
  -9   8  -6   10.30    5.80
   9   8   6    3.00    7.80
 -10  -8  -6   14.10    7.80
 -10   8  -6    9.60    5.70
 -10   8  -6    5.20    6.10
 -10   8  -6   -1.10    5.80
  10   8   6   18.90    8.50
 -10  -9   6    0.20    6.90
  10   9  -6    1.30    7.10
  10   9  -6    8.40    9.80
   9   9  -6   69.99   13.00
  -9   9   6   50.09    6.40
  -8  -9   6   -4.10    6.10
  -8  -9   6    5.50    7.60
   8   9  -6   -2.30    6.60
  -8   9   6    8.00    4.40
  -7  -9   6   44.80    9.70
  -7  -9   6   60.29    8.50
   7   9  -6   56.19    8.70
   7   9  -6   42.80    7.80
  -6  -9   6   44.80    8.40
   6  -9  -6   56.49    6.10
  -6  -9   6   44.20    7.80
  -6   9   6   55.39    6.60
   6   9  -6   56.69    7.40
   6   9  -6   48.90    8.40
   6   9  -6   55.39    8.10
  -5  -9   6   24.30    6.90
  -5  -9   6   21.80    6.00
   5  -9  -6   38.40    5.60
   5   9  -6   38.60    8.20
   5   9  -6   19.90    6.30
   5   9  -6   17.40    5.70
  -5   9   6   31.10    5.70
  -4  -9   6  284.87   18.00
  -4  -9   6  305.57   17.60
   4  -9  -6  332.27   16.00
   4   9  -6  325.57   16.30
   4   9  -6  302.57   17.10
   4   9  -6  289.97   15.90
   3  -9  -6   14.70    5.00
  -3  -9   6   10.30    4.50
  -3  -9   6   11.40    5.30
   3   9  -6    8.30    5.60
   3   9  -6    6.80    4.80
   3   9  -6    6.20    4.70
   2  -9  -6  165.18   10.90
  -2  -9   6  153.68   11.10
  -2  -9   6  153.88    9.50
   2   9  -6  168.18   10.00
   2   9  -6  161.58   11.40
   2   9  -6  166.08    9.70
  -1  -9   6    6.10    5.30
   1  -9  -6    0.30    4.90
  -1  -9   6    6.80    5.00
   1   9  -6    9.60    5.30
  -1   9   6    8.90    3.40
   1   9  -6    9.40    4.00
  -1   9   6    9.00    3.40
   1   9  -6    0.60    3.70
   0  -9  -6  133.89   10.80
   0  -9   6  124.99   10.60
   0   9  -6  131.19    7.80
   0   9   6  127.19    8.30
   0   9  -6  124.09   10.60
   0   9   6  124.99    8.20
   0   9  -6  116.79    7.80
  -1  -9  -6   14.70    3.70
  -1  -9  -6   17.60    5.70
   1   9   6   16.50    4.40
  -1   9  -6   22.10    5.50
   1   9   6   18.30    4.60
  -2  -9  -6   17.80    6.30
  -2  -9  -6   30.40    4.70
  -2   9  -6   25.90    5.90
   2   9   6   19.10    5.10
  -3  -9  -6   71.49    7.50
  -3  -9  -6   93.89   10.50
  -3   9  -6   81.09    8.40
   3   9   6   85.59    8.90
   3   9   6  100.99    8.30
  -4  -9  -6    2.10    4.40
  -4  -9  -6    8.00    6.20
  -4   9  -6    5.90    5.20
   4   9   6    7.10    4.60
   4   9   6   13.10    5.50
  -5   9  -6   90.39    9.70
   5   9   6  108.29   10.80
   5   9   6   96.59    9.60
  -6  -9  -6    8.10    5.70
  -6  -9  -6    5.00    7.20
   6   9   6   13.50    9.60
  -6   9  -6   21.40    6.30
   6   9   6   16.70    5.80
  -7  -9  -6   39.70    7.20
  -7  -9  -6   30.60    8.80
  -7   9  -6   52.09    7.60
   7   9   6   53.89    9.70
  -8  -9  -6   -1.20    7.10
  -8  -9  -6   10.80    4.90
  -8   9  -6    8.20    5.80
   8   9   6    8.00    9.10
  -9  -9  -6    4.70    7.50
   9   9   6    3.20    7.60
  -9   9  -6    7.20    6.00
  -9 -10   6   -1.40    7.90
   9  10  -6   10.70    7.60
  -8 -10   6   16.50    9.20
  -8  10   6    1.90    4.80
   8  10  -6   15.60    8.60
   8  10  -6    9.40    7.00
  -7 -10   6    7.80    4.60
  -7 -10   6    2.20    7.00
   7  10  -6   -0.10    6.60
   7  10  -6   14.20    7.40
  -7  10   6    8.70    5.10
   6 -10  -6    8.60    5.00
  -6 -10   6    8.70    5.70
  -6 -10   6   10.70    7.30
  -6  10   6    6.20    5.20
   6  10  -6    8.40    6.20
   6  10  -6    4.90    5.20
   6  10  -6   -1.60    6.30
   5 -10  -6   13.60    5.30
  -5 -10   6    8.90    7.80
   5  10  -6   15.30    6.50
   5  10  -6   20.70    8.20
   5  10  -6   14.80    5.80
  -5  10   6   14.40    5.70
   4 -10  -6    7.50    5.10
  -4 -10   6   19.30    5.50
  -4 -10   6   16.10    8.30
   4  10  -6   16.20    5.40
  -4  10   6   13.70    5.50
  -3 -10   6   10.50    4.90
   3 -10  -6   20.70    5.50
  -3 -10   6    2.70    5.90
   3  10  -6   11.10    6.50
   3  10  -6    4.80    4.60
   3  10  -6   10.80    5.00
   2 -10  -6   16.80    5.90
  -2 -10   6   29.10    6.60
   2  10  -6    9.30    4.60
   2  10  -6   13.40    4.70
   2  10  -6   15.80    6.10
   1 -10  -6   87.99    9.80
  -1 -10   6   73.19    7.50
  -1 -10   6  104.69   10.00
   1  10  -6   91.29    7.40
  -1  10   6   72.89    6.60
   1  10  -6   77.19    8.70
   1  10  -6   67.79    7.10
   0 -10   6   45.80    7.60
   0 -10  -6   63.19    8.00
   0  10   6   53.99    6.60
   0  10  -6   63.09    8.00
   0  10  -6   57.29    6.30
   0  10   6   71.09    6.80
  -1 -10  -6   20.10    6.40
   1  10   6   25.50    5.00
   1  10   6   20.70    5.30
  -1  10  -6   15.80    6.10
  -2 -10  -6   16.20    6.60
  -2 -10  -6   15.90    4.80
   2  10   6   14.80    5.10
   2  10   6   19.60    5.10
  -2  10  -6   15.20    6.30
  -3 -10  -6  109.39    9.30
  -3 -10  -6  119.19   14.80
  -3  10  -6  133.39   11.20
   3  10   6  102.49   13.20
   3  10   6  145.39   10.60
  -4 -10  -6   20.80    5.80
  -4 -10  -6   11.80    6.60
  -4  10  -6   13.10    6.40
   4  10   6   17.00    5.30
   4  10   6   18.00    6.40
  -5 -10  -6   18.20    7.80
  -5 -10  -6   21.20    5.70
   5  10   6   17.60    6.90
  -5  10  -6   11.50    6.10
   5  10   6   16.60    5.70
  -6 -10  -6   81.99   10.20
   6  10   6   67.69    9.90
  -6  10  -6   46.50    8.20
  -7 -10  -6   10.90    9.00
   7  10   6   10.40    8.00
  -7  10  -6   11.30    6.40
  -8 -10  -6    8.40    8.30
   8  10   6    8.40    7.40
  -8  10  -6    6.80    6.30
  -8 -11   6    3.70    7.60
  -8  11   6   -1.60    5.50
   8  11  -6    3.40    8.60
   8  11  -6    7.60    8.40
  -7 -11   6   15.10    7.80
  -7  11   6   14.50    5.90
   7  11  -6   13.60    9.70
   7  11  -6   14.70    7.90
  -6 -11   6   11.60    7.70
   6 -11  -6    3.20    5.60
   6  11  -6    6.20    6.70
  -6  11   6    8.00    5.90
   6  11  -6   14.90    9.30
  -5 -11   6   35.80    8.50
  -5 -11   6   41.70    7.60
   5 -11  -6   55.09    7.40
   5  11  -6   38.70    9.00
  -5  11   6   40.00    7.20
   5  11  -6   42.30    7.90
   5  11  -6   22.20    6.50
  -4 -11   6   -1.80    5.10
   4 -11  -6    3.20    5.30
  -4 -11   6    6.30    7.60
   4  11  -6    5.90    7.00
   4  11  -6    5.50    5.10
  -4  11   6    2.10    5.70
   4  11  -6    4.60    5.60
   3 -11  -6    1.50    5.60
  -3 -11   6    6.90    6.70
   3  11  -6    5.80    5.10
   3  11  -6    9.80    6.80
   3  11  -6   10.70    5.40
  -2 -11   6   23.10    7.00
   2 -11  -6   19.40    6.40
   2  11  -6   21.20    7.90
   2  11  -6    7.60    4.80
   2  11  -6    6.90    4.90
  -1 -11   6    2.90    6.20
   1 -11  -6   -1.10    6.30
   1  11  -6   10.10    4.60
   1  11  -6    4.70    4.20
   1  11  -6   16.50    6.90
   0 -11   6   38.80    7.40
   0  11   6   29.40    5.10
   0  11   6   28.80    5.30
   0  11  -6   34.40    7.80
  -1 -11  -6   35.70    8.00
   1  11   6   41.60    6.20
   1  11   6   40.10    5.80
  -1  11  -6   18.40    7.30
  -2 -11  -6   69.89    9.10
  -2 -11  -6   77.39   10.00
   2  11   6   51.89    6.90
   2  11   6   80.39    8.70
  -2  11  -6   65.49    9.70
  -3 -11  -6   70.69    7.90
  -3 -11  -6   85.39   11.00
   3  11   6   65.69    8.70
  -3  11  -6   61.39    9.20
   3  11   6   86.59    9.00
  -4 -11  -6   23.00    6.20
  -4 -11  -6   17.40    7.00
   4  11   6   21.30    6.10
   4  11   6   18.20    6.60
  -4  11  -6   14.70    7.10
  -5 -11  -6   21.70    7.90
  -5  11  -6   20.20    6.90
   5  11   6   37.30    7.80
  -6 -11  -6   -8.50    6.80
   6  11   6    1.50    7.00
  -6  11  -6   11.00    6.60
  -7 -11  -6   38.50    9.00
  -7  11  -6   44.10    8.50
   7  11   6   61.29   10.30
  -7 -12   6   -8.00    6.70
  -7  12   6   -0.80    5.90
   7  12  -6    0.80    8.30
   7  12  -6   10.00    7.90
  -6 -12   6   46.20    9.30
   6 -12  -6   38.50    7.30
   6  12  -6   39.40    9.40
  -6  12   6   53.79    9.90
   6  12  -6   34.30    8.30
  -5 -12   6    5.60    8.40
   5  12  -6   16.10    8.60
   5  12  -6   14.50    8.10
  -4 -12   6   53.09    9.50
   4 -12  -6   76.19   11.10
   4  12  -6   66.89   10.40
   4  12  -6   50.89    8.10
  -4  12   6   77.99    9.30
   4  12  -6   55.19    8.40
  -3 -12   6   10.90    7.20
   3 -12  -6   13.10    6.40
   3  12  -6    5.00    8.20
   3  12  -6    7.60    5.40
   3  12  -6    1.30    5.20
  -3  12   6   13.70    6.50
  -2 -12   6   21.60    8.60
   2 -12  -6   32.80    7.70
   2  12  -6   31.30    8.30
   2  12  -6   27.10    5.90
   2  12  -6   34.70    5.90
  -1 -12   6   20.00    8.00
   1 -12  -6   10.30    7.00
   1  12  -6    9.10    4.70
   1  12  -6    1.80    4.60
   1  12  -6   19.40    7.80
   0 -12   6   42.40    8.20
   0 -12  -6   25.70    7.90
   0  12   6   37.10    5.60
   0  12  -6   22.90    7.70
   0  12   6   34.20    5.30
  -1 -12  -6   12.40    7.50
  -1  12  -6   20.50    7.30
   1  12   6   16.80    5.20
   1  12   6    8.30    5.00
  -2 -12  -6    6.40    6.90
  -2  12  -6   10.40    6.90
   2  12   6   -2.50    4.60
   2  12   6   -3.60    5.00
  -3 -12  -6   -3.60    6.70
   3  12   6    5.80    5.70
   3  12   6    4.00    5.80
  -3  12  -6    2.60    6.30
  -4 -12  -6   14.00    8.60
   4  12   6    4.90    6.90
  -4  12  -6    3.80    6.90
  -5 -12  -6    0.40    7.90
  -5  12  -6   14.30    7.10
   5  12   6   -3.80    6.00
   6  12   6   25.30    8.70
  -6  12  -6   27.80    8.10
  -6 -13   6    3.10    8.60
  -6  13   6   -0.90    5.90
   6  13  -6    8.60    9.30
   5 -13  -6   44.80    8.00
  -5  13   6   34.40    7.50
   4 -13  -6   -2.50    6.80
  -4 -13   6    1.50    7.80
  -4  13   6    2.40    6.60
   4  13  -6   18.00   10.80
   4  13  -6    7.60    6.20
   3 -13  -6    5.80    7.30
  -3 -13   6   11.70    8.80
   3  13  -6   -4.20    6.30
   3  13  -6    4.90    5.40
   3  13  -6    4.30    9.00
  -3  13   6    5.80    7.10
  -2 -13   6   22.40    8.20
   2 -13  -6   14.90    7.10
   2  13  -6   13.10    5.70
   2  13  -6   15.60    8.10
   2  13  -6   12.90    5.40
  -1 -13   6   28.90    8.50
   1 -13  -6   16.20    7.80
   1  13  -6    8.20    5.30
   1  13  -6    9.70    7.70
   0 -13  -6   -2.10    6.70
   0  13  -6    0.70    7.10
  -1 -13  -6   -2.30    7.40
   1  13   6   -1.60    4.30
  -1  13  -6    7.50    7.90
   1  13   6   -0.50    4.60
  -2 -13  -6   11.70    7.20
   2  13   6    8.80    6.00
  -2  13  -6    3.80    6.80
  -3 -13  -6    7.10    7.20
   3  13   6    6.30    5.80
  -3  13  -6    8.30    7.30
  -4  13  -6   -5.50    6.70
  -5 -13  -6   -6.50    7.90
   5  13   6    2.20    6.50
  -5  13  -6   -9.50    6.00
   3 -14  -6  -10.60    6.20
  -3 -14   6   -3.80    7.60
   3  14  -6    0.30    7.80
  -3  14   6    6.60    6.50
   3  14  -6   -8.30    4.80
   2 -14  -6    9.40    7.70
  -2  14   6   -3.80    6.90
   2  14  -6   13.00   10.50
   2  14  -6    3.80    5.80
   2  14  -6   -3.70    5.30
   1 -14  -6   -1.40    6.80
   0 -14  -6    0.80    8.40
   1  14   6    9.90    5.30
  -2 -14  -6    7.40    7.30
 -13   0   7   -2.60    7.60
 -12   0   7   51.89   11.30
 -11   0   7   16.30    7.80
  11   0  -7   26.20    6.80
 -11   0   7   39.80   11.00
 -10   0   7   17.20    6.90
 -10   0   7   16.00    5.80
  10   0  -7   19.20    5.50
  -9   0   7   10.80    5.30
   9   0  -7   17.80    5.20
  -9   0   7    3.40    5.80
   8   0  -7   62.29    7.20
  -7   0   7  456.65   21.00
   7   0  -7  488.45   20.70
  -7   0   7  419.76   23.10
   6   0  -7   26.70    3.90
  -6   0   7   23.50    6.50
  -6   0   7   20.50    4.50
   6   0  -7   14.90    3.80
  -5   0   7  474.25   21.30
   5   0  -7  500.75   21.10
  -5   0   7  465.85   21.40
   5   0  -7  521.15   21.70
  -4   0   7   24.80    3.80
   3   0  -7  315.47   12.90
  -3   0   7  305.27   13.90
   3   0  -7  311.37   13.70
  -3   0   7  302.67   13.80
   3   0  -7  308.97   13.70
  -3   0   7  311.37   12.80
  -2   0   7    3.10    2.20
   2   0  -7    2.30    2.60
   2   0  -7    4.10    2.80
  -2   0   7    5.80    3.00
   2   0  -7   -3.20    4.20
  -2   0   7    4.10    2.80
  -1   0   7   29.30    4.10
   1   0  -7   35.50    3.70
   1   0  -7   37.20    3.70
  -1   0   7   34.90    3.70
   1   0  -7   38.90    4.40
  -1   0   7   33.40    3.20
   0   0  -7   -1.80    2.90
   0   0   7    2.80    2.80
   0   0  -7    3.90    2.80
   0   0  -7   -1.40    3.30
   0   0   7   -3.40    2.60
   0   0   7    1.80    2.50
   1   0   7   19.00    3.30
  -1   0  -7   21.40    3.40
   1   0   7   17.40    3.10
  -1   0  -7   29.40    3.60
   1   0   7   30.10    3.40
  -1   0  -7   23.80    3.50
  -2   0  -7    4.80    3.30
  -2   0  -7    2.90    3.10
   2   0   7    1.90    2.90
  -2   0  -7    8.80    3.10
   2   0   7   10.80    3.10
   2   0   7    4.00    2.90
   3   0   7  928.91   38.30
   3   0   7  979.70   38.60
  -3   0  -7  974.80   38.60
   3   0   7  907.71   38.20
  -3   0  -7  955.40   38.50
  -3   0  -7  961.20   38.20
   5   0   7   87.29    6.80
  -5   0  -7   84.69    7.30
   5   0   7   67.29    6.40
  -5   0  -7   94.79    9.80
   5   0   7   75.09    6.90
  -5   0  -7   79.39    6.40
  -6   0  -7   17.90    8.70
   6   0   7    7.80    3.90
  -6   0  -7    4.70    3.70
  -6   0  -7    8.40    4.30
   6   0   7   14.60    4.30
  -7   0  -7    7.20    5.30
   7   0   7    9.10    5.60
  -7   0  -7   12.90    4.20
   7   0   7   11.60    4.60
  -7   0  -7    8.50    4.60
  -8   0  -7    1.50    4.80
  -8   0  -7   -1.00    5.70
  -9   0  -7   93.79    8.10
  -9   0  -7   95.49    9.20
  -9   0  -7   88.79   10.10
   9   0   7   73.99    8.50
 -10   0  -7   10.00    5.00
  10   0   7   -0.20    5.30
 -10   0  -7   -2.90    8.20
 -10   0  -7    1.20    7.10
 -11   0  -7   24.10   10.40
 -11   0  -7   33.30    6.20
 -12   0  -7   -0.80    9.40
 -13  -1   7    5.30    8.60
 -13   1   7   11.80    7.90
 -12  -1   7    6.50   10.50
 -12   1   7    2.40    8.90
  12   1  -7    2.00    3.40
 -11  -1   7   72.89   11.20
  11  -1  -7   89.69    9.00
 -11   1   7   67.79    9.40
  11   1  -7   62.99    9.70
 -11   1   7   64.09   11.90
 -10  -1   7   35.90    7.90
 -10  -1   7   33.80    7.50
  10  -1  -7   46.50    6.20
 -10   1   7   30.60    6.50
 -10   1   7   43.10    8.10
  10   1  -7   34.10    6.10
  -9  -1   7    5.90    5.60
  -9  -1   7    4.00    5.70
   9   1  -7   13.20    5.00
  -9   1   7    6.70    5.90
  -9   1   7    1.10    4.80
  -8  -1   7  523.65   23.20
  -8  -1   7  502.75   23.60
   8  -1  -7  511.95   22.60
  -8   1   7  515.55   22.90
  -8   1   7  473.55   23.60
   8   1  -7  489.15   23.10
  -7  -1   7  132.19    8.80
  -7  -1   7  117.89    8.80
  -7   1   7  112.19    8.70
  -7   1   7  111.79    8.20
   7   1  -7  121.89    8.50
   6  -1  -7  303.87   15.00
  -6  -1   7  344.37   16.00
  -6  -1   7  330.17   15.90
   6   1  -7  354.16   13.90
   6   1  -7  337.97   15.70
  -6   1   7  333.27   15.70
   6   1  -7  341.07   16.80
   6   1  -7  316.77   13.80
  -6   1   7  336.47   15.50
   5  -1  -7    7.00    2.60
  -5  -1   7    3.40    3.70
  -5  -1   7    9.70    3.60
   5  -1  -7    6.90    3.20
   5   1  -7    7.10    6.10
  -5   1   7    8.20    3.80
   5   1  -7    6.70    3.30
   5   1  -7    3.60    1.90
   5   1  -7   11.30    3.60
   4  -1  -7 1464.75   57.59
  -4  -1   7 1414.26   57.89
  -4   1   7 1482.15   57.69
   4   1  -7 1432.06   58.09
   4   1  -7 1426.86   56.79
  -4   1   7 1474.55   57.69
   4   1  -7 1493.85   57.99
  -2  -1   7  275.37   11.40
   2  -1  -7  260.87   11.90
  -2  -1   7  272.27   12.20
  -2  -1   7  266.87   12.20
   2  -1  -7  265.47   12.00
   2  -1  -7  244.48   11.70
  -2   1   7  276.07   12.00
   2   1  -7  266.97   12.10
  -2   1   7  277.67   12.00
   2   1  -7  256.67   12.30
  -2   1   7  273.17   11.40
   2   1  -7  260.27   11.40
   1  -1  -7  140.09    7.70
   1  -1  -7  153.98    7.80
  -1  -1   7  144.79    7.70
  -1  -1   7  148.29    7.30
  -1  -1   7  152.68    7.70
   1  -1  -7  154.08    7.40
   1   1  -7  138.99    7.20
   1   1  -7  141.79    7.80
  -1   1   7  154.28    7.80
  -1   1   7  154.88    7.40
  -1   1   7  136.99    7.80
   0  -1   7  172.58    8.10
   0  -1  -7  167.28    8.20
   0  -1   7  184.88    8.50
   0  -1  -7  172.08    8.60
   0  -1   7  168.08    8.40
   0  -1  -7  168.98    8.50
   0   1  -7  155.88    8.40
   0   1  -7  159.88    8.50
   0   1   7  166.48    8.10
   0   1  -7  163.58    8.10
   0   1   7  163.48    8.40
   1  -1   7   45.50    4.60
   1  -1   7   48.20    4.30
  -1  -1  -7   33.20    3.90
  -1  -1  -7   44.00    4.30
  -1  -1  -7   31.10    3.80
   1   1   7   43.40    4.80
  -1   1  -7   44.00    5.00
  -1   1  -7   36.10    3.90
  -1   1  -7   43.60    4.60
   1   1   7   30.40    4.10
  -2  -1  -7   12.70    3.10
  -2  -1  -7    9.80    3.30
   2  -1   7   12.90    3.00
  -2  -1  -7    8.00    3.40
   2  -1   7    5.80    3.00
   2  -1   7    6.30    2.40
  -2   1  -7    6.70    3.00
   2   1   7    4.10    3.30
  -2   1  -7    6.50    3.30
  -2   1  -7    9.90    3.40
   2   1   7    7.70    3.00
   2   1   7    8.90    2.90
  -3  -1  -7  232.58   11.90
  -3  -1  -7  255.27   11.60
   3  -1   7  248.28   11.60
  -3  -1  -7  250.87   12.20
  -3   1  -7  233.68   11.90
  -3   1  -7  261.67   11.90
   3   1   7  249.38   11.60
   3   1   7  234.08   11.90
   3   1   7  225.58   13.20
  -3   1  -7  246.98   11.70
  -4  -1  -7  110.79    7.10
  -4  -1  -7  110.89    7.70
  -4  -1  -7  104.19    8.00
   4  -1   7   92.39    7.10
   4  -1   7  108.39    7.10
  -4   1  -7  121.89    7.60
  -4   1  -7  117.59    7.60
  -4   1  -7   96.19    7.70
   4   1   7  103.79    7.50
   5  -1   7   64.69    7.00
  -5  -1  -7   65.99    7.30
  -5  -1  -7   77.89    6.90
   5  -1   7   70.59    6.00
  -5  -1  -7   78.69    6.20
   5   1   7   67.09    6.60
  -5   1  -7   80.49    6.80
  -5   1  -7   92.79    6.70
   5   1   7   75.39    6.60
  -5   1  -7   74.19    7.00
   5   1   7   65.99    7.00
  -6  -1  -7    6.10    4.60
   6  -1   7    3.40    3.70
  -6  -1  -7   10.10    3.80
  -6  -1  -7   13.60    4.70
   6  -1   7   20.70    3.80
  -6   1  -7   13.50    4.20
  -6   1  -7   16.50    4.70
   6   1   7    2.80    4.00
   6   1   7    8.60    4.30
  -6   1  -7    1.20    3.80
  -7  -1  -7    2.90    5.30
   7  -1   7   11.40    3.90
   7  -1   7    1.00    4.00
  -7  -1  -7    2.90    4.50
  -7  -1  -7    6.50    4.30
  -7   1  -7    2.80    5.30
  -7   1  -7    9.80    4.30
  -7   1  -7   11.90    4.70
   7   1   7   10.40    4.80
  -8  -1  -7   -4.00    5.50
  -8  -1  -7    5.50    5.10
  -8  -1  -7    0.90    4.20
   8   1   7    3.70    4.80
  -8   1  -7    0.70    5.30
  -8   1  -7    6.60    6.10
  -8   1  -7    3.60    4.40
  -9  -1  -7    2.80    4.70
   9  -1   7   12.30    4.90
  -9  -1  -7    7.90    5.60
  -9  -1  -7    9.10    7.20
  -9   1  -7    5.20    5.80
  -9   1  -7    0.90    5.10
   9   1   7   -0.80    5.30
  -9   1  -7   -4.10    6.40
 -10  -1  -7  122.29   13.20
  10  -1   7  136.79   10.50
 -10  -1  -7  117.19    9.80
 -10   1  -7  119.89   12.30
 -10   1  -7   92.69    9.00
  10   1   7  111.59   11.20
 -11  -1  -7   11.70    9.90
 -11  -1  -7   -3.40    5.40
  11   1   7    0.20    3.90
 -11   1  -7    7.20    4.80
 -11   1  -7    9.40    8.60
 -12  -1  -7   34.80    9.80
 -12   1  -7   36.70   11.00
 -13  -2   7   22.20   11.70
 -12  -2   7   62.79   10.50
 -12   2   7   56.09    9.80
 -11  -2   7    2.00    7.40
 -11   2   7    2.60    7.20
 -11   2   7    4.70    5.80
  11   2  -7   17.70    6.10
  10  -2  -7   37.00    5.80
 -10  -2   7   24.80    7.20
 -10   2   7   21.00    6.10
  10   2  -7   29.80    6.40
 -10   2   7   37.00    9.10
  -9  -2   7   10.40    6.50
   9  -2  -7    8.40    4.20
  -9  -2   7    2.10    5.50
  -9   2   7   12.10    5.00
   9   2  -7    8.60    3.10
  -9   2   7   10.00    5.90
   9   2  -7    2.20    4.70
   8  -2  -7  230.58   12.30
  -8  -2   7  224.68   13.80
  -8   2   7  257.17   13.40
  -8   2   7  220.88   12.50
   8   2  -7  204.88   10.70
   8   2  -7  272.37   14.00
   8   2  -7  232.88   10.70
  -7  -2   7   71.89    7.40
   7  -2  -7   63.69    6.00
  -7  -2   7   68.69    7.30
  -7   2   7   55.59    6.30
   7   2  -7   69.59    5.10
  -7   2   7   64.69    7.10
   7   2  -7   66.99    5.00
   7   2  -7   77.09    6.90
   7   2  -7   74.39    7.10
  -6  -2   7   26.10    7.00
   6  -2  -7   19.90    3.70
  -6  -2   7   14.70    4.50
  -6   2   7   15.60    3.70
   6   2  -7   27.30    4.70
   6   2  -7   18.40    2.70
   6   2  -7   19.40    2.80
   6   2  -7   15.50    4.10
   5  -2  -7   20.10    3.40
  -5  -2   7   18.20    4.00
   5  -2  -7   19.20    3.30
  -5  -2   7   15.50    4.10
   5   2  -7   15.40    3.90
   5   2  -7   22.40    3.90
  -5   2   7   21.70    4.10
   5   2  -7   18.70    2.80
   5   2  -7   18.10    2.70
   4  -2  -7   47.50    4.90
  -4  -2   7   57.99    6.20
   4  -2  -7   47.70    3.20
   4  -2  -7   40.10    5.30
  -4   2   7   44.80    5.10
   4   2  -7   48.20    5.90
   4   2  -7   59.09    5.90
  -4   2   7   53.69    5.50
   4   2  -7   49.20    4.20
   3  -2  -7  449.06   18.70
  -3  -2   7  452.25   19.10
  -3  -2   7  447.66   18.50
  -3  -2   7  433.56   19.20
   3  -2  -7  447.16   18.70
   3  -2  -7  445.06   18.00
   3   2  -7  438.56   18.40
   3   2  -7  436.16   19.10
  -3   2   7  458.15   18.80
  -3   2   7  461.05   18.00
  -3   2   7  453.55   18.90
   3   2  -7  439.66   19.10
   3   2  -7  441.86   18.40
  -2  -2   7  123.39    6.60
   2  -2  -7  131.19    7.00
   2  -2  -7  118.69    6.20
  -2  -2   7  129.39    7.30
  -2  -2   7  120.99    7.20
   2   2  -7  117.59    6.60
   2   2  -7  121.69    7.20
  -2   2   7  126.49    7.00
  -2   2   7  121.79    7.00
   2   2  -7  129.39    6.50
  -2   2   7  125.39    6.20
   2   2  -7  104.49    7.30
  -1  -2   7 1057.39   43.00
  -1  -2   7 1077.59   42.90
   1  -2  -7 1094.09   42.80
  -1  -2   7 1107.29   43.10
   1  -2  -7 1093.09   43.00
   1   2  -7 1108.09   43.10
   1   2  -7 1077.89   43.10
  -1   2   7 1074.29   43.00
   1   2  -7 1068.09   42.90
  -1   2   7 1075.99   42.70
  -1   2   7 1100.59   43.00
   0  -2   7  322.67   14.00
   0  -2  -7  328.37   13.80
   0  -2  -7  323.17   14.10
   0  -2  -7  334.67   14.20
   0   2  -7  323.57   13.90
   0   2   7  311.27   14.20
   0   2   7  325.37   14.10
   0   2  -7  307.27   14.00
   0   2   7  336.67   13.90
   0   2  -7  308.97   14.00
  -1  -2  -7  332.37   14.30
  -1  -2  -7  310.87   13.90
   1  -2   7  334.97   14.10
   1  -2   7  321.37   13.90
  -1  -2  -7  326.87   14.30
  -1   2  -7  310.07   14.00
  -1   2  -7  319.87   14.10
   1   2   7  316.57   14.30
   1   2   7  330.57   14.30
   1   2   7  308.87   13.90
  -1   2  -7  321.07   14.00
  -2  -2  -7  208.98   10.30
   2  -2   7  198.58   10.50
  -2  -2  -7  213.08   10.90
  -2  -2  -7  218.58   10.80
   2  -2   7  213.38   10.20
   2  -2   7  219.08   10.30
  -2   2  -7  216.98   10.50
   2   2   7  221.78   10.90
   2   2   7  234.18   10.80
  -2   2  -7  217.18   10.50
  -2   2  -7  219.78   10.40
   2   2   7  218.68   10.30
  -3  -2  -7  145.59    8.50
  -3  -2  -7  139.89    8.70
   3  -2   7  136.39    7.60
   3  -2   7  124.59    8.60
   3  -2   7  143.09    7.90
  -3  -2  -7  140.79    7.90
   3   2   7  145.79    8.30
  -3   2  -7  142.89    8.00
  -3   2  -7  133.09    8.10
  -3   2  -7  141.79    8.30
   3   2   7  128.59    8.40
   3   2   7  133.49    9.10
  -4  -2  -7   66.79    7.10
   4  -2   7   69.19    6.00
   4  -2   7   71.69    6.00
  -4  -2  -7   51.39    6.40
   4  -2   7   71.79    5.90
  -4  -2  -7   85.49    6.30
   4   2   7   66.29    6.90
  -4   2  -7   85.09    6.80
  -4   2  -7   65.29    6.30
  -4   2  -7   70.99    6.50
   4   2   7   73.39    6.70
   5  -2   7    7.40    3.30
  -5  -2  -7   14.80    7.30
  -5  -2  -7   11.10    4.40
  -5  -2  -7   14.50    3.60
   5  -2   7   14.60    3.60
  -5   2  -7   16.40    4.20
   5   2   7   17.80    4.60
   5   2   7    3.30    3.70
  -5   2  -7    6.00    3.70
   5   2   7   16.20    4.10
  -6  -2  -7    2.40    4.80
  -6  -2  -7    0.60    3.60
  -6  -2  -7   10.10    4.60
   6  -2   7    3.40    3.50
   6  -2   7    5.80    3.60
  -6   2  -7    9.40    4.80
  -6   2  -7    9.80    4.30
   6   2   7    0.50    4.30
   6   2   7   16.00    4.50
  -6   2  -7    8.70    4.20
  -7  -2  -7   10.30    5.10
   7  -2   7    9.60    4.30
  -7  -2  -7   16.30    4.60
   7  -2   7   10.30    4.30
  -7  -2  -7   17.30    9.80
   7   2   7   14.90    5.10
  -7   2  -7   11.50    4.60
  -7   2  -7    8.50    5.00
  -7   2  -7    9.30    5.70
  -8  -2  -7   14.90    5.10
  -8  -2  -7    8.90    5.30
   8  -2   7    6.30    4.40
  -8  -2  -7   11.90    6.40
   8   2   7    8.00    5.50
  -8   2  -7    6.20    4.70
  -8   2  -7   11.20    6.30
  -8   2  -7   15.40    5.40
  -9  -2  -7   44.80    8.70
   9  -2   7   22.30    6.10
  -9  -2  -7   23.70    6.30
   9   2   7   36.50    7.30
  -9   2  -7   36.50    7.20
  10  -2   7    7.80    5.00
 -10  -2  -7    5.90    5.30
 -10  -2  -7   -0.80    8.00
 -10   2  -7    5.40    7.60
  10   2   7   11.30    5.90
 -10   2  -7    4.70    5.80
 -10   2  -7    2.10    4.30
 -11   2  -7   20.10    5.60
 -11   2  -7   47.40   10.10
 -12  -2  -7   14.40    7.00
 -12  -2  -7    1.50    9.60
 -12  -3   7   23.70    9.50
 -12   3   7    7.80    7.50
 -11  -3   7   78.19   10.60
 -11   3   7   61.59    8.40
  11   3  -7   48.70    9.70
 -11   3   7   49.20   10.70
 -10  -3   7   -3.50    7.60
  10  -3  -7    3.20    4.40
 -10  -3   7   -8.80    7.60
  10   3  -7    0.90    5.50
 -10   3   7   12.30    6.70
 -10   3   7   -0.80    5.00
  10   3  -7    8.40    3.50
  10   3  -7    4.60    3.90
  -9  -3   7   11.60    6.60
   9  -3  -7   10.30    4.10
  -9  -3   7   14.80    6.50
   9   3  -7   11.40    3.40
   9   3  -7    6.20    3.60
  -9   3   7   -0.50    4.60
   9   3  -7    4.80    5.10
  -9   3   7    7.50    5.70
   8  -3  -7  511.75   22.80
  -8  -3   7  541.05   24.90
  -8  -3   7  527.55   21.90
  -8  -3   7  483.45   23.60
   8   3  -7  501.95   21.90
  -8   3   7  507.95   22.80
   8   3  -7  509.05   23.90
   8   3  -7  459.25   21.50
  -8   3   7  521.25   23.10
  -7  -3   7   14.00    4.90
   7  -3  -7    6.00    4.30
  -7  -3   7   17.40    3.60
  -7  -3   7    7.40    6.00
   7   3  -7    8.40    4.50
   7   3  -7    4.20    3.00
   7   3  -7   11.20    3.40
  -7   3   7    2.10    3.40
  -7   3   7   11.40    4.30
   7   3  -7    7.10    4.20
  -6  -3   7  315.97   14.70
  -6  -3   7  325.27   16.20
  -6  -3   7  334.97   16.40
   6   3  -7  359.26   14.90
   6   3  -7  354.06   16.30
   6   3  -7  324.27   14.60
   6   3  -7  324.67   16.10
  -6   3   7  335.07   15.30
  -6   3   7  343.87   15.50
  -5  -3   7    3.70    3.50
  -5  -3   7   10.20    2.90
  -5  -3   7    5.70    3.90
   5   3  -7    4.00    3.30
   5   3  -7    6.00    2.60
   5   3  -7    6.70    2.80
   5   3  -7    9.70    3.70
  -5   3   7    6.90    3.30
   4  -3  -7  165.68    8.00
  -4  -3   7  170.38    8.90
  -4  -3   7  181.68    9.90
   4  -3  -7  181.38    9.40
   4  -3  -7  181.78    8.80
   4   3  -7  190.68   10.10
   4   3  -7  188.48    8.80
   4   3  -7  187.88    9.90
  -4   3   7  186.88    8.00
  -4   3   7  180.28    9.20
  -4   3   7  177.48    9.10
   4   3  -7  179.08    8.90
   3  -3  -7  148.19    7.10
  -3  -3   7  148.29    8.40
   3  -3  -7  150.78   10.00
   3  -3  -7  143.99    7.60
  -3   3   7  147.89    7.80
  -3   3   7  140.89    7.70
   3   3  -7  134.49    7.60
   3   3  -7  139.99    8.40
   3   3  -7  148.59    7.60
   3   3  -7  167.28    9.60
  -3   3   7  140.19    6.90
  -2  -3   7   35.10    3.90
   2  -3  -7   38.30    3.70
   2  -3  -7   32.50    3.40
   2  -3  -7   36.00    4.00
  -2  -3   7   48.50    4.80
  -2  -3   7   34.60    3.90
  -2   3   7   34.70    3.70
   2   3  -7   36.20    4.10
  -2   3   7   35.70    3.60
   2   3  -7   38.70    4.00
  -2   3   7   37.00    3.80
   2   3  -7   28.80    3.60
   2   3  -7   32.70    3.80
  -1  -3   7  244.48   11.10
   1  -3  -7  250.77   10.80
   1  -3  -7  237.38   10.90
  -1  -3   7  236.88   11.00
   1  -3  -7  244.78   11.00
   1   3  -7  228.18   11.00
  -1   3   7  247.18   11.00
   1   3  -7  251.17   11.20
   1   3  -7  232.98   11.10
  -1   3   7  233.58   11.10
   1   3  -7  237.28   10.90
   0  -3   7  140.69    7.40
   0  -3  -7  130.89    7.60
   0  -3   7  143.99    7.50
   0  -3   7  143.39    7.30
   0  -3  -7  146.09    7.40
   0   3   7  131.89    7.70
   0   3   7  142.89    7.60
   0   3   7  134.29    7.30
   0   3  -7  144.69    7.60
   0   3  -7  140.29    7.50
   0   3  -7  136.19    7.60
   1  -3   7   28.80    3.50
   1  -3   7   27.50    3.40
  -1  -3  -7   28.00    3.80
  -1  -3  -7   32.80    3.80
   1  -3   7   30.70    3.70
  -1  -3  -7   36.30    3.90
   1   3   7   35.70    4.00
  -1   3  -7   26.60    3.70
  -1   3  -7   33.80    3.70
   1   3   7   36.30    3.80
   1   3   7   38.00    4.10
  -1   3  -7   28.60    3.50
   2  -3   7   18.30    5.40
  -2  -3  -7   45.50    4.90
   2  -3   7   28.80    3.60
  -2  -3  -7   29.40    4.20
   2  -3   7   29.30    3.80
  -2  -3  -7   29.60    4.10
   2   3   7   24.10    4.20
  -2   3  -7   29.60    3.80
   2   3   7   39.70    5.00
  -2   3  -7   38.20    4.00
  -2   3  -7   34.80    4.10
  -3  -3  -7   65.59    6.40
   3  -3   7   52.09    5.50
   3  -3   7   68.69    5.70
  -3  -3  -7   68.19    6.10
   3  -3   7   58.79    5.10
  -3   3  -7   72.39    6.20
  -3   3  -7   57.49    5.90
  -3   3  -7   51.89    5.60
   3   3   7   65.59    6.50
   4  -3   7    6.10    3.70
  -4  -3  -7    3.10    3.70
  -4  -3  -7    5.00    4.00
  -4  -3  -7   12.50    3.50
   4  -3   7    6.10    4.80
   4   3   7   10.60    4.00
   4   3   7   12.10    3.80
  -4   3  -7    5.40    3.70
  -4   3  -7    6.80    3.70
  -4   3  -7    8.20    3.40
   5  -3   7  421.56   17.50
  -5  -3  -7  376.86   18.20
  -5  -3  -7  397.86   18.50
  -5  -3  -7  381.06   17.50
   5   3   7  358.46   18.40
  -5   3  -7  383.36   17.80
   5   3   7  381.76   18.30
  -5   3  -7  406.16   17.90
  -5   3  -7  393.96   17.60
  -6  -3  -7  137.49   10.30
   6  -3   7  136.69   10.50
  -6  -3  -7  150.28   14.00
   6  -3   7  145.19    8.70
  -6  -3  -7  148.19    9.30
   6   3   7  143.99    9.70
  -6   3  -7  128.19    9.40
  -6   3  -7  137.29    9.20
   6   3   7  135.49   10.20
  -6   3  -7  139.69    9.50
   7  -3   7  374.96   18.00
   7  -3   7  295.17   17.40
  -7  -3  -7  349.47   17.00
  -7  -3  -7  347.27   17.60
  -7  -3  -7  341.97   18.30
   7   3   7  348.97   18.00
  -7   3  -7  367.96   17.30
  -7   3  -7  363.56   16.90
  -7   3  -7  327.47   17.50
  -8  -3  -7   51.09    8.20
  -8  -3  -7   58.29    7.40
   8  -3   7   62.19    7.10
  -8  -3  -7   61.89    7.00
  -8   3  -7   51.09    6.80
  -8   3  -7   57.59    7.30
  -8   3  -7   52.39    7.60
   8   3   7   45.00    7.60
   9  -3   7   73.69    8.80
  -9  -3  -7   66.69   12.00
  -9  -3  -7   91.59   10.70
  -9  -3  -7   90.29    9.90
  -9   3  -7   93.59   11.00
   9   3   7   79.69    9.60
  -9   3  -7   85.09    9.70
 -10  -3  -7   29.10    6.90
 -10  -3  -7   28.20    9.40
 -10   3  -7   20.20    7.20
 -10   3  -7   19.30    8.30
  10   3   7   25.30    7.30
 -10   3  -7   24.50    5.30
 -11  -3  -7   13.10    7.70
 -11  -3  -7    6.40    8.50
 -11   3  -7    9.50    8.40
  11   3   7    8.80    5.90
 -11   3  -7   11.90    4.90
 -12  -4   7   77.99   13.50
 -12   4   7   74.19   10.30
  12   4  -7  107.09   12.60
 -11  -4   7    5.30    7.80
  11   4  -7    7.10    6.10
 -11   4   7    5.10    7.30
  11   4  -7    6.10    4.60
 -11   4   7    1.90    5.80
 -10  -4   7    4.70    6.60
 -10   4   7   -0.50    5.80
  10   4  -7   10.30    4.70
  10   4  -7    5.80    4.00
 -10   4   7    4.70    6.20
  -9  -4   7    3.10    4.30
  -9  -4   7    7.20    6.70
   9  -4  -7   11.10    4.00
   9   4  -7   14.10    5.50
  -9   4   7    5.50    6.30
   9   4  -7    6.70    4.00
   9   4  -7   13.80    5.70
  -9   4   7    8.00    5.50
   8  -4  -7   75.39    6.80
  -8  -4   7   93.59    8.20
  -8  -4   7  106.29   10.10
   8   4  -7   88.29   10.10
   8   4  -7  103.59    9.60
  -8   4   7   90.79    8.20
   8   4  -7   84.39    7.50
   8   4  -7   76.49    7.20
  -7  -4   7   68.19    6.50
   7  -4  -7   64.99    5.70
  -7  -4   7   71.89    8.40
  -7  -4   7   65.49    8.00
  -7   4   7   81.69    9.10
   7   4  -7   80.19    7.80
   7   4  -7   58.79    6.60
  -7   4   7   63.39    6.70
   7   4  -7   56.49    6.60
  -6  -4   7    4.40    4.50
   6  -4  -7    4.90    2.60
  -6  -4   7    4.80    3.40
  -6  -4   7    2.80    3.80
   6   4  -7    8.30    3.30
   6   4  -7    5.20    3.00
  -6   4   7    3.40    3.50
   6   4  -7   12.20    4.30
  -6   4   7    5.70    4.90
   6   4  -7    3.20    3.80
  -5  -4   7  121.69    8.40
  -5  -4   7  106.39    8.50
  -5  -4   7  120.29    7.30
   5  -4  -7  114.69    6.80
   5   4  -7  134.69    8.60
   5   4  -7  141.49    7.60
  -5   4   7  129.89    6.00
   5   4  -7  111.29    8.20
  -5   4   7  120.29    7.30
   5   4  -7  116.09    7.10
   4  -4  -7  122.39    8.90
   4  -4  -7  121.29    7.00
  -4  -4   7  148.29    7.80
  -4  -4   7  140.39    8.90
  -4  -4   7  129.79    8.50
   4  -4  -7  135.49    6.80
   4   4  -7  106.49    9.90
  -4   4   7  135.09    9.00
  -4   4   7  138.49    6.60
   4   4  -7  130.19    8.40
   4   4  -7  140.69    7.80
  -4   4   7  136.89    7.50
   4   4  -7  132.19    8.50
  -3  -4   7   94.59    6.50
  -3  -4   7  106.99    7.10
  -3  -4   7   92.99    9.70
   3  -4  -7   96.79    5.80
   3  -4  -7   92.99    6.00
   3  -4  -7   79.69    5.60
  -3   4   7   92.69    6.00
   3   4  -7  105.39    8.90
   3   4  -7  102.19    7.20
   3   4  -7   94.59    6.70
  -3   4   7  102.89    5.60
   3   4  -7   88.89    7.00
  -3   4   7   96.39    6.30
   2  -4  -7    5.20    2.90
   2  -4  -7    5.30    2.60
   2  -4  -7    8.30    2.90
   2   4  -7   10.20    3.70
  -2   4   7    8.80    3.10
  -2   4   7   11.80    2.70
  -2   4   7   10.40    3.00
   2   4  -7   12.60    3.60
   2   4  -7    6.20    3.40
   2   4  -7    7.90    3.10
  -1  -4   7  338.37   14.40
   1  -4  -7  308.77   14.20
   1  -4  -7  306.27   14.30
  -1  -4   7  328.87   15.00
  -1  -4   7  333.27   14.40
   1  -4  -7  336.97   14.90
  -1   4   7  315.77   14.20
   1   4  -7  324.87   14.50
   1   4  -7  329.47   14.70
   1   4  -7  333.97   14.60
  -1   4   7  325.27   14.40
   1   4  -7  347.07   15.40
  -1   4   7  333.97   14.40
   0  -4   7  282.67   13.50
   0  -4   7  303.77   13.10
   0  -4  -7  276.07   13.20
   0  -4   7  280.17   14.20
   0  -4  -7  294.67   13.10
[truncated: 945,625 more chars]
